# Supplementary material for: Cell-free DNA fragmentomics for preeclampsia risk assessment
Source: Nat Commun. 2026 May 2;17:5957. doi: 10.1038/s41467-026-72682-4 (PMC13342102; doi:10.1038/s41467-026-72682-4)
Supplement: Supplementary file 4 — Supplementary Data 1 [file 41467_2026_72682_MOESM4_ESM.xlsx]

## Sheet: Supplementary Data 1
Supplementary Data 1. The robustness of cfDNA fragmentomics in relation to gene expressions in blood and placental tissues at different sequencing depths
Sequencing reads number	Sequencing depth	The depth of cfDNA WGS for analyzing cfDNA fragmentomic features	The correlation between cfDNA fragmentomic features and transcript abundances in whole-blood	The correlation between cfDNA fragmentomic features and transcript abundances in placenta	cfDNA fragmentomics
10000000	0.347826	0.282978	0.188638	0.142345	gini
20000000	0.695652	0.560093	0.32065	0.1095	gini
40000000	1.3913	1.09705	0.431372	0.236505	gini
80000000	2.78261	2.10157	0.591297	0.377613	gini
120000000	4.17391	3.02478	0.684877	0.472934	gini
160000000	5.56521	3.87452	0.743671	0.498118	gini
200000000	6.95652	4.65548	0.783832	0.514046	gini
240000000	8.34782	5.37619	0.794868	0.536822	gini
280000000	9.73913	6.04296	0.811696	0.558138	gini
320000000	11.1304	6.65984	0.828135	0.569376	gini
360000000	12.5217	7.23214	0.833903	0.582349	gini
400000000	13.913	7.76401	0.837325	0.60363	gini
440000000	15.3043	8.25931	0.845593	0.61321	gini
480000000	16.6956	8.72102	0.848728	0.613936	gini
520000000	18.0869	9.15223	0.854751	0.622202	gini
560000000	19.4783	9.55637	0.854839	0.625912	gini
600000000	20.8696	9.93568	0.856336	0.629179	gini
640000000	22.2609	10.2916	0.857952	0.630691	gini
680000000	23.6522	10.626	0.859751	0.632023	gini
720000000	25.0435	10.941	0.859464	0.638765	gini
760000000	26.4348	11.239	0.861946	0.643631	gini
800000000	27.8261	11.5209	0.864716	0.641339	gini
840000000	29.2174	11.7873	0.861942	0.639732	gini
880000000	30.6087	12.0406	0.865591	0.646151	gini
920000000	32	12.2815	0.866475	0.649632	gini
960000000	33.3913	12.5106	0.867958	0.64719	gini
1000000000	34.7826	12.7297	0.869813	0.64621	gini
1040000000	36.1739	12.9391	0.870048	0.648573	gini
1080000000	37.5652	13.139	0.869841	0.651561	gini
1120000000	38.9565	13.3307	0.872623	0.656484	gini
1160000000	40.3478	13.5152	0.874035	0.659183	gini
1200000000	41.7391	13.6926	0.874688	0.658234	gini
1240000000	43.1304	13.8629	0.874923	0.657469	gini
1280000000	44.5217	14.0274	0.875646	0.655923	gini
1320000000	45.913	14.1167	0.876818	0.656212	gini
10000000	0.347826	0.282978	-0.540243	-0.359263	tss coverage
20000000	0.695652	0.560093	-0.713446	-0.508677	tss coverage
40000000	1.3913	1.09705	-0.798767	-0.629192	tss coverage
80000000	2.78261	2.10157	-0.839589	-0.670729	tss coverage
120000000	4.17391	3.02478	-0.858529	-0.689309	tss coverage
160000000	5.56521	3.87452	-0.867011	-0.703419	tss coverage
200000000	6.95652	4.65548	-0.87099	-0.701346	tss coverage
240000000	8.34782	5.37619	-0.875973	-0.702017	tss coverage
280000000	9.73913	6.04296	-0.875656	-0.70772	tss coverage
320000000	11.1304	6.65984	-0.882727	-0.711233	tss coverage
360000000	12.5217	7.23214	-0.882755	-0.707022	tss coverage
400000000	13.913	7.76401	-0.882775	-0.711206	tss coverage
440000000	15.3043	8.25931	-0.884054	-0.714285	tss coverage
480000000	16.6956	8.72102	-0.884804	-0.718304	tss coverage
520000000	18.0869	9.15223	-0.887772	-0.719524	tss coverage
560000000	19.4783	9.55637	-0.888626	-0.719564	tss coverage
600000000	20.8696	9.93568	-0.884707	-0.721758	tss coverage
640000000	22.2609	10.2916	-0.887607	-0.72276	tss coverage
680000000	23.6522	10.626	-0.88735	-0.723507	tss coverage
720000000	25.0435	10.941	-0.886873	-0.722115	tss coverage
760000000	26.4348	11.239	-0.887912	-0.721605	tss coverage
800000000	27.8261	11.5209	-0.889242	-0.723835	tss coverage
840000000	29.2174	11.7873	-0.889094	-0.725436	tss coverage
880000000	30.6087	12.0406	-0.889357	-0.726183	tss coverage
920000000	32	12.2815	-0.891011	-0.724667	tss coverage
960000000	33.3913	12.5106	-0.891157	-0.726847	tss coverage
1000000000	34.7826	12.7297	-0.891718	-0.727276	tss coverage
1040000000	36.1739	12.9391	-0.891207	-0.725409	tss coverage
1080000000	37.5652	13.139	-0.891436	-0.723887	tss coverage
1120000000	38.9565	13.3307	-0.890711	-0.724505	tss coverage
1160000000	40.3478	13.5152	-0.892302	-0.726744	tss coverage
1200000000	41.7391	13.6926	-0.892563	-0.725886	tss coverage
1240000000	43.1304	13.8629	-0.893249	-0.728211	tss coverage
1280000000	44.5217	14.0274	-0.892804	-0.731193	tss coverage
1320000000	45.913	14.1167	-0.893518	-0.730671	tss coverage
10000000	0.347826	0.282978	-0.106425	-0.0540704	tss score
20000000	0.695652	0.560093	-0.0838959	-0.0677973	tss score
40000000	1.3913	1.09705	-0.139889	-0.149418	tss score
80000000	2.78261	2.10157	-0.386305	-0.332992	tss score
120000000	4.17391	3.02478	-0.478448	-0.407836	tss score
160000000	5.56521	3.87452	-0.549721	-0.417772	tss score
200000000	6.95652	4.65548	-0.589799	-0.417744	tss score
240000000	8.34782	5.37619	-0.623681	-0.450861	tss score
280000000	9.73913	6.04296	-0.619489	-0.455494	tss score
320000000	11.1304	6.65984	-0.635755	-0.465788	tss score
360000000	12.5217	7.23214	-0.656016	-0.477917	tss score
400000000	13.913	7.76401	-0.64405	-0.49285	tss score
440000000	15.3043	8.25931	-0.649042	-0.491174	tss score
480000000	16.6956	8.72102	-0.66339	-0.484024	tss score
520000000	18.0869	9.15223	-0.630772	-0.476703	tss score
560000000	19.4783	9.55637	-0.643427	-0.471274	tss score
600000000	20.8696	9.93568	-0.631837	-0.478376	tss score
640000000	22.2609	10.2916	-0.653265	-0.485885	tss score
680000000	23.6522	10.626	-0.651293	-0.470624	tss score
720000000	25.0435	10.941	-0.641965	-0.464766	tss score
760000000	26.4348	11.239	-0.650176	-0.469395	tss score
800000000	27.8261	11.5209	-0.642123	-0.473105	tss score
840000000	29.2174	11.7873	-0.652014	-0.465116	tss score
880000000	30.6087	12.0406	-0.65705	-0.484908	tss score
920000000	32	12.2815	-0.640515	-0.477058	tss score
960000000	33.3913	12.5106	-0.626473	-0.459997	tss score
1000000000	34.7826	12.7297	-0.623923	-0.451915	tss score
1040000000	36.1739	12.9391	-0.645808	-0.476928	tss score
1080000000	37.5652	13.139	-0.635721	-0.464089	tss score
1120000000	38.9565	13.3307	-0.619396	-0.455306	tss score
1160000000	40.3478	13.5152	-0.604777	-0.454355	tss score
1200000000	41.7391	13.6926	-0.611533	-0.446724	tss score
1240000000	43.1304	13.8629	-0.609658	-0.449186	tss score
1280000000	44.5217	14.0274	-0.610016	-0.458653	tss score
1320000000	45.913	14.1167	-0.611245	-0.464433	tss score
