# Supplementary material for: Cell-free DNA fragmentomics for preeclampsia risk assessment
Source: Nat Commun. 2026 May 2;17:5957. doi: 10.1038/s41467-026-72682-4 (PMC13342102; doi:10.1038/s41467-026-72682-4)
Supplement: Supplementary file 5 — Supplementary Data 2 [file 41467_2026_72682_MOESM5_ESM.xlsx]

## Sheet: Supplementary Data 2
Supplementary Data 2. The number of genes in eight groups
Gene abundances in placenta	The number of genes	Gene abundances in whole-blood	The number of genes
0	3665	0	666
(0,10]	8328	(0,50]	4676
(10,20]	2766	(50,100]	2979
(20,30]	1552	(100,150]	1741
(30,40]	954	(150,200]	975
(40,50]	602	(200,250]	644
(50,60]	390	(250,300]	452
>60	1901	>300	2410
