# Supplementary material for: Cell-free DNA fragmentomics for preeclampsia risk assessment
Source: Nat Commun. 2026 May 2;17:5957. doi: 10.1038/s41467-026-72682-4 (PMC13342102; doi:10.1038/s41467-026-72682-4)
Supplement: Supplementary file 6 — Supplementary Data 3 [file 41467_2026_72682_MOESM6_ESM.xlsx]

## Sheet: Supplementary Data 3
Supplementary Data 3. The summary of whole-genome sequencing data for plasma cfDNA
ID	pre-downsampled depth	downsampled depth	Dataset	Group	Raw reads	Clean reads	Clean data rate (%)	Clean read1 Q20 (%)	Clean read2 Q20 (%)	Clean read1 Q30 (%)	Clean read2 Q30 (%)	GC (%)	Mapping rate (%)	Coverage (%)
H1_147	34.2192	10.1939	Training_Set	EPE	1310627038	1269762520	96.88	99.03	99.08	96.3	96.64	41.77	99.98	99.04
H1_148	19.6028	10.2196	Training_Set	EPE	805045506	777175374	96.54	98.93	98.85	95.91	95.77	41.85	99.96	98.96
H1_149	18.9085	10.21	Training_Set	EPE	826411896	794323008	96.12	99.17	99.15	96.77	95.89	42.45	99.95	99.27
H1_150	23.03	10.2914	Training_Set	EPE	968157318	939139300	97	99.16	99.55	96.78	97.82	41.48	99.95	98.98
H1_151	24.9655	10.2264	Training_Set	EPE	1079178058	1027498964	95.21	98.93	98.94	96.03	96.34	42.02	99.96	99.5
H1_152	26.7442	10.2085	Training_Set	EPE	1098921700	1031814170	93.89	98.62	98.73	95.38	95.62	43	99.96	99.3
H1_153	20.0347	10.2588	Training_Set	EPE	957296344	900398892	94.06	98.61	98.64	95.32	95.36	41.98	99.95	99.53
H1_154	22.1742	10.3218	Training_Set	EPE	897365786	865802136	96.48	98.76	98.8	95.66	95.69	42.22	99.96	98.97
H1_155	18.3491	10.2491	Training_Set	EPE	835512382	804562684	96.3	98.72	98.67	95.55	95.29	42.25	99.93	98.95
H1_156	17.1954	10.2447	Training_Set	EPE	801829904	774582586	96.6	99.14	98.81	96.59	96.17	41.39	99.92	98.94
H1_157	16.1426	10.2195	Training_Set	EPE	755806494	717976736	94.99	98.58	98.71	95.26	95.54	42.16	99.95	98.95
H1_158	29.321	10.3719	Training_Set	EPE	1069474354	1033376164	96.62	99	99.03	96.22	95.67	42.03	99.97	99.39
H1_159	28.498	10.3454	Training_Set	EPE	1096945432	1047118206	95.46	99.08	99.45	96.55	97.56	42.24	99.97	99.49
H1_160	32.698	10.349	Training_Set	EPE	1234306224	1185125438	96.02	99.15	99.01	96.7	96.37	41.94	99.97	99.03
H1_161	26.515	10.1204	Training_Set	EPE	1001761202	963154202	96.15	98.95	99.32	96.02	96.93	42.14	99.96	98.99
H1_162	26.0576	10.1882	Training_Set	EPE	991204048	951252548	95.97	98.95	99.37	96.07	97.25	41.8	99.96	98.97
H1_163	20.5755	10.1519	Training_Set	EPE	919697016	856018884	93.08	99.03	99.1	96.31	96.01	43.89	99.91	99.37
H1_164	15.9179	10.2245	Training_Set	EPE	846606026	804746192	95.06	99	99.35	96.24	97.1	41.2	99.89	98.91
H1_165	27.5502	10.2593	Training_Set	EPE	1035882678	997398162	96.28	98.97	99.37	96.11	97.24	42.62	99.97	99.46
H1_166	31.0239	10.108	Training_Set	EPE	1187685378	1135728568	95.63	98.98	99.11	96.16	96.72	41.94	99.97	99.4
H1_167	18.7057	10.2748	Training_Set	EPE	819474442	773569500	94.4	98.77	98.25	95.59	94.25	41.89	99.93	98.98
H1_168	22.1995	10.3336	Training_Set	EPE	936763394	887212026	94.71	98.84	98.65	95.83	95.51	42.52	99.95	98.98
H1_169	20.2083	10.159	Training_Set	EPE	889457138	846196062	95.14	98.7	99.2	95.55	96.58	41.37	99.95	99.36
H1_170	18.9211	10.2171	Training_Set	EPE	829489766	778136578	93.81	98.8	99.28	95.9	96.91	41.59	99.95	98.91
H1_171	22.003	10.2412	Training_Set	EPE	868859810	828411426	95.34	98.6	98.56	95.28	95.12	41.15	99.96	99.51
H1_172	22.2753	10.1606	Training_Set	EPE	988543606	909672168	92.02	98.6	98.46	95.32	94.81	41.81	99.9	98.97
H1_173	26.9112	10.2717	Training_Set	EPE	1077670674	1034773548	96.02	98.68	98.12	95.42	94.65	41.47	99.91	99.03
H1_174	20.0918	10.287	Training_Set	EPE	901774932	842040226	93.38	99	98.85	96.11	95.81	41.65	99.87	99.47
H1_175	28.3888	10.307	Training_Set	EPE	1077651480	1022679790	94.9	98.84	99.22	95.73	96.62	42.49	99.96	98.97
H1_176	19.9798	10.2302	Training_Set	EPE	814441626	782556524	96.09	98.97	98.88	96.01	95.88	41.36	99.94	98.96
H1_177	17.5605	10.299	Training_Set	EPE	903526410	842359390	93.23	98.6	98.78	95.31	95.78	41.08	99.92	98.97
H1_178	17.0459	10.3157	Training_Set	EPE	783127692	754903516	96.4	99.13	98.81	96.51	96.2	41.7	99.93	98.9
H1_179	23.2833	10.1876	Training_Set	EPE	974720334	939030892	96.34	99.23	98.96	96.93	96.67	42.65	99.95	98.92
H1_180	24.9434	10.2165	Training_Set	EPE	945651830	918649710	97.14	98.79	99.47	95.54	97.62	40.8	99.97	99
H1_181	23.1887	10.1461	Training_Set	EPE	933338958	898677584	96.29	99	99.36	96.29	97.15	41.42	99.95	98.97
H1_182	21.3787	10.1509	Training_Set	EPE	845507630	808222438	95.59	98.94	99.29	96.03	96.92	41.89	99.95	99.37
H1_183	29.6105	10.1994	Training_Set	EPE	1122110132	1093612786	97.46	98.78	99.27	95.4	96.74	42.49	99.97	98.97
H1_184	23.7389	10.1662	Training_Set	EPE	940952248	904942412	96.17	98.98	99.37	96.19	97.25	42.09	99.93	99.33
H1_185	19.6919	10.2651	Training_Set	EPE	856606760	826707960	96.51	98.92	99.01	95.92	96.36	41.42	99.93	98.96
H1_186	24.6874	10.3427	Training_Set	EPE	975652996	941987032	96.55	98.94	98.92	95.94	96.07	41.36	99.95	99.43
H1_187	21.8868	10.1869	Training_Set	EPE	976566428	927438414	94.97	99.06	98.84	96.38	96.11	41.31	99.92	99.61
H1_188	23.703	10.1499	Training_Set	EPE	980548158	950736668	96.96	99.16	99.46	96.8	97.5	40.89	99.96	99.16
H1_189	22.0562	10.2654	Training_Set	EPE	893462624	853286498	95.5	99.16	99.49	96.77	97.68	41.61	99.94	99.51
H1_190	31.4053	10.2325	Training_Set	EPE	1181226410	1133860382	95.99	99.09	99.31	96.5	96.84	42.09	99.96	99.57
H1_191	26.7124	10.196	Training_Set	EPE	989542676	952869764	96.29	98.89	99.41	95.91	97.5	41.75	99.97	99.53
H1_192	24.8558	10.1821	Training_Set	EPE	982251602	932352074	94.92	98.91	99.37	96	97.34	41.72	99.95	98.96
H1_193	21.0998	10.2139	Training_Set	EPE	844809720	807173048	95.54	98.95	98.74	96.16	95.97	41.77	99.94	99.45
H1_194	19.9861	10.2339	Training_Set	EPE	774496956	742813062	95.91	99.03	99.44	96.34	97.38	41.71	99.95	99.28
H1_195	24.1708	10.3506	Training_Set	EPE	1018011758	985831784	96.84	99.16	99.47	96.61	97.45	41.97	99.96	98.85
H1_196	19.7234	10.2823	Training_Set	EPE	771318456	751071438	97.38	98.98	99.4	96.23	97.41	41.27	99.95	98.94
H1_197	26.2425	10.26	Training_Set	EPE	1017023620	962078534	94.6	99.1	99.39	96.54	97.15	43.81	99.96	99.25
H1_198	24.289	10.1762	Training_Set	EPE	1013929222	970273204	95.69	99.23	99.36	97.04	97.03	41.39	99.93	98.96
H1_199	17.0093	10.2927	Training_Set	EPE	855287790	817353960	95.56	99.07	98.81	96.67	95.72	40.28	99.94	99.29
H1_200	27.2553	10.1498	Training_Set	EPE	1132956886	1099226064	97.02	98.95	98.67	95.96	95.57	40.65	99.95	99.5
H1_201	24.4251	10.233	Training_Set	EPE	975363066	942113452	96.59	98.99	99.31	96.17	96.93	42.49	99.95	99.22
H1_202	34.9968	10.1004	Training_Set	EPE	1279937420	1234197704	96.43	99.03	99.39	96.34	97.29	42.08	99.97	99.04
H1_203	27.0884	10.339	Training_Set	LPE	1131056536	1058906092	93.62	99.07	98.99	96.38	96.28	43.86	99.95	99.38
H1_204	23.7059	10.1513	Training_Set	LPE	1004885466	970866022	96.61	98.81	99.35	95.64	97.23	42.67	99.92	98.94
H1_205	26.7063	10.1929	Training_Set	LPE	1040365122	971440924	93.37	98.87	99.34	95.86	97.17	42.66	99.96	99.61
H1_206	23.6351	10.3425	Training_Set	LPE	1014588680	963643724	94.98	99.15	99.01	96.59	96.6	43.48	99.93	99.54
H1_207	25.9405	10.1429	Training_Set	LPE	1011588502	972280194	96.11	99.1	98.9	96.38	96.23	42.67	99.95	99.29
H1_208	25.191	10.318	Training_Set	LPE	1041542606	982518074	94.33	99.16	99.04	96.67	96.73	42.47	99.94	99.55
H1_209	27.646	10.295	Training_Set	LPE	1073212370	1025717920	95.57	99.13	99.1	96.57	96.91	41.88	99.95	99.02
H1_210	23.7864	10.1867	Training_Set	LPE	1010015874	978924146	96.92	99.15	98.82	96.63	96.23	40.97	99.95	99.39
H1_211	22.9645	10.2615	Training_Set	LPE	880984618	856112794	97.18	98.95	98.87	95.98	95.87	41.53	99.97	99.38
H1_212	17.9749	10.2074	Training_Set	LPE	837479522	803269334	95.92	98.92	98.8	95.85	95.6	41.22	99.95	99.34
H1_213	21.3357	10.3282	Training_Set	LPE	895624854	860860438	96.12	98.91	98.84	95.82	95.75	41.47	99.95	98.97
H1_214	25.5699	10.2361	Training_Set	LPE	1052266836	1019661738	96.9	98.91	98.78	95.79	95.54	41.25	99.97	99.03
H1_215	20.7569	10.241	Training_Set	LPE	846089446	811595186	95.92	99.04	99.49	96.3	97.49	41.09	99.96	99.13
H1_216	19.9402	10.2093	Training_Set	LPE	939826282	900495534	95.82	99.11	99.55	96.59	97.82	40.8	99.94	99.45
H1_217	25.2413	10.3392	Training_Set	LPE	1036772688	992844322	95.76	99.18	99.25	96.82	96.4	41.67	99.95	98.97
H1_218	20.8794	10.3012	Training_Set	LPE	852326822	818091652	95.98	99.15	99.05	96.66	95.38	41.7	99.95	99.35
H1_219	33.6238	10.33	Training_Set	LPE	1309462004	1243854166	94.99	98.5	98.61	94.98	95.25	41.14	99.97	99.07
H1_220	25.9576	10.1494	Training_Set	LPE	1046042312	1006523800	96.22	98.7	98.61	95.45	95.06	41.32	99.96	99.01
H1_221	26.3502	10.3032	Training_Set	LPE	1081511724	1027261560	94.98	98.75	98.66	95.61	95.28	42.05	99.96	99.45
H1_222	19.1415	10.1566	Training_Set	LPE	862064264	826437904	95.87	98.8	98.6	95.78	95.04	41.64	99.92	99.39
H1_223	24.3754	10.213	Training_Set	LPE	1015024796	972888678	95.85	98.73	98.61	95.52	95.06	43.71	99.95	98.98
H1_224	20.6657	10.1956	Training_Set	LPE	900206194	851677050	94.61	98.77	99.41	95.8	97.46	44.13	99.95	98.87
H1_225	24.2993	10.1789	Training_Set	LPE	1064787016	986167270	92.62	99.2	98.88	96.84	96.42	41.97	99.93	99.26
H1_226	31.609	10.2994	Training_Set	LPE	1274167432	1229829662	96.52	98.89	98.82	95.85	95.93	42.92	99.96	99.1
H1_227	26.7569	10.2114	Training_Set	LPE	1053597776	998175578	94.74	98.89	98.93	95.85	96.3	41.64	99.96	99.29
H1_228	22.1977	10.3329	Training_Set	LPE	1013385914	941395554	92.9	98.87	98.81	95.76	95.9	41.36	99.92	98.97
H1_229	19.5259	10.1804	Training_Set	LPE	903360608	868358678	96.13	98.88	98.79	95.8	95.81	43.45	99.92	99.34
H1_230	20.3025	10.2053	Training_Set	LPE	889588270	818619654	92.02	98.68	98.34	95.45	95.24	43.04	99.89	99.22
H1_231	26.0216	10.175	Training_Set	LPE	1053003532	1018544512	96.73	98.9	98.69	95.92	95.57	41.58	99.96	98.98
H1_232	26.0873	10.2005	Training_Set	LPE	1067954534	1027175290	96.18	98.48	98.71	94.86	95.59	41.42	99.97	99.02
H1_233	21.3228	10.3231	Training_Set	LPE	830412908	801195704	96.48	98.91	99.36	95.9	97.16	41.9	99.95	98.96
H1_234	21.1709	10.2486	Training_Set	LPE	851468132	809632030	95.09	98.88	99.28	95.86	96.86	42.8	99.94	98.92
H1_235	22.3265	10.1859	Training_Set	LPE	893640082	855950226	95.78	98.82	99.29	95.69	96.96	42.33	99.94	99.32
H1_236	24.9793	10.2317	Training_Set	LPE	1068963176	993637148	92.95	99.23	99.02	96.93	96.71	42.39	99.93	99.41
H1_237	26.5115	10.1196	Training_Set	LPE	977814086	952799212	97.44	98.93	99.37	96.04	97.25	41.41	99.97	99.38
H1_238	21.4362	10.1778	Training_Set	LPE	876357126	832038416	94.94	98.96	98.92	96.02	95.17	42.7	99.95	99.46
H1_239	27.668	10.3027	Training_Set	LPE	1065727170	1024259340	96.11	99.13	99.01	96.54	96.63	41.48	99.95	99.46
H1_240	22.1213	10.2969	Training_Set	LPE	916586330	848503650	92.57	99.01	99.38	96.27	97.24	41.67	99.94	99.3
H1_241	24.0402	10.2952	Training_Set	LPE	1024047530	984758394	96.16	98.93	98.9	95.92	95.97	41.64	99.95	99
H1_242	28.3894	10.3073	Training_Set	LPE	1144546940	1107550300	96.77	98.82	98.53	95.77	95.16	41.77	99.97	99.44
H1_243	20.3398	10.2249	Training_Set	LPE	897924684	857111196	95.45	98.86	98.45	95.9	94.92	42.89	99.94	98.97
H1_244	20.5913	10.1589	Training_Set	LPE	910668014	860381784	94.48	98.73	99.24	95.67	96.75	41.48	99.94	98.93
H1_245	29.2736	10.3554	Training_Set	LPE	1149713088	1096115526	95.34	98.53	99.26	94.93	96.84	42.02	99.97	99.43
H1_246	24.3446	10.1974	Training_Set	LPE	1018662980	971786632	95.4	98.65	99.21	95.39	96.63	41.27	99.95	99.28
H1_247	27.0911	10.3404	Training_Set	LPE	1050175130	1002779998	95.49	98.72	98.73	95.69	95.66	42.58	99.97	98.96
H1_248	26.584	10.1461	Training_Set	LPE	1057895154	1007516730	95.24	98.69	98.63	95.58	95.36	42.53	99.93	98.98
H1_249	23.3984	10.2376	Training_Set	LPE	961972742	920566518	95.7	98.59	98.64	95.2	95.36	41.13	99.96	98.97
H1_250	19.142	10.1577	Training_Set	LPE	780427086	754013952	96.62	98.82	98.68	95.77	95.6	42.51	99.96	99.2
H1_251	21.3313	10.326	Training_Set	LPE	880721172	849501696	96.46	98.83	98.46	95.82	94.95	41.16	99.94	98.97
H1_252	25.3063	10.1303	Training_Set	LPE	1003792192	966094160	96.24	98.98	98.99	96.11	96.32	41.73	99.96	99.59
H1_253	19.9946	10.2378	Training_Set	LPE	784513540	760870332	96.99	98.88	99.15	95.77	96.85	41.83	99.96	99.2
H1_254	27.7859	10.3467	Training_Set	LPE	1080905846	1043282354	96.52	99.24	99.46	96.96	97.44	42.59	99.96	99.12
H1_255	21.0294	10.1788	Training_Set	LPE	924556178	903925806	97.77	99.16	98.82	96.69	96.24	40.1	99.95	98.96
H1_256	22.051	10.264	Training_Set	LPE	927046684	885304452	95.5	99.05	99.29	96.38	96.72	41.47	99.93	98.94
H1_257	25.4316	10.1807	Training_Set	LPE	1002284196	965248266	96.3	98.94	99.31	96.03	96.96	41.41	99.95	98.96
H1_258	21.0292	10.1807	Training_Set	LPE	901269000	859530982	95.37	99.07	98.99	96.36	96.27	44.55	99.89	99.19
H1_259	22.933	10.2481	Training_Set	LPE	926508220	910276212	98.25	99.01	99.35	96.28	96.97	39.07	99.95	98.91
H1_260	17.0282	10.304	Training_Set	LPE	829993294	810059920	97.6	98.9	98.7	95.97	95.81	41.48	99.9	98.97
H1_261	35.176	10.1517	Training_Set	LPE	1309615152	1255101162	95.84	99.09	98.98	96.76	96.28	41.84	99.98	99
H1_262	17.9074	10.169	Training_Set	LPE	816104570	773169006	94.74	99.19	99.24	96.9	96.5	41.32	99.9	99.42
H1_263	21.503	10.2092	Training_Set	LPE	850762892	815936782	95.91	99.12	98.75	96.83	95.51	41.44	99.96	98.84
H1_264	26.1931	10.2416	Training_Set	LPE	1038979178	955061578	91.92	98.92	98.74	96.05	95.95	41.88	99.91	99.34
H1_265	18.2821	10.2122	Training_Set	LPE	827105028	776813340	93.92	99.05	98.87	96.35	96.22	41.19	99.91	99.26
H1_266	18.5716	10.2006	Training_Set	LPE	705115898	674522806	95.66	99.26	99.43	97.04	97.29	41.28	99.96	99.12
H1_267	17.7161	10.2251	Training_Set	LPE	695248262	665190428	95.68	99.18	99.57	96.77	97.96	42.02	99.94	98.67
H1_268	26.3075	10.2855	Training_Set	LPE	1010144436	957582132	94.8	98.96	98.79	96.14	96.14	41.92	99.95	99.59
H1_269	20.7863	10.2555	Training_Set	LPE	910488372	859996004	94.45	99.09	99.33	96.52	96.9	41.54	99.24	98.99
H1_270	26.5333	10.1281	Training_Set	LPE	1012720772	985743540	97.34	99.26	99.5	97.08	97.64	41.26	99.97	99.47
H1_271	26.6371	10.1674	Training_Set	LPE	1047815930	1003945882	95.81	99.05	98.78	96.34	95.9	41.55	99.95	99.3
H1_272	22.9873	10.2716	Training_Set	LPE	895458654	873070596	97.5	99.23	99.43	96.92	97.28	41.11	99.96	99.12
H1_273	23.2805	10.1857	Training_Set	LPE	1016132540	963075954	94.78	99.13	98.97	96.86	96.25	41.12	99.94	99.38
H1_274	26.1541	10.2262	Training_Set	LPE	1009909600	949707978	94.04	98.98	98.77	96.25	96.04	41.84	99.95	99.03
H1_275	32.4309	10.2662	Training_Set	LPE	1225626894	1173374930	95.74	99.15	99.05	96.94	96.56	41.59	99.97	98.96
H1_276	25.458	10.1918	Training_Set	LPE	1006859522	951816334	94.53	99.24	99.31	97.06	96.83	41.45	99.94	99.5
H1_277	32.5691	10.1671	Training_Set	LPE	748951160	723707886	96.63	98.85	99.24	95.78	96.77	39.84	99.93	99.32
H1_278	18.9075	10.2085	Training_Set	LPE	847490422	823069722	97.12	99.14	98.8	96.69	96.01	40.58	99.92	99.32
H1_279	18.2086	10.171	Training_Set	LPE	741147370	721343324	97.33	98.91	99.33	96	97.12	41.24	99.95	99.27
H1_280	24.3586	10.2034	Training_Set	LPE	925371048	883298212	95.45	98.9	98.65	95.95	95.66	41.44	99.95	98.99
H1_281	24.2765	10.169	Training_Set	LPE	977950958	910071714	93.06	99.01	98.9	96.14	95.94	42.28	99.95	98.95
H1_282	22.7367	10.1596	Training_Set	LPE	934107364	893711220	95.68	98.71	98.15	95.5	94.76	41.25	99.92	98.98
H1_283	19.5751	10.2049	Training_Set	LPE	920196220	873028722	94.87	99.07	98.83	96.65	95.77	41.2	99.93	99.33
H1_284	17.1007	10.1885	Training_Set	LPE	859522070	825858926	96.08	99.14	99.44	96.7	97.45	40.59	99.91	99.45
H1_285	19.8043	10.3251	Training_Set	LPE	823301978	809067616	98.27	98.96	98.75	96.04	95.78	40.66	99.95	98.97
H1_286	20.9592	10.1468	Training_Set	LPE	859668692	811976348	94.45	98.98	99.42	96.25	97.57	42.47	99.93	99.51
H1_1	21.0247	10.1783	Training_Set	CTRL	967687808	909564446	93.99	98.7	98.19	95.46	94.84	42.38	99.89	99.4
H1_2	24.3145	10.1852	Training_Set	CTRL	1024899628	960508298	93.72	98.94	98.83	95.94	95.72	41.89	99.93	99.03
H1_3	26.9428	10.2835	Training_Set	CTRL	1121443960	1075310174	95.89	98.93	98.77	95.88	95.51	41.24	99.96	99.4
H1_4	21.171	10.2488	Training_Set	CTRL	961694826	927077698	96.4	99.15	98.83	96.65	96.28	41.05	99.93	99.41
H1_5	28.9748	10.2494	Training_Set	CTRL	1141285602	1096690664	96.09	99.17	98.84	96.71	96.28	41.36	99.95	99.03
H1_6	31.6068	10.2994	Training_Set	CTRL	1285912946	1233970108	95.96	99.19	98.9	96.81	96.48	41.48	99.95	99.46
H1_7	25.3038	10.1296	Training_Set	CTRL	1034196140	989490964	95.68	99.16	98.91	96.7	96.52	41.7	99.95	99
H1_8	30.5046	10.2224	Training_Set	CTRL	1207928316	1165009346	96.45	99.16	98.85	96.68	96.32	41.63	99.95	99.04
H1_9	24.1307	10.3329	Training_Set	CTRL	1017028230	974583068	95.83	99.16	98.91	96.7	96.52	41.25	99.94	99.54
H1_10	18.4713	10.3163	Training_Set	CTRL	778005696	746129898	95.9	98.84	98.79	95.65	95.84	41.55	99.93	99.33
H1_11	19.2227	10.1999	Training_Set	CTRL	873442158	834470316	95.54	98.96	98.15	96.08	93.81	41.21	99.93	98.96
H1_12	19.1617	10.1683	Training_Set	CTRL	871048990	840391668	96.48	98.92	98.8	95.96	95.87	41.12	99.94	99.37
H1_13	20.7699	10.2488	Training_Set	CTRL	953297460	897291518	94.13	98.84	98.65	95.65	95.4	41.2	99.92	99.38
H1_14	20.2125	10.1604	Training_Set	CTRL	850082914	812889666	95.62	98.93	98.24	95.97	94.08	41.06	99.93	99.35
H1_15	25.6548	10.2692	Training_Set	CTRL	1061122908	1017035586	95.85	98.94	98.04	95.99	93.45	41.12	99.95	99.02
H1_16	26.2695	10.272	Training_Set	CTRL	1106861552	1048176258	94.7	99.15	99.58	96.72	97.97	41.14	99.95	99.55
H1_17	25.3255	10.1378	Training_Set	CTRL	1097199038	1050885154	95.78	99.12	99.56	96.6	97.88	41.72	99.94	99.01
H1_18	26.028	10.1765	Training_Set	CTRL	1083434350	1022322406	94.36	99.14	99.61	96.69	98.09	41.49	99.96	99.03
H1_19	26.6026	10.1544	Training_Set	CTRL	1095891242	1062764872	96.98	99.13	99.58	96.65	97.94	41.12	99.96	99.37
H1_20	29.7595	10.2495	Training_Set	CTRL	1194798158	1153369882	96.53	99.09	99.52	96.49	97.69	41.12	99.96	99.39
H1_21	28.3629	10.2976	Training_Set	CTRL	1139275384	1102044640	96.73	99.17	99.55	96.79	97.83	41.22	99.96	99.02
H1_22	20.7153	10.2212	Training_Set	CTRL	909559112	858092350	94.34	98.77	98.76	95.68	95.58	42.22	99.93	99.52
H1_23	25.027	10.2511	Training_Set	CTRL	1097398154	1039961378	94.77	98.68	98.7	95.38	95.38	41.38	99.94	99.01
H1_24	24.2932	10.1779	Training_Set	CTRL	998156730	959074476	96.08	98.72	98.75	95.53	95.56	41.83	99.94	99
H1_25	25.6439	10.2658	Training_Set	CTRL	1012825890	970233874	95.79	98.74	98.66	95.6	95.24	41.45	99.96	99.42
H1_26	20.2379	10.1725	Training_Set	CTRL	1002519036	954487116	95.21	98.68	98.64	95.39	95.18	41.02	99.91	99.57
H1_27	23.0537	10.3024	Training_Set	CTRL	967660380	914888210	94.55	98.64	98.64	95.49	95.33	41.13	99.95	98.99
H1_28	22.4252	10.2299	Training_Set	CTRL	1007551622	968731678	96.15	98.72	98.5	95.52	94.7	40.89	99.94	99.01
H1_29	22.3592	10.2001	Training_Set	CTRL	950665046	887954938	93.4	98.58	98.65	95.25	95.37	41.37	99.95	99.01
H1_30	20.3281	10.2188	Training_Set	CTRL	972999224	925888008	95.16	98.45	98.5	94.81	94.88	40.59	99.94	99.5
H1_31	22.1398	10.3046	Training_Set	CTRL	1013130748	944797732	93.26	98.76	98.79	95.78	95.84	42.08	99.93	99.57
H1_32	23.9855	10.27	Training_Set	CTRL	1049092846	977436436	93.17	98.57	98.67	95.21	95.42	41.48	99.94	99.56
H1_33	22.4969	10.2615	Training_Set	CTRL	935022234	881504128	94.28	98.63	98.78	95.4	95.79	41.21	99.95	98.99
H1_34	19.6499	10.243	Training_Set	CTRL	886875426	845056894	95.28	98.73	98.47	95.44	94.91	40.98	99.93	98.97
H1_35	26.4476	10.3406	Training_Set	CTRL	1107253140	1056093996	95.38	98.76	98.46	95.54	94.92	41.15	99.96	99.03
H1_36	28.0608	10.1883	Training_Set	CTRL	1122221092	1072098134	95.53	98.89	98.6	96.02	95.36	41.83	99.96	99.04
H1_37	24.1315	10.3335	Training_Set	CTRL	1043464408	986851550	94.57	98.85	98.47	95.87	94.95	41.59	99.94	99.03
H1_38	27.9242	10.138	Training_Set	CTRL	1153643414	1106447392	95.91	98.7	98.56	95.32	95.21	41.46	99.94	99.03
H1_39	23.0896	10.3172	Training_Set	CTRL	951882452	910775588	95.68	98.84	98.49	95.84	95.05	41.18	99.94	99.36
H1_40	24.4487	10.2427	Training_Set	CTRL	1057379780	1004546660	95	98.72	99.28	95.66	96.91	41.41	99.95	98.98
H1_41	30.5595	10.2423	Training_Set	CTRL	1275295794	1187536552	93.12	98.69	99.16	95.49	96.44	41.8	99.96	99.03
H1_42	26.1471	10.2236	Training_Set	CTRL	1131555622	1064091086	94.04	98.68	99.21	95.48	96.65	41.59	99.95	99.44
H1_43	25.9218	10.135	Training_Set	CTRL	1084737674	1030755194	95.02	98.67	99.14	95.44	96.37	41.68	99.96	99
H1_44	23.3109	10.1991	Training_Set	CTRL	1007269956	963071120	95.61	98.69	99.18	95.53	96.53	40.55	99.96	98.96
H1_45	21.8972	10.1923	Training_Set	CTRL	856780940	820060894	95.71	98.81	99.42	95.91	97.52	41.42	99.97	99.41
H1_46	24.6339	10.3185	Training_Set	CTRL	1010914044	959252480	94.89	98.66	98.09	95.3	94.6	41.41	99.92	99.48
H1_47	22.2745	10.1618	Training_Set	CTRL	945874106	897198718	94.85	98.72	98.21	95.57	94.91	41.53	99.91	99.51
H1_48	21.3841	10.1522	Training_Set	CTRL	951597828	905601060	95.17	98.77	98.13	95.7	94.72	41.15	99.9	99.58
H1_49	16.7673	10.3021	Training_Set	CTRL	754647948	713301848	94.52	98.69	98.22	95.43	94.94	41.25	99.9	98.94
H1_50	22.1312	10.3012	Training_Set	CTRL	948804862	905394776	95.42	98.96	98.95	96	96.14	41.48	99.95	99.42
H1_51	24.7234	10.1267	Training_Set	CTRL	1031452066	982468764	95.25	98.95	98.84	95.97	95.77	41.16	99.96	99.53
H1_52	22.0386	10.2581	Training_Set	CTRL	907187252	862420142	95.07	98.97	98.86	96.05	95.83	41.59	99.96	98.98
H1_53	24.0027	10.2786	Training_Set	CTRL	1017365938	974818196	95.82	99	98.89	96.16	95.95	41.15	99.96	99.59
H1_54	20.9927	10.1629	Training_Set	CTRL	879776150	823015932	93.55	98.71	98.15	95.53	94.76	41.34	99.89	98.99
H1_55	27.6274	10.2875	Training_Set	CTRL	1120380000	1068529152	95.37	98.65	98.17	95.3	94.78	41.39	99.92	99.03
H1_56	27.6439	10.2932	Training_Set	CTRL	1185029138	1104398686	93.2	98.68	98.58	95.56	95.19	41.42	99.95	99.44
H1_57	25.6237	10.2573	Training_Set	CTRL	1095559698	1026612526	93.71	98.63	98.53	95.39	95.02	41.28	99.95	99.52
H1_58	23.5454	10.302	Training_Set	CTRL	1002505554	954895582	95.25	98.62	98.7	95.35	95.56	42.04	99.95	99.37
H1_59	15.4136	10.188	Training_Set	CTRL	810097490	759638498	93.77	98.77	98.77	95.83	95.8	41.48	99.93	98.9
H1_60	18.2958	10.2191	Training_Set	CTRL	708207596	680514808	96.09	99.21	99.55	96.9	97.87	41.53	99.95	98.78
H1_61	27.6215	10.2862	Training_Set	CTRL	1102172726	1044324000	94.75	99	99.33	96.24	97.03	41.97	99.95	98.99
H1_62	19.2423	10.2106	Training_Set	CTRL	937809340	893989290	95.33	98.69	98.58	95.58	95.19	41.38	99.94	98.98
H1_63	21.0471	10.1885	Training_Set	CTRL	897791604	856410034	95.39	98.74	98.73	95.77	95.68	41.16	99.95	98.97
H1_64	21.5328	10.2227	Training_Set	CTRL	853165962	816435124	95.69	99.26	99.53	97.06	97.79	42.09	99.95	99.36
H1_65	17.8199	10.2851	Training_Set	CTRL	848463994	793379368	93.51	98.74	98.3	95.64	95.16	41.45	99.88	98.96
H1_66	22.7385	10.1605	Training_Set	CTRL	948898352	896906228	94.52	98.68	98.02	95.4	94.38	41.61	99.91	98.99
H1_67	25.4582	10.1908	Training_Set	CTRL	1062701144	1011512718	95.18	99.02	99.41	96.37	97.43	41.8	99.94	99.49
H1_68	28.0574	10.1848	Training_Set	CTRL	1157738236	1109570220	95.84	98.91	99.23	95.93	96.69	41.27	99.94	99.55
H1_69	21.7893	10.1429	Training_Set	CTRL	1010123234	951594520	94.21	98.94	99.33	96.05	97.09	41.51	99.91	98.98
H1_70	23.4534	10.2617	Training_Set	CTRL	998909974	959923408	96.1	98.84	99.21	95.69	96.53	41.25	99.94	99.46
H1_71	24.2153	10.1446	Training_Set	CTRL	1025248452	976523348	95.25	98.93	99.29	96.02	96.92	41.28	99.94	99.45
H1_72	23.0538	10.3017	Training_Set	CTRL	898561646	851387450	94.75	98.95	99.46	96.11	97.64	41.57	99.96	99.55
H1_73	25.3898	10.1637	Training_Set	CTRL	1121453224	1075709560	95.92	98.86	99.08	95.65	96.6	41.45	99.95	99.47
H1_74	25.1076	10.285	Training_Set	CTRL	1077938418	1032513570	95.79	98.97	99.03	96.1	96.46	41.51	99.95	99.54
H1_75	23.5356	10.2974	Training_Set	CTRL	969604574	922369212	95.13	98.97	99.31	96.2	97.03	41.62	99.94	99.5
H1_76	24.616	10.3125	Training_Set	CTRL	1023110646	975998676	95.4	99.02	99.05	96.29	96.51	41.2	99.95	99.51
H1_77	24.9889	10.236	Training_Set	CTRL	1084340280	1015696802	93.67	98.96	99	96.07	96.33	41.52	99.94	99.01
H1_78	21.1313	10.2295	Training_Set	CTRL	957652422	923341584	96.42	98.92	98.86	95.91	95.84	41.11	99.93	98.98
H1_79	22.8646	10.2168	Training_Set	CTRL	936595606	893546646	95.4	98.8	99.18	95.47	96.96	41.78	99.94	99.54
H1_80	23.7563	10.1731	Training_Set	CTRL	945146488	893983058	94.59	98.92	99.36	96.02	97.25	42.36	99.94	98.98
H1_81	22.5517	10.2874	Training_Set	CTRL	955213980	895755290	93.78	98.88	99.26	95.86	96.78	42.35	99.92	98.97
H1_82	22.4971	10.2623	Training_Set	CTRL	922423448	876492510	95.02	98.8	99.26	95.6	96.73	41.57	99.92	99.36
H1_83	26.8476	10.248	Training_Set	CTRL	1110337372	1057159046	95.21	98.79	99.21	95.56	96.58	41.34	99.95	99.02
H1_84	22.8156	10.1957	Training_Set	CTRL	905997120	852425348	94.09	98.94	98.87	95.9	95.84	42.07	99.95	98.97
H1_85	26.8996	10.2684	Training_Set	CTRL	1087551102	1008988206	92.78	98.94	98.83	95.89	95.69	41.95	99.96	99.03
H1_86	26.1871	10.2391	Training_Set	CTRL	1063514668	1012769476	95.23	99.01	98.76	96.15	95.48	41.28	99.96	99.03
H1_87	23.4417	10.2564	Training_Set	CTRL	904313624	866714192	95.84	98.95	99.34	96.12	97.09	41.61	99.95	99.35
H1_88	25.3529	10.149	Training_Set	CTRL	1008707010	962781364	95.45	98.97	98.79	95.99	95.55	41.35	99.94	99.44
H1_89	19.0415	10.2813	Training_Set	CTRL	883474136	832651064	94.25	98.92	99.31	95.93	96.97	41.56	99.92	98.98
H1_90	23.9748	10.2665	Training_Set	CTRL	964857570	909727164	94.29	99.02	98.99	96.2	96.27	41.57	99.94	99.52
H1_91	24.9575	10.2234	Training_Set	CTRL	1023165592	973728158	95.17	99	99.04	96.15	96.48	41.77	99.93	98.99
H1_92	28.0009	10.1658	Training_Set	CTRL	1152078068	1075969176	93.39	98.93	99.37	95.97	97.25	42.21	99.94	99.45
H1_93	28.153	10.2221	Training_Set	CTRL	1112221118	1062654792	95.54	98.96	99.45	96.1	97.55	42.06	99.94	99.03
H1_94	19.6455	10.2407	Training_Set	CTRL	882848534	833764954	94.44	98.96	99.37	96.06	97.18	42.01	99.92	98.95
H1_95	24.0325	10.292	Training_Set	CTRL	963269194	927098316	96.24	98.92	99.39	95.96	97.28	41.34	99.95	99.45
H1_96	27.6785	10.3068	Training_Set	CTRL	1103646390	1046079378	94.78	99.14	98.59	96.59	95.23	41.44	99.94	99.02
H1_97	21.482	10.1994	Training_Set	CTRL	985618796	909293130	92.26	99.17	98.4	96.67	94.63	41.65	99.9	99.53
H1_98	27.0267	10.3151	Training_Set	CTRL	1061161930	1014612300	95.61	99.11	99.36	96.62	97.02	41.58	99.95	99.53
H1_99	25.0037	10.2433	Training_Set	CTRL	1003790366	957623288	95.4	98.92	99.31	95.93	96.99	41.56	99.95	99.01
H1_100	24.5359	10.2783	Training_Set	CTRL	1033805378	988971338	95.66	99.15	98.98	96.64	96.54	40.98	99.94	99.56
H1_101	19.6904	10.2653	Training_Set	CTRL	824342826	767788932	93.14	99.14	99.01	96.55	96.61	41.52	99.93	99.44
H1_102	18.1451	10.3035	Training_Set	CTRL	841539348	801522198	95.24	98.95	98.78	96.13	96.05	41.33	99.87	98.96
H1_103	20.2629	10.1866	Training_Set	CTRL	877228932	837054526	95.42	98.91	98.67	95.99	95.71	41.11	99.9	98.98
H1_104	24.6453	10.3248	Training_Set	CTRL	954856152	920795396	96.43	99	98.83	96.33	96.22	41.41	99.95	98.99
H1_105	20.0036	10.2419	Training_Set	CTRL	840085054	804467098	95.76	99.19	99	96.76	96.57	42.19	99.93	98.94
H1_106	20.2659	10.1877	Training_Set	CTRL	888789124	822548240	92.55	99.16	98.48	96.64	94.89	41.64	99.91	98.98
H1_107	23.5003	10.2825	Training_Set	CTRL	1029452028	989030494	96.07	99.27	99.44	97.09	97.36	41.37	99.93	98.89
H1_108	30.8541	10.3403	Training_Set	CTRL	1443316750	1382699024	95.8	99.31	99.5	97.24	97.67	41.48	99.94	98.94
H1_109	21.576	10.2435	Training_Set	CTRL	915530458	870706750	95.1	99.05	99.37	96.4	97.18	41.52	99.9	98.96
H1_110	34.3941	10.2466	Training_Set	CTRL	1402414258	1345949248	95.97	99.26	99.5	97.06	97.67	41.14	99.95	98.94
H1_111	28.7617	10.1742	Training_Set	CTRL	1158457930	1106779440	95.54	98.95	99.35	95.98	96.95	41.48	99.95	99
H1_112	18.3097	10.2267	Training_Set	CTRL	825906668	783408472	94.85	99.08	99.33	96.49	96.88	41.52	99.87	98.91
H1_113	28.0423	10.1814	Training_Set	CTRL	1108462092	1071355778	96.65	99.02	99.27	96.25	96.58	41.18	99.95	99.44
H1_114	21.4865	10.2012	Training_Set	CTRL	911920746	854117142	93.66	98.98	99.33	96.1	97.02	41.87	99.93	99.55
H1_115	22.3843	10.2106	Training_Set	CTRL	1050807668	984678578	93.71	98.94	98.87	96.12	96.36	41.69	99.89	99.59
H1_116	26.1245	10.214	Training_Set	CTRL	1079748624	1034714168	95.83	98.93	98.73	96.06	95.92	41.51	99.92	99.41
H1_117	19.9879	10.2335	Training_Set	CTRL	901261260	858282976	95.23	99.03	99.35	96.35	97.11	42.27	99.91	99.44
H1_118	28.4712	10.3368	Training_Set	CTRL	1096646044	1055998506	96.29	98.94	98.79	96.11	96.09	41.77	99.94	99.03
H1_119	17.9205	10.1761	Training_Set	CTRL	857581834	763657916	89.05	99.05	99.34	96.4	97.08	43.78	99.82	99.27
H1_120	28.7837	10.1825	Training_Set	CTRL	1213993788	1141138904	94	99.04	99.37	96.36	97.19	41.44	99.94	99.64
H1_121	25.5412	10.2245	Training_Set	CTRL	1078770262	1027235548	95.22	98.93	98.68	95.92	95.6	41.3	99.93	99.62
H1_122	36.6918	9.09592	Training_Set	CTRL	1226727838	1186172914	96.69	99.02	99.29	96.38	96.91	41.37	99.96	99.04
H1_123	36.6918	9.09592	Training_Set	CTRL	1387216228	1331016730	95.95	98.99	99.31	96.25	97.09	42.02	99.96	99.03
H1_124	26.6932	10.188	Training_Set	CTRL	1084906294	1038217816	95.7	98.91	99.3	95.99	97.06	41.28	99.93	99.01
H1_125	32.2046	10.1937	Training_Set	CTRL	1193189278	1134268732	95.06	98.98	99.32	96.24	97.09	41.72	99.96	98.99
H1_126	19.155	10.1647	Training_Set	CTRL	807745404	755673904	93.55	98.95	99.33	96.13	97.15	41.97	99.9	99.35
H1_127	24.3116	10.1857	Training_Set	CTRL	911900528	874802212	95.93	98.97	99.4	96.2	97.44	42.12	99.95	99.49
H1_128	27.5987	10.2775	Training_Set	CTRL	1077797362	1034283310	95.96	98.94	99.38	96.01	97.04	41.91	99.95	98.97
H1_129	26.1154	10.211	Training_Set	CTRL	1070829414	1010312484	94.35	99.06	99.33	96.41	96.9	41.63	99.95	99.01
H1_130	20.1637	10.3239	Training_Set	CTRL	920779686	857152800	93.09	99.05	98.82	96.35	96.05	41.45	99.9	99.58
H1_131	23.8069	10.195	Training_Set	CTRL	1010306278	972835570	96.29	98.95	98.79	95.98	96	40.93	99.94	99.52
H1_132	27.1521	10.364	Training_Set	CTRL	1191341116	1039079838	87.22	98.98	98.81	96.1	96.02	41.34	99.95	99.5
H1_133	26.0891	10.2008	Training_Set	CTRL	1022343476	979997710	95.86	99.03	98.84	96.28	96.11	41.56	99.95	99.02
H1_134	21.6623	10.2849	Training_Set	CTRL	902050252	866524892	96.06	99.15	99.41	96.75	97.31	41.53	99.93	99.44
H1_135	27.9225	10.1377	Training_Set	CTRL	1091488278	1045331922	95.77	99.15	99.45	96.73	97.51	41.37	99.95	99.51
H1_136	24.8227	10.1681	Training_Set	CTRL	1080965552	1020769644	94.43	99.18	99.5	96.86	97.7	41.3	99.92	98.96
H1_137	24.6343	10.3199	Training_Set	CTRL	1090934952	1019981572	93.5	99.03	98.64	96.27	95.5	40.99	99.93	99.08
H1_138	29.5911	10.1925	Training_Set	CTRL	1215737832	1147441640	94.38	99.19	99.56	96.9	97.98	41.41	99.94	98.99
H1_139	36.3862	10.1619	Training_Set	CTRL	1428527438	1367549018	95.73	99.17	99.51	96.86	97.76	41.42	99.95	99.01
H1_140	20.1343	10.3087	Training_Set	CTRL	914924614	866672086	94.73	99.15	99.49	96.76	97.67	41.32	99.9	99.44
H1_141	27.8664	10.1177	Training_Set	CTRL	1132201018	1062218880	93.82	99.16	98.73	96.96	95.45	41.51	99.95	98.93
H1_142	19.7168	10.2788	Training_Set	CTRL	880291444	826856368	93.93	99.06	98.73	96.64	95.44	41.44	99.92	98.86
H1_143	21.7484	10.3248	Training_Set	CTRL	913668776	870975142	95.33	99.12	98.86	96.84	95.87	41.12	99.95	99.36
H1_144	22.1982	10.3322	Training_Set	CTRL	1023531384	936289136	91.48	99.14	98.7	96.92	95.34	42.33	99.92	99.43
H1_145	21.5523	10.2324	Training_Set	CTRL	920470714	857983816	93.21	99.15	98.63	96.93	95.12	41.3	99.94	99.41
H1_146	21.5888	10.2495	Training_Set	CTRL	884024706	811517818	91.8	99.09	98.93	96.69	96.13	41.81	99.94	99.37
H2_85	44.71	10.4047	Validation_Set	EPE	1.65336e+09	1597290302	96.63	98.04	98.88	93.47	95.41	41.43	99.95	99.02
H2_86	45.7942	10.2327	Validation_Set	EPE	1654443463	1592378053	96.25	98.31	98.94	94.24	95.66	41.61	99.96	99
H2_87	44.0937	10.2612	Validation_Set	EPE	1.41856e+09	1363083218	96.09	98.59	98.84	94.57	95.54	41.03	99.94	99.38
H2_88	41.8031	10.1185	Validation_Set	EPE	1.56328e+09	1.50517e+09	96.31	98.81	98.82	95.59	95.45	40.9	99.95	98.99
H2_89	36.2779	10.1317	Validation_Set	EPE	1714225581	1671189688	97.49	97.9	98.58	93.14	94.6	40.57	99.96	98.99
H2_90	42.9558	10.3973	Validation_Set	EPE	1684599218	1611775262	95.7	97.87	98.72	92.9	94.97	41.05	99.93	99.01
H2_91	37.1397	10.3727	Validation_Set	EPE	1607456820	1.54946e+09	96.4	97.8	98.76	92.88	95.03	40.82	99.95	99.29
H2_92	43.0812	10.4272	Validation_Set	EPE	1639329568	1567213904	95.61	98.65	98.78	94.72	95.48	41.07	99.95	99.5
H2_93	20.1962	10.1527	Validation_Set	EPE	1.59428e+09	1.55149e+09	97.33	98.86	98.79	95.5	95.24	39.34	99.93	98.21
H2_94	40.1876	10.1011	Validation_Set	EPE	1.96284e+09	1.88026e+09	95.79	97.99	98.74	93.49	95.08	40.94	99.96	99.54
H2_95	33.7469	10.3671	Validation_Set	EPE	1885888348	1807767878	95.86	98.72	99.34	95.59	96.95	40.95	99.97	99.01
H2_96	33.425	10.2684	Validation_Set	EPE	1844543010	1754076652	95.1	98.38	99.26	94.42	96.44	41.39	99.97	99.04
H2_97	37.6747	10.1703	Validation_Set	EPE	1.41219e+09	1351935185	95.78	98.41	99.24	94.39	96.75	40.71	99.96	98.94
H2_98	36.7204	10.2549	Validation_Set	EPE	1.55626e+09	1492012472	95.87	98.3	98.49	94.01	94.44	40.63	99.93	98.97
H2_99	41.8083	10.1201	Validation_Set	EPE	1954856142	1911648474	97.79	98.39	99.15	94.68	96.17	40.47	99.97	99.06
H2_100	43.9389	10.2269	Validation_Set	EPE	1998914654	1935554084	96.83	98.52	98.56	94.78	94.65	40.91	99.96	99.69
H2_101	28.4789	10.3401	Validation_Set	EPE	1663006652	1579146304	94.96	98.35	99.12	94.58	96.41	40.44	99.96	99.05
H2_102	38.7158	10.0907	Validation_Set	EPE	1846989378	1755929344	95.07	98.75	98.36	95.52	94.27	40.64	99.96	99.08
H2_103	36.4365	10.1758	Validation_Set	EPE	2006337996	1937400778	96.56	98.8	98.87	95.47	95.41	39.89	99.97	99.73
H2_104	41.9635	10.1577	Validation_Set	EPE	2142283604	2041001612	95.27	98.55	98.47	94.96	94.59	40.23	99.96	99.08
H2_105	64.5966	10.224	Validation_Set	EPE	2548312866	2439893162	95.75	98.83	98.71	95.48	94.98	41.08	99.97	99.13
H2_106	37.7753	10.1981	Validation_Set	EPE	1862042908	1812751550	97.35	98.68	98.49	95.27	94.64	40.45	99.94	99.64
H2_107	29.6846	10.2238	Validation_Set	EPE	1820030830	1742186116	95.72	97.58	98.14	92.43	93.69	40.25	99.95	99.1
H2_108	33.2106	10.2022	Validation_Set	LPE	2003294546	1900628936	94.88	98.86	98.9	95.67	95.55	40.5	99.96	99.08
H2_109	53.4009	10.4396	Validation_Set	LPE	2177194206	2118866556	97.32	97.54	98.29	92.44	93.99	40.8	99.97	99.11
H2_110	62.8137	10.5264	Validation_Set	LPE	2567251900	2470021230	96.21	98.84	99.01	95.51	96.22	40.73	99.98	99.79
H2_111	44.5157	10.3604	Validation_Set	LPE	2053309902	1981661586	96.51	98.33	99.21	94.51	96.76	40.98	99.97	99.06
H2_112	54.3726	10.1232	Validation_Set	LPE	2408645430	2309203340	95.87	98.54	98.52	94.95	94.72	40.8	99.97	99.67
H2_113	47.5517	10.1823	Validation_Set	LPE	2119137456	2017845150	95.22	97.47	98.34	92.25	94.15	40.59	99.97	99.63
H2_114	33.3419	10.2424	Validation_Set	LPE	1846683304	1766013296	95.63	98.48	98.74	94.8	95.38	40.44	99.96	99.03
H2_115	39.6119	10.3259	Validation_Set	LPE	1948285352	1901874720	97.62	98.75	98.45	95.4	94.41	40.02	99.97	99.58
H2_116	40.6051	10.2063	Validation_Set	LPE	1923135102	1864577518	96.96	98.34	99.21	94.52	96.38	40.11	99.98	99.66
H2_117	39.4222	10.2758	Validation_Set	LPE	1893812026	1794548004	94.76	98.72	98.91	95.07	95.64	40.03	99.95	99.09
H2_118	42.3301	10.2456	Validation_Set	LPE	1978359600	1906914584	96.39	98.43	99.22	94.85	96.59	40.7	99.97	99.53
H2_119	33.8604	10.0871	Validation_Set	LPE	1807627442	1742043236	96.37	98.56	98.33	94.91	93.86	40.22	99.96	99.08
H2_120	51.5446	10.0766	Validation_Set	LPE	2173364862	2100091206	96.63	98.57	99.28	95.19	96.79	40.57	99.98	99.06
H2_121	36.814	10.2815	Validation_Set	LPE	1942300072	1796964588	92.52	98.8	98.97	95.34	95.99	40.34	99.96	99.7
H2_122	34.6745	10.3303	Validation_Set	LPE	1772368026	1715194354	96.77	98.73	98.77	95.03	95.28	40.38	99.97	99.56
H2_123	50.2902	10.2995	Validation_Set	LPE	2269425204	2181191144	96.11	98.47	99.3	94.91	96.92	40.62	99.98	99.73
H2_124	41.0342	10.3139	Validation_Set	LPE	1882626294	1843399036	97.92	98.46	98.25	94.64	94.2	40.12	99.97	99.1
H2_125	43.4017	10.1018	Validation_Set	LPE	2003375338	1929888808	96.33	98.75	98.59	95.41	94.91	40.59	99.97	99.11
H2_126	39.0851	10.1881	Validation_Set	LPE	1989636280	1909286252	95.96	98.45	98.62	94.69	94.94	40.4	99.97	99.08
H2_127	46.0417	10.2873	Validation_Set	LPE	2150718530	2054233076	95.51	98.49	98.41	94.81	94.24	40.51	99.97	99.11
H2_128	45.1411	10.0863	Validation_Set	LPE	2044721362	1979317758	96.8	98.79	98.82	95.33	95.33	40.75	99.97	99.1
H2_129	62.2977	10.4397	Validation_Set	LPE	2430365350	2352090176	96.78	97.62	98.48	92.7	94.63	40.86	99.97	99.12
H2_130	47.5182	10.1747	Validation_Set	LPE	2229460180	2166312514	97.17	98.76	98.71	95.47	95.34	40.35	99.97	99.65
H2_131	34.63	10.317	Validation_Set	LPE	1807719736	1730466418	95.73	98.52	99.3	95.08	96.9	40.73	99.95	99.62
H2_132	32.6852	10.345	Validation_Set	LPE	1836161342	1767502310	96.26	98.42	99.3	94.8	97.1	40.58	99.97	99.68
H2_133	32.6899	10.3467	Validation_Set	LPE	1638323606	1572914180	96.01	98.45	99.25	94.79	96.63	40.14	99.97	99.51
H2_134	42.8593	10.3738	Validation_Set	LPE	2212160926	2150867424	97.23	98.87	98.89	95.72	95.54	39.92	99.97	99.1
H2_135	54.3186	10.1122	Validation_Set	LPE	2299150838	2190518074	95.28	98.86	98.97	95.63	95.97	40.46	99.97	99.12
H2_136	40.024	10.059	Validation_Set	LPE	1815140830	1762776652	97.12	98.39	99.27	94.7	96.64	40.25	99.9	99.62
H2_137	44.2733	10.3039	Validation_Set	LPE	2096548462	2032720828	96.96	98.77	98.82	95.17	95.4	40.6	99.97	99.45
H2_138	42.3984	10.2621	Validation_Set	LPE	1825756926	1754957172	96.12	98.42	99.38	94.85	97.21	40.55	99.97	99.65
H2_139	52.5639	10.2764	Validation_Set	LPE	2133960822	2076160738	97.29	98.31	99.34	94.49	97.01	40.45	99.98	99.07
H2_140	46.375	10.3619	Validation_Set	LPE	2045164868	1981302356	96.88	98.47	99.21	94.91	96.53	40.41	99.97	99.04
H2_141	49.3979	10.1182	Validation_Set	LPE	2178056748	2083056384	95.64	98.79	99.18	95.84	96.48	40.64	99.97	99.04
H2_142	48.5508	10.3958	Validation_Set	LPE	2221105340	2149122246	96.76	97.72	98.43	92.88	94.61	40.34	99.96	99.13
H2_143	48.0839	10.2958	Validation_Set	LPE	2132681598	2053090396	96.27	97.22	97.94	91.64	93.51	40.34	99.96	99.76
H2_144	38.3336	10.3486	Validation_Set	LPE	1904727698	1856231834	97.45	98.85	98.8	95.74	95.32	39.52	99.97	99.07
H2_145	42.2979	10.2375	Validation_Set	LPE	2062751628	2015776918	97.72	98.9	98.68	95.91	94.91	39.83	99.97	99.08
H2_146	57.0335	10.087	Validation_Set	LPE	2440285506	2282150104	93.52	98.59	98.34	95.08	94.57	40.63	99.97	99.75
H2_147	47.3484	10.1382	Validation_Set	LPE	2160879654	2088577870	96.65	98.8	98.9	95.37	95.67	40.5	99.97	99.53
H2_148	46.1619	10.3143	Validation_Set	LPE	2082189794	2011493794	96.6	98.75	99.03	95.2	96.12	40.17	99.97	99.08
H2_149	41.383	10.403	Validation_Set	LPE	1883029198	1826276830	96.99	98.4	99.32	94.78	96.93	40.6	99.97	99.03
H2_150	35.7187	10.3073	Validation_Set	LPE	1690880786	1628935764	96.34	98.47	99.24	94.9	96.59	40.48	99.97	99.03
H2_151	34.3809	10.242	Validation_Set	LPE	1682212494	1628641296	96.82	98.29	99.2	94.4	96.48	40.37	99.97	99.02
H2_152	48.9096	10.0166	Validation_Set	LPE	2080694332	2027292846	97.43	98.69	98.46	95.33	94.56	40.64	99.97	99.65
H2_153	49.8258	10.2045	Validation_Set	LPE	2279539826	2185132914	95.86	98.48	98.44	94.72	94.44	40.44	99.97	99.12
H2_154	41.8458	10.1284	Validation_Set	LPE	1834873808	1774190960	96.69	98.52	98.29	94.81	94.33	40.52	99.97	99.08
H2_155	48.8875	10.4685	Validation_Set	LPE	2156656036	2066490808	95.82	98.49	98.44	94.69	94.22	40.56	99.96	99.61
H2_156	48.9475	10.0248	Validation_Set	LPE	2085860864	2014554866	96.58	98.5	99.35	94.98	97.01	40.77	99.98	99.63
H2_157	37.4228	10.1032	Validation_Set	LPE	1978360962	1916960782	96.9	97.56	98.56	92.51	94.78	40.03	99.96	99.09
H2_158	34.741	10.3495	Validation_Set	LPE	1880627542	1821209574	96.84	97.57	98.39	92.53	94.24	39.97	99.96	99.6
H2_159	40.7776	10.2486	Validation_Set	LPE	1930149580	1871122144	96.94	98.61	99.07	95.25	95.97	40.39	99.97	99.03
H2_160	33.9418	10.1111	Validation_Set	LPE	1913081522	1851460578	96.78	97.68	98.03	92.72	93.37	39.98	99.91	99.61
H2_161	46.2403	10.3311	Validation_Set	LPE	2094581960	1995502412	95.27	97.36	98.04	92.05	93.81	40.47	99.96	99.12
H2_162	40.8655	10.271	Validation_Set	LPE	2042319886	1990944668	97.48	98.87	98.94	95.83	95.88	39.27	99.97	99.1
H2_163	41.7007	10.0929	Validation_Set	LPE	1922237224	1863990356	96.97	98.56	99.33	95.2	96.95	39.98	99.97	99.04
H2_164	45.7215	10.2145	Validation_Set	LPE	1982910168	1908683440	96.26	98.6	99.4	95.31	97.25	39.87	99.97	99.05
H2_165	36.0486	10.4026	Validation_Set	LPE	1802379062	1745895848	96.87	97.19	97.82	91.53	93.14	40.28	99.95	99.08
H2_166	51.2635	10.0227	Validation_Set	LPE	2145176908	2095788636	97.7	97.33	98.41	91.84	94.25	40.17	99.96	99.12
H2_1	30.9233	10.3635	Validation_Set	CTRL	1840586830	1792644236	97.4	98.94	98.96	96.08	96.01	39.38	99.96	99.53
H2_2	32.8056	10.383	Validation_Set	CTRL	1755991934	1681659492	95.77	98.57	99.37	95.2	97.12	39.52	99.96	99.67
H2_3	25.3235	10.137	Validation_Set	CTRL	1487796518	1440391234	96.81	98.69	99.14	95.53	96.28	39.75	99.96	99.56
H2_4	50.2992	10.3011	Validation_Set	CTRL	2234981828	2163434944	96.8	98.68	98.56	95.3	94.91	40.39	99.97	99.74
H2_5	41.8993	10.1409	Validation_Set	CTRL	1949050270	1888187462	96.88	98.73	98.6	95.45	95.04	40.25	99.96	99.09
H2_6	43.8077	10.1963	Validation_Set	CTRL	1980713018	1924993662	97.19	98.38	99.25	94.69	96.61	40.1	99.96	99.07
H2_7	31.5419	10.2768	Validation_Set	CTRL	1587336272	1535716674	96.75	97.48	98.09	92.24	93.34	40.1	99.94	99.05
H2_8	41.2659	10.3722	Validation_Set	CTRL	1944777322	1891712592	97.27	98.66	99.09	95.44	96.07	40.05	99.96	99.03
H2_9	42.2745	10.2323	Validation_Set	CTRL	1884567758	1839340062	97.6	98.31	99.32	94.48	96.9	40.09	99.96	99.04
H2_10	42.0125	10.169	Validation_Set	CTRL	1941656840	1882029358	96.93	98.44	99.33	94.88	96.91	39.86	99.97	99.07
H2_11	41.6059	10.0701	Validation_Set	CTRL	2105491956	2014880054	95.7	98.78	98.65	95.56	95.15	40.65	99.95	99.64
H2_12	37.8318	10.2136	Validation_Set	CTRL	1818522208	1736509530	95.49	98.57	99.29	95.21	96.78	40.23	99.96	99.52
H2_13	41.9622	10.1558	Validation_Set	CTRL	2042356572	1986221832	97.25	97.42	98.51	92.12	94.61	40.05	99.96	99.11
H2_14	49.4274	10.1236	Validation_Set	CTRL	2146706004	2074262484	96.63	98.41	99.32	94.76	96.88	40.2	99.97	99.09
H2_15	42.5439	10.2988	Validation_Set	CTRL	1716452066	1.64882e+09	96.01	98.57	98.66	94.53	94.85	41	99.95	98.97
H2_16	44.9647	10.0465	Validation_Set	CTRL	2071713778	1995861820	96.34	98.46	99.28	94.91	96.83	41.01	99.97	99.05
H2_17	45.3744	10.1378	Validation_Set	CTRL	1948994924	1868453340	95.87	98.44	99.28	94.88	96.85	40.64	99.97	99.61
H2_18	36.4268	10.1738	Validation_Set	CTRL	1922267314	1824243384	94.9	98.69	98.44	95.3	94.46	39.67	96.49	99.07
H2_19	45.7134	10.2147	Validation_Set	CTRL	2057845608	1969195460	95.69	98.82	98.93	95.44	95.79	40.32	99.97	99.74
H2_20	35.947	10.375	Validation_Set	CTRL	1941776498	1871707344	96.39	98.52	98.48	94.85	94.55	40.2	99.96	99.09
H2_21	38.9761	10.1594	Validation_Set	CTRL	1969308292	1896286336	96.29	98.73	98.65	95.36	95.09	40.12	99.93	99.09
H2_22	37.6186	10.1553	Validation_Set	CTRL	1905160092	1828536348	95.98	98.53	98.31	94.85	94.4	40.23	99.93	99.08
H2_23	43.9624	10.2314	Validation_Set	CTRL	2060373692	1976100186	95.91	98.39	99.23	94.7	96.85	40.33	99.97	99.71
H2_24	39.3274	10.2518	Validation_Set	CTRL	1852613682	1786552276	96.43	98.61	99.41	95.35	97.31	40.07	99.96	99.04
H2_25	51.957	10.1583	Validation_Set	CTRL	2232748852	2118426316	94.88	98.85	98.8	95.5	95.39	40.46	99.97	99.09
H2_26	44.1733	10.2813	Validation_Set	CTRL	2126400834	2032660168	95.59	98.82	98.99	95.4	96.12	40.3	99.97	99.66
H2_27	38.129	10.293	Validation_Set	CTRL	2137427990	2013273938	94.19	98.53	98.68	94.97	95.23	40.56	99.96	99.71
H2_28	35.7096	10.3055	Validation_Set	CTRL	1.62342e+09	1550202559	95.5	97.94	98.5	93.25	94.38	40.96	99.93	98.97
H2_29	31.1574	10.1518	Validation_Set	CTRL	1922954408	1848174574	96.11	97.73	98.32	92.87	94.26	39.92	99.94	99.7
H2_30	26.44	10.3378	Validation_Set	CTRL	1703428044	1641411670	96.36	98.57	98.27	95.02	93.9	40.08	99.95	99.63
H2_31	47.9309	10.2631	Validation_Set	CTRL	2101604516	2029571196	96.57	98.56	99.33	95.16	96.96	40.37	99.98	99.72
H2_32	41.4837	10.4283	Validation_Set	CTRL	2087908276	1985776714	95.11	97.27	97.92	91.8	93.45	40.45	99.94	99.71
H2_33	38.8975	10.1382	Validation_Set	CTRL	2034262050	1962422026	96.47	98.54	98.47	94.93	94.54	40.07	99.96	99.67
H2_34	54.881	10.2187	Validation_Set	CTRL	2433866090	2291260624	94.14	98.86	99.06	95.57	96.33	40.47	99.97	99.13
H2_35	59.2429	10.4806	Validation_Set	CTRL	2557130214	2431020816	95.07	98.63	98.68	95.21	95.19	40.66	99.97	99.76
H2_36	28.8037	10.1903	Validation_Set	CTRL	1703182714	1647408878	96.73	98.46	99.29	94.93	96.77	39.61	99.86	99.03
H2_37	44.8015	10.427	Validation_Set	CTRL	1996372648	1939320598	97.14	98.69	98.96	94.95	95.82	40.08	99.97	99.59
H2_38	41.1449	10.3428	Validation_Set	CTRL	1781939991	1715509775	96.27	99.06	98.56	96.25	94.37	40.57	99.96	99
H2_39	42.7655	10.3516	Validation_Set	CTRL	1931506352	1853461510	95.96	98.49	99.2	95.02	96.54	40.66	99.97	99.64
H2_40	40.715	10.2346	Validation_Set	CTRL	1876504742	1812426526	96.59	98.52	99.15	95.02	96.22	40.33	99.97	99.05
H2_41	31.7838	10.3543	Validation_Set	CTRL	1970679034	1891254966	95.97	98.86	98.91	95.67	95.57	40.09	99.96	99.6
H2_42	44.4835	10.3538	Validation_Set	CTRL	2005485018	1932012048	96.34	98.34	99.26	94.52	96.94	40.55	99.97	99.07
H2_43	42.8917	10.3809	Validation_Set	CTRL	1983169122	1879273714	94.76	98.6	98.2	95.1	94.1	40.04	99.97	99.09
H2_44	41.6978	10.0931	Validation_Set	CTRL	1495630644	1438563267	96.18	98.48	98.36	94.88	94.42	40.63	99.96	98.94
H2_45	32.4976	10.2868	Validation_Set	CTRL	1790238768	1736163144	96.98	98.75	98.9	95.15	95.79	39.95	99.95	99.66
H2_46	38.4449	10.3798	Validation_Set	CTRL	1981796796	1900383198	95.89	98.83	98.94	95.43	95.86	40.05	99.97	99.07
H2_47	45.5773	10.1824	Validation_Set	CTRL	2069293222	1991464464	96.24	98.53	99.27	95.07	96.72	40.27	99.97	99.7
H2_48	35.2144	10.1623	Validation_Set	CTRL	1825065354	1742109452	95.45	98.84	98.93	95.54	95.81	39.84	99.96	99.68
H2_49	38.5606	10.4103	Validation_Set	CTRL	1946193100	1831979738	94.13	98.47	99.33	94.95	97.22	40.71	99.97	99.7
H2_50	43.0063	10.4093	Validation_Set	CTRL	2180182104	2103910632	96.5	98.89	98.93	95.88	95.85	40.03	99.96	99.12
H2_51	40.8794	10.2744	Validation_Set	CTRL	1.73098e+09	1632084192	94.29	98.63	99.06	94.81	96.53	41.47	99.92	98.95
H2_52	49.6675	10.1717	Validation_Set	CTRL	2221642094	2142202088	96.42	98.83	99.09	95.55	96.42	40.24	99.97	99.1
H2_53	43.7499	10.181	Validation_Set	CTRL	2144120180	2027434162	94.56	98.82	99.13	95.52	96.55	40.06	99.97	99.09
H2_54	38.3006	10.34	Validation_Set	CTRL	1948733194	1869750954	95.95	98.56	99.18	95.19	96.44	40.22	99.94	99.72
H2_55	40.9279	10.2863	Validation_Set	CTRL	1994111636	1907553160	95.66	98.82	99.01	95.48	96.1	40.28	99.96	99.67
H2_56	39.1471	10.2034	Validation_Set	CTRL	1348058318	1273320098	94.41	98.21	98.85	93.89	95.61	40.78	99.95	98.95
H2_57	36.9349	10.315	Validation_Set	CTRL	1932918670	1852423888	95.84	98.44	98.69	94.66	95.17	40.08	99.96	99.09
H2_58	38.7151	10.0912	Validation_Set	CTRL	1978576482	1878128232	94.92	98.51	99.36	95.11	97.16	40.55	99.96	99.59
H2_59	38.7333	10.0962	Validation_Set	CTRL	1.87244e+09	1784125440	95.31	98.08	98.73	93.71	95.25	41.16	99.94	99.48
H2_60	30.7251	10.2978	Validation_Set	CTRL	1779846270	1711891034	96.18	98.74	98.67	95.37	95.18	40.09	99.94	99.69
H2_61	36.3742	10.1582	Validation_Set	CTRL	1726238766	1643737978	95.22	98.39	99.38	94.75	97.18	40.38	99.97	99.66
H2_62	39.8396	10.3831	Validation_Set	CTRL	1.29026e+09	1.22208e+09	94.7	98.68	98.98	95.02	96.2	40.83	99.95	98.91
H2_63	49.2666	10.0911	Validation_Set	CTRL	2149728152	2080460306	96.78	98.73	99.17	95.66	96.44	40.36	99.95	99.09
H2_64	43.7456	10.1813	Validation_Set	CTRL	2039740080	1976209958	96.89	98.54	98.3	94.92	94.4	40.09	99.96	99.65
H2_65	31.8547	10.381	Validation_Set	CTRL	1902742506	1841767066	96.8	97.56	98.61	92.52	94.95	39.91	99.85	99.09
H2_66	40.7431	10.2425	Validation_Set	CTRL	1929086528	1839932696	95.38	98.93	98.97	96.05	96.03	40	99.9	99.69
H2_67	39.6341	10.3312	Validation_Set	CTRL	1.77416e+09	1672364066	94.33	98.62	99.01	94.59	96.19	41.25	99.92	98.92
H2_68	36.5575	10.2111	Validation_Set	CTRL	2158884758	2083671570	96.52	98.88	98.9	95.78	95.58	40.05	99.97	99.11
H2_69	53.127	10.3869	Validation_Set	CTRL	2426666064	2324605774	95.79	98.91	98.75	95.86	95.05	40.39	99.97	99.74
H2_70	41.2835	10.3781	Validation_Set	CTRL	1.46678e+09	1.41816e+09	96.68	98.66	98.81	95.31	95.41	41.28	99.95	99.4
H2_71	39.9046	10.4017	Validation_Set	CTRL	1.45924e+09	1271014242	86.97	98.33	98.99	94.35	96.33	41.06	99.94	98.87
H2_72	37.1698	10.3802	Validation_Set	CTRL	1932790148	1854866328	95.97	98.52	98.59	94.8	94.77	40.26	99.96	99.1
H2_73	37.8271	10.213	Validation_Set	CTRL	1519093015	1.46466e+09	96.43	98.11	98.58	93.66	94.49	41.16	99.94	98.93
H2_74	42.4329	10.27	Validation_Set	CTRL	2027618048	1923861484	94.88	98.58	98.7	95.04	95.2	40.52	99.96	99.1
H2_75	59.7223	10.0076	Validation_Set	CTRL	2495126020	2410064812	96.59	98.42	98.68	94.6	95.17	40.6	99.97	99.75
H2_76	39.8375	10.385	Validation_Set	CTRL	1868762522	1778508989	95.17	98.15	98.48	93.8	94.25	40.74	99.94	99.45
H2_77	38.0369	10.2687	Validation_Set	CTRL	1638100602	1534499212	93.69	97.99	98.62	93.29	94.76	40.97	99.93	99.02
H2_78	48.5154	10.3872	Validation_Set	CTRL	2367739118	2231024584	94.23	98.82	98.89	95.41	95.78	40.5	99.97	99.13
H2_79	39.6469	10.3349	Validation_Set	CTRL	1.62279e+09	1580536558	97.4	98.49	98.98	94.85	95.83	41.12	99.94	98.94
H2_80	31.9063	10.0985	Validation_Set	CTRL	1681572342	1599480724	95.12	97.57	98.43	92.55	94.45	40.59	99.95	99.7
H2_81	35.6306	10.2818	Validation_Set	CTRL	1776569192	1716935012	96.64	98.5	99.31	95	96.94	40.38	99.95	99.03
H2_82	40.357	10.1445	Validation_Set	CTRL	1867642096	1803592436	96.57	97.1	97.85	91.28	93.22	40.34	99.92	99.09
H2_83	41.848	10.1284	Validation_Set	CTRL	1868919174	1797634474	96.19	97.48	98.3	92.28	94.01	40.32	99.96	99.08
H2_84	29.8283	10.274	Validation_Set	CTRL	1739891492	1616077520	92.88	98.46	99.24	94.87	96.65	40.16	99.95	99.49
H3_198	45.7603	10.2239	Test1_Set	EPE	2279585900	2224743560	97.59	98.96	98.94	96.07	95.73	41.29	99.98	99.69
H3_199	47.5364	10.1777	Test1_Set	EPE	2305583852	2242585396	97.27	98.96	99.16	96.11	96.57	40.02	99.98	99.7
H3_200	49.826	10.2044	Test1_Set	EPE	2286501780	2203194526	96.36	98.94	99.04	95.91	96.32	40.63	99.97	99.08
H3_201	53.209	10.4028	Test1_Set	EPE	2155970842	2093713456	97.11	97.14	97.98	91.52	93.19	40.71	99.96	99.38
H3_202	44.7503	10.4149	Test1_Set	EPE	1578781640	1492823518	94.5567	97.39	98.69	91.6133	94.8967	41.1567	99.9533	98.9833
H3_203	43.1046	10.4343	Test1_Set	EPE	2040929788	1993997206	97.7	98.52	98.62	94.81	94.91	40.08	99.98	99.1
H3_204	39.3018	10.2428	Test1_Set	EPE	1.65116e+09	1.58247e+09	95.834	97.732	98.622	92.464	94.526	40.106	99.95	98.972
H3_205	45.8602	10.2462	Test1_Set	EPE	2075036202	2003732588	96.56	98.51	98.81	94.89	95.48	40.31	99.97	99.09
H3_206	40.62	10.2105	Test1_Set	EPE	1.60332e+09	1533783662	95.67	98.4	97.9533	93.8767	93.4767	40.7967	99.8967	99.01
H3_207	37.9863	10.2551	Test1_Set	EPE	2026770518	1962589756	96.83	98.59	98.73	95.08	95.31	40.16	99.97	99.07
H3_208	38.4113	10.3697	Test1_Set	EPE	1845296786	1780395784	96.48	98.93	99.22	96.22	96.55	39.86	99.97	99.59
H3_209	34.7512	10.3516	Test1_Set	EPE	1495748012	1453467004	97.17	99.25	99.14	96.83	96.5	41.85	99.98	99.51
H3_210	35.3226	10.1938	Test1_Set	EPE	1371133594	1339138202	97.67	97.93	98.36	93.6	94.36	41.33	99.95	99.04
H3_211	36.2051	10.1111	Test1_Set	EPE	1547289714	1518543136	98.14	97.85	98.43	93.38	94.58	41.2	99.95	99.51
H3_212	25.1174	10.2882	Test1_Set	EPE	1161597056	1134588842	97.67	99.23	99.17	96.7	96.5	44.88	99.96	98.74
H3_213	21.2587	10.2924	Test1_Set	EPE	1097980238	1069748840	97.43	97.99	98.8	93.71	95.68	41.23	99.94	98.99
H3_214	38.9216	10.1449	Test1_Set	EPE	1479385698	1446568748	97.78	99.29	98.95	96.92	95.62	44.62	99.98	98.88
H3_215	38.4832	10.3893	Test1_Set	EPE	1609718092	1574899872	97.84	98.15	98.46	94.07	94.75	41.39	99.96	99.51
H3_216	23.0733	10.3105	Test1_Set	EPE	1203200112	1163023552	96.66	97.97	98.76	93.67	95.54	43.25	99.92	99.3
H3_217	25.9448	10.1441	Test1_Set	EPE	1122330800	1086202294	96.78	98.3	97.52	94.49	91.75	41.02	99.95	99.01
H3_218	32.6061	10.3194	Test1_Set	EPE	1433550996	1370583648	95.61	98.69	98.47	95.53	94.93	43.19	99.95	99.02
H3_219	19.9939	10.2362	Test1_Set	EPE	1072582574	1050665284	97.96	97.98	98.27	93.57	94.01	42.56	99.95	99.28
H3_220	21.3047	10.3141	Test1_Set	EPE	1148528864	1118372676	97.37	98.03	98.65	93.86	95.21	44.07	99.94	98.92
H3_221	33.3192	10.2364	Test1_Set	LPE	1625992096	1596733170	98.2	98.2	99.13	94.22	96.25	39.98	99.97	99.42
H3_222	52.7666	10.3156	Test1_Set	LPE	2179149836	2113067674	96.97	98.86	99.05	95.46	96.25	42.14	99.97	99.7
H3_223	47.8246	10.2406	Test1_Set	LPE	2078812930	2010803114	96.73	98.38	99.16	94.68	96.34	40.66	99.98	99.71
H3_224	47.0264	10.0692	Test1_Set	LPE	2047288586	1984425790	96.93	97.46	98.38	92.25	94.25	40.11	99.97	99.51
H3_225	37.3781	10.0915	Test1_Set	LPE	1868618938	1831521160	98.01	98.78	99.12	95.81	96.04	39.48	99.97	99.04
H3_226	45.206	10.1	Test1_Set	LPE	1985490986	1937445376	97.58	98.73	98.7	95.53	95.02	40.42	99.97	99.61
H3_227	36.6347	10.2308	Test1_Set	LPE	1704246966	1652759950	96.98	98.78	99.05	95.84	96.03	40.2	99.91	99.04
H3_228	26.3743	10.3135	Test1_Set	LPE	1937812916	1881412126	97.09	98.87	99.02	95.57	96.1	39.65	99.94	99.06
H3_229	40.9154	10.2847	Test1_Set	LPE	1937494262	1886073370	97.35	98.54	99.33	95.18	97.02	39.78	99.96	99.69
H3_230	38.6352	10.0713	Test1_Set	LPE	1918786148	1876417026	97.79	98.82	98.89	95.34	95.56	39.74	99.96	99.08
H3_231	52.3734	10.2392	Test1_Set	LPE	2192791108	2129672742	97.12	98.91	98.89	95.86	95.64	40.71	99.95	99.68
H3_232	52.387	10.2405	Test1_Set	LPE	2235618204	2177807268	97.41	98.87	98.76	95.69	95.1	40.14	99.89	99.6
H3_233	47.4916	10.169	Test1_Set	LPE	1974451208	1925224412	97.51	98.82	99.13	95.98	96.37	40.09	99.95	99.07
H3_234	43.1104	10.4355	Test1_Set	LPE	1949389726	1892853234	97.1	98.53	99.22	95.12	96.59	39.96	99.97	99.48
H3_235	57.5133	10.1718	Test1_Set	LPE	2452004098	2360217138	96.26	98.81	98.79	95.58	95.28	40.44	99.96	99.75
H3_236	51.7617	10.1195	Test1_Set	LPE	2266586998	2186410284	96.46	98.6	98.52	95.03	94.56	40.49	99.95	99.72
H3_237	33.3969	10.2606	Test1_Set	LPE	1652681288	1611544830	97.51	98.28	99.06	94.45	95.99	39.89	99.96	99.01
H3_238	49.0543	10.0472	Test1_Set	LPE	2171032318	2086538608	96.11	98.84	99.31	96.01	96.9	40.94	99.97	99.07
H3_239	51.9535	10.1558	Test1_Set	LPE	2105377104	2045583408	97.16	98.38	99.16	94.66	96.32	39.76	99.98	99.65
H3_240	52.5191	10.2668	Test1_Set	LPE	2486379722	2410724600	96.96	98.86	98.97	95.77	95.95	40.58	99.97	99.68
H3_241	46.3117	10.3478	Test1_Set	LPE	2108347724	2033646058	96.46	98.93	98.99	95.84	96.12	40.51	99.97	99.6
H3_242	36.125	10.0895	Test1_Set	LPE	1845336330	1799511570	97.52	98.53	98.82	94.94	95.47	39.87	99.97	99.66
H3_243	46.6364	10.4201	Test1_Set	LPE	2139447112	2079976968	97.22	97.7	98.32	92.96	94.51	40.5	99.95	99.6
H3_244	63.0454	9.97781	Test1_Set	LPE	2573535978	2469980224	95.98	98.92	98.98	95.76	95.97	40.61	99.97	99.77
H3_245	36.2677	10.1292	Test1_Set	LPE	1870234760	1829904154	97.84	98.85	98.9	95.48	95.56	39.73	99.96	99.62
H3_246	51.6572	10.0985	Test1_Set	LPE	2352363372	2305603330	98.01	98.65	98.57	95.06	94.68	39.84	99.97	99.57
H3_247	41.6065	10.0707	Test1_Set	LPE	1928971970	1895060280	98.24	97.52	98.58	92.42	94.89	39.56	99.96	99.07
H3_248	52.5831	10.2794	Test1_Set	LPE	2204334432	2111821818	95.8	98.72	98.67	95.42	95.15	41.05	99.97	99.73
H3_249	54.4075	10.1307	Test1_Set	LPE	2401020364	2321602058	96.69	98.63	98.69	95.21	95.21	40.47	99.96	99.7
H3_250	32.8953	10.1055	Test1_Set	LPE	1627647222	1585381926	97.4	97.39	98.09	92.15	93.86	40.55	99.95	99.5
H3_251	39.187	10.2154	Test1_Set	LPE	1818486880	1772651044	97.48	98.58	98.44	94.91	94.25	40.31	99.96	99.7
H3_252	41.5369	10.0514	Test1_Set	LPE	2072972250	2017554270	97.33	98.77	98.67	95.54	94.92	40.14	99.96	99.51
H3_253	52.429	10.2508	Test1_Set	LPE	2179181532	2118687360	97.22	98.8	99.04	95.23	96.19	40.47	99.97	99.6
H3_254	40.1537	10.0929	Test1_Set	LPE	1919954414	1882178972	98.03	97.38	98.38	92.15	94.69	40.67	99.95	99.54
H3_255	58.6264	10.369	Test1_Set	LPE	2260446348	2204994848	97.55	98.44	99.32	94.86	96.99	41.2	99.98	99.49
H3_256	54.6707	10.1791	Test1_Set	LPE	2287471036	2240832246	97.96	98.71	98.75	95.33	95.15	40.44	99.97	99.61
H3_257	44.8762	10.4433	Test1_Set	LPE	1952231726	1904155926	97.54	98.68	98.84	95.34	95.46	40.35	99.97	99.56
H3_258	42.8091	10.3625	Test1_Set	LPE	1941659062	1889978602	97.34	98.41	98.67	94.43	94.82	40.61	99.97	99.13
H3_259	43.5093	10.1256	Test1_Set	LPE	1837771146	1770547334	96.34	98.79	98.94	95.85	95.58	40.66	99.94	99.04
H3_260	29.861	10.2844	Test1_Set	LPE	1791411408	1695356886	94.64	98.64	98.56	95.15	94.69	40.32	99.92	99.03
H3_261	45.4865	10.1632	Test1_Set	LPE	1994642324	1927882458	96.65	98.51	99.36	95.11	97.12	40.2	99.97	99.06
H3_262	41.3677	10.3966	Test1_Set	LPE	1880705572	1838323702	97.75	98.55	98.34	94.81	93.83	40.03	99.94	99.6
H3_263	51.354	10.0395	Test1_Set	LPE	2141046552	2091483578	97.69	98.68	98.69	95.21	94.9	40	99.96	99.57
H3_264	48.5976	10.4058	Test1_Set	LPE	2219280526	2137309694	96.31	98.97	99.13	96.13	96.44	40.14	99.98	99.68
H3_265	37.6351	10.1608	Test1_Set	LPE	1822039510	1769517846	97.12	98.78	99.24	95.81	96.57	40.7	99.97	99.04
H3_266	46.0422	10.2867	Test1_Set	LPE	1992469682	1931965424	96.96	98.67	98.46	95.23	94.42	40.95	99.96	99.03
H3_267	51.6463	10.0988	Test1_Set	LPE	2221149724	2158079830	97.16	98.81	98.67	95.5	94.88	40.65	99.96	99.09
H3_268	40.3793	10.1506	Test1_Set	LPE	2018172440	1979856874	98.1	98.83	98.71	95.6	94.9	39.84	99.97	99.65
H3_269	38.2364	10.322	Test1_Set	LPE	1940270540	1882460504	97.02	98.56	99.35	95.24	97.17	40.9	99.97	99.03
H3_270	29.4319	10.1379	Test1_Set	LPE	1728866110	1662647398	96.17	98.67	98.69	95.12	95.12	40.22	99.96	99.05
H3_271	44.5439	10.3672	Test1_Set	LPE	1965373882	1927137838	98.05	98.27	99.14	94.41	96.47	39.9	99.95	99.08
H3_272	40.3771	10.1482	Test1_Set	LPE	2168483490	2066195276	95.28	97.7	98.69	92.97	95.29	40.09	99.95	99.07
H3_273	36.0517	10.4038	Test1_Set	LPE	1801639896	1767602950	98.11	98.81	98.78	95.59	95.21	39.54	99.94	99.52
H3_274	49.7542	10.1901	Test1_Set	LPE	2095783740	2034359134	97.07	98.93	99.08	96.2	95.99	40.91	99.96	99.57
H3_275	36.7873	10.2737	Test1_Set	LPE	1856548930	1801560566	97.04	98.42	99.14	94.83	96.25	39.67	99.97	99.6
H3_276	46.8342	10.0282	Test1_Set	LPE	2107407366	2048837444	97.22	98.75	98.67	95.33	94.79	40.91	99.92	99.68
H3_277	50.4352	10.329	Test1_Set	LPE	1955377988	1899770270	97.16	98.95	99.2	96.28	96.51	40.91	99.98	99.03
H3_278	50.7549	10.3951	Test1_Set	LPE	2270450488	2186986616	96.32	98.95	98.85	95.85	95.46	40.67	99.97	99.1
H3_279	45.1684	10.0918	Test1_Set	LPE	1968870686	1926224412	97.83	97.2	98.38	91.71	94.39	40.68	99.93	99.07
H3_280	55.6647	10.3662	Test1_Set	LPE	2298041288	2203207400	95.87	98.71	98.71	95.41	95.3	41.08	99.97	99.74
H3_281	33.3643	10.2503	Test1_Set	LPE	1776179684	1718965408	96.78	98.34	99.22	94.51	96.61	39.93	99.97	99.53
H3_282	46.2808	10.3395	Test1_Set	LPE	2012206844	1960459382	97.43	98.46	99.31	94.97	96.94	40.05	99.98	99.06
H3_283	48.3613	10.3556	Test1_Set	LPE	2161935792	2092956244	96.81	98.92	99	95.77	95.99	40.36	99.92	99.66
H3_284	50.9195	10.4279	Test1_Set	LPE	2144439860	2089727418	97.45	97.26	98.34	91.87	94.3	40.64	99.96	99.59
H3_285	67.8965	10.1125	Test1_Set	LPE	2529640226	2470034494	97.64	97.34	98.24	92.04	94.3	41.1	99.96	99.67
H3_286	38.8604	10.1301	Test1_Set	LPE	1889834532	1855924152	98.21	98.77	98.75	95.38	94.99	40	99.97	99.07
H3_287	40.0373	10.0637	Test1_Set	LPE	1968019868	1917267638	97.42	98.73	98.88	95.53	95.66	40.34	99.97	99.6
H3_288	33.129	10.1776	Test1_Set	LPE	1951937260	1881779098	96.41	98.81	98.73	95.47	95.11	40.37	99.92	99.06
H3_289	47.9991	10.2775	Test1_Set	LPE	2121451224	2050575574	96.66	98.54	99.33	95.18	97	40.22	99.97	99.61
H3_290	41.3387	10.3905	Test1_Set	LPE	1773609684	1729042874	97.49	98.2	99.12	94.2	96.22	40.34	99.97	99.47
H3_291	42.6035	10.312	Test1_Set	LPE	2036781612	1990360878	97.72	98.83	98.51	95.52	94.3	40.18	99.96	99.07
H3_292	35.4073	10.2172	Test1_Set	LPE	2047370258	1968473434	96.15	98.89	98.86	95.64	95.62	39.35	99.97	99.64
H3_293	46.8481	10.0312	Test1_Set	LPE	2103209670	2024752822	96.27	98.69	98.62	95.27	94.89	40.5	99.97	99.73
H3_294	12.4876	10.2303	Test1_Set	LPE	1051649884	1038709324	98.77	97.99	98.25	93.67	94.04	41.55	99.95	99.03
H3_295	29.9501	10.3161	Test1_Set	LPE	1302859092	1269234536	97.42	98.06	98.3	93.91	94.25	43.1	99.96	99.38
H3_296	19.6456	10.2428	Test1_Set	LPE	1044248006	1016175376	97.31	98.13	98.28	93.97	94.2	43.08	99.95	99.24
H3_297	22.1898	10.3283	Test1_Set	LPE	1022950574	989905148	96.77	98.07	98.05	93.79	93.32	40.99	99.95	98.99
H3_298	27.2273	10.14	Test1_Set	LPE	1148637100	1118897156	97.41	97.84	98.09	93.32	93.54	43.09	99.93	98.96
H3_299	29.6428	10.2104	Test1_Set	LPE	1330763108	1288990588	96.86	98.56	98.2	95.08	94.07	41.91	99.95	99.02
H3_300	27.9337	10.1409	Test1_Set	LPE	1238725162	1206931826	97.43	98.74	98.69	95.63	95.54	43.19	99.94	99
H3_301	42.7463	10.3454	Test1_Set	LPE	1712642234	1662319906	97.06	98.7	98.93	95.55	95.79	41.34	99.95	99.69
H3_302	20.499	10.3056	Test1_Set	LPE	1079141418	1039717016	96.35	99.13	99.05	96.35	95.83	41.62	99.96	98.99
H3_303	40.6398	10.2145	Test1_Set	LPE	1593087778	1554014954	97.55	97.83	98.2	93.3	93.88	41	99.96	99.06
H3_304	21.5086	10.2111	Test1_Set	LPE	1012476462	978919186	96.69	98.2	97.26	94.11	91.04	40.72	99.94	98.99
H3_305	27.0385	10.3217	Test1_Set	LPE	1142428710	1110649378	97.22	99.23	99.14	96.67	96.34	41.52	99.97	98.96
H3_306	28.2249	10.2478	Test1_Set	LPE	1380329958	1316689166	95.39	98.6	98.56	95.28	95.07	41.87	99.94	99.03
H3_307	32.452	10.2708	Test1_Set	LPE	1434731240	1381151712	96.27	99.31	99.19	96.99	96.55	44.8	99.97	99.33
H3_308	31.9918	10.1263	Test1_Set	LPE	1350390084	1306835598	96.77	98.56	98.15	95.07	93.9	41.7	99.95	99.43
H3_309	29.6271	10.2046	Test1_Set	LPE	1437283392	1386860624	96.49	98.56	98.56	95.09	95.06	43.77	99.95	99.4
H3_310	32.0512	10.1443	Test1_Set	LPE	1384495408	1348396922	97.39	97.84	98.28	93.32	94.07	40.64	99.96	99.07
H3_311	26.319	10.2909	Test1_Set	LPE	1197148482	1157491386	96.69	98.59	98.82	95.22	95.43	41.31	99.94	99.49
H3_312	27.2227	10.137	Test1_Set	LPE	1266795130	1232965674	97.33	97.96	98.42	93.69	94.62	41.09	99.95	99.03
H3_313	28.9183	10.23	Test1_Set	LPE	1321293374	1285027958	97.26	97.92	98.35	93.49	94.37	41.03	99.96	99.48
H3_314	31.1586	10.1531	Test1_Set	LPE	1298683244	1262133752	97.19	98.72	98.66	95.67	95.41	40.98	99.96	99.01
H3_315	27.6715	10.3045	Test1_Set	LPE	1238127368	1210315886	97.75	97.95	97.82	93.55	92.72	40.87	99.97	99.45
H3_316	24.0389	10.2937	Test1_Set	LPE	1230122566	1196584988	97.27	98.64	98.29	95.38	94.36	43.43	99.95	99.21
H3_317	32.3305	10.2331	Test1_Set	LPE	1454037122	1414874690	97.31	99.2	99.02	96.57	95.97	41.29	99.97	99.4
H3_318	16.4127	10.2368	Test1_Set	LPE	1065532228	1023019514	96.01	99.3	98.97	96.99	95.85	44.59	99.95	98.65
H3_319	22.9087	10.2368	Test1_Set	LPE	1065133090	1038479538	97.5	97.91	98.07	93.46	93.47	40.72	99.96	99.45
H3_320	40.8506	10.2683	Test1_Set	LPE	1665333514	1622615200	97.43	99.25	99.17	96.75	96.4	41.99	99.98	99.03
H3_321	23.234	10.1664	Test1_Set	LPE	1183009848	1156661440	97.77	98.54	98.77	95.04	95.25	42.83	99.8	99.22
H3_322	24.5314	10.277	Test1_Set	LPE	1331588604	1302405336	97.81	98.57	98.38	95.16	94.63	41.92	99.96	99.34
H3_323	38.0646	10.2757	Test1_Set	LPE	1632297056	1589138932	97.36	98.63	98.16	95.38	93.93	41.17	99.96	99.07
H3_324	22.4305	10.2324	Test1_Set	LPE	1037131050	1009829952	97.37	98.06	98.2	93.89	93.92	43.06	99.94	99.21
H3_325	17.933	10.1847	Test1_Set	LPE	1006564512	976375320	97	98.62	98.58	95.31	95.16	42.97	99.92	98.93
H3_326	27.4895	10.2366	Test1_Set	LPE	1176761486	1140844538	96.95	99.26	99.08	96.8	96.22	41.01	99.98	99.4
H3_327	21.8518	10.1704	Test1_Set	LPE	1051461514	1019799730	96.99	98.05	98.67	93.71	95.29	40.56	99.96	99.39
H3_328	28.8167	10.1941	Test1_Set	LPE	1240305716	1209158220	97.49	99.26	99.2	96.78	96.53	44.31	99.85	99.19
H3_329	22.8218	10.198	Test1_Set	LPE	1069029620	1017021254	95.13	98.62	98.87	95.26	95.56	42.82	99.94	98.95
H3_330	21.5316	10.223	Test1_Set	LPE	1197405464	1170219306	97.73	99.07	99.02	96.14	95.71	41.33	99.98	98.98
H3_331	23.4544	10.2631	Test1_Set	LPE	1144684360	1119269868	97.78	99.22	99.13	96.61	96.21	40.84	99.97	99.28
H3_332	35.0611	10.1184	Test1_Set	LPE	1478962236	1441159266	97.44	98.56	98.78	95.13	95.35	44.36	99.96	99.36
H3_333	24.6222	10.3142	Test1_Set	LPE	1141581664	1103719986	96.68	98.07	98.13	94	93.78	44.69	99.95	98.78
H3_334	23.0407	10.2967	Test1_Set	LPE	1181855832	1150528080	97.35	99.24	99.2	96.7	96.55	41.62	99.96	98.93
H3_335	33.5047	10.2928	Test1_Set	LPE	1475937804	1430455462	96.92	99.27	99.23	96.86	96.67	40.97	99.97	99.05
H3_336	33.8648	10.0888	Test1_Set	LPE	1409858180	1359601336	96.44	98.58	98.73	95.16	95.04	41.47	99.95	99.53
H3_337	27.1568	10.3646	Test1_Set	LPE	1318836610	1269850118	96.29	99.18	99.12	96.46	96.17	42.42	99.97	98.98
H3_338	22.1818	10.3249	Test1_Set	LPE	1181628410	1156698258	97.89	99.12	99.11	96.35	96.1	42.48	99.97	99.33
H3_339	31.7246	10.3366	Test1_Set	LPE	1404527698	1367900712	97.39	98.81	98.54	95.83	95.07	43.34	99.94	99.38
H3_340	23.754	10.1728	Test1_Set	LPE	1276399156	1221548002	95.7	98.55	98.72	95.1	95.14	41.88	99.94	99.48
H3_341	22.5156	10.271	Test1_Set	LPE	1061965416	1043600180	98.27	98.54	98.13	95.01	93.86	41.35	99.95	99.33
H3_342	36.6092	10.2247	Test1_Set	LPE	1494978990	1457447468	97.49	99.27	99.17	96.86	96.49	43.12	99.98	98.98
H3_343	24.162	10.3467	Test1_Set	LPE	1181348872	1146150058	97.02	98.67	98.61	95.5	95.22	44.19	99.94	98.84
H3_344	29.2078	10.3324	Test1_Set	LPE	1320232348	1286500840	97.45	98	98.75	93.76	95.5	43	99.95	99.48
H3_345	21.1978	10.2615	Test1_Set	LPE	1188806282	1136970420	95.64	98.6	98.82	95.2	95.38	43.7	99.94	99.25
H3_346	23.2252	10.1619	Test1_Set	LPE	1071835046	1043733106	97.38	99.29	99.27	96.91	96.85	44.11	99.86	99.22
H3_347	31.0138	10.1052	Test1_Set	LPE	1374840372	1340868324	97.53	98.62	98.37	95.33	94.6	43.27	99.95	98.98
H3_348	26.0514	10.1859	Test1_Set	LPE	1247422506	1204231020	96.54	98.51	98.68	94.94	95	43.1	99.95	99.41
H3_349	27.3117	10.1699	Test1_Set	LPE	1171864430	1140360354	97.31	99.28	99.2	96.9	96.53	42.46	99.98	98.95
H3_350	24.1687	10.3502	Test1_Set	LPE	1057838038	1013596266	95.82	97.78	98.23	93.13	93.91	42.66	99.95	98.97
H3_351	40.5452	10.1902	Test1_Set	LPE	1668901238	1608362504	96.37	98.63	98.57	95.35	95.1	41.47	99.96	99.08
H3_352	30.1095	10.3712	Test1_Set	LPE	1309299118	1260458416	96.27	99.25	99.17	96.77	96.42	41.52	99.98	99.31
H3_353	27.7255	10.3228	Test1_Set	LPE	1266663120	1242619250	98.1	97.87	98.26	93.37	94.1	41.55	99.96	99.01
H3_354	23.9519	10.2568	Test1_Set	LPE	1154044406	1130283052	97.94	98.53	98.82	95.04	95.5	41.59	99.55	98.98
H3_355	23.6282	10.338	Test1_Set	LPE	1251264360	1219011934	97.42	98.59	98.81	95.22	95.43	43.68	99.94	98.93
H3_1	45.0187	10.058	Test1_Set	CTRL	1.41084e+09	1.35483e+09	96.0367	97.6133	98.21	92.14	94.2267	40.8467	99.95	99.4533
H3_2	38.075	10.2777	Test1_Set	CTRL	2137479418	2046270350	95.73	98.87	98.98	95.8	95.97	40.59	99.97	99.69
H3_3	41.6019	10.0694	Test1_Set	CTRL	1.57571e+09	1505506728	95.56	98.7033	98.5167	94.86	94.5567	41.0333	99.9567	99.4833
H3_4	33.7786	10.3781	Test1_Set	CTRL	2177784314	2054975730	94.36	98.29	98.62	94.21	94.47	41.5	99.96	99.04
H3_5	33.4003	10.2596	Test1_Set	CTRL	1844826886	1809254912	98.07	98.8	98.76	95.51	95.06	39.98	99.86	99.61
H3_6	42.9437	10.3937	Test1_Set	CTRL	2129533976	2061021540	96.78	98.86	99.12	95.48	96.51	40.02	99.97	99.09
H3_7	42.524	10.2926	Test1_Set	CTRL	2039622790	1982124314	97.18	98.58	98.85	95.12	95.62	40.12	99.97	99.05
H3_8	37.3092	10.0733	Test1_Set	CTRL	1937747152	1893992514	97.74	98.75	98.75	95.46	95.16	40.2	99.96	99.08
H3_9	42.4063	10.2643	Test1_Set	CTRL	2039196962	1982107632	97.2	98.73	98.7	95.44	95.18	40.05	99.96	99.71
H3_10	38.9642	10.1561	Test1_Set	CTRL	1730835399	1.66715e+09	96.3175	97.7625	98.8825	92.78	95.52	40.7375	99.9475	99.34
H3_11	40.7469	10.2408	Test1_Set	CTRL	1.39102e+09	1343656026	96.6075	98.58	98.7175	94.575	94.9975	40.2775	99.95	99.2875
H3_12	32.7567	10.3668	Test1_Set	CTRL	1738144710	1701163088	97.87	98.44	99.29	94.88	96.83	39.36	99.97	99.64
H3_13	56.7054	10.0294	Test1_Set	CTRL	2325903862	2253208518	96.87	98.54	98.84	94.9	95.55	40.15	99.98	99.77
H3_14	34.9711	10.0923	Test1_Set	CTRL	2032846966	1982603318	97.53	98.54	98.9	94.91	95.72	39.66	99.97	99.79
H3_15	37.9644	10.2496	Test1_Set	CTRL	1866847220	1829502386	98	98.77	99.2	95.77	96.4	39.66	99.97	99.64
H3_16	51.7256	10.1128	Test1_Set	CTRL	2170796192	2095477412	96.53	98.71	98.74	95.4	95.38	40.45	99.97	99.07
H3_17	50.9831	10.4427	Test1_Set	CTRL	2170645666	2076614288	95.67	98.82	99.28	95.94	96.77	40.27	99.98	99.12
H3_18	45.3713	10.1376	Test1_Set	CTRL	2064121350	2005801054	97.17	98.89	98.86	95.65	95.61	40.23	99.97	99.66
H3_19	36.7767	10.272	Test1_Set	CTRL	1922367184	1868131528	97.18	98.85	98.94	95.38	95.85	39.95	99.97	99.65
H3_20	43.1191	10.4362	Test1_Set	CTRL	1.85402e+09	1.76543e+09	95.2133	98.7433	98.6033	95.0133	94.5833	40.6767	99.9467	99.02
H3_21	37.6072	10.1544	Test1_Set	CTRL	2004893150	1925050990	96.02	98.55	99.3	95.22	96.94	40.02	99.95	99.04
H3_22	42.4726	10.2797	Test1_Set	CTRL	2098801250	2013700380	95.95	98.85	98.99	95.46	96.01	40.17	99.93	99.07
H3_23	43.77	10.187	Test1_Set	CTRL	2054896602	1996465016	97.16	98.67	98.55	95.21	94.62	39.98	99.97	99.09
H3_24	48.3442	10.3512	Test1_Set	CTRL	2129976240	2066846578	97.04	98.85	99.08	95.41	96.35	40.14	99.97	99.09
H3_25	34.0735	10.1505	Test1_Set	CTRL	1856832330	1787380268	96.26	97.73	98.77	92.8	95.22	41.06	99.97	99.05
H3_26	40.7437	10.2407	Test1_Set	CTRL	1997527294	1941460482	97.19	98.94	99.08	95.99	96.2	39.63	99.97	99.79
H3_27	43.3929	10.0994	Test1_Set	CTRL	2080799568	2003954382	96.31	98.72	98.66	95.43	95.13	40.53	99.96	99.05
H3_28	40.8454	10.2669	Test1_Set	CTRL	1933714942	1864459364	96.42	98.47	99.3	95	96.92	39.8	99.97	99.06
H3_29	39.8587	10.389	Test1_Set	CTRL	1913657516	1825733854	95.41	98.78	99.29	95.81	96.81	40.23	99.97	99.06
H3_30	47.1084	10.0867	Test1_Set	CTRL	2122805974	2021457628	95.23	98.78	98.99	95.73	96.08	40.37	99.97	99.72
H3_31	32.9733	10.1298	Test1_Set	CTRL	1937529392	1881260334	97.1	97.7	98.7	92.98	95.33	39.95	99.95	99.07
H3_32	41.1809	10.3519	Test1_Set	CTRL	2056400008	1997482432	97.13	98.61	98.71	95.19	95.14	39.59	99.97	99.67
H3_33	48.6371	10.4137	Test1_Set	CTRL	2218816812	2160929568	97.39	98.58	98.89	95.1	95.78	39.9	99.97	99.1
H3_34	38.0777	10.2794	Test1_Set	CTRL	1902140741	1835157545	96.48	98.675	98.68	95.305	95.2	40.585	99.965	99.485
H3_35	37.6957	10.1765	Test1_Set	CTRL	1803708726	1766683048	97.95	98.46	99.2	94.91	96.43	39.73	99.97	99.04
H3_36	45.541	10.1739	Test1_Set	CTRL	2121957644	2040839640	96.18	98.89	99	95.65	96.08	40.19	99.93	99.06
H3_37	34.1037	10.1605	Test1_Set	CTRL	1811428656	1766022330	97.49	98.45	99.32	94.9	96.98	39.47	99.97	99.03
H3_38	58.6028	10.3661	Test1_Set	CTRL	2384047930	2301623554	96.54	98.78	98.93	95.73	95.93	40.55	99.97	99.76
H3_39	39.4393	10.2808	Test1_Set	CTRL	2124354658	2047108554	96.36	99	99.2	96.24	96.75	39.82	99.97	99.72
H3_40	41.3352	10.3888	Test1_Set	CTRL	1952073884	1897341924	97.2	98.7	98.39	95.28	94.1	40.03	99.97	99.07
H3_41	48.8252	10.4549	Test1_Set	CTRL	2307987162	2237907540	96.96	98.85	98.96	95.71	95.89	40.14	99.97	99.67
H3_42	42.0488	10.1779	Test1_Set	CTRL	2175991662	2119996300	97.43	98.57	98.72	95	95.14	39.73	99.97	99.67
H3_43	48.4029	10.3633	Test1_Set	CTRL	2162312824	2070718358	95.76	98.53	99.31	95.17	96.97	40.09	99.97	99.61
H3_44	29.0292	10.2689	Test1_Set	CTRL	1.57933e+09	1491928414	94.4862	98.6587	98.7537	94.6425	95.0588	40.0913	99.92	98.6912
H3_45	30.8065	10.324	Test1_Set	CTRL	2278699692	2200253252	96.56	98.41	98.21	94.09	93.15	40.39	99.96	99.66
H3_46	44.9327	10.0387	Test1_Set	CTRL	2071075122	2017386908	97.41	98.9	98.73	95.68	95.15	39.62	99.97	99.77
H3_47	34.6659	10.3281	Test1_Set	CTRL	2052910970	1983319352	96.61	98.76	98.86	95.53	95.59	39.94	99.96	99.05
H3_48	34.5025	10.2783	Test1_Set	CTRL	1982962618	1929002604	97.28	98.95	99.05	96.04	96.08	40.22	99.97	99.65
H3_49	42.8256	10.3653	Test1_Set	CTRL	1987308222	1.89269e+09	95.2533	98.5533	98.5267	94.6633	93.9067	40.6933	99.95	99.4733
H3_50	37.3376	10.0801	Test1_Set	CTRL	2002075754	1946795222	97.24	97.73	98.48	93.04	94.62	39.93	99.95	99.61
H3_51	39.5052	10.2976	Test1_Set	CTRL	1970839076	1897469658	96.28	98.5	99.21	95.01	96.57	40.03	99.96	99.65
H3_52	40.5827	10.2019	Test1_Set	CTRL	2130232294	2032353368	95.41	98.68	98.64	95.17	94.95	40.03	99.94	99.11
H3_53	18.425	10.2909	Test1_Set	CTRL	1739906398	1669178950	95.93	97.23	98.36	91.79	94.35	39.8	99.92	99.02
H3_54	38.0655	10.2767	Test1_Set	CTRL	1833979964	1788603524	97.53	98.29	99.15	94.49	96.35	39.64	99.97	99.01
H3_55	49.4607	10.1305	Test1_Set	CTRL	2069890790	1987023210	96	98.28	99.01	94.41	96.02	40.09	99.97	99.09
H3_56	35.9711	10.3805	Test1_Set	CTRL	2135812740	2027082100	94.91	98.95	99.12	95.91	96.46	40.34	99.96	99.05
H3_57	42.5781	10.3047	Test1_Set	CTRL	2264986004	2201612828	97.2	97.78	98.16	93.18	94.03	40.17	99.96	99.76
H3_58	43.4151	10.1023	Test1_Set	CTRL	2058178432	1991235196	96.75	98.91	98.8	95.84	95.26	40.44	99.97	99.64
H3_59	48.9649	10.0279	Test1_Set	CTRL	2282272472	2198489922	96.33	98.8	98.71	95.44	95.04	40.86	99.97	99.08
H3_60	32.5921	10.316	Test1_Set	CTRL	1956935332	1895313772	96.85	98.85	98.86	95.73	95.51	39.98	99.97	99.09
H3_61	30.3457	10.1711	Test1_Set	CTRL	1622779678	1570586912	96.78	98.86	99.04	95.95	95.76	40.2	99.96	99.03
H3_62	42.854	10.3719	Test1_Set	CTRL	2080471318	2009859334	96.61	98.91	98.96	95.73	95.83	40.03	99.97	99.51
H3_63	39.8449	10.3863	Test1_Set	CTRL	1861447362	1807298310	97.09	98.36	99.22	94.7	96.68	40.34	99.97	99.05
H3_64	25.7924	10.3248	Test1_Set	CTRL	1808525688	1738408358	96.12	98.38	99.2	94.72	96.72	39.92	99.96	99.02
H3_65	35.1724	10.1505	Test1_Set	CTRL	1943712320	1871493466	96.28	98.85	98.77	95.67	95.29	40.47	99.96	99.67
H3_66	34.7635	10.3562	Test1_Set	CTRL	1981357340	1916071744	96.71	98.71	98.44	95.38	94.33	40.34	99.96	99.08
H3_67	34.3906	10.245	Test1_Set	CTRL	1896159452	1834019458	96.72	97.32	98.35	92.04	94.33	40.01	99.96	99.08
H3_68	50.3631	10.3154	Test1_Set	CTRL	2234869704	2168249982	97.02	98.86	99.16	95.95	96.32	39.88	99.97	99.06
H3_69	45.1353	10.084	Test1_Set	CTRL	2162925966	2088248772	96.55	98.87	98.67	95.77	94.85	40.34	99.97	99.1
H3_70	30.8891	10.3522	Test1_Set	CTRL	2015552302	1965150142	97.5	98.61	98.52	95.1	94.57	39.52	99.96	99.07
H3_71	42.1804	10.2095	Test1_Set	CTRL	2060488108	1994950172	96.82	97.33	98.45	92.07	94.65	40.6	99.96	99.08
H3_72	58.1829	10.292	Test1_Set	CTRL	2418921876	2333264970	96.46	98.69	98.66	95.36	95.09	40.49	99.97	99.65
H3_73	27.2965	10.1648	Test1_Set	CTRL	1679113402	1631480152	97.16	98.87	99.14	96.12	96.4	39.72	99.96	99.58
H3_74	26.5983	10.1523	Test1_Set	CTRL	1672769580	1616665212	96.65	98.26	99.11	94.33	96.38	39.94	99.96	99.03
H3_75	40.9244	10.2867	Test1_Set	CTRL	1991387478	1933284012	97.08	98.61	98.47	95.06	94.37	40.07	99.96	99.65
H3_76	31.4873	10.2601	Test1_Set	CTRL	1897702044	1772720826	93.41	97.5	98.46	92.5	94.95	40.44	99.94	99.06
H3_77	45.2162	10.1028	Test1_Set	CTRL	2186670912	2114865396	96.72	98.94	98.73	95.97	95.04	40.34	99.97	99.68
H3_78	32.1225	10.1677	Test1_Set	CTRL	1983303328	1917353028	96.67	98.94	98.95	95.97	95.85	40.41	99.96	99.6
H3_79	33.8559	10.0853	Test1_Set	CTRL	1837057508	1796472040	97.79	97.4	98.31	92.2	94.48	39.84	99.95	99.09
H3_80	43.9047	10.2192	Test1_Set	CTRL	2122259100	2064341968	97.27	98.92	99.06	95.79	96.22	39.69	99.97	99.07
H3_81	52.3164	10.2278	Test1_Set	CTRL	2302433510	2217857106	96.33	98.75	98.85	95.46	95.74	40.39	99.97	99.74
H3_82	38.1665	10.3033	Test1_Set	CTRL	1604356812	1560284378	97.25	98.89	99.13	96.06	96.18	40.97	99.97	99.64
H3_83	51.5673	10.0822	Test1_Set	CTRL	2312840208	2216394020	95.83	98.88	99.02	95.59	96.13	40.53	99.95	99.71
H3_84	34.3191	10.2232	Test1_Set	CTRL	1923927490	1875381094	97.48	98.47	99.29	94.93	96.88	40.34	99.95	99.06
H3_85	46.1137	10.3028	Test1_Set	CTRL	2011131748	1945266312	96.72	98.42	99.24	94.78	96.7	40.45	99.97	99.66
H3_86	26.3447	10.3006	Test1_Set	CTRL	1853618606	1786828490	96.4	97.41	98.37	92.23	94.68	40.84	99.94	99.06
H3_87	36.3227	10.1443	Test1_Set	CTRL	2057905580	1994402738	96.91	98.6	98.65	95.08	95.01	40.12	99.96	99.75
H3_88	41.9845	10.1628	Test1_Set	CTRL	2093177500	2016629910	96.34	98.84	98.81	95.61	95.41	40.86	99.97	99.71
H3_89	42.2544	10.2268	Test1_Set	CTRL	1967812410	1892909632	96.19	98.76	99.07	95.76	96.1	40.2	99.97	99.07
H3_90	36.4946	10.1921	Test1_Set	CTRL	1894603666	1827697778	96.47	98.5	99.31	95.04	96.95	40.06	99.95	99.05
H3_91	21.8721	10.1798	Test1_Set	CTRL	1771239112	1669011736	94.23	98.54	99.32	95.18	97	39.72	99.81	99.45
H3_92	43.6825	10.1661	Test1_Set	CTRL	2073921454	1999828020	96.43	98.78	98.89	95.62	95.73	40.05	99.94	99.07
H3_93	27.7834	10.3452	Test1_Set	CTRL	1233990342	1196946698	97	98.62	98.73	95.31	95.13	42.63	99.95	99.49
H3_94	37.8372	10.2144	Test1_Set	CTRL	1521560624	1479510334	97.24	98.6	98.46	95.28	94.73	41.34	99.96	99.31
H3_95	22.7031	10.1451	Test1_Set	CTRL	1233981354	1199419772	97.2	98.18	98.36	94.13	94.45	41.18	99.95	99
H3_96	20.7497	10.2386	Test1_Set	CTRL	1083577824	1055088688	97.37	98	98.5	93.72	94.67	40.77	99.94	98.98
H3_97	19.3617	10.2736	Test1_Set	CTRL	1000525446	962800566	96.23	98.08	97.8	93.82	92.54	41	99.94	98.96
H3_98	21.0729	10.2006	Test1_Set	CTRL	1135428888	1110513384	97.81	99.22	99.2	96.63	96.49	41.25	99.97	99.34
H3_99	25.3205	10.1343	Test1_Set	CTRL	1178390200	1152873356	97.83	97.98	98.36	93.67	94.4	41.42	99.96	99.43
H3_100	21.8982	10.1937	Test1_Set	CTRL	1118575576	1082952910	96.82	98.11	98.11	93.94	93.58	40.6	99.94	99.41
H3_101	27.6254	10.286	Test1_Set	CTRL	1294717092	1266023986	97.78	98.02	98.69	93.79	95.33	40.84	99.95	99.48
H3_102	23.7078	10.1521	Test1_Set	CTRL	1092069742	1056155984	96.71	99.35	98.57	97.12	94.09	41.84	99.97	98.95
H3_103	25.0119	10.2465	Test1_Set	CTRL	1234403032	1195596376	96.86	98.6	98.36	95.24	94.58	43.5	99.95	99.55
H3_104	12.664	10.2571	Test1_Set	CTRL	1057773354	1020704922	96.5	98.61	98.57	95.29	95.11	39.75	99.95	98.91
H3_105	29.6584	10.2162	Test1_Set	CTRL	1367251808	1323868696	96.83	99.11	99.14	96.32	96.22	40.88	99.98	99.64
H3_106	30.1084	10.3716	Test1_Set	CTRL	1333749276	1308820082	98.13	98.19	98.77	94.14	95.61	41.77	99.97	99.49
H3_107	20.766	10.2461	Test1_Set	CTRL	1084519502	1054879448	97.27	98.01	98.46	93.75	94.74	42.14	99.94	98.94
H3_108	25.6212	10.2565	Test1_Set	CTRL	1226610856	1193465370	97.3	99.09	99.14	96.25	96.22	41.86	99.97	99.35
H3_109	21.0922	10.2097	Test1_Set	CTRL	1100094462	1051184168	95.55	98.15	98.01	94.02	93.35	41.7	99.95	99.43
H3_110	20.694	10.2098	Test1_Set	CTRL	1015128322	991336976	97.66	99.24	98.96	96.66	95.5	41.02	99.97	98.94
H3_111	17.7097	10.2222	Test1_Set	CTRL	1148819502	1123511954	97.8	98.07	98.44	93.87	94.59	41.17	99.93	98.95
H3_112	26.4542	10.3424	Test1_Set	CTRL	1221318584	1199090276	98.18	99.1	99.01	96.24	95.67	41.14	99.98	99.35
H3_113	18.7211	10.2825	Test1_Set	CTRL	1002456110	967881200	96.55	98	98.55	93.82	95.06	40.55	99.94	98.95
H3_114	18.7029	10.273	Test1_Set	CTRL	1110845550	1074166340	96.7	97.96	98.7	93.64	95.32	42.52	99.94	98.97
H3_115	27.742	10.3309	Test1_Set	CTRL	1182319222	1147883318	97.09	99.22	99.16	96.6	96.34	41.64	99.96	99.38
H3_116	26.8084	10.2323	Test1_Set	CTRL	1180560860	1147771726	97.22	98.1	98.5	93.83	94.71	41.12	99.96	99.04
H3_117	24.491	10.2591	Test1_Set	CTRL	1128177430	1088960040	96.52	97.86	98.08	93.3	93.52	40.86	99.96	99.47
H3_118	24.6311	10.3186	Test1_Set	CTRL	1187307316	1163664614	98.01	98.04	98.38	93.71	94.48	41.11	99.95	99.39
H3_119	21.7044	10.305	Test1_Set	CTRL	1258878376	1213969018	96.43	98.62	98.74	95.34	95.68	41.23	99.94	99.01
H3_120	19.5678	10.2003	Test1_Set	CTRL	1175995844	1127025218	95.84	98.61	98.84	95.31	95.6	41.51	99.95	99.34
H3_121	22.7009	10.1438	Test1_Set	CTRL	1202330612	1145056346	95.24	99.27	99.16	96.86	96.57	42.22	99.97	99.38
H3_122	18.5354	10.1803	Test1_Set	CTRL	1145559056	1115313198	97.36	99.28	99.27	96.91	96.87	42.22	99.97	98.91
H3_123	29.8335	10.2759	Test1_Set	CTRL	1358543750	1287461802	94.77	99.32	99.25	97.05	96.74	41.58	99.98	99.46
H3_124	15.5267	10.2632	Test1_Set	CTRL	918537080	880408120	95.85	98.67	98.44	95.5	94.67	42.27	99.94	98.87
H3_125	27.1961	10.1259	Test1_Set	CTRL	1273844386	1232951014	96.79	98.61	98.24	95.24	94.21	40.94	99.95	99.04
H3_126	36.5279	10.2012	Test1_Set	CTRL	1540811122	1496090394	97.1	98.49	98.78	94.91	95.33	41.16	99.96	99.44
H3_127	26.7553	10.2121	Test1_Set	CTRL	1266324016	1218372368	96.21	99.24	99.04	96.74	96.05	41.36	99.97	99.44
H3_128	25.7727	10.316	Test1_Set	CTRL	1160935888	1130009386	97.34	97.84	98.39	93.33	94.45	41.18	99.96	99.45
H3_129	20.428	10.269	Test1_Set	CTRL	1091137012	1061193742	97.26	98.11	98.55	94	94.94	40.41	99.96	99.37
H3_130	27.8705	10.1191	Test1_Set	CTRL	1253471794	1219518928	97.29	98.59	98.8	95.21	95.4	40.87	99.95	99.4
H3_131	24.0324	10.2912	Test1_Set	CTRL	1048220154	1025956664	97.88	97.8	98.13	93.21	93.64	40.86	99.95	99
H3_132	21.0037	10.1681	Test1_Set	CTRL	1119910058	1096911278	97.95	97.98	98.01	93.64	93.36	40.55	99.95	98.98
H3_133	20.1588	10.3218	Test1_Set	CTRL	1223451706	1196857084	97.83	98.68	98.74	95.5	95.19	40.08	99.94	99.37
H3_134	26.9029	10.2681	Test1_Set	CTRL	1178675620	1150038606	97.57	98.47	98.69	94.78	94.84	40.63	99.94	99.04
H3_135	20.4618	10.2869	Test1_Set	CTRL	1188727370	1148886312	96.65	99.18	98.91	96.55	95.3	40.51	99.96	99.53
H3_136	27.4316	10.2155	Test1_Set	CTRL	1282183904	1243913794	97.02	99.26	99.15	96.76	96.32	41.79	99.97	99.46
H3_137	23.3879	10.2344	Test1_Set	CTRL	1230049592	1164385050	94.66	99.14	98.94	96.4	95.45	40.88	99.97	99.28
H3_138	32.5413	10.3003	Test1_Set	CTRL	1405472640	1361254240	96.85	98.02	98.25	93.69	93.94	42.13	99.96	99.05
H3_139	28.5766	10.1087	Test1_Set	CTRL	1279390466	1215290242	94.99	97.92	98.05	93.48	93.48	41.31	99.95	99.03
H3_140	26.2646	10.2691	Test1_Set	CTRL	1179259048	1140701062	96.73	97.92	98.45	93.58	94.62	41.81	99.96	99
H3_141	22.7716	10.1758	Test1_Set	CTRL	1139364686	1109428368	97.37	99.27	99.2	96.84	96.52	42.26	99.97	99.37
H3_142	21.4699	10.1939	Test1_Set	CTRL	1275102024	1221088966	95.76	98.64	98.81	95.39	95.51	41.52	99.94	99.52
H3_143	19.8253	10.1517	Test1_Set	CTRL	1050866474	1017440300	96.82	98.69	98.52	95.55	94.95	41.56	99.94	98.96
H3_144	26.8244	10.2399	Test1_Set	CTRL	1221404918	1191212578	97.53	99.26	99.29	96.83	96.91	40.57	99.98	99.51
H3_145	18.8274	10.1662	Test1_Set	CTRL	1063280824	1039673204	97.78	99.22	99.2	96.62	96.52	40.46	99.97	99.32
H3_146	20.5931	10.1596	Test1_Set	CTRL	1072486188	1031900630	96.22	98.15	98.29	94.1	94.19	41.79	99.94	99.45
H3_147	22.0222	10.2499	Test1_Set	CTRL	1083268630	1058972104	97.76	98.51	98.42	94.94	94.62	40.94	99.95	98.99
H3_148	25.5905	10.2432	Test1_Set	CTRL	1224119714	1178126370	96.24	98.54	98.51	95.07	94.9	41.11	99.95	99.43
H3_149	20.2876	10.198	Test1_Set	CTRL	1048858526	1022836426	97.52	99.24	99.08	96.7	96.06	41.72	99.97	98.95
H3_150	33.2249	10.2059	Test1_Set	CTRL	1309962392	1277606004	97.53	98.1	98.07	93.9	93.41	41.08	99.95	99.43
H3_151	21.5467	10.2293	Test1_Set	CTRL	1063907378	1035093054	97.29	98.55	98.23	95.1	94.15	40.55	99.94	99.44
H3_152	25.5426	10.2245	Test1_Set	CTRL	1174691878	1126322808	95.88	99.21	99.04	96.57	96.05	41.48	99.98	98.98
H3_153	21.1665	10.2464	Test1_Set	CTRL	1030694408	998042348	96.83	98.53	98.78	94.97	95.18	40.5	99.94	99.41
H3_154	29.154	10.3134	Test1_Set	CTRL	1368586796	1319357784	96.4	98.61	98.28	95.3	94.32	42.59	99.95	99.05
H3_155	29.7193	10.2374	Test1_Set	CTRL	1304479078	1270294788	97.38	98.63	98.48	95.36	94.87	40.91	99.95	99.48
H3_156	22.1737	10.3215	Test1_Set	CTRL	1109097136	1064343588	95.96	97.86	98.5	93.41	94.8	41.17	99.95	99.45
H3_157	26.7155	10.197	Test1_Set	CTRL	1171079212	1145237100	97.79	99.21	99.01	96.57	95.93	41.05	99.97	98.98
H3_158	34.8076	10.3687	Test1_Set	CTRL	1436545740	1369862792	95.36	99.31	99.26	97.03	96.8	41.66	99.98	99.01
H3_159	23.4086	10.2424	Test1_Set	CTRL	1158999678	1120208490	96.65	98.51	98.65	94.96	94.87	40.55	99.95	99.43
H3_160	27.5406	10.2547	Test1_Set	CTRL	1282391376	1231773664	96.05	98.02	98.3	93.79	94.23	41.13	99.95	99.01
H3_161	20.0055	10.2437	Test1_Set	CTRL	1129786742	1093754866	96.81	98.05	98.3	93.77	94.08	40.61	99.96	99.49
H3_162	25.0684	10.2678	Test1_Set	CTRL	1198376724	1168000738	97.47	98.02	98.36	93.73	94.29	41.55	99.97	99.44
H3_163	20.0018	10.2416	Test1_Set	CTRL	1060630466	1015930872	95.79	98.66	98.53	95.47	94.97	42.61	99.95	98.91
H3_164	23.8771	10.2236	Test1_Set	CTRL	1092044130	1061225618	97.18	99.2	98.95	96.48	95.51	40.78	99.98	98.96
H3_165	25.4336	10.1807	Test1_Set	CTRL	1361830458	1325493632	97.33	98.63	98.91	95.37	95.8	40.52	99.95	99.41
H3_166	37.6348	10.1616	Test1_Set	CTRL	1500971162	1448303966	96.49	97.94	98.43	93.66	94.69	42.78	99.96	99.04
H3_167	33.7717	10.3751	Test1_Set	CTRL	1400209224	1347793078	96.26	97.93	98.29	93.56	94.19	41.77	99.96	99.03
H3_168	28.1741	10.229	Test1_Set	CTRL	1271460190	1224052650	96.27	98.59	98.3	95.23	94.35	41.14	99.95	99.03
H3_169	26.6359	10.1667	Test1_Set	CTRL	1258683280	1227326948	97.51	99.2	99.24	96.54	96.68	40.3	99.98	98.97
H3_170	25.3191	10.1356	Test1_Set	CTRL	1154789284	1123470790	97.29	98.64	98.59	95.41	95.15	40.84	99.96	98.97
H3_171	24.2432	10.1557	Test1_Set	CTRL	1220800858	1193499180	97.76	98.13	98.9	93.99	96.06	41.78	99.96	98.96
H3_172	28.8056	10.1908	Test1_Set	CTRL	1360034940	1312073676	96.47	98.06	98.74	93.92	95.49	41.29	99.94	99.61
H3_173	25.4313	10.1794	Test1_Set	CTRL	1187202874	1154454608	97.24	98.61	98.2	95.23	94.06	42.66	99.94	99.36
H3_174	25.373	10.1571	Test1_Set	CTRL	1187956350	1139990232	95.96	98.21	98.41	94.24	94.6	41.55	99.95	99.03
H3_175	30.8248	10.3308	Test1_Set	CTRL	1284352612	1234940660	96.15	99.26	99.19	96.79	96.5	42	99.98	99.52
H3_176	28.7643	10.1753	Test1_Set	CTRL	1212897134	1180179006	97.3	99.24	99.06	96.7	96	41.72	99.98	99.25
H3_177	21.4435	10.1811	Test1_Set	CTRL	1047150042	1011948730	96.64	98.69	98.62	95.56	95.26	42.75	99.95	99.39
H3_178	23.5875	10.3213	Test1_Set	CTRL	1177651240	1151056452	97.74	98.18	98.84	94.11	95.84	42.65	99.95	98.97
H3_179	17.0252	10.3026	Test1_Set	CTRL	1055149288	1026149814	97.25	98.6	98.72	95.28	95.13	41.92	99.94	99.37
H3_180	34.3124	10.222	Test1_Set	CTRL	1406907376	1370563216	97.42	98	98.77	93.75	95.59	41.2	99.88	99.06
H3_181	23.0551	10.3018	Test1_Set	CTRL	1211923412	1157718452	95.53	98.68	98.51	95.52	94.91	41.62	99.94	99.58
H3_182	25.4012	10.1678	Test1_Set	CTRL	1313906774	1266957954	96.43	98.75	98.77	95.67	95.8	41.5	99.94	99.6
H3_183	30.8578	10.3414	Test1_Set	CTRL	1322811918	1280750342	96.82	98.1	98.3	93.92	94.22	41.25	99.95	99.55
H3_184	32.9296	10.116	Test1_Set	CTRL	1427706526	1397169816	97.86	97.9	98.66	93.44	95.18	41.05	99.95	99.47
H3_185	24.794	10.1569	Test1_Set	CTRL	1137524576	1092406776	96.03	99.25	99.18	96.78	96.53	41.84	99.98	98.97
H3_186	28.2965	10.2734	Test1_Set	CTRL	1172020410	1142566666	97.49	98.75	98.6	95.64	95.24	41.17	99.95	99.38
H3_187	23.6615	10.1329	Test1_Set	CTRL	1207399898	1176001706	97.4	98.59	98.25	95.19	94.22	41.06	99.93	99.01
H3_188	19.7098	10.2755	Test1_Set	CTRL	1147258650	1109028942	96.67	98.76	98.68	95.78	95.46	42.62	99.94	99.42
H3_189	20.1325	10.3087	Test1_Set	CTRL	991064480	960360198	96.9	98.66	98.2	95.41	93.89	42.34	99.95	98.92
H3_190	22.6993	10.143	Test1_Set	CTRL	1061297874	1022112324	96.31	98.11	97.47	94.02	91.73	42.99	99.96	99.26
H3_191	22.997	10.2762	Test1_Set	CTRL	1153582794	1115262020	96.68	98.58	98.83	95.15	95.4	41.75	99.94	99
H3_192	22.4834	10.2565	Test1_Set	CTRL	1095093076	1036454190	94.65	98.09	97.72	94	92.38	40.97	99.95	98.99
H3_193	33.6466	10.3368	Test1_Set	CTRL	1474663020	1406309268	95.36	98.1	98.42	94.03	94.63	41.16	99.95	99.04
H3_194	21.0458	10.1883	Test1_Set	CTRL	1121095938	1062519628	94.78	98.78	98.29	95.82	93.62	42.7	99.93	98.97
H3_195	21.9919	10.2356	Test1_Set	CTRL	1037874284	1002859268	96.63	99.31	99.11	96.99	96.17	42.45	99.98	99.29
H3_196	27.525	10.2499	Test1_Set	CTRL	1214480370	1177872180	96.99	99.24	99.16	96.69	96.33	40.94	99.97	99.5
H3_197	22.8982	10.2318	Test1_Set	CTRL	1216494596	1159234214	95.29	98.59	98.78	95.14	95.22	41.9	99.94	99.04
H4_125	33.1297	10.1782	Test2_Set	EPE	1329485980	1296551150	97.52	98.38	98.45	94.64	94.27	41.69	99.83	99.36
H4_126	33.077	10.1621	Test2_Set	EPE	1363558132	1314470302	96.4	98.53	98.71	95.16	95.21	42.58	99.85	99.63
H4_127	43.367	10.0933	Test2_Set	EPE	1717563958	1595215840	92.88	99.23	99.26	96.69	96.83	42.22	99.94	99.55
H4_128	31.5088	10.2654	Test2_Set	EPE	1292303544	1242882068	96.18	99.18	99.21	96.48	96.56	42.22	99.85	98.97
H4_129	33.278	10.2248	Test2_Set	EPE	1347163422	1293335188	96	97.96	98.23	93.57	93.82	41.83	99.84	99.32
H4_130	28.5689	10.3726	Test2_Set	EPE	1168216710	1122727336	96.11	97.76	98.32	93.12	94.25	41.84	99.79	99.54
H4_131	32.6812	10.3443	Test2_Set	EPE	1348382116	1310882756	97.22	98.51	98.45	94.97	94.32	42.13	99.85	99.39
H4_132	25.0125	10.2444	Test2_Set	EPE	1171726058	1138536862	97.17	97.78	96.9	93.08	91	41.89	99.79	98.99
H4_133	32.4492	10.271	Test2_Set	EPE	1293438266	1260092354	97.42	96.75	97.83	90.79	93.27	41.7	99.9	99.24
H4_134	28.9637	10.2452	Test2_Set	EPE	1252155566	1219936054	97.43	98.01	98.49	93.8	94.77	42.3	99.82	99.56
H4_135	33.3615	10.2482	Test2_Set	EPE	1445200854	1378243992	95.37	98.63	98.67	95.41	95.68	41.55	99.82	99.61
H4_136	30.0057	10.3351	Test2_Set	EPE	1262524194	1209137092	95.77	99.23	99.13	96.71	96.3	42	99.84	98.97
H4_137	22.4868	10.257	Test2_Set	EPE	984749550	943677344	95.83	95.97	97.32	88.88	91.85	42.3	99.71	99.38
H4_138	23.3711	10.2255	Test2_Set	EPE	1110559276	1059839836	95.43	96.24	97.78	89.59	92.98	42.05	99.6	99.41
H4_139	28.227	10.2485	Test2_Set	EPE	1174907704	1107681946	94.28	96.43	97.68	90.05	92.89	43.44	99.79	98.95
H4_140	28.2158	10.2452	Test2_Set	EPE	1286851754	1223902152	95.11	98.6	98.55	95.27	94.66	41.8	99.78	99.4
H4_141	30.5796	10.2488	Test2_Set	EPE	1350638132	1296119954	95.96	98.08	98.59	93.98	95.01	41.46	99.83	99.55
H4_142	29.6306	10.2071	Test2_Set	EPE	1173788076	1137640938	96.92	96.42	97.5	90.02	92.38	43.27	99.8	99.34
H4_143	25.2733	10.3524	Test2_Set	EPE	1087583952	1054825100	96.99	96.49	97.6	90.15	92.64	41.95	99.15	99.23
H4_144	26.3085	10.2864	Test2_Set	EPE	1133585788	1100195410	97.05	96.74	96.58	90.72	90.51	41.28	99.82	98.94
H4_145	33.4028	10.2619	Test2_Set	EPE	1294239598	1251081748	96.67	99.19	99.27	96.63	96.83	41.43	99.92	99.01
H4_146	28.3238	10.2838	Test2_Set	EPE	1206329668	1159367862	96.11	99.12	99.18	96.35	96.47	41.55	97.43	99.39
H4_147	26.6467	10.1706	Test2_Set	EPE	1151303824	1112134030	96.6	95.13	96.74	87.18	90.66	42.84	99.78	99.29
H4_148	39.3387	10.2544	Test2_Set	EPE	1536464746	1492195422	97.12	98.45	98.38	94.89	94.42	41.02	99.91	99.42
H4_149	17.6639	10.1962	Test2_Set	EPE	1014585128	950190624	93.65	98.59	98.39	95.25	94.12	42.55	99.36	99.42
H4_150	18.0463	10.2481	Test2_Set	EPE	938944118	916767152	97.64	97.9	98.05	93.32	93.45	42.49	99.73	99.11
H4_151	29.2129	10.3337	Test2_Set	EPE	1170253162	1121595102	95.84	95.58	95.12	88.19	86.83	42.7	99.83	99.19
H4_152	34.9328	10.0807	Test2_Set	EPE	1481837432	1439769164	97.16	99.15	99.22	96.52	96.69	41.97	99.89	99.43
H4_153	34.3198	10.2239	Test2_Set	EPE	1402227900	1353155498	96.5	98.39	98.68	94.67	95.12	41.78	99.87	99.63
H4_154	33.0664	10.1584	Test2_Set	EPE	1307535194	1272761736	97.34	96.68	96.59	90.56	90.54	41.83	99.86	99.36
H4_155	25.5719	10.2363	Test2_Set	EPE	1066872456	1024405666	96.02	96.27	97.92	89.65	93.36	42.16	99.62	99.31
H4_156	22.723	10.1541	Test2_Set	EPE	1042465060	1006462812	96.55	96.88	97	90.89	91.28	41.31	99.69	99.39
H4_157	32.1089	10.1636	Test2_Set	EPE	1241745792	1199498512	96.6	95.83	97.15	88.57	91.41	42.08	99.87	99.3
H4_158	33.7306	10.3614	Test2_Set	EPE	1424901814	1373060074	96.36	98.5	98.5	95.03	94.8	41.56	99.89	99.04
H4_159	41.0658	10.3217	Test2_Set	EPE	1664321070	1573369482	94.54	98.61	98.51	95.32	95.2	42.08	99.88	99.05
H4_160	27.9546	10.1497	Test2_Set	EPE	1256124324	1205072150	95.94	97.84	98.16	93.26	93.69	41.67	99.77	99
H4_161	23.8233	10.2015	Test2_Set	LPE	1193503654	1141318762	95.63	97.8	98.62	93.15	95.06	41.55	99.5	98.96
H4_162	25.8403	10.344	Test2_Set	LPE	1141537390	1096019476	96.01	98.56	98.02	95.18	92.77	42.78	99.75	99.37
H4_163	28.9537	10.2424	Test2_Set	LPE	1159549306	1125529564	97.07	99.22	99.12	96.66	96.29	41.73	99.89	99.51
H4_164	29.0436	10.2745	Test2_Set	LPE	1241401732	1199433242	96.62	98.42	98.78	94.75	95.3	41.77	99.77	99
H4_165	23.4229	10.2491	Test2_Set	LPE	1116087656	1056110520	94.63	98.51	98.88	95.03	95.67	43.21	99.59	98.96
H4_166	21.2544	10.2894	Test2_Set	LPE	1155671874	1094207984	94.68	98.52	98.87	95.07	95.7	42.57	99.45	98.93
H4_167	26.2908	10.2801	Test2_Set	LPE	1017333460	999857628	98.28	95.65	96.34	88.4	89.99	40.45	99.87	99.27
H4_168	29.0641	10.2816	Test2_Set	LPE	1243243012	1182334534	95.1	99.25	99.14	96.78	96.37	42.06	99.84	99.33
H4_169	21.0319	10.1816	Test2_Set	LPE	924444748	896648700	96.99	97.77	97.56	93.07	91.86	41.61	99.64	99.12
H4_170	28.3882	10.3068	Test2_Set	LPE	1172277658	1121150262	95.64	97.67	98.61	92.86	95.1	41.81	99.81	99.43
H4_171	30.5194	10.2284	Test2_Set	LPE	1186684434	1155792814	97.4	98.48	98.89	94.94	95.72	41.81	99.89	99.34
H4_172	31.8934	10.0942	Test2_Set	LPE	1298277570	1250400538	96.31	99.24	99.14	96.74	96.36	42.34	99.85	98.97
H4_173	35.3287	10.1954	Test2_Set	LPE	1426813742	1381584672	96.83	99.13	99.06	96.38	96.01	42.22	99.89	99.02
H4_174	33.1973	10.1992	Test2_Set	LPE	1365452672	1313440946	96.19	99.23	98.94	96.69	95.63	41.61	99.87	99.32
H4_175	24.6173	10.3128	Test2_Set	LPE	1058313416	1030146402	97.34	95.97	96.43	89.14	90.17	41.12	99.76	99
H4_176	29.7014	10.2306	Test2_Set	LPE	1280616220	1248439392	97.49	96.62	96.58	90.41	90.51	40.92	99.85	99.26
H4_177	40.0809	10.0748	Test2_Set	LPE	1481616478	1452860820	98.06	97.71	98.7	92.96	95.41	38.92	99.95	99.32
H4_178	30.8398	10.3366	Test2_Set	LPE	1298064472	1227028638	94.53	98.47	98.79	94.91	95.47	42.09	99.73	99.42
H4_179	23.4249	10.2495	Test2_Set	LPE	1207383428	1164666496	96.46	97.92	98.18	93.48	93.72	41.49	99.79	98.99
H4_180	24.5374	10.2791	Test2_Set	LPE	1137809258	1089560694	95.76	98.6	97.92	95.29	93.33	42.27	99.71	98.99
H4_181	33.1514	10.1848	Test2_Set	LPE	1395351484	1358973746	97.39	97.76	98.36	93	94.21	41.8	99.85	99
H4_182	31.7765	10.3531	Test2_Set	LPE	1335509736	1255869910	94.04	97.84	98.77	93.34	95.66	41.52	99.5	98.97
H4_183	23.7136	10.1551	Test2_Set	LPE	1122683006	1077764044	96	97.73	98.61	92.91	94.99	41.2	99.63	98.94
H4_184	34.4589	10.2656	Test2_Set	LPE	1484236150	1385142522	93.32	98.49	98.77	94.96	95.33	42.89	99.79	99.42
H4_185	31.4573	10.249	Test2_Set	LPE	1316433504	1241539518	94.31	99.24	99.08	96.72	96.1	41.62	99.83	99.48
H4_186	28.3534	10.2935	Test2_Set	LPE	1159893264	1129701820	97.4	99.11	99.13	96.28	96.24	41.48	99.86	98.97
H4_187	22.1462	10.3084	Test2_Set	LPE	1134672956	1092352682	96.27	98.58	98.65	95.23	95.61	42.67	99.55	99.46
H4_188	32.6438	10.3325	Test2_Set	LPE	1274622484	1243203596	97.54	97.86	98.51	93.31	94.73	41.42	99.87	99.02
H4_189	23.7654	10.1766	Test2_Set	LPE	1054738224	1016680772	96.39	97.6	98.05	92.63	93.37	41.58	99.65	98.94
H4_190	27.9663	10.1537	Test2_Set	LPE	1255586380	1215367580	96.8	97.91	97.13	93.5	91.68	43.27	99.82	99.54
H4_191	35.8913	10.3569	Test2_Set	LPE	1417021044	1374344556	96.99	98.59	98.71	95.26	95.25	41.53	99.88	99.02
H4_192	31.6221	10.3037	Test2_Set	LPE	1289209552	1244564044	96.54	97.78	98.48	93.09	94.67	41.77	99.85	98.97
H4_193	25.2388	10.3384	Test2_Set	LPE	1206367752	1168556338	96.87	98	98.39	93.75	94.46	42.45	99.71	99.49
H4_194	29.7181	10.2356	Test2_Set	LPE	1248022856	1206626128	96.68	97.94	98.43	93.54	94.45	41.49	99.84	99.41
H4_195	33.7813	10.3779	Test2_Set	LPE	1365912056	1324919376	97	97.85	98.25	93.27	93.86	40.66	99.9	99.03
H4_196	26.2506	10.2638	Test2_Set	LPE	1154907984	1111759578	96.26	98.58	98.16	95.24	94.06	40.97	99.83	99
H4_197	25.7596	10.3112	Test2_Set	LPE	1072941752	1047055620	97.59	96.81	97.29	90.76	92.04	40.88	99.83	99.45
H4_198	25.7743	10.3175	Test2_Set	LPE	1194426940	1147346204	96.06	96.92	97.2	91.01	91.83	42.63	99.77	98.96
H4_199	23.5691	10.3122	Test2_Set	LPE	963058278	937125022	97.31	97.77	98.57	93.06	94.93	40.61	99.38	99.32
H4_200	24.9471	10.2182	Test2_Set	LPE	1144357554	1111694750	97.15	98.52	98.47	95	94.35	41.23	99.65	99.01
H4_201	30.1573	10.1064	Test2_Set	LPE	1312756874	1262347610	96.16	99.14	99.22	96.4	96.64	41.26	99.86	99.01
H4_202	29.4414	10.141	Test2_Set	LPE	1272203954	1203276420	94.58	99.19	99.18	96.5	96.41	42.45	99.83	98.94
H4_203	28.2529	10.2577	Test2_Set	LPE	1171842200	1130567708	96.48	98.1	97.78	93.97	92.38	41.34	99.85	99.38
H4_204	34.6623	10.3255	Test2_Set	LPE	1382507944	1337231602	96.73	97.85	98.54	93.3	94.84	42.03	99.88	99.37
H4_205	24.8156	10.1647	Test2_Set	LPE	1039439966	1020647470	98.19	96.57	96.86	90.31	91.08	41.95	99.87	98.96
H4_206	32.1399	10.1725	Test2_Set	LPE	1245846710	1203704248	96.62	97.8	98.72	93.21	95.45	41.55	99.85	99.49
H4_207	27.3308	10.1777	Test2_Set	LPE	1132945226	1105900410	97.61	97.89	98.24	93.42	93.95	41	99.81	99.38
H4_208	28.3097	10.2781	Test2_Set	LPE	1132635392	1092884350	96.49	97.78	98.5	93.07	94.7	41.72	99.85	99.44
H4_209	28.9915	10.2562	Test2_Set	LPE	1165674406	1120363034	96.11	97.74	98.64	92.98	95.15	41.79	99.86	99.37
H4_210	29.7213	10.238	Test2_Set	LPE	1211647802	1182556986	97.6	95.71	96.39	88.54	90.1	41.23	99.86	99.49
H4_211	32.7509	10.3655	Test2_Set	LPE	1320799618	1276436228	96.64	98.65	98.32	95.5	94.54	41.45	99.9	99.54
H4_212	30.6995	10.289	Test2_Set	LPE	1216180314	1185953862	97.51	96.26	97.78	89.61	93.14	41.75	99.89	99.48
H4_213	30.6321	10.2659	Test2_Set	LPE	1276116446	1240560072	97.21	97.55	98.31	92.57	94.14	40.89	99.84	99.54
H4_214	21.267	10.2947	Test2_Set	LPE	1019728386	987483968	96.84	97.9	98.21	93.45	93.81	42.02	99.63	99.27
H4_215	24.3109	10.1854	Test2_Set	LPE	1171102866	1103361080	94.22	97.84	98.64	93.27	95.15	42.69	94.98	99.47
H4_216	26.9785	10.2978	Test2_Set	LPE	1189756424	1128459820	94.85	95.2	96.77	87.34	90.75	42.61	99.74	99.35
H4_217	36.8231	10.284	Test2_Set	LPE	1475492860	1427748528	96.76	98.59	98.21	95.28	94.22	42.25	99.9	99.46
H4_218	25.3981	10.1672	Test2_Set	LPE	1160888396	1114715054	96.02	95.98	97.62	89.03	92.72	43.18	99.65	98.9
H4_219	29.4957	10.1585	Test2_Set	LPE	1329914062	1283430004	96.5	98.46	98.6	94.91	94.82	42.09	99.77	99
H4_220	20.7949	10.2599	Test2_Set	LPE	1102418886	1055039920	95.7	98.61	98.7	95.32	95.22	41.64	99.58	98.95
H4_221	29.683	10.2241	Test2_Set	LPE	1278028210	1225764278	95.91	99.18	99.23	96.47	96.66	41.38	99.8	99.35
H4_222	24.7365	10.1313	Test2_Set	LPE	1167296590	1115734598	95.58	99.17	99.17	96.44	96.37	42.41	99.74	98.91
H4_223	20.5756	10.1521	Test2_Set	LPE	982898738	951233816	96.78	96.3	96.06	89.74	88.65	43.14	99.64	98.82
H4_224	37.28	10.411	Test2_Set	LPE	1433197618	1401732798	97.8	98.52	98.98	95.08	96.07	42.17	99.9	99.41
H4_225	30.0927	10.3656	Test2_Set	LPE	1246292052	1202658560	96.5	96.09	97.67	89.22	92.64	42.39	99.78	98.98
H4_226	36.9691	10.3245	Test2_Set	LPE	1404917266	1372926348	97.72	96.71	96.83	90.6	90.99	41.98	99.92	99.55
H4_227	34.2088	10.1912	Test2_Set	LPE	1392557862	1342358800	96.4	98.39	98.74	94.64	95.27	42.02	99.83	99.35
H4_228	27.4754	10.2317	Test2_Set	LPE	1183780776	1148565232	97.03	98.58	98.13	95.23	93.94	42.67	99.82	99.42
H4_229	21.7813	10.3413	Test2_Set	LPE	1017088940	984994890	96.84	96.05	97.57	89.21	92.59	42.62	99.67	99.31
H4_230	30.741	10.3022	Test2_Set	LPE	1277069196	1237577122	96.91	95.96	97.52	88.96	92.48	42.74	99.81	99.28
H4_231	32.3969	10.255	Test2_Set	LPE	1250690186	1216697488	97.28	96.91	97.02	90.99	91.32	41.77	99.87	99.03
H4_232	28.8345	10.2007	Test2_Set	LPE	1270201518	1192777462	93.9	95.5	96.79	88.03	90.79	42.64	99.75	99.34
H4_233	16.7685	10.3024	Test2_Set	LPE	1112262210	1076133746	96.75	97.53	98.33	92.52	94.21	40.64	99.74	98.91
H4_234	24.5332	10.276	Test2_Set	LPE	1108602126	1065714894	96.13	98.35	98.68	94.5	95.07	41.47	99.6	98.98
H4_235	24.378	10.2128	Test2_Set	LPE	1053407712	1022149260	97.03	97.65	98.7	92.77	95.38	41.5	99.74	99.34
H4_236	32.5524	10.3051	Test2_Set	LPE	1331743470	1289626348	96.84	98.54	97.99	95.11	93.54	41.08	99.89	99.36
H4_237	23.5351	10.2969	Test2_Set	LPE	1132144318	1077900118	95.21	98.03	98.52	93.83	94.78	40.81	99.67	98.98
H4_238	54.0447	10.0633	Test2_Set	LPE	1990224950	1923778584	96.66	98.03	98.38	93.77	94.57	41.77	99.95	99.48
H4_239	19.3845	10.2867	Test2_Set	LPE	982130102	933360496	95.03	99.26	98.7	96.77	94.48	42	99.65	99.3
H4_240	39.6251	10.3287	Test2_Set	LPE	1527568674	1472989552	96.43	99.21	98.77	96.65	94.84	42.22	99.93	99.4
H4_241	27.4715	10.2294	Test2_Set	LPE	1290833140	1241609082	96.19	98.46	98.62	94.92	94.91	41.88	99.73	98.98
H4_242	29.5607	10.1839	Test2_Set	LPE	1217656720	1172145684	96.26	98.56	97.55	95.16	91.79	41.37	99.85	99.45
H4_243	26.329	10.2947	Test2_Set	LPE	1169643458	1121276500	95.86	99.14	99.04	96.28	95.83	41.54	99.84	99.28
H4_244	28.262	10.2613	Test2_Set	LPE	1185786286	1137525438	95.93	98.12	98.29	94.03	94.27	42.51	99.82	99.44
H4_245	39.5226	10.3028	Test2_Set	LPE	1506790212	1471506884	97.66	96.97	97.49	91.16	92.41	41.65	99.91	99.06
H4_246	31.3524	10.215	Test2_Set	LPE	1222477900	1172977370	95.95	96.22	97.62	89.53	92.72	42.3	99.88	99
H4_247	21.3731	10.1472	Test2_Set	LPE	1093907474	1043467106	95.39	99.26	99.01	96.83	95.93	41.08	99.74	99.45
H4_248	27.3651	10.1893	Test2_Set	LPE	1216037042	1161895276	95.55	96.11	97.62	89.35	92.72	42.77	99.73	98.98
H4_249	30.1793	10.1137	Test2_Set	LPE	1277623798	1226675300	96.01	98.52	98.49	95.11	94.75	42.05	99.84	99.6
H4_250	30.8745	10.3475	Test2_Set	LPE	1303830698	1234572370	94.69	98.51	98.88	95.02	95.65	41.99	99.83	99.39
H4_251	34.7835	10.361	Test2_Set	LPE	1369173192	1335287066	97.53	98.41	98.82	94.72	95.49	41.34	99.86	99.49
H4_1	24.3752	10.2118	Test2_Set	CTRL	1024533634	977963548	95.45	97	97.49	91.22	92.45	40.75	99.76	99.29
H4_2	22.5206	10.2729	Test2_Set	CTRL	1016439198	974960860	95.92	96.05	96.81	89.32	91.14	42.05	99.68	99.47
H4_3	34.6345	10.3172	Test2_Set	CTRL	1482897890	1438885128	97.03	97.86	98.07	93.33	93.53	40.77	99.81	99.58
H4_4	19.9537	10.2162	Test2_Set	CTRL	1057841156	1016890916	96.13	99.13	99.15	96.36	96.33	42.53	99.34	99.36
H4_5	30.133	10.3788	Test2_Set	CTRL	1262385838	1220498778	96.68	99.24	98.95	96.75	95.72	41.62	99.84	98.99
H4_6	24.8962	10.1978	Test2_Set	CTRL	1080307534	1028666806	95.22	96.57	97.46	90.39	92.29	41.59	99.52	98.96
H4_7	27.8626	10.1161	Test2_Set	CTRL	1179780498	1133492994	96.08	97.99	98.45	93.72	94.56	41.22	99.79	99
H4_8	37.3854	10.0913	Test2_Set	CTRL	1489193408	1439320110	96.65	99.17	99.16	96.42	96.31	41.88	99.85	99.01
H4_9	33.6371	10.3338	Test2_Set	CTRL	1417749914	1386677524	97.81	97.8	98	93.12	93.14	40.78	99.87	99.41
H4_10	37.1965	10.3883	Test2_Set	CTRL	1474811812	1433021362	97.17	98.58	98.43	95.23	94.25	40.23	99.89	99.44
H4_11	24.4285	10.2335	Test2_Set	CTRL	1155751794	1118440102	96.77	98.35	98.17	94.52	93.69	41.77	99.67	98.98
H4_12	30.0261	10.3426	Test2_Set	CTRL	1289890392	1237211000	95.92	98.37	98.7	94.57	95.06	41.45	99.7	99.55
H4_13	18.9462	10.2291	Test2_Set	CTRL	950440970	912031456	95.96	95.18	96.95	87.3	91.2	41.7	99.3	98.83
H4_14	20.5944	10.1615	Test2_Set	CTRL	1126459470	1077504404	95.65	98.61	98.53	95.31	94.62	40.31	99.49	99.6
H4_15	28.2342	10.2504	Test2_Set	CTRL	1200892324	1149617978	95.73	96.13	97.69	89.39	92.89	42.54	99.7	98.99
H4_16	26.474	10.3506	Test2_Set	CTRL	1125151040	1096122498	97.42	95.96	97.46	88.99	92.26	42.33	99.73	99.43
H4_17	23.0822	10.3148	Test2_Set	CTRL	1146408150	1108258900	96.67	97.88	96.38	93.34	89.62	41.29	99.67	99.37
H4_18	24.2977	10.1787	Test2_Set	CTRL	1071193878	1038485296	96.95	96.6	96.99	90.36	91.42	41.3	99.65	99
H4_19	34.6267	10.315	Test2_Set	CTRL	1428760842	1392080312	97.43	97.84	98.08	93.26	93.56	41.51	99.86	99.03
H4_20	29.168	10.3186	Test2_Set	CTRL	1180569318	1138296758	96.42	96.2	97.79	89.48	93	42	99.84	99.28
H4_21	25.0105	10.2451	Test2_Set	CTRL	1186287786	1147273212	96.71	98.42	98.54	94.79	94.56	41.61	99.55	99
H4_22	26.7517	10.21	Test2_Set	CTRL	1177592506	1143774260	97.13	98.33	98.6	94.44	94.78	41.39	99.61	98.97
H4_23	22.2991	10.173	Test2_Set	CTRL	1008540242	979697830	97.14	96.93	97.66	91.07	92.88	40.61	99.71	99.48
H4_24	11.0984	10.2286	Test2_Set	CTRL	931343586	895787052	96.18	97.95	98.14	93.58	93.75	39.54	99.59	98.75
H4_25	27.0452	10.3218	Test2_Set	CTRL	1303157702	1249957054	95.92	99.12	98.9	96.35	95.45	40.52	99.74	98.97
H4_26	26.7735	10.2197	Test2_Set	CTRL	1234186710	1175493252	95.24	97.94	98.28	93.56	94.2	41.28	99.74	99
H4_27	28.1664	10.2269	Test2_Set	CTRL	1281036958	1225832426	95.69	99.12	99.12	96.35	96.23	42.16	99.72	99.47
H4_28	26.7174	10.1983	Test2_Set	CTRL	1160162340	1116254748	96.22	99.19	99.23	96.6	96.66	40.63	99.73	99.57
H4_29	27.1427	10.3593	Test2_Set	CTRL	1155843418	1112996954	96.29	96.82	97.25	90.79	91.9	41.11	99.73	99.54
H4_30	28.339	10.2896	Test2_Set	CTRL	1242912400	1194113124	96.07	98.55	98.09	95.17	93.84	40.71	99.77	99.53
H4_31	25.4969	10.2061	Test2_Set	CTRL	1165277966	1123350994	96.4	97.94	98.08	93.45	93.57	41.11	99.7	99.48
H4_32	26.5707	10.1411	Test2_Set	CTRL	1238804296	1180965588	95.33	97.86	97.05	93.34	91.39	41.16	99.74	99.45
H4_33	27.4734	10.23	Test2_Set	CTRL	1164645402	1112828182	95.55	99.28	98.76	96.88	94.97	41.53	99.82	98.95
H4_34	26.9939	10.3026	Test2_Set	CTRL	1205560254	1165933326	96.71	98.57	98.38	95.26	94.71	40.97	99.79	99.36
H4_35	11.4732	10.2538	Test2_Set	CTRL	959071004	930294482	97	99.15	99.07	96.31	95.97	39.86	99.62	99.29
H4_36	30.6029	10.2564	Test2_Set	CTRL	1298199602	1245212254	95.92	99.18	98.9	96.42	95.25	42.25	99.84	99.34
H4_37	26.2773	10.2736	Test2_Set	CTRL	1158457818	1119662252	96.65	97.66	97.95	92.84	93.02	41.42	99.78	99.35
H4_38	28.7733	10.1794	Test2_Set	CTRL	1173738506	1135678222	96.76	97.97	98.68	93.68	95.34	41.6	99.85	99.53
H4_39	22.0224	10.251	Test2_Set	CTRL	1011038816	962572224	95.21	97.75	98.66	93.08	95.27	41.89	99.69	98.93
H4_40	25.438	10.1819	Test2_Set	CTRL	1257073300	1190508414	94.7	98.52	98.13	95.08	93.6	40.88	99.73	98.99
H4_41	25.311	10.1319	Test2_Set	CTRL	1148751558	1087734536	94.69	99.16	99.21	96.5	96.55	41.09	99.73	99.56
H4_42	21.2836	10.3027	Test2_Set	CTRL	1136830080	1082302686	95.2	98.57	98.56	95.16	94.72	41.45	99.46	99.52
H4_43	26.5534	10.1357	Test2_Set	CTRL	1208538874	1166197990	96.5	98.09	98.24	93.9	94.1	41.08	99.77	98.95
H4_44	13.133	10.2698	Test2_Set	CTRL	848174798	816825954	96.3	99.1	99.2	96.23	96.54	39.68	99.61	99.17
H4_45	22.714	10.1505	Test2_Set	CTRL	1012239772	982235854	97.04	98.03	97.94	93.68	93.14	41.2	99.77	99.24
H4_46	23.0987	10.3214	Test2_Set	CTRL	1067633290	1026707224	96.17	97.18	96.77	91.67	90.53	41.45	99.67	98.97
H4_47	28.9026	10.2238	Test2_Set	CTRL	1293753970	1239953400	95.84	96.48	97.88	90.19	93.26	42.14	99.72	99
H4_48	29.4343	10.1383	Test2_Set	CTRL	1248270334	1196997060	95.89	99.18	99.24	96.45	96.71	42.23	99.81	99.59
H4_49	24.7245	10.127	Test2_Set	CTRL	1155209952	1109675730	96.06	96.08	97.56	89.21	92.34	42.03	99.61	99.4
H4_50	32.6662	10.3403	Test2_Set	CTRL	1332553898	1292474584	96.99	97.75	98.61	92.98	95.08	41.72	99.84	99.34
H4_51	29.2627	10.3525	Test2_Set	CTRL	1172522142	1134035336	96.72	99.24	99	96.72	95.76	41.27	99.85	99.42
H4_52	28.2403	10.2534	Test2_Set	CTRL	1194507358	1155672134	96.75	96.71	97.84	90.73	93.28	40.68	99.8	98.97
H4_53	38.8547	10.1292	Test2_Set	CTRL	1548780328	1503689972	97.09	99.1	99.24	96.34	96.71	40.8	99.9	98.96
H4_54	23.8516	10.2135	Test2_Set	CTRL	1137004052	1097018216	96.48	99.18	99.01	96.43	95.7	41.4	99.64	98.93
H4_55	31.9334	10.107	Test2_Set	CTRL	1334041200	1288970758	96.62	97.6	98.47	92.6	94.6	41.97	99.82	99.51
H4_56	24.4156	10.2275	Test2_Set	CTRL	1091657092	1051739034	96.34	97.56	98.23	92.53	93.94	41.41	99.77	98.94
H4_57	18.7716	10.3103	Test2_Set	CTRL	937056532	889306394	94.9	96.88	97.24	90.91	91.93	41.52	99.64	99.38
H4_58	31.2996	10.1983	Test2_Set	CTRL	1343623778	1289893790	96	98.07	98.13	93.93	93.76	41.38	99.82	99.59
H4_59	33.7553	10.3692	Test2_Set	CTRL	1396167376	1333230158	95.49	97.97	98.57	93.65	95	41.52	99.84	98.99
H4_60	11.0972	10.2274	Test2_Set	CTRL	812529502	786309586	96.77	95.93	96.37	89.05	90.05	39.97	99.58	98.99
H4_61	29.2258	10.3381	Test2_Set	CTRL	1246874498	1172749644	94.06	99.21	99.16	96.57	96.41	41.7	99.81	98
H4_62	25.9219	10.1353	Test2_Set	CTRL	1184204032	1130768858	95.49	98.55	98.1	95.15	93.85	41.62	99.67	99.5
H4_63	24.5491	10.2846	Test2_Set	CTRL	1047427842	1010984492	96.52	98.5	98.72	94.98	95.06	41.2	99.76	98.95
H4_64	32.5152	10.2921	Test2_Set	CTRL	1373918214	1309372122	95.3	98.54	98.85	95.13	95.59	41.7	99.77	99.03
H4_65	29.6403	10.2102	Test2_Set	CTRL	1293378310	1234542484	95.45	99.2	99.18	96.58	96.42	43.15	99.77	99.53
H4_66	22.1901	10.329	Test2_Set	CTRL	1034031550	983476126	95.11	99.24	98.97	96.76	95.79	41.8	99.71	98.93
H4_67	26.6285	10.1645	Test2_Set	CTRL	1144810730	1103808092	96.42	98.04	98.14	93.86	93.63	40.34	99.78	99
H4_68	20.1978	10.1547	Test2_Set	CTRL	1180187198	1130447238	95.79	98.07	98.24	93.92	93.9	42.16	99.48	98.95
H4_69	27.4528	10.2236	Test2_Set	CTRL	1263786574	1187658042	93.98	98.43	98.66	94.83	95.01	42.27	99.72	98.97
H4_70	25.6769	10.2787	Test2_Set	CTRL	1174320700	1117774784	95.18	96.93	97.36	91.08	92.08	41.4	99.71	99.51
H4_71	17.4961	10.2615	Test2_Set	CTRL	1130875836	1105434682	97.75	98.49	98.37	94.94	94.76	40.44	99.73	99.23
H4_72	27.4586	10.2247	Test2_Set	CTRL	1298778828	1210792226	93.23	97	97.64	91.26	92.97	40.37	99.71	98.98
H4_73	26.8288	10.2404	Test2_Set	CTRL	1105232514	1080013322	97.72	96.48	96.74	90.04	90.77	40.91	99.84	99.46
H4_74	26.3257	10.2941	Test2_Set	CTRL	1129510822	1087943580	96.32	97.14	97	91.58	91.33	40.86	99.81	98.99
H4_75	21.9356	10.2116	Test2_Set	CTRL	1133346934	1088116730	96.01	97.79	98.77	93.11	95.56	41.24	99.61	99.42
H4_76	36.5265	10.2011	Test2_Set	CTRL	1420961542	1376275012	96.86	97.66	97.96	92.8	93.06	41.72	99.92	99
H4_77	22.7017	10.144	Test2_Set	CTRL	1033971462	990596688	95.81	96.69	96.95	90.59	91.32	42.23	99.71	98.93
H4_78	29.8247	10.2732	Test2_Set	CTRL	1294286284	1237247164	95.59	99.15	99.14	96.43	96.28	41.61	99.82	98.99
H4_79	31.2854	10.1932	Test2_Set	CTRL	1374166118	1325547616	96.46	97.69	98.5	93	94.79	41.84	99.82	99.62
H4_80	30.2664	10.1436	Test2_Set	CTRL	1277067322	1236243592	96.8	99.13	98.87	96.37	95.32	41.3	99.85	98.96
H4_81	31.075	10.1253	Test2_Set	CTRL	1297141638	1263949800	97.44	99.12	98.96	96.31	95.55	41.61	99.87	98.99
H4_82	16.6025	10.2014	Test2_Set	CTRL	859197988	828646058	96.44	96.49	97.78	90.17	93.13	40.89	99.38	98.89
H4_83	24.0188	10.287	Test2_Set	CTRL	1113108234	1085095332	97.48	96.67	96.9	90.54	91.17	41.17	99.72	99.39
H4_84	31.4921	10.2608	Test2_Set	CTRL	1335684686	1265380958	94.74	96.94	97.24	91.1	91.95	41.82	99.85	99.47
H4_85	23.9256	10.2449	Test2_Set	CTRL	1086983432	1047953622	96.41	96.74	97.12	90.73	91.35	41.28	99.76	99.45
H4_86	27.7788	10.3442	Test2_Set	CTRL	1225553800	1150051948	93.84	98.58	98.57	95.2	94.76	41.62	99.7	99.03
H4_87	30.8895	10.3524	Test2_Set	CTRL	1203637670	1180478958	98.08	95.86	97.73	88.73	93.02	41.56	99.84	98.96
H4_88	26.1064	10.2072	Test2_Set	CTRL	1164591270	1120852256	96.24	97.65	98.28	92.79	94.11	41.22	99.72	98.97
H4_89	23.7985	10.1904	Test2_Set	CTRL	1056549014	1030448298	97.53	95.95	96.85	88.91	90.65	41.87	99.68	98.93
H4_90	23.5856	10.3194	Test2_Set	CTRL	1240407896	1177593236	94.94	99.15	99.17	96.53	96.44	40.62	99.52	98.93
H4_91	33.0439	10.1512	Test2_Set	CTRL	1334886470	1272600200	95.33	96.39	97.91	89.95	93.35	42.79	99.82	98.98
H4_92	13.9297	10.2445	Test2_Set	CTRL	992035070	944431190	95.2	99.17	98.78	96.55	94.87	41.58	99.48	99.23
H4_93	23.0231	10.2876	Test2_Set	CTRL	1080225184	1025054930	94.89	99.2	99.01	96.61	95.94	40.8	99.64	99.48
H4_94	34.6118	10.3112	Test2_Set	CTRL	1404843120	1347008732	95.88	99.29	98.57	96.91	94.26	41.28	99.9	99.58
H4_95	31.184	10.1614	Test2_Set	CTRL	1331087268	1262475530	94.85	97.73	98.27	93.05	94.1	41.08	99.79	99
H4_96	30.1295	10.3781	Test2_Set	CTRL	1348972476	1282253984	95.05	97.84	98.74	93.27	95.46	40.82	99.77	99.01
H4_97	25.2612	10.3473	Test2_Set	CTRL	1164818134	1123352416	96.44	98.46	98.61	94.85	94.84	41.6	99.64	99.5
H4_98	28.6556	10.1371	Test2_Set	CTRL	1163990878	1134147074	97.44	96.1	96.41	89.46	90.13	41.94	99.85	99.51
H4_99	24.8289	10.1705	Test2_Set	CTRL	1215634790	1165930092	95.91	98.33	98.62	94.45	94.77	41.39	99.61	99.57
H4_100	13.8966	10.2199	Test2_Set	CTRL	917452294	883640336	96.31	96.98	97.36	91.21	92.2	41.5	99.4	98.87
H4_101	30.411	10.1913	Test2_Set	CTRL	1226763618	1185382216	96.63	98.43	98.79	94.78	95.49	42.25	99.8	99.54
H4_102	23.885	10.2291	Test2_Set	CTRL	1184037560	1135036066	95.86	99.15	99.11	96.32	96.19	41.33	99.63	99.5
H4_103	26.9409	10.2832	Test2_Set	CTRL	1223010170	1176209078	96.17	96.75	96.92	90.74	91.21	41.56	99.72	99.6
H4_104	28.5651	10.3718	Test2_Set	CTRL	1218134626	1150742064	94.47	97.11	97.06	91.52	91.3	41.73	99.83	99.42
H4_105	25.6247	10.2579	Test2_Set	CTRL	1127013032	1088124810	96.55	96.7	96.99	90.6	91.41	40.69	99.74	99.46
H4_106	25.2845	10.3565	Test2_Set	CTRL	1120417554	1078612152	96.27	99.16	99.15	96.47	96.3	41.32	99.73	98.95
H4_107	24.5898	10.3008	Test2_Set	CTRL	1129296362	1083452068	95.94	97.85	97.03	93.3	91.35	41.2	99.73	99.47
H4_108	25.6878	10.2828	Test2_Set	CTRL	1199076880	1145600112	95.54	97.08	96.53	91.4	90.14	40.23	99.75	99.52
H4_109	35.9684	10.3805	Test2_Set	CTRL	1433812110	1388026758	96.81	96.68	97.08	90.56	91.6	41.11	99.87	99.05
H4_110	29.7979	10.2643	Test2_Set	CTRL	1278413892	1247826634	97.61	96.63	97.69	90.49	92.86	41.08	99.86	99
H4_111	12.2339	10.2497	Test2_Set	CTRL	885189680	854459450	96.53	98.37	98.24	94.61	93.89	39.81	99.63	99.2
H4_112	24.7883	10.1542	Test2_Set	CTRL	1057175896	1025381198	96.99	96.57	96.96	90.3	91.31	40.39	99.71	99.59
H4_113	22.9735	10.266	Test2_Set	CTRL	1146350590	1103176340	96.23	98.48	98.64	94.98	94.93	41.61	99.48	98.95
H4_114	27.9862	10.1597	Test2_Set	CTRL	1160728922	1111912596	95.79	97.65	98.54	92.76	94.84	41.53	99.79	98.97
H4_115	21.2844	10.3033	Test2_Set	CTRL	951165240	905378924	95.19	97.89	98.61	93.42	95.1	41.11	99.65	99.41
H4_116	25.5675	10.2341	Test2_Set	CTRL	1135567460	1100492052	96.91	99.11	99.12	96.17	96.12	40.66	99.77	98.95
H4_117	27.3423	10.1808	Test2_Set	CTRL	1151458894	1114905934	96.83	96.01	96.68	89.23	90.81	41.84	99.77	99.56
H4_118	28.9897	10.2544	Test2_Set	CTRL	1238234046	1193793436	96.41	99.17	98.96	96.42	95.58	41.91	99.81	99.33
H4_119	28.9424	10.2388	Test2_Set	CTRL	1246019702	1200478472	96.35	99.26	99.11	96.8	96.23	41.72	99.8	99.5
H4_120	38.8466	10.1252	Test2_Set	CTRL	1551676444	1512167672	97.45	99.15	99.03	96.49	95.96	41.59	99.92	99.01
H4_121	24.5122	10.268	Test2_Set	CTRL	1080676052	1055732696	97.69	96.53	96.24	90.21	89.72	41.75	99.76	98.91
H4_122	21.7941	10.1437	Test2_Set	CTRL	1165299888	1104476214	94.78	96.7	96.93	90.64	91.39	41.97	99.57	98.93
H4_123	35.495	10.2437	Test2_Set	CTRL	1407785074	1351905588	96.03	97.67	98.24	92.86	93.98	41.95	99.85	99.48
H4_124	28.8366	10.2009	Test2_Set	CTRL	1270047552	1168190288	91.98	99.2	99.2	96.66	96.52	41.17	99.79	98.98
