# Supplementary material for: Cell-free DNA fragmentomics for preeclampsia risk assessment
Source: Nat Commun. 2026 May 2;17:5957. doi: 10.1038/s41467-026-72682-4 (PMC13342102; doi:10.1038/s41467-026-72682-4)
Supplement: Supplementary file 7 — Supplementary Data 4 [file 41467_2026_72682_MOESM7_ESM.xlsx]

## Sheet: Supplementary Data 4
Supplementary Data 4. The enrichment of pathways, biological processes and human gene-disease associations on a gene set with differential TSS coverages between early-onset PE pregnancies and controls
Category	GO	Description	PARENT_GO	LogP	Enrichment	Z-score	#TotalGeneInLibrary	#GeneInGO	#GeneInHitList	#GeneInGOAndHitList	%InGO	STDV %InGO	GeneID	Hits	Log(q-value)
GO Biological Processes	GO:0050878	regulation of body fluid levels	19_GO:0065007 biological regulation	-11	3.7	8.8	30284	370	811	37	4.6	0.73	152|302|525|780|948|954|1128|1131|1385|1448|1607|1956|2048|2066|2165|2244|2778|3710|3783|5567|6337|6484|7409|8648|9068|9474|22915|23173|25946|57834|59341|64805|65266|80856|114897|221037|257194	ADRA2C|ANXA2|ATP6V1B1|DDR1|CD36|ENTPD2|CHRM1|CHRM3|CREB1|CSN3|DGKB|EGFR|EPHB2|ERBB4|F13B|FGB|GNAS|ITPR3|KCNN4|PRKACB|SCNN1A|ST3GAL4|VAV1|NCOA1|ANGPTL1|ATG5|MMRN1|METAP1|ZNF385A|CYP4F11|TRPV4|P2RY12|WNK4|LNPK|C1QTNF1|JMJD1C|NEGR1	-6.8
GO Biological Processes	GO:0046903	secretion	19_GO:0051179 localization	-9.3	2.9	7.5	30284	550	811	43	5.3	0.79	136|780|1128|1131|1385|1448|2066|2778|2912|2922|3783|3786|3993|4253|5320|5321|5551|5799|5865|6623|6857|6865|7442|8111|8448|8648|9024|9381|9474|9699|10814|22999|30814|54097|54536|55763|56670|59341|64855|65010|65266|91683|255189	ADORA2B|DDR1|CHRM1|CHRM3|CREB1|CSN3|ERBB4|GNAS|GRM2|GRP|KCNN4|KCNQ3|LLGL2|MIA2|PLA2G2A|PLA2G4A|PRF1|PTPRN2|RAB3B|SNCG|SYT1|TACR2|TRPV1|GPR68|DOC2A|NCOA1|BRSK2|OTOF|ATG5|RIMS2|CPLX2|RIMS1|PLA2G2E|FAM3B|EXOC6|EXOC1|SUCNR1|TRPV4|NIBAN2|SLC26A6|WNK4|SYT12|PLA2G4F	-5.4
GO Biological Processes	GO:0050804	modulation of chemical synaptic transmission	19_GO:0050789 regulation of biological process	-9.1	3	7.4	30284	518	811	41	5.1	0.77	136|766|816|1128|1143|1269|1395|1956|2048|2695|2898|2912|3710|3786|4208|5334|5367|5590|5914|6623|6857|6865|7337|9118|9381|9474|9590|9627|9699|10369|10718|10814|22941|22999|51201|55607|57555|84896|91683|120892|152330	ADORA2B|CA7|CAMK2B|CHRM1|CHRNB4|CNR2|CRHR2|EGFR|EPHB2|GIP|GRIK2|GRM2|ITPR3|KCNQ3|MEF2C|PLCL1|PMCH|PRKCZ|RARA|SNCG|SYT1|TACR2|UBE3A|INA|OTOF|ATG5|AKAP12|SNCAIP|RIMS2|CACNG2|NRG3|CPLX2|SHANK2|RIMS1|ZDHHC2|PPP1R9A|NLGN2|ATAD1|SYT12|LRRK2|CNTN4	-5.4
GO Biological Processes	GO:0051046	regulation of secretion	19_GO:0051179 localization	-9.1	2.7	7.3	30284	626	811	46	5.7	0.81	111|136|152|240|302|322|1131|1143|1385|1946|1956|2244|2695|2778|2912|2922|3783|4208|5321|5799|5910|6623|6857|6865|8111|8448|9024|9026|9381|9474|9536|9627|9699|10814|10859|22999|23178|54795|57555|57589|65266|91683|114897|120892|257194|399687	ADCY5|ADORA2B|ADRA2C|ALOX5|ANXA2|APBB1|CHRM3|CHRNB4|CREB1|EFNA5|EGFR|FGB|GIP|GNAS|GRM2|GRP|KCNN4|MEF2C|PLA2G4A|PTPRN2|RAP1GDS1|SNCG|SYT1|TACR2|GPR68|DOC2A|BRSK2|HIP1R|OTOF|ATG5|PTGES|SNCAIP|RIMS2|CPLX2|LILRB1|RIMS1|PASK|TRPM4|NLGN2|RIC1|WNK4|SYT12|C1QTNF1|LRRK2|NEGR1|MYO18A	-5.4
GO Biological Processes	GO:0099177	regulation of trans-synaptic signaling	19_GO:0050789 regulation of biological process	-9	2.9	7.4	30284	519	811	41	5.1	0.77	136|766|816|1128|1143|1269|1395|1956|2048|2695|2898|2912|3710|3786|4208|5334|5367|5590|5914|6623|6857|6865|7337|9118|9381|9474|9590|9627|9699|10369|10718|10814|22941|22999|51201|55607|57555|84896|91683|120892|152330	ADORA2B|CA7|CAMK2B|CHRM1|CHRNB4|CNR2|CRHR2|EGFR|EPHB2|GIP|GRIK2|GRM2|ITPR3|KCNQ3|MEF2C|PLCL1|PMCH|PRKCZ|RARA|SNCG|SYT1|TACR2|UBE3A|INA|OTOF|ATG5|AKAP12|SNCAIP|RIMS2|CACNG2|NRG3|CPLX2|SHANK2|RIMS1|ZDHHC2|PPP1R9A|NLGN2|ATAD1|SYT12|LRRK2|CNTN4	-5.4
GO Biological Processes	GO:0001775	cell activation	19_GO:0032501 multicellular organismal process	-8.7	2.5	7	30284	754	811	51	6.3	0.85	136|152|578|820|933|954|1607|1956|2048|2244|2778|2841|2922|3441|3447|3449|3452|3710|3821|4208|4292|5551|5788|6482|6654|7292|7409|7442|8456|9474|9580|9590|10814|10859|22914|23173|54361|55024|55904|56670|57162|64332|64805|65266|83737|84433|84542|124912|339390|653519|100528032	ADORA2B|ADRA2C|BAK1|CAMP|CD22|ENTPD2|DGKB|EGFR|EPHB2|FGB|GNAS|GPR18|GRP|IFNA4|IFNA13|IFNA16|IFNA21|ITPR3|KLRC1|MEF2C|MLH1|PRF1|PTPRC|ST3GAL1|SOS1|TNFSF4|VAV1|TRPV1|FOXN1|ATG5|SOX13|AKAP12|CPLX2|LILRB1|KLRK1|METAP1|WNT4|BANK1|KMT2E|SUCNR1|PELI1|NFKBIZ|P2RY12|WNK4|ITCH|CARD11|SANBR|SPACA3|CLEC4G|GPR89A|KLRC4-KLRK1	-5.2
GO Biological Processes	GO:0002697	regulation of immune effector process	19_GO:0002376 immune system process	-8	3.1	7	30284	414	811	34	4.2	0.7	136|933|948|2048|3075|3821|3823|4292|5590|5788|5914|7292|7409|9474|9516|10859|11005|11006|11187|22914|25818|26057|26228|54795|55765|64332|84807|84861|135250|163486|282618|339390|399687|100528032	ADORA2B|CD22|CD36|EPHB2|CFH|KLRC1|KLRC3|MLH1|PRKCZ|PTPRC|RARA|TNFSF4|VAV1|ATG5|LITAF|LILRB1|SPINK5|LILRB4|PKP3|KLRK1|KLK5|ANKRD17|STAP1|TRPM4|INAVA|NFKBIZ|NFKBID|KLHL22|RAET1E|DENND1B|IFNL1|CLEC4G|MYO18A|KLRC4-KLRK1	-4.5
GO Biological Processes	GO:1903530	regulation of secretion by cell	19_GO:0051179 localization	-7.9	2.7	6.7	30284	571	811	41	5.1	0.77	111|136|152|240|302|322|1131|1143|1385|1946|1956|2244|2695|2778|2912|2922|3783|4208|5321|5910|6623|6857|6865|8111|8448|9024|9381|9536|9627|9699|10814|10859|22999|23178|54795|57555|57589|91683|114897|120892|399687	ADCY5|ADORA2B|ADRA2C|ALOX5|ANXA2|APBB1|CHRM3|CHRNB4|CREB1|EFNA5|EGFR|FGB|GIP|GNAS|GRM2|GRP|KCNN4|MEF2C|PLA2G4A|RAP1GDS1|SNCG|SYT1|TACR2|GPR68|DOC2A|BRSK2|OTOF|PTGES|SNCAIP|RIMS2|CPLX2|LILRB1|RIMS1|PASK|TRPM4|NLGN2|RIC1|SYT12|C1QTNF1|LRRK2|MYO18A	-4.4
GO Biological Processes	GO:0007188	adenylate cyclase-modulating G protein-coupled receptor signaling pathway	19_GO:0050896 response to stimulus	-7.1	3.6	6.8	30284	249	811	24	3	0.6	111|136|1128|1131|1269|1395|2695|2778|2849|2912|5064|5350|5567|5741|9472|9590|9699|29909|64805|84873|122042|221188|283383|346562	ADCY5|ADORA2B|CHRM1|CHRM3|CNR2|CRHR2|GIP|GNAS|GPR26|GRM2|PALM|PLN|PRKACB|PTH|AKAP6|AKAP12|RIMS2|GPR171|P2RY12|ADGRG7|RXFP2|ADGRG5|ADGRD1|GNAT3	-3.7
GO Biological Processes	GO:0034330	cell junction organization	19_GO:0009987 cellular process	-7	2.6	6.3	30284	566	811	39	4.8	0.75	667|1016|1946|2048|2066|2565|2743|3982|4868|5064|5792|6623|6904|7070|7082|7145|9026|9118|9231|9699|10369|10718|11187|22941|22999|27255|28513|51201|53942|55679|55765|57555|59341|120892|143162|152330|284382|404037|445582	DST|CDH18|EFNA5|EPHB2|ERBB4|GABRG1|GLRB|LIM2|NPHS1|PALM|PTPRF|SNCG|TBCD|THY1|TJP1|TNS1|HIP1R|INA|DLG5|RIMS2|CACNG2|NRG3|PKP3|SHANK2|RIMS1|CNTN6|CDH19|ZDHHC2|CNTN5|LIMS2|INAVA|NLGN2|TRPV4|LRRK2|FRMPD2|CNTN4|ACTL9|HAPLN4|POTEE	-3.7
GO Biological Processes	GO:0002694	regulation of leukocyte activation	19_GO:0002376 immune system process	-6.9	2.5	6.2	30284	593	811	40	4.9	0.76	933|1269|2048|3821|3823|4208|4292|5320|5321|5590|5788|5914|6604|6654|6708|7070|7292|7409|8456|9231|9580|10859|11005|11006|22914|26228|55024|57162|64092|64332|83737|84433|84807|84861|120892|124912|282618|339390|399687|100528032	CD22|CNR2|EPHB2|KLRC1|KLRC3|MEF2C|MLH1|PLA2G2A|PLA2G4A|PRKCZ|PTPRC|RARA|SMARCD3|SOS1|SPTA1|THY1|TNFSF4|VAV1|FOXN1|DLG5|SOX13|LILRB1|SPINK5|LILRB4|KLRK1|STAP1|BANK1|PELI1|SAMSN1|NFKBIZ|ITCH|CARD11|NFKBID|KLHL22|LRRK2|SPACA3|IFNL1|CLEC4G|MYO18A|KLRC4-KLRK1	-3.6
GO Biological Processes	GO:0098609	cell-cell adhesion	19_GO:0009987 cellular process	-6.9	2.6	6.2	30284	551	811	38	4.7	0.74	302|421|1014|1016|1272|1946|1956|2244|2778|3685|4284|4685|4868|5673|5788|5792|7070|7082|7455|9231|11187|23173|27255|28513|29119|53942|54751|55679|56100|57463|57555|64805|79872|84063|84665|152330|255743|257194	ANXA2|ARVCF|CDH16|CDH18|CNTN1|EFNA5|EGFR|FGB|GNAS|ITGAV|MIP|NCAM2|NPHS1|PSG5|PTPRC|PTPRF|THY1|TJP1|ZAN|DLG5|PKP3|METAP1|CNTN6|CDH19|CTNNA3|CNTN5|FBLIM1|LIMS2|PCDHGB6|AMIGO1|NLGN2|P2RY12|CBLL1|KIRREL2|MYPN|CNTN4|NPNT|NEGR1	-3.6
GO Biological Processes	GO:0045321	leukocyte activation	19_GO:0002376 immune system process	-6.8	2.4	6.1	30284	626	811	41	5.1	0.77	136|578|820|933|2048|2841|2922|3441|3447|3449|3452|3821|4208|4292|5551|5788|6482|6654|7292|7409|7442|8456|9474|9580|10814|10859|22914|54361|55024|55904|56670|57162|64332|65266|83737|84433|84542|124912|339390|653519|100528032	ADORA2B|BAK1|CAMP|CD22|EPHB2|GPR18|GRP|IFNA4|IFNA13|IFNA16|IFNA21|KLRC1|MEF2C|MLH1|PRF1|PTPRC|ST3GAL1|SOS1|TNFSF4|VAV1|TRPV1|FOXN1|ATG5|SOX13|CPLX2|LILRB1|KLRK1|WNT4|BANK1|KMT2E|SUCNR1|PELI1|NFKBIZ|WNK4|ITCH|CARD11|SANBR|SPACA3|CLEC4G|GPR89A|KLRC4-KLRK1	-3.5
GO Biological Processes	GO:0022407	regulation of cell-cell adhesion	19_GO:0050789 regulation of biological process	-6.7	2.6	6.1	30284	513	811	36	4.4	0.72	240|1946|2244|3346|5320|5590|5788|5914|6484|6604|6708|7070|7082|7292|7409|9231|9580|10725|10859|11006|11187|22914|22915|51201|54361|57162|59341|64332|83737|84433|84807|84861|114897|282618|339390|100528032	ALOX5|EFNA5|FGB|HTN1|PLA2G2A|PRKCZ|PTPRC|RARA|ST3GAL4|SMARCD3|SPTA1|THY1|TJP1|TNFSF4|VAV1|DLG5|SOX13|NFAT5|LILRB1|LILRB4|PKP3|KLRK1|MMRN1|ZDHHC2|WNT4|PELI1|TRPV4|NFKBIZ|ITCH|CARD11|NFKBID|KLHL22|C1QTNF1|IFNL1|CLEC4G|KLRC4-KLRK1	-3.5
GO Biological Processes	GO:0050865	regulation of cell activation	19_GO:0032501 multicellular organismal process	-6.7	2.4	6	30284	653	811	42	5.2	0.78	933|1269|2048|3821|3823|4208|4292|5320|5321|5590|5788|5914|6604|6654|6708|7070|7292|7409|8456|9231|9580|10859|11005|11006|22914|22915|26228|55024|57162|64092|64332|83737|84433|84807|84861|114897|120892|124912|282618|339390|399687|100528032	CD22|CNR2|EPHB2|KLRC1|KLRC3|MEF2C|MLH1|PLA2G2A|PLA2G4A|PRKCZ|PTPRC|RARA|SMARCD3|SOS1|SPTA1|THY1|TNFSF4|VAV1|FOXN1|DLG5|SOX13|LILRB1|SPINK5|LILRB4|KLRK1|MMRN1|STAP1|BANK1|PELI1|SAMSN1|NFKBIZ|ITCH|CARD11|NFKBID|KLHL22|C1QTNF1|LRRK2|SPACA3|IFNL1|CLEC4G|MYO18A|KLRC4-KLRK1	-3.5
GO Biological Processes	GO:1901699	cellular response to nitrogen compound	19_GO:0050896 response to stimulus	-6.6	2.4	6	30284	633	811	41	5.1	0.77	111|780|820|948|1128|1131|1143|1395|1442|1800|1956|2046|2048|2066|2778|4062|4208|5031|5590|5910|6337|6546|6654|7442|8000|9472|9475|9663|10142|54464|54795|57463|64135|64805|65010|84861|85397|120892|132864|285220|414301	ADCY5|DDR1|CAMP|CD36|CHRM1|CHRM3|CHRNB4|CRHR2|CSH1|DPEP1|EGFR|EPHA8|EPHB2|ERBB4|GNAS|LY6H|MEF2C|P2RY6|PRKCZ|RAP1GDS1|SCNN1A|SLC8A1|SOS1|TRPV1|PSCA|AKAP6|ROCK2|LPIN2|AKAP9|XRN1|TRPM4|AMIGO1|IFIH1|P2RY12|SLC26A6|KLHL22|RGS8|LRRK2|CPEB2|EPHA6|DDI1	-3.5
GO Biological Processes	GO:0007610	behavior	19_GO:0032501 multicellular organismal process	-6.6	2.4	6	30284	634	811	41	5.1	0.77	111|525|1143|1182|1272|1385|1956|2048|2695|2743|2898|2912|2922|3710|3786|4208|5090|5350|5367|5590|6328|6335|6623|6865|7068|7337|7442|8648|10396|10499|22941|25946|43847|55074|57555|57626|79846|84896|94233|120892|257194	ADCY5|ATP6V1B1|CHRNB4|CLCN3|CNTN1|CREB1|EGFR|EPHB2|GIP|GLRB|GRIK2|GRM2|GRP|ITPR3|KCNQ3|MEF2C|PBX3|PLN|PMCH|PRKCZ|SCN3A|SCN9A|SNCG|TACR2|THRB|UBE3A|TRPV1|NCOA1|ATP8A1|NCOA2|SHANK2|ZNF385A|KLK14|OXR1|NLGN2|KLHL1|CFAP69|ATAD1|OPN4|LRRK2|NEGR1	-3.5
GO Biological Processes	GO:0002699	positive regulation of immune effector process	19_GO:0002376 immune system process	-6.5	3.3	6.3	30284	270	811	24	3	0.6	136|948|2048|3821|3823|4292|5590|5788|5914|7292|7409|10859|22914|25818|26057|26228|55765|64332|84807|84861|135250|163486|399687|100528032	ADORA2B|CD36|EPHB2|KLRC1|KLRC3|MLH1|PRKCZ|PTPRC|RARA|TNFSF4|VAV1|LILRB1|KLRK1|KLK5|ANKRD17|STAP1|INAVA|NFKBIZ|NFKBID|KLHL22|RAET1E|DENND1B|MYO18A|KLRC4-KLRK1	-3.4
Reactome Gene Sets	R-HSA-388396	GPCR downstream signalling		-6.4	2.5	5.9	30284	573	811	38	4.7	0.74	111|136|152|727|1128|1131|1269|1385|1607|2695|2778|2841|2854|2912|2922|3710|5031|5173|5321|5367|5741|6654|6865|7409|8111|9475|9639|10645|10846|26960|27237|56670|64805|94233|122042|221391|346562|100271715	ADCY5|ADORA2B|ADRA2C|C5|CHRM1|CHRM3|CNR2|CREB1|DGKB|GIP|GNAS|GPR18|GPR32|GRM2|GRP|ITPR3|P2RY6|PDYN|PLA2G4A|PMCH|PTH|SOS1|TACR2|VAV1|GPR68|ROCK2|ARHGEF10|CAMKK2|PDE10A|NBEA|ARHGEF16|SUCNR1|P2RY12|OPN4|RXFP2|OPN5|GNAT3|ARHGEF33	-3.4
Reactome Gene Sets	R-HSA-372790	Signaling by GPCR		-6.4	2.4	5.8	30284	648	811	41	5.1	0.77	111|136|152|727|1128|1131|1269|1385|1395|1607|2695|2778|2841|2854|2912|2922|3710|5031|5173|5321|5367|5741|6654|6865|7409|8111|9475|9639|10645|10846|26960|27237|54361|54886|56670|64805|94233|122042|221391|346562|100271715	ADCY5|ADORA2B|ADRA2C|C5|CHRM1|CHRM3|CNR2|CREB1|CRHR2|DGKB|GIP|GNAS|GPR18|GPR32|GRM2|GRP|ITPR3|P2RY6|PDYN|PLA2G4A|PMCH|PTH|SOS1|TACR2|VAV1|GPR68|ROCK2|ARHGEF10|CAMKK2|PDE10A|NBEA|ARHGEF16|WNT4|PLPPR1|SUCNR1|P2RY12|OPN4|RXFP2|OPN5|GNAT3|ARHGEF33	-3.3
GO Biological Processes	GO:0032870	cellular response to hormone stimulus	19_GO:0050896 response to stimulus	-6.2	2.5	5.8	30284	562	811	37	4.6	0.73	780|1395|1442|1946|1956|2046|2048|2066|2099|2244|2288|2660|2778|4208|5031|5590|5741|5910|5914|6337|6654|7068|7292|7337|8644|8648|8805|9604|9663|10499|23081|55022|65010|122042|132864|133522|285220	DDR1|CRHR2|CSH1|EFNA5|EGFR|EPHA8|EPHB2|ERBB4|ESR1|FGB|FKBP4|MSTN|GNAS|MEF2C|P2RY6|PRKCZ|PTH|RAP1GDS1|RARA|SCNN1A|SOS1|THRB|TNFSF4|UBE3A|AKR1C3|NCOA1|TRIM24|RNF14|LPIN2|NCOA2|KDM4C|PID1|SLC26A6|RXFP2|CPEB2|PPARGC1B|EPHA6	-3.2
GO Biological Processes	GO:0045785	positive regulation of cell adhesion	19_GO:0048518 positive regulation of biological process	-6.1	2.5	5.8	30284	499	811	34	4.2	0.7	240|463|948|1307|1842|2244|3346|3685|5590|5788|5914|6484|6604|6708|7070|7082|7292|7409|9580|10725|10859|11006|11187|22914|22915|54361|55679|64332|64805|84433|84807|84861|255743|100528032	ALOX5|ZFHX3|CD36|COL16A1|ECM2|FGB|HTN1|ITGAV|PRKCZ|PTPRC|RARA|ST3GAL4|SMARCD3|SPTA1|THY1|TJP1|TNFSF4|VAV1|SOX13|NFAT5|LILRB1|LILRB4|PKP3|KLRK1|MMRN1|WNT4|LIMS2|NFKBIZ|P2RY12|CARD11|NFKBID|KLHL22|NPNT|KLRC4-KLRK1	-3.1
GO Biological Processes	GO:0042391	regulation of membrane potential	19_GO:0065007 biological regulation	-5.9	2.6	5.7	30284	463	811	32	3.9	0.68	578|948|1128|1143|1258|1269|2565|2743|2898|3783|3786|4057|4208|5350|5590|5774|6328|6335|6546|7442|9472|9699|10142|10369|22999|29119|54795|55022|55186|57555|120892|401190	BAK1|CD36|CHRM1|CHRNB4|CNGB1|CNR2|GABRG1|GLRB|GRIK2|KCNN4|KCNQ3|LTF|MEF2C|PLN|PRKCZ|PTPN3|SCN3A|SCN9A|SLC8A1|TRPV1|AKAP6|RIMS2|AKAP9|CACNG2|RIMS1|CTNNA3|TRPM4|PID1|SLC25A36|NLGN2|LRRK2|RGS7BP	-2.9
GO Biological Processes	GO:0044057	regulation of system process	19_GO:0032501 multicellular organismal process	-5.8	2.4	5.5	30284	584	811	37	4.6	0.73	136|152|816|1131|1143|1956|2244|2660|5090|5350|5590|5756|6546|6865|7068|7135|7442|9026|9472|9475|9699|10142|22999|23405|29119|29909|51086|54795|57555|59341|65266|90523|114897|118738|120892|255743|257194	ADORA2B|ADRA2C|CAMK2B|CHRM3|CHRNB4|EGFR|FGB|MSTN|PBX3|PLN|PRKCZ|TWF1|SLC8A1|TACR2|THRB|TNNI1|TRPV1|HIP1R|AKAP6|ROCK2|RIMS2|AKAP9|RIMS1|DICER1|CTNNA3|GPR171|TNNI3K|TRPM4|NLGN2|TRPV4|WNK4|MLIP|C1QTNF1|ZNF488|LRRK2|NPNT|NEGR1	-2.9
Canonical Pathways	M5884	NABA CORE MATRISOME		-5.8	3.1	5.9	30284	275	811	23	2.8	0.58	1300|1307|1404|1833|1842|2244|4237|4969|7837|10216|11081|22915|81578|85301|89932|91522|127435|127731|129080|200403|255743|346007|404037	COL10A1|COL16A1|HAPLN1|EPYC|ECM2|FGB|MFAP2|OGN|PXDN|PRG4|KERA|MMRN1|COL21A1|COL27A1|PAPLN|COL23A1|PODN|VWA5B1|EMID1|VWA3B|NPNT|EYS|HAPLN4	-2.8
GO Biological Processes	GO:0032940	secretion by cell	19_GO:0051179 localization	-5.7	2.6	5.6	30284	428	811	30	3.7	0.66	136|1385|2778|2912|2922|3786|3993|4253|5551|5799|5865|6623|6857|6865|7442|8111|8448|9024|9381|9699|10814|22999|54097|54536|55763|56670|59341|64855|65266|91683	ADORA2B|CREB1|GNAS|GRM2|GRP|KCNQ3|LLGL2|MIA2|PRF1|PTPRN2|RAB3B|SNCG|SYT1|TACR2|TRPV1|GPR68|DOC2A|BRSK2|OTOF|RIMS2|CPLX2|RIMS1|FAM3B|EXOC6|EXOC1|SUCNR1|TRPV4|NIBAN2|WNK4|SYT12	-2.8
GO Biological Processes	GO:0051249	regulation of lymphocyte activation	19_GO:0002376 immune system process	-5.7	2.4	5.5	30284	521	811	34	4.2	0.7	933|2048|3821|3823|4208|4292|5320|5590|5788|5914|6604|6654|6708|7070|7292|7409|8456|9231|9580|10859|11005|11006|22914|55024|57162|64092|64332|83737|84433|84807|84861|282618|339390|100528032	CD22|EPHB2|KLRC1|KLRC3|MEF2C|MLH1|PLA2G2A|PRKCZ|PTPRC|RARA|SMARCD3|SOS1|SPTA1|THY1|TNFSF4|VAV1|FOXN1|DLG5|SOX13|LILRB1|SPINK5|LILRB4|KLRK1|BANK1|PELI1|SAMSN1|NFKBIZ|ITCH|CARD11|NFKBID|KLHL22|IFNL1|CLEC4G|KLRC4-KLRK1	-2.8
GO Biological Processes	GO:0010817	regulation of hormone levels	19_GO:0065007 biological regulation	-5.6	2.4	5.4	30284	548	811	35	4.3	0.71	111|152|174|240|1131|1385|1946|1956|2099|2244|2695|2778|2922|3292|5653|5799|6865|7365|8111|8644|9024|9699|10599|23178|54097|54361|54795|57555|59341|64855|65266|79644|114897|145226|195814	ADCY5|ADRA2C|AFP|ALOX5|CHRM3|CREB1|EFNA5|EGFR|ESR1|FGB|GIP|GNAS|GRP|HSD17B1|KLK6|PTPRN2|TACR2|UGT2B10|GPR68|AKR1C3|BRSK2|RIMS2|SLCO1B1|PASK|FAM3B|WNT4|TRPM4|NLGN2|TRPV4|NIBAN2|WNK4|SRD5A3|C1QTNF1|RDH12|SDR16C5	-2.7
GO Biological Processes	GO:0099536	synaptic signaling	19_GO:0050789 regulation of biological process	-5.3	2.5	5.3	30284	469	811	31	3.8	0.67	1128|1131|1143|1182|1269|2565|2743|2898|2912|3786|4062|4208|5173|5367|5799|5816|6623|6857|7442|8000|8448|9381|9699|10142|10814|22999|57555|85397|91683|120892|404037	CHRM1|CHRM3|CHRNB4|CLCN3|CNR2|GABRG1|GLRB|GRIK2|GRM2|KCNQ3|LY6H|MEF2C|PDYN|PMCH|PTPRN2|PVALB|SNCG|SYT1|TRPV1|PSCA|DOC2A|OTOF|RIMS2|AKAP9|CPLX2|RIMS1|NLGN2|RGS8|SYT12|LRRK2|HAPLN4	-2.5
GO Biological Processes	GO:0140352	export from cell	19_GO:0051179 localization	-5.3	2.4	5.3	30284	495	811	32	3.9	0.68	136|1385|2778|2912|2922|3786|3993|4253|5551|5799|5865|6546|6623|6857|6865|7442|8111|8448|9024|9381|9699|10814|22999|54097|54536|55763|56670|59341|64855|65266|91683|146802	ADORA2B|CREB1|GNAS|GRM2|GRP|KCNQ3|LLGL2|MIA2|PRF1|PTPRN2|RAB3B|SLC8A1|SNCG|SYT1|TACR2|TRPV1|GPR68|DOC2A|BRSK2|OTOF|RIMS2|CPLX2|RIMS1|FAM3B|EXOC6|EXOC1|SUCNR1|TRPV4|NIBAN2|WNK4|SYT12|SLC47A2	-2.4
GO Biological Processes	GO:0022409	positive regulation of cell-cell adhesion	19_GO:0048518 positive regulation of biological process	-5.3	2.8	5.4	30284	337	811	25	3.1	0.61	240|2244|3346|5590|5788|5914|6484|6604|6708|7070|7082|7292|7409|9580|10725|10859|11006|11187|22914|22915|64332|84433|84807|84861|100528032	ALOX5|FGB|HTN1|PRKCZ|PTPRC|RARA|ST3GAL4|SMARCD3|SPTA1|THY1|TJP1|TNFSF4|VAV1|SOX13|NFAT5|LILRB1|LILRB4|PKP3|KLRK1|MMRN1|NFKBIZ|CARD11|NFKBID|KLHL22|KLRC4-KLRK1	-2.4
GO Biological Processes	GO:0150063	visual system development	19_GO:0032502 developmental process	-5.2	2.6	5.3	30284	407	811	28	3.5	0.64	578|1415|1956|2048|2301|3982|4237|4284|5090|5914|5961|6604|6654|7068|7070|7275|7837|11081|22989|27151|51057|56917|64805|80184|85015|94233|221391|388585	BAK1|CRYBB2|EGFR|EPHB2|FOXE3|LIM2|MFAP2|MIP|PBX3|RARA|PRPH2|SMARCD3|SOS1|THRB|THY1|TUB|PXDN|KERA|MYH15|CPAMD8|WDPCP|MEIS3|P2RY12|CEP290|USP45|OPN4|OPN5|HES5	-2.4
GO Biological Processes	GO:0046649	lymphocyte activation	19_GO:0002376 immune system process	-5.1	2.4	5.1	30284	504	811	32	3.9	0.68	578|933|2048|2841|3441|3447|3449|3452|3821|4208|4292|5551|5788|6482|6654|7292|7409|8456|9474|9580|10859|22914|54361|55024|57162|64332|83737|84433|84542|339390|653519|100528032	BAK1|CD22|EPHB2|GPR18|IFNA4|IFNA13|IFNA16|IFNA21|KLRC1|MEF2C|MLH1|PRF1|PTPRC|ST3GAL1|SOS1|TNFSF4|VAV1|FOXN1|ATG5|SOX13|LILRB1|KLRK1|WNT4|BANK1|PELI1|NFKBIZ|ITCH|CARD11|SANBR|CLEC4G|GPR89A|KLRC4-KLRK1	-2.3
GO Biological Processes	GO:0048880	sensory system development	19_GO:0032502 developmental process	-5.1	2.5	5.2	30284	414	811	28	3.5	0.64	578|1415|1956|2048|2301|3982|4237|4284|5090|5914|5961|6604|6654|7068|7070|7275|7837|11081|22989|27151|51057|56917|64805|80184|85015|94233|221391|388585	BAK1|CRYBB2|EGFR|EPHB2|FOXE3|LIM2|MFAP2|MIP|PBX3|RARA|PRPH2|SMARCD3|SOS1|THRB|THY1|TUB|PXDN|KERA|MYH15|CPAMD8|WDPCP|MEIS3|P2RY12|CEP290|USP45|OPN4|OPN5|HES5	-2.3
KEGG Pathway	hsa04913	Ovarian steroidogenesis		-5.1	6.5	6.5	30284	52	811	9	1.1	0.37	111|240|2778|3292|5321|5567|8644|255189|340811	ADCY5|ALOX5|GNAS|HSD17B1|PLA2G4A|PRKACB|AKR1C3|PLA2G4F|AKR1C8	-2.3
Reactome Gene Sets	R-HSA-1250347	SHC1 events in ERBB4 signaling		-5	16	8.4	30284	12	811	5	0.62	0.27	2066|6654|9542|10718|145957	ERBB4|SOS1|NRG2|NRG3|NRG4	-2.2
GO Biological Processes	GO:0050778	positive regulation of immune response	19_GO:0002376 immune system process	-5	2.1	5	30284	684	811	39	4.8	0.75	727|948|2854|3075|3783|3821|3823|4057|4208|4292|5321|5590|5788|5914|6654|7070|7292|7409|10859|10877|22914|25818|26057|26228|54502|55024|55765|57162|64135|64332|81494|83737|84433|84807|84861|135250|163486|282618|100528032	C5|CD36|GPR32|CFH|KCNN4|KLRC1|KLRC3|LTF|MEF2C|MLH1|PLA2G4A|PRKCZ|PTPRC|RARA|SOS1|THY1|TNFSF4|VAV1|LILRB1|CFHR4|KLRK1|KLK5|ANKRD17|STAP1|RBM47|BANK1|INAVA|PELI1|IFIH1|NFKBIZ|CFHR5|ITCH|CARD11|NFKBID|KLHL22|RAET1E|DENND1B|IFNL1|KLRC4-KLRK1	-2.2
GO Biological Processes	GO:0007423	sensory organ development	19_GO:0032502 developmental process	-5	2.2	5	30284	609	811	36	4.4	0.72	525|578|780|1415|1956|2048|2290|2301|3982|4237|4284|4648|5090|5914|5961|6604|6654|7068|7070|7275|7837|9474|11081|22989|27151|27152|51057|56917|80184|85015|94233|124590|221391|283310|388585|494513	ATP6V1B1|BAK1|DDR1|CRYBB2|EGFR|EPHB2|FOXG1|FOXE3|LIM2|MFAP2|MIP|MYO7B|PBX3|RARA|PRPH2|SMARCD3|SOS1|THRB|THY1|TUB|PXDN|ATG5|KERA|MYH15|CPAMD8|INTU|WDPCP|MEIS3|CEP290|USP45|OPN4|USH1G|OPN5|OTOGL|HES5|PJVK	-2.2
Reactome Gene Sets	R-HSA-1250196	SHC1 events in ERBB2 signaling		-5	11	7.6	30284	20	811	6	0.74	0.3	2066|5782|6654|9542|10718|145957	ERBB4|PTPN12|SOS1|NRG2|NRG3|NRG4	-2.2
GO Biological Processes	GO:0007626	locomotory behavior	19_GO:0032501 multicellular organismal process	-4.9	3.2	5.4	30284	207	811	18	2.2	0.52	111|1143|1182|1272|2695|2743|5090|5350|6623|7337|10499|22941|25946|55074|57555|57626|120892|257194	ADCY5|CHRNB4|CLCN3|CNTN1|GIP|GLRB|PBX3|PLN|SNCG|UBE3A|NCOA2|SHANK2|ZNF385A|OXR1|NLGN2|KLHL1|LRRK2|NEGR1	-2.2
GO Biological Processes	GO:0006690	icosanoid metabolic process	19_GO:0009987 cellular process	-4.9	4.2	5.7	30284	115	811	13	1.6	0.44	240|241|525|1549|1572|1800|5321|8644|9536|57834|64174|124975|255189	ALOX5|ALOX5AP|ATP6V1B1|CYP2A7|CYP2F1|DPEP1|PLA2G4A|AKR1C3|PTGES|CYP4F11|DPEP2|GGT6|PLA2G4F	-2.2
Reactome Gene Sets	R-HSA-1227990	Signaling by ERBB2 in Cancer		-4.9	11	7.4	30284	21	811	6	0.74	0.3	2066|5782|6654|9542|10718|145957	ERBB4|PTPN12|SOS1|NRG2|NRG3|NRG4	-2.1
GO Biological Processes	GO:0031349	positive regulation of defense response	19_GO:0048518 positive regulation of biological process	-4.9	2.4	5	30284	449	811	29	3.6	0.65	136|241|948|2922|3821|3823|4057|4208|5320|6369|7292|7409|22914|25818|26057|26228|54502|55765|56670|57162|59341|64135|64332|83737|90678|120892|135250|245928|100528032	ADORA2B|ALOX5AP|CD36|GRP|KLRC1|KLRC3|LTF|MEF2C|PLA2G2A|CCL24|TNFSF4|VAV1|KLRK1|KLK5|ANKRD17|STAP1|RBM47|INAVA|SUCNR1|PELI1|TRPV4|IFIH1|NFKBIZ|ITCH|LRSAM1|LRRK2|RAET1E|DEFB114|KLRC4-KLRK1	-2.1
GO Biological Processes	GO:0001654	eye development	19_GO:0032502 developmental process	-4.8	2.5	5	30284	403	811	27	3.3	0.63	578|1415|1956|2048|2301|3982|4237|4284|5090|5914|5961|6604|6654|7068|7070|7275|7837|11081|22989|27151|51057|56917|80184|85015|94233|221391|388585	BAK1|CRYBB2|EGFR|EPHB2|FOXE3|LIM2|MFAP2|MIP|PBX3|RARA|PRPH2|SMARCD3|SOS1|THRB|THY1|TUB|PXDN|KERA|MYH15|CPAMD8|WDPCP|MEIS3|CEP290|USP45|OPN4|OPN5|HES5	-2.1
GO Biological Processes	GO:0043087	regulation of GTPase activity	19_GO:0065007 biological regulation	-4.8	3.5	5.4	30284	172	811	16	2	0.49	1946|6369|7070|7409|9639|10344|11033|22914|23677|27237|54959|57589|64786|85397|120892|100528032	EFNA5|CCL24|THY1|VAV1|ARHGEF10|CCL26|ADAP1|KLRK1|SH3BP4|ARHGEF16|ODAM|RIC1|TBC1D15|RGS8|LRRK2|KLRC4-KLRK1	-2.1
KEGG Pathway	hsa04911	Insulin secretion		-4.7	4.8	5.8	30284	86	811	11	1.4	0.41	111|816|1131|1385|2695|2778|3710|3783|5567|9699|54795	ADCY5|CAMK2B|CHRM3|CREB1|GIP|GNAS|ITPR3|KCNN4|PRKACB|RIMS2|TRPM4	-2
CORUM	CORUM:6294	DDR1-PRKCZ-WWC1 complex		-4.7	37	10	30284	3	811	3	0.37	0.21	780|5590|23286	DDR1|PRKCZ|WWC1	-2
GO Biological Processes	GO:0099537	trans-synaptic signaling	19_GO:0050789 regulation of biological process	-4.7	2.4	4.9	30284	434	811	28	3.5	0.64	1128|1131|1143|1182|1269|2565|2743|2898|2912|3786|4208|5173|5367|5799|5816|6623|6857|7442|8448|9381|9699|10142|10814|22999|57555|91683|120892|404037	CHRM1|CHRM3|CHRNB4|CLCN3|CNR2|GABRG1|GLRB|GRIK2|GRM2|KCNQ3|MEF2C|PDYN|PMCH|PTPRN2|PVALB|SNCG|SYT1|TRPV1|DOC2A|OTOF|RIMS2|AKAP9|CPLX2|RIMS1|NLGN2|SYT12|LRRK2|HAPLN4	-2
GO Biological Processes	GO:0050806	positive regulation of synaptic transmission	19_GO:0048518 positive regulation of biological process	-4.7	3.6	5.4	30284	156	811	15	1.8	0.47	766|1395|1956|2048|2695|2898|3710|5590|6857|6865|10369|22941|51201|57555|91683	CA7|CRHR2|EGFR|EPHB2|GIP|GRIK2|ITPR3|PRKCZ|SYT1|TACR2|CACNG2|SHANK2|ZDHHC2|NLGN2|SYT12	-2
GO Biological Processes	GO:0008037	cell recognition	19_GO:0009987 cellular process	-4.7	3.8	5.4	30284	138	811	14	1.7	0.46	948|2048|2290|4685|5551|7275|7455|27255|57463|84665|124912|149095|152330|203074	CD36|EPHB2|FOXG1|NCAM2|PRF1|TUB|ZAN|CNTN6|AMIGO1|MYPN|SPACA3|DCST1|CNTN4|PRSS55	-2
GO Biological Processes	GO:0090257	regulation of muscle system process	19_GO:0032501 multicellular organismal process	-4.7	2.9	5.1	30284	256	811	20	2.5	0.54	136|152|816|1131|1143|2660|5350|5756|6546|6865|7135|9472|9475|10142|29119|51086|54795|59341|90523|255743	ADORA2B|ADRA2C|CAMK2B|CHRM3|CHRNB4|MSTN|PLN|TWF1|SLC8A1|TACR2|TNNI1|AKAP6|ROCK2|AKAP9|CTNNA3|TNNI3K|TRPM4|TRPV4|MLIP|NPNT	-2
GO Biological Processes	GO:0007599	hemostasis	19_GO:0065007 biological regulation	-4.7	3.3	5.2	30284	195	811	17	2.1	0.5	152|948|954|1607|2165|2244|2778|3710|7409|9068|22915|23173|25946|57834|64805|80856|221037	ADRA2C|CD36|ENTPD2|DGKB|F13B|FGB|GNAS|ITPR3|VAV1|ANGPTL1|MMRN1|METAP1|ZNF385A|CYP4F11|P2RY12|LNPK|JMJD1C	-2
Reactome Gene Sets	R-HSA-1963640	GRB2 events in ERBB2 signaling		-4.7	13	7.7	30284	14	811	5	0.62	0.27	2066|6654|9542|10718|145957	ERBB4|SOS1|NRG2|NRG3|NRG4	-2
GO Biological Processes	GO:0007268	chemical synaptic transmission	19_GO:0050789 regulation of biological process	-4.6	2.4	4.9	30284	414	811	27	3.3	0.63	1128|1131|1143|1182|2565|2743|2898|2912|3786|4208|5173|5367|5799|5816|6623|6857|7442|8448|9381|9699|10142|10814|22999|57555|91683|120892|404037	CHRM1|CHRM3|CHRNB4|CLCN3|GABRG1|GLRB|GRIK2|GRM2|KCNQ3|MEF2C|PDYN|PMCH|PTPRN2|PVALB|SNCG|SYT1|TRPV1|DOC2A|OTOF|RIMS2|AKAP9|CPLX2|RIMS1|NLGN2|SYT12|LRRK2|HAPLN4	-2
GO Biological Processes	GO:0098916	anterograde trans-synaptic signaling	19_GO:0050789 regulation of biological process	-4.6	2.4	4.9	30284	414	811	27	3.3	0.63	1128|1131|1143|1182|2565|2743|2898|2912|3786|4208|5173|5367|5799|5816|6623|6857|7442|8448|9381|9699|10142|10814|22999|57555|91683|120892|404037	CHRM1|CHRM3|CHRNB4|CLCN3|GABRG1|GLRB|GRIK2|GRM2|KCNQ3|MEF2C|PDYN|PMCH|PTPRN2|PVALB|SNCG|SYT1|TRPV1|DOC2A|OTOF|RIMS2|AKAP9|CPLX2|RIMS1|NLGN2|SYT12|LRRK2|HAPLN4	-2
GO Biological Processes	GO:0050808	synapse organization	19_GO:0009987 cellular process	-4.6	2.5	4.9	30284	368	811	25	3.1	0.61	1946|2048|2066|2565|2743|5064|5792|6623|9026|9118|9231|9699|10369|10718|22941|22999|27255|51201|53942|57555|120892|152330|284382|404037|445582	EFNA5|EPHB2|ERBB4|GABRG1|GLRB|PALM|PTPRF|SNCG|HIP1R|INA|DLG5|RIMS2|CACNG2|NRG3|SHANK2|RIMS1|CNTN6|ZDHHC2|CNTN5|NLGN2|LRRK2|CNTN4|ACTL9|HAPLN4|POTEE	-2
Reactome Gene Sets	R-HSA-109582	Hemostasis		-4.6	2.2	4.8	30284	535	811	32	3.9	0.68	152|302|948|1607|2165|2244|2778|3441|3447|3449|3452|3671|3685|3710|5321|5525|5669|5673|5675|5676|6546|6654|7409|8357|10846|11136|22915|23414|64805|64837|221037|346562	ADRA2C|ANXA2|CD36|DGKB|F13B|FGB|GNAS|IFNA4|IFNA13|IFNA16|IFNA21|ISLR|ITGAV|ITPR3|PLA2G4A|PPP2R5A|PSG1|PSG5|PSG6|PSG7|SLC8A1|SOS1|VAV1|H3C10|PDE10A|SLC7A9|MMRN1|ZFPM2|P2RY12|KLC2|JMJD1C|GNAT3	-2
WikiPathways	WP167	Eicosanoid synthesis		-4.6	9.7	7	30284	23	811	6	0.74	0.3	240|241|1800|5321|8644|9536	ALOX5|ALOX5AP|DPEP1|PLA2G4A|AKR1C3|PTGES	-2
GO Biological Processes	GO:0002700	regulation of production of molecular mediator of immune response	19_GO:0002376 immune system process	-4.6	3.2	5.2	30284	197	811	17	2.1	0.5	933|948|2048|4292|5590|5788|7292|9474|9516|10859|11005|11006|11187|25818|54795|55765|163486	CD22|CD36|EPHB2|MLH1|PRKCZ|PTPRC|TNFSF4|ATG5|LITAF|LILRB1|SPINK5|LILRB4|PKP3|KLK5|TRPM4|INAVA|DENND1B	-2
GO Biological Processes	GO:0048871	multicellular organismal-level homeostasis	19_GO:0042592 homeostatic process	-4.6	2.1	4.7	30284	638	811	36	4.4	0.72	174|525|578|948|1182|1258|2778|4208|4284|4585|4588|5320|5567|5741|6337|6654|6708|7082|7275|7442|8456|9991|11187|23178|55765|55904|56670|59341|64332|65266|84433|85015|124590|133522|145226|164656	AFP|ATP6V1B1|BAK1|CD36|CLCN3|CNGB1|GNAS|MEF2C|MIP|MUC4|MUC6|PLA2G2A|PRKACB|PTH|SCNN1A|SOS1|SPTA1|TJP1|TUB|TRPV1|FOXN1|PTBP3|PKP3|PASK|INAVA|KMT2E|SUCNR1|TRPV4|NFKBIZ|WNK4|CARD11|USP45|USH1G|PPARGC1B|RDH12|TMPRSS6	-2
GO Biological Processes	GO:0034329	cell junction assembly	19_GO:0009987 cellular process	-4.6	2.7	5	30284	303	811	22	2.7	0.57	667|1016|2048|2066|2565|3982|4868|6904|7070|7082|7145|9231|10718|11187|22941|28513|51201|53942|57555|59341|143162|404037	DST|CDH18|EPHB2|ERBB4|GABRG1|LIM2|NPHS1|TBCD|THY1|TJP1|TNS1|DLG5|NRG3|PKP3|SHANK2|CDH19|ZDHHC2|CNTN5|NLGN2|TRPV4|FRMPD2|HAPLN4	-2
WikiPathways	WP5420	ADHD and autism ASD pathways		-4.6	2.5	4.9	30284	371	811	25	3.1	0.61	1269|1272|1956|2565|2912|3704|5067|5567|5590|6328|6335|6649|6857|8644|9231|9474|10369|22941|23426|27255|53942|55065|57555|152330|441024	CNR2|CNTN1|EGFR|GABRG1|GRM2|ITPA|CNTN3|PRKACB|PRKCZ|SCN3A|SCN9A|SOD3|SYT1|AKR1C3|DLG5|ATG5|CACNG2|SHANK2|GRIP1|CNTN6|CNTN5|SLC52A1|NLGN2|CNTN4|MTHFD2L	-2
GO Biological Processes	GO:0031175	neuron projection development	19_GO:0032502 developmental process	-4.6	2	4.6	30284	717	811	39	4.8	0.75	322|780|1272|1385|1946|1956|2046|2048|2290|4685|4902|5590|5792|6049|6654|9024|9922|23077|23405|23769|27255|53942|55607|57463|57626|57698|59352|79789|84665|120892|124590|152330|257194|283310|285220|285527|388585|445582|494513	APBB1|DDR1|CNTN1|CREB1|EFNA5|EGFR|EPHA8|EPHB2|FOXG1|NCAM2|NRTN|PRKCZ|PTPRF|RNF6|SOS1|BRSK2|IQSEC1|MYCBP2|DICER1|FLRT1|CNTN6|CNTN5|PPP1R9A|AMIGO1|KLHL1|SHTN1|LGR6|CLMN|MYPN|LRRK2|USH1G|CNTN4|NEGR1|OTOGL|EPHA6|FRYL|HES5|POTEE|PJVK	-2
GO Biological Processes	GO:0002819	regulation of adaptive immune response	19_GO:0002376 immune system process	-4.6	3.1	5.1	30284	219	811	18	2.2	0.52	2048|3821|4208|4292|5321|5590|5788|7292|10859|11006|54795|64092|64332|84807|84861|135250|163486|339390	EPHB2|KLRC1|MEF2C|MLH1|PLA2G4A|PRKCZ|PTPRC|TNFSF4|LILRB1|LILRB4|TRPM4|SAMSN1|NFKBIZ|NFKBID|KLHL22|RAET1E|DENND1B|CLEC4G	-2
GO Biological Processes	GO:1903037	regulation of leukocyte cell-cell adhesion	19_GO:0050789 regulation of biological process	-4.6	2.5	4.8	30284	395	811	26	3.2	0.62	240|5320|5590|5788|5914|6484|6604|6708|7070|7292|7409|9231|9580|10725|10859|11006|22914|57162|64332|83737|84433|84807|84861|282618|339390|100528032	ALOX5|PLA2G2A|PRKCZ|PTPRC|RARA|ST3GAL4|SMARCD3|SPTA1|THY1|TNFSF4|VAV1|DLG5|SOX13|NFAT5|LILRB1|LILRB4|KLRK1|PELI1|NFKBIZ|ITCH|CARD11|NFKBID|KLHL22|IFNL1|CLEC4G|KLRC4-KLRK1	-2
GO Biological Processes	GO:0050863	regulation of T cell activation	19_GO:0002376 immune system process	-4.6	2.5	4.8	30284	395	811	26	3.2	0.62	5320|5590|5788|5914|6604|6654|6708|7070|7292|7409|8456|9231|9580|10859|11005|11006|22914|57162|64332|83737|84433|84807|84861|282618|339390|100528032	PLA2G2A|PRKCZ|PTPRC|RARA|SMARCD3|SOS1|SPTA1|THY1|TNFSF4|VAV1|FOXN1|DLG5|SOX13|LILRB1|SPINK5|LILRB4|KLRK1|PELI1|NFKBIZ|ITCH|CARD11|NFKBID|KLHL22|IFNL1|CLEC4G|KLRC4-KLRK1	-2
GO Biological Processes	GO:0002696	positive regulation of leukocyte activation	19_GO:0002376 immune system process	-4.5	2.5	4.9	30284	372	811	25	3.1	0.61	2048|4208|4292|5321|5590|5788|5914|6604|6708|7070|7292|7409|9580|10859|11006|22914|26228|57162|64332|84433|84807|84861|120892|124912|100528032	EPHB2|MEF2C|MLH1|PLA2G4A|PRKCZ|PTPRC|RARA|SMARCD3|SPTA1|THY1|TNFSF4|VAV1|SOX13|LILRB1|LILRB4|KLRK1|STAP1|PELI1|NFKBIZ|CARD11|NFKBID|KLHL22|LRRK2|SPACA3|KLRC4-KLRK1	-2
GO Biological Processes	GO:0042789	mRNA transcription by RNA polymerase II	19_GO:0009987 cellular process	-4.5	6.4	6.1	30284	47	811	8	0.99	0.35	302|1385|2301|5914|7068|8648|10499|64332	ANXA2|CREB1|FOXE3|RARA|THRB|NCOA1|NCOA2|NFKBIZ	-2
Canonical Pathways	M201	PID ERBB NETWORK PATHWAY		-4.5	12	7.4	30284	15	811	5	0.62	0.27	1956|2066|9542|10718|145957	EGFR|ERBB4|NRG2|NRG3|NRG4	-2
GO Biological Processes	GO:0050955	thermoception	19_GO:0032501 multicellular organismal process	-4.5	19	8.3	30284	8	811	4	0.49	0.25	2898|7442|8989|94233	GRIK2|TRPV1|TRPA1|OPN4	-2
Canonical Pathways	M5882	NABA PROTEOGLYCANS		-4.5	7.5	6.4	30284	35	811	7	0.86	0.32	1404|1833|4969|10216|11081|127435|404037	HAPLN1|EPYC|OGN|PRG4|KERA|PODN|HAPLN4	-2
GO Biological Processes	GO:0071407	cellular response to organic cyclic compound	19_GO:0050896 response to stimulus	-4.5	2.3	4.7	30284	472	811	29	3.6	0.65	111|1385|1946|1956|2099|2288|2660|2778|4208|5031|6337|6546|7337|7442|8644|8648|9472|9475|9604|10142|23081|54464|54795|64135|64805|65010|120892|133522|255189	ADCY5|CREB1|EFNA5|EGFR|ESR1|FKBP4|MSTN|GNAS|MEF2C|P2RY6|SCNN1A|SLC8A1|UBE3A|TRPV1|AKR1C3|NCOA1|AKAP6|ROCK2|RNF14|AKAP9|KDM4C|XRN1|TRPM4|IFIH1|P2RY12|SLC26A6|LRRK2|PPARGC1B|PLA2G4F	-2
GO Biological Processes	GO:1901655	cellular response to ketone	19_GO:0050896 response to stimulus	-4.4	4.1	5.4	30284	109	811	12	1.5	0.42	111|1385|1946|1956|2660|2778|5031|6337|7292|8644|9475|54464	ADCY5|CREB1|EFNA5|EGFR|MSTN|GNAS|P2RY6|SCNN1A|TNFSF4|AKR1C3|ROCK2|XRN1	-2
GO Biological Processes	GO:0002822	regulation of adaptive immune response based on somatic recombination of immune receptors built from immunoglobulin superfamily domains	19_GO:0002376 immune system process	-4.4	3.1	5	30284	204	811	17	2.1	0.5	2048|3821|4208|4292|5321|5590|5788|7292|10859|11006|54795|64332|84807|84861|135250|163486|339390	EPHB2|KLRC1|MEF2C|MLH1|PLA2G4A|PRKCZ|PTPRC|TNFSF4|LILRB1|LILRB4|TRPM4|NFKBIZ|NFKBID|KLHL22|RAET1E|DENND1B|CLEC4G	-1.9
Reactome Gene Sets	R-HSA-159418	Recycling of bile acids and salts		-4.3	12	7.1	30284	16	811	5	0.62	0.27	570|6579|8648|10499|10599	BAAT|SLCO1A2|NCOA1|NCOA2|SLCO1B1	-1.9
GO Biological Processes	GO:0009566	fertilization	19_GO:0022414 reproductive process	-4.3	3.1	4.9	30284	208	811	17	2.1	0.5	2743|7142|7337|7455|10388|22999|43847|54875|84329|84691|122402|124912|135927|147650|149095|203074|284382	GLRB|TNP2|UBE3A|ZAN|SYCP2|RIMS1|KLK14|CNTLN|HVCN1|GARIN1B|TDRD9|SPACA3|LLCFC1|SPACA6|DCST1|PRSS55|ACTL9	-1.8
GO Biological Processes	GO:0007586	digestion	19_GO:0032501 multicellular organismal process	-4.3	4	5.2	30284	113	811	12	1.5	0.42	948|1128|1131|1208|3783|4585|4588|6476|55765|65010|340204|643834	CD36|CHRM1|CHRM3|CLPS|KCNN4|MUC4|MUC6|SI|INAVA|SLC26A6|CLPSL1|PGA3	-1.8
GO Biological Processes	GO:0006897	endocytosis	19_GO:0051179 localization	-4.3	2.2	4.5	30284	508	811	30	3.7	0.66	948|1182|1456|3685|3783|3786|4648|5031|5914|6623|7275|7337|7409|8871|9026|9910|10369|10396|10859|11006|23677|54497|54734|83737|84162|90678|120892|163486|201176|284697	CD36|CLCN3|CSNK1G3|ITGAV|KCNN4|KCNQ3|MYO7B|P2RY6|RARA|SNCG|TUB|UBE3A|VAV1|SYNJ2|HIP1R|RABGAP1L|CACNG2|ATP8A1|LILRB1|LILRB4|SH3BP4|HEATR5B|RAB39A|ITCH|BLTP1|LRSAM1|LRRK2|DENND1B|ARHGAP27|BTBD8	-1.8
GO Biological Processes	GO:0007596	blood coagulation	19_GO:0032501 multicellular organismal process	-4.3	3.2	4.9	30284	189	811	16	2	0.49	152|948|954|1607|2165|2244|2778|3710|7409|9068|22915|23173|57834|64805|80856|221037	ADRA2C|CD36|ENTPD2|DGKB|F13B|FGB|GNAS|ITPR3|VAV1|ANGPTL1|MMRN1|METAP1|CYP4F11|P2RY12|LNPK|JMJD1C	-1.8
GO Biological Processes	GO:0099003	vesicle-mediated transport in synapse	19_GO:0051179 localization	-4.2	3.3	5	30284	170	811	15	1.8	0.47	525|1182|4289|6623|6857|8448|8871|9381|9699|10396|10814|22999|84162|91683|284697	ATP6V1B1|CLCN3|MKLN1|SNCG|SYT1|DOC2A|SYNJ2|OTOF|RIMS2|ATP8A1|CPLX2|RIMS1|BLTP1|SYT12|BTBD8	-1.8
GO Biological Processes	GO:0023061	signal release	19_GO:0051179 localization	-4.2	3.1	4.9	30284	190	811	16	2	0.49	1385|5799|6857|6865|8111|8448|9381|9699|10814|22999|54097|56670|59341|64855|65266|91683	CREB1|PTPRN2|SYT1|TACR2|GPR68|DOC2A|OTOF|RIMS2|CPLX2|RIMS1|FAM3B|SUCNR1|TRPV4|NIBAN2|WNK4|SYT12	-1.8
GO Biological Processes	GO:0038130	ERBB4 signaling pathway	19_GO:0050896 response to stimulus	-4.2	17	7.8	30284	9	811	4	0.49	0.25	2066|9542|10718|145957	ERBB4|NRG2|NRG3|NRG4	-1.8
GO Biological Processes	GO:0042492	gamma-delta T cell differentiation	19_GO:0002376 immune system process	-4.2	17	7.8	30284	9	811	4	0.49	0.25	2841|3821|5788|9580	GPR18|KLRC1|PTPRC|SOX13	-1.8
GO Biological Processes	GO:0050817	coagulation	19_GO:0032501 multicellular organismal process	-4.2	3.1	4.9	30284	191	811	16	2	0.49	152|948|954|1607|2165|2244|2778|3710|7409|9068|22915|23173|57834|64805|80856|221037	ADRA2C|CD36|ENTPD2|DGKB|F13B|FGB|GNAS|ITPR3|VAV1|ANGPTL1|MMRN1|METAP1|CYP4F11|P2RY12|LNPK|JMJD1C	-1.8
Reactome Gene Sets	R-HSA-556833	Metabolism of lipids		-4.2	2	4.4	30284	691	811	37	4.6	0.73	240|241|570|948|1800|3292|3422|5288|5320|5321|5783|6579|8644|8648|8821|8871|9217|9514|9536|9663|10499|10599|23097|30814|54477|54511|57834|64174|79642|79644|81616|133522|149998|150763|154141|204219|255189	ALOX5|ALOX5AP|BAAT|CD36|DPEP1|HSD17B1|IDI1|PIK3C2G|PLA2G2A|PLA2G4A|PTPN13|SLCO1A2|AKR1C3|NCOA1|INPP4B|SYNJ2|VAPB|GAL3ST1|PTGES|LPIN2|NCOA2|SLCO1B1|CDK19|PLA2G2E|PLEKHA5|HMGCLL1|CYP4F11|DPEP2|ARSJ|SRD5A3|ACSBG2|PPARGC1B|LIPI|GPAT2|MBOAT1|CERS3|PLA2G4F	-1.8
GO Biological Processes	GO:0051047	positive regulation of secretion	19_GO:0051179 localization	-4.2	2.6	4.7	30284	321	811	22	2.7	0.57	136|302|322|1131|1385|1956|2244|2695|2922|3783|5321|6857|6865|8111|8448|9474|9536|54795|57555|114897|257194|399687	ADORA2B|ANXA2|APBB1|CHRM3|CREB1|EGFR|FGB|GIP|GRP|KCNN4|PLA2G4A|SYT1|TACR2|GPR68|DOC2A|ATG5|PTGES|TRPM4|NLGN2|C1QTNF1|NEGR1|MYO18A	-1.8
Reactome Gene Sets	R-HSA-9709957	Sensory Perception		-4.2	2.1	4.4	30284	589	811	33	4.1	0.69	1208|1258|2036|3292|3710|5756|6328|6335|6337|8644|9381|23173|26246|54795|81466|121275|122740|124590|145226|219464|219469|254786|283365|346517|346562|390151|390155|390265|390323|392391|401994|441639|494513	CLPS|CNGB1|EPB41L1|HSD17B1|ITPR3|TWF1|SCN3A|SCN9A|SCNN1A|AKR1C3|OTOF|METAP1|OR2L2|TRPM4|OR2L5|OR10AD1|OR4K14|USH1G|RDH12|OR5T2|OR8H1|OR6C3|OR6C6|OR6V1|GNAT3|OR8H2|OR5T1|OR10G7|OR6C75|OR5C1|OR14I1|OR9K2|PJVK	-1.8
GO Biological Processes	GO:0002683	negative regulation of immune system process	19_GO:0002376 immune system process	-4.2	2.1	4.4	30284	564	811	32	3.9	0.68	727|933|1269|1997|2778|2841|3821|4057|5320|5788|5914|7070|7292|8111|9231|9474|10859|11005|11006|22914|23151|26228|55024|57162|64092|79037|83737|130733|149095|282618|339390|100528032	C5|CD22|CNR2|ELF1|GNAS|GPR18|KLRC1|LTF|PLA2G2A|PTPRC|RARA|THY1|TNFSF4|GPR68|DLG5|ATG5|LILRB1|SPINK5|LILRB4|KLRK1|GRAMD4|STAP1|BANK1|PELI1|SAMSN1|PVRIG|ITCH|TMEM178A|DCST1|IFNL1|CLEC4G|KLRC4-KLRK1	-1.8
GO Biological Processes	GO:0050867	positive regulation of cell activation	19_GO:0032501 multicellular organismal process	-4.2	2.4	4.6	30284	392	811	25	3.1	0.61	2048|4208|4292|5321|5590|5788|5914|6604|6708|7070|7292|7409|9580|10859|11006|22914|26228|57162|64332|84433|84807|84861|120892|124912|100528032	EPHB2|MEF2C|MLH1|PLA2G4A|PRKCZ|PTPRC|RARA|SMARCD3|SPTA1|THY1|TNFSF4|VAV1|SOX13|LILRB1|LILRB4|KLRK1|STAP1|PELI1|NFKBIZ|CARD11|NFKBID|KLHL22|LRRK2|SPACA3|KLRC4-KLRK1	-1.8
GO Biological Processes	GO:0009299	mRNA transcription	19_GO:0009987 cellular process	-4.2	5.7	5.7	30284	52	811	8	0.99	0.35	302|1385|2301|5914|7068|8648|10499|64332	ANXA2|CREB1|FOXE3|RARA|THRB|NCOA1|NCOA2|NFKBIZ	-1.8
KEGG Pathway	hsa04750	Inflammatory mediator regulation of TRP channels		-4.2	4.1	5.2	30284	99	811	11	1.4	0.41	111|816|2778|3710|5321|5567|7442|8989|59341|162514|255189	ADCY5|CAMK2B|GNAS|ITPR3|PLA2G4A|PRKACB|TRPV1|TRPA1|TRPV4|TRPV3|PLA2G4F	-1.8
GO Biological Processes	GO:0006873	intracellular monoatomic ion homeostasis	19_GO:0042592 homeostatic process	-4.1	2.3	4.5	30284	442	811	27	3.3	0.63	525|578|766|1182|1258|1356|2898|5350|5741|5910|6337|6546|7337|8989|9217|9562|23155|54734|59341|65010|65266|84329|84560|120892|130733|164656|653519	ATP6V1B1|BAK1|CA7|CLCN3|CNGB1|CP|GRIK2|PLN|PTH|RAP1GDS1|SCNN1A|SLC8A1|UBE3A|TRPA1|VAPB|MINPP1|CLCC1|RAB39A|TRPV4|SLC26A6|WNK4|HVCN1|MT4|LRRK2|TMEM178A|TMPRSS6|GPR89A	-1.8
GO Biological Processes	GO:0098657	import into cell	19_GO:0051179 localization	-4.1	2	4.4	30284	697	811	37	4.6	0.73	948|1182|1456|3685|3783|3786|4648|5031|5914|6337|6546|6623|7275|7337|7409|7442|8871|9026|9910|10369|10396|10859|11006|23677|54497|54734|54795|59341|83737|84162|90678|120103|120892|162514|163486|201176|284697	CD36|CLCN3|CSNK1G3|ITGAV|KCNN4|KCNQ3|MYO7B|P2RY6|RARA|SCNN1A|SLC8A1|SNCG|TUB|UBE3A|VAV1|TRPV1|SYNJ2|HIP1R|RABGAP1L|CACNG2|ATP8A1|LILRB1|LILRB4|SH3BP4|HEATR5B|RAB39A|TRPM4|TRPV4|ITCH|BLTP1|LRSAM1|SLC36A4|LRRK2|TRPV3|DENND1B|ARHGAP27|BTBD8	-1.8
GO Biological Processes	GO:0030198	extracellular matrix organization	19_GO:0009987 cellular process	-4.1	2.7	4.6	30284	280	811	20	2.5	0.54	302|1300|1307|1842|3038|4016|4868|5268|5352|7837|11005|25818|29113|60681|85301|89932|91522|164656|170691|255743	ANXA2|COL10A1|COL16A1|ECM2|HAS3|LOXL1|NPHS1|SERPINB5|PLOD2|PXDN|SPINK5|KLK5|C6orf15|FKBP10|COL27A1|PAPLN|COL23A1|TMPRSS6|ADAMTS17|NPNT	-1.8
GO Biological Processes	GO:0099504	synaptic vesicle cycle	19_GO:0051179 localization	-4.1	3.4	4.9	30284	155	811	14	1.7	0.46	525|1182|6623|6857|8448|8871|9381|9699|10396|10814|22999|84162|91683|284697	ATP6V1B1|CLCN3|SNCG|SYT1|DOC2A|SYNJ2|OTOF|RIMS2|ATP8A1|CPLX2|RIMS1|BLTP1|SYT12|BTBD8	-1.7
GO Biological Processes	GO:0043062	extracellular structure organization	19_GO:0009987 cellular process	-4.1	2.7	4.6	30284	281	811	20	2.5	0.54	302|1300|1307|1842|3038|4016|4868|5268|5352|7837|11005|25818|29113|60681|85301|89932|91522|164656|170691|255743	ANXA2|COL10A1|COL16A1|ECM2|HAS3|LOXL1|NPHS1|SERPINB5|PLOD2|PXDN|SPINK5|KLK5|C6orf15|FKBP10|COL27A1|PAPLN|COL23A1|TMPRSS6|ADAMTS17|NPNT	-1.7
GO Biological Processes	GO:0050954	sensory perception of mechanical stimulus	19_GO:0032501 multicellular organismal process	-4.1	3	4.8	30284	196	811	16	2	0.49	525|1833|3786|4648|6335|7068|7275|7442|8989|9381|53942|93035|124590|125336|283310|494513	ATP6V1B1|EPYC|KCNQ3|MYO7B|SCN9A|THRB|TUB|TRPV1|TRPA1|OTOF|CNTN5|PKHD1L1|USH1G|LOXHD1|OTOGL|PJVK	-1.7
GO Biological Processes	GO:0045229	external encapsulating structure organization	19_GO:0009987 cellular process	-4.1	2.6	4.6	30284	282	811	20	2.5	0.54	302|1300|1307|1842|3038|4016|4868|5268|5352|7837|11005|25818|29113|60681|85301|89932|91522|164656|170691|255743	ANXA2|COL10A1|COL16A1|ECM2|HAS3|LOXL1|NPHS1|SERPINB5|PLOD2|PXDN|SPINK5|KLK5|C6orf15|FKBP10|COL27A1|PAPLN|COL23A1|TMPRSS6|ADAMTS17|NPNT	-1.7
GO Biological Processes	GO:0071396	cellular response to lipid	19_GO:0050896 response to stimulus	-4.1	2.1	4.4	30284	546	811	31	3.8	0.67	111|820|948|1385|1946|1956|2048|2099|2288|2660|2778|4208|5031|5914|6337|7292|7337|8644|8648|9475|9516|9604|10859|22914|23081|23097|26228|55022|64332|133522|100528032	ADCY5|CAMP|CD36|CREB1|EFNA5|EGFR|EPHB2|ESR1|FKBP4|MSTN|GNAS|MEF2C|P2RY6|RARA|SCNN1A|TNFSF4|UBE3A|AKR1C3|NCOA1|ROCK2|LITAF|RNF14|LILRB1|KLRK1|KDM4C|CDK19|STAP1|PID1|NFKBIZ|PPARGC1B|KLRC4-KLRK1	-1.7
Reactome Gene Sets	R-HSA-2142691	Synthesis of Leukotrienes (LT) and Eoxins (EX)		-4.1	10	6.6	30284	18	811	5	0.62	0.27	240|241|1800|57834|64174	ALOX5|ALOX5AP|DPEP1|CYP4F11|DPEP2	-1.7
GO Biological Processes	GO:0046928	regulation of neurotransmitter secretion	19_GO:0051179 localization	-4	4.4	5.2	30284	85	811	10	1.2	0.39	1143|4208|6623|6857|6865|9381|9627|9699|22999|120892	CHRNB4|MEF2C|SNCG|SYT1|TACR2|OTOF|SNCAIP|RIMS2|RIMS1|LRRK2	-1.7
GO Biological Processes	GO:0000902	cell morphogenesis	19_GO:0032502 developmental process	-4	2	4.3	30284	706	811	37	4.6	0.73	322|780|1016|1272|1385|1946|1956|2046|2048|2290|4208|4237|5590|6049|6654|6904|8452|9024|23077|23405|23769|25946|27255|28513|51057|53942|57463|57698|59352|84071|84665|120892|152330|257194|285220|285527|445582	APBB1|DDR1|CDH18|CNTN1|CREB1|EFNA5|EGFR|EPHA8|EPHB2|FOXG1|MEF2C|MFAP2|PRKCZ|RNF6|SOS1|TBCD|CUL3|BRSK2|MYCBP2|DICER1|FLRT1|ZNF385A|CNTN6|CDH19|WDPCP|CNTN5|AMIGO1|SHTN1|LGR6|ARMC2|MYPN|LRRK2|CNTN4|NEGR1|EPHA6|FRYL|POTEE	-1.7
GO Biological Processes	GO:1903039	positive regulation of leukocyte cell-cell adhesion	19_GO:0048518 positive regulation of biological process	-4	2.6	4.6	30284	285	811	20	2.5	0.54	240|5590|5788|5914|6484|6604|6708|7070|7292|7409|9580|10725|10859|11006|22914|64332|84433|84807|84861|100528032	ALOX5|PRKCZ|PTPRC|RARA|ST3GAL4|SMARCD3|SPTA1|THY1|TNFSF4|VAV1|SOX13|NFAT5|LILRB1|LILRB4|KLRK1|NFKBIZ|CARD11|NFKBID|KLHL22|KLRC4-KLRK1	-1.7
GO Biological Processes	GO:0051588	regulation of neurotransmitter transport	19_GO:0051179 localization	-4	4	5	30284	103	811	11	1.4	0.41	1143|4208|5865|6623|6857|6865|9381|9627|9699|22999|120892	CHRNB4|MEF2C|RAB3B|SNCG|SYT1|TACR2|OTOF|SNCAIP|RIMS2|RIMS1|LRRK2	-1.7
Reactome Gene Sets	R-HSA-163125	Post-translational modification: synthesis of GPI-anchored proteins		-4	4.3	5.1	30284	86	811	10	1.2	0.39	4062|5067|7070|8000|53942|147719|152330|161357|257194|284348	LY6H|CNTN3|THY1|PSCA|CNTN5|LYPD4|CNTN4|MDGA2|NEGR1|LYPD5	-1.7
GO Biological Processes	GO:0045954	positive regulation of natural killer cell mediated cytotoxicity	19_GO:0044419 biological process involved in interspecies interaction between organisms	-4	7.7	6	30284	29	811	6	0.74	0.3	3821|3823|7409|22914|135250|100528032	KLRC1|KLRC3|VAV1|KLRK1|RAET1E|KLRC4-KLRK1	-1.7
GO Biological Processes	GO:0002706	regulation of lymphocyte mediated immunity	19_GO:0002376 immune system process	-4	3	4.7	30284	200	811	16	2	0.49	3821|3823|4292|5590|5788|7292|7409|10859|11006|22914|54795|84861|135250|163486|339390|100528032	KLRC1|KLRC3|MLH1|PRKCZ|PTPRC|TNFSF4|VAV1|LILRB1|LILRB4|KLRK1|TRPM4|KLHL22|RAET1E|DENND1B|CLEC4G|KLRC4-KLRK1	-1.7
GO Biological Processes	GO:0031343	positive regulation of cell killing	19_GO:0048518 positive regulation of biological process	-3.9	4.7	5.2	30284	71	811	9	1.1	0.37	3821|3823|5551|5788|7409|22914|26228|135250|100528032	KLRC1|KLRC3|PRF1|PTPRC|VAV1|KLRK1|STAP1|RAET1E|KLRC4-KLRK1	-1.6
Reactome Gene Sets	R-HSA-9665686	Signaling by ERBB2 TMD/JMD mutants		-3.9	9.8	6.4	30284	19	811	5	0.62	0.27	2066|6654|9542|10718|145957	ERBB4|SOS1|NRG2|NRG3|NRG4	-1.6
Reactome Gene Sets	R-HSA-2142753	Arachidonate metabolism		-3.9	5.3	5.4	30284	56	811	8	0.99	0.35	240|241|1800|5321|8644|9536|57834|64174	ALOX5|ALOX5AP|DPEP1|PLA2G4A|AKR1C3|PTGES|CYP4F11|DPEP2	-1.6
GO Biological Processes	GO:0042060	wound healing	19_GO:0050896 response to stimulus	-3.9	2.5	4.4	30284	335	811	22	2.7	0.57	152|667|780|948|954|1607|2165|2244|2246|2778|3685|3710|7409|9068|22915|23173|54959|57834|60681|64805|80856|221037	ADRA2C|DST|DDR1|CD36|ENTPD2|DGKB|F13B|FGB|FGF1|GNAS|ITGAV|ITPR3|VAV1|ANGPTL1|MMRN1|METAP1|ODAM|CYP4F11|FKBP10|P2RY12|LNPK|JMJD1C	-1.6
GO Biological Processes	GO:0048167	regulation of synaptic plasticity	19_GO:0050789 regulation of biological process	-3.9	2.8	4.6	30284	223	811	17	2.1	0.5	816|1395|2048|2695|2898|2912|3710|3786|4208|5590|5914|7337|10814|22941|51201|91683|152330	CAMK2B|CRHR2|EPHB2|GIP|GRIK2|GRM2|ITPR3|KCNQ3|MEF2C|PRKCZ|RARA|UBE3A|CPLX2|SHANK2|ZDHHC2|SYT12|CNTN4	-1.6
GO Biological Processes	GO:1901654	response to ketone	19_GO:0050896 response to stimulus	-3.9	2.8	4.6	30284	223	811	17	2.1	0.5	111|1385|1446|1946|1956|2660|2778|5031|5788|6337|7292|7337|8644|8648|9475|10499|54464	ADCY5|CREB1|CSN1S1|EFNA5|EGFR|MSTN|GNAS|P2RY6|PTPRC|SCNN1A|TNFSF4|UBE3A|AKR1C3|NCOA1|ROCK2|NCOA2|XRN1	-1.6
KEGG Pathway	hsa04974	Protein digestion and absorption		-3.9	3.9	5	30284	105	811	11	1.4	0.41	1300|1307|3783|6546|11136|23436|81578|85301|91522|120103|643834	COL10A1|COL16A1|KCNN4|SLC8A1|SLC7A9|CELA3B|COL21A1|COL27A1|COL23A1|SLC36A4|PGA3	-1.6
Reactome Gene Sets	R-HSA-382551	Transport of small molecules		-3.9	2	4.2	30284	663	811	35	4.3	0.71	111|525|1356|1446|1448|2778|4284|5350|6337|6546|6579|7442|8989|9194|9356|10349|10351|10396|10599|11059|11136|23460|54795|57194|59341|63924|63982|65266|79895|120103|125206|146802|155184|162514|284129	ADCY5|ATP6V1B1|CP|CSN1S1|CSN3|GNAS|MIP|PLN|SCNN1A|SLC8A1|SLCO1A2|TRPV1|TRPA1|SLC16A7|SLC22A6|ABCA10|ABCA8|ATP8A1|SLCO1B1|WWP1|SLC7A9|ABCA6|TRPM4|ATP10A|TRPV4|CIDEC|ANO3|WNK4|ATP8B4|SLC36A4|SLC5A10|SLC47A2|SLC2A7|TRPV3|SLC26A11	-1.6
GO Biological Processes	GO:0030003	intracellular monoatomic cation homeostasis	19_GO:0042592 homeostatic process	-3.9	2.2	4.3	30284	433	811	26	3.2	0.62	525|578|766|1182|1258|1356|2898|5350|5741|5910|6337|6546|7337|8989|9217|9562|23155|54734|59341|65010|84329|84560|120892|130733|164656|653519	ATP6V1B1|BAK1|CA7|CLCN3|CNGB1|CP|GRIK2|PLN|PTH|RAP1GDS1|SCNN1A|SLC8A1|UBE3A|TRPA1|VAPB|MINPP1|CLCC1|RAB39A|TRPV4|SLC26A6|HVCN1|MT4|LRRK2|TMEM178A|TMPRSS6|GPR89A	-1.6
GO Biological Processes	GO:0018193	peptidyl-amino acid modification	19_GO:0009987 cellular process	-3.9	2.4	4.4	30284	361	811	23	2.8	0.58	780|1956|2048|2066|4294|5352|5590|6733|7786|23049|23173|28989|51086|51201|54795|56341|64135|79813|79844|83637|120892|131540|146664	DDR1|EGFR|EPHB2|ERBB4|MAP3K10|PLOD2|PRKCZ|SRPK2|MAP3K12|SMG1|METAP1|NTMT1|TNNI3K|ZDHHC2|TRPM4|PRMT8|IFIH1|EHMT1|ZDHHC11|ZMIZ2|LRRK2|ZDHHC19|MGAT5B	-1.6
GO Biological Processes	GO:0002709	regulation of T cell mediated immunity	19_GO:0002376 immune system process	-3.9	3.9	4.9	30284	106	811	11	1.4	0.41	3821|5590|5788|7292|10859|11006|54795|84861|135250|163486|339390	KLRC1|PRKCZ|PTPRC|TNFSF4|LILRB1|LILRB4|TRPM4|KLHL22|RAET1E|DENND1B|CLEC4G	-1.6
GO Biological Processes	GO:0051899	membrane depolarization	19_GO:0065007 biological regulation	-3.9	5.2	5.3	30284	57	811	8	0.99	0.35	1143|1258|3786|5590|6328|6546|10369|54795	CHRNB4|CNGB1|KCNQ3|PRKCZ|SCN3A|SLC8A1|CACNG2|TRPM4	-1.6
GO Biological Processes	GO:0050854	regulation of antigen receptor-mediated signaling pathway	19_GO:0002376 immune system process	-3.8	4.6	5.1	30284	73	811	9	1.1	0.37	933|1997|3783|5788|7070|11006|26228|79037|84433	CD22|ELF1|KCNN4|PTPRC|THY1|LILRB4|STAP1|PVRIG|CARD11	-1.6
GO Biological Processes	GO:0031344	regulation of cell projection organization	19_GO:0050789 regulation of biological process	-3.8	2	4.2	30284	667	811	35	4.3	0.71	322|780|816|1272|1946|2048|2288|2660|5064|5653|5756|5792|6049|7070|7337|9024|9474|23077|23251|23426|26051|26228|27152|50807|51057|57463|57489|57698|59341|64805|114788|120892|154141|154288|257194	APBB1|DDR1|CAMK2B|CNTN1|EFNA5|EPHB2|FKBP4|MSTN|PALM|KLK6|TWF1|PTPRF|RNF6|THY1|UBE3A|BRSK2|ATG5|MYCBP2|MINAR1|GRIP1|PPP1R16B|STAP1|INTU|ASAP1|WDPCP|AMIGO1|ODF2L|SHTN1|TRPV4|P2RY12|CSMD3|LRRK2|MBOAT1|KHDC3L|NEGR1	-1.6
GO Biological Processes	GO:0006468	protein phosphorylation	19_GO:0009987 cellular process	-3.8	2.3	4.3	30284	388	811	24	3	0.6	780|816|1385|1956|2048|2066|4214|4294|4750|5567|5590|5914|6733|7786|9024|9475|10645|23049|23178|51086|54861|65266|79858|120892	DDR1|CAMK2B|CREB1|EGFR|EPHB2|ERBB4|MAP3K1|MAP3K10|NEK1|PRKACB|PRKCZ|RARA|SRPK2|MAP3K12|BRSK2|ROCK2|CAMKK2|SMG1|PASK|TNNI3K|SNRK|WNK4|NEK11|LRRK2	-1.6
GO Biological Processes	GO:0055080	monoatomic cation homeostasis	19_GO:0042592 homeostatic process	-3.8	2.1	4.2	30284	512	811	29	3.6	0.65	525|578|766|1182|1258|1356|2898|3710|5350|5741|5910|6337|6546|7337|8805|8989|9217|9562|23155|54734|59341|65010|65266|84329|84560|120892|130733|164656|653519	ATP6V1B1|BAK1|CA7|CLCN3|CNGB1|CP|GRIK2|ITPR3|PLN|PTH|RAP1GDS1|SCNN1A|SLC8A1|UBE3A|TRIM24|TRPA1|VAPB|MINPP1|CLCC1|RAB39A|TRPV4|SLC26A6|WNK4|HVCN1|MT4|LRRK2|TMEM178A|TMPRSS6|GPR89A	-1.6
GO Biological Processes	GO:0141193	nuclear receptor-mediated signaling pathway	19_GO:0050896 response to stimulus	-3.8	4.1	5	30284	90	811	10	1.2	0.39	2099|2288|5914|7068|7337|8648|9604|10499|23081|133522	ESR1|FKBP4|RARA|THRB|UBE3A|NCOA1|RNF14|NCOA2|KDM4C|PPARGC1B	-1.6
Reactome Gene Sets	R-HSA-9664565	Signaling by ERBB2 KD Mutants		-3.8	9.3	6.2	30284	20	811	5	0.62	0.27	2066|6654|9542|10718|145957	ERBB4|SOS1|NRG2|NRG3|NRG4	-1.6
GO Biological Processes	GO:1903532	positive regulation of secretion by cell	19_GO:0051179 localization	-3.8	2.5	4.4	30284	297	811	20	2.5	0.54	136|302|322|1131|1385|1956|2244|2695|2922|3783|5321|6857|6865|8111|8448|9536|54795|57555|114897|399687	ADORA2B|ANXA2|APBB1|CHRM3|CREB1|EGFR|FGB|GIP|GRP|KCNN4|PLA2G4A|SYT1|TACR2|GPR68|DOC2A|PTGES|TRPM4|NLGN2|C1QTNF1|MYO18A	-1.5
GO Biological Processes	GO:0006939	smooth muscle contraction	19_GO:0032501 multicellular organismal process	-3.8	5.1	5.2	30284	59	811	8	0.99	0.35	322|1131|1143|5910|6546|6865|7442|9475	APBB1|CHRM3|CHRNB4|RAP1GDS1|SLC8A1|TACR2|TRPV1|ROCK2	-1.5
GO Biological Processes	GO:0090087	regulation of peptide transport	19_GO:0051179 localization	-3.8	2.9	4.5	30284	209	811	16	2	0.49	111|152|240|1131|1946|1956|2244|2695|2778|2922|8111|9024|23178|54795|57555|65010	ADCY5|ADRA2C|ALOX5|CHRM3|EFNA5|EGFR|FGB|GIP|GNAS|GRP|GPR68|BRSK2|PASK|TRPM4|NLGN2|SLC26A6	-1.5
GO Biological Processes	GO:0031341	regulation of cell killing	19_GO:0050789 regulation of biological process	-3.7	3.7	4.8	30284	110	811	11	1.4	0.41	3075|3821|3823|5551|5788|7409|10859|22914|26228|135250|100528032	CFH|KLRC1|KLRC3|PRF1|PTPRC|VAV1|LILRB1|KLRK1|STAP1|RAET1E|KLRC4-KLRK1	-1.5
Reactome Gene Sets	R-HSA-983712	Ion channel transport		-3.7	3.1	4.6	30284	168	811	14	1.7	0.46	525|5350|6337|7442|8989|10396|11059|54795|57194|59341|63982|65266|79895|162514	ATP6V1B1|PLN|SCNN1A|TRPV1|TRPA1|ATP8A1|WWP1|TRPM4|ATP10A|TRPV4|ANO3|WNK4|ATP8B4|TRPV3	-1.5
GO Biological Processes	GO:0007338	single fertilization	19_GO:0022414 reproductive process	-3.7	3.1	4.6	30284	168	811	14	1.7	0.46	2743|7142|7337|7455|22999|54875|84329|84691|124912|135927|147650|149095|203074|284382	GLRB|TNP2|UBE3A|ZAN|RIMS1|CNTLN|HVCN1|GARIN1B|SPACA3|LLCFC1|SPACA6|DCST1|PRSS55|ACTL9	-1.5
GO Biological Processes	GO:0050960	detection of temperature stimulus involved in thermoception	19_GO:0032501 multicellular organismal process	-3.7	22	7.9	30284	5	811	3	0.37	0.21	2898|7442|94233	GRIK2|TRPV1|OPN4	-1.5
KEGG Pathway	hsa04080	Neuroactive ligand-receptor interaction		-3.7	2.3	4.2	30284	370	811	23	2.8	0.58	136|152|727|1128|1131|1143|1269|1395|1442|2565|2695|2743|2898|2912|2922|5031|5173|5367|5741|6865|7068|7442|122042	ADORA2B|ADRA2C|C5|CHRM1|CHRM3|CHRNB4|CNR2|CRHR2|CSH1|GABRG1|GIP|GLRB|GRIK2|GRM2|GRP|P2RY6|PDYN|PMCH|PTH|TACR2|THRB|TRPV1|RXFP2	-1.5
GO Biological Processes	GO:0120035	regulation of plasma membrane bounded cell projection organization	19_GO:0050789 regulation of biological process	-3.7	2	4.1	30284	650	811	34	4.2	0.7	322|780|816|1272|1946|2048|2288|2660|5064|5653|5756|5792|6049|7070|7337|9024|9474|23077|23251|26051|26228|27152|50807|51057|57463|57489|57698|59341|64805|114788|120892|154141|154288|257194	APBB1|DDR1|CAMK2B|CNTN1|EFNA5|EPHB2|FKBP4|MSTN|PALM|KLK6|TWF1|PTPRF|RNF6|THY1|UBE3A|BRSK2|ATG5|MYCBP2|MINAR1|PPP1R16B|STAP1|INTU|ASAP1|WDPCP|AMIGO1|ODF2L|SHTN1|TRPV4|P2RY12|CSMD3|LRRK2|MBOAT1|KHDC3L|NEGR1	-1.5
GO Biological Processes	GO:0007589	body fluid secretion	19_GO:0051179 localization	-3.7	4.4	5	30284	76	811	9	1.1	0.37	780|1128|1131|1385|1448|2066|3783|8648|9474	DDR1|CHRM1|CHRM3|CREB1|CSN3|ERBB4|KCNN4|NCOA1|ATG5	-1.5
KEGG Pathway	hsa04912	GnRH signaling pathway		-3.7	4	4.8	30284	93	811	10	1.2	0.39	111|816|1956|2778|3710|4214|5321|5567|6654|255189	ADCY5|CAMK2B|EGFR|GNAS|ITPR3|MAP3K1|PLA2G4A|PRKACB|SOS1|PLA2G4F	-1.5
GO Biological Processes	GO:0060627	regulation of vesicle-mediated transport	19_GO:0051179 localization	-3.7	2	4.1	30284	547	811	30	3.7	0.66	136|302|933|948|2244|3560|3685|4289|5788|5865|6857|7275|8448|9026|9474|9699|10814|10859|22999|26228|51201|60682|79872|84896|90678|91683|120892|124590|124912|399687	ADORA2B|ANXA2|CD22|CD36|FGB|IL2RB|ITGAV|MKLN1|PTPRC|RAB3B|SYT1|TUB|DOC2A|HIP1R|ATG5|RIMS2|CPLX2|LILRB1|RIMS1|STAP1|ZDHHC2|SMAP1|CBLL1|ATAD1|LRSAM1|SYT12|LRRK2|USH1G|SPACA3|MYO18A	-1.5
GO Biological Processes	GO:0050801	monoatomic ion homeostasis	19_GO:0042592 homeostatic process	-3.7	2.1	4.1	30284	522	811	29	3.6	0.65	525|578|766|1182|1258|1356|2898|3710|5350|5741|5910|6337|6546|7337|8805|8989|9217|9562|23155|54734|59341|65010|65266|84329|84560|120892|130733|164656|653519	ATP6V1B1|BAK1|CA7|CLCN3|CNGB1|CP|GRIK2|ITPR3|PLN|PTH|RAP1GDS1|SCNN1A|SLC8A1|UBE3A|TRIM24|TRPA1|VAPB|MINPP1|CLCC1|RAB39A|TRPV4|SLC26A6|WNK4|HVCN1|MT4|LRRK2|TMEM178A|TMPRSS6|GPR89A	-1.5
Reactome Gene Sets	R-HSA-1236394	Signaling by ERBB4		-3.7	5.7	5.3	30284	46	811	7	0.86	0.32	2066|6654|9542|10718|11033|11059|145957	ERBB4|SOS1|NRG2|NRG3|ADAP1|WWP1|NRG4	-1.5
Reactome Gene Sets	R-HSA-8847993	ERBB2 Activates PTK6 Signaling		-3.7	12	6.6	30284	12	811	4	0.49	0.25	2066|9542|10718|145957	ERBB4|NRG2|NRG3|NRG4	-1.5
GO Biological Processes	GO:0051966	regulation of synaptic transmission, glutamatergic	19_GO:0050789 regulation of biological process	-3.7	4.4	4.9	30284	77	811	9	1.1	0.37	1956|2898|2912|4208|6857|10369|57555|84896|120892	EGFR|GRIK2|GRM2|MEF2C|SYT1|CACNG2|NLGN2|ATAD1|LRRK2	-1.5
GO Biological Processes	GO:0045580	regulation of T cell differentiation	19_GO:0002376 immune system process	-3.7	2.9	4.4	30284	192	811	15	1.8	0.47	5590|5788|5914|6604|6654|7292|8456|9580|11005|11006|64332|84433|84807|282618|339390	PRKCZ|PTPRC|RARA|SMARCD3|SOS1|TNFSF4|FOXN1|SOX13|SPINK5|LILRB4|NFKBIZ|CARD11|NFKBID|IFNL1|CLEC4G	-1.5
Reactome Gene Sets	R-HSA-1482801	Acyl chain remodelling of PS		-3.6	8.5	5.8	30284	22	811	5	0.62	0.27	5320|5321|30814|154141|255189	PLA2G2A|PLA2G4A|PLA2G2E|MBOAT1|PLA2G4F	-1.4
GO Biological Processes	GO:0002708	positive regulation of lymphocyte mediated immunity	19_GO:0002376 immune system process	-3.6	3.4	4.5	30284	133	811	12	1.5	0.42	3821|3823|4292|5590|5788|7292|7409|22914|84861|135250|163486|100528032	KLRC1|KLRC3|MLH1|PRKCZ|PTPRC|TNFSF4|VAV1|KLRK1|KLHL22|RAET1E|DENND1B|KLRC4-KLRK1	-1.4
GO Biological Processes	GO:0002703	regulation of leukocyte mediated immunity	19_GO:0002376 immune system process	-3.6	2.6	4.3	30284	260	811	18	2.2	0.52	136|3821|3823|4292|5590|5788|7292|7409|10859|11006|22914|26228|54795|84861|135250|163486|339390|100528032	ADORA2B|KLRC1|KLRC3|MLH1|PRKCZ|PTPRC|TNFSF4|VAV1|LILRB1|LILRB4|KLRK1|STAP1|TRPM4|KLHL22|RAET1E|DENND1B|CLEC4G|KLRC4-KLRK1	-1.4
GO Biological Processes	GO:0006691	leukotriene metabolic process	19_GO:0009987 cellular process	-3.6	6.6	5.4	30284	34	811	6	0.74	0.3	240|241|1800|5321|64174|124975	ALOX5|ALOX5AP|DPEP1|PLA2G4A|DPEP2|GGT6	-1.4
WikiPathways	WP5321	Prostaglandin and leukotriene metabolism in senescence		-3.6	6.6	5.4	30284	34	811	6	0.74	0.3	240|241|2778|5321|9536|64174	ALOX5|ALOX5AP|GNAS|PLA2G4A|PTGES|DPEP2	-1.4
GO Biological Processes	GO:0043010	camera-type eye development	19_GO:0032502 developmental process	-3.6	2.3	4.1	30284	355	811	22	2.7	0.57	578|1415|1956|2048|2301|3982|4284|5914|5961|6604|6654|7068|7070|7275|11081|22989|51057|80184|85015|94233|221391|388585	BAK1|CRYBB2|EGFR|EPHB2|FOXE3|LIM2|MIP|RARA|PRPH2|SMARCD3|SOS1|THRB|THY1|TUB|KERA|MYH15|WDPCP|CEP290|USP45|OPN4|OPN5|HES5	-1.4
KEGG Pathway	hsa04650	Natural killer cell mediated cytotoxicity		-3.6	3.3	4.5	30284	134	811	12	1.5	0.42	3441|3447|3449|3452|3821|3823|5551|6654|7409|22914|135250|100528032	IFNA4|IFNA13|IFNA16|IFNA21|KLRC1|KLRC3|PRF1|SOS1|VAV1|KLRK1|RAET1E|KLRC4-KLRK1	-1.4
KEGG Pathway	hsa00590	Arachidonic acid metabolism		-3.6	4.7	4.9	30284	63	811	8	0.99	0.35	240|5320|5321|8644|9536|30814|255189|340811	ALOX5|PLA2G2A|PLA2G4A|AKR1C3|PTGES|PLA2G2E|PLA2G4F|AKR1C8	-1.4
Reactome Gene Sets	R-HSA-112040	G-protein mediated events		-3.6	5.4	5.1	30284	48	811	7	0.86	0.32	111|1385|3710|5321|10645|26960|346562	ADCY5|CREB1|ITPR3|PLA2G4A|CAMKK2|NBEA|GNAT3	-1.4
WikiPathways	WP5424	Omega 6 fatty acids in senescence		-3.6	5.4	5.1	30284	48	811	7	0.86	0.32	240|241|1800|5321|8644|9536|64174	ALOX5|ALOX5AP|DPEP1|PLA2G4A|AKR1C3|PTGES|DPEP2	-1.4
GO Biological Processes	GO:1905145	cellular response to acetylcholine	19_GO:0050896 response to stimulus	-3.6	5.4	5.1	30284	48	811	7	0.86	0.32	1128|1131|1143|4062|8000|9475|85397	CHRM1|CHRM3|CHRNB4|LY6H|PSCA|ROCK2|RGS8	-1.4
GO Biological Processes	GO:0008038	neuron recognition	19_GO:0032502 developmental process	-3.6	5.4	5.1	30284	48	811	7	0.86	0.32	2048|2290|4685|27255|57463|84665|152330	EPHB2|FOXG1|NCAM2|CNTN6|AMIGO1|MYPN|CNTN4	-1.4
GO Biological Processes	GO:0046883	regulation of hormone secretion	19_GO:0051179 localization	-3.6	2.6	4.2	30284	262	811	18	2.2	0.52	111|152|240|1131|1385|1946|1956|2244|2695|2778|2922|6865|8111|9024|23178|54795|57555|114897	ADCY5|ADRA2C|ALOX5|CHRM3|CREB1|EFNA5|EGFR|FGB|GIP|GNAS|GRP|TACR2|GPR68|BRSK2|PASK|TRPM4|NLGN2|C1QTNF1	-1.4
GO Biological Processes	GO:0042113	B cell activation	19_GO:0002376 immune system process	-3.6	2.9	4.3	30284	196	811	15	1.8	0.47	578|933|2048|3441|3447|3449|3452|4208|4292|5788|6482|55024|64332|84433|84542	BAK1|CD22|EPHB2|IFNA4|IFNA13|IFNA16|IFNA21|MEF2C|MLH1|PTPRC|ST3GAL1|BANK1|NFKBIZ|CARD11|SANBR	-1.4
GO Biological Processes	GO:0006937	regulation of muscle contraction	19_GO:0032501 multicellular organismal process	-3.6	3	4.4	30284	175	811	14	1.7	0.46	136|152|1131|1143|5350|6546|6865|7135|10142|29119|51086|54795|59341|255743	ADORA2B|ADRA2C|CHRM3|CHRNB4|PLN|SLC8A1|TACR2|TNNI1|AKAP9|CTNNA3|TNNI3K|TRPM4|TRPV4|NPNT	-1.4
GO Biological Processes	GO:0030100	regulation of endocytosis	19_GO:0051179 localization	-3.5	2.4	4.2	30284	309	811	20	2.5	0.54	302|933|948|3560|3685|4289|5788|7275|9026|9474|10859|26228|60682|79872|84896|90678|120892|124590|124912|399687	ANXA2|CD22|CD36|IL2RB|ITGAV|MKLN1|PTPRC|TUB|HIP1R|ATG5|LILRB1|STAP1|SMAP1|CBLL1|ATAD1|LRSAM1|LRRK2|USH1G|SPACA3|MYO18A	-1.4
Reactome Gene Sets	R-HSA-1474290	Collagen formation		-3.5	4.2	4.8	30284	80	811	9	1.1	0.37	667|1300|1307|4016|5352|7837|81578|85301|91522	DST|COL10A1|COL16A1|LOXL1|PLOD2|PXDN|COL21A1|COL27A1|COL23A1	-1.4
GO Biological Processes	GO:0002705	positive regulation of leukocyte mediated immunity	19_GO:0002376 immune system process	-3.5	3.1	4.4	30284	155	811	13	1.6	0.44	3821|3823|4292|5590|5788|7292|7409|22914|26228|84861|135250|163486|100528032	KLRC1|KLRC3|MLH1|PRKCZ|PTPRC|TNFSF4|VAV1|KLRK1|STAP1|KLHL22|RAET1E|DENND1B|KLRC4-KLRK1	-1.4
WikiPathways	WP5171	Leukotriene metabolic pathway		-3.5	11	6.3	30284	13	811	4	0.49	0.25	240|241|1800|64174	ALOX5|ALOX5AP|DPEP1|DPEP2	-1.4
GO Biological Processes	GO:0002717	positive regulation of natural killer cell mediated immunity	19_GO:0044419 biological process involved in interspecies interaction between organisms	-3.5	6.4	5.3	30284	35	811	6	0.74	0.3	3821|3823|7409|22914|135250|100528032	KLRC1|KLRC3|VAV1|KLRK1|RAET1E|KLRC4-KLRK1	-1.4
GO Biological Processes	GO:0031646	positive regulation of nervous system process	19_GO:0032501 multicellular organismal process	-3.5	6.4	5.3	30284	35	811	6	0.74	0.3	1143|9699|22999|23405|57555|118738	CHRNB4|RIMS2|RIMS1|DICER1|NLGN2|ZNF488	-1.4
GO Biological Processes	GO:0051668	localization within membrane	19_GO:0051179 localization	-3.5	2	4	30284	561	811	30	3.7	0.66	1804|1956|2066|2743|3993|5064|5590|5788|5961|7070|7275|9475|10369|11187|22844|23426|23471|26088|50807|51201|54536|55610|55763|57555|79844|84162|84896|131540|163486|169166	DPP6|EGFR|ERBB4|GLRB|LLGL2|PALM|PRKCZ|PTPRC|PRPH2|THY1|TUB|ROCK2|CACNG2|PKP3|FRMPD1|GRIP1|TRAM1|GGA1|ASAP1|ZDHHC2|EXOC6|VPS50|EXOC1|NLGN2|ZDHHC11|BLTP1|ATAD1|ZDHHC19|DENND1B|SNX31	-1.4
GO Biological Processes	GO:0002689	negative regulation of leukocyte chemotaxis	19_GO:0040011 locomotion	-3.5	8.1	5.7	30284	23	811	5	0.62	0.27	727|2841|22914|26228|100528032	C5|GPR18|KLRK1|STAP1|KLRC4-KLRK1	-1.4
GO Biological Processes	GO:0016310	phosphorylation	19_GO:0009987 cellular process	-3.5	2.2	4	30284	433	811	25	3.1	0.61	780|816|1385|1607|1956|2048|2066|4214|4294|4750|5567|5590|5914|6733|7786|9024|9475|10645|23049|23178|51086|54861|65266|79858|120892	DDR1|CAMK2B|CREB1|DGKB|EGFR|EPHB2|ERBB4|MAP3K1|MAP3K10|NEK1|PRKACB|PRKCZ|RARA|SRPK2|MAP3K12|BRSK2|ROCK2|CAMKK2|SMG1|PASK|TNNI3K|SNRK|WNK4|NEK11|LRRK2	-1.4
GO Biological Processes	GO:0032103	positive regulation of response to external stimulus	19_GO:0048518 positive regulation of biological process	-3.5	2	3.9	30284	588	811	31	3.8	0.67	136|241|948|2660|3821|3823|4057|5320|6369|7292|7409|10344|22914|23328|25818|26057|26228|54502|55765|56670|57162|59341|64135|64332|64805|83737|90678|120892|135250|245928|100528032	ADORA2B|ALOX5AP|CD36|MSTN|KLRC1|KLRC3|LTF|PLA2G2A|CCL24|TNFSF4|VAV1|CCL26|KLRK1|SASH1|KLK5|ANKRD17|STAP1|RBM47|INAVA|SUCNR1|PELI1|TRPV4|IFIH1|NFKBIZ|P2RY12|ITCH|LRSAM1|LRRK2|RAET1E|DEFB114|KLRC4-KLRK1	-1.4
GO Biological Processes	GO:0000165	MAPK cascade	19_GO:0050896 response to stimulus	-3.5	2.7	4.2	30284	221	811	16	2	0.49	948|1956|3685|4208|4214|4294|4868|4902|5774|5788|7786|10645|55024|65266|120892|646643	CD36|EGFR|ITGAV|MEF2C|MAP3K1|MAP3K10|NPHS1|NRTN|PTPN3|PTPRC|MAP3K12|CAMKK2|BANK1|WNK4|LRRK2|SBK2	-1.4
GO Biological Processes	GO:0051251	positive regulation of lymphocyte activation	19_GO:0002376 immune system process	-3.5	2.3	4.1	30284	337	811	21	2.6	0.56	2048|4208|4292|5590|5788|5914|6604|6708|7070|7292|7409|9580|10859|11006|22914|57162|64332|84433|84807|84861|100528032	EPHB2|MEF2C|MLH1|PRKCZ|PTPRC|RARA|SMARCD3|SPTA1|THY1|TNFSF4|VAV1|SOX13|LILRB1|LILRB4|KLRK1|PELI1|NFKBIZ|CARD11|NFKBID|KLHL22|KLRC4-KLRK1	-1.4
GO Biological Processes	GO:1903706	regulation of hemopoiesis	19_GO:0002376 immune system process	-3.5	2.1	4	30284	436	811	25	3.1	0.61	1385|4057|4208|5590|5788|5914|6604|6654|7292|8111|8363|8456|9580|10859|11005|11006|29909|60682|64332|84433|84807|130733|133522|282618|339390	CREB1|LTF|MEF2C|PRKCZ|PTPRC|RARA|SMARCD3|SOS1|TNFSF4|GPR68|H4C11|FOXN1|SOX13|LILRB1|SPINK5|LILRB4|GPR171|SMAP1|NFKBIZ|CARD11|NFKBID|TMEM178A|PPARGC1B|IFNL1|CLEC4G	-1.4
GO Biological Processes	GO:0051592	response to calcium ion	19_GO:0050896 response to stimulus	-3.5	3.2	4.4	30284	138	811	12	1.5	0.42	241|1800|1956|2244|3710|3786|4208|6857|8644|10369|56670|100271927	ALOX5AP|DPEP1|EGFR|FGB|ITPR3|KCNQ3|MEF2C|SYT1|AKR1C3|CACNG2|SUCNR1|RASA4B	-1.3
GO Biological Processes	GO:0038138	ERBB4-ERBB4 signaling pathway	19_GO:0050896 response to stimulus	-3.4	19	7.2	30284	6	811	3	0.37	0.21	2066|10718|145957	ERBB4|NRG3|NRG4	-1.3
GO Biological Processes	GO:0061669	spontaneous neurotransmitter secretion	19_GO:0051179 localization	-3.4	19	7.2	30284	6	811	3	0.37	0.21	6857|8448|9699	SYT1|DOC2A|RIMS2	-1.3
GO Biological Processes	GO:0097151	positive regulation of inhibitory postsynaptic potential	19_GO:0032501 multicellular organismal process	-3.4	19	7.2	30284	6	811	3	0.37	0.21	9699|22999|57555	RIMS2|RIMS1|NLGN2	-1.3
GO Biological Processes	GO:0042110	T cell activation	19_GO:0002376 immune system process	-3.4	2.3	4	30284	339	811	21	2.6	0.56	2841|3441|3447|3449|3452|3821|5788|6654|7292|7409|8456|9474|9580|10859|54361|57162|64332|83737|84433|339390|653519	GPR18|IFNA4|IFNA13|IFNA16|IFNA21|KLRC1|PTPRC|SOS1|TNFSF4|VAV1|FOXN1|ATG5|SOX13|LILRB1|WNT4|PELI1|NFKBIZ|ITCH|CARD11|CLEC4G|GPR89A	-1.3
GO Biological Processes	GO:0043410	positive regulation of MAPK cascade	19_GO:0048518 positive regulation of biological process	-3.4	2.1	3.9	30284	464	811	26	3.2	0.62	152|948|1956|2046|2066|2244|2246|4208|4294|5031|5320|5590|5788|7161|7786|9475|9590|23286|23328|54361|55024|55765|59341|114897|120892|255743	ADRA2C|CD36|EGFR|EPHA8|ERBB4|FGB|FGF1|MEF2C|MAP3K10|P2RY6|PLA2G2A|PRKCZ|PTPRC|TP73|MAP3K12|ROCK2|AKAP12|WWC1|SASH1|WNT4|BANK1|INAVA|TRPV4|C1QTNF1|LRRK2|NPNT	-1.3
Reactome Gene Sets	R-HSA-9662851	Anti-inflammatory response favouring Leishmania parasite infection		-3.4	4.5	4.8	30284	66	811	8	0.99	0.35	111|136|1385|1800|2778|3710|64174|346562	ADCY5|ADORA2B|CREB1|DPEP1|GNAS|ITPR3|DPEP2|GNAT3	-1.3
Reactome Gene Sets	R-HSA-9664433	Leishmania parasite growth and survival		-3.4	4.5	4.8	30284	66	811	8	0.99	0.35	111|136|1385|1800|2778|3710|64174|346562	ADCY5|ADORA2B|CREB1|DPEP1|GNAS|ITPR3|DPEP2|GNAT3	-1.3
GO Biological Processes	GO:0009581	detection of external stimulus	19_GO:0050896 response to stimulus	-3.4	3.2	4.4	30284	139	811	12	1.5	0.42	1258|2898|5961|6335|7442|8989|63982|94233|221391|346007|346562|494513	CNGB1|GRIK2|PRPH2|SCN9A|TRPV1|TRPA1|ANO3|OPN4|OPN5|EYS|GNAT3|PJVK	-1.3
KEGG Pathway	hsa04915	Estrogen signaling pathway		-3.4	3.2	4.4	30284	139	811	12	1.5	0.42	111|1385|1956|2099|2288|2778|3710|5567|5914|6654|8648|10499	ADCY5|CREB1|EGFR|ESR1|FKBP4|GNAS|ITPR3|PRKACB|RARA|SOS1|NCOA1|NCOA2	-1.3
GO Biological Processes	GO:1902105	regulation of leukocyte differentiation	19_GO:0002376 immune system process	-3.4	2.3	4	30284	340	811	21	2.6	0.56	1385|4057|5590|5788|5914|6604|6654|7292|8111|8456|9580|10859|11005|11006|64332|84433|84807|130733|133522|282618|339390	CREB1|LTF|PRKCZ|PTPRC|RARA|SMARCD3|SOS1|TNFSF4|GPR68|FOXN1|SOX13|LILRB1|SPINK5|LILRB4|NFKBIZ|CARD11|NFKBID|TMEM178A|PPARGC1B|IFNL1|CLEC4G	-1.3
Reactome Gene Sets	R-HSA-977068	Termination of O-glycan biosynthesis		-3.4	7.8	5.5	30284	24	811	5	0.62	0.27	4585|4588|6482|6484|94025	MUC4|MUC6|ST3GAL1|ST3GAL4|MUC16	-1.3
Reactome Gene Sets	R-HSA-1251985	Nuclear signaling by ERBB4		-3.4	7.8	5.5	30284	24	811	5	0.62	0.27	2066|9542|10718|11033|145957	ERBB4|NRG2|NRG3|ADAP1|NRG4	-1.3
GO Biological Processes	GO:1905144	response to acetylcholine	19_GO:0050896 response to stimulus	-3.4	5.1	4.9	30284	51	811	7	0.86	0.32	1128|1131|1143|4062|8000|9475|85397	CHRM1|CHRM3|CHRNB4|LY6H|PSCA|ROCK2|RGS8	-1.3
GO Biological Processes	GO:0046456	icosanoid biosynthetic process	19_GO:0009987 cellular process	-3.4	5.1	4.9	30284	51	811	7	0.86	0.32	240|241|5321|8644|9536|124975|255189	ALOX5|ALOX5AP|PLA2G4A|AKR1C3|PTGES|GGT6|PLA2G4F	-1.3
GO Biological Processes	GO:0044706	multi-multicellular organism process	19_GO:0032501 multicellular organismal process	-3.4	2.8	4.2	30284	203	811	15	1.8	0.47	780|1307|1833|2099|2288|2695|2778|5669|5673|5675|5676|5914|7142|43847|54361	DDR1|COL16A1|EPYC|ESR1|FKBP4|GIP|GNAS|PSG1|PSG5|PSG6|PSG7|RARA|TNP2|KLK14|WNT4	-1.3
WikiPathways	WP5368	Sulfatase and aromatase pathway		-3.4	11	6	30284	14	811	4	0.49	0.25	2099|3292|6579|10599	ESR1|HSD17B1|SLCO1A2|SLCO1B1	-1.3
Reactome Gene Sets	R-HSA-6785631	ERBB2 Regulates Cell Motility		-3.4	11	6	30284	14	811	4	0.49	0.25	2066|9542|10718|145957	ERBB4|NRG2|NRG3|NRG4	-1.3
GO Biological Processes	GO:0046633	alpha-beta T cell proliferation	19_GO:0002376 immune system process	-3.4	11	6	30284	14	811	4	0.49	0.25	5788|83737|84433|339390	PTPRC|ITCH|CARD11|CLEC4G	-1.3
GO Biological Processes	GO:0030101	natural killer cell activation	19_GO:0002376 immune system process	-3.4	4.5	4.7	30284	67	811	8	0.99	0.35	3441|3447|3449|3452|5788|7409|22914|100528032	IFNA4|IFNA13|IFNA16|IFNA21|PTPRC|VAV1|KLRK1|KLRC4-KLRK1	-1.3
GO Biological Processes	GO:0008344	adult locomotory behavior	19_GO:0032501 multicellular organismal process	-3.4	4	4.6	30284	84	811	9	1.1	0.37	1182|2695|2743|5090|6623|22941|55074|57555|57626	CLCN3|GIP|GLRB|PBX3|SNCG|SHANK2|OXR1|NLGN2|KLHL1	-1.3
GO Biological Processes	GO:0030036	actin cytoskeleton organization	19_GO:0009987 cellular process	-3.4	2	3.8	30284	546	811	29	3.6	0.65	2036|3993|4289|4648|5756|5910|6708|7082|8452|9024|9026|9475|9639|9922|11187|29999|55607|57626|57698|59341|84665|133522|144347|154288|162514|221061|284382|399687|445582	EPB41L1|LLGL2|MKLN1|MYO7B|TWF1|RAP1GDS1|SPTA1|TJP1|CUL3|BRSK2|HIP1R|ROCK2|ARHGEF10|IQSEC1|PKP3|FSCN3|PPP1R9A|KLHL1|SHTN1|TRPV4|MYPN|PPARGC1B|RFLNA|KHDC3L|TRPV3|FAM171A1|ACTL9|MYO18A|POTEE	-1.3
GO Biological Processes	GO:0090276	regulation of peptide hormone secretion	19_GO:0051179 localization	-3.4	2.7	4.1	30284	204	811	15	1.8	0.47	111|152|240|1131|1946|1956|2244|2695|2778|2922|8111|9024|23178|54795|57555	ADCY5|ADRA2C|ALOX5|CHRM3|EFNA5|EGFR|FGB|GIP|GNAS|GRP|GPR68|BRSK2|PASK|TRPM4|NLGN2	-1.3
GO Biological Processes	GO:0009582	detection of abiotic stimulus	19_GO:0050896 response to stimulus	-3.4	3.2	4.3	30284	141	811	12	1.5	0.42	1258|2898|5961|6335|7442|8989|63982|94233|221391|346007|346562|494513	CNGB1|GRIK2|PRPH2|SCN9A|TRPV1|TRPA1|ANO3|OPN4|OPN5|EYS|GNAT3|PJVK	-1.3
GO Biological Processes	GO:0006820	monoatomic anion transport	19_GO:0051179 localization	-3.4	3	4.2	30284	162	811	13	1.6	0.44	1182|2565|2743|5031|9356|23155|63982|65010|65266|115019|150160|284129|653519	CLCN3|GABRG1|GLRB|P2RY6|SLC22A6|CLCC1|ANO3|SLC26A6|WNK4|SLC26A9|CCT8L2|SLC26A11|GPR89A	-1.3
GO Biological Processes	GO:0008543	fibroblast growth factor receptor signaling pathway	19_GO:0050896 response to stimulus	-3.3	3.6	4.4	30284	103	811	10	1.2	0.39	780|1956|2046|2048|2066|2246|6654|23769|54361|285220	DDR1|EGFR|EPHA8|EPHB2|ERBB4|FGF1|SOS1|FLRT1|WNT4|EPHA6	-1.3
GO Biological Processes	GO:0070167	regulation of biomineral tissue development	19_GO:0032502 developmental process	-3.3	3.6	4.4	30284	103	811	10	1.2	0.39	240|4057|4208|5741|6546|9475|10117|54361|54795|144347	ALOX5|LTF|MEF2C|PTH|SLC8A1|ROCK2|ENAM|WNT4|TRPM4|RFLNA	-1.3
GO Biological Processes	GO:0050856	regulation of T cell receptor signaling pathway	19_GO:0002376 immune system process	-3.3	5	4.8	30284	52	811	7	0.86	0.32	1997|3783|5788|7070|11006|79037|84433	ELF1|KCNN4|PTPRC|THY1|LILRB4|PVRIG|CARD11	-1.3
GO Biological Processes	GO:0001912	positive regulation of leukocyte mediated cytotoxicity	19_GO:0002376 immune system process	-3.3	4.4	4.6	30284	68	811	8	0.99	0.35	3821|3823|5788|7409|22914|26228|135250|100528032	KLRC1|KLRC3|PTPRC|VAV1|KLRK1|STAP1|RAET1E|KLRC4-KLRK1	-1.3
Reactome Gene Sets	R-HSA-8863795	Downregulation of ERBB2 signaling		-3.3	7.5	5.4	30284	25	811	5	0.62	0.27	2066|5782|9542|10718|145957	ERBB4|PTPN12|NRG2|NRG3|NRG4	-1.3
GO Biological Processes	GO:0045216	cell-cell junction organization	19_GO:0009987 cellular process	-3.3	2.8	4.2	30284	184	811	14	1.7	0.46	1016|2048|3982|4868|6904|7082|9231|11187|28513|55679|55765|57555|59341|143162	CDH18|EPHB2|LIM2|NPHS1|TBCD|TJP1|DLG5|PKP3|CDH19|LIMS2|INAVA|NLGN2|TRPV4|FRMPD2	-1.3
GO Biological Processes	GO:0031503	protein-containing complex localization	19_GO:0051179 localization	-3.3	3	4.2	30284	163	811	13	1.6	0.44	2066|2288|4289|7275|10142|10369|23059|23426|27152|51057|200162|201134|642987	ERBB4|FKBP4|MKLN1|TUB|AKAP9|CACNG2|CLUAP1|GRIP1|INTU|WDPCP|SPAG17|CEP112|TMEM232	-1.3
GO Biological Processes	GO:0045596	negative regulation of cell differentiation	19_GO:0032502 developmental process	-3.3	1.8	3.7	30284	739	811	36	4.4	0.72	463|1956|2048|2290|2301|2660|3685|4057|4152|5741|5914|6049|7070|7161|7292|7442|8111|8363|10859|11006|23405|23414|26057|29909|54361|54795|59341|83723|130733|144347|147906|152330|282618|339390|388585|440560	ZFHX3|EGFR|EPHB2|FOXG1|FOXE3|MSTN|ITGAV|LTF|MBD1|PTH|RARA|RNF6|THY1|TP73|TNFSF4|TRPV1|GPR68|H4C11|LILRB1|LILRB4|DICER1|ZFPM2|ANKRD17|GPR171|WNT4|TRPM4|TRPV4|TLCD3B|TMEM178A|RFLNA|DACT3|CNTN4|IFNL1|CLEC4G|HES5|PRAMEF11	-1.3
Reactome Gene Sets	R-HSA-500792	GPCR ligand binding		-3.3	2.1	3.9	30284	446	811	25	3.1	0.61	136|152|727|1128|1131|1269|1395|2695|2778|2841|2912|2922|5031|5173|5367|5741|6865|8111|54361|54886|56670|64805|94233|122042|221391	ADORA2B|ADRA2C|C5|CHRM1|CHRM3|CNR2|CRHR2|GIP|GNAS|GPR18|GRM2|GRP|P2RY6|PDYN|PMCH|PTH|TACR2|GPR68|WNT4|PLPPR1|SUCNR1|P2RY12|OPN4|RXFP2|OPN5	-1.3
Canonical Pathways	M13	PID ERBB4 PATHWAY		-3.3	5.9	5	30284	38	811	6	0.74	0.3	2066|9542|10718|11059|83737|145957	ERBB4|NRG2|NRG3|WWP1|ITCH|NRG4	-1.3
GO Biological Processes	GO:0048812	neuron projection morphogenesis	19_GO:0032502 developmental process	-3.3	2	3.8	30284	498	811	27	3.3	0.63	322|780|1272|1385|1946|1956|2046|2048|2290|5590|6049|6654|9024|23077|23405|23769|27255|53942|57463|57698|59352|84665|120892|152330|257194|285220|445582	APBB1|DDR1|CNTN1|CREB1|EFNA5|EGFR|EPHA8|EPHB2|FOXG1|PRKCZ|RNF6|SOS1|BRSK2|MYCBP2|DICER1|FLRT1|CNTN6|CNTN5|AMIGO1|SHTN1|LGR6|MYPN|LRRK2|CNTN4|NEGR1|EPHA6|POTEE	-1.3
GO Biological Processes	GO:0046634	regulation of alpha-beta T cell activation	19_GO:0002376 immune system process	-3.3	3.3	4.3	30284	123	811	11	1.4	0.41	5590|5788|5914|7292|10859|11006|64332|83737|84433|84807|339390	PRKCZ|PTPRC|RARA|TNFSF4|LILRB1|LILRB4|NFKBIZ|ITCH|CARD11|NFKBID|CLEC4G	-1.3
GO Biological Processes	GO:0002791	regulation of peptide secretion	19_GO:0051179 localization	-3.3	2.7	4.1	30284	207	811	15	1.8	0.47	111|152|240|1131|1946|1956|2244|2695|2778|2922|8111|9024|23178|54795|57555	ADCY5|ADRA2C|ALOX5|CHRM3|EFNA5|EGFR|FGB|GIP|GNAS|GRP|GPR68|BRSK2|PASK|TRPM4|NLGN2	-1.3
GO Biological Processes	GO:0007189	adenylate cyclase-activating G protein-coupled receptor signaling pathway	19_GO:0050896 response to stimulus	-3.3	3	4.2	30284	164	811	13	1.6	0.44	111|136|1269|2695|2778|2849|5350|5741|9472|84873|122042|221188|283383	ADCY5|ADORA2B|CNR2|GIP|GNAS|GPR26|PLN|PTH|AKAP6|ADGRG7|RXFP2|ADGRG5|ADGRD1	-1.3
GO Biological Processes	GO:0043954	cellular component maintenance	19_GO:0009987 cellular process	-3.3	4.3	4.6	30284	69	811	8	0.99	0.35	7082|9699|22941|22999|55765|57555|80856|494513	TJP1|RIMS2|SHANK2|RIMS1|INAVA|NLGN2|LNPK|PJVK	-1.3
GO Biological Processes	GO:0009611	response to wounding	19_GO:0050896 response to stimulus	-3.3	2.1	3.8	30284	448	811	25	3.1	0.61	152|667|780|948|954|1607|2165|2244|2246|2695|2778|3685|3710|5653|7409|9068|22915|23173|54959|57834|60681|64332|64805|80856|221037	ADRA2C|DST|DDR1|CD36|ENTPD2|DGKB|F13B|FGB|FGF1|GIP|GNAS|ITGAV|ITPR3|KLK6|VAV1|ANGPTL1|MMRN1|METAP1|ODAM|CYP4F11|FKBP10|NFKBIZ|P2RY12|LNPK|JMJD1C	-1.3
GO Biological Processes	GO:0042269	regulation of natural killer cell mediated cytotoxicity	19_GO:0044419 biological process involved in interspecies interaction between organisms	-3.3	4.9	4.8	30284	53	811	7	0.86	0.32	3821|3823|7409|10859|22914|135250|100528032	KLRC1|KLRC3|VAV1|LILRB1|KLRK1|RAET1E|KLRC4-KLRK1	-1.3
GO Biological Processes	GO:0009914	hormone transport	19_GO:0051179 localization	-3.3	3.6	4.4	30284	105	811	10	1.2	0.39	1385|5799|6865|8111|9699|10599|54097|59341|64855|65266	CREB1|PTPRN2|TACR2|GPR68|RIMS2|SLCO1B1|FAM3B|TRPV4|NIBAN2|WNK4	-1.3
WikiPathways	WP138	Androgen receptor signaling		-3.3	3.9	4.4	30284	87	811	9	1.1	0.37	1385|1956|2288|6049|7337|8648|9475|9604|10499	CREB1|EGFR|FKBP4|RNF6|UBE3A|NCOA1|ROCK2|RNF14|NCOA2	-1.3
GO Biological Processes	GO:0006869	lipid transport	19_GO:0051179 localization	-3.3	2.2	3.9	30284	350	811	21	2.6	0.56	948|3783|5320|5321|6579|9217|9356|10349|10351|10396|10599|10877|23460|30814|57194|63924|63982|65266|79895|84162|255189	CD36|KCNN4|PLA2G2A|PLA2G4A|SLCO1A2|VAPB|SLC22A6|ABCA10|ABCA8|ATP8A1|SLCO1B1|CFHR4|ABCA6|PLA2G2E|ATP10A|CIDEC|ANO3|WNK4|ATP8B4|BLTP1|PLA2G4F	-1.2
Reactome Gene Sets	R-HSA-3295583	TRP channels		-3.3	7.2	5.2	30284	26	811	5	0.62	0.27	7442|8989|54795|59341|162514	TRPV1|TRPA1|TRPM4|TRPV4|TRPV3	-1.2
GO Biological Processes	GO:0045624	positive regulation of T-helper cell differentiation	19_GO:0002376 immune system process	-3.3	7.2	5.2	30284	26	811	5	0.62	0.27	5590|5914|7292|64332|84807	PRKCZ|RARA|TNFSF4|NFKBIZ|NFKBID	-1.2
Reactome Gene Sets	R-HSA-933541	TRAF6 mediated IRF7 activation		-3.3	7.2	5.2	30284	26	811	5	0.62	0.27	3441|3447|3449|3452|64135	IFNA4|IFNA13|IFNA16|IFNA21|IFIH1	-1.2
GO Biological Processes	GO:0120039	plasma membrane bounded cell projection morphogenesis	19_GO:0032502 developmental process	-3.3	2	3.8	30284	503	811	27	3.3	0.63	322|780|1272|1385|1946|1956|2046|2048|2290|5590|6049|6654|9024|23077|23405|23769|27255|53942|57463|57698|59352|84665|120892|152330|257194|285220|445582	APBB1|DDR1|CNTN1|CREB1|EFNA5|EGFR|EPHA8|EPHB2|FOXG1|PRKCZ|RNF6|SOS1|BRSK2|MYCBP2|DICER1|FLRT1|CNTN6|CNTN5|AMIGO1|SHTN1|LGR6|MYPN|LRRK2|CNTN4|NEGR1|EPHA6|POTEE	-1.2
GO Biological Processes	GO:0055074	calcium ion homeostasis	19_GO:0042592 homeostatic process	-3.2	2.6	4	30284	232	811	16	2	0.49	525|578|1258|2898|3710|5350|5741|5910|6546|8805|8989|9217|23155|59341|65266|130733	ATP6V1B1|BAK1|CNGB1|GRIK2|ITPR3|PLN|PTH|RAP1GDS1|SLC8A1|TRIM24|TRPA1|VAPB|CLCC1|TRPV4|WNK4|TMEM178A	-1.2
Canonical Pathways	M256	PID TAP63 PATHWAY		-3.2	4.8	4.7	30284	54	811	7	0.86	0.32	667|5268|6273|6604|11059|23405|83737	DST|SERPINB5|S100A2|SMARCD3|WWP1|DICER1|ITCH	-1.2
GO Biological Processes	GO:0070169	positive regulation of biomineral tissue development	19_GO:0032502 developmental process	-3.2	4.8	4.7	30284	54	811	7	0.86	0.32	240|4057|4208|5741|6546|10117|54361	ALOX5|LTF|MEF2C|PTH|SLC8A1|ENAM|WNT4	-1.2
GO Biological Processes	GO:0009755	hormone-mediated signaling pathway	19_GO:0050896 response to stimulus	-3.2	3.1	4.2	30284	146	811	12	1.5	0.42	1395|2099|2288|5741|5914|7068|7337|8648|9604|23081|122042|133522	CRHR2|ESR1|FKBP4|PTH|RARA|THRB|UBE3A|NCOA1|RNF14|KDM4C|RXFP2|PPARGC1B	-1.2
GO Biological Processes	GO:0002718	regulation of cytokine production involved in immune response	19_GO:0002376 immune system process	-3.2	3.3	4.2	30284	126	811	11	1.4	0.41	948|5590|7292|9474|9516|10859|11006|11187|54795|55765|163486	CD36|PRKCZ|TNFSF4|ATG5|LITAF|LILRB1|LILRB4|PKP3|TRPM4|INAVA|DENND1B	-1.2
GO Biological Processes	GO:0051960	regulation of nervous system development	19_GO:0032502 developmental process	-3.2	2.1	3.8	30284	454	811	25	3.1	0.61	302|816|1946|1956|2048|2290|3213|4152|5783|5914|6049|6604|7070|7161|7732|9231|23405|23769|57463|57555|57698|118738|154288|222223|388585	ANXA2|CAMK2B|EFNA5|EGFR|EPHB2|FOXG1|HOXB3|MBD1|PTPN13|RARA|RNF6|SMARCD3|THY1|TP73|RNF112|DLG5|DICER1|FLRT1|AMIGO1|NLGN2|SHTN1|ZNF488|KHDC3L|ELAPOR2|HES5	-1.2
Reactome Gene Sets	R-HSA-1250342	PI3K events in ERBB4 signaling		-3.2	16	6.6	30284	7	811	3	0.37	0.21	9542|10718|145957	NRG2|NRG3|NRG4	-1.2
GO Biological Processes	GO:0098828	modulation of inhibitory postsynaptic potential	19_GO:0032501 multicellular organismal process	-3.2	16	6.6	30284	7	811	3	0.37	0.21	9699|22999|57555	RIMS2|RIMS1|NLGN2	-1.2
GO Biological Processes	GO:0045630	positive regulation of T-helper 2 cell differentiation	19_GO:0002376 immune system process	-3.2	16	6.6	30284	7	811	3	0.37	0.21	5590|5914|7292	PRKCZ|RARA|TNFSF4	-1.2
GO Biological Processes	GO:2000224	regulation of testosterone biosynthetic process	19_GO:0050789 regulation of biological process	-3.2	16	6.6	30284	7	811	3	0.37	0.21	1385|8644|54361	CREB1|AKR1C3|WNT4	-1.2
GO Biological Processes	GO:0046541	saliva secretion	19_GO:0051179 localization	-3.2	16	6.6	30284	7	811	3	0.37	0.21	1128|1131|3783	CHRM1|CHRM3|KCNN4	-1.2
Reactome Gene Sets	R-HSA-1227986	Signaling by ERBB2		-3.2	5.6	4.8	30284	40	811	6	0.74	0.3	2066|5782|6654|9542|10718|145957	ERBB4|PTPN12|SOS1|NRG2|NRG3|NRG4	-1.2
GO Biological Processes	GO:0090066	regulation of anatomical structure size	19_GO:0065007 biological regulation	-3.2	2	3.7	30284	508	811	27	3.3	0.63	136|152|1182|1385|1946|1956|2244|3783|4868|5756|5865|5910|6049|6369|6546|6649|6708|7409|9026|9474|9475|10344|23108|54795|57698|59341|120892	ADORA2B|ADRA2C|CLCN3|CREB1|EFNA5|EGFR|FGB|KCNN4|NPHS1|TWF1|RAB3B|RAP1GDS1|RNF6|CCL24|SLC8A1|SOD3|SPTA1|VAV1|HIP1R|ATG5|ROCK2|CCL26|RAP1GAP2|TRPM4|SHTN1|TRPV4|LRRK2	-1.2
GO Biological Processes	GO:0006959	humoral immune response	19_GO:0002376 immune system process	-3.2	2.4	3.9	30284	282	811	18	2.2	0.52	240|727|820|2244|3075|3346|3441|3447|3449|3452|4057|4208|6369|9547|10344|10877|81494|149708	ALOX5|C5|CAMP|FGB|CFH|HTN1|IFNA4|IFNA13|IFNA16|IFNA21|LTF|MEF2C|CCL24|CXCL14|CCL26|CFHR4|CFHR5|WFDC5	-1.2
GO Biological Processes	GO:0019722	calcium-mediated signaling	19_GO:0050896 response to stimulus	-3.2	2.9	4	30284	169	811	13	1.6	0.44	1131|2898|3710|5350|6546|7442|8989|10645|10725|54795|55607|64805|120892	CHRM3|GRIK2|ITPR3|PLN|SLC8A1|TRPV1|TRPA1|CAMKK2|NFAT5|TRPM4|PPP1R9A|P2RY12|LRRK2	-1.2
GO Biological Processes	GO:0007605	sensory perception of sound	19_GO:0032501 multicellular organismal process	-3.2	2.9	4	30284	169	811	13	1.6	0.44	525|1833|3786|4648|7068|7275|9381|53942|93035|124590|125336|283310|494513	ATP6V1B1|EPYC|KCNQ3|MYO7B|THRB|TUB|OTOF|CNTN5|PKHD1L1|USH1G|LOXHD1|OTOGL|PJVK	-1.2
GO Biological Processes	GO:0030029	actin filament-based process	19_GO:0009987 cellular process	-3.2	1.9	3.7	30284	616	811	31	3.8	0.67	2036|3993|4289|4648|5756|5910|6328|6335|6708|7082|8452|9024|9026|9475|9639|9922|11187|29999|55607|57626|57698|59341|84665|133522|144347|154288|162514|221061|284382|399687|445582	EPB41L1|LLGL2|MKLN1|MYO7B|TWF1|RAP1GDS1|SCN3A|SCN9A|SPTA1|TJP1|CUL3|BRSK2|HIP1R|ROCK2|ARHGEF10|IQSEC1|PKP3|FSCN3|PPP1R9A|KLHL1|SHTN1|TRPV4|MYPN|PPARGC1B|RFLNA|KHDC3L|TRPV3|FAM171A1|ACTL9|MYO18A|POTEE	-1.2
Reactome Gene Sets	R-HSA-5683826	Surfactant metabolism		-3.2	6.9	5.1	30284	27	811	5	0.62	0.27	136|152|6440|51201|643834	ADORA2B|ADRA2C|SFTPC|ZDHHC2|PGA3	-1.2
GO Biological Processes	GO:0032680	regulation of tumor necrosis factor production	19_GO:0032501 multicellular organismal process	-3.2	2.7	4	30284	191	811	14	1.7	0.46	948|2048|2841|4057|5788|5914|9590|10859|11006|23405|64135|114900|120892|245928	CD36|EPHB2|GPR18|LTF|PTPRC|RARA|AKAP12|LILRB1|LILRB4|DICER1|IFIH1|C1QTNF4|LRRK2|DEFB114	-1.2
GO Biological Processes	GO:0051336	regulation of hydrolase activity	19_GO:0065007 biological regulation	-3.2	2	3.7	30284	457	811	25	3.1	0.61	317|578|1800|1946|4057|4208|5268|5684|6369|7070|7409|9639|10344|11033|22914|23151|23677|27237|54959|55031|57589|64786|85397|120892|100528032	APAF1|BAK1|DPEP1|EFNA5|LTF|MEF2C|SERPINB5|PSMA3|CCL24|THY1|VAV1|ARHGEF10|CCL26|ADAP1|KLRK1|GRAMD4|SH3BP4|ARHGEF16|ODAM|USP47|RIC1|TBC1D15|RGS8|LRRK2|KLRC4-KLRK1	-1.2
GO Biological Processes	GO:0048858	cell projection morphogenesis	19_GO:0032502 developmental process	-3.2	2	3.7	30284	510	811	27	3.3	0.63	322|780|1272|1385|1946|1956|2046|2048|2290|5590|6049|6654|9024|23077|23405|23769|27255|53942|57463|57698|59352|84665|120892|152330|257194|285220|445582	APBB1|DDR1|CNTN1|CREB1|EFNA5|EGFR|EPHA8|EPHB2|FOXG1|PRKCZ|RNF6|SOS1|BRSK2|MYCBP2|DICER1|FLRT1|CNTN6|CNTN5|AMIGO1|SHTN1|LGR6|MYPN|LRRK2|CNTN4|NEGR1|EPHA6|POTEE	-1.2
GO Biological Processes	GO:0051453	regulation of intracellular pH	19_GO:0042592 homeostatic process	-3.2	3.7	4.3	30284	90	811	9	1.1	0.37	525|766|1182|7337|54734|65010|84329|120892|653519	ATP6V1B1|CA7|CLCN3|UBE3A|RAB39A|SLC26A6|HVCN1|LRRK2|GPR89A	-1.2
Reactome Gene Sets	R-HSA-1482922	Acyl chain remodelling of PI		-3.1	9.3	5.5	30284	16	811	4	0.49	0.25	5320|5321|30814|255189	PLA2G2A|PLA2G4A|PLA2G2E|PLA2G4F	-1.2
Reactome Gene Sets	R-HSA-194068	Bile acid and bile salt metabolism		-3.1	5.5	4.7	30284	41	811	6	0.74	0.3	570|6579|8644|8648|10499|10599	BAAT|SLCO1A2|AKR1C3|NCOA1|NCOA2|SLCO1B1	-1.2
GO Biological Processes	GO:0050870	positive regulation of T cell activation	19_GO:0002376 immune system process	-3.1	2.4	3.9	30284	261	811	17	2.1	0.5	5590|5788|5914|6604|6708|7070|7292|7409|9580|10859|11006|22914|64332|84433|84807|84861|100528032	PRKCZ|PTPRC|RARA|SMARCD3|SPTA1|THY1|TNFSF4|VAV1|SOX13|LILRB1|LILRB4|KLRK1|NFKBIZ|CARD11|NFKBID|KLHL22|KLRC4-KLRK1	-1.2
GO Biological Processes	GO:0002312	B cell activation involved in immune response	19_GO:0002376 immune system process	-3.1	4.1	4.4	30284	73	811	8	0.99	0.35	3441|3447|3449|3452|4292|6482|64332|84542	IFNA4|IFNA13|IFNA16|IFNA21|MLH1|ST3GAL1|NFKBIZ|SANBR	-1.2
GO Biological Processes	GO:0055082	intracellular chemical homeostasis	19_GO:0042592 homeostatic process	-3.1	1.9	3.6	30284	593	811	30	3.7	0.66	525|578|766|1182|1258|1356|2898|2912|5350|5741|5799|5910|6337|6546|7337|7776|8989|9217|9562|23155|54734|59341|65010|65266|84329|84560|120892|130733|164656|653519	ATP6V1B1|BAK1|CA7|CLCN3|CNGB1|CP|GRIK2|GRM2|PLN|PTH|PTPRN2|RAP1GDS1|SCNN1A|SLC8A1|UBE3A|ZNF236|TRPA1|VAPB|MINPP1|CLCC1|RAB39A|TRPV4|SLC26A6|WNK4|HVCN1|MT4|LRRK2|TMEM178A|TMPRSS6|GPR89A	-1.2
GO Biological Processes	GO:0007043	cell-cell junction assembly	19_GO:0009987 cellular process	-3.1	3.2	4.1	30284	130	811	11	1.4	0.41	1016|2048|3982|4868|6904|7082|9231|11187|28513|59341|143162	CDH18|EPHB2|LIM2|NPHS1|TBCD|TJP1|DLG5|PKP3|CDH19|TRPV4|FRMPD2	-1.2
Reactome Gene Sets	R-HSA-5655302	Signaling by FGFR1 in disease		-3.1	6.7	5	30284	28	811	5	0.62	0.27	2246|6654|7750|8805|399687	FGF1|SOS1|ZMYM2|TRIM24|MYO18A	-1.2
GO Biological Processes	GO:0016048	detection of temperature stimulus	19_GO:0050896 response to stimulus	-3.1	6.7	5	30284	28	811	5	0.62	0.27	2898|6335|7442|63982|94233	GRIK2|SCN9A|TRPV1|ANO3|OPN4	-1.2
Reactome Gene Sets	R-HSA-1482839	Acyl chain remodelling of PE		-3.1	6.7	5	30284	28	811	5	0.62	0.27	5320|5321|30814|154141|255189	PLA2G2A|PLA2G4A|PLA2G2E|MBOAT1|PLA2G4F	-1.2
GO Biological Processes	GO:0046635	positive regulation of alpha-beta T cell activation	19_GO:0002376 immune system process	-3.1	4	4.3	30284	74	811	8	0.99	0.35	5590|5788|5914|7292|11006|64332|84433|84807	PRKCZ|PTPRC|RARA|TNFSF4|LILRB4|NFKBIZ|CARD11|NFKBID	-1.1
GO Biological Processes	GO:0018209	peptidyl-serine modification	19_GO:0009987 cellular process	-3.1	3.7	4.2	30284	92	811	9	1.1	0.37	4294|5590|6733|7786|23049|28989|51086|120892|146664	MAP3K10|PRKCZ|SRPK2|MAP3K12|SMG1|NTMT1|TNNI3K|LRRK2|MGAT5B	-1.1
GO Biological Processes	GO:0044703	multi-organism reproductive process	19_GO:0022414 reproductive process	-3.1	2.7	3.9	30284	195	811	14	1.7	0.46	780|1307|1833|2099|2288|2695|2778|5669|5673|5675|5676|5914|43847|54361	DDR1|COL16A1|EPYC|ESR1|FKBP4|GIP|GNAS|PSG1|PSG5|PSG6|PSG7|RARA|KLK14|WNT4	-1.1
GO Biological Processes	GO:0030534	adult behavior	19_GO:0032501 multicellular organismal process	-3.1	2.9	4	30284	152	811	12	1.5	0.42	525|1143|1182|2695|2743|2912|5090|6623|22941|55074|57555|57626	ATP6V1B1|CHRNB4|CLCN3|GIP|GLRB|GRM2|PBX3|SNCG|SHANK2|OXR1|NLGN2|KLHL1	-1.1
GO Biological Processes	GO:0010876	lipid localization	19_GO:0051179 localization	-3.1	2.1	3.7	30284	387	811	22	2.7	0.57	948|3783|5320|5321|6579|9217|9356|10349|10351|10396|10599|10877|23460|30814|57194|63924|63982|65266|79895|84162|255189|257194	CD36|KCNN4|PLA2G2A|PLA2G4A|SLCO1A2|VAPB|SLC22A6|ABCA10|ABCA8|ATP8A1|SLCO1B1|CFHR4|ABCA6|PLA2G2E|ATP10A|CIDEC|ANO3|WNK4|ATP8B4|BLTP1|PLA2G4F|NEGR1	-1.1
GO Biological Processes	GO:0007565	female pregnancy	19_GO:0022414 reproductive process	-3.1	2.8	3.9	30284	174	811	13	1.6	0.44	780|1307|1833|2099|2288|2695|2778|5669|5673|5675|5676|5914|54361	DDR1|COL16A1|EPYC|ESR1|FKBP4|GIP|GNAS|PSG1|PSG5|PSG6|PSG7|RARA|WNT4	-1.1
GO Biological Processes	GO:1903555	regulation of tumor necrosis factor superfamily cytokine production	19_GO:0032501 multicellular organismal process	-3.1	2.7	3.9	30284	196	811	14	1.7	0.46	948|2048|2841|4057|5788|5914|9590|10859|11006|23405|64135|114900|120892|245928	CD36|EPHB2|GPR18|LTF|PTPRC|RARA|AKAP12|LILRB1|LILRB4|DICER1|IFIH1|C1QTNF4|LRRK2|DEFB114	-1.1
GO Biological Processes	GO:0038127	ERBB signaling pathway	19_GO:0050896 response to stimulus	-3.1	3.3	4.1	30284	112	811	10	1.2	0.39	780|1956|2046|2048|2066|6654|9542|10718|145957|285220	DDR1|EGFR|EPHA8|EPHB2|ERBB4|SOS1|NRG2|NRG3|NRG4|EPHA6	-1.1
Reactome Gene Sets	R-HSA-418594	G alpha (i) signalling events		-3.1	2.3	3.8	30284	289	811	18	2.2	0.52	111|152|727|1269|1385|2778|2841|2912|3710|5173|5321|5367|10645|26960|56670|64805|221391|346562	ADCY5|ADRA2C|C5|CNR2|CREB1|GNAS|GPR18|GRM2|ITPR3|PDYN|PLA2G4A|PMCH|CAMKK2|NBEA|SUCNR1|P2RY12|OPN5|GNAT3	-1.1
GO Biological Processes	GO:1902414	protein localization to cell junction	19_GO:0051179 localization	-3.1	3.6	4.2	30284	93	811	9	1.1	0.37	2066|4289|4868|7082|9231|10369|23426|51201|57555	ERBB4|MKLN1|NPHS1|TJP1|DLG5|CACNG2|GRIP1|ZDHHC2|NLGN2	-1.1
GO Biological Processes	GO:0022412	cellular process involved in reproduction in multicellular organism	19_GO:0022414 reproductive process	-3	2.1	3.6	30284	416	811	23	2.8	0.58	4292|5350|5914|7142|8672|54361|63946|65010|79582|79846|84071|84691|122042|124912|135927|147650|149095|200162|257044|284382|317761|339834|402381	MLH1|PLN|RARA|TNP2|EIF4G3|WNT4|DMRTC2|SLC26A6|SPAG16|CFAP69|ARMC2|GARIN1B|RXFP2|SPACA3|LLCFC1|SPACA6|DCST1|SPAG17|CATSPERE|ACTL9|C14orf39|IHO1|SOHLH1	-1.1
GO Biological Processes	GO:0035590	purinergic nucleotide receptor signaling pathway	19_GO:0050896 response to stimulus	-3	6.4	4.9	30284	29	811	5	0.62	0.27	111|136|5031|29909|64805	ADCY5|ADORA2B|P2RY6|GPR171|P2RY12	-1.1
GO Biological Processes	GO:0030641	regulation of cellular pH	19_GO:0042592 homeostatic process	-3	3.6	4.1	30284	94	811	9	1.1	0.37	525|766|1182|7337|54734|65010|84329|120892|653519	ATP6V1B1|CA7|CLCN3|UBE3A|RAB39A|SLC26A6|HVCN1|LRRK2|GPR89A	-1.1
GO Biological Processes	GO:0046879	hormone secretion	19_GO:0051179 localization	-3	3.6	4.1	30284	94	811	9	1.1	0.37	1385|5799|6865|8111|9699|54097|59341|64855|65266	CREB1|PTPRN2|TACR2|GPR68|RIMS2|FAM3B|TRPV4|NIBAN2|WNK4	-1.1
GO Biological Processes	GO:0050805	negative regulation of synaptic transmission	19_GO:0048519 negative regulation of biological process	-3	5.2	4.6	30284	43	811	6	0.74	0.3	1269|2898|2912|5367|22941|84896	CNR2|GRIK2|GRM2|PMCH|SHANK2|ATAD1	-1.1
Reactome Gene Sets	R-HSA-373076	Class A/1 (Rhodopsin-like receptors)		-3	2.2	3.7	30284	316	811	19	2.3	0.53	136|152|727|1128|1131|1269|2841|2922|5031|5173|5367|6865|8111|54886|56670|64805|94233|122042|221391	ADORA2B|ADRA2C|C5|CHRM1|CHRM3|CNR2|GPR18|GRP|P2RY6|PDYN|PMCH|TACR2|GPR68|PLPPR1|SUCNR1|P2RY12|OPN4|RXFP2|OPN5	-1.1
Reactome Gene Sets	R-HSA-111885	Opioid Signalling		-3	3.9	4.2	30284	76	811	8	0.99	0.35	111|1385|3710|5173|5321|10645|26960|346562	ADCY5|CREB1|ITPR3|PDYN|PLA2G4A|CAMKK2|NBEA|GNAT3	-1.1
GO Biological Processes	GO:0070268	cornification	19_GO:0032502 developmental process	-3	14	6.1	30284	8	811	3	0.37	0.21	25818|204219|643418	KLK5|CERS3|LIPN	-1.1
GO Biological Processes	GO:1900157	regulation of bone mineralization involved in bone maturation	19_GO:0032502 developmental process	-3	14	6.1	30284	8	811	3	0.37	0.21	4057|5741|144347	LTF|PTH|RFLNA	-1.1
GO Biological Processes	GO:0098814	spontaneous synaptic transmission	19_GO:0050789 regulation of biological process	-3	14	6.1	30284	8	811	3	0.37	0.21	6857|8448|9699	SYT1|DOC2A|RIMS2	-1.1
GO Biological Processes	GO:0002831	regulation of response to biotic stimulus	19_GO:0050896 response to stimulus	-3	1.9	3.5	30284	576	811	29	3.6	0.65	948|2099|3075|3821|3823|4057|7409|9474|10859|11005|22914|22978|23151|23328|25818|26057|54502|55765|57162|64135|64332|79844|83737|84861|90678|135250|149095|245928|100528032	CD36|ESR1|CFH|KLRC1|KLRC3|LTF|VAV1|ATG5|LILRB1|SPINK5|KLRK1|NT5C2|GRAMD4|SASH1|KLK5|ANKRD17|RBM47|INAVA|PELI1|IFIH1|NFKBIZ|ZDHHC11|ITCH|KLHL22|LRSAM1|RAET1E|DCST1|DEFB114|KLRC4-KLRK1	-1.1
GO Biological Processes	GO:0002715	regulation of natural killer cell mediated immunity	19_GO:0044419 biological process involved in interspecies interaction between organisms	-3	4.4	4.4	30284	59	811	7	0.86	0.32	3821|3823|7409|10859|22914|135250|100528032	KLRC1|KLRC3|VAV1|LILRB1|KLRK1|RAET1E|KLRC4-KLRK1	-1.1
KEGG Pathway	hsa04921	Oxytocin signaling pathway		-3	2.9	3.9	30284	155	811	12	1.5	0.42	111|816|1956|2778|3710|4208|5321|5567|9475|10369|10645|255189	ADCY5|CAMK2B|EGFR|GNAS|ITPR3|MEF2C|PLA2G4A|PRKACB|ROCK2|CACNG2|CAMKK2|PLA2G4F	-1.1
GO Biological Processes	GO:0060348	bone development	19_GO:0032502 developmental process	-3	2.6	3.8	30284	199	811	14	1.7	0.46	302|1833|2121|2778|3292|4057|4208|4969|5788|5914|8111|56987|59341|85301	ANXA2|EPYC|EVC|GNAS|HSD17B1|LTF|MEF2C|OGN|PTPRC|RARA|GPR68|BBX|TRPV4|COL27A1	-1.1
GO Biological Processes	GO:0071692	protein localization to extracellular region	19_GO:0051179 localization	-3	3	3.9	30284	135	811	11	1.4	0.41	2778|4253|5551|5799|6623|6865|8111|9699|54097|56670|199699	GNAS|MIA2|PRF1|PTPRN2|SNCG|TACR2|GPR68|RIMS2|FAM3B|SUCNR1|DAND5	-1.1
GO Biological Processes	GO:0007420	brain development	19_GO:0032502 developmental process	-3	1.8	3.5	30284	745	811	35	4.3	0.71	317|1272|1385|1956|2048|2066|2290|3213|5090|5626|5914|6654|7337|8648|9118|9231|9625|10718|23030|26468|53942|54361|55130|56917|57463|57626|57688|64805|80184|120892|152330|158067|257194|388585|445582	APAF1|CNTN1|CREB1|EGFR|EPHB2|ERBB4|FOXG1|HOXB3|PBX3|PROP1|RARA|SOS1|UBE3A|NCOA1|INA|DLG5|AATK|NRG3|KDM4B|LHX6|CNTN5|WNT4|ODAD2|MEIS3|AMIGO1|KLHL1|ZSWIM6|P2RY12|CEP290|LRRK2|CNTN4|AK8|NEGR1|HES5|POTEE	-1.1
GO Biological Processes	GO:0045494	photoreceptor cell maintenance	19_GO:0042592 homeostatic process	-3	5.1	4.5	30284	44	811	6	0.74	0.3	1182|1258|7275|85015|124590|145226	CLCN3|CNGB1|TUB|USP45|USH1G|RDH12	-1.1
GO Biological Processes	GO:0030501	positive regulation of bone mineralization	19_GO:0032502 developmental process	-3	5.1	4.5	30284	44	811	6	0.74	0.3	240|4057|4208|5741|6546|54361	ALOX5|LTF|MEF2C|PTH|SLC8A1|WNT4	-1.1
GO Biological Processes	GO:0043408	regulation of MAPK cascade	19_GO:0050896 response to stimulus	-3	1.8	3.5	30284	662	811	32	3.9	0.68	152|948|1956|2046|2048|2066|2244|2246|4208|4294|5031|5320|5590|5788|5910|7161|7786|8000|9475|9590|11006|23286|23328|54361|55024|55765|59341|83737|114897|120892|245928|255743	ADRA2C|CD36|EGFR|EPHA8|EPHB2|ERBB4|FGB|FGF1|MEF2C|MAP3K10|P2RY6|PLA2G2A|PRKCZ|PTPRC|RAP1GDS1|TP73|MAP3K12|PSCA|ROCK2|AKAP12|LILRB4|WWC1|SASH1|WNT4|BANK1|INAVA|TRPV4|ITCH|C1QTNF1|LRRK2|DEFB114|NPNT	-1.1
GO Biological Processes	GO:0060998	regulation of dendritic spine development	19_GO:0032502 developmental process	-3	4.4	4.3	30284	60	811	7	0.86	0.32	816|2048|4208|7337|9231|50807|57555	CAMK2B|EPHB2|MEF2C|UBE3A|DLG5|ASAP1|NLGN2	-1.1
GO Biological Processes	GO:0030518	nuclear receptor-mediated steroid hormone signaling pathway	19_GO:0050896 response to stimulus	-3	4.4	4.3	30284	60	811	7	0.86	0.32	2099|2288|7337|8648|9604|23081|133522	ESR1|FKBP4|UBE3A|NCOA1|RNF14|KDM4C|PPARGC1B	-1.1
GO Biological Processes	GO:0010720	positive regulation of cell development	19_GO:0032502 developmental process	-3	2	3.6	30284	447	811	24	3	0.6	816|1385|1946|1956|2048|2290|5590|5788|5914|6604|7161|7292|7732|8111|9580|11006|23405|57463|57698|64332|84807|118738|133522|154288	CAMK2B|CREB1|EFNA5|EGFR|EPHB2|FOXG1|PRKCZ|PTPRC|RARA|SMARCD3|TP73|TNFSF4|RNF112|GPR68|SOX13|LILRB4|DICER1|AMIGO1|SHTN1|NFKBIZ|NFKBID|ZNF488|PPARGC1B|KHDC3L	-1.1
GO Biological Processes	GO:0051259	protein complex oligomerization	19_GO:0009987 cellular process	-3	2.3	3.7	30284	271	811	17	2.1	0.5	241|3710|3783|5551|5961|6857|7161|7442|7732|7837|8989|51133|54795|56341|64135|84433|201176	ALOX5AP|ITPR3|KCNN4|PRF1|PRPH2|SYT1|TP73|TRPV1|RNF112|PXDN|TRPA1|KCTD3|TRPM4|PRMT8|IFIH1|CARD11|ARHGAP27	-1.1
Reactome Gene Sets	R-HSA-9833109	Evasion by RSV of host interferon responses		-3	6.2	4.7	30284	30	811	5	0.62	0.27	3441|3447|3449|3452|64135	IFNA4|IFNA13|IFNA16|IFNA21|IFIH1	-1.1
GO Biological Processes	GO:0010810	regulation of cell-substrate adhesion	19_GO:0050789 regulation of biological process	-3	2.5	3.7	30284	224	811	15	1.8	0.47	780|948|1307|1842|1946|2244|3346|5590|6904|7070|9475|51057|54361|55679|255743	DDR1|CD36|COL16A1|ECM2|EFNA5|FGB|HTN1|PRKCZ|TBCD|THY1|ROCK2|WDPCP|WNT4|LIMS2|NPNT	-1.1
GO Biological Processes	GO:0002252	immune effector process	19_GO:0002376 immune system process	-2.9	2	3.5	30284	474	811	25	3.1	0.61	136|727|2922|3075|3441|3447|3449|3452|3560|4292|5551|6482|7409|10814|10859|10877|22914|55904|56670|64332|81494|84542|135250|339390|100528032	ADORA2B|C5|GRP|CFH|IFNA4|IFNA13|IFNA16|IFNA21|IL2RB|MLH1|PRF1|ST3GAL1|VAV1|CPLX2|LILRB1|CFHR4|KLRK1|KMT2E|SUCNR1|NFKBIZ|CFHR5|SANBR|RAET1E|CLEC4G|KLRC4-KLRK1	-1.1
GO Biological Processes	GO:0010975	regulation of neuron projection development	19_GO:0032502 developmental process	-2.9	2	3.5	30284	448	811	24	3	0.6	322|780|816|1272|1946|2048|2288|5653|5756|5792|6049|7070|7337|9024|23077|23251|57463|57698|59341|114788|120892|154141|154288|257194	APBB1|DDR1|CAMK2B|CNTN1|EFNA5|EPHB2|FKBP4|KLK6|TWF1|PTPRF|RNF6|THY1|UBE3A|BRSK2|MYCBP2|MINAR1|AMIGO1|SHTN1|TRPV4|CSMD3|LRRK2|MBOAT1|KHDC3L|NEGR1	-1.1
GO Biological Processes	GO:0140056	organelle localization by membrane tethering	19_GO:0051179 localization	-2.9	3.8	4.2	30284	78	811	8	0.99	0.35	6857|9217|9699|10814|22999|54536|55763|80184	SYT1|VAPB|RIMS2|CPLX2|RIMS1|EXOC6|EXOC1|CEP290	-1.1
GO Biological Processes	GO:0002830	positive regulation of type 2 immune response	19_GO:0002376 immune system process	-2.9	8.3	5.1	30284	18	811	4	0.49	0.25	5590|5914|7292|163486	PRKCZ|RARA|TNFSF4|DENND1B	-1.1
Reactome Gene Sets	R-HSA-1482925	Acyl chain remodelling of PG		-2.9	8.3	5.1	30284	18	811	4	0.49	0.25	5320|5321|30814|255189	PLA2G2A|PLA2G4A|PLA2G2E|PLA2G4F	-1.1
GO Biological Processes	GO:0010038	response to metal ion	19_GO:0050896 response to stimulus	-2.9	2.2	3.6	30284	346	811	20	2.5	0.54	241|1385|1800|1956|2244|3292|3710|3786|4208|5741|6649|6857|8644|9474|10369|56670|84329|84560|120892|100271927	ALOX5AP|CREB1|DPEP1|EGFR|FGB|HSD17B1|ITPR3|KCNQ3|MEF2C|PTH|SOD3|SYT1|AKR1C3|ATG5|CACNG2|SUCNR1|HVCN1|MT4|LRRK2|RASA4B	-1.1
GO Biological Processes	GO:0045619	regulation of lymphocyte differentiation	19_GO:0002376 immune system process	-2.9	2.5	3.7	30284	225	811	15	1.8	0.47	5590|5788|5914|6604|6654|7292|8456|9580|11005|11006|64332|84433|84807|282618|339390	PRKCZ|PTPRC|RARA|SMARCD3|SOS1|TNFSF4|FOXN1|SOX13|SPINK5|LILRB4|NFKBIZ|CARD11|NFKBID|IFNL1|CLEC4G	-1.1
GO Biological Processes	GO:0051223	regulation of protein transport	19_GO:0051179 localization	-2.9	2	3.5	30284	449	811	24	3	0.6	111|152|240|322|948|1128|1131|1946|1956|2244|2695|2778|3783|4946|5590|5910|8111|9024|51201|54795|57555|80184|337867|399687	ADCY5|ADRA2C|ALOX5|APBB1|CD36|CHRM1|CHRM3|EFNA5|EGFR|FGB|GIP|GNAS|KCNN4|OAZ1|PRKCZ|RAP1GDS1|GPR68|BRSK2|ZDHHC2|TRPM4|NLGN2|CEP290|UBAC2|MYO18A	-1.1
Canonical Pathways	M145	PID P53 DOWNSTREAM PATHWAY		-2.9	3	3.9	30284	137	811	11	1.4	0.41	174|317|578|1956|4292|5268|6273|7027|7161|25946|79370	AFP|APAF1|BAK1|EGFR|MLH1|SERPINB5|S100A2|TFDP1|TP73|ZNF385A|BCL2L14	-1.1
KEGG Pathway	hsa04970	Salivary secretion		-2.9	3.5	4	30284	97	811	9	1.1	0.37	111|278|820|1131|2778|3346|3710|3783|5567	ADCY5|AMY1C|CAMP|CHRM3|GNAS|HTN1|ITPR3|KCNN4|PRKACB	-1.1
GO Biological Processes	GO:0050708	regulation of protein secretion	19_GO:0051179 localization	-2.9	2.3	3.6	30284	273	811	17	2.1	0.5	111|152|240|322|1131|1946|1956|2244|2695|2778|3783|5910|8111|9024|54795|57555|399687	ADCY5|ADRA2C|ALOX5|APBB1|CHRM3|EFNA5|EGFR|FGB|GIP|GNAS|KCNN4|RAP1GDS1|GPR68|BRSK2|TRPM4|NLGN2|MYO18A	-1
Reactome Gene Sets	R-HSA-112043	PLC beta mediated events		-2.9	5	4.4	30284	45	811	6	0.74	0.3	111|1385|3710|5321|10645|26960	ADCY5|CREB1|ITPR3|PLA2G4A|CAMKK2|NBEA	-1
GO Biological Processes	GO:0050953	sensory perception of light stimulus	19_GO:0032501 multicellular organismal process	-2.9	2.5	3.7	30284	226	811	15	1.8	0.47	1258|1406|1415|2140|2743|4284|5961|11081|22999|94233|124590|145226|221391|346007|346562	CNGB1|CRX|CRYBB2|EYA3|GLRB|MIP|PRPH2|KERA|RIMS1|OPN4|USH1G|RDH12|OPN5|EYS|GNAT3	-1
WikiPathways	WP437	EGF EGFR signaling		-2.9	2.8	3.8	30284	159	811	12	1.5	0.42	1385|1956|4208|4214|5590|5782|6654|7409|7837|9922|50807|83737	CREB1|EGFR|MEF2C|MAP3K1|PRKCZ|PTPN12|SOS1|VAV1|PXDN|IQSEC1|ASAP1|ITCH	-1
Canonical Pathways	M19	PID P73PATHWAY		-2.9	3.8	4.1	30284	79	811	8	0.99	0.35	174|578|5567|6273|7161|23151|63970|83737	AFP|BAK1|PRKACB|S100A2|TP73|GRAMD4|TP53AIP1|ITCH	-1
GO Biological Processes	GO:0050951	sensory perception of temperature stimulus	19_GO:0032501 multicellular organismal process	-2.9	6	4.6	30284	31	811	5	0.62	0.27	2898|6335|7442|8989|94233	GRIK2|SCN9A|TRPV1|TRPA1|OPN4	-1
WikiPathways	WP4912	SARS coronavirus and innate immunity		-2.9	6	4.6	30284	31	811	5	0.62	0.27	3441|3447|3449|3452|64135	IFNA4|IFNA13|IFNA16|IFNA21|IFIH1	-1
WikiPathways	WP5432	Omega 3 fatty acids in senescence		-2.9	6	4.6	30284	31	811	5	0.62	0.27	240|1800|2854|5321|9536	ALOX5|DPEP1|GPR32|PLA2G4A|PTGES	-1
WikiPathways	WP5122	Prostaglandin and leukotriene metabolism in senescence		-2.9	6	4.6	30284	31	811	5	0.62	0.27	240|241|2778|5321|9536	ALOX5|ALOX5AP|GNAS|PLA2G4A|PTGES	-1
GO Biological Processes	GO:0007193	adenylate cyclase-inhibiting G protein-coupled receptor signaling pathway	19_GO:0050896 response to stimulus	-2.9	3.7	4.1	30284	80	811	8	0.99	0.35	111|1128|1131|2912|5064|9590|64805|122042	ADCY5|CHRM1|CHRM3|GRM2|PALM|AKAP12|P2RY12|RXFP2	-1
GO Biological Processes	GO:0022600	digestive system process	19_GO:0032501 multicellular organismal process	-2.9	3.7	4.1	30284	80	811	8	0.99	0.35	948|1128|1131|3783|4585|4588|55765|65010	CD36|CHRM1|CHRM3|KCNN4|MUC4|MUC6|INAVA|SLC26A6	-1
Reactome Gene Sets	R-HSA-9717189	Sensory perception of taste		-2.9	4.9	4.4	30284	46	811	6	0.74	0.3	3710|6328|6335|6337|54795|346562	ITPR3|SCN3A|SCN9A|SCNN1A|TRPM4|GNAT3	-1
GO Biological Processes	GO:0095500	acetylcholine receptor signaling pathway	19_GO:0050896 response to stimulus	-2.9	4.9	4.4	30284	46	811	6	0.74	0.3	1128|1131|1143|4062|8000|85397	CHRM1|CHRM3|CHRNB4|LY6H|PSCA|RGS8	-1
WikiPathways	WP5444	Acetaminophen in analgesia and antipyresis		-2.8	12	5.7	30284	9	811	3	0.37	0.21	3786|7442|8989	KCNQ3|TRPV1|TRPA1	-1
GO Biological Processes	GO:0060081	membrane hyperpolarization	19_GO:0065007 biological regulation	-2.8	12	5.7	30284	9	811	3	0.37	0.21	3786|5590|10369	KCNQ3|PRKCZ|CACNG2	-1
GO Biological Processes	GO:0001973	G protein-coupled adenosine receptor signaling pathway	19_GO:0050896 response to stimulus	-2.8	12	5.7	30284	9	811	3	0.37	0.21	111|136|64805	ADCY5|ADORA2B|P2RY12	-1
GO Biological Processes	GO:0035588	G protein-coupled purinergic receptor signaling pathway	19_GO:0050896 response to stimulus	-2.8	12	5.7	30284	9	811	3	0.37	0.21	111|136|64805	ADCY5|ADORA2B|P2RY12	-1
GO Biological Processes	GO:0002767	immune response-inhibiting cell surface receptor signaling pathway	19_GO:0002376 immune system process	-2.8	12	5.7	30284	9	811	3	0.37	0.21	3821|10859|11006	KLRC1|LILRB1|LILRB4	-1
GO Biological Processes	GO:0046645	positive regulation of gamma-delta T cell activation	19_GO:0002376 immune system process	-2.8	12	5.7	30284	9	811	3	0.37	0.21	5788|9580|10859	PTPRC|SOX13|LILRB1	-1
GO Biological Processes	GO:0007588	excretion	19_GO:0032501 multicellular organismal process	-2.8	7.9	5	30284	19	811	4	0.49	0.25	525|1143|7442|9356	ATP6V1B1|CHRNB4|TRPV1|SLC22A6	-1
Reactome Gene Sets	R-HSA-9772573	Late SARS-CoV-2 Infection Events		-2.8	4.1	4.2	30284	63	811	7	0.86	0.32	6482|6484|6733|25834|51201|63982|79844	ST3GAL1|ST3GAL4|SRPK2|MGAT4C|ZDHHC2|ANO3|ZDHHC11	-1
GO Biological Processes	GO:0003018	vascular process in circulatory system	19_GO:0032501 multicellular organismal process	-2.8	2.3	3.6	30284	278	811	17	2.1	0.5	136|152|948|1956|2244|5910|6546|6649|6865|7082|9194|9474|9475|9590|10396|54795|59341	ADORA2B|ADRA2C|CD36|EGFR|FGB|RAP1GDS1|SLC8A1|SOD3|TACR2|TJP1|SLC16A7|ATG5|ROCK2|AKAP12|ATP8A1|TRPM4|TRPV4	-1
GO Biological Processes	GO:0019725	cellular homeostasis	19_GO:0042592 homeostatic process	-2.8	1.8	3.4	30284	703	811	33	4.1	0.69	525|578|766|1182|1258|1356|2660|2898|2912|3783|5350|5741|5799|5910|6337|6546|7337|7776|8989|9217|9562|23155|51022|54734|59341|65010|65266|84329|84560|120892|130733|164656|653519	ATP6V1B1|BAK1|CA7|CLCN3|CNGB1|CP|MSTN|GRIK2|GRM2|KCNN4|PLN|PTH|PTPRN2|RAP1GDS1|SCNN1A|SLC8A1|UBE3A|ZNF236|TRPA1|VAPB|MINPP1|CLCC1|GLRX2|RAB39A|TRPV4|SLC26A6|WNK4|HVCN1|MT4|LRRK2|TMEM178A|TMPRSS6|GPR89A	-1
GO Biological Processes	GO:0001910	regulation of leukocyte mediated cytotoxicity	19_GO:0002376 immune system process	-2.8	3.4	3.9	30284	100	811	9	1.1	0.37	3821|3823|5788|7409|10859|22914|26228|135250|100528032	KLRC1|KLRC3|PTPRC|VAV1|LILRB1|KLRK1|STAP1|RAET1E|KLRC4-KLRK1	-1
Reactome Gene Sets	R-HSA-2672351	Stimuli-sensing channels		-2.8	3.4	3.9	30284	100	811	9	1.1	0.37	6337|7442|8989|11059|54795|59341|63982|65266|162514	SCNN1A|TRPV1|TRPA1|WWP1|TRPM4|TRPV4|ANO3|WNK4|TRPV3	-1
GO Biological Processes	GO:0002710	negative regulation of T cell mediated immunity	19_GO:0002376 immune system process	-2.8	5.8	4.5	30284	32	811	5	0.62	0.27	3821|5788|10859|11006|339390	KLRC1|PTPRC|LILRB1|LILRB4|CLEC4G	-0.99
GO Biological Processes	GO:0071715	icosanoid transport	19_GO:0051179 localization	-2.8	4.8	4.3	30284	47	811	6	0.74	0.3	5320|5321|9356|10599|30814|255189	PLA2G2A|PLA2G4A|SLC22A6|SLCO1B1|PLA2G2E|PLA2G4F	-0.98
GO Biological Processes	GO:2000516	positive regulation of CD4-positive, alpha-beta T cell activation	19_GO:0002376 immune system process	-2.8	4.8	4.3	30284	47	811	6	0.74	0.3	5590|5914|7292|64332|84433|84807	PRKCZ|RARA|TNFSF4|NFKBIZ|CARD11|NFKBID	-0.98
GO Biological Processes	GO:0046942	carboxylic acid transport	19_GO:0051179 localization	-2.8	2.2	3.5	30284	304	811	18	2.2	0.52	948|2912|3993|5320|5321|6579|7442|9194|9356|10599|11136|30814|65010|115019|120103|153129|255189|284129	CD36|GRM2|LLGL2|PLA2G2A|PLA2G4A|SLCO1A2|TRPV1|SLC16A7|SLC22A6|SLCO1B1|SLC7A9|PLA2G2E|SLC26A6|SLC26A9|SLC36A4|SLC38A9|PLA2G4F|SLC26A11	-0.98
GO Biological Processes	GO:0044089	positive regulation of cellular component biogenesis	19_GO:0048518 positive regulation of biological process	-2.8	1.9	3.4	30284	512	811	26	3.2	0.62	578|948|1307|1946|2048|2660|3038|4868|5064|6369|7070|9026|9231|9474|9475|9639|10142|10344|23769|50807|54361|57463|57555|64805|90678|255967	BAK1|CD36|COL16A1|EFNA5|EPHB2|MSTN|HAS3|NPHS1|PALM|CCL24|THY1|HIP1R|DLG5|ATG5|ROCK2|ARHGEF10|AKAP9|CCL26|FLRT1|ASAP1|WNT4|AMIGO1|NLGN2|P2RY12|LRSAM1|PAN3	-0.98
GO Biological Processes	GO:0071774	response to fibroblast growth factor	19_GO:0050896 response to stimulus	-2.8	2.9	3.7	30284	142	811	11	1.4	0.41	780|1956|2046|2048|2066|2246|5741|6654|23769|54361|285220	DDR1|EGFR|EPHA8|EPHB2|ERBB4|FGF1|PTH|SOS1|FLRT1|WNT4|EPHA6	-0.97
GO Biological Processes	GO:0016079	synaptic vesicle exocytosis	19_GO:0051179 localization	-2.8	4.1	4.1	30284	64	811	7	0.86	0.32	6857|8448|9381|9699|10814|22999|91683	SYT1|DOC2A|OTOF|RIMS2|CPLX2|RIMS1|SYT12	-0.97
GO Biological Processes	GO:0030500	regulation of bone mineralization	19_GO:0032502 developmental process	-2.8	3.6	4	30284	82	811	8	0.99	0.35	240|4057|4208|5741|6546|54361|54795|144347	ALOX5|LTF|MEF2C|PTH|SLC8A1|WNT4|TRPM4|RFLNA	-0.97
GO Biological Processes	GO:0015849	organic acid transport	19_GO:0051179 localization	-2.8	2.2	3.5	30284	305	811	18	2.2	0.52	948|2912|3993|5320|5321|6579|7442|9194|9356|10599|11136|30814|65010|115019|120103|153129|255189|284129	CD36|GRM2|LLGL2|PLA2G2A|PLA2G4A|SLCO1A2|TRPV1|SLC16A7|SLC22A6|SLCO1B1|SLC7A9|PLA2G2E|SLC26A6|SLC26A9|SLC36A4|SLC38A9|PLA2G4F|SLC26A11	-0.97
GO Biological Processes	GO:0061024	membrane organization	19_GO:0009987 cellular process	-2.8	1.7	3.3	30284	764	811	35	4.3	0.71	302|578|948|1182|1956|2048|2743|3783|5788|6708|6857|8452|8871|9026|9217|9381|10396|22878|22999|23471|54536|54734|55763|57194|57555|63924|63982|79895|84162|124912|135927|147650|149095|284697|399687	ANXA2|BAK1|CD36|CLCN3|EGFR|EPHB2|GLRB|KCNN4|PTPRC|SPTA1|SYT1|CUL3|SYNJ2|HIP1R|VAPB|OTOF|ATP8A1|TRAPPC8|RIMS1|TRAM1|EXOC6|RAB39A|EXOC1|ATP10A|NLGN2|CIDEC|ANO3|ATP8B4|BLTP1|SPACA3|LLCFC1|SPACA6|DCST1|BTBD8|MYO18A	-0.97
GO Biological Processes	GO:0009266	response to temperature stimulus	19_GO:0050896 response to stimulus	-2.8	2.7	3.7	30284	164	811	12	1.5	0.42	2246|2898|6335|7442|8989|22797|51022|51316|59341|63982|94233|162514	FGF1|GRIK2|SCN9A|TRPV1|TRPA1|TFEC|GLRX2|PLAC8|TRPV4|ANO3|OPN4|TRPV3	-0.97
GO Biological Processes	GO:0030168	platelet activation	19_GO:0032501 multicellular organismal process	-2.8	3.3	3.9	30284	102	811	9	1.1	0.37	152|954|1607|2244|2778|3710|7409|23173|64805	ADRA2C|ENTPD2|DGKB|FGB|GNAS|ITPR3|VAV1|METAP1|P2RY12	-0.95
GO Biological Processes	GO:0050764	regulation of phagocytosis	19_GO:0051179 localization	-2.8	3.3	3.9	30284	102	811	9	1.1	0.37	948|3560|3685|5788|7275|9474|26228|124912|399687	CD36|IL2RB|ITGAV|PTPRC|TUB|ATG5|STAP1|SPACA3|MYO18A	-0.95
GO Biological Processes	GO:0002009	morphogenesis of an epithelium	19_GO:0032502 developmental process	-2.8	1.9	3.4	30284	462	811	24	3	0.6	317|780|1956|2066|2099|2246|3685|4208|5268|5567|5914|6654|8456|9024|9231|23059|27152|43847|51057|54361|65266|80184|255743|388585	APAF1|DDR1|EGFR|ERBB4|ESR1|FGF1|ITGAV|MEF2C|SERPINB5|PRKACB|RARA|SOS1|FOXN1|BRSK2|DLG5|CLUAP1|INTU|KLK14|WDPCP|WNT4|WNK4|CEP290|NPNT|HES5	-0.95
GO Biological Processes	GO:0050891	multicellular organismal-level water homeostasis	19_GO:0042592 homeostatic process	-2.8	5.7	4.4	30284	33	811	5	0.62	0.27	525|2778|5567|6337|59341	ATP6V1B1|GNAS|PRKACB|SCNN1A|TRPV4	-0.95
Reactome Gene Sets	R-HSA-111996	Ca-dependent events		-2.8	5.7	4.4	30284	33	811	5	0.62	0.27	111|1385|5321|10645|26960	ADCY5|CREB1|PLA2G4A|CAMKK2|NBEA	-0.95
GO Biological Processes	GO:0035418	protein localization to synapse	19_GO:0051179 localization	-2.8	4	4	30284	65	811	7	0.86	0.32	2066|4289|4868|10369|23426|51201|57555	ERBB4|MKLN1|NPHS1|CACNG2|GRIP1|ZDHHC2|NLGN2	-0.94
GO Biological Processes	GO:0046629	gamma-delta T cell activation	19_GO:0002376 immune system process	-2.8	7.5	4.8	30284	20	811	4	0.49	0.25	2841|3821|5788|9580	GPR18|KLRC1|PTPRC|SOX13	-0.94
GO Biological Processes	GO:0034260	negative regulation of GTPase activity	19_GO:0048519 negative regulation of biological process	-2.8	7.5	4.8	30284	20	811	4	0.49	0.25	22914|23677|120892|100528032	KLRK1|SH3BP4|LRRK2|KLRC4-KLRK1	-0.94
GO Biological Processes	GO:0032674	regulation of interleukin-5 production	19_GO:0032501 multicellular organismal process	-2.8	7.5	4.8	30284	20	811	4	0.49	0.25	5590|5914|11006|282618	PRKCZ|RARA|LILRB4|IFNL1	-0.94
GO Biological Processes	GO:0007204	positive regulation of cytosolic calcium ion concentration	19_GO:0065007 biological regulation	-2.7	2.7	3.6	30284	166	811	12	1.5	0.42	111|578|948|2099|2854|3685|3710|6546|7442|54795|59341|114897	ADCY5|BAK1|CD36|ESR1|GPR32|ITGAV|ITPR3|SLC8A1|TRPV1|TRPM4|TRPV4|C1QTNF1	-0.94
GO Biological Processes	GO:0046777	protein autophosphorylation	19_GO:0009987 cellular process	-2.7	2.8	3.7	30284	145	811	11	1.4	0.41	780|816|1956|2066|4294|7786|10645|23049|23178|51086|120892	DDR1|CAMK2B|EGFR|ERBB4|MAP3K10|MAP3K12|CAMKK2|SMG1|PASK|TNNI3K|LRRK2	-0.92
GO Biological Processes	GO:0006821	chloride transport	19_GO:0051179 localization	-2.7	3	3.7	30284	124	811	10	1.2	0.39	1182|2565|2743|5031|23155|63982|65010|65266|115019|284129	CLCN3|GABRG1|GLRB|P2RY6|CLCC1|ANO3|SLC26A6|WNK4|SLC26A9|SLC26A11	-0.92
GO Biological Processes	GO:0031644	regulation of nervous system process	19_GO:0032501 multicellular organismal process	-2.7	3	3.7	30284	124	811	10	1.2	0.39	1143|5590|9475|9699|22999|23405|29909|57555|118738|120892	CHRNB4|PRKCZ|ROCK2|RIMS2|RIMS1|DICER1|GPR171|NLGN2|ZNF488|LRRK2	-0.92
GO Biological Processes	GO:0009306	protein secretion	19_GO:0051179 localization	-2.7	3	3.7	30284	124	811	10	1.2	0.39	2778|4253|5551|5799|6623|6865|8111|9699|54097|56670	GNAS|MIA2|PRF1|PTPRN2|SNCG|TACR2|GPR68|RIMS2|FAM3B|SUCNR1	-0.92
GO Biological Processes	GO:0008610	lipid biosynthetic process	19_GO:0009987 cellular process	-2.7	1.8	3.3	30284	602	811	29	3.6	0.65	240|570|1607|3292|3422|5288|5321|6482|6484|8644|8821|8871|9514|9536|9663|10351|23049|27315|54511|79644|81616|83723|124975|149998|150763|154141|204219|255189|285848	ALOX5|BAAT|DGKB|HSD17B1|IDI1|PIK3C2G|PLA2G4A|ST3GAL1|ST3GAL4|AKR1C3|INPP4B|SYNJ2|GAL3ST1|PTGES|LPIN2|ABCA8|SMG1|PGAP2|HMGCLL1|SRD5A3|ACSBG2|TLCD3B|GGT6|LIPI|GPAT2|MBOAT1|CERS3|PLA2G4F|PNPLA1	-0.92
KEGG Pathway	hsa05030	Cocaine addiction		-2.7	4.6	4.2	30284	49	811	6	0.74	0.3	111|1385|2778|2912|5173|5567	ADCY5|CREB1|GNAS|GRM2|PDYN|PRKACB	-0.92
GO Biological Processes	GO:0036323	vascular endothelial growth factor receptor-1 signaling pathway	19_GO:0050896 response to stimulus	-2.7	4.6	4.2	30284	49	811	6	0.74	0.3	780|1956|2046|2048|2066|285220	DDR1|EGFR|EPHA8|EPHB2|ERBB4|EPHA6	-0.92
GO Biological Processes	GO:0010721	negative regulation of cell development	19_GO:0032502 developmental process	-2.7	2.2	3.5	30284	285	811	17	2.1	0.5	2048|4057|4152|5914|6049|7070|7292|7442|8111|10859|11006|23405|130733|144347|282618|339390|388585	EPHB2|LTF|MBD1|RARA|RNF6|THY1|TNFSF4|TRPV1|GPR68|LILRB1|LILRB4|DICER1|TMEM178A|RFLNA|IFNL1|CLEC4G|HES5	-0.92
GO Biological Processes	GO:0033559	unsaturated fatty acid metabolic process	19_GO:0009987 cellular process	-2.7	3.2	3.8	30284	104	811	9	1.1	0.37	240|525|1549|1572|5321|8644|9536|57834|255189	ALOX5|ATP6V1B1|CYP2A7|CYP2F1|PLA2G4A|AKR1C3|PTGES|CYP4F11|PLA2G4F	-0.92
GO Biological Processes	GO:0006887	exocytosis	19_GO:0051179 localization	-2.7	2.4	3.5	30284	237	811	15	1.8	0.47	136|2922|3786|3993|5865|6857|8448|9024|9381|9699|10814|22999|54536|55763|91683	ADORA2B|GRP|KCNQ3|LLGL2|RAB3B|SYT1|DOC2A|BRSK2|OTOF|RIMS2|CPLX2|RIMS1|EXOC6|EXOC1|SYT12	-0.91
GO Biological Processes	GO:0002768	immune response-regulating cell surface receptor signaling pathway	19_GO:0002376 immune system process	-2.7	2.2	3.4	30284	286	811	17	2.1	0.5	2854|3821|3823|4208|4214|5788|6654|7070|7409|10859|11006|22914|55024|64332|84807|163486|100528032	GPR32|KLRC1|KLRC3|MEF2C|MAP3K1|PTPRC|SOS1|THY1|VAV1|LILRB1|LILRB4|KLRK1|BANK1|NFKBIZ|NFKBID|DENND1B|KLRC4-KLRK1	-0.91
WikiPathways	WP4900	Purinergic signaling		-2.7	5.5	4.3	30284	34	811	5	0.62	0.27	136|2778|5031|64805|346562	ADORA2B|GNAS|P2RY6|P2RY12|GNAT3	-0.91
GO Biological Processes	GO:0002828	regulation of type 2 immune response	19_GO:0002376 immune system process	-2.7	5.5	4.3	30284	34	811	5	0.62	0.27	5590|5914|7292|163486|282618	PRKCZ|RARA|TNFSF4|DENND1B|IFNL1	-0.91
GO Biological Processes	GO:2000822	regulation of behavioral fear response	19_GO:0032501 multicellular organismal process	-2.7	11	5.4	30284	10	811	3	0.37	0.21	2048|2922|4208	EPHB2|GRP|MEF2C	-0.91
GO Biological Processes	GO:1904179	positive regulation of adipose tissue development	19_GO:0032502 developmental process	-2.7	11	5.4	30284	10	811	3	0.37	0.21	8648|10499|54795	NCOA1|NCOA2|TRPM4	-0.91
GO Biological Processes	GO:0001915	negative regulation of T cell mediated cytotoxicity	19_GO:0002376 immune system process	-2.7	11	5.4	30284	10	811	3	0.37	0.21	3821|5788|10859	KLRC1|PTPRC|LILRB1	-0.91
GO Biological Processes	GO:0007127	meiosis I	19_GO:0022414 reproductive process	-2.7	3	3.7	30284	125	811	10	1.2	0.39	1060|2072|4292|10388|63946|122402|150365|164045|317761|339834	CENPC|ERCC4|MLH1|SYCP2|DMRTC2|TDRD9|MEI1|HFM1|C14orf39|IHO1	-0.91
GO Biological Processes	GO:0030522	intracellular receptor signaling pathway	19_GO:0050896 response to stimulus	-2.7	2.5	3.5	30284	191	811	13	1.6	0.44	2099|2288|5914|7068|7337|8648|9604|10499|23081|55765|64135|83737|133522	ESR1|FKBP4|RARA|THRB|UBE3A|NCOA1|RNF14|NCOA2|KDM4C|INAVA|IFIH1|ITCH|PPARGC1B	-0.91
GO Biological Processes	GO:0062197	cellular response to chemical stress	19_GO:0050896 response to stimulus	-2.7	2.2	3.4	30284	287	811	17	2.1	0.5	948|6546|6649|8452|8989|9474|10645|10725|51022|54033|55074|59341|120892|133522|162514|375748|494513	CD36|SLC8A1|SOD3|CUL3|TRPA1|ATG5|CAMKK2|NFAT5|GLRX2|RBM11|OXR1|TRPV4|LRRK2|PPARGC1B|TRPV3|ERCC6L2|PJVK	-0.9
GO Biological Processes	GO:0002820	negative regulation of adaptive immune response	19_GO:0002376 immune system process	-2.7	3.9	3.9	30284	67	811	7	0.86	0.32	3821|5788|7292|10859|11006|64092|339390	KLRC1|PTPRC|TNFSF4|LILRB1|LILRB4|SAMSN1|CLEC4G	-0.9
GO Biological Processes	GO:0035790	platelet-derived growth factor receptor-alpha signaling pathway	19_GO:0050896 response to stimulus	-2.7	4.5	4.1	30284	50	811	6	0.74	0.3	780|1956|2046|2048|2066|285220	DDR1|EGFR|EPHA8|EPHB2|ERBB4|EPHA6	-0.9
GO Biological Processes	GO:0019370	leukotriene biosynthetic process	19_GO:0009987 cellular process	-2.7	7.1	4.6	30284	21	811	4	0.49	0.25	240|241|5321|124975	ALOX5|ALOX5AP|PLA2G4A|GGT6	-0.9
GO Biological Processes	GO:0032656	regulation of interleukin-13 production	19_GO:0032501 multicellular organismal process	-2.7	7.1	4.6	30284	21	811	4	0.49	0.25	5590|5914|7292|282618	PRKCZ|RARA|TNFSF4|IFNL1	-0.9
GO Biological Processes	GO:0007413	axonal fasciculation	19_GO:0032502 developmental process	-2.7	7.1	4.6	30284	21	811	4	0.49	0.25	2048|4685|57463|152330	EPHB2|NCAM2|AMIGO1|CNTN4	-0.9
GO Biological Processes	GO:0106030	neuron projection fasciculation	19_GO:0032502 developmental process	-2.7	7.1	4.6	30284	21	811	4	0.49	0.25	2048|4685|57463|152330	EPHB2|NCAM2|AMIGO1|CNTN4	-0.9
Reactome Gene Sets	R-HSA-193368	Synthesis of bile acids and bile salts via 7alpha-hydroxycholesterol		-2.7	7.1	4.6	30284	21	811	4	0.49	0.25	570|8644|8648|10499	BAAT|AKR1C3|NCOA1|NCOA2	-0.9
KEGG Pathway	hsa04611	Platelet activation		-2.7	3	3.7	30284	126	811	10	1.2	0.39	111|2244|2778|3710|5321|5567|5590|9475|64805|255189	ADCY5|FGB|GNAS|ITPR3|PLA2G4A|PRKACB|PRKCZ|ROCK2|P2RY12|PLA2G4F	-0.9
GO Biological Processes	GO:0010811	positive regulation of cell-substrate adhesion	19_GO:0048518 positive regulation of biological process	-2.7	3	3.7	30284	126	811	10	1.2	0.39	948|1307|1842|2244|3346|5590|7070|54361|55679|255743	CD36|COL16A1|ECM2|FGB|HTN1|PRKCZ|THY1|WNT4|LIMS2|NPNT	-0.9
GO Biological Processes	GO:0007269	neurotransmitter secretion	19_GO:0051179 localization	-2.7	3.5	3.8	30284	86	811	8	0.99	0.35	5799|6857|8448|9381|9699|10814|22999|91683	PTPRN2|SYT1|DOC2A|OTOF|RIMS2|CPLX2|RIMS1|SYT12	-0.89
KEGG Pathway	hsa04742	Taste transduction		-2.7	3.5	3.8	30284	86	811	8	0.99	0.35	954|1131|3710|5567|6328|6335|6337|346562	ENTPD2|CHRM3|ITPR3|PRKACB|SCN3A|SCN9A|SCNN1A|GNAT3	-0.89
GO Biological Processes	GO:0099643	signal release from synapse	19_GO:0051179 localization	-2.7	3.5	3.8	30284	86	811	8	0.99	0.35	5799|6857|8448|9381|9699|10814|22999|91683	PTPRN2|SYT1|DOC2A|OTOF|RIMS2|CPLX2|RIMS1|SYT12	-0.89
GO Biological Processes	GO:0006885	regulation of pH	19_GO:0042592 homeostatic process	-2.7	3.2	3.7	30284	106	811	9	1.1	0.37	525|766|1182|7337|54734|65010|84329|120892|653519	ATP6V1B1|CA7|CLCN3|UBE3A|RAB39A|SLC26A6|HVCN1|LRRK2|GPR89A	-0.89
GO Biological Processes	GO:0035592	establishment of protein localization to extracellular region	19_GO:0051179 localization	-2.6	2.9	3.6	30284	127	811	10	1.2	0.39	2778|4253|5551|5799|6623|6865|8111|9699|54097|56670	GNAS|MIA2|PRF1|PTPRN2|SNCG|TACR2|GPR68|RIMS2|FAM3B|SUCNR1	-0.88
Canonical Pathways	M5885	NABA MATRISOME ASSOCIATED		-2.6	1.7	3.2	30284	751	811	34	4.2	0.7	302|1442|2165|2246|2660|3441|3447|3449|3452|4016|4585|4588|4902|5268|5352|6273|6369|6440|7292|9068|9542|9547|10344|10718|11199|23436|27151|54361|94025|114897|114900|145957|170691|339390	ANXA2|CSH1|F13B|FGF1|MSTN|IFNA4|IFNA13|IFNA16|IFNA21|LOXL1|MUC4|MUC6|NRTN|SERPINB5|PLOD2|S100A2|CCL24|SFTPC|TNFSF4|ANGPTL1|NRG2|CXCL14|CCL26|NRG3|ANXA10|CELA3B|CPAMD8|WNT4|MUC16|C1QTNF1|C1QTNF4|NRG4|ADAMTS17|CLEC4G	-0.88
GO Biological Processes	GO:0150116	regulation of cell-substrate junction organization	19_GO:0050789 regulation of biological process	-2.6	3.8	3.9	30284	68	811	7	0.86	0.32	1307|1946|7070|9475|9922|51057|54361	COL16A1|EFNA5|THY1|ROCK2|IQSEC1|WDPCP|WNT4	-0.88
GO Biological Processes	GO:0043269	regulation of monoatomic ion transport	19_GO:0051179 localization	-2.6	1.9	3.3	30284	472	811	24	3	0.6	578|766|816|1128|1272|1804|2048|2922|3783|5031|5350|5774|6546|6865|7070|9472|9474|10142|10859|57463|64805|65266|91404|162514	BAK1|CA7|CAMK2B|CHRM1|CNTN1|DPP6|EPHB2|GRP|KCNN4|P2RY6|PLN|PTPN3|SLC8A1|TACR2|THY1|AKAP6|ATG5|AKAP9|LILRB1|AMIGO1|P2RY12|WNK4|SESTD1|TRPV3	-0.88
Reactome Gene Sets	R-HSA-9694548	Maturation of spike protein		-2.6	5.3	4.3	30284	35	811	5	0.62	0.27	6482|6484|25834|51201|79844	ST3GAL1|ST3GAL4|MGAT4C|ZDHHC2|ZDHHC11	-0.88
Reactome Gene Sets	R-HSA-1483257	Phospholipid metabolism		-2.6	2.5	3.5	30284	194	811	13	1.6	0.44	5288|5320|5321|5783|8821|8871|9663|30814|54477|149998|150763|154141|255189	PIK3C2G|PLA2G2A|PLA2G4A|PTPN13|INPP4B|SYNJ2|LPIN2|PLA2G2E|PLEKHA5|LIPI|GPAT2|MBOAT1|PLA2G4F	-0.87
GO Biological Processes	GO:0036216	cellular response to stem cell factor stimulus	19_GO:0050896 response to stimulus	-2.6	4.4	4	30284	51	811	6	0.74	0.3	780|1956|2046|2048|2066|285220	DDR1|EGFR|EPHA8|EPHB2|ERBB4|EPHA6	-0.87
GO Biological Processes	GO:0038145	macrophage colony-stimulating factor signaling pathway	19_GO:0050896 response to stimulus	-2.6	4.4	4	30284	51	811	6	0.74	0.3	780|1956|2046|2048|2066|285220	DDR1|EGFR|EPHA8|EPHB2|ERBB4|EPHA6	-0.87
GO Biological Processes	GO:0036215	response to stem cell factor	19_GO:0050896 response to stimulus	-2.6	4.4	4	30284	51	811	6	0.74	0.3	780|1956|2046|2048|2066|285220	DDR1|EGFR|EPHA8|EPHB2|ERBB4|EPHA6	-0.87
GO Biological Processes	GO:0098926	postsynaptic signal transduction	19_GO:0050896 response to stimulus	-2.6	4.4	4	30284	51	811	6	0.74	0.3	1128|1131|1143|4062|8000|85397	CHRM1|CHRM3|CHRNB4|LY6H|PSCA|RGS8	-0.87
Reactome Gene Sets	R-HSA-9694635	Translation of Structural Proteins		-2.6	4.4	4	30284	51	811	6	0.74	0.3	6482|6484|6733|25834|51201|79844	ST3GAL1|ST3GAL4|SRPK2|MGAT4C|ZDHHC2|ZDHHC11	-0.87
GO Biological Processes	GO:0038109	Kit signaling pathway	19_GO:0050896 response to stimulus	-2.6	4.4	4	30284	51	811	6	0.74	0.3	780|1956|2046|2048|2066|285220	DDR1|EGFR|EPHA8|EPHB2|ERBB4|EPHA6	-0.87
GO Biological Processes	GO:0097306	cellular response to alcohol	19_GO:0050896 response to stimulus	-2.6	3.1	3.7	30284	107	811	9	1.1	0.37	111|1385|1946|2778|5031|6337|7292|8644|54464	ADCY5|CREB1|EFNA5|GNAS|P2RY6|SCNN1A|TNFSF4|AKR1C3|XRN1	-0.87
GO Biological Processes	GO:0061982	meiosis I cell cycle process	19_GO:0022414 reproductive process	-2.6	2.9	3.6	30284	128	811	10	1.2	0.39	1060|2072|4292|10388|63946|122402|150365|164045|317761|339834	CENPC|ERCC4|MLH1|SYCP2|DMRTC2|TDRD9|MEI1|HFM1|C14orf39|IHO1	-0.87
GO Biological Processes	GO:0050670	regulation of lymphocyte proliferation	19_GO:0002376 immune system process	-2.6	2.3	3.4	30284	243	811	15	1.8	0.47	933|2048|4208|5320|5788|6654|6708|7292|9231|10859|11006|57162|83737|84433|339390	CD22|EPHB2|MEF2C|PLA2G2A|PTPRC|SOS1|SPTA1|TNFSF4|DLG5|LILRB1|LILRB4|PELI1|ITCH|CARD11|CLEC4G	-0.85
GO Biological Processes	GO:0022406	membrane docking	19_GO:0009987 cellular process	-2.6	3.4	3.7	30284	88	811	8	0.99	0.35	6857|9217|9699|10814|22999|54536|55763|80184	SYT1|VAPB|RIMS2|CPLX2|RIMS1|EXOC6|EXOC1|CEP290	-0.85
GO Biological Processes	GO:0048667	cell morphogenesis involved in neuron differentiation	19_GO:0032502 developmental process	-2.6	1.9	3.2	30284	449	811	23	2.8	0.58	322|1272|1385|1946|2046|2048|2290|4208|6049|6654|6904|9024|23077|27255|51057|53942|57463|57698|59352|84665|152330|285220|445582	APBB1|CNTN1|CREB1|EFNA5|EPHA8|EPHB2|FOXG1|MEF2C|RNF6|SOS1|TBCD|BRSK2|MYCBP2|CNTN6|WDPCP|CNTN5|AMIGO1|SHTN1|LGR6|MYPN|CNTN4|EPHA6|POTEE	-0.85
GO Biological Processes	GO:0002253	activation of immune response	19_GO:0002376 immune system process	-2.6	2	3.3	30284	396	811	21	2.6	0.56	727|2854|3075|3821|3823|4208|5788|6654|7070|7409|10877|22914|55024|55765|64135|64332|81494|83737|84807|163486|100528032	C5|GPR32|CFH|KLRC1|KLRC3|MEF2C|PTPRC|SOS1|THY1|VAV1|CFHR4|KLRK1|BANK1|INAVA|IFIH1|NFKBIZ|CFHR5|ITCH|NFKBID|DENND1B|KLRC4-KLRK1	-0.85
GO Biological Processes	GO:0046457	prostanoid biosynthetic process	19_GO:0009987 cellular process	-2.6	6.8	4.5	30284	22	811	4	0.49	0.25	5321|8644|9536|255189	PLA2G4A|AKR1C3|PTGES|PLA2G4F	-0.85
GO Biological Processes	GO:0001516	prostaglandin biosynthetic process	19_GO:0009987 cellular process	-2.6	6.8	4.5	30284	22	811	4	0.49	0.25	5321|8644|9536|255189	PLA2G4A|AKR1C3|PTGES|PLA2G4F	-0.85
GO Biological Processes	GO:0071379	cellular response to prostaglandin stimulus	19_GO:0050896 response to stimulus	-2.6	6.8	4.5	30284	22	811	4	0.49	0.25	2778|5031|7292|8644	GNAS|P2RY6|TNFSF4|AKR1C3	-0.85
Reactome Gene Sets	R-HSA-1839124	FGFR1 mutant receptor activation		-2.6	6.8	4.5	30284	22	811	4	0.49	0.25	2246|7750|8805|399687	FGF1|ZMYM2|TRIM24|MYO18A	-0.85
GO Biological Processes	GO:0007409	axonogenesis	19_GO:0032502 developmental process	-2.6	2	3.3	30284	370	811	20	2.5	0.54	322|1272|1385|1946|2046|2048|2290|6049|6654|9024|23077|27255|53942|57463|57698|59352|84665|152330|285220|445582	APBB1|CNTN1|CREB1|EFNA5|EPHA8|EPHB2|FOXG1|RNF6|SOS1|BRSK2|MYCBP2|CNTN6|CNTN5|AMIGO1|SHTN1|LGR6|MYPN|CNTN4|EPHA6|POTEE	-0.85
Reactome Gene Sets	R-HSA-112316	Neuronal System		-2.6	2	3.3	30284	370	811	20	2.5	0.54	111|1143|1385|2036|2066|2743|2898|3783|3786|5792|6857|10369|10645|22941|22999|26960|56666|57555|91683|346562	ADCY5|CHRNB4|CREB1|EPB41L1|ERBB4|GLRB|GRIK2|KCNN4|KCNQ3|PTPRF|SYT1|CACNG2|CAMKK2|SHANK2|RIMS1|NBEA|PANX2|NLGN2|SYT12|GNAT3	-0.85
GO Biological Processes	GO:0034331	cell junction maintenance	19_GO:0009987 cellular process	-2.6	4.3	4	30284	52	811	6	0.74	0.3	7082|9699|22941|22999|55765|57555	TJP1|RIMS2|SHANK2|RIMS1|INAVA|NLGN2	-0.85
GO Biological Processes	GO:0040008	regulation of growth	19_GO:0040007 growth	-2.6	1.8	3.2	30284	616	811	29	3.6	0.65	780|1385|1946|1956|2066|2660|2778|4208|6049|6857|7161|9472|9699|10718|22999|23077|23251|23286|23414|23677|51316|54879|55031|55777|57698|83737|84162|84861|147906	DDR1|CREB1|EFNA5|EGFR|ERBB4|MSTN|GNAS|MEF2C|RNF6|SYT1|TP73|AKAP6|RIMS2|NRG3|RIMS1|MYCBP2|MINAR1|WWC1|ZFPM2|SH3BP4|PLAC8|ST7L|USP47|MBD5|SHTN1|ITCH|BLTP1|KLHL22|DACT3	-0.84
GO Biological Processes	GO:0060078	regulation of postsynaptic membrane potential	19_GO:0065007 biological regulation	-2.6	3.1	3.6	30284	109	811	9	1.1	0.37	1128|1143|2565|2743|2898|4208|7442|120892|401190	CHRM1|CHRNB4|GABRG1|GLRB|GRIK2|MEF2C|TRPV1|LRRK2|RGS7BP	-0.84
GO Biological Processes	GO:0002824	positive regulation of adaptive immune response based on somatic recombination of immune receptors built from immunoglobulin superfamily domains	19_GO:0002376 immune system process	-2.6	2.9	3.5	30284	130	811	10	1.2	0.39	4292|5321|5590|5788|7292|64332|84807|84861|135250|163486	MLH1|PLA2G4A|PRKCZ|PTPRC|TNFSF4|NFKBIZ|NFKBID|KLHL22|RAET1E|DENND1B	-0.84
GO Biological Processes	GO:1903365	regulation of fear response	19_GO:0032501 multicellular organismal process	-2.6	10	5.1	30284	11	811	3	0.37	0.21	2048|2922|4208	EPHB2|GRP|MEF2C	-0.84
GO Biological Processes	GO:0046643	regulation of gamma-delta T cell activation	19_GO:0002376 immune system process	-2.6	10	5.1	30284	11	811	3	0.37	0.21	5788|9580|10859	PTPRC|SOX13|LILRB1	-0.84
GO Biological Processes	GO:0051838	cytolysis by host of symbiont cells	19_GO:0044419 biological process involved in interspecies interaction between organisms	-2.6	10	5.1	30284	11	811	3	0.37	0.21	820|4057|81494	CAMP|LTF|CFHR5	-0.84
GO Biological Processes	GO:0002765	immune response-inhibiting signal transduction	19_GO:0002376 immune system process	-2.6	10	5.1	30284	11	811	3	0.37	0.21	3821|10859|11006	KLRC1|LILRB1|LILRB4	-0.84
Reactome Gene Sets	R-HSA-1839117	Signaling by cytosolic FGFR1 fusion mutants		-2.6	10	5.1	30284	11	811	3	0.37	0.21	7750|8805|399687	ZMYM2|TRIM24|MYO18A	-0.84
GO Biological Processes	GO:0060159	regulation of dopamine receptor signaling pathway	19_GO:0050896 response to stimulus	-2.6	10	5.1	30284	11	811	3	0.37	0.21	5064|85397|120892	PALM|RGS8|LRRK2	-0.84
GO Biological Processes	GO:2001204	regulation of osteoclast development	19_GO:0002376 immune system process	-2.6	10	5.1	30284	11	811	3	0.37	0.21	4057|8111|10859	LTF|GPR68|LILRB1	-0.84
GO Biological Processes	GO:1901888	regulation of cell junction assembly	19_GO:0050789 regulation of biological process	-2.6	2.2	3.3	30284	270	811	16	2	0.49	1307|1946|2048|4208|5783|7070|7082|9231|9475|23077|23769|51057|54361|57463|57555|257194	COL16A1|EFNA5|EPHB2|MEF2C|PTPN13|THY1|TJP1|DLG5|ROCK2|MYCBP2|FLRT1|WDPCP|WNT4|AMIGO1|NLGN2|NEGR1	-0.84
GO Biological Processes	GO:0070374	positive regulation of ERK1 and ERK2 cascade	19_GO:0048518 positive regulation of biological process	-2.6	2.5	3.4	30284	198	811	13	1.6	0.44	948|1956|2066|2244|2246|5031|5320|5590|5788|7786|9590|59341|255743	CD36|EGFR|ERBB4|FGB|FGF1|P2RY6|PLA2G2A|PRKCZ|PTPRC|MAP3K12|AKAP12|TRPV4|NPNT	-0.83
GO Biological Processes	GO:0007601	visual perception	19_GO:0032501 multicellular organismal process	-2.6	2.4	3.4	30284	222	811	14	1.7	0.46	1258|1406|1415|2140|2743|4284|5961|11081|22999|94233|145226|221391|346007|346562	CNGB1|CRX|CRYBB2|EYA3|GLRB|MIP|PRPH2|KERA|RIMS1|OPN4|RDH12|OPN5|EYS|GNAT3	-0.83
GO Biological Processes	GO:0071383	cellular response to steroid hormone stimulus	19_GO:0050896 response to stimulus	-2.5	2.7	3.5	30284	153	811	11	1.4	0.41	1956|2099|2288|2660|6337|7337|8644|8648|9604|23081|133522	EGFR|ESR1|FKBP4|MSTN|SCNN1A|UBE3A|AKR1C3|NCOA1|RNF14|KDM4C|PPARGC1B	-0.82
GO Biological Processes	GO:0031547	brain-derived neurotrophic factor receptor signaling pathway	19_GO:0050896 response to stimulus	-2.5	4.2	3.9	30284	53	811	6	0.74	0.3	780|1956|2046|2048|2066|285220	DDR1|EGFR|EPHA8|EPHB2|ERBB4|EPHA6	-0.82
KEGG Pathway	hsa04976	Bile secretion		-2.5	3.3	3.7	30284	90	811	8	0.99	0.35	111|570|2778|5567|6579|7365|10599|79799	ADCY5|BAAT|GNAS|PRKACB|SLCO1A2|UGT2B10|SLCO1B1|UGT2A3	-0.82
GO Biological Processes	GO:0022604	regulation of cell morphogenesis	19_GO:0032502 developmental process	-2.5	2.3	3.3	30284	247	811	15	1.8	0.47	816|1946|2048|4289|5064|6369|6708|6857|9699|22999|23426|51057|54751|57194|221061	CAMK2B|EFNA5|EPHB2|MKLN1|PALM|CCL24|SPTA1|SYT1|RIMS2|RIMS1|GRIP1|WDPCP|FBLIM1|ATP10A|FAM171A1	-0.82
GO Biological Processes	GO:0061564	axon development	19_GO:0032502 developmental process	-2.5	1.9	3.2	30284	427	811	22	2.7	0.57	322|780|1272|1385|1946|2046|2048|2290|4685|6049|6654|9024|23077|27255|53942|57463|57698|59352|84665|152330|285220|445582	APBB1|DDR1|CNTN1|CREB1|EFNA5|EPHA8|EPHB2|FOXG1|NCAM2|RNF6|SOS1|BRSK2|MYCBP2|CNTN6|CNTN5|AMIGO1|SHTN1|LGR6|MYPN|CNTN4|EPHA6|POTEE	-0.82
GO Biological Processes	GO:0006904	vesicle docking involved in exocytosis	19_GO:0051179 localization	-2.5	5	4.1	30284	37	811	5	0.62	0.27	9699|10814|22999|54536|55763	RIMS2|CPLX2|RIMS1|EXOC6|EXOC1	-0.82
GO Biological Processes	GO:0062237	protein localization to postsynapse	19_GO:0051179 localization	-2.5	5	4.1	30284	37	811	5	0.62	0.27	2066|4289|10369|23426|51201	ERBB4|MKLN1|CACNG2|GRIP1|ZDHHC2	-0.82
Reactome Gene Sets	R-HSA-1489509	DAG and IP3 signaling		-2.5	5	4.1	30284	37	811	5	0.62	0.27	111|1385|3710|10645|26960	ADCY5|CREB1|ITPR3|CAMKK2|NBEA	-0.82
WikiPathways	WP4698	Vitamin D sensitive calcium signaling in depression		-2.5	5	4.1	30284	37	811	5	0.62	0.27	1128|3710|3786|5816|6546	CHRM1|ITPR3|KCNQ3|PVALB|SLC8A1	-0.82
WikiPathways	WP4558	Interferon mediated signaling		-2.5	5	4.1	30284	37	811	5	0.62	0.27	3441|3447|3449|3452|282618	IFNA4|IFNA13|IFNA16|IFNA21|IFNL1	-0.82
GO Biological Processes	GO:0032944	regulation of mononuclear cell proliferation	19_GO:0050789 regulation of biological process	-2.5	2.3	3.3	30284	248	811	15	1.8	0.47	933|2048|4208|5320|5788|6654|6708|7292|9231|10859|11006|57162|83737|84433|339390	CD22|EPHB2|MEF2C|PLA2G2A|PTPRC|SOS1|SPTA1|TNFSF4|DLG5|LILRB1|LILRB4|PELI1|ITCH|CARD11|CLEC4G	-0.81
GO Biological Processes	GO:0050908	detection of light stimulus involved in visual perception	19_GO:0032501 multicellular organismal process	-2.5	6.5	4.4	30284	23	811	4	0.49	0.25	1258|5961|346007|346562	CNGB1|PRPH2|EYS|GNAT3	-0.81
GO Biological Processes	GO:0006929	substrate-dependent cell migration	19_GO:0009987 cellular process	-2.5	6.5	4.4	30284	23	811	4	0.49	0.25	2046|5788|57698|64805	EPHA8|PTPRC|SHTN1|P2RY12	-0.81
GO Biological Processes	GO:1990858	cellular response to lectin	19_GO:0050896 response to stimulus	-2.5	6.5	4.4	30284	23	811	4	0.49	0.25	3821|3823|22914|100528032	KLRC1|KLRC3|KLRK1|KLRC4-KLRK1	-0.81
GO Biological Processes	GO:1990840	response to lectin	19_GO:0050896 response to stimulus	-2.5	6.5	4.4	30284	23	811	4	0.49	0.25	3821|3823|22914|100528032	KLRC1|KLRC3|KLRK1|KLRC4-KLRK1	-0.81
GO Biological Processes	GO:0002223	stimulatory C-type lectin receptor signaling pathway	19_GO:0044419 biological process involved in interspecies interaction between organisms	-2.5	6.5	4.4	30284	23	811	4	0.49	0.25	3821|3823|22914|100528032	KLRC1|KLRC3|KLRK1|KLRC4-KLRK1	-0.81
Reactome Gene Sets	R-HSA-912694	Regulation of IFNA/IFNB signaling		-2.5	6.5	4.4	30284	23	811	4	0.49	0.25	3441|3447|3449|3452	IFNA4|IFNA13|IFNA16|IFNA21	-0.81
GO Biological Processes	GO:0050962	detection of light stimulus involved in sensory perception	19_GO:0032501 multicellular organismal process	-2.5	6.5	4.4	30284	23	811	4	0.49	0.25	1258|5961|346007|346562	CNGB1|PRPH2|EYS|GNAT3	-0.81
GO Biological Processes	GO:0070663	regulation of leukocyte proliferation	19_GO:0050789 regulation of biological process	-2.5	2.2	3.3	30284	273	811	16	2	0.49	933|2048|4208|5320|5741|5788|6654|6708|7292|9231|10859|11006|57162|83737|84433|339390	CD22|EPHB2|MEF2C|PLA2G2A|PTH|PTPRC|SOS1|SPTA1|TNFSF4|DLG5|LILRB1|LILRB4|PELI1|ITCH|CARD11|CLEC4G	-0.81
GO Biological Processes	GO:0008015	blood circulation	19_GO:0032501 multicellular organismal process	-2.5	1.9	3.2	30284	429	811	22	2.7	0.57	136|152|1956|2244|5350|5910|6328|6335|6337|6546|6649|6865|7082|7135|7442|9474|9475|9590|54795|56670|59341|65266	ADORA2B|ADRA2C|EGFR|FGB|PLN|RAP1GDS1|SCN3A|SCN9A|SCNN1A|SLC8A1|SOD3|TACR2|TJP1|TNNI1|TRPV1|ATG5|ROCK2|AKAP12|TRPM4|SUCNR1|TRPV4|WNK4	-0.81
GO Biological Processes	GO:0060322	head development	19_GO:0032502 developmental process	-2.5	1.6	3.1	30284	795	811	35	4.3	0.71	317|1272|1385|1956|2048|2066|2290|3213|5090|5626|5914|6654|7337|8648|9118|9231|9625|10718|23030|26468|53942|54361|55130|56917|57463|57626|57688|64805|80184|120892|152330|158067|257194|388585|445582	APAF1|CNTN1|CREB1|EGFR|EPHB2|ERBB4|FOXG1|HOXB3|PBX3|PROP1|RARA|SOS1|UBE3A|NCOA1|INA|DLG5|AATK|NRG3|KDM4B|LHX6|CNTN5|WNT4|ODAD2|MEIS3|AMIGO1|KLHL1|ZSWIM6|P2RY12|CEP290|LRRK2|CNTN4|AK8|NEGR1|HES5|POTEE	-0.81
GO Biological Processes	GO:0051452	intracellular pH reduction	19_GO:0042592 homeostatic process	-2.5	4.1	3.8	30284	54	811	6	0.74	0.3	525|766|1182|7337|54734|653519	ATP6V1B1|CA7|CLCN3|UBE3A|RAB39A|GPR89A	-0.8
GO Biological Processes	GO:0034332	adherens junction organization	19_GO:0009987 cellular process	-2.5	4.1	3.8	30284	54	811	6	0.74	0.3	1016|6904|7082|9231|28513|55765	CDH18|TBCD|TJP1|DLG5|CDH19|INAVA	-0.8
KEGG Pathway	hsa04622	RIG-I-like receptor signaling pathway		-2.5	3.6	3.7	30284	72	811	7	0.86	0.32	3441|3447|3449|3452|4214|9474|64135	IFNA4|IFNA13|IFNA16|IFNA21|MAP3K1|ATG5|IFIH1	-0.8
Reactome Gene Sets	R-HSA-168928	DDX58/IFIH1-mediated induction of interferon-alpha/beta		-2.5	3.6	3.7	30284	72	811	7	0.86	0.32	3441|3447|3449|3452|4214|9474|64135	IFNA4|IFNA13|IFNA16|IFNA21|MAP3K1|ATG5|IFIH1	-0.8
GO Biological Processes	GO:1901890	positive regulation of cell junction assembly	19_GO:0048518 positive regulation of biological process	-2.5	3	3.5	30284	112	811	9	1.1	0.37	1307|1946|2048|7070|9231|23769|54361|57463|57555	COL16A1|EFNA5|EPHB2|THY1|DLG5|FLRT1|WNT4|AMIGO1|NLGN2	-0.79
GO Biological Processes	GO:0043434	response to peptide hormone	19_GO:0050896 response to stimulus	-2.5	1.9	3.1	30284	431	811	22	2.7	0.57	780|1385|1395|1442|1956|2046|2048|2066|2695|2778|5590|5910|6337|6654|7442|8805|9475|9663|59341|65010|132864|285220	DDR1|CREB1|CRHR2|CSH1|EGFR|EPHA8|EPHB2|ERBB4|GIP|GNAS|PRKCZ|RAP1GDS1|SCNN1A|SOS1|TRPV1|TRIM24|ROCK2|LPIN2|TRPV4|SLC26A6|CPEB2|EPHA6	-0.79
KEGG Pathway	hsa05163	Human cytomegalovirus infection		-2.5	2.3	3.3	30284	226	811	14	1.7	0.46	111|578|1385|1956|2778|3441|3447|3449|3452|3685|3710|5567|6654|9475	ADCY5|BAK1|CREB1|EGFR|GNAS|IFNA4|IFNA13|IFNA16|IFNA21|ITGAV|ITPR3|PRKACB|SOS1|ROCK2	-0.79
KEGG Pathway	hsa04024	cAMP signaling pathway		-2.5	2.3	3.3	30284	226	811	14	1.7	0.46	111|816|1128|1258|1385|1395|2695|2778|5350|5567|7409|9475|10846|56670	ADCY5|CAMK2B|CHRM1|CNGB1|CREB1|CRHR2|GIP|GNAS|PLN|PRKACB|VAV1|ROCK2|PDE10A|SUCNR1	-0.79
Reactome Gene Sets	R-HSA-9660821	ADORA2B mediated anti-inflammatory cytokines production		-2.5	4.9	4	30284	38	811	5	0.62	0.27	111|136|1385|2778|346562	ADCY5|ADORA2B|CREB1|GNAS|GNAT3	-0.79
GO Biological Processes	GO:0050858	negative regulation of antigen receptor-mediated signaling pathway	19_GO:0002376 immune system process	-2.5	4.9	4	30284	38	811	5	0.62	0.27	933|1997|7070|11006|79037	CD22|ELF1|THY1|LILRB4|PVRIG	-0.79
GO Biological Processes	GO:0043372	positive regulation of CD4-positive, alpha-beta T cell differentiation	19_GO:0002376 immune system process	-2.5	4.9	4	30284	38	811	5	0.62	0.27	5590|5914|7292|64332|84807	PRKCZ|RARA|TNFSF4|NFKBIZ|NFKBID	-0.79
GO Biological Processes	GO:0071230	cellular response to amino acid stimulus	19_GO:0050896 response to stimulus	-2.5	3.2	3.6	30284	92	811	8	0.99	0.35	1307|1956|8452|23677|57463|80315|84861|153129	COL16A1|EGFR|CUL3|SH3BP4|AMIGO1|CPEB4|KLHL22|SLC38A9	-0.79
GO Biological Processes	GO:0050730	regulation of peptidyl-tyrosine phosphorylation	19_GO:0050789 regulation of biological process	-2.5	2.6	3.4	30284	156	811	11	1.4	0.41	948|1946|1956|2066|5590|5788|11006|55024|64092|282618|388585	CD36|EFNA5|EGFR|ERBB4|PRKCZ|PTPRC|LILRB4|BANK1|SAMSN1|IFNL1|HES5	-0.79
GO Biological Processes	GO:0001819	positive regulation of cytokine production	19_GO:0032501 multicellular organismal process	-2.5	1.8	3.1	30284	514	811	25	3.1	0.61	136|727|820|948|2048|5590|5788|5914|7292|9475|9590|10859|22914|54502|55765|56666|57162|59341|64135|84433|114900|120892|163486|282618|100528032	ADORA2B|C5|CAMP|CD36|EPHB2|PRKCZ|PTPRC|RARA|TNFSF4|ROCK2|AKAP12|LILRB1|KLRK1|RBM47|INAVA|PANX2|PELI1|TRPV4|IFIH1|CARD11|C1QTNF4|LRRK2|DENND1B|IFNL1|KLRC4-KLRK1	-0.79
GO Biological Processes	GO:0050864	regulation of B cell activation	19_GO:0002376 immune system process	-2.5	2.8	3.4	30284	134	811	10	1.2	0.39	933|2048|4208|4292|5788|7292|55024|57162|64092|84433	CD22|EPHB2|MEF2C|MLH1|PTPRC|TNFSF4|BANK1|PELI1|SAMSN1|CARD11	-0.79
KEGG Pathway	hsa04270	Vascular smooth muscle contraction		-2.5	2.8	3.4	30284	134	811	10	1.2	0.39	111|136|2778|3710|5320|5321|5567|9475|30814|255189	ADCY5|ADORA2B|GNAS|ITPR3|PLA2G2A|PLA2G4A|PRKACB|ROCK2|PLA2G2E|PLA2G4F	-0.79
GO Biological Processes	GO:0098876	vesicle-mediated transport to the plasma membrane	19_GO:0051179 localization	-2.5	2.8	3.4	30284	134	811	10	1.2	0.39	3993|23426|26088|50807|54536|55610|55763|84162|163486|169166	LLGL2|GRIP1|GGA1|ASAP1|EXOC6|VPS50|EXOC1|BLTP1|DENND1B|SNX31	-0.79
GO Biological Processes	GO:0044344	cellular response to fibroblast growth factor stimulus	19_GO:0050896 response to stimulus	-2.5	2.8	3.4	30284	134	811	10	1.2	0.39	780|1956|2046|2048|2066|2246|6654|23769|54361|285220	DDR1|EGFR|EPHA8|EPHB2|ERBB4|FGF1|SOS1|FLRT1|WNT4|EPHA6	-0.79
GO Biological Processes	GO:0001906	cell killing	19_GO:0009987 cellular process	-2.5	2.5	3.3	30284	179	811	12	1.5	0.42	727|820|3346|4057|5320|5551|7409|9547|22914|81494|135250|100528032	C5|CAMP|HTN1|LTF|PLA2G2A|PRF1|VAV1|CXCL14|KLRK1|CFHR5|RAET1E|KLRC4-KLRK1	-0.79
GO Biological Processes	GO:0048638	regulation of developmental growth	19_GO:0040007 growth	-2.5	2.1	3.2	30284	327	811	18	2.2	0.52	1385|1946|2066|2660|2778|4208|6049|6857|7161|9472|9699|22999|23077|23286|23414|51316|55777|57698	CREB1|EFNA5|ERBB4|MSTN|GNAS|MEF2C|RNF6|SYT1|TP73|AKAP6|RIMS2|RIMS1|MYCBP2|WWC1|ZFPM2|PLAC8|MBD5|SHTN1	-0.78
GO Biological Processes	GO:0045670	regulation of osteoclast differentiation	19_GO:0002376 immune system process	-2.5	3.6	3.7	30284	73	811	7	0.86	0.32	1385|4057|8111|10859|11006|130733|133522	CREB1|LTF|GPR68|LILRB1|LILRB4|TMEM178A|PPARGC1B	-0.78
GO Biological Processes	GO:0050766	positive regulation of phagocytosis	19_GO:0051179 localization	-2.5	3.6	3.7	30284	73	811	7	0.86	0.32	948|3560|5788|7275|26228|124912|399687	CD36|IL2RB|PTPRC|TUB|STAP1|SPACA3|MYO18A	-0.78
Reactome Gene Sets	R-HSA-1280218	Adaptive Immune System		-2.5	1.7	3.1	30284	627	811	29	3.6	0.65	933|948|2244|3685|3710|3821|5525|5788|6049|6654|7409|9604|10859|11006|11059|22914|23108|26091|27180|55860|64837|84861|90678|115290|135250|135892|222235|339390|100528032	CD22|CD36|FGB|ITGAV|ITPR3|KLRC1|PPP2R5A|PTPRC|RNF6|SOS1|VAV1|RNF14|LILRB1|LILRB4|WWP1|KLRK1|RAP1GAP2|HERC4|SIGLEC9|ACTR10|KLC2|KLHL22|LRSAM1|FBXO17|RAET1E|TRIM50|FBXL13|CLEC4G|KLRC4-KLRK1	-0.78
GO Biological Processes	GO:0050866	negative regulation of cell activation	19_GO:0048519 negative regulation of biological process	-2.5	2.3	3.3	30284	227	811	14	1.7	0.46	1269|5320|5788|7292|9231|10859|11006|55024|57162|64092|83737|114897|282618|339390	CNR2|PLA2G2A|PTPRC|TNFSF4|DLG5|LILRB1|LILRB4|BANK1|PELI1|SAMSN1|ITCH|C1QTNF1|IFNL1|CLEC4G	-0.78
GO Biological Processes	GO:0045778	positive regulation of ossification	19_GO:0032501 multicellular organismal process	-2.5	4.1	3.8	30284	55	811	6	0.74	0.3	240|4057|4208|5741|6546|54361	ALOX5|LTF|MEF2C|PTH|SLC8A1|WNT4	-0.78
GO Biological Processes	GO:0036006	cellular response to macrophage colony-stimulating factor stimulus	19_GO:0050896 response to stimulus	-2.5	4.1	3.8	30284	55	811	6	0.74	0.3	780|1956|2046|2048|2066|285220	DDR1|EGFR|EPHA8|EPHB2|ERBB4|EPHA6	-0.78
Reactome Gene Sets	R-HSA-1963642	PI3K events in ERBB2 signaling		-2.5	9.3	4.8	30284	12	811	3	0.37	0.21	9542|10718|145957	NRG2|NRG3|NRG4	-0.78
GO Biological Processes	GO:0071236	cellular response to antibiotic	19_GO:0050896 response to stimulus	-2.5	9.3	4.8	30284	12	811	3	0.37	0.21	4208|5321|255189	MEF2C|PLA2G4A|PLA2G4F	-0.78
GO Biological Processes	GO:0045628	regulation of T-helper 2 cell differentiation	19_GO:0002376 immune system process	-2.5	9.3	4.8	30284	12	811	3	0.37	0.21	5590|5914|7292	PRKCZ|RARA|TNFSF4	-0.78
GO Biological Processes	GO:0019532	oxalate transport	19_GO:0051179 localization	-2.5	9.3	4.8	30284	12	811	3	0.37	0.21	65010|115019|284129	SLC26A6|SLC26A9|SLC26A11	-0.78
WikiPathways	WP2596	Gastric acid production		-2.5	9.3	4.8	30284	12	811	3	0.37	0.21	2922|4588|643834	GRP|MUC6|PGA3	-0.78
GO Biological Processes	GO:1901748	leukotriene D4 metabolic process	19_GO:0009987 cellular process	-2.5	9.3	4.8	30284	12	811	3	0.37	0.21	1800|64174|124975	DPEP1|DPEP2|GGT6	-0.78
GO Biological Processes	GO:0007340	acrosome reaction	19_GO:0022414 reproductive process	-2.5	6.2	4.2	30284	24	811	4	0.49	0.25	2743|7142|22999|84691	GLRB|TNP2|RIMS1|GARIN1B	-0.78
GO Biological Processes	GO:0043576	regulation of respiratory gaseous exchange	19_GO:0032501 multicellular organismal process	-2.5	6.2	4.2	30284	24	811	4	0.49	0.25	2922|5090|23178|57555	GRP|PBX3|PASK|NLGN2	-0.78
Reactome Gene Sets	R-HSA-3928663	EPHA-mediated growth cone collapse		-2.5	6.2	4.2	30284	24	811	4	0.49	0.25	1946|2046|9475|285220	EFNA5|EPHA8|ROCK2|EPHA6	-0.78
GO Biological Processes	GO:0030521	androgen receptor signaling pathway	19_GO:0050896 response to stimulus	-2.5	6.2	4.2	30284	24	811	4	0.49	0.25	2288|7337|9604|23081	FKBP4|UBE3A|RNF14|KDM4C	-0.78
WikiPathways	WP5231	Hippocampal synaptogenesis and neurogenesis		-2.5	6.2	4.2	30284	24	811	4	0.49	0.25	816|1385|10645|91683	CAMK2B|CREB1|CAMKK2|SYT12	-0.78
Reactome Gene Sets	R-HSA-983695	Antigen activates B Cell Receptor (BCR) leading to generation of second messengers		-2.5	6.2	4.2	30284	24	811	4	0.49	0.25	933|3710|6654|7409	CD22|ITPR3|SOS1|VAV1	-0.78
GO Biological Processes	GO:0002695	negative regulation of leukocyte activation	19_GO:0002376 immune system process	-2.4	2.4	3.3	30284	204	811	13	1.6	0.44	1269|5320|5788|7292|9231|10859|11006|55024|57162|64092|83737|282618|339390	CNR2|PLA2G2A|PTPRC|TNFSF4|DLG5|LILRB1|LILRB4|BANK1|PELI1|SAMSN1|ITCH|IFNL1|CLEC4G	-0.78
GO Biological Processes	GO:0050890	cognition	19_GO:0032501 multicellular organismal process	-2.4	2	3.2	30284	329	811	18	2.2	0.52	1128|1385|1956|2048|2695|2778|3710|4208|5350|5590|6484|6865|7337|10396|22941|25946|28983|84896	CHRM1|CREB1|EGFR|EPHB2|GIP|GNAS|ITPR3|MEF2C|PLN|PRKCZ|ST3GAL4|TACR2|UBE3A|ATP8A1|SHANK2|ZNF385A|TMPRSS11E|ATAD1	-0.78
GO Biological Processes	GO:0099173	postsynapse organization	19_GO:0009987 cellular process	-2.4	2.9	3.5	30284	114	811	9	1.1	0.37	2048|2743|9026|9118|9231|22941|57555|284382|445582	EPHB2|GLRB|HIP1R|INA|DLG5|SHANK2|NLGN2|ACTL9|POTEE	-0.78
GO Biological Processes	GO:0046651	lymphocyte proliferation	19_GO:0002376 immune system process	-2.4	2.9	3.5	30284	114	811	9	1.1	0.37	4208|5788|10859|54361|57162|64332|83737|84433|339390	MEF2C|PTPRC|LILRB1|WNT4|PELI1|NFKBIZ|ITCH|CARD11|CLEC4G	-0.78
Reactome Gene Sets	R-HSA-8948216	Collagen chain trimerization		-2.4	4.8	3.9	30284	39	811	5	0.62	0.27	1300|1307|81578|85301|91522	COL10A1|COL16A1|COL21A1|COL27A1|COL23A1	-0.77
Reactome Gene Sets	R-HSA-1483166	Synthesis of PA		-2.4	4.8	3.9	30284	39	811	5	0.62	0.27	5320|5321|30814|149998|150763	PLA2G2A|PLA2G4A|PLA2G2E|LIPI|GPAT2	-0.77
GO Biological Processes	GO:0002821	positive regulation of adaptive immune response	19_GO:0002376 immune system process	-2.4	2.7	3.4	30284	136	811	10	1.2	0.39	4292|5321|5590|5788|7292|64332|84807|84861|135250|163486	MLH1|PLA2G4A|PRKCZ|PTPRC|TNFSF4|NFKBIZ|NFKBID|KLHL22|RAET1E|DENND1B	-0.77
GO Biological Processes	GO:0003013	circulatory system process	19_GO:0032501 multicellular organismal process	-2.4	1.8	3	30284	519	811	25	3.1	0.61	136|152|948|1956|2244|5350|5910|6328|6335|6337|6546|6649|6865|7082|7135|7442|9194|9474|9475|9590|10396|54795|56670|59341|65266	ADORA2B|ADRA2C|CD36|EGFR|FGB|PLN|RAP1GDS1|SCN3A|SCN9A|SCNN1A|SLC8A1|SOD3|TACR2|TJP1|TNNI1|TRPV1|SLC16A7|ATG5|ROCK2|AKAP12|ATP8A1|TRPM4|SUCNR1|TRPV4|WNK4	-0.76
GO Biological Processes	GO:0048012	hepatocyte growth factor receptor signaling pathway	19_GO:0050896 response to stimulus	-2.4	4	3.7	30284	56	811	6	0.74	0.3	780|1956|2046|2048|2066|285220	DDR1|EGFR|EPHA8|EPHB2|ERBB4|EPHA6	-0.76
GO Biological Processes	GO:0035791	platelet-derived growth factor receptor-beta signaling pathway	19_GO:0050896 response to stimulus	-2.4	4	3.7	30284	56	811	6	0.74	0.3	780|1956|2046|2048|2066|285220	DDR1|EGFR|EPHA8|EPHB2|ERBB4|EPHA6	-0.76
GO Biological Processes	GO:0046638	positive regulation of alpha-beta T cell differentiation	19_GO:0002376 immune system process	-2.4	4	3.7	30284	56	811	6	0.74	0.3	5590|5914|7292|11006|64332|84807	PRKCZ|RARA|TNFSF4|LILRB4|NFKBIZ|NFKBID	-0.76
GO Biological Processes	GO:0071248	cellular response to metal ion	19_GO:0050896 response to stimulus	-2.4	2.5	3.3	30284	182	811	12	1.5	0.42	241|1385|1800|3292|3786|4208|6857|8644|84329|84560|120892|100271927	ALOX5AP|CREB1|DPEP1|HSD17B1|KCNQ3|MEF2C|SYT1|AKR1C3|HVCN1|MT4|LRRK2|RASA4B	-0.76
GO Biological Processes	GO:0045807	positive regulation of endocytosis	19_GO:0051179 localization	-2.4	2.6	3.3	30284	159	811	11	1.4	0.41	302|948|3560|5788|7275|26228|79872|84896|120892|124912|399687	ANXA2|CD36|IL2RB|PTPRC|TUB|STAP1|CBLL1|ATAD1|LRRK2|SPACA3|MYO18A	-0.76
KEGG Pathway	hsa04928	Parathyroid hormone synthesis, secretion and action		-2.4	2.9	3.4	30284	115	811	9	1.1	0.37	111|1385|1956|2778|3710|4208|5567|5741|65266	ADCY5|CREB1|EGFR|GNAS|ITPR3|MEF2C|PRKACB|PTH|WNK4	-0.76
GO Biological Processes	GO:0045937	positive regulation of phosphate metabolic process	19_GO:0048518 positive regulation of biological process	-2.4	1.8	3	30284	493	811	24	3	0.6	152|948|1946|1956|2066|2246|4057|4208|4294|5031|5741|5788|7786|9475|10142|10645|23328|54959|55022|55024|120892|133522|282618|388585	ADRA2C|CD36|EFNA5|EGFR|ERBB4|FGF1|LTF|MEF2C|MAP3K10|P2RY6|PTH|PTPRC|MAP3K12|ROCK2|AKAP9|CAMKK2|SASH1|ODAM|PID1|BANK1|LRRK2|PPARGC1B|IFNL1|HES5	-0.75
GO Biological Processes	GO:0010562	positive regulation of phosphorus metabolic process	19_GO:0048518 positive regulation of biological process	-2.4	1.8	3	30284	493	811	24	3	0.6	152|948|1946|1956|2066|2246|4057|4208|4294|5031|5741|5788|7786|9475|10142|10645|23328|54959|55022|55024|120892|133522|282618|388585	ADRA2C|CD36|EFNA5|EGFR|ERBB4|FGF1|LTF|MEF2C|MAP3K10|P2RY6|PTH|PTPRC|MAP3K12|ROCK2|AKAP9|CAMKK2|SASH1|ODAM|PID1|BANK1|LRRK2|PPARGC1B|IFNL1|HES5	-0.75
GO Biological Processes	GO:0042130	negative regulation of T cell proliferation	19_GO:0002376 immune system process	-2.4	3.5	3.6	30284	75	811	7	0.86	0.32	5320|9231|10859|11006|57162|83737|339390	PLA2G2A|DLG5|LILRB1|LILRB4|PELI1|ITCH|CLEC4G	-0.75
GO Biological Processes	GO:0042098	T cell proliferation	19_GO:0002376 immune system process	-2.4	3.5	3.6	30284	75	811	7	0.86	0.32	5788|10859|54361|57162|83737|84433|339390	PTPRC|LILRB1|WNT4|PELI1|ITCH|CARD11|CLEC4G	-0.75
GO Biological Processes	GO:0002833	positive regulation of response to biotic stimulus	19_GO:0048518 positive regulation of biological process	-2.4	2	3.1	30284	332	811	18	2.2	0.52	948|3821|3823|4057|7409|22914|23328|25818|26057|54502|55765|57162|64135|64332|83737|84861|135250|100528032	CD36|KLRC1|KLRC3|LTF|VAV1|KLRK1|SASH1|KLK5|ANKRD17|RBM47|INAVA|PELI1|IFIH1|NFKBIZ|ITCH|KLHL22|RAET1E|KLRC4-KLRK1	-0.75
GO Biological Processes	GO:0031099	regeneration	19_GO:0032502 developmental process	-2.4	2.6	3.3	30284	160	811	11	1.4	0.41	570|578|1956|2066|2660|5653|5774|5782|5792|59352|346007	BAAT|BAK1|EGFR|ERBB4|MSTN|KLK6|PTPN3|PTPN12|PTPRF|LGR6|EYS	-0.75
GO Biological Processes	GO:0070936	protein K48-linked ubiquitination	19_GO:0009987 cellular process	-2.4	3.1	3.5	30284	95	811	8	0.99	0.35	6049|7337|8452|22978|23077|26268|57162|83737	RNF6|UBE3A|CUL3|NT5C2|MYCBP2|FBXO9|PELI1|ITCH	-0.75
GO Biological Processes	GO:0097553	calcium ion transmembrane import into cytosol	19_GO:0051179 localization	-2.4	3.1	3.5	30284	95	811	8	0.99	0.35	578|3710|5334|5788|6546|7442|59341|162514	BAK1|ITPR3|PLCL1|PTPRC|SLC8A1|TRPV1|TRPV4|TRPV3	-0.75
GO Biological Processes	GO:0051260	protein homooligomerization	19_GO:0009987 cellular process	-2.4	2.3	3.2	30284	207	811	13	1.6	0.44	241|3710|3783|5551|5961|7442|7732|7837|8989|51133|54795|56341|84433	ALOX5AP|ITPR3|KCNN4|PRF1|PRPH2|TRPV1|RNF112|PXDN|TRPA1|KCTD3|TRPM4|PRMT8|CARD11	-0.75
KEGG Pathway	hsa04724	Glutamatergic synapse		-2.4	2.9	3.4	30284	116	811	9	1.1	0.37	111|2778|2898|2912|3710|5321|5567|22941|255189	ADCY5|GNAS|GRIK2|GRM2|ITPR3|PLA2G4A|PRKACB|SHANK2|PLA2G4F	-0.75
KEGG Pathway	hsa04725	Cholinergic synapse		-2.4	2.9	3.4	30284	116	811	9	1.1	0.37	111|816|1128|1131|1143|1385|3710|3786|5567	ADCY5|CAMK2B|CHRM1|CHRM3|CHRNB4|CREB1|ITPR3|KCNQ3|PRKACB	-0.75
KEGG Pathway	hsa05165	Human papillomavirus infection		-2.4	2	3.1	30284	333	811	18	2.2	0.52	525|578|1385|1956|2778|3441|3447|3449|3452|3685|3993|5525|5567|5590|6654|7337|54361|388585	ATP6V1B1|BAK1|CREB1|EGFR|GNAS|IFNA4|IFNA13|IFNA16|IFNA21|ITGAV|LLGL2|PPP2R5A|PRKACB|PRKCZ|SOS1|UBE3A|WNT4|HES5	-0.75
GO Biological Processes	GO:0002762	negative regulation of myeloid leukocyte differentiation	19_GO:0002376 immune system process	-2.4	3.9	3.7	30284	57	811	6	0.74	0.3	4057|5914|8111|10859|11006|130733	LTF|RARA|GPR68|LILRB1|LILRB4|TMEM178A	-0.75
GO Biological Processes	GO:0043331	response to dsRNA	19_GO:0050896 response to stimulus	-2.4	3.9	3.7	30284	57	811	6	0.74	0.3	3441|3447|3449|3452|57162|64135	IFNA4|IFNA13|IFNA16|IFNA21|PELI1|IFIH1	-0.75
GO Biological Processes	GO:0001895	retina homeostasis	19_GO:0042592 homeostatic process	-2.4	3.9	3.7	30284	57	811	6	0.74	0.3	1182|1258|7275|85015|124590|145226	CLCN3|CNGB1|TUB|USP45|USH1G|RDH12	-0.75
Reactome Gene Sets	R-HSA-9717207	Sensory perception of sweet, bitter, and umami (glutamate) taste		-2.4	4.7	3.9	30284	40	811	5	0.62	0.27	3710|6328|6335|54795|346562	ITPR3|SCN3A|SCN9A|TRPM4|GNAT3	-0.75
GO Biological Processes	GO:0045745	positive regulation of G protein-coupled receptor signaling pathway	19_GO:0048518 positive regulation of biological process	-2.4	4.7	3.9	30284	40	811	5	0.62	0.27	2922|5653|25818|43847|120892	GRP|KLK6|KLK5|KLK14|LRRK2	-0.75
GO Biological Processes	GO:0002724	regulation of T cell cytokine production	19_GO:0002376 immune system process	-2.4	4.7	3.9	30284	40	811	5	0.62	0.27	5590|7292|11006|54795|163486	PRKCZ|TNFSF4|LILRB4|TRPM4|DENND1B	-0.75
GO Biological Processes	GO:0006693	prostaglandin metabolic process	19_GO:0009987 cellular process	-2.4	4.7	3.9	30284	40	811	5	0.62	0.27	525|5321|8644|9536|255189	ATP6V1B1|PLA2G4A|AKR1C3|PTGES|PLA2G4F	-0.75
GO Biological Processes	GO:0050961	detection of temperature stimulus involved in sensory perception	19_GO:0032501 multicellular organismal process	-2.4	6	4.1	30284	25	811	4	0.49	0.25	2898|6335|7442|94233	GRIK2|SCN9A|TRPV1|OPN4	-0.75
GO Biological Processes	GO:1903963	arachidonate transport	19_GO:0051179 localization	-2.4	6	4.1	30284	25	811	4	0.49	0.25	5320|5321|30814|255189	PLA2G2A|PLA2G4A|PLA2G2E|PLA2G4F	-0.75
GO Biological Processes	GO:0050482	arachidonate secretion	19_GO:0051179 localization	-2.4	6	4.1	30284	25	811	4	0.49	0.25	5320|5321|30814|255189	PLA2G2A|PLA2G4A|PLA2G2E|PLA2G4F	-0.75
GO Biological Processes	GO:0001894	tissue homeostasis	19_GO:0042592 homeostatic process	-2.4	2.3	3.2	30284	232	811	14	1.7	0.46	1182|1258|4284|4585|4588|5741|7082|7275|11187|55765|64332|85015|124590|145226	CLCN3|CNGB1|MIP|MUC4|MUC6|PTH|TJP1|TUB|PKP3|INAVA|NFKBIZ|USP45|USH1G|RDH12	-0.75
GO Biological Processes	GO:0060249	anatomical structure homeostasis	19_GO:0042592 homeostatic process	-2.4	2.3	3.2	30284	232	811	14	1.7	0.46	1182|1258|4284|4585|4588|5741|7082|7275|11187|55765|64332|85015|124590|145226	CLCN3|CNGB1|MIP|MUC4|MUC6|PTH|TJP1|TUB|PKP3|INAVA|NFKBIZ|USP45|USH1G|RDH12	-0.75
GO Biological Processes	GO:0042129	regulation of T cell proliferation	19_GO:0002376 immune system process	-2.4	2.4	3.2	30284	184	811	12	1.5	0.42	5320|5788|6654|6708|7292|9231|10859|11006|57162|83737|84433|339390	PLA2G2A|PTPRC|SOS1|SPTA1|TNFSF4|DLG5|LILRB1|LILRB4|PELI1|ITCH|CARD11|CLEC4G	-0.75
GO Biological Processes	GO:0051222	positive regulation of protein transport	19_GO:0051179 localization	-2.4	2.2	3.1	30284	257	811	15	1.8	0.47	322|1128|1131|1956|2244|2695|3783|4946|5590|8111|51201|54795|57555|80184|399687	APBB1|CHRM1|CHRM3|EGFR|FGB|GIP|KCNN4|OAZ1|PRKCZ|GPR68|ZDHHC2|TRPM4|NLGN2|CEP290|MYO18A	-0.74
GO Biological Processes	GO:0042325	regulation of phosphorylation	19_GO:0050789 regulation of biological process	-2.4	1.7	3	30284	694	811	31	3.8	0.67	152|948|1946|1956|2048|2066|2246|4057|4294|5590|5783|5788|6546|7070|7786|9475|10142|10645|11006|23328|26228|54959|55022|55024|55732|64092|120892|133522|245928|282618|388585	ADRA2C|CD36|EFNA5|EGFR|EPHB2|ERBB4|FGF1|LTF|MAP3K10|PRKCZ|PTPN13|PTPRC|SLC8A1|THY1|MAP3K12|ROCK2|AKAP9|CAMKK2|LILRB4|SASH1|STAP1|ODAM|PID1|BANK1|FIRRM|SAMSN1|LRRK2|PPARGC1B|DEFB114|IFNL1|HES5	-0.74
GO Biological Processes	GO:0097435	supramolecular fiber organization	19_GO:0009987 cellular process	-2.4	1.7	3	30284	608	811	28	3.5	0.64	302|820|948|4016|4648|5352|5756|5910|6708|7837|8452|9026|9118|10142|29999|55607|57698|59341|60681|79768|84056|84665|133522|144347|152206|154288|162514|221061	ANXA2|CAMP|CD36|LOXL1|MYO7B|PLOD2|TWF1|RAP1GDS1|SPTA1|PXDN|CUL3|HIP1R|INA|AKAP9|FSCN3|PPP1R9A|SHTN1|TRPV4|FKBP10|KATNBL1|KATNAL1|MYPN|PPARGC1B|RFLNA|CCDC13|KHDC3L|TRPV3|FAM171A1	-0.74
GO Biological Processes	GO:0001822	kidney development	19_GO:0032502 developmental process	-2.4	2.1	3.1	30284	308	811	17	2.1	0.5	317|2066|2246|4208|4868|5914|7161|8452|9231|9356|51057|54361|65266|80184|120892|255743|388585	APAF1|ERBB4|FGF1|MEF2C|NPHS1|RARA|TP73|CUL3|DLG5|SLC22A6|WDPCP|WNT4|WNK4|CEP290|LRRK2|NPNT|HES5	-0.74
GO Biological Processes	GO:0043401	steroid hormone receptor signaling pathway	19_GO:0050896 response to stimulus	-2.4	3.4	3.5	30284	76	811	7	0.86	0.32	2099|2288|7337|8648|9604|23081|133522	ESR1|FKBP4|UBE3A|NCOA1|RNF14|KDM4C|PPARGC1B	-0.74
Reactome Gene Sets	R-HSA-198933	Immunoregulatory interactions between a Lymphoid and a non-Lymphoid cell		-2.4	2.9	3.4	30284	117	811	9	1.1	0.37	933|3821|10859|11006|22914|27180|135250|339390|100528032	CD22|KLRC1|LILRB1|LILRB4|KLRK1|SIGLEC9|RAET1E|CLEC4G|KLRC4-KLRK1	-0.74
KEGG Pathway	hsa04114	Oocyte meiosis		-2.4	2.7	3.3	30284	139	811	10	1.2	0.39	111|816|3710|5525|5567|80315|132864|285955|442572|102723555	ADCY5|CAMK2B|ITPR3|PPP2R5A|PRKACB|CPEB4|CPEB2|SPDYE1|SPDYE21|SPDYE16	-0.73
GO Biological Processes	GO:0015698	inorganic anion transport	19_GO:0051179 localization	-2.4	2.5	3.3	30284	162	811	11	1.4	0.41	1182|2565|2743|5031|9356|23155|63982|65010|65266|115019|284129	CLCN3|GABRG1|GLRB|P2RY6|SLC22A6|CLCC1|ANO3|SLC26A6|WNK4|SLC26A9|SLC26A11	-0.73
GO Biological Processes	GO:0050906	detection of stimulus involved in sensory perception	19_GO:0032501 multicellular organismal process	-2.4	1.8	3	30284	554	811	26	3.2	0.62	1258|2898|5961|6335|7442|8989|26246|81466|94233|121275|122740|219464|219469|254786|283365|346007|346517|346562|390151|390155|390265|390323|392391|401994|441639|494513	CNGB1|GRIK2|PRPH2|SCN9A|TRPV1|TRPA1|OR2L2|OR2L5|OPN4|OR10AD1|OR4K14|OR5T2|OR8H1|OR6C3|OR6C6|EYS|OR6V1|GNAT3|OR8H2|OR5T1|OR10G7|OR6C75|OR5C1|OR14I1|OR9K2|PJVK	-0.72
Reactome Gene Sets	R-HSA-193807	Synthesis of bile acids and bile salts via 27-hydroxycholesterol		-2.3	8.6	4.6	30284	13	811	3	0.37	0.21	8644|8648|10499	AKR1C3|NCOA1|NCOA2	-0.72
GO Biological Processes	GO:0035589	G protein-coupled purinergic nucleotide receptor signaling pathway	19_GO:0050896 response to stimulus	-2.3	8.6	4.6	30284	13	811	3	0.37	0.21	5031|29909|64805	P2RY6|GPR171|P2RY12	-0.72
WikiPathways	WP3301	MFAP5 mediated ovarian cancer cell motility and invasiveness		-2.3	8.6	4.6	30284	13	811	3	0.37	0.21	1385|3685|3710	CREB1|ITGAV|ITPR3	-0.72
GO Biological Processes	GO:0038063	collagen-activated tyrosine kinase receptor signaling pathway	19_GO:0050896 response to stimulus	-2.3	3.9	3.6	30284	58	811	6	0.74	0.3	780|1956|2046|2048|2066|285220	DDR1|EGFR|EPHA8|EPHB2|ERBB4|EPHA6	-0.72
GO Biological Processes	GO:0032943	mononuclear cell proliferation	19_GO:0009987 cellular process	-2.3	2.8	3.3	30284	118	811	9	1.1	0.37	4208|5788|10859|54361|57162|64332|83737|84433|339390	MEF2C|PTPRC|LILRB1|WNT4|PELI1|NFKBIZ|ITCH|CARD11|CLEC4G	-0.72
GO Biological Processes	GO:0043270	positive regulation of monoatomic ion transport	19_GO:0051179 localization	-2.3	2.3	3.2	30284	210	811	13	1.6	0.44	578|1128|1272|2048|3783|5031|6865|7070|9472|10142|57463|64805|162514	BAK1|CHRM1|CNTN1|EPHB2|KCNN4|P2RY6|TACR2|THY1|AKAP6|AKAP9|AMIGO1|P2RY12|TRPV3	-0.72
GO Biological Processes	GO:0002366	leukocyte activation involved in immune response	19_GO:0002376 immune system process	-2.3	2.3	3.2	30284	210	811	13	1.6	0.44	136|2922|3441|3447|3449|3452|4292|6482|10814|10859|56670|64332|84542	ADORA2B|GRP|IFNA4|IFNA13|IFNA16|IFNA21|MLH1|ST3GAL1|CPLX2|LILRB1|SUCNR1|NFKBIZ|SANBR	-0.72
GO Biological Processes	GO:0061041	regulation of wound healing	19_GO:0050896 response to stimulus	-2.3	2.7	3.3	30284	140	811	10	1.2	0.39	240|302|948|2048|2244|3346|6484|22915|54361|114897	ALOX5|ANXA2|CD36|EPHB2|FGB|HTN1|ST3GAL4|MMRN1|WNT4|C1QTNF1	-0.72
Reactome Gene Sets	R-HSA-373760	L1CAM interactions		-2.3	3.1	3.4	30284	97	811	8	0.99	0.35	1272|3685|3786|6328|6335|6708|27255|57698	CNTN1|ITGAV|KCNQ3|SCN3A|SCN9A|SPTA1|CNTN6|SHTN1	-0.72
GO Biological Processes	GO:0051962	positive regulation of nervous system development	19_GO:0032502 developmental process	-2.3	2.1	3.1	30284	285	811	16	2	0.49	816|1946|1956|2048|2290|6604|7161|7732|9231|23405|23769|57463|57555|57698|118738|154288	CAMK2B|EFNA5|EGFR|EPHB2|FOXG1|SMARCD3|TP73|RNF112|DLG5|DICER1|FLRT1|AMIGO1|NLGN2|SHTN1|ZNF488|KHDC3L	-0.72
GO Biological Processes	GO:0007595	lactation	19_GO:0051179 localization	-2.3	4.6	3.8	30284	41	811	5	0.62	0.27	780|1385|1448|2066|8648	DDR1|CREB1|CSN3|ERBB4|NCOA1	-0.72
GO Biological Processes	GO:0006692	prostanoid metabolic process	19_GO:0009987 cellular process	-2.3	4.6	3.8	30284	41	811	5	0.62	0.27	525|5321|8644|9536|255189	ATP6V1B1|PLA2G4A|AKR1C3|PTGES|PLA2G4F	-0.72
GO Biological Processes	GO:0050729	positive regulation of inflammatory response	19_GO:0048518 positive regulation of biological process	-2.3	2.5	3.2	30284	163	811	11	1.4	0.41	136|241|5320|6369|7292|26228|56670|59341|64332|120892|245928	ADORA2B|ALOX5AP|PLA2G2A|CCL24|TNFSF4|STAP1|SUCNR1|TRPV4|NFKBIZ|LRRK2|DEFB114	-0.72
GO Biological Processes	GO:0032102	negative regulation of response to external stimulus	19_GO:0048519 negative regulation of biological process	-2.3	1.8	3	30284	445	811	22	2.7	0.57	240|302|727|2244|2778|2841|3821|4057|5788|9474|10859|11005|22914|22915|22978|26228|54361|83737|114897|149095|245928|100528032	ALOX5|ANXA2|C5|FGB|GNAS|GPR18|KLRC1|LTF|PTPRC|ATG5|LILRB1|SPINK5|KLRK1|MMRN1|NT5C2|STAP1|WNT4|ITCH|C1QTNF1|DCST1|DEFB114|KLRC4-KLRK1	-0.71
GO Biological Processes	GO:0030217	T cell differentiation	19_GO:0002376 immune system process	-2.3	2.4	3.2	30284	187	811	12	1.5	0.42	2841|3821|5788|7409|8456|9474|9580|54361|64332|84433|339390|653519	GPR18|KLRC1|PTPRC|VAV1|FOXN1|ATG5|SOX13|WNT4|NFKBIZ|CARD11|CLEC4G|GPR89A	-0.71
KEGG Pathway	hsa00592	alpha-Linolenic acid metabolism		-2.3	5.7	4	30284	26	811	4	0.49	0.25	5320|5321|30814|255189	PLA2G2A|PLA2G4A|PLA2G2E|PLA2G4F	-0.71
GO Biological Processes	GO:0032878	regulation of establishment or maintenance of cell polarity	19_GO:0050789 regulation of biological process	-2.3	5.7	4	30284	26	811	4	0.49	0.25	3993|9475|51057|57698	LLGL2|ROCK2|WDPCP|SHTN1	-0.71
GO Biological Processes	GO:0001736	establishment of planar polarity	19_GO:0032502 developmental process	-2.3	5.7	4	30284	26	811	4	0.49	0.25	2066|9024|27152|51057	ERBB4|BRSK2|INTU|WDPCP	-0.71
Reactome Gene Sets	R-HSA-1482788	Acyl chain remodelling of PC		-2.3	5.7	4	30284	26	811	4	0.49	0.25	5320|5321|30814|255189	PLA2G2A|PLA2G4A|PLA2G2E|PLA2G4F	-0.71
GO Biological Processes	GO:0007164	establishment of tissue polarity	19_GO:0032502 developmental process	-2.3	5.7	4	30284	26	811	4	0.49	0.25	2066|9024|27152|51057	ERBB4|BRSK2|INTU|WDPCP	-0.71
GO Biological Processes	GO:0002323	natural killer cell activation involved in immune response	19_GO:0002376 immune system process	-2.3	5.7	4	30284	26	811	4	0.49	0.25	3441|3447|3449|3452	IFNA4|IFNA13|IFNA16|IFNA21	-0.71
GO Biological Processes	GO:0002702	positive regulation of production of molecular mediator of immune response	19_GO:0002376 immune system process	-2.3	2.6	3.3	30284	141	811	10	1.2	0.39	948|2048|4292|5590|5788|7292|10859|25818|55765|163486	CD36|EPHB2|MLH1|PRKCZ|PTPRC|TNFSF4|LILRB1|KLK5|INAVA|DENND1B	-0.71
Reactome Gene Sets	R-HSA-9006925	Intracellular signaling by second messengers		-2.3	2.2	3.1	30284	236	811	14	1.7	0.46	111|1385|2246|3710|5525|7409|9542|10645|10718|26960|54815|145957|153129|192669	ADCY5|CREB1|FGF1|ITPR3|PPP2R5A|VAV1|NRG2|CAMKK2|NRG3|NBEA|GATAD2A|NRG4|SLC38A9|AGO3	-0.71
GO Biological Processes	GO:0048232	male gamete generation	19_GO:0022414 reproductive process	-2.3	1.7	2.9	30284	672	811	30	3.7	0.66	1539|4292|5350|5367|5914|7142|8672|9514|10388|26064|26091|54875|63946|65010|79582|79846|81616|84056|84071|84691|120892|122402|200162|222698|257044|284382|317761|339834|402381|642987	CYLC2|MLH1|PLN|PMCH|RARA|TNP2|EIF4G3|GAL3ST1|SYCP2|RAI14|HERC4|CNTLN|DMRTC2|SLC26A6|SPAG16|CFAP69|ACSBG2|KATNAL1|ARMC2|GARIN1B|LRRK2|TDRD9|SPAG17|NKAPL|CATSPERE|ACTL9|C14orf39|IHO1|SOHLH1|TMEM232	-0.71
GO Biological Processes	GO:0036005	response to macrophage colony-stimulating factor	19_GO:0050896 response to stimulus	-2.3	3.8	3.6	30284	59	811	6	0.74	0.3	780|1956|2046|2048|2066|285220	DDR1|EGFR|EPHA8|EPHB2|ERBB4|EPHA6	-0.71
GO Biological Processes	GO:0019369	arachidonate metabolic process	19_GO:0009987 cellular process	-2.3	3.8	3.6	30284	59	811	6	0.74	0.3	240|1549|1572|5321|8644|57834	ALOX5|CYP2A7|CYP2F1|PLA2G4A|AKR1C3|CYP4F11	-0.71
GO Biological Processes	GO:0048278	vesicle docking	19_GO:0051179 localization	-2.3	3.8	3.6	30284	59	811	6	0.74	0.3	6857|9699|10814|22999|54536|55763	SYT1|RIMS2|CPLX2|RIMS1|EXOC6|EXOC1	-0.71
GO Biological Processes	GO:0071277	cellular response to calcium ion	19_GO:0050896 response to stimulus	-2.3	3.4	3.4	30284	78	811	7	0.86	0.32	241|1800|3786|4208|6857|8644|100271927	ALOX5AP|DPEP1|KCNQ3|MEF2C|SYT1|AKR1C3|RASA4B	-0.71
GO Biological Processes	GO:0002790	peptide secretion	19_GO:0051179 localization	-2.3	3.4	3.4	30284	78	811	7	0.86	0.32	5799|6865|7442|8111|9699|54097|59341	PTPRN2|TACR2|TRPV1|GPR68|RIMS2|FAM3B|TRPV4	-0.71
GO Biological Processes	GO:0001932	regulation of protein phosphorylation	19_GO:0050789 regulation of biological process	-2.3	1.7	2.9	30284	644	811	29	3.6	0.65	152|948|1946|1956|2048|2066|2246|4057|4294|5590|5783|5788|6546|7070|7786|9475|10142|10645|11006|23328|54959|55022|55024|55732|64092|120892|245928|282618|388585	ADRA2C|CD36|EFNA5|EGFR|EPHB2|ERBB4|FGF1|LTF|MAP3K10|PRKCZ|PTPN13|PTPRC|SLC8A1|THY1|MAP3K12|ROCK2|AKAP9|CAMKK2|LILRB4|SASH1|ODAM|PID1|BANK1|FIRRM|SAMSN1|LRRK2|DEFB114|IFNL1|HES5	-0.71
GO Biological Processes	GO:0071222	cellular response to lipopolysaccharide	19_GO:0044419 biological process involved in interspecies interaction between organisms	-2.3	2.3	3.1	30284	212	811	13	1.6	0.44	820|948|2048|4208|5914|7292|9516|10859|22914|23097|26228|64332|100528032	CAMP|CD36|EPHB2|MEF2C|RARA|TNFSF4|LITAF|LILRB1|KLRK1|CDK19|STAP1|NFKBIZ|KLRC4-KLRK1	-0.71
GO Biological Processes	GO:0007018	microtubule-based movement	19_GO:0009987 cellular process	-2.3	1.8	3	30284	447	811	22	2.7	0.57	667|3948|5590|7275|9474|23059|27152|51057|55130|55860|64837|79582|79819|79846|84071|127602|196385|200162|203074|257044|339778|642987	DST|LDHC|PRKCZ|TUB|ATG5|CLUAP1|INTU|WDPCP|ODAD2|ACTR10|KLC2|SPAG16|DNAI4|CFAP69|ARMC2|DNAH14|DNAH10|SPAG17|PRSS55|CATSPERE|CIMIP2C|TMEM232	-0.7
Reactome Gene Sets	R-HSA-9679506	SARS-CoV Infections		-2.3	2	3	30284	340	811	18	2.2	0.52	2288|3441|3447|3449|3452|6482|6484|6654|6733|7082|7409|9475|25834|51201|54815|63982|64135|79844	FKBP4|IFNA4|IFNA13|IFNA16|IFNA21|ST3GAL1|ST3GAL4|SOS1|SRPK2|TJP1|VAV1|ROCK2|MGAT4C|ZDHHC2|GATAD2A|ANO3|IFIH1|ZDHHC11	-0.7
GO Biological Processes	GO:1902106	negative regulation of leukocyte differentiation	19_GO:0002376 immune system process	-2.3	2.8	3.3	30284	120	811	9	1.1	0.37	4057|5914|7292|8111|10859|11006|130733|282618|339390	LTF|RARA|TNFSF4|GPR68|LILRB1|LILRB4|TMEM178A|IFNL1|CLEC4G	-0.7
WikiPathways	WP4148	Splicing factor NOVA regulated synaptic proteins		-2.3	4.4	3.7	30284	42	811	5	0.62	0.27	1448|1946|2036|2898|5590	CSN3|EFNA5|EPB41L1|GRIK2|PRKCZ	-0.69
GO Biological Processes	GO:0002764	immune response-regulating signaling pathway	19_GO:0002376 immune system process	-2.3	1.9	3	30284	395	811	20	2.5	0.54	2854|3821|3823|4208|4214|5788|6654|7070|7409|10859|11006|22914|55024|55765|64135|64332|83737|84807|163486|100528032	GPR32|KLRC1|KLRC3|MEF2C|MAP3K1|PTPRC|SOS1|THY1|VAV1|LILRB1|LILRB4|KLRK1|BANK1|INAVA|IFIH1|NFKBIZ|ITCH|NFKBID|DENND1B|KLRC4-KLRK1	-0.68
Reactome Gene Sets	R-HSA-1650814	Collagen biosynthesis and modifying enzymes		-2.3	3.7	3.5	30284	60	811	6	0.74	0.3	1300|1307|5352|81578|85301|91522	COL10A1|COL16A1|PLOD2|COL21A1|COL27A1|COL23A1	-0.68
GO Biological Processes	GO:0002263	cell activation involved in immune response	19_GO:0002376 immune system process	-2.3	2.3	3.1	30284	214	811	13	1.6	0.44	136|2922|3441|3447|3449|3452|4292|6482|10814|10859|56670|64332|84542	ADORA2B|GRP|IFNA4|IFNA13|IFNA16|IFNA21|MLH1|ST3GAL1|CPLX2|LILRB1|SUCNR1|NFKBIZ|SANBR	-0.68
GO Biological Processes	GO:0034762	regulation of transmembrane transport	19_GO:0051179 localization	-2.3	1.8	2.9	30284	478	811	23	2.8	0.58	578|1131|1804|2048|2695|2922|3783|5031|5350|5741|5774|6546|7070|9472|9474|10142|10369|55022|57463|57555|65010|65266|91404	BAK1|CHRM3|DPP6|EPHB2|GIP|GRP|KCNN4|P2RY6|PLN|PTH|PTPN3|SLC8A1|THY1|AKAP6|ATG5|AKAP9|CACNG2|PID1|AMIGO1|NLGN2|SLC26A6|WNK4|SESTD1	-0.67
Reactome Gene Sets	R-HSA-9748784	Drug ADME		-2.3	3	3.3	30284	100	811	8	0.99	0.35	3704|6579|7365|7409|10599|22978|79799|124975	ITPA|SLCO1A2|UGT2B10|VAV1|SLCO1B1|NT5C2|UGT2A3|GGT6	-0.67
GO Biological Processes	GO:0045638	negative regulation of myeloid cell differentiation	19_GO:0002376 immune system process	-2.3	3	3.3	30284	100	811	8	0.99	0.35	4057|5914|8111|8363|10859|11006|29909|130733	LTF|RARA|GPR68|H4C11|LILRB1|LILRB4|GPR171|TMEM178A	-0.67
GO Biological Processes	GO:0071467	cellular response to pH	19_GO:0050896 response to stimulus	-2.3	5.5	3.9	30284	27	811	4	0.49	0.25	6337|7442|8111|84329	SCNN1A|TRPV1|GPR68|HVCN1	-0.67
Canonical Pathways	M5883	NABA SECRETED FACTORS		-2.3	2	3	30284	343	811	18	2.2	0.52	1442|2246|2660|3441|3447|3449|3452|4902|6273|6369|7292|9068|9542|9547|10344|10718|54361|145957	CSH1|FGF1|MSTN|IFNA4|IFNA13|IFNA16|IFNA21|NRTN|S100A2|CCL24|TNFSF4|ANGPTL1|NRG2|CXCL14|CCL26|NRG3|WNT4|NRG4	-0.67
GO Biological Processes	GO:0032736	positive regulation of interleukin-13 production	19_GO:0032501 multicellular organismal process	-2.3	8	4.3	30284	14	811	3	0.37	0.21	5590|5914|7292	PRKCZ|RARA|TNFSF4	-0.66
GO Biological Processes	GO:0086069	bundle of His cell to Purkinje myocyte communication	19_GO:0032501 multicellular organismal process	-2.3	8	4.3	30284	14	811	3	0.37	0.21	29119|51086|54795	CTNNA3|TNNI3K|TRPM4	-0.66
GO Biological Processes	GO:1904321	response to forskolin	19_GO:0050896 response to stimulus	-2.3	8	4.3	30284	14	811	3	0.37	0.21	111|1385|1946	ADCY5|CREB1|EFNA5	-0.66
GO Biological Processes	GO:1904322	cellular response to forskolin	19_GO:0050896 response to stimulus	-2.3	8	4.3	30284	14	811	3	0.37	0.21	111|1385|1946	ADCY5|CREB1|EFNA5	-0.66
GO Biological Processes	GO:0071107	response to parathyroid hormone	19_GO:0050896 response to stimulus	-2.3	8	4.3	30284	14	811	3	0.37	0.21	2778|4208|5741	GNAS|MEF2C|PTH	-0.66
GO Biological Processes	GO:0045582	positive regulation of T cell differentiation	19_GO:0002376 immune system process	-2.2	2.8	3.2	30284	122	811	9	1.1	0.37	5590|5788|5914|6604|7292|9580|11006|64332|84807	PRKCZ|PTPRC|RARA|SMARCD3|TNFSF4|SOX13|LILRB4|NFKBIZ|NFKBID	-0.66
GO Biological Processes	GO:0010469	regulation of signaling receptor activity	19_GO:0050896 response to stimulus	-2.2	3.3	3.4	30284	80	811	7	0.86	0.32	152|2048|8000|10369|11006|57555|81573	ADRA2C|EPHB2|PSCA|CACNG2|LILRB4|NLGN2|ANKRD13C	-0.66
GO Biological Processes	GO:0048010	vascular endothelial growth factor receptor signaling pathway	19_GO:0050896 response to stimulus	-2.2	3.3	3.4	30284	80	811	7	0.86	0.32	780|1956|2046|2048|2066|7409|285220	DDR1|EGFR|EPHA8|EPHB2|ERBB4|VAV1|EPHA6	-0.66
GO Biological Processes	GO:0018105	peptidyl-serine phosphorylation	19_GO:0009987 cellular process	-2.2	3.3	3.4	30284	80	811	7	0.86	0.32	4294|5590|6733|7786|23049|51086|120892	MAP3K10|PRKCZ|SRPK2|MAP3K12|SMG1|TNNI3K|LRRK2	-0.66
GO Biological Processes	GO:0009268	response to pH	19_GO:0050896 response to stimulus	-2.2	4.3	3.6	30284	43	811	5	0.62	0.27	2695|6337|7442|8111|84329	GIP|SCNN1A|TRPV1|GPR68|HVCN1	-0.66
GO Biological Processes	GO:0046640	regulation of alpha-beta T cell proliferation	19_GO:0002376 immune system process	-2.2	4.3	3.6	30284	43	811	5	0.62	0.27	5788|7292|83737|84433|339390	PTPRC|TNFSF4|ITCH|CARD11|CLEC4G	-0.66
GO Biological Processes	GO:0071229	cellular response to acid chemical	19_GO:0050896 response to stimulus	-2.2	3	3.3	30284	101	811	8	0.99	0.35	1307|1956|8452|23677|57463|80315|84861|153129	COL16A1|EGFR|CUL3|SH3BP4|AMIGO1|CPEB4|KLHL22|SLC38A9	-0.65
GO Biological Processes	GO:0006942	regulation of striated muscle contraction	19_GO:0032501 multicellular organismal process	-2.2	3	3.3	30284	101	811	8	0.99	0.35	5350|6546|7135|10142|29119|51086|54795|59341	PLN|SLC8A1|TNNI1|AKAP9|CTNNA3|TNNI3K|TRPM4|TRPV4	-0.65
GO Biological Processes	GO:0050767	regulation of neurogenesis	19_GO:0032502 developmental process	-2.2	1.9	2.9	30284	372	811	19	2.3	0.53	302|816|1946|1956|2048|2290|3213|4152|6049|6604|7070|7161|7732|23405|57463|57698|118738|154288|388585	ANXA2|CAMK2B|EFNA5|EGFR|EPHB2|FOXG1|HOXB3|MBD1|RNF6|SMARCD3|THY1|TP73|RNF112|DICER1|AMIGO1|SHTN1|ZNF488|KHDC3L|HES5	-0.65
GO Biological Processes	GO:0007606	sensory perception of chemical stimulus	19_GO:0032501 multicellular organismal process	-2.2	1.7	2.9	30284	538	811	25	3.1	0.61	948|1258|2778|3710|6337|7442|8989|26246|79846|81466|121275|122740|219464|219469|254786|283365|346517|346562|390151|390155|390265|390323|392391|401994|441639	CD36|CNGB1|GNAS|ITPR3|SCNN1A|TRPV1|TRPA1|OR2L2|CFAP69|OR2L5|OR10AD1|OR4K14|OR5T2|OR8H1|OR6C3|OR6C6|OR6V1|GNAT3|OR8H2|OR5T1|OR10G7|OR6C75|OR5C1|OR14I1|OR9K2	-0.65
GO Biological Processes	GO:0072001	renal system development	19_GO:0032502 developmental process	-2.2	2	2.9	30284	319	811	17	2.1	0.5	317|2066|2246|4208|4868|5914|7161|8452|9231|9356|51057|54361|65266|80184|120892|255743|388585	APAF1|ERBB4|FGF1|MEF2C|NPHS1|RARA|TP73|CUL3|DLG5|SLC22A6|WDPCP|WNT4|WNK4|CEP290|LRRK2|NPNT|HES5	-0.65
GO Biological Processes	GO:0048009	insulin-like growth factor receptor signaling pathway	19_GO:0050896 response to stimulus	-2.2	3.2	3.3	30284	81	811	7	0.86	0.32	780|1956|2046|2048|2066|6654|285220	DDR1|EGFR|EPHA8|EPHB2|ERBB4|SOS1|EPHA6	-0.64
GO Biological Processes	GO:0016311	dephosphorylation	19_GO:0009987 cellular process	-2.2	2.6	3.1	30284	146	811	10	1.2	0.39	5774|5782|5783|5788|5792|5799|7179|8821|8871|54886	PTPN3|PTPN12|PTPN13|PTPRC|PTPRF|PTPRN2|TPTE|INPP4B|SYNJ2|PLPPR1	-0.64
GO Biological Processes	GO:0046887	positive regulation of hormone secretion	19_GO:0051179 localization	-2.2	2.6	3.1	30284	146	811	10	1.2	0.39	1131|1385|1956|2244|2695|2922|8111|54795|57555|114897	CHRM3|CREB1|EGFR|FGB|GIP|GRP|GPR68|TRPM4|NLGN2|C1QTNF1	-0.64
GO Biological Processes	GO:0007283	spermatogenesis	19_GO:0022414 reproductive process	-2.2	1.7	2.8	30284	655	811	29	3.6	0.65	1539|4292|5350|5367|5914|7142|8672|9514|26064|26091|54875|63946|65010|79582|79846|81616|84056|84071|84691|120892|122402|200162|222698|257044|284382|317761|339834|402381|642987	CYLC2|MLH1|PLN|PMCH|RARA|TNP2|EIF4G3|GAL3ST1|RAI14|HERC4|CNTLN|DMRTC2|SLC26A6|SPAG16|CFAP69|ACSBG2|KATNAL1|ARMC2|GARIN1B|LRRK2|TDRD9|SPAG17|NKAPL|CATSPERE|ACTL9|C14orf39|IHO1|SOHLH1|TMEM232	-0.63
Reactome Gene Sets	R-HSA-6794361	Neurexins and neuroligins		-2.2	4.2	3.6	30284	44	811	5	0.62	0.27	2036|6857|22941|57555|91683	EPB41L1|SYT1|SHANK2|NLGN2|SYT12	-0.63
GO Biological Processes	GO:0045429	positive regulation of nitric oxide biosynthetic process	19_GO:0048518 positive regulation of biological process	-2.2	4.2	3.6	30284	44	811	5	0.62	0.27	948|2099|7442|22914|100528032	CD36|ESR1|TRPV1|KLRK1|KLRC4-KLRK1	-0.63
Canonical Pathways	M3005	NABA COLLAGENS		-2.2	4.2	3.6	30284	44	811	5	0.62	0.27	1300|1307|81578|85301|91522	COL10A1|COL16A1|COL21A1|COL27A1|COL23A1	-0.63
GO Biological Processes	GO:0009583	detection of light stimulus	19_GO:0050896 response to stimulus	-2.2	3.6	3.4	30284	62	811	6	0.74	0.3	1258|5961|94233|221391|346007|346562	CNGB1|PRPH2|OPN4|OPN5|EYS|GNAT3	-0.63
GO Biological Processes	GO:0022029	telencephalon cell migration	19_GO:0032502 developmental process	-2.2	3.6	3.4	30284	62	811	6	0.74	0.3	1956|2290|10718|26468|64805|120892	EGFR|FOXG1|NRG3|LHX6|P2RY12|LRRK2	-0.63
GO Biological Processes	GO:0002823	negative regulation of adaptive immune response based on somatic recombination of immune receptors built from immunoglobulin superfamily domains	19_GO:0002376 immune system process	-2.2	3.6	3.4	30284	62	811	6	0.74	0.3	3821|5788|7292|10859|11006|339390	KLRC1|PTPRC|TNFSF4|LILRB1|LILRB4|CLEC4G	-0.63
GO Biological Processes	GO:0038065	collagen-activated signaling pathway	19_GO:0050896 response to stimulus	-2.2	3.6	3.4	30284	62	811	6	0.74	0.3	780|1956|2046|2048|2066|285220	DDR1|EGFR|EPHA8|EPHB2|ERBB4|EPHA6	-0.63
GO Biological Processes	GO:0050857	positive regulation of antigen receptor-mediated signaling pathway	19_GO:0002376 immune system process	-2.2	5.3	3.8	30284	28	811	4	0.49	0.25	3783|5788|26228|84433	KCNN4|PTPRC|STAP1|CARD11	-0.63
GO Biological Processes	GO:0051932	synaptic transmission, GABAergic	19_GO:0050789 regulation of biological process	-2.2	5.3	3.8	30284	28	811	4	0.49	0.25	1182|2565|57555|404037	CLCN3|GABRG1|NLGN2|HAPLN4	-0.63
Reactome Gene Sets	R-HSA-2022854	Keratan sulfate biosynthesis		-2.2	5.3	3.8	30284	28	811	4	0.49	0.25	4969|6482|6484|11081	OGN|ST3GAL1|ST3GAL4|KERA	-0.63
GO Biological Processes	GO:0098703	calcium ion import across plasma membrane	19_GO:0051179 localization	-2.2	5.3	3.8	30284	28	811	4	0.49	0.25	6546|7442|59341|162514	SLC8A1|TRPV1|TRPV4|TRPV3	-0.63
GO Biological Processes	GO:1903556	negative regulation of tumor necrosis factor superfamily cytokine production	19_GO:0048519 negative regulation of biological process	-2.2	3.2	3.3	30284	82	811	7	0.86	0.32	2841|4057|5914|10859|11006|23405|245928	GPR18|LTF|RARA|LILRB1|LILRB4|DICER1|DEFB114	-0.62
Canonical Pathways	M2	PID SMAD2 3NUCLEAR PATHWAY		-2.2	3.2	3.3	30284	82	811	7	0.86	0.32	1385|2099|2290|4208|7027|8648|10499	CREB1|ESR1|FOXG1|MEF2C|TFDP1|NCOA1|NCOA2	-0.62
KEGG Pathway	hsa00564	Glycerophospholipid metabolism		-2.2	2.9	3.2	30284	103	811	8	0.99	0.35	1607|5320|5321|9663|30814|150763|154141|255189	DGKB|PLA2G2A|PLA2G4A|LPIN2|PLA2G2E|GPAT2|MBOAT1|PLA2G4F	-0.62
WikiPathways	WP5345	1p36 copy number variation syndrome		-2.2	2.9	3.2	30284	103	811	8	0.99	0.35	2099|2898|5590|7292|8452|54587|64135|388585	ESR1|GRIK2|PRKCZ|TNFSF4|CUL3|MXRA8|IFIH1|HES5	-0.62
GO Biological Processes	GO:1902107	positive regulation of leukocyte differentiation	19_GO:0002376 immune system process	-2.2	2.3	3	30284	195	811	12	1.5	0.42	1385|5590|5788|5914|6604|7292|8111|9580|11006|64332|84807|133522	CREB1|PRKCZ|PTPRC|RARA|SMARCD3|TNFSF4|GPR68|SOX13|LILRB4|NFKBIZ|NFKBID|PPARGC1B	-0.62
GO Biological Processes	GO:1903708	positive regulation of hemopoiesis	19_GO:0002376 immune system process	-2.2	2.3	3	30284	195	811	12	1.5	0.42	1385|5590|5788|5914|6604|7292|8111|9580|11006|64332|84807|133522	CREB1|PRKCZ|PTPRC|RARA|SMARCD3|TNFSF4|GPR68|SOX13|LILRB4|NFKBIZ|NFKBID|PPARGC1B	-0.62
GO Biological Processes	GO:0001952	regulation of cell-matrix adhesion	19_GO:0050789 regulation of biological process	-2.2	2.7	3.1	30284	125	811	9	1.1	0.37	780|948|1307|1946|5590|7070|9475|51057|54361	DDR1|CD36|COL16A1|EFNA5|PRKCZ|THY1|ROCK2|WDPCP|WNT4	-0.62
GO Biological Processes	GO:0120254	olefinic compound metabolic process	19_GO:0009987 cellular process	-2.2	2.5	3.1	30284	148	811	10	1.2	0.39	174|240|1549|1572|3292|5321|8644|57834|145226|195814	AFP|ALOX5|CYP2A7|CYP2F1|HSD17B1|PLA2G4A|AKR1C3|CYP4F11|RDH12|SDR16C5	-0.61
GO Biological Processes	GO:0006940	regulation of smooth muscle contraction	19_GO:0032501 multicellular organismal process	-2.2	3.6	3.4	30284	63	811	6	0.74	0.3	136|152|1131|1143|6865|255743	ADORA2B|ADRA2C|CHRM3|CHRNB4|TACR2|NPNT	-0.61
Reactome Gene Sets	R-HSA-913709	O-linked glycosylation of mucins		-2.2	3.6	3.4	30284	63	811	6	0.74	0.3	4585|4588|6482|6484|26290|94025	MUC4|MUC6|ST3GAL1|ST3GAL4|GALNT8|MUC16	-0.61
GO Biological Processes	GO:0051893	regulation of focal adhesion assembly	19_GO:0050789 regulation of biological process	-2.2	3.6	3.4	30284	63	811	6	0.74	0.3	1307|1946|7070|9475|51057|54361	COL16A1|EFNA5|THY1|ROCK2|WDPCP|WNT4	-0.61
GO Biological Processes	GO:0090109	regulation of cell-substrate junction assembly	19_GO:0050789 regulation of biological process	-2.2	3.6	3.4	30284	63	811	6	0.74	0.3	1307|1946|7070|9475|51057|54361	COL16A1|EFNA5|THY1|ROCK2|WDPCP|WNT4	-0.61
GO Biological Processes	GO:0043030	regulation of macrophage activation	19_GO:0002376 immune system process	-2.2	3.6	3.4	30284	63	811	6	0.74	0.3	5321|5788|26228|120892|124912|399687	PLA2G4A|PTPRC|STAP1|LRRK2|SPACA3|MYO18A	-0.61
GO Biological Processes	GO:0001655	urogenital system development	19_GO:0032502 developmental process	-2.2	3.6	3.4	30284	63	811	6	0.74	0.3	2048|2099|2288|5268|5914|7337	EPHB2|ESR1|FKBP4|SERPINB5|RARA|UBE3A	-0.61
KEGG Pathway	hsa00140	Steroid hormone biosynthesis		-2.2	3.6	3.4	30284	63	811	6	0.74	0.3	3292|7365|8644|79644|79799|340811	HSD17B1|UGT2B10|AKR1C3|SRD5A3|UGT2A3|AKR1C8	-0.61
GO Biological Processes	GO:0018230	peptidyl-L-cysteine S-palmitoylation	19_GO:0009987 cellular process	-2.2	7.5	4.2	30284	15	811	3	0.37	0.21	51201|79844|131540	ZDHHC2|ZDHHC11|ZDHHC19	-0.61
GO Biological Processes	GO:0055012	ventricular cardiac muscle cell differentiation	19_GO:0032502 developmental process	-2.2	7.5	4.2	30284	15	811	3	0.37	0.21	4208|5914|9474	MEF2C|RARA|ATG5	-0.61
Reactome Gene Sets	R-HSA-211935	Fatty acids		-2.2	7.5	4.2	30284	15	811	3	0.37	0.21	1549|1572|57834	CYP2A7|CYP2F1|CYP4F11	-0.61
GO Biological Processes	GO:0006957	complement activation, alternative pathway	19_GO:0044419 biological process involved in interspecies interaction between organisms	-2.2	7.5	4.2	30284	15	811	3	0.37	0.21	727|3075|81494	C5|CFH|CFHR5	-0.61
GO Biological Processes	GO:0018231	peptidyl-S-diacylglycerol-L-cysteine biosynthetic process from peptidyl-cysteine	19_GO:0009987 cellular process	-2.2	7.5	4.2	30284	15	811	3	0.37	0.21	51201|79844|131540	ZDHHC2|ZDHHC11|ZDHHC19	-0.61
Reactome Gene Sets	R-HSA-418038	Nucleotide-like (purinergic) receptors		-2.2	7.5	4.2	30284	15	811	3	0.37	0.21	136|5031|64805	ADORA2B|P2RY6|P2RY12	-0.61
Reactome Gene Sets	R-HSA-1660499	Synthesis of PIPs at the plasma membrane		-2.2	4.1	3.5	30284	45	811	5	0.62	0.27	5288|5783|8821|8871|54477	PIK3C2G|PTPN13|INPP4B|SYNJ2|PLEKHA5	-0.61
WikiPathways	WP98	Prostaglandin synthesis and regulation		-2.2	4.1	3.5	30284	45	811	5	0.62	0.27	302|5321|8644|9536|133522	ANXA2|PLA2G4A|AKR1C3|PTGES|PPARGC1B	-0.61
GO Biological Processes	GO:1904407	positive regulation of nitric oxide metabolic process	19_GO:0048518 positive regulation of biological process	-2.2	4.1	3.5	30284	45	811	5	0.62	0.27	948|2099|7442|22914|100528032	CD36|ESR1|TRPV1|KLRK1|KLRC4-KLRK1	-0.61
Reactome Gene Sets	R-HSA-193648	NRAGE signals death through JNK		-2.2	4.1	3.5	30284	45	811	5	0.62	0.27	6654|7409|9639|27237|100271715	SOS1|VAV1|ARHGEF10|ARHGEF16|ARHGEF33	-0.61
GO Biological Processes	GO:0051602	response to electrical stimulus	19_GO:0050896 response to stimulus	-2.2	4.1	3.5	30284	45	811	5	0.62	0.27	2660|5064|6865|9590|10142	MSTN|PALM|TACR2|AKAP12|AKAP9	-0.61
GO Biological Processes	GO:0048013	ephrin receptor signaling pathway	19_GO:0050896 response to stimulus	-2.2	3.1	3.3	30284	83	811	7	0.86	0.32	780|1946|1956|2046|2048|2066|285220	DDR1|EFNA5|EGFR|EPHA8|EPHB2|ERBB4|EPHA6	-0.61
GO Biological Processes	GO:0070588	calcium ion transmembrane transport	19_GO:0051179 localization	-2.2	2.2	3	30284	221	811	13	1.6	0.44	578|1258|3685|3710|5334|5788|6546|7442|8989|10369|54795|59341|162514	BAK1|CNGB1|ITGAV|ITPR3|PLCL1|PTPRC|SLC8A1|TRPV1|TRPA1|CACNG2|TRPM4|TRPV4|TRPV3	-0.61
Reactome Gene Sets	R-HSA-9006934	Signaling by Receptor Tyrosine Kinases		-2.2	1.8	2.8	30284	433	811	21	2.6	0.56	525|1385|2066|2246|3685|3710|4208|5774|5782|5792|6654|7409|9475|9542|10718|11033|11059|23769|84951|85301|145957	ATP6V1B1|CREB1|ERBB4|FGF1|ITGAV|ITPR3|MEF2C|PTPN3|PTPN12|PTPRF|SOS1|VAV1|ROCK2|NRG2|NRG3|ADAP1|WWP1|FLRT1|TNS4|COL27A1|NRG4	-0.61
GO Biological Processes	GO:0098656	monoatomic anion transmembrane transport	19_GO:0051179 localization	-2.2	2.5	3.1	30284	149	811	10	1.2	0.39	1182|2565|2743|23155|63982|65010|115019|150160|284129|653519	CLCN3|GABRG1|GLRB|CLCC1|ANO3|SLC26A6|SLC26A9|CCT8L2|SLC26A11|GPR89A	-0.61
Reactome Gene Sets	R-HSA-416476	G alpha (q) signalling events		-2.1	2.3	3	30284	197	811	12	1.5	0.42	1128|1131|1385|1607|2922|3710|5031|5367|6654|6865|8111|94233	CHRM1|CHRM3|CREB1|DGKB|GRP|ITPR3|P2RY6|PMCH|SOS1|TACR2|GPR68|OPN4	-0.6
GO Biological Processes	GO:0050860	negative regulation of T cell receptor signaling pathway	19_GO:0002376 immune system process	-2.1	5.2	3.7	30284	29	811	4	0.49	0.25	1997|7070|11006|79037	ELF1|THY1|LILRB4|PVRIG	-0.6
Reactome Gene Sets	R-HSA-445095	Interaction between L1 and Ankyrins		-2.1	5.2	3.7	30284	29	811	4	0.49	0.25	3786|6328|6335|6708	KCNQ3|SCN3A|SCN9A|SPTA1	-0.6
GO Biological Processes	GO:0007342	fusion of sperm to egg plasma membrane involved in single fertilization	19_GO:0022414 reproductive process	-2.1	5.2	3.7	30284	29	811	4	0.49	0.25	124912|135927|147650|149095	SPACA3|LLCFC1|SPACA6|DCST1	-0.6
WikiPathways	WP4721	Eicosanoid metabolism via lipooxygenases LOX		-2.1	5.2	3.7	30284	29	811	4	0.49	0.25	240|1800|7442|8989	ALOX5|DPEP1|TRPV1|TRPA1	-0.6
GO Biological Processes	GO:1902656	calcium ion import into cytosol	19_GO:0051179 localization	-2.1	5.2	3.7	30284	29	811	4	0.49	0.25	6546|7442|59341|162514	SLC8A1|TRPV1|TRPV4|TRPV3	-0.6
GO Biological Processes	GO:0010758	regulation of macrophage chemotaxis	19_GO:0040011 locomotion	-2.1	5.2	3.7	30284	29	811	4	0.49	0.25	727|2660|26228|59341	C5|MSTN|STAP1|TRPV4	-0.6
GO Biological Processes	GO:0140013	meiotic nuclear division	19_GO:0022414 reproductive process	-2.1	2.4	3	30284	173	811	11	1.4	0.41	1060|2072|4292|10388|54361|63946|122402|150365|164045|317761|339834	CENPC|ERCC4|MLH1|SYCP2|WNT4|DMRTC2|TDRD9|MEI1|HFM1|C14orf39|IHO1	-0.6
GO Biological Processes	GO:0051250	negative regulation of lymphocyte activation	19_GO:0002376 immune system process	-2.1	2.4	3	30284	173	811	11	1.4	0.41	5320|7292|9231|10859|11006|55024|57162|64092|83737|282618|339390	PLA2G2A|TNFSF4|DLG5|LILRB1|LILRB4|BANK1|PELI1|SAMSN1|ITCH|IFNL1|CLEC4G	-0.6
GO Biological Processes	GO:0071375	cellular response to peptide hormone stimulus	19_GO:0050896 response to stimulus	-2.1	2	2.9	30284	299	811	16	2	0.49	780|1395|1442|1956|2046|2048|2066|2778|5590|5910|6337|6654|9663|65010|132864|285220	DDR1|CRHR2|CSH1|EGFR|EPHA8|EPHB2|ERBB4|GNAS|PRKCZ|RAP1GDS1|SCNN1A|SOS1|LPIN2|SLC26A6|CPEB2|EPHA6	-0.6
GO Biological Processes	GO:0070201	regulation of establishment of protein localization	19_GO:0051179 localization	-2.1	1.7	2.8	30284	547	811	25	3.1	0.61	111|152|240|322|948|1128|1131|1946|1956|2244|2695|2778|3783|4946|5590|5910|8111|9024|51201|54795|57555|80184|120892|337867|399687	ADCY5|ADRA2C|ALOX5|APBB1|CD36|CHRM1|CHRM3|EFNA5|EGFR|FGB|GIP|GNAS|KCNN4|OAZ1|PRKCZ|RAP1GDS1|GPR68|BRSK2|ZDHHC2|TRPM4|NLGN2|CEP290|LRRK2|UBAC2|MYO18A	-0.6
GO Biological Processes	GO:0098900	regulation of action potential	19_GO:0050789 regulation of biological process	-2.1	3.5	3.3	30284	64	811	6	0.74	0.3	948|1269|3786|10142|29119|54795	CD36|CNR2|KCNQ3|AKAP9|CTNNA3|TRPM4	-0.6
Reactome Gene Sets	R-HSA-9658195	Leishmania infection		-2.1	2.6	3.1	30284	127	811	9	1.1	0.37	111|136|1385|1800|2778|3710|7409|64174|346562	ADCY5|ADORA2B|CREB1|DPEP1|GNAS|ITPR3|VAV1|DPEP2|GNAT3	-0.6
Reactome Gene Sets	R-HSA-9824443	Parasitic Infection Pathways		-2.1	2.6	3.1	30284	127	811	9	1.1	0.37	111|136|1385|1800|2778|3710|7409|64174|346562	ADCY5|ADORA2B|CREB1|DPEP1|GNAS|ITPR3|VAV1|DPEP2|GNAT3	-0.6
GO Biological Processes	GO:1903707	negative regulation of hemopoiesis	19_GO:0002376 immune system process	-2.1	2.6	3.1	30284	127	811	9	1.1	0.37	4057|5914|7292|8111|10859|11006|130733|282618|339390	LTF|RARA|TNFSF4|GPR68|LILRB1|LILRB4|TMEM178A|IFNL1|CLEC4G	-0.6
GO Biological Processes	GO:0003014	renal system process	19_GO:0032501 multicellular organismal process	-2.1	2.6	3.1	30284	127	811	9	1.1	0.37	525|1143|2778|5567|7442|8644|9356|56670|65266	ATP6V1B1|CHRNB4|GNAS|PRKACB|TRPV1|AKR1C3|SLC22A6|SUCNR1|WNK4	-0.6
GO Biological Processes	GO:0022612	gland morphogenesis	19_GO:0032502 developmental process	-2.1	2.8	3.1	30284	105	811	8	0.99	0.35	780|1956|2099|5268|5626|8452|10718|54361	DDR1|EGFR|ESR1|SERPINB5|PROP1|CUL3|NRG3|WNT4	-0.6
GO Biological Processes	GO:0014074	response to purine-containing compound	19_GO:0050896 response to stimulus	-2.1	2.5	3	30284	150	811	10	1.2	0.39	1385|5031|6546|7442|9472|10142|54464|54795|64805|65010	CREB1|P2RY6|SLC8A1|TRPV1|AKAP6|AKAP9|XRN1|TRPM4|P2RY12|SLC26A6	-0.6
GO Biological Processes	GO:0050714	positive regulation of protein secretion	19_GO:0051179 localization	-2.1	2.5	3	30284	150	811	10	1.2	0.39	322|1131|1956|2244|2695|3783|8111|54795|57555|399687	APBB1|CHRM3|EGFR|FGB|GIP|KCNN4|GPR68|TRPM4|NLGN2|MYO18A	-0.6
GO Biological Processes	GO:0007281	germ cell development	19_GO:0022414 reproductive process	-2.1	1.9	2.8	30284	380	811	19	2.3	0.53	4292|5350|5914|7142|8672|54361|63946|65010|79582|79846|84071|84691|122042|200162|257044|284382|317761|339834|402381	MLH1|PLN|RARA|TNP2|EIF4G3|WNT4|DMRTC2|SLC26A6|SPAG16|CFAP69|ARMC2|GARIN1B|RXFP2|SPAG17|CATSPERE|ACTL9|C14orf39|IHO1|SOHLH1	-0.6
GO Biological Processes	GO:0097009	energy homeostasis	19_GO:0042592 homeostatic process	-2.1	3.1	3.2	30284	84	811	7	0.86	0.32	948|7442|23178|56670|59341|65266|133522	CD36|TRPV1|PASK|SUCNR1|TRPV4|WNK4|PPARGC1B	-0.6
GO Biological Processes	GO:0051248	negative regulation of protein metabolic process	19_GO:0048519 negative regulation of biological process	-2.1	1.6	2.7	30284	782	811	33	4.1	0.69	302|1800|1956|2048|3685|4057|5268|5590|5774|5783|5788|5914|6546|7070|9474|11005|11006|23077|23251|29761|54464|55022|55024|55031|55074|57467|57589|64092|80315|120892|132864|192669|245928	ANXA2|DPEP1|EGFR|EPHB2|ITGAV|LTF|SERPINB5|PRKCZ|PTPN3|PTPN13|PTPRC|RARA|SLC8A1|THY1|ATG5|SPINK5|LILRB4|MYCBP2|MINAR1|USP25|XRN1|PID1|BANK1|USP47|OXR1|HHATL|RIC1|SAMSN1|CPEB4|LRRK2|CPEB2|AGO3|DEFB114	-0.6
GO Biological Processes	GO:0050796	regulation of insulin secretion	19_GO:0051179 localization	-2.1	2.4	3	30284	174	811	11	1.4	0.41	111|152|240|1131|1946|2695|2778|8111|9024|54795|57555	ADCY5|ADRA2C|ALOX5|CHRM3|EFNA5|GIP|GNAS|GPR68|BRSK2|TRPM4|NLGN2	-0.6
GO Biological Processes	GO:0030850	prostate gland development	19_GO:0022414 reproductive process	-2.1	4.1	3.4	30284	46	811	5	0.62	0.27	2099|2288|5268|5914|7337	ESR1|FKBP4|SERPINB5|RARA|UBE3A	-0.59
Canonical Pathways	M8626	SIG BCR SIGNALING PATHWAY		-2.1	4.1	3.4	30284	46	811	5	0.62	0.27	933|3710|5788|6654|7409	CD22|ITPR3|PTPRC|SOS1|VAV1	-0.59
Reactome Gene Sets	R-HSA-5663202	Diseases of signal transduction by growth factor receptors and second messengers		-2.1	1.9	2.8	30284	354	811	18	2.2	0.52	1385|2066|2244|2246|5525|5551|5782|6654|7409|7750|8805|9542|10256|10718|145957|192669|388585|399687	CREB1|ERBB4|FGB|FGF1|PPP2R5A|PRF1|PTPN12|SOS1|VAV1|ZMYM2|TRIM24|NRG2|CNKSR1|NRG3|NRG4|AGO3|HES5|MYO18A	-0.59
GO Biological Processes	GO:0030278	regulation of ossification	19_GO:0032501 multicellular organismal process	-2.1	2.6	3.1	30284	128	811	9	1.1	0.37	240|4057|4208|5741|6546|27152|54361|54795|144347	ALOX5|LTF|MEF2C|PTH|SLC8A1|INTU|WNT4|TRPM4|RFLNA	-0.59
GO Biological Processes	GO:0097305	response to alcohol	19_GO:0050896 response to stimulus	-2.1	2	2.9	30284	275	811	15	1.8	0.47	111|578|1385|1446|1946|2660|2778|5031|5741|5788|5914|6337|7292|8644|54464	ADCY5|BAK1|CREB1|CSN1S1|EFNA5|MSTN|GNAS|P2RY6|PTH|PTPRC|RARA|SCNN1A|TNFSF4|AKR1C3|XRN1	-0.59
GO Biological Processes	GO:0048511	rhythmic process	19_GO:0048511 rhythmic process	-2.1	2	2.9	30284	275	811	15	1.8	0.47	174|463|1385|1956|2099|2660|5350|6335|7337|8648|9475|10499|23077|65010|94233	AFP|ZFHX3|CREB1|EGFR|ESR1|MSTN|PLN|SCN9A|UBE3A|NCOA1|ROCK2|NCOA2|MYCBP2|SLC26A6|OPN4	-0.59
Reactome Gene Sets	R-HSA-5673001	RAF/MAP kinase cascade		-2.1	2.2	2.9	30284	224	811	13	1.6	0.44	2066|2244|2246|3560|4902|5525|5774|6654|6708|9542|10256|10718|145957	ERBB4|FGB|FGF1|IL2RB|NRTN|PPP2R5A|PTPN3|SOS1|SPTA1|NRG2|CNKSR1|NRG3|NRG4	-0.59
GO Biological Processes	GO:0009410	response to xenobiotic stimulus	19_GO:0050896 response to stimulus	-2.1	1.8	2.8	30284	437	811	21	2.6	0.56	578|1385|1549|1572|1800|1956|2695|3786|4152|4208|5741|6579|7161|7409|8989|9474|10599|22941|55031|64332|65266	BAK1|CREB1|CYP2A7|CYP2F1|DPEP1|EGFR|GIP|KCNQ3|MBD1|MEF2C|PTH|SLCO1A2|TP73|VAV1|TRPA1|ATG5|SLCO1B1|SHANK2|USP47|NFKBIZ|WNK4	-0.59
KEGG Pathway	hsa04972	Pancreatic secretion		-2.1	2.8	3.1	30284	106	811	8	0.99	0.35	111|278|1131|2778|3710|5320|23436|30814	ADCY5|AMY1C|CHRM3|GNAS|ITPR3|PLA2G2A|CELA3B|PLA2G2E	-0.59
GO Biological Processes	GO:0048729	tissue morphogenesis	19_GO:0032502 developmental process	-2.1	1.7	2.7	30284	579	811	26	3.2	0.62	317|780|1956|2066|2099|2246|3685|4208|5268|5567|5914|6654|7135|8456|9024|9231|23059|23414|27152|43847|51057|54361|65266|80184|255743|388585	APAF1|DDR1|EGFR|ERBB4|ESR1|FGF1|ITGAV|MEF2C|SERPINB5|PRKACB|RARA|SOS1|TNNI1|FOXN1|BRSK2|DLG5|CLUAP1|ZFPM2|INTU|KLK14|WDPCP|WNT4|WNK4|CEP290|NPNT|HES5	-0.59
GO Biological Processes	GO:0072080	nephron tubule development	19_GO:0032502 developmental process	-2.1	3.1	3.2	30284	85	811	7	0.86	0.32	2246|4208|9356|54361|65266|255743|388585	FGF1|MEF2C|SLC22A6|WNT4|WNK4|NPNT|HES5	-0.58
GO Biological Processes	GO:2000514	regulation of CD4-positive, alpha-beta T cell activation	19_GO:0002376 immune system process	-2.1	3.1	3.2	30284	85	811	7	0.86	0.32	5590|5914|7292|64332|83737|84433|84807	PRKCZ|RARA|TNFSF4|NFKBIZ|ITCH|CARD11|NFKBID	-0.58
GO Biological Processes	GO:0045428	regulation of nitric oxide biosynthetic process	19_GO:0050789 regulation of biological process	-2.1	3.4	3.3	30284	65	811	6	0.74	0.3	948|2099|7442|9475|22914|100528032	CD36|ESR1|TRPV1|ROCK2|KLRK1|KLRC4-KLRK1	-0.58
GO Biological Processes	GO:0140888	interferon-mediated signaling pathway	19_GO:0050896 response to stimulus	-2.1	3.4	3.3	30284	65	811	6	0.74	0.3	3441|3447|3449|3452|64135|282618	IFNA4|IFNA13|IFNA16|IFNA21|IFIH1|IFNL1	-0.58
GO Biological Processes	GO:0038084	vascular endothelial growth factor signaling pathway	19_GO:0050896 response to stimulus	-2.1	3.4	3.3	30284	65	811	6	0.74	0.3	780|1956|2046|2048|2066|285220	DDR1|EGFR|EPHA8|EPHB2|ERBB4|EPHA6	-0.58
GO Biological Processes	GO:0021885	forebrain cell migration	19_GO:0032502 developmental process	-2.1	3.4	3.3	30284	65	811	6	0.74	0.3	1956|2290|10718|26468|64805|120892	EGFR|FOXG1|NRG3|LHX6|P2RY12|LRRK2	-0.58
WikiPathways	WP536	Calcium regulation in cardiac cells		-2.1	2.5	3	30284	152	811	10	1.2	0.39	111|816|1128|1131|2778|3710|5350|5567|5590|6546	ADCY5|CAMK2B|CHRM1|CHRM3|GNAS|ITPR3|PLN|PRKACB|PRKCZ|SLC8A1	-0.58
GO Biological Processes	GO:0034614	cellular response to reactive oxygen species	19_GO:0050896 response to stimulus	-2.1	2.6	3	30284	129	811	9	1.1	0.37	6546|6649|8989|10645|51022|120892|133522|375748|494513	SLC8A1|SOD3|TRPA1|CAMKK2|GLRX2|LRRK2|PPARGC1B|ERCC6L2|PJVK	-0.58
Canonical Pathways	M234	PID IL2 STAT5 PATHWAY		-2.1	5	3.6	30284	30	811	4	0.49	0.25	1997|3560|5551|6654	ELF1|IL2RB|PRF1|SOS1	-0.58
GO Biological Processes	GO:0070168	negative regulation of biomineral tissue development	19_GO:0032502 developmental process	-2.1	5	3.6	30284	30	811	4	0.49	0.25	5741|9475|54795|144347	PTH|ROCK2|TRPM4|RFLNA	-0.58
GO Biological Processes	GO:0032309	icosanoid secretion	19_GO:0051179 localization	-2.1	5	3.6	30284	30	811	4	0.49	0.25	5320|5321|30814|255189	PLA2G2A|PLA2G4A|PLA2G2E|PLA2G4F	-0.58
KEGG Pathway	hsa00591	Linoleic acid metabolism		-2.1	5	3.6	30284	30	811	4	0.49	0.25	5320|5321|30814|255189	PLA2G2A|PLA2G4A|PLA2G2E|PLA2G4F	-0.58
GO Biological Processes	GO:0032941	secretion by tissue	19_GO:0051179 localization	-2.1	5	3.6	30284	30	811	4	0.49	0.25	1128|1131|3783|9474	CHRM1|CHRM3|KCNN4|ATG5	-0.58
GO Biological Processes	GO:0043032	positive regulation of macrophage activation	19_GO:0002376 immune system process	-2.1	5	3.6	30284	30	811	4	0.49	0.25	5321|26228|120892|124912	PLA2G4A|STAP1|LRRK2|SPACA3	-0.58
GO Biological Processes	GO:0002429	immune response-activating cell surface receptor signaling pathway	19_GO:0002376 immune system process	-2.1	2.1	2.9	30284	251	811	14	1.7	0.46	2854|3821|3823|4208|5788|6654|7070|7409|22914|55024|64332|84807|163486|100528032	GPR32|KLRC1|KLRC3|MEF2C|PTPRC|SOS1|THY1|VAV1|KLRK1|BANK1|NFKBIZ|NFKBID|DENND1B|KLRC4-KLRK1	-0.58
WikiPathways	WP5090	Complement system in neuronal development and plasticity		-2.1	2.8	3.1	30284	107	811	8	0.99	0.35	317|578|727|3075|3685|3993|5590|57194	APAF1|BAK1|C5|CFH|ITGAV|LLGL2|PRKCZ|ATP10A	-0.58
GO Biological Processes	GO:0002757	immune response-activating signaling pathway	19_GO:0002376 immune system process	-2.1	1.9	2.8	30284	330	811	17	2.1	0.5	2854|3821|3823|4208|5788|6654|7070|7409|22914|55024|55765|64135|64332|83737|84807|163486|100528032	GPR32|KLRC1|KLRC3|MEF2C|PTPRC|SOS1|THY1|VAV1|KLRK1|BANK1|INAVA|IFIH1|NFKBIZ|ITCH|NFKBID|DENND1B|KLRC4-KLRK1	-0.58
Reactome Gene Sets	R-HSA-9006927	Signaling by Non-Receptor Tyrosine Kinases		-2.1	4	3.4	30284	47	811	5	0.62	0.27	2066|9542|10718|120892|145957	ERBB4|NRG2|NRG3|LRRK2|NRG4	-0.58
Reactome Gene Sets	R-HSA-8848021	Signaling by PTK6		-2.1	4	3.4	30284	47	811	5	0.62	0.27	2066|9542|10718|120892|145957	ERBB4|NRG2|NRG3|LRRK2|NRG4	-0.58
GO Biological Processes	GO:0032480	negative regulation of type I interferon production	19_GO:0048519 negative regulation of biological process	-2.1	4	3.4	30284	47	811	5	0.62	0.27	8452|9474|10859|83737|84861	CUL3|ATG5|LILRB1|ITCH|KLHL22	-0.58
GO Biological Processes	GO:0030890	positive regulation of B cell proliferation	19_GO:0002376 immune system process	-2.1	4	3.4	30284	47	811	5	0.62	0.27	2048|4208|5788|57162|84433	EPHB2|MEF2C|PTPRC|PELI1|CARD11	-0.58
Reactome Gene Sets	R-HSA-8986944	Transcriptional Regulation by MECP2		-2.1	4	3.4	30284	47	811	5	0.62	0.27	1385|2290|4208|5816|192669	CREB1|FOXG1|MEF2C|PVALB|AGO3	-0.58
GO Biological Processes	GO:1905521	regulation of macrophage migration	19_GO:0040011 locomotion	-2.1	4	3.4	30284	47	811	5	0.62	0.27	727|2660|26228|59341|64805	C5|MSTN|STAP1|TRPV4|P2RY12	-0.58
GO Biological Processes	GO:1904177	regulation of adipose tissue development	19_GO:0032502 developmental process	-2.1	7	4	30284	16	811	3	0.37	0.21	8648|10499|54795	NCOA1|NCOA2|TRPM4	-0.58
GO Biological Processes	GO:0007158	neuron cell-cell adhesion	19_GO:0009987 cellular process	-2.1	7	4	30284	16	811	3	0.37	0.21	4685|57555|152330	NCAM2|NLGN2|CNTN4	-0.58
GO Biological Processes	GO:0043252	sodium-independent organic anion transport	19_GO:0051179 localization	-2.1	7	4	30284	16	811	3	0.37	0.21	6579|9356|10599	SLCO1A2|SLC22A6|SLCO1B1	-0.58
Reactome Gene Sets	R-HSA-9703465	Signaling by FLT3 fusion proteins		-2.1	7	4	30284	16	811	3	0.37	0.21	6654|7750|399687	SOS1|ZMYM2|MYO18A	-0.58
GO Biological Processes	GO:0070593	dendrite self-avoidance	19_GO:0032502 developmental process	-2.1	7	4	30284	16	811	3	0.37	0.21	27255|84665|152330	CNTN6|MYPN|CNTN4	-0.58
GO Biological Processes	GO:1902358	sulfate transmembrane transport	19_GO:0051179 localization	-2.1	7	4	30284	16	811	3	0.37	0.21	65010|115019|284129	SLC26A6|SLC26A9|SLC26A11	-0.58
GO Biological Processes	GO:0071219	cellular response to molecule of bacterial origin	19_GO:0044419 biological process involved in interspecies interaction between organisms	-2.1	2.1	2.9	30284	226	811	13	1.6	0.44	820|948|2048|4208|5914|7292|9516|10859|22914|23097|26228|64332|100528032	CAMP|CD36|EPHB2|MEF2C|RARA|TNFSF4|LITAF|LILRB1|KLRK1|CDK19|STAP1|NFKBIZ|KLRC4-KLRK1	-0.58
KEGG Pathway	hsa04012	ErbB signaling pathway		-2.1	3	3.1	30284	86	811	7	0.86	0.32	816|1956|2066|6654|9542|10718|145957	CAMK2B|EGFR|ERBB4|SOS1|NRG2|NRG3|NRG4	-0.58
GO Biological Processes	GO:0050871	positive regulation of B cell activation	19_GO:0002376 immune system process	-2.1	3	3.1	30284	86	811	7	0.86	0.32	2048|4208|4292|5788|7292|57162|84433	EPHB2|MEF2C|MLH1|PTPRC|TNFSF4|PELI1|CARD11	-0.58
GO Biological Processes	GO:0071216	cellular response to biotic stimulus	19_GO:0050896 response to stimulus	-2.1	2.1	2.8	30284	252	811	14	1.7	0.46	317|820|948|2048|4208|5914|7292|9516|10859|22914|23097|26228|64332|100528032	APAF1|CAMP|CD36|EPHB2|MEF2C|RARA|TNFSF4|LITAF|LILRB1|KLRK1|CDK19|STAP1|NFKBIZ|KLRC4-KLRK1	-0.58
GO Biological Processes	GO:0000302	response to reactive oxygen species	19_GO:0050896 response to stimulus	-2.1	2.3	2.9	30284	177	811	11	1.4	0.41	578|6546|6649|7337|8989|10645|51022|120892|133522|375748|494513	BAK1|SLC8A1|SOD3|UBE3A|TRPA1|CAMKK2|GLRX2|LRRK2|PPARGC1B|ERCC6L2|PJVK	-0.58
GO Biological Processes	GO:0006644	phospholipid metabolic process	19_GO:0009987 cellular process	-2.1	1.9	2.8	30284	358	811	18	2.2	0.52	1607|3422|5288|5320|5321|5334|8821|8871|10351|23049|27315|30814|54886|79644|149998|150763|154141|255189	DGKB|IDI1|PIK3C2G|PLA2G2A|PLA2G4A|PLCL1|INPP4B|SYNJ2|ABCA8|SMG1|PGAP2|PLA2G2E|PLPPR1|SRD5A3|LIPI|GPAT2|MBOAT1|PLA2G4F	-0.58
GO Biological Processes	GO:0051896	regulation of phosphatidylinositol 3-kinase/protein kinase B signal transduction	19_GO:0050896 response to stimulus	-2.1	2	2.8	30284	278	811	15	1.8	0.47	780|1956|2046|2066|2660|2912|5783|7337|7409|8644|26051|55024|56917|64805|114897	DDR1|EGFR|EPHA8|ERBB4|MSTN|GRM2|PTPN13|UBE3A|VAV1|AKR1C3|PPP1R16B|BANK1|MEIS3|P2RY12|C1QTNF1	-0.58
GO Biological Processes	GO:0061337	cardiac conduction	19_GO:0032501 multicellular organismal process	-2.1	3.4	3.2	30284	66	811	6	0.74	0.3	5350|6546|10142|29119|51086|54795	PLN|SLC8A1|AKAP9|CTNNA3|TNNI3K|TRPM4	-0.58
GO Biological Processes	GO:0051965	positive regulation of synapse assembly	19_GO:0032502 developmental process	-2.1	3.4	3.2	30284	66	811	6	0.74	0.3	1946|2048|9231|23769|57463|57555	EFNA5|EPHB2|DLG5|FLRT1|AMIGO1|NLGN2	-0.58
GO Biological Processes	GO:0019233	sensory perception of pain	19_GO:0032501 multicellular organismal process	-2.1	3.4	3.2	30284	66	811	6	0.74	0.3	2695|6335|7442|8989|9536|57555	GIP|SCN9A|TRPV1|TRPA1|PTGES|NLGN2	-0.58
GO Biological Processes	GO:0032653	regulation of interleukin-10 production	19_GO:0032501 multicellular organismal process	-2.1	3.4	3.2	30284	66	811	6	0.74	0.3	5590|7292|10859|11006|54502|55765	PRKCZ|TNFSF4|LILRB1|LILRB4|RBM47|INAVA	-0.58
GO Biological Processes	GO:0060291	long-term synaptic potentiation	19_GO:0048518 positive regulation of biological process	-2.1	3.4	3.2	30284	66	811	6	0.74	0.3	1395|2695|3710|5590|22941|91683	CRHR2|GIP|ITPR3|PRKCZ|SHANK2|SYT12	-0.58
GO Biological Processes	GO:0034109	homotypic cell-cell adhesion	19_GO:0009987 cellular process	-2.1	3.4	3.2	30284	66	811	6	0.74	0.3	2244|2778|4284|23173|29119|64805	FGB|GNAS|MIP|METAP1|CTNNA3|P2RY12	-0.58
GO Biological Processes	GO:0015711	organic anion transport	19_GO:0051179 localization	-2.1	1.8	2.7	30284	413	811	20	2.5	0.54	948|2912|3993|5320|5321|6579|7442|9194|9356|10599|11136|30814|55065|65010|115019|120103|153129|155184|255189|284129	CD36|GRM2|LLGL2|PLA2G2A|PLA2G4A|SLCO1A2|TRPV1|SLC16A7|SLC22A6|SLCO1B1|SLC7A9|PLA2G2E|SLC52A1|SLC26A6|SLC26A9|SLC36A4|SLC38A9|SLC2A7|PLA2G4F|SLC26A11	-0.57
Reactome Gene Sets	R-HSA-5684996	MAPK1/MAPK3 signaling		-2.1	2.1	2.9	30284	227	811	13	1.6	0.44	2066|2244|2246|3560|4902|5525|5774|6654|6708|9542|10256|10718|145957	ERBB4|FGB|FGF1|IL2RB|NRTN|PPP2R5A|PTPN3|SOS1|SPTA1|NRG2|CNKSR1|NRG3|NRG4	-0.57
GO Biological Processes	GO:0034599	cellular response to oxidative stress	19_GO:0050896 response to stimulus	-2.1	2.1	2.9	30284	227	811	13	1.6	0.44	948|6546|6649|8452|8989|10645|51022|54033|55074|120892|133522|375748|494513	CD36|SLC8A1|SOD3|CUL3|TRPA1|CAMKK2|GLRX2|RBM11|OXR1|LRRK2|PPARGC1B|ERCC6L2|PJVK	-0.57
GO Biological Processes	GO:0043200	response to amino acid	19_GO:0050896 response to stimulus	-2.1	2.6	3	30284	131	811	9	1.1	0.37	1307|1956|2695|8452|23677|57463|80315|84861|153129	COL16A1|EGFR|GIP|CUL3|SH3BP4|AMIGO1|CPEB4|KLHL22|SLC38A9	-0.56
GO Biological Processes	GO:0007411	axon guidance	19_GO:0032502 developmental process	-2.1	2.1	2.8	30284	228	811	13	1.6	0.44	1272|1946|2046|2048|2290|6654|23077|27255|53942|59352|84665|152330|285220	CNTN1|EFNA5|EPHA8|EPHB2|FOXG1|SOS1|MYCBP2|CNTN6|CNTN5|LGR6|MYPN|CNTN4|EPHA6	-0.56
GO Biological Processes	GO:0051606	detection of stimulus	19_GO:0050896 response to stimulus	-2	1.6	2.6	30284	674	811	29	3.6	0.65	1258|2898|5961|6335|6857|7442|8989|26246|63982|81466|94233|121275|122740|219464|219469|221391|254786|283365|346007|346517|346562|390151|390155|390265|390323|392391|401994|441639|494513	CNGB1|GRIK2|PRPH2|SCN9A|SYT1|TRPV1|TRPA1|OR2L2|ANO3|OR2L5|OPN4|OR10AD1|OR4K14|OR5T2|OR8H1|OPN5|OR6C3|OR6C6|EYS|OR6V1|GNAT3|OR8H2|OR5T1|OR10G7|OR6C75|OR5C1|OR14I1|OR9K2|PJVK	-0.55
Reactome Gene Sets	R-HSA-192105	Synthesis of bile acids and bile salts		-2	4.8	3.5	30284	31	811	4	0.49	0.25	570|8644|8648|10499	BAAT|AKR1C3|NCOA1|NCOA2	-0.55
Reactome Gene Sets	R-HSA-111997	CaM pathway		-2	4.8	3.5	30284	31	811	4	0.49	0.25	111|1385|10645|26960	ADCY5|CREB1|CAMKK2|NBEA	-0.55
GO Biological Processes	GO:0031664	regulation of lipopolysaccharide-mediated signaling pathway	19_GO:0044419 biological process involved in interspecies interaction between organisms	-2	4.8	3.5	30284	31	811	4	0.49	0.25	948|4057|23328|245928	CD36|LTF|SASH1|DEFB114	-0.55
Reactome Gene Sets	R-HSA-111933	Calmodulin induced events		-2	4.8	3.5	30284	31	811	4	0.49	0.25	111|1385|10645|26960	ADCY5|CREB1|CAMKK2|NBEA	-0.55
GO Biological Processes	GO:0150117	positive regulation of cell-substrate junction organization	19_GO:0048518 positive regulation of biological process	-2	4.8	3.5	30284	31	811	4	0.49	0.25	1307|7070|9922|54361	COL16A1|THY1|IQSEC1|WNT4	-0.55
GO Biological Processes	GO:0080164	regulation of nitric oxide metabolic process	19_GO:0050789 regulation of biological process	-2	3.3	3.2	30284	67	811	6	0.74	0.3	948|2099|7442|9475|22914|100528032	CD36|ESR1|TRPV1|ROCK2|KLRK1|KLRC4-KLRK1	-0.55
Reactome Gene Sets	R-HSA-416482	G alpha (12/13) signalling events		-2	3.3	3.2	30284	67	811	6	0.74	0.3	6654|7409|9475|9639|27237|100271715	SOS1|VAV1|ROCK2|ARHGEF10|ARHGEF16|ARHGEF33	-0.55
WikiPathways	WP5366	NF1 copy number variation syndrome		-2	2.7	3	30284	109	811	8	0.99	0.35	1956|4214|6654|8357|8363|9475|54536|55763	EGFR|MAP3K1|SOS1|H3C10|H4C11|ROCK2|EXOC6|EXOC1	-0.55
GO Biological Processes	GO:0072657	protein localization to membrane	19_GO:0051179 localization	-2	1.7	2.7	30284	472	811	22	2.7	0.57	1804|1956|2066|2743|5064|5590|5961|7070|7275|9475|10369|11187|22844|23426|23471|26088|50807|51201|57555|79844|84896|131540	DPP6|EGFR|ERBB4|GLRB|PALM|PRKCZ|PRPH2|THY1|TUB|ROCK2|CACNG2|PKP3|FRMPD1|GRIP1|TRAM1|GGA1|ASAP1|ZDHHC2|NLGN2|ZDHHC11|ATAD1|ZDHHC19	-0.55
Reactome Gene Sets	R-HSA-112314	Neurotransmitter receptors and postsynaptic signal transmission		-2	2.3	2.9	30284	179	811	11	1.4	0.41	111|1143|1385|2036|2066|2743|2898|10369|10645|26960|346562	ADCY5|CHRNB4|CREB1|EPB41L1|ERBB4|GLRB|GRIK2|CACNG2|CAMKK2|NBEA|GNAT3	-0.55
GO Biological Processes	GO:0015718	monocarboxylic acid transport	19_GO:0051179 localization	-2	2.4	2.9	30284	155	811	10	1.2	0.39	948|5320|5321|6579|9194|9356|10599|30814|65010|255189	CD36|PLA2G2A|PLA2G4A|SLCO1A2|SLC16A7|SLC22A6|SLCO1B1|PLA2G2E|SLC26A6|PLA2G4F	-0.55
GO Biological Processes	GO:1904375	regulation of protein localization to cell periphery	19_GO:0051179 localization	-2	2.4	2.9	30284	155	811	10	1.2	0.39	816|1956|2048|5525|5590|10369|27237|51201|55022|65266	CAMK2B|EGFR|EPHB2|PPP2R5A|PRKCZ|CACNG2|ARHGEF16|ZDHHC2|PID1|WNK4	-0.55
GO Biological Processes	GO:0002237	response to molecule of bacterial origin	19_GO:0044419 biological process involved in interspecies interaction between organisms	-2	1.9	2.7	30284	361	811	18	2.2	0.52	820|948|1269|2048|4016|4208|5914|7292|9516|9590|10859|22914|23097|26228|55765|57162|64332|100528032	CAMP|CD36|CNR2|EPHB2|LOXL1|MEF2C|RARA|TNFSF4|LITAF|AKAP12|LILRB1|KLRK1|CDK19|STAP1|INAVA|PELI1|NFKBIZ|KLRC4-KLRK1	-0.55
GO Biological Processes	GO:0097485	neuron projection guidance	19_GO:0032502 developmental process	-2	2.1	2.8	30284	229	811	13	1.6	0.44	1272|1946|2046|2048|2290|6654|23077|27255|53942|59352|84665|152330|285220	CNTN1|EFNA5|EPHA8|EPHB2|FOXG1|SOS1|MYCBP2|CNTN6|CNTN5|LGR6|MYPN|CNTN4|EPHA6	-0.55
GO Biological Processes	GO:0006874	intracellular calcium ion homeostasis	19_GO:0042592 homeostatic process	-2	2.2	2.8	30284	204	811	12	1.5	0.42	578|1258|2898|5350|5741|5910|6546|8989|9217|23155|59341|130733	BAK1|CNGB1|GRIK2|PLN|PTH|RAP1GDS1|SLC8A1|TRPA1|VAPB|CLCC1|TRPV4|TMEM178A	-0.55
WikiPathways	WP5234	Bardet Biedl syndrome		-2	3	3.1	30284	88	811	7	0.86	0.32	1258|1406|2121|4750|23059|51057|80184	CNGB1|CRX|EVC|NEK1|CLUAP1|WDPCP|CEP290	-0.54
GO Biological Processes	GO:1901379	regulation of potassium ion transmembrane transport	19_GO:0051179 localization	-2	3	3.1	30284	88	811	7	0.86	0.32	1804|2922|3783|9472|10142|57463|65266	DPP6|GRP|KCNN4|AKAP6|AKAP9|AMIGO1|WNK4	-0.54
GO Biological Processes	GO:0097746	blood vessel diameter maintenance	19_GO:0032501 multicellular organismal process	-2	2.4	2.9	30284	156	811	10	1.2	0.39	136|152|1956|2244|5910|6546|6649|9474|9475|54795	ADORA2B|ADRA2C|EGFR|FGB|RAP1GDS1|SLC8A1|SOD3|ATG5|ROCK2|TRPM4	-0.54
GO Biological Processes	GO:0035296	regulation of tube diameter	19_GO:0065007 biological regulation	-2	2.4	2.9	30284	156	811	10	1.2	0.39	136|152|1956|2244|5910|6546|6649|9474|9475|54795	ADORA2B|ADRA2C|EGFR|FGB|RAP1GDS1|SLC8A1|SOD3|ATG5|ROCK2|TRPM4	-0.54
GO Biological Processes	GO:0030888	regulation of B cell proliferation	19_GO:0002376 immune system process	-2	3.3	3.1	30284	68	811	6	0.74	0.3	933|2048|4208|5788|57162|84433	CD22|EPHB2|MEF2C|PTPRC|PELI1|CARD11	-0.53
GO Biological Processes	GO:0007416	synapse assembly	19_GO:0032502 developmental process	-2	2.5	2.9	30284	133	811	9	1.1	0.37	2048|2066|2565|10718|22941|51201|53942|57555|404037	EPHB2|ERBB4|GABRG1|NRG3|SHANK2|ZDHHC2|CNTN5|NLGN2|HAPLN4	-0.53
GO Biological Processes	GO:0060337	type I interferon-mediated signaling pathway	19_GO:0044419 biological process involved in interspecies interaction between organisms	-2	3.8	3.3	30284	49	811	5	0.62	0.27	3441|3447|3449|3452|64135	IFNA4|IFNA13|IFNA16|IFNA21|IFIH1	-0.53
GO Biological Processes	GO:0043330	response to exogenous dsRNA	19_GO:0050896 response to stimulus	-2	3.8	3.3	30284	49	811	5	0.62	0.27	3441|3447|3449|3452|64135	IFNA4|IFNA13|IFNA16|IFNA21|IFIH1	-0.53
GO Biological Processes	GO:0001738	morphogenesis of a polarized epithelium	19_GO:0032502 developmental process	-2	3.8	3.3	30284	49	811	5	0.62	0.27	2066|9024|9231|27152|51057	ERBB4|BRSK2|DLG5|INTU|WDPCP	-0.53
Reactome Gene Sets	R-HSA-2151201	Transcriptional activation of mitochondrial biogenesis		-2	3.8	3.3	30284	49	811	5	0.62	0.27	1385|4208|8648|10499|133522	CREB1|MEF2C|NCOA1|NCOA2|PPARGC1B	-0.53
GO Biological Processes	GO:0045622	regulation of T-helper cell differentiation	19_GO:0002376 immune system process	-2	3.8	3.3	30284	49	811	5	0.62	0.27	5590|5914|7292|64332|84807	PRKCZ|RARA|TNFSF4|NFKBIZ|NFKBID	-0.53
GO Biological Processes	GO:2000369	regulation of clathrin-dependent endocytosis	19_GO:0051179 localization	-2	6.6	3.8	30284	17	811	3	0.37	0.21	9026|60682|124590	HIP1R|SMAP1|USH1G	-0.53
GO Biological Processes	GO:0000712	resolution of meiotic recombination intermediates	19_GO:0022414 reproductive process	-2	6.6	3.8	30284	17	811	3	0.37	0.21	2072|4292|164045	ERCC4|MLH1|HFM1	-0.53
Reactome Gene Sets	R-HSA-5083636	Defective GALNT12 causes CRCS1		-2	6.6	3.8	30284	17	811	3	0.37	0.21	4585|4588|94025	MUC4|MUC6|MUC16	-0.53
Reactome Gene Sets	R-HSA-5423646	Aflatoxin activation and detoxification		-2	6.6	3.8	30284	17	811	3	0.37	0.21	1800|64174|124975	DPEP1|DPEP2|GGT6	-0.53
GO Biological Processes	GO:0035641	locomotory exploration behavior	19_GO:0032501 multicellular organismal process	-2	6.6	3.8	30284	17	811	3	0.37	0.21	7337|57555|120892	UBE3A|NLGN2|LRRK2	-0.53
Reactome Gene Sets	R-HSA-5083625	Defective GALNT3 causes HFTC		-2	6.6	3.8	30284	17	811	3	0.37	0.21	4585|4588|94025	MUC4|MUC6|MUC16	-0.53
GO Biological Processes	GO:0071380	cellular response to prostaglandin E stimulus	19_GO:0050896 response to stimulus	-2	6.6	3.8	30284	17	811	3	0.37	0.21	2778|5031|7292	GNAS|P2RY6|TNFSF4	-0.53
GO Biological Processes	GO:1903034	regulation of response to wounding	19_GO:0050896 response to stimulus	-2	2.3	2.8	30284	181	811	11	1.4	0.41	240|302|948|2048|2244|3346|5792|6484|22915|54361|114897	ALOX5|ANXA2|CD36|EPHB2|FGB|HTN1|PTPRF|ST3GAL4|MMRN1|WNT4|C1QTNF1	-0.53
Reactome Gene Sets	R-HSA-5683057	MAPK family signaling cascades		-2	2	2.8	30284	257	811	14	1.7	0.46	2066|2244|2246|3560|4902|5525|5774|6654|6708|9542|10256|10718|145957|192669	ERBB4|FGB|FGF1|IL2RB|NRTN|PPP2R5A|PTPN3|SOS1|SPTA1|NRG2|CNKSR1|NRG3|NRG4|AGO3	-0.53
GO Biological Processes	GO:0120032	regulation of plasma membrane bounded cell projection assembly	19_GO:0050789 regulation of biological process	-2	2.2	2.8	30284	206	811	12	1.5	0.42	2048|2660|5064|5756|9474|26051|26228|27152|50807|51057|57489|64805	EPHB2|MSTN|PALM|TWF1|ATG5|PPP1R16B|STAP1|INTU|ASAP1|WDPCP|ODF2L|P2RY12	-0.53
KEGG Pathway	hsa04390	Hippo signaling pathway		-2	2.4	2.9	30284	157	811	10	1.2	0.39	174|2246|3993|5590|7161|9231|23286|29119|54361|79981	AFP|FGF1|LLGL2|PRKCZ|TP73|DLG5|WWC1|CTNNA3|WNT4|FRMD1	-0.53
KEGG Pathway	hsa04148	Efferocytosis		-2	2.4	2.9	30284	157	811	10	1.2	0.39	240|816|948|1385|3685|5031|10396|63982|64805|126129	ALOX5|CAMK2B|CD36|CREB1|ITGAV|P2RY6|ATP8A1|ANO3|P2RY12|CPT1C	-0.53
GO Biological Processes	GO:0035150	regulation of tube size	19_GO:0065007 biological regulation	-2	2.4	2.9	30284	157	811	10	1.2	0.39	136|152|1956|2244|5910|6546|6649|9474|9475|54795	ADORA2B|ADRA2C|EGFR|FGB|RAP1GDS1|SLC8A1|SOD3|ATG5|ROCK2|TRPM4	-0.53
GO Biological Processes	GO:0060993	kidney morphogenesis	19_GO:0032502 developmental process	-2	2.9	3	30284	89	811	7	0.86	0.32	2066|2246|54361|65266|120892|255743|388585	ERBB4|FGF1|WNT4|WNK4|LRRK2|NPNT|HES5	-0.53
DisGeNET	35	Angelman Syndrome		-5.9	5.2	6.8	30284	93	811	13	1.6	0.44	2066|2099|2290|3786|4208|5816|7082|7337|10396|57194|84000|285220|414301	ERBB4|ESR1|FOXG1|KCNQ3|MEF2C|PVALB|TJP1|UBE3A|ATP8A1|ATP10A|TMPRSS13|EPHA6|DDI1	-2.6
DisGeNET	35	Cone-Rod Dystrophy 2		-5.8	3.2	6	30284	253	811	22	2.7	0.57	1131|1406|2048|2246|2660|2912|3560|5067|5788|5792|5961|7442|9514|22999|27255|59352|80184|117195|145226|145957|346007|388585	CHRM3|CRX|EPHB2|FGF1|MSTN|GRM2|IL2RB|CNTN3|PTPRC|PTPRF|PRPH2|TRPV1|GAL3ST1|RIMS1|CNTN6|LGR6|CEP290|MRGPRX3|RDH12|NRG4|EYS|HES5	-2.6
DisGeNET	35	Narcolepsy		-5.5	2.9	5.6	30284	307	811	24	3	0.6	1060|1804|3447|5173|5268|5673|7082|7292|7409|8715|9472|9474|10369|11278|55074|63982|79750|79813|83737|114788|143162|161357|201134|221061	CENPC|DPP6|IFNA13|PDYN|SERPINB5|PSG5|TJP1|TNFSF4|VAV1|NOL4|AKAP6|ATG5|CACNG2|KLF12|OXR1|ANO3|ZNF385D|EHMT1|ITCH|CSMD3|FRMPD2|MDGA2|CEP112|FAM171A1	-2.3
DisGeNET	35	Tracheal Diseases		-5.3	3.9	5.9	30284	155	811	16	2	0.49	1800|1956|3447|4152|5741|7161|7442|8989|9516|23405|43849|54536|54959|64135|64174|94025	DPEP1|EGFR|IFNA13|MBD1|PTH|TP73|TRPV1|TRPA1|LITAF|DICER1|KLK12|EXOC6|ODAM|IFIH1|DPEP2|MUC16	-2.2
DisGeNET	35	Intelligence		-5.2	2.2	5.1	30284	645	811	38	4.7	0.74	1307|1946|2066|2849|4208|5064|5334|5792|5799|6733|6857|7068|8648|9472|9699|9910|10499|22989|23769|26051|29119|29942|29999|54361|55024|55729|55904|56987|57463|57688|80034|83637|83698|151126|152330|168850|221037|257194	COL16A1|EFNA5|ERBB4|GPR26|MEF2C|PALM|PLCL1|PTPRF|PTPRN2|SRPK2|SYT1|THRB|NCOA1|AKAP6|RIMS2|RABGAP1L|NCOA2|MYH15|FLRT1|PPP1R16B|CTNNA3|PURG|FSCN3|WNT4|BANK1|ATF7IP|KMT2E|BBX|AMIGO1|ZSWIM6|CSRNP3|ZMIZ2|CALN1|ZNF385B|CNTN4|ZNF800|JMJD1C|NEGR1	-2.2
DisGeNET	35	Pneumonitis		-5.2	2.1	5.1	30284	696	811	40	4.9	0.76	136|240|302|1131|1182|1269|1956|2099|2288|3447|3560|3685|4284|5031|5320|5321|5334|5914|6369|6440|6546|7292|7442|8456|8639|8989|9169|9536|10344|11006|54361|55065|59341|64135|64805|65266|79582|83737|84433|203074	ADORA2B|ALOX5|ANXA2|CHRM3|CLCN3|CNR2|EGFR|ESR1|FKBP4|IFNA13|IL2RB|ITGAV|MIP|P2RY6|PLA2G2A|PLA2G4A|PLCL1|RARA|CCL24|SFTPC|SLC8A1|TNFSF4|TRPV1|FOXN1|AOC3|TRPA1|SCAF11|PTGES|CCL26|LILRB4|WNT4|SLC52A1|TRPV4|IFIH1|P2RY12|WNK4|SPAG16|ITCH|CARD11|PRSS55	-2.2
DisGeNET	35	Smoking		-5.1	2.6	5.2	30284	391	811	27	3.3	0.63	463|1131|1143|1549|1946|4016|4585|8000|9866|11006|22978|23097|23460|23769|25834|26064|51057|51086|54477|55022|55297|56987|80315|144347|196385|375748|642968	ZFHX3|CHRM3|CHRNB4|CYP2A7|EFNA5|LOXL1|MUC4|PSCA|TRIM66|LILRB4|NT5C2|CDK19|ABCA6|FLRT1|MGAT4C|RAI14|WDPCP|TNNI3K|PLEKHA5|PID1|CCDC91|BBX|CPEB4|RFLNA|DNAH10|ERCC6L2|FAM163B	-2.1
DisGeNET	35	Neurodevelopmental Disorders		-5	2.3	5.1	30284	534	811	33	4.1	0.69	111|1804|2066|2290|2898|2912|3786|4208|4685|5816|6328|6857|7337|8363|8452|9024|9474|10718|10846|22941|22999|23286|27255|53942|54751|55607|55777|55904|57555|57688|79712|79813|152330	ADCY5|DPP6|ERBB4|FOXG1|GRIK2|GRM2|KCNQ3|MEF2C|NCAM2|PVALB|SCN3A|SYT1|UBE3A|H4C11|CUL3|BRSK2|ATG5|NRG3|PDE10A|SHANK2|RIMS1|WWC1|CNTN6|CNTN5|FBLIM1|PPP1R9A|MBD5|KMT2E|NLGN2|ZSWIM6|GTDC1|EHMT1|CNTN4	-2.1
DisGeNET	35	Hyperalgesia		-4.8	2.4	5	30284	451	811	29	3.6	0.65	152|240|1131|1182|1269|1385|1406|1956|2048|2099|3560|3786|5173|5321|5590|6335|6857|7442|8989|9536|10725|11199|22978|55065|57555|59341|63982|64805|79813	ADRA2C|ALOX5|CHRM3|CLCN3|CNR2|CREB1|CRX|EGFR|EPHB2|ESR1|IL2RB|KCNQ3|PDYN|PLA2G4A|PRKCZ|SCN9A|SYT1|TRPV1|TRPA1|PTGES|NFAT5|ANXA10|NT5C2|SLC52A1|NLGN2|TRPV4|ANO3|P2RY12|EHMT1	-1.9
DisGeNET	35	Dysmenorrhea		-4.7	5.3	6	30284	71	811	10	1.2	0.39	240|302|1182|1385|2099|2660|5741|7442|93659|94025	ALOX5|ANXA2|CLCN3|CREB1|ESR1|MSTN|PTH|TRPV1|CGB5|MUC16	-1.9
DisGeNET	35	Synovial Cyst		-4.7	4.7	5.8	30284	87	811	11	1.4	0.41	1415|2048|2099|6623|7070|7442|23471|93659|94233|221391|346562	CRYBB2|EPHB2|ESR1|SNCG|THY1|TRPV1|TRAM1|CGB5|OPN4|OPN5|GNAT3	-1.9
DisGeNET	35	Dermoid Cyst		-4.6	7.9	6.6	30284	33	811	7	0.86	0.32	174|1956|4292|8644|9474|57688|94025	AFP|EGFR|MLH1|AKR1C3|ATG5|ZSWIM6|MUC16	-1.8
DisGeNET	35	Glaucoma		-4.6	2	4.6	30284	768	811	41	5.1	0.77	421|578|820|1258|1356|1385|1406|1415|2301|2778|3447|4016|4868|4969|5031|5321|5961|6623|6857|7275|8644|9475|9542|10216|11081|22915|22999|27151|55133|57688|59352|64135|65250|79644|117195|145226|170691|203074|221037|317761|346007	ARVCF|BAK1|CAMP|CNGB1|CP|CREB1|CRX|CRYBB2|FOXE3|GNAS|IFNA13|LOXL1|NPHS1|OGN|P2RY6|PLA2G4A|PRPH2|SNCG|SYT1|TUB|AKR1C3|ROCK2|NRG2|PRG4|KERA|MMRN1|RIMS1|CPAMD8|SRBD1|ZSWIM6|LGR6|IFIH1|CPLANE1|SRD5A3|MRGPRX3|RDH12|ADAMTS17|PRSS55|JMJD1C|C14orf39|EYS	-1.8
DisGeNET	35	Myxoid cyst		-4.6	4.2	5.5	30284	106	811	12	1.5	0.42	1415|2048|2099|6623|7070|7442|23471|93659|94233|162514|221391|346562	CRYBB2|EPHB2|ESR1|SNCG|THY1|TRPV1|TRAM1|CGB5|OPN4|TRPV3|OPN5|GNAT3	-1.8
DisGeNET	35	Physical Activity Measurement		-4.5	3.5	5.3	30284	160	811	15	1.8	0.47	1946|4016|4208|4289|8648|9472|9866|26290|51086|54815|55297|83698|196385|253714|257194	EFNA5|LOXL1|MEF2C|MKLN1|NCOA1|AKAP6|TRIM66|GALNT8|TNNI3K|GATAD2A|CCDC91|CALN1|DNAH10|MMS22L|NEGR1	-1.8
DisGeNET	35	Uric acid measurement (procedure)		-4.5	2.8	5	30284	264	811	20	2.5	0.54	525|1128|1800|2066|2778|5792|8821|9356|10599|10725|11136|23769|26064|54497|91404|145957|152330|221037|343099|100526825	ATP6V1B1|CHRM1|DPEP1|ERBB4|GNAS|PTPRF|INPP4B|SLC22A6|SLCO1B1|NFAT5|SLC7A9|FLRT1|RAI14|HEATR5B|SESTD1|NRG4|CNTN4|JMJD1C|CCDC18|INMT-MINDY4	-1.7
DisGeNET	35	Hyperlipidemia		-4.5	2.3	4.7	30284	472	811	29	3.6	0.65	178|240|948|1356|1956|2048|2099|3075|4868|4969|5288|5320|5626|5741|6476|6484|9590|10599|10725|22914|23030|26033|27324|65266|79813|83856|84896|133522|100528032	AGL|ALOX5|CD36|CP|EGFR|EPHB2|ESR1|CFH|NPHS1|OGN|PIK3C2G|PLA2G2A|PROP1|PTH|SI|ST3GAL4|AKAP12|SLCO1B1|NFAT5|KLRK1|KDM4B|ATRNL1|TOX3|WNK4|EHMT1|FSD1L|ATAD1|PPARGC1B|KLRC4-KLRK1	-1.7
DisGeNET	35	Smoking Behaviors		-4.3	2.8	4.9	30284	249	811	19	2.3	0.53	1143|1549|4016|4585|5865|8000|11006|23097|23460|23769|26064|54477|55022|55297|56987|80315|144347|196385|375748	CHRNB4|CYP2A7|LOXL1|MUC4|RAB3B|PSCA|LILRB4|CDK19|ABCA6|FLRT1|RAI14|PLEKHA5|PID1|CCDC91|BBX|CPEB4|RFLNA|DNAH10|ERCC6L2	-1.6
DisGeNET	35	Forced expiratory volume function		-4.3	2.7	4.8	30284	272	811	20	2.5	0.54	667|1131|1143|1804|2288|3993|4237|7145|22941|23059|55297|84071|84256|84448|84665|160419|221037|255743|346007|375748	DST|CHRM3|CHRNB4|DPP6|FKBP4|LLGL2|MFAP2|TNS1|SHANK2|CLUAP1|CCDC91|ARMC2|FLYWCH1|ABLIM2|MYPN|C12orf50|JMJD1C|NPNT|EYS|ERCC6L2	-1.6
DisGeNET	35	Chronic kidney disease stage 5		-4.2	2	4.4	30284	665	811	36	4.4	0.72	174|240|948|1442|1956|2048|2066|2099|2244|2695|2922|3075|3447|4868|5067|5320|5334|5741|5792|7442|9536|9617|10599|22914|25834|54361|55729|64805|79813|80184|81494|90678|145957|153222|284697|100528032	AFP|ALOX5|CD36|CSH1|EGFR|EPHB2|ERBB4|ESR1|FGB|GIP|GRP|CFH|IFNA13|NPHS1|CNTN3|PLA2G2A|PLCL1|PTH|PTPRF|TRPV1|PTGES|MTRF1|SLCO1B1|KLRK1|MGAT4C|WNT4|ATF7IP|P2RY12|EHMT1|CEP290|CFHR5|LRSAM1|NRG4|CREBRF|BTBD8|KLRC4-KLRK1	-1.5
DisGeNET	35	Muscular fasciculation		-4.2	4.1	5.2	30284	99	811	11	1.4	0.41	1956|2743|4685|6904|9217|57463|65250|84063|84896|90678|152330	EGFR|GLRB|NCAM2|TBCD|VAPB|AMIGO1|CPLANE1|KIRREL2|ATAD1|LRSAM1|CNTN4	-1.5
DisGeNET	35	Dermatitis, Atopic		-4.1	1.9	4.3	30284	750	811	39	4.8	0.75	820|1258|1956|2048|2099|2922|3038|3447|3560|4057|5173|5653|5741|5799|6369|6649|6857|7442|8644|8989|10344|11005|11012|25818|30814|55065|64135|64332|83723|83737|84162|84433|91404|150962|162514|204219|255743|284382|642987	CAMP|CNGB1|EGFR|EPHB2|ESR1|GRP|HAS3|IFNA13|IL2RB|LTF|PDYN|KLK6|PTH|PTPRN2|CCL24|SOD3|SYT1|TRPV1|AKR1C3|TRPA1|CCL26|SPINK5|KLK11|KLK5|PLA2G2E|SLC52A1|IFIH1|NFKBIZ|TLCD3B|ITCH|BLTP1|CARD11|SESTD1|PUS10|TRPV3|CERS3|NPNT|ACTL9|TMEM232	-1.5
DisGeNET	35	Leber Congenital Amaurosis		-4.1	4.5	5.3	30284	83	811	10	1.2	0.39	1406|4208|5788|5961|7275|23059|54875|80184|85015|145226	CRX|MEF2C|PTPRC|PRPH2|TUB|CLUAP1|CNTLN|CEP290|USP45|RDH12	-1.5
DisGeNET	35	Acute onset pain		-4.1	5.6	5.6	30284	53	811	8	0.99	0.35	1269|4152|5816|7442|8989|9536|23471|162514	CNR2|MBD1|PVALB|TRPV1|TRPA1|PTGES|TRAM1|TRPV3	-1.5
DisGeNET	35	Atypical Hemolytic Uremic Syndrome		-3.9	5.3	5.4	30284	56	811	8	0.99	0.35	570|727|948|3075|6708|10877|81494|203074	BAAT|C5|CD36|CFH|SPTA1|CFHR4|CFHR5|PRSS55	-1.4
DisGeNET	35	Fatty Liver Disease		-3.9	1.9	4.2	30284	741	811	38	4.7	0.74	174|570|948|1956|2099|2695|3075|3447|3560|3685|6476|6484|6579|6857|7068|7776|8363|9516|9536|10216|10351|10499|10599|22914|22915|23405|26033|27152|53345|57626|59352|63924|79813|117195|133522|145957|164656|100528032	AFP|BAAT|CD36|EGFR|ESR1|GIP|CFH|IFNA13|IL2RB|ITGAV|SI|ST3GAL4|SLCO1A2|SYT1|THRB|ZNF236|H4C11|LITAF|PTGES|PRG4|ABCA8|NCOA2|SLCO1B1|KLRK1|MMRN1|DICER1|ATRNL1|INTU|TM6SF2|KLHL1|LGR6|CIDEC|EHMT1|MRGPRX3|PPARGC1B|NRG4|TMPRSS6|KLRC4-KLRK1	-1.4
DisGeNET	35	Nasal Polyps		-3.9	2.2	4.3	30284	484	811	28	3.5	0.64	240|1182|1956|2066|2246|3038|3447|4585|4588|5320|5788|6369|6649|6857|7161|7292|7442|8989|10344|11005|30814|55065|55130|59341|120892|162514|282618|643834	ALOX5|CLCN3|EGFR|ERBB4|FGF1|HAS3|IFNA13|MUC4|MUC6|PLA2G2A|PTPRC|CCL24|SOD3|SYT1|TP73|TNFSF4|TRPV1|TRPA1|CCL26|SPINK5|PLA2G2E|SLC52A1|ODAD2|TRPV4|LRRK2|TRPV3|IFNL1|PGA3	-1.3
DisGeNET	35	Chronic pain		-3.8	2.9	4.5	30284	207	811	16	2	0.49	1269|1956|2288|5173|6328|6335|7442|8989|9194|9536|10369|57162|59352|64805|117195|206338	CNR2|EGFR|FKBP4|PDYN|SCN3A|SCN9A|TRPV1|TRPA1|SLC16A7|PTGES|CACNG2|PELI1|LGR6|P2RY12|MRGPRX3|LVRN	-1.3
DisGeNET	35	Uterine Fibroids		-3.8	2	4.1	30284	569	811	31	3.8	0.67	578|667|1956|2048|2099|2660|2912|3292|3447|3685|5090|5741|6865|8648|9474|9547|10499|10725|22915|23097|54361|55729|57555|59352|83856|84896|94025|117195|122042|200150|203074	BAK1|DST|EGFR|EPHB2|ESR1|MSTN|GRM2|HSD17B1|IFNA13|ITGAV|PBX3|PTH|TACR2|NCOA1|ATG5|CXCL14|NCOA2|NFAT5|MMRN1|CDK19|WNT4|ATF7IP|NLGN2|LGR6|FSD1L|ATAD1|MUC16|MRGPRX3|RXFP2|PLD5|PRSS55	-1.2
DisGeNET	35	Hyperthyroidism		-3.7	2.6	4.3	30284	278	811	19	2.3	0.53	302|421|570|1356|1956|2695|2778|5741|6857|7068|7442|9474|10846|23049|79813|93659|133522|145957|221037	ANXA2|ARVCF|BAAT|CP|EGFR|GIP|GNAS|PTH|SYT1|THRB|TRPV1|ATG5|PDE10A|SMG1|EHMT1|CGB5|PPARGC1B|NRG4|JMJD1C	-1.2
DisGeNET	35	Periodontal Diseases		-3.7	2.4	4.2	30284	326	811	21	2.6	0.56	240|278|820|1956|2099|2244|2695|3075|4057|6273|7068|11136|23030|54751|54959|55065|55729|59341|164656|260436|282618	ALOX5|AMY1C|CAMP|EGFR|ESR1|FGB|GIP|CFH|LTF|S100A2|THRB|SLC7A9|KDM4B|FBLIM1|ODAM|SLC52A1|ATF7IP|TRPV4|TMPRSS6|FDCSP|IFNL1	-1.2
DisGeNET	35	Cognition Disorders		-3.6	2	4	30284	606	811	32	3.9	0.68	948|1182|1385|2048|2066|2099|2660|2695|2912|2922|3447|3560|3710|5816|7070|7082|7337|7442|8648|9295|9536|10718|10846|51086|54097|55297|59352|79813|117195|120892|348654|388585	CD36|CLCN3|CREB1|EPHB2|ERBB4|ESR1|MSTN|GIP|GRM2|GRP|IFNA13|IL2RB|ITPR3|PVALB|THY1|TJP1|UBE3A|TRPV1|NCOA1|SRSF11|PTGES|NRG3|PDE10A|TNNI3K|FAM3B|CCDC91|LGR6|EHMT1|MRGPRX3|LRRK2|GEN1|HES5	-1.1
DisGeNET	35	Endometriosis of uterus		-3.6	3.2	4.4	30284	154	811	13	1.6	0.44	240|302|954|1269|2048|2099|2246|2660|3560|4292|6857|9475|94025	ALOX5|ANXA2|ENTPD2|CNR2|EPHB2|ESR1|FGF1|MSTN|IL2RB|MLH1|SYT1|ROCK2|MUC16	-1.1
DisGeNET	35	Diastolic blood pressure		-3.5	2.1	4	30284	507	811	28	3.5	0.64	463|1016|1385|1456|1607|1800|2099|2778|5799|6546|7145|10846|27255|54502|54879|55024|57194|57475|64089|80125|80315|81578|115290|145957|196074|222235|255743|341019	ZFHX3|CDH18|CREB1|CSNK1G3|DGKB|DPEP1|ESR1|GNAS|PTPRN2|SLC8A1|TNS1|PDE10A|CNTN6|RBM47|ST7L|BANK1|ATP10A|PLEKHH1|SNX16|CCDC33|CPEB4|COL21A1|FBXO17|NRG4|METTL15|FBXL13|NPNT|DCDC1	-1.1
DisGeNET	35	Pseudohypoaldosteronism, Type I, Autosomal Dominant		-3.5	11	6.3	30284	13	811	4	0.49	0.25	2778|6337|8452|65266	GNAS|SCNN1A|CUL3|WNK4	-1.1
DisGeNET	35	Borderline Personality Disorder		-3.5	2.7	4.2	30284	221	811	16	2	0.49	1395|1956|2066|2778|2898|3786|4294|5816|5914|6335|6369|10369|10846|22941|27152|79813	CRHR2|EGFR|ERBB4|GNAS|GRIK2|KCNQ3|MAP3K10|PVALB|RARA|SCN9A|CCL24|CACNG2|PDE10A|SHANK2|INTU|EHMT1	-1
DisGeNET	35	Waist-Hip Ratio		-3.5	2	3.9	30284	565	811	30	3.7	0.66	111|136|1607|2246|2288|4016|5525|6733|9026|9516|9866|10645|22990|23243|23331|23769|29942|53345|53942|54361|54875|56987|57536|80315|81602|144347|153129|196385|221037|317761	ADCY5|ADORA2B|DGKB|FGF1|FKBP4|LOXL1|PPP2R5A|SRPK2|HIP1R|LITAF|TRIM66|CAMKK2|PCNX1|ANKRD28|TTC28|FLRT1|PURG|TM6SF2|CNTN5|WNT4|CNTLN|BBX|KIAA1328|CPEB4|CDADC1|RFLNA|SLC38A9|DNAH10|JMJD1C|C14orf39	-1
DisGeNET	35	Respiratory Syncytial Virus Infections		-3.5	2.6	4.2	30284	244	811	17	2.1	0.5	302|727|820|1269|1956|2048|3447|4284|5551|5788|6440|7292|10859|22914|23471|64135|100528032	ANXA2|C5|CAMP|CNR2|EGFR|EPHB2|IFNA13|MIP|PRF1|PTPRC|SFTPC|TNFSF4|LILRB1|KLRK1|TRAM1|IFIH1|KLRC4-KLRK1	-1
DisGeNET	35	Age at menarche		-3.5	2.5	4.1	30284	267	811	18	2.2	0.52	667|5799|7068|8672|8715|9866|10725|11278|23030|23081|26033|51086|55422|93979|125058|196074|255967|317761	DST|PTPRN2|THRB|EIF4G3|NOL4|TRIM66|NFAT5|KLF12|KDM4B|KDM4C|ATRNL1|TNNI3K|ZNF331|CPA5|TBC1D16|METTL15|PAN3|C14orf39	-1
DisGeNET	35	Retinitis Pigmentosa 25		-3.4	19	7.2	30284	6	811	3	0.37	0.21	23469|60682|346007	PHF3|SMAP1|EYS	-1
DisGeNET	35	Uterine tumor resembling ovarian sex cord tumor		-3.4	19	7.2	30284	6	811	3	0.37	0.21	8648|10499|23405	NCOA1|NCOA2|DICER1	-1
DisGeNET	35	Neuroendocrine Tumors		-3.4	2.1	3.9	30284	491	811	27	3.3	0.63	174|667|727|948|1385|1956|2048|2066|2099|2695|2778|2922|3447|4292|4585|5788|5792|7442|8111|8363|9118|11278|23471|59352|84000|90523|117195	AFP|DST|C5|CD36|CREB1|EGFR|EPHB2|ERBB4|ESR1|GIP|GNAS|GRP|IFNA13|MLH1|MUC4|PTPRC|PTPRF|TRPV1|GPR68|H4C11|INA|KLF12|TRAM1|LGR6|TMPRSS13|MLIP|MRGPRX3	-1
DisGeNET	35	Drug Dependence		-3.4	2.6	4.1	30284	248	811	17	2.1	0.5	1385|1956|2048|2898|2912|3346|5173|7442|9474|9547|11278|29119|55074|55297|79750|80034|114788	CREB1|EGFR|EPHB2|GRIK2|GRM2|HTN1|PDYN|TRPV1|ATG5|CXCL14|KLF12|CTNNA3|OXR1|CCDC91|ZNF385D|CSRNP3|CSMD3	-1
DisGeNET	35	Chronic cough		-3.4	11	6	30284	14	811	4	0.49	0.25	6865|7442|8989|59341	TACR2|TRPV1|TRPA1|TRPV4	-1
DisGeNET	35	Gastrointestinal Neoplasms		-3.4	2.9	4.2	30284	182	811	14	1.7	0.46	174|1385|1956|2046|2048|2778|4292|5655|5792|7161|10859|11187|22914|100528032	AFP|CREB1|EGFR|EPHA8|EPHB2|GNAS|MLH1|KLK10|PTPRF|TP73|LILRB1|PKP3|KLRK1|KLRC4-KLRK1	-1
DisGeNET	35	Finding of Mean Corpuscular Hemoglobin		-3.4	1.9	3.8	30284	653	811	33	4.1	0.69	178|240|948|1269|3560|4208|4585|5334|5684|5788|6484|6708|7027|7068|7455|8672|9866|10599|22936|23460|23660|27152|55279|64855|79037|80125|80315|91748|146802|164656|200162|339834|402569	AGL|ALOX5|CD36|CNR2|IL2RB|MEF2C|MUC4|PLCL1|PSMA3|PTPRC|ST3GAL4|SPTA1|TFDP1|THRB|ZAN|EIF4G3|TRIM66|SLCO1B1|ELL2|ABCA6|ZKSCAN5|INTU|ZNF654|NIBAN2|PVRIG|CCDC33|CPEB4|MIDEAS|SLC47A2|TMPRSS6|SPAG17|IHO1|KPNA7	-0.99
DisGeNET	35	Memory impairment		-3.4	1.8	3.8	30284	763	811	37	4.6	0.73	240|1128|1269|1356|1385|2048|2066|2099|2695|2912|2922|3786|4284|4292|5321|5626|5788|5816|5910|5914|6484|6733|7082|7442|9026|9194|9743|10814|10859|22941|23286|23471|59341|79813|221391|246744|337867	ALOX5|CHRM1|CNR2|CP|CREB1|EPHB2|ERBB4|ESR1|GIP|GRM2|GRP|KCNQ3|MIP|MLH1|PLA2G4A|PROP1|PTPRC|PVALB|RAP1GDS1|RARA|ST3GAL4|SRPK2|TJP1|TRPV1|HIP1R|SLC16A7|ARHGAP32|CPLX2|LILRB1|SHANK2|WWC1|TRAM1|TRPV4|EHMT1|OPN5|STH|UBAC2	-0.99
DisGeNET	35	Cone-Rod Dystrophies		-3.3	4	4.5	30284	85	811	9	1.1	0.37	1406|5788|5961|22999|80184|83723|145226|145957|346007	CRX|PTPRC|PRPH2|RIMS1|CEP290|TLCD3B|RDH12|NRG4|EYS	-0.98
DisGeNET	35	Brain Diseases		-3.3	2.3	3.9	30284	345	811	21	2.6	0.56	240|1356|1385|2066|2695|2912|2922|4685|7070|7082|8989|9536|10369|23030|59352|79813|84063|84162|90678|94233|117195	ALOX5|CP|CREB1|ERBB4|GIP|GRM2|GRP|NCAM2|THY1|TJP1|TRPA1|PTGES|CACNG2|KDM4B|LGR6|EHMT1|KIRREL2|BLTP1|LRSAM1|OPN4|MRGPRX3	-0.98
DisGeNET	35	Substance abuse problem		-3.3	2.8	4.1	30284	185	811	14	1.7	0.46	1269|2099|2898|2912|5173|9547|10846|11278|29119|55297|79750|80034|114788|284697	CNR2|ESR1|GRIK2|GRM2|PDYN|CXCL14|PDE10A|KLF12|CTNNA3|CCDC91|ZNF385D|CSRNP3|CSMD3|BTBD8	-0.96
DisGeNET	35	SCOLIOSIS, ISOLATED, SUSCEPTIBILITY TO, 3		-3.3	1.9	3.8	30284	578	811	30	3.7	0.66	1406|1607|1956|2036|5334|5799|8672|9472|10718|11081|11278|22999|23081|29119|54875|55297|79582|83698|91404|91522|114788|127602|151126|166647|222223|255743|255967|283316|343099|346007	CRX|DGKB|EGFR|EPB41L1|PLCL1|PTPRN2|EIF4G3|AKAP6|NRG3|KERA|KLF12|RIMS1|KDM4C|CTNNA3|CNTLN|CCDC91|SPAG16|CALN1|SESTD1|COL23A1|CSMD3|DNAH14|ZNF385B|ADGRA3|ELAPOR2|NPNT|PAN3|CD163L1|CCDC18|EYS	-0.96
DisGeNET	35	Cerebral Infarction		-3.3	1.8	3.7	30284	687	811	34	4.2	0.7	136|240|241|948|1356|1385|1956|2048|2099|2244|2660|2898|3560|3710|3783|5321|6484|6546|6649|7292|7442|8639|9068|9475|9514|9547|10859|23049|59341|64805|94025|94233|221391|284697	ADORA2B|ALOX5|ALOX5AP|CD36|CP|CREB1|EGFR|EPHB2|ESR1|FGB|MSTN|GRIK2|IL2RB|ITPR3|KCNN4|PLA2G4A|ST3GAL4|SLC8A1|SOD3|TNFSF4|TRPV1|AOC3|ANGPTL1|ROCK2|GAL3ST1|CXCL14|LILRB1|SMG1|TRPV4|P2RY12|MUC16|OPN4|OPN5|BTBD8	-0.96
DisGeNET	35	Myositis		-3.3	2.5	4	30284	254	811	17	2.1	0.5	240|302|322|820|1131|2660|3447|8805|9474|10599|10725|22914|29119|64135|164045|282618|337867	ALOX5|ANXA2|APBB1|CAMP|CHRM3|MSTN|IFNA13|TRIM24|ATG5|SLCO1B1|NFAT5|KLRK1|CTNNA3|IFIH1|HFM1|IFNL1|UBAC2	-0.94
DisGeNET	35	Polyendocrinopathies, Autoimmune		-3.3	2.9	4.1	30284	166	811	13	1.6	0.44	302|727|948|1131|2778|3075|4292|5320|6857|8357|55024|55065|282618	ANXA2|C5|CD36|CHRM3|GNAS|CFH|MLH1|PLA2G2A|SYT1|H3C10|BANK1|SLC52A1|IFNL1	-0.93
DisGeNET	35	Drug abuse		-3.2	2.1	3.8	30284	404	811	23	2.8	0.58	278|816|1269|1385|1395|1442|2048|2898|4820|5173|7082|7442|9474|9514|9547|11278|29119|55074|55297|79750|80034|83698|114788	AMY1C|CAMK2B|CNR2|CREB1|CRHR2|CSH1|EPHB2|GRIK2|NKTR|PDYN|TJP1|TRPV1|ATG5|GAL3ST1|CXCL14|KLF12|CTNNA3|OXR1|CCDC91|ZNF385D|CSRNP3|CALN1|CSMD3	-0.89
DisGeNET	35	Sudden Cardiac Arrest		-3.2	6.9	5.1	30284	27	811	5	0.62	0.27	1143|2099|23414|29994|151126	CHRNB4|ESR1|ZFPM2|BAZ2B|ZNF385B	-0.88
DisGeNET	35	Laryngeal cleft		-3.2	4.1	4.4	30284	72	811	8	0.99	0.35	174|1956|2048|7442|22915|59352|94025|117195	AFP|EGFR|EPHB2|TRPV1|MMRN1|LGR6|MUC16|MRGPRX3	-0.88
DisGeNET	35	Malignant Testicular Germ Cell Tumor		-3.2	3.2	4.2	30284	128	811	11	1.4	0.41	174|578|2072|2099|3710|5788|11012|43847|55729|93659|122042	AFP|BAK1|ERCC4|ESR1|ITPR3|PTPRC|KLK11|KLK14|ATF7IP|CGB5|RXFP2	-0.88
DisGeNET	35	Bilirubin measurement		-3.1	4.7	4.6	30284	56	811	7	0.86	0.32	6579|10599|54536|55230|164656|221037|339766	SLCO1A2|SLCO1B1|EXOC6|USP40|TMPRSS6|JMJD1C|MROH2A	-0.87
DisGeNET	35	Rosacea		-3.1	5.5	4.7	30284	41	811	6	0.74	0.3	820|2099|7442|25818|59341|162514	CAMP|ESR1|TRPV1|KLK5|TRPV4|TRPV3	-0.87
DisGeNET	35	QRS complex feature		-3.1	5.5	4.7	30284	41	811	6	0.74	0.3	9516|11278|29761|54497|80315|84081	LITAF|KLF12|USP25|HEATR5B|CPEB4|NSRP1	-0.87
DisGeNET	35	Congenital clubfoot		-3.1	2.4	3.8	30284	285	811	18	2.2	0.52	421|667|1131|2121|2290|2660|5352|9853|23426|55679|57688|59341|60681|64135|84162|84896|144347|221037	ARVCF|DST|CHRM3|EVC|FOXG1|MSTN|PLOD2|RUSC2|GRIP1|LIMS2|ZSWIM6|TRPV4|FKBP10|IFIH1|BLTP1|ATAD1|RFLNA|JMJD1C	-0.86
DisGeNET	35	Dermatitis, Allergic Contact		-3.1	3	4	30284	151	811	12	1.5	0.42	948|1269|1956|2048|2922|5067|7442|8989|23460|56670|59341|63924	CD36|CNR2|EGFR|EPHB2|GRP|CNTN3|TRPV1|TRPA1|ABCA6|SUCNR1|TRPV4|CIDEC	-0.84
DisGeNET	35	Hyperbilirubinemia		-3.1	3.1	4.1	30284	131	811	11	1.4	0.41	174|1356|2099|3704|3783|5816|5961|6579|6708|10599|57626	AFP|CP|ESR1|ITPA|KCNN4|PVALB|PRPH2|SLCO1A2|SPTA1|SLCO1B1|KLHL1	-0.84
DisGeNET	35	Congenital cerebral hernia		-3.1	3.6	4.2	30284	93	811	9	1.1	0.37	1406|22915|23426|51057|57688|65250|80184|85015|145226	CRX|MMRN1|GRIP1|WDPCP|ZSWIM6|CPLANE1|CEP290|USP45|RDH12	-0.82
DisGeNET	35	High density lipoprotein measurement		-3.1	1.9	3.6	30284	545	811	28	3.5	0.64	111|241|463|525|933|948|1014|2099|2121|2140|3560|5334|6484|7068|8821|10351|10499|10718|23769|28983|54536|54875|55024|64174|91748|144347|221037|283383	ADCY5|ALOX5AP|ZFHX3|ATP6V1B1|CD22|CD36|CDH16|ESR1|EVC|EYA3|IL2RB|PLCL1|ST3GAL4|THRB|INPP4B|ABCA8|NCOA2|NRG3|FLRT1|TMPRSS11E|EXOC6|CNTLN|BANK1|DPEP2|MIDEAS|RFLNA|JMJD1C|ADGRD1	-0.82
DisGeNET	35	Adolescent idiopathic scoliosis		-3	1.8	3.5	30284	656	811	32	3.9	0.68	1406|1607|1956|2036|2099|5334|5799|8672|9472|10718|11081|11278|22999|23081|29119|54875|55297|79582|83698|84873|91404|91522|114788|127602|151126|166647|222223|255743|255967|283316|343099|346007	CRX|DGKB|EGFR|EPB41L1|ESR1|PLCL1|PTPRN2|EIF4G3|AKAP6|NRG3|KERA|KLF12|RIMS1|KDM4C|CTNNA3|CNTLN|CCDC91|SPAG16|CALN1|ADGRG7|SESTD1|COL23A1|CSMD3|DNAH14|ZNF385B|ADGRA3|ELAPOR2|NPNT|PAN3|CD163L1|CCDC18|EYS	-0.81
DisGeNET	35	Reduced systolic function		-3	14	6.1	30284	8	811	3	0.37	0.21	5350|55679|84665	PLN|LIMS2|MYPN	-0.8
DisGeNET	35	Anencephaly		-3	4.4	4.4	30284	59	811	7	0.86	0.32	174|1946|5110|5567|8456|51057|80184	AFP|EFNA5|PCMT1|PRKACB|FOXN1|WDPCP|CEP290	-0.8
DisGeNET	35	Chronic viral hepatitis		-3	4.4	4.4	30284	59	811	7	0.86	0.32	3447|4588|22914|26033|53345|282618|100528032	IFNA13|MUC6|KLRK1|ATRNL1|TM6SF2|IFNL1|KLRC4-KLRK1	-0.8
DisGeNET	35	Keratoconus		-3	2.4	3.7	30284	269	811	17	2.1	0.5	1258|1385|1406|2301|5961|6273|6369|6649|7275|11081|22915|23460|80184|85015|145226|170691|346007	CNGB1|CREB1|CRX|FOXE3|PRPH2|S100A2|CCL24|SOD3|TUB|KERA|MMRN1|ABCA6|CEP290|USP45|RDH12|ADAMTS17|EYS	-0.79
DisGeNET	35	Endothelial dysfunction		-3	1.8	3.5	30284	716	811	34	4.2	0.7	948|1956|2099|2244|2660|2922|3075|3447|5320|5669|5676|5741|6484|6649|6857|7837|8639|8648|9169|9475|9536|9590|10645|11081|23049|55065|59341|59352|64805|79813|83856|117195|120892|203074	CD36|EGFR|ESR1|FGB|MSTN|GRP|CFH|IFNA13|PLA2G2A|PSG1|PSG7|PTH|ST3GAL4|SOD3|SYT1|PXDN|AOC3|NCOA1|SCAF11|ROCK2|PTGES|AKAP12|CAMKK2|KERA|SMG1|SLC52A1|TRPV4|LGR6|P2RY12|EHMT1|FSD1L|MRGPRX3|LRRK2|PRSS55	-0.79
DisGeNET	35	Osteoarthritis, Knee		-3	2.1	3.6	30284	368	811	21	2.6	0.56	578|948|1131|1269|1385|2099|2660|2778|3685|5741|6546|6857|7442|8464|8639|9536|10216|10725|55065|64092|80125	BAK1|CD36|CHRM3|CNR2|CREB1|ESR1|MSTN|GNAS|ITGAV|PTH|SLC8A1|SYT1|TRPV1|SUPT3H|AOC3|PTGES|PRG4|NFAT5|SLC52A1|SAMSN1|CCDC33	-0.79
DisGeNET	35	Dry Eye Syndromes		-3	2.9	3.9	30284	156	811	12	1.5	0.42	1356|1956|2099|3346|5067|7442|9474|10216|10725|94025|151393|203074	CP|EGFR|ESR1|HTN1|CNTN3|TRPV1|ATG5|PRG4|NFAT5|MUC16|RMDN2|PRSS55	-0.79
DisGeNET	35	Cholecystolithiasis		-3	2.9	3.9	30284	156	811	12	1.5	0.42	948|1800|1956|2099|5268|5320|6579|10599|29994|64135|84665|133522	CD36|DPEP1|EGFR|ESR1|SERPINB5|PLA2G2A|SLCO1A2|SLCO1B1|BAZ2B|IFIH1|MYPN|PPARGC1B	-0.79
DisGeNET	35	Gastroesophageal reflux disease		-3	2	3.6	30284	446	811	24	3	0.6	421|816|1956|2290|2695|2743|4292|4868|5741|6328|6335|6440|6857|7442|10344|54861|55065|57162|57688|59341|84896|170691|221037|255743	ARVCF|CAMK2B|EGFR|FOXG1|GIP|GLRB|MLH1|NPHS1|PTH|SCN3A|SCN9A|SFTPC|SYT1|TRPV1|CCL26|SNRK|SLC52A1|PELI1|ZSWIM6|TRPV4|ATAD1|ADAMTS17|JMJD1C|NPNT	-0.79
DisGeNET	35	Burning sensation		-3	6.2	4.7	30284	30	811	5	0.62	0.27	570|1956|7442|8989|162514	BAAT|EGFR|TRPV1|TRPA1|TRPV3	-0.78
DisGeNET	35	Hamartoma of tongue		-2.9	8.3	5.1	30284	18	811	4	0.49	0.25	4750|27152|51057|65250	NEK1|INTU|WDPCP|CPLANE1	-0.77
DisGeNET	35	Bronchopulmonary Dysplasia		-2.9	2	3.5	30284	423	811	23	2.8	0.58	1956|2066|2778|2898|2922|3786|4016|5320|5352|5816|5914|5961|6369|6440|6649|7070|10369|10846|22941|27152|29119|79813|151393	EGFR|ERBB4|GNAS|GRIK2|GRP|KCNQ3|LOXL1|PLA2G2A|PLOD2|PVALB|RARA|PRPH2|CCL24|SFTPC|SOD3|THY1|CACNG2|PDE10A|SHANK2|INTU|CTNNA3|EHMT1|RMDN2	-0.76
DisGeNET	35	Epileptic Seizures		-2.9	2.4	3.7	30284	250	811	16	2	0.49	948|1128|1143|1956|2099|2290|5110|5173|5816|6328|6546|6904|7337|9169|54886|203074	CD36|CHRM1|CHRNB4|EGFR|ESR1|FOXG1|PCMT1|PDYN|PVALB|SCN3A|SLC8A1|TBCD|UBE3A|SCAF11|PLPPR1|PRSS55	-0.74
DisGeNET	35	Glomerular Filtration Rate		-2.9	2.1	3.5	30284	399	811	22	2.7	0.57	463|1800|2066|2778|4585|6546|6857|9118|10725|11136|51251|54511|54536|59341|79370|80205|83737|84665|90523|145957|399671|100288797	ZFHX3|DPEP1|ERBB4|GNAS|MUC4|SLC8A1|SYT1|INA|NFAT5|SLC7A9|NT5C3A|HMGCLL1|EXOC6|TRPV4|BCL2L14|CHD9|ITCH|MYPN|MLIP|NRG4|HEATR4|TMEM239	-0.74
DisGeNET	35	Hypothyroidism		-2.9	1.8	3.4	30284	613	811	30	3.7	0.66	302|421|570|948|1356|1946|2660|2695|2778|4868|5320|5352|5626|5741|5914|6857|7068|7292|8648|9381|10499|10846|22989|23471|64135|79644|79813|83737|126129|221037	ANXA2|ARVCF|BAAT|CD36|CP|EFNA5|MSTN|GIP|GNAS|NPHS1|PLA2G2A|PLOD2|PROP1|PTH|RARA|SYT1|THRB|TNFSF4|NCOA1|OTOF|NCOA2|PDE10A|MYH15|TRAM1|IFIH1|SRD5A3|EHMT1|ITCH|CPT1C|JMJD1C	-0.74
DisGeNET	35	Unipolar Depression		-2.9	1.8	3.4	30284	641	811	31	3.8	0.67	111|317|667|820|1131|1269|1385|1395|1956|2066|2099|2288|3075|3447|3560|4969|5173|5320|5816|6369|10718|23286|23469|53942|55729|57555|94233|127254|132321|257194|346007	ADCY5|APAF1|DST|CAMP|CHRM3|CNR2|CREB1|CRHR2|EGFR|ERBB4|ESR1|FKBP4|CFH|IFNA13|IL2RB|OGN|PDYN|PLA2G2A|PVALB|CCL24|NRG3|WWC1|PHF3|CNTN5|ATF7IP|NLGN2|OPN4|ERICH3|C4orf33|NEGR1|EYS	-0.74
DisGeNET	35	Ichthyosiform Erythroderma, Congenital		-2.9	6	4.6	30284	31	811	5	0.62	0.27	3560|11005|204219|285848|643418	IL2RB|SPINK5|CERS3|PNPLA1|LIPN	-0.74
DisGeNET	35	Acrodysostosis		-2.9	6	4.6	30284	31	811	5	0.62	0.27	1385|2778|5741|59352|117195	CREB1|GNAS|PTH|LGR6|MRGPRX3	-0.74
DisGeNET	35	Dermatologic disorders		-2.9	1.8	3.4	30284	615	811	30	3.7	0.66	667|820|1956|2048|2099|2778|3447|5321|5653|6649|6857|7275|7442|9562|10142|11005|23049|23328|25818|43847|54469|55065|55422|57162|59341|59352|64135|117195|162514|257000	DST|CAMP|EGFR|EPHB2|ESR1|GNAS|IFNA13|PLA2G4A|KLK6|SOD3|SYT1|TUB|TRPV1|MINPP1|AKAP9|SPINK5|SMG1|SASH1|KLK5|KLK14|ZFAND6|SLC52A1|ZNF331|PELI1|TRPV4|LGR6|IFIH1|MRGPRX3|TRPV3|TINCR	-0.74
DisGeNET	35	Reperfusion Injury		-2.9	2.2	3.6	30284	300	811	18	2.2	0.52	136|240|317|727|948|1946|2246|2898|3075|5320|5321|6440|6476|6546|7070|7082|8639|9536	ADORA2B|ALOX5|APAF1|C5|CD36|EFNA5|FGF1|GRIK2|CFH|PLA2G2A|PLA2G4A|SFTPC|SI|SLC8A1|THY1|TJP1|AOC3|PTGES	-0.74
DisGeNET	35	Bone pain		-2.9	3	3.8	30284	139	811	11	1.4	0.41	1385|2778|3560|4208|4902|5741|5914|7442|9562|9663|26033	CREB1|GNAS|IL2RB|MEF2C|NRTN|PTH|RARA|TRPV1|MINPP1|LPIN2|ATRNL1	-0.74
DisGeNET	35	Cholelithiasis		-2.9	2.4	3.6	30284	252	811	16	2	0.49	421|948|1800|1956|2099|5268|5320|6579|6708|10599|29994|64135|79813|84665|133522|221037	ARVCF|CD36|DPEP1|EGFR|ESR1|SERPINB5|PLA2G2A|SLCO1A2|SPTA1|SLCO1B1|BAZ2B|IFIH1|EHMT1|MYPN|PPARGC1B|JMJD1C	-0.73
DisGeNET	35	Amaurosis congenita of Leber, type 1		-2.9	3.7	4.1	30284	80	811	8	0.99	0.35	1406|4208|5788|5961|7275|54875|80184|145226	CRX|MEF2C|PTPRC|PRPH2|TUB|CNTLN|CEP290|RDH12	-0.73
DisGeNET	35	Eosinophilic esophagitis		-2.9	2.7	3.7	30284	183	811	13	1.6	0.44	240|820|2099|2288|5653|7027|7442|10344|11005|26122|55065|55074|100653515	ALOX5|CAMP|ESR1|FKBP4|KLK6|TFDP1|TRPV1|CCL26|SPINK5|EPC2|SLC52A1|OXR1|CEP295NL	-0.73
DisGeNET	35	Forgetful		-2.8	2	3.5	30284	429	811	23	2.8	0.58	240|1269|1356|1385|2048|2099|2912|2922|3786|4292|5321|5626|5816|5910|6484|7442|9743|10814|23286|79813|221391|246744|337867	ALOX5|CNR2|CP|CREB1|EPHB2|ESR1|GRM2|GRP|KCNQ3|MLH1|PLA2G4A|PROP1|PVALB|RAP1GDS1|ST3GAL4|TRPV1|ARHGAP32|CPLX2|WWC1|EHMT1|OPN5|STH|UBAC2	-0.73
DisGeNET	35	Dyspareunia (female)		-2.8	12	5.7	30284	9	811	3	0.37	0.21	2099|7442|94025	ESR1|TRPV1|MUC16	-0.73
DisGeNET	35	Serum Sickness		-2.8	12	5.7	30284	9	811	3	0.37	0.21	1446|3075|7070	CSN1S1|CFH|THY1	-0.73
DisGeNET	35	Hemiballismus		-2.8	12	5.7	30284	9	811	3	0.37	0.21	1356|5173|10846	CP|PDYN|PDE10A	-0.73
DisGeNET	35	Sarcoma of kidney		-2.8	12	5.7	30284	9	811	3	0.37	0.21	6857|10499|23405	SYT1|NCOA2|DICER1	-0.73
DisGeNET	35	HYPOTHYROIDISM, CONGENITAL, NONGOITROUS, 1		-2.8	12	5.7	30284	9	811	3	0.37	0.21	2778|5741|64135	GNAS|PTH|IFIH1	-0.73
DisGeNET	35	Osteitis Fibrosa Disseminata		-2.8	7.9	5	30284	19	811	4	0.49	0.25	820|1385|2778|5741	CAMP|CREB1|GNAS|PTH	-0.73
DisGeNET	35	Pseudohypoaldosteronism		-2.8	7.9	5	30284	19	811	4	0.49	0.25	2778|6337|8452|65266	GNAS|SCNN1A|CUL3|WNK4	-0.73
DisGeNET	35	Vital capacity		-2.8	2	3.5	30284	430	811	23	2.8	0.58	463|816|2288|3075|3993|4016|4237|6546|7145|8452|8464|9866|23059|55130|55297|57698|81578|81602|84665|127731|221037|255743|255928	ZFHX3|CAMK2B|FKBP4|CFH|LLGL2|LOXL1|MFAP2|SLC8A1|TNS1|CUL3|SUPT3H|TRIM66|CLUAP1|ODAD2|CCDC91|SHTN1|COL21A1|CDADC1|MYPN|VWA5B1|JMJD1C|NPNT|SYT14	-0.73
DisGeNET	35	Hepatitis C, Chronic		-2.8	2	3.5	30284	430	811	23	2.8	0.58	174|948|1269|1395|1956|2099|3441|3447|3704|3821|4253|7292|8639|11278|22914|23049|26290|53345|57626|64135|164656|282618|100528032	AFP|CD36|CNR2|CRHR2|EGFR|ESR1|IFNA4|IFNA13|ITPA|KLRC1|MIA2|TNFSF4|AOC3|KLF12|KLRK1|SMG1|GALNT8|TM6SF2|KLHL1|IFIH1|TMPRSS6|IFNL1|KLRC4-KLRK1	-0.73
DisGeNET	35	Mental disorders		-2.8	1.7	3.3	30284	789	811	36	4.4	0.72	727|780|820|933|1269|1356|2048|2066|2099|2288|2898|2912|2922|3447|4208|5173|5741|5816|6328|6857|9542|10846|22941|29909|57555|59352|79813|117195|120892|121256|151393|152330|221391|246744|257194|284697	C5|DDR1|CAMP|CD22|CNR2|CP|EPHB2|ERBB4|ESR1|FKBP4|GRIK2|GRM2|GRP|IFNA13|MEF2C|PDYN|PTH|PVALB|SCN3A|SYT1|NRG2|PDE10A|SHANK2|GPR171|NLGN2|LGR6|EHMT1|MRGPRX3|LRRK2|TMEM132D|RMDN2|CNTN4|OPN5|STH|NEGR1|BTBD8	-0.72
DisGeNET	35	Serum total cholesterol measurement		-2.8	1.9	3.4	30284	486	811	25	3.1	0.61	111|463|948|1456|1997|2099|2140|2244|5321|6484|7275|10718|23460|23769|26057|27151|28983|53345|54502|54815|55024|120892|126129|404037|441024	ADCY5|ZFHX3|CD36|CSNK1G3|ELF1|ESR1|EYA3|FGB|PLA2G4A|ST3GAL4|TUB|NRG3|ABCA6|FLRT1|ANKRD17|CPAMD8|TMPRSS11E|TM6SF2|RBM47|GATAD2A|BANK1|LRRK2|CPT1C|HAPLN4|MTHFD2L	-0.7
DisGeNET	35	Autosomal recessive retinitis pigmentosa		-2.8	3.6	4	30284	82	811	8	0.99	0.35	1258|1406|7275|22999|23155|60682|145226|346007	CNGB1|CRX|TUB|RIMS1|CLCC1|SMAP1|RDH12|EYS	-0.7
DisGeNET	35	Mechanical Allodynia		-2.8	2	3.4	30284	408	811	22	2.7	0.57	240|1269|1385|1442|2048|2288|2912|3447|3560|5173|5590|6857|7442|8363|8989|11199|50807|55065|59341|64805|83856|162514	ALOX5|CNR2|CREB1|CSH1|EPHB2|FKBP4|GRM2|IFNA13|IL2RB|PDYN|PRKCZ|SYT1|TRPV1|H4C11|TRPA1|ANXA10|ASAP1|SLC52A1|TRPV4|P2RY12|FSD1L|TRPV3	-0.69
DisGeNET	35	Neuralgia		-2.8	1.7	3.3	30284	766	811	35	4.3	0.71	152|766|1182|1269|1385|1956|2048|2246|2288|2912|3447|4152|5031|5067|5173|5816|6335|6484|7442|8363|8989|9514|10725|11199|22978|23471|55065|59341|59352|64805|83856|94233|117195|120892|164656	ADRA2C|CA7|CLCN3|CNR2|CREB1|EGFR|EPHB2|FGF1|FKBP4|GRM2|IFNA13|MBD1|P2RY6|CNTN3|PDYN|PVALB|SCN9A|ST3GAL4|TRPV1|H4C11|TRPA1|GAL3ST1|NFAT5|ANXA10|NT5C2|TRAM1|SLC52A1|TRPV4|LGR6|P2RY12|FSD1L|OPN4|MRGPRX3|LRRK2|TMPRSS6	-0.68
DisGeNET	35	Cytomegalovirus Infections		-2.8	1.9	3.4	30284	462	811	24	3	0.6	240|1385|1442|1956|2099|2288|3447|3821|4284|5788|6857|7070|8639|9118|10859|11278|22914|22915|29119|56670|59352|117195|203074|100528032	ALOX5|CREB1|CSH1|EGFR|ESR1|FKBP4|IFNA13|KLRC1|MIP|PTPRC|SYT1|THY1|AOC3|INA|LILRB1|KLF12|KLRK1|MMRN1|CTNNA3|SUCNR1|LGR6|MRGPRX3|PRSS55|KLRC4-KLRK1	-0.67
DisGeNET	35	Stage 0 Breast Carcinoma		-2.8	5.7	4.4	30284	33	811	5	0.62	0.27	1956|2099|27324|84000|147719	EGFR|ESR1|TOX3|TMPRSS13|LYPD4	-0.67
DisGeNET	35	Central nervous system lesion		-2.8	5.7	4.4	30284	33	811	5	0.62	0.27	1269|1956|8639|55729|337867	CNR2|EGFR|AOC3|ATF7IP|UBAC2	-0.67
DisGeNET	35	Brain Ischemia		-2.8	2.1	3.4	30284	358	811	20	2.5	0.54	240|317|727|1128|1356|1385|2066|2246|2898|2912|5321|5567|6546|7082|9590|59341|79813|83856|84329|285051	ALOX5|APAF1|C5|CHRM1|CP|CREB1|ERBB4|FGF1|GRIK2|GRM2|PLA2G4A|PRKACB|SLC8A1|TJP1|AKAP12|TRPV4|EHMT1|FSD1L|HVCN1|STPG4	-0.67
DisGeNET	35	Hydatidiform Mole		-2.8	3	3.8	30284	123	811	10	1.2	0.39	1956|4214|4292|5673|5675|8000|93659|114335|150365|154288	EGFR|MAP3K1|MLH1|PSG5|PSG6|PSCA|CGB5|CGB1|MEI1|KHDC3L	-0.67
DisGeNET	35	Ocular Hypertension		-2.7	3.3	3.8	30284	103	811	9	1.1	0.37	578|1356|2288|2301|4016|59341|64805|94233|170691	BAK1|CP|FKBP4|FOXE3|LOXL1|TRPV4|P2RY12|OPN4|ADAMTS17	-0.66
DisGeNET	35	Parathyroid Neoplasms		-2.7	3.2	3.8	30284	104	811	9	1.1	0.37	1956|2048|2099|4292|5741|5788|7161|59352|117195	EGFR|EPHB2|ESR1|MLH1|PTH|PTPRC|TP73|LGR6|MRGPRX3	-0.64
DisGeNET	35	genetic hypertension		-2.7	5.5	4.3	30284	34	811	5	0.62	0.27	948|5320|5741|8452|65266	CD36|PLA2G2A|PTH|CUL3|WNK4	-0.64
DisGeNET	35	Uterine Diseases		-2.7	11	5.4	30284	10	811	3	0.37	0.21	2099|3292|5352	ESR1|HSD17B1|PLOD2	-0.64
DisGeNET	35	Alpha trait thalassemia		-2.7	11	5.4	30284	10	811	3	0.37	0.21	5367|84000|84896	PMCH|TMPRSS13|ATAD1	-0.64
DisGeNET	35	Pseudohypoaldosteronism, Type I, Autosomal Recessive		-2.7	11	5.4	30284	10	811	3	0.37	0.21	2778|6337|65266	GNAS|SCNN1A|WNK4	-0.64
DisGeNET	35	Satellite Nodule		-2.7	11	5.4	30284	10	811	3	0.37	0.21	174|1956|7070	AFP|EGFR|THY1	-0.64
DisGeNET	35	Hyperpotassemia and Hypertension, Familial		-2.7	11	5.4	30284	10	811	3	0.37	0.21	2778|6337|65266	GNAS|SCNN1A|WNK4	-0.64
DisGeNET	35	Protein Deficiency		-2.7	3	3.7	30284	125	811	10	1.2	0.39	317|2778|3075|4016|4292|9026|9118|51086|53345|404037	APAF1|GNAS|CFH|LOXL1|MLH1|HIP1R|INA|TNNI3K|TM6SF2|HAPLN4	-0.64
DisGeNET	35	Alcoholic Intoxication, Chronic		-2.7	1.8	3.3	30284	577	811	28	3.5	0.64	111|667|948|1016|1143|1269|1385|1956|2046|2099|2565|2912|4208|5173|5914|8644|10846|11278|23469|26051|27255|54933|56311|80034|94233|152330|284697|346007	ADCY5|DST|CD36|CDH18|CHRNB4|CNR2|CREB1|EGFR|EPHA8|ESR1|GABRG1|GRM2|MEF2C|PDYN|RARA|AKR1C3|PDE10A|KLF12|PHF3|PPP1R16B|CNTN6|RHBDL2|ANKRD7|CSRNP3|OPN4|CNTN4|BTBD8|EYS	-0.64
DisGeNET	35	Lymphocyte Count measurement		-2.7	2.1	3.4	30284	338	811	19	2.3	0.53	111|421|1997|4214|5788|6708|23049|23331|54815|55279|55347|57489|57536|80008|80315|93035|132321|196385|348654	ADCY5|ARVCF|ELF1|MAP3K1|PTPRC|SPTA1|SMG1|TTC28|GATAD2A|ZNF654|ABHD10|ODF2L|KIAA1328|TMEM156|CPEB4|PKHD1L1|C4orf33|DNAH10|GEN1	-0.63
DisGeNET	35	Mesenchymal Glioblastoma		-2.7	7.1	4.6	30284	21	811	4	0.49	0.25	302|2048|22914|100528032	ANXA2|EPHB2|KLRK1|KLRC4-KLRK1	-0.62
DisGeNET	35	Mood Disorders		-2.7	1.8	3.2	30284	580	811	28	3.5	0.64	152|667|1131|1356|1385|1395|2066|2099|2288|2898|2912|3447|5173|5321|5367|5590|5816|5914|9910|10718|55729|56987|84000|84162|85397|94233|257194|346007	ADRA2C|DST|CHRM3|CP|CREB1|CRHR2|ERBB4|ESR1|FKBP4|GRIK2|GRM2|IFNA13|PDYN|PLA2G4A|PMCH|PRKCZ|PVALB|RARA|RABGAP1L|NRG3|ATF7IP|BBX|TMPRSS13|BLTP1|RGS8|OPN4|NEGR1|EYS	-0.61
DisGeNET	35	Dryness of eye		-2.6	2.8	3.6	30284	149	811	11	1.4	0.41	1356|1956|3346|5067|7442|9474|10216|10725|94025|151393|203074	CP|EGFR|HTN1|CNTN3|TRPV1|ATG5|PRG4|NFAT5|MUC16|RMDN2|PRSS55	-0.59
DisGeNET	35	Scleroderma		-2.6	2.1	3.3	30284	316	811	18	2.2	0.52	240|241|1060|1956|2048|2099|3447|3685|4152|5352|6733|6857|7070|23049|50807|55024|59341|203074	ALOX5|ALOX5AP|CENPC|EGFR|EPHB2|ESR1|IFNA13|ITGAV|MBD1|PLOD2|SRPK2|SYT1|THY1|SMG1|ASAP1|BANK1|TRPV4|PRSS55	-0.59
DisGeNET	35	Conn Adenoma		-2.6	3.1	3.7	30284	107	811	9	1.1	0.37	5567|5741|8644|10859|54361|59352|83698|117195|255743	PRKACB|PTH|AKR1C3|LILRB1|WNT4|LGR6|CALN1|MRGPRX3|NPNT	-0.59
DisGeNET	35	Retinal Dystrophies		-2.6	2.4	3.4	30284	219	811	14	1.7	0.46	1258|1406|5961|7275|22978|22999|23469|56670|59352|79644|80184|117195|145226|346007	CNGB1|CRX|PRPH2|TUB|NT5C2|RIMS1|PHF3|SUCNR1|LGR6|SRD5A3|CEP290|MRGPRX3|RDH12|EYS	-0.57
DisGeNET	35	Invasive Lobular Breast Carcinoma		-2.6	3.4	3.7	30284	88	811	8	0.99	0.35	570|1956|2099|5590|8000|8644|54361|84000	BAAT|EGFR|ESR1|PRKCZ|PSCA|AKR1C3|WNT4|TMPRSS13	-0.57
DisGeNET	35	Tonic Seizures		-2.6	3.1	3.6	30284	108	811	9	1.1	0.37	1128|1143|2290|5173|5816|6335|6546|6904|54886	CHRM1|CHRNB4|FOXG1|PDYN|PVALB|SCN9A|SLC8A1|TBCD|PLPPR1	-0.57
DisGeNET	35	Amnesia		-2.6	2.6	3.5	30284	173	811	12	1.5	0.42	1128|1385|1956|2048|2912|2922|5173|5816|7442|23286|55729|83856	CHRM1|CREB1|EGFR|EPHB2|GRM2|GRP|PDYN|PVALB|TRPV1|WWC1|ATF7IP|FSD1L	-0.57
DisGeNET	35	Convulsions		-2.6	2.6	3.5	30284	173	811	12	1.5	0.42	1128|1143|2290|3786|5173|5320|5816|6546|6904|10256|54886|57626	CHRM1|CHRNB4|FOXG1|KCNQ3|PDYN|PLA2G2A|PVALB|SLC8A1|TBCD|CNKSR1|PLPPR1|KLHL1	-0.57
DisGeNET	35	Ductal Breast Carcinoma		-2.6	2.5	3.4	30284	196	811	13	1.6	0.44	302|1385|1956|2099|2778|4585|5590|7409|8639|22915|51251|146664|170691	ANXA2|CREB1|EGFR|ESR1|GNAS|MUC4|PRKCZ|VAV1|AOC3|MMRN1|NT5C3A|MGAT5B|ADAMTS17	-0.57
DisGeNET	35	Constipation		-2.6	1.9	3.2	30284	423	811	22	2.7	0.57	152|421|816|1131|2290|4292|4902|5626|6335|6337|6476|6904|7068|7337|7442|9627|26033|55777|55904|57688|120892|221037	ADRA2C|ARVCF|CAMK2B|CHRM3|FOXG1|MLH1|NRTN|PROP1|SCN9A|SCNN1A|SI|TBCD|THRB|UBE3A|TRPV1|SNCAIP|ATRNL1|MBD5|KMT2E|ZSWIM6|LRRK2|JMJD1C	-0.57
DisGeNET	35	Dysautonomia, Familial		-2.6	4.3	4	30284	52	811	6	0.74	0.3	667|948|2099|2288|6649|10880	DST|CD36|ESR1|FKBP4|SOD3|ACTL7B	-0.57
DisGeNET	35	Hunger		-2.6	3.7	3.8	30284	70	811	7	0.86	0.32	948|2099|2778|7161|59352|79813|117195	CD36|ESR1|GNAS|TP73|LGR6|EHMT1|MRGPRX3	-0.56
DisGeNET	35	Endometriosis of ovary		-2.6	3.7	3.8	30284	70	811	7	0.86	0.32	2099|4292|5320|6623|8648|10499|94025	ESR1|MLH1|PLA2G2A|SNCG|NCOA1|NCOA2|MUC16	-0.56
DisGeNET	35	Burn scar		-2.6	10	5.1	30284	11	811	3	0.37	0.21	8989|59341|162514	TRPA1|TRPV4|TRPV3	-0.56
DisGeNET	35	OROFACIODIGITAL SYNDROME VI		-2.6	10	5.1	30284	11	811	3	0.37	0.21	27152|65250|80184	INTU|CPLANE1|CEP290	-0.56
DisGeNET	35	X-linked immunodeficiency with magnesium defect, Epstein-Barr virus infection and neoplasia		-2.6	10	5.1	30284	11	811	3	0.37	0.21	933|22914|100528032	CD22|KLRK1|KLRC4-KLRK1	-0.56
DisGeNET	35	Secondary malignant neoplasm of bone		-2.6	1.7	3.1	30284	647	811	30	3.7	0.66	174|780|933|1272|1385|1800|1956|2048|2099|2922|3685|5173|5268|5741|6865|7442|7776|8000|8644|8805|9474|9536|9547|22915|26033|27324|55065|83856|94025|255743	AFP|DDR1|CD22|CNTN1|CREB1|DPEP1|EGFR|EPHB2|ESR1|GRP|ITGAV|PDYN|SERPINB5|PTH|TACR2|TRPV1|ZNF236|PSCA|AKR1C3|TRIM24|ATG5|PTGES|CXCL14|MMRN1|ATRNL1|TOX3|SLC52A1|FSD1L|MUC16|NPNT	-0.54
DisGeNET	35	response to bronchodilator		-2.5	2.9	3.5	30284	131	811	10	1.2	0.39	1143|2778|3075|23426|25834|79582|152330|161357|253714|285600	CHRNB4|GNAS|CFH|GRIP1|MGAT4C|SPAG16|CNTN4|MDGA2|MMS22L|KIAA0825	-0.54
DisGeNET	35	Sodium measurement		-2.5	4.2	3.9	30284	53	811	6	0.74	0.3	5334|10725|90523|221037|257194|341019	PLCL1|NFAT5|MLIP|JMJD1C|NEGR1|DCDC1	-0.54
DisGeNET	35	Thrombocytopenia		-2.5	1.8	3.1	30284	592	811	28	3.5	0.64	174|240|302|421|570|948|1356|1446|1946|1956|2072|3075|3447|3704|5551|5788|5914|7639|10599|22915|22978|23677|64135|91404|203074|221037|284697|375748	AFP|ALOX5|ANXA2|ARVCF|BAAT|CD36|CP|CSN1S1|EFNA5|EGFR|ERCC4|CFH|IFNA13|ITPA|PRF1|PTPRC|RARA|ZNF85|SLCO1B1|MMRN1|NT5C2|SH3BP4|IFIH1|SESTD1|PRSS55|JMJD1C|BTBD8|ERCC6L2	-0.53
DisGeNET	35	Neuropathy		-2.5	1.9	3.2	30284	482	811	24	3	0.6	174|667|1272|2099|2912|2922|3447|4902|5816|6335|6654|7145|7442|7732|8639|8989|9516|22915|50807|59341|79813|90678|94025|285220	AFP|DST|CNTN1|ESR1|GRM2|GRP|IFNA13|NRTN|PVALB|SCN9A|SOS1|TNS1|TRPV1|RNF112|AOC3|TRPA1|LITAF|MMRN1|ASAP1|TRPV4|EHMT1|LRSAM1|MUC16|EPHA6	-0.53
DisGeNET	35	Contracture		-2.5	3	3.6	30284	111	811	9	1.1	0.37	1956|5320|5352|7070|10216|59341|59352|60681|117195	EGFR|PLA2G2A|PLOD2|THY1|PRG4|TRPV4|LGR6|FKBP10|MRGPRX3	-0.52
DisGeNET	35	Chronic lung disease		-2.5	2.8	3.5	30284	133	811	10	1.2	0.39	136|174|2922|4016|4292|6440|8639|9562|65010|83737	ADORA2B|AFP|GRP|LOXL1|MLH1|SFTPC|AOC3|MINPP1|SLC26A6|ITCH	-0.51
DisGeNET	35	Adverse effects, not elsewhere classified		-2.5	4.1	3.8	30284	55	811	6	0.74	0.3	1060|1415|9580|29119|55297|200403	CENPC|CRYBB2|SOX13|CTNNA3|CCDC91|VWA3B	-0.48
DisGeNET	35	Subacute Bacterial Endocarditis		-2.5	9.3	4.8	30284	12	811	3	0.37	0.21	1956|2290|3786	EGFR|FOXG1|KCNQ3	-0.48
DisGeNET	35	Vascular Endothelial Growth Factor Measurement		-2.5	9.3	4.8	30284	12	811	3	0.37	0.21	4208|23414|221037	MEF2C|ZFPM2|JMJD1C	-0.48
DisGeNET	35	Tetany		-2.5	6.2	4.2	30284	24	811	4	0.49	0.25	421|2778|5741|221037	ARVCF|GNAS|PTH|JMJD1C	-0.48
DisGeNET	35	Thyroxine measurement		-2.5	6.2	4.2	30284	24	811	4	0.49	0.25	2048|2066|10599|55321	EPHB2|ERBB4|SLCO1B1|TMEM74B	-0.48
DisGeNET	35	Portal hypertensive gastropathy		-2.5	6.2	4.2	30284	24	811	4	0.49	0.25	174|6857|59352|117195	AFP|SYT1|LGR6|MRGPRX3	-0.48
DisGeNET	35	Dental fluorosis		-2.5	6.2	4.2	30284	24	811	4	0.49	0.25	2099|2841|5741|54959	ESR1|GPR18|PTH|ODAM	-0.48
DisGeNET	35	Absence Seizures		-2.4	2.4	3.3	30284	204	811	13	1.6	0.44	1128|1143|2290|3786|5173|5816|6335|6546|6904|7337|27315|54886|79813	CHRM1|CHRNB4|FOXG1|KCNQ3|PDYN|PVALB|SCN9A|SLC8A1|TBCD|UBE3A|PGAP2|PLPPR1|EHMT1	-0.47
DisGeNET	35	Adenocarcinoma of pancreas		-2.4	1.8	3.1	30284	518	811	25	3.1	0.61	174|240|302|948|1800|1956|2048|2072|2099|2246|2778|4214|4253|4292|4585|6484|6857|8000|8448|10859|11199|22915|23049|23436|94025	AFP|ALOX5|ANXA2|CD36|DPEP1|EGFR|EPHB2|ERCC4|ESR1|FGF1|GNAS|MAP3K1|MIA2|MLH1|MUC4|ST3GAL4|SYT1|PSCA|DOC2A|LILRB1|ANXA10|MMRN1|SMG1|CELA3B|MUC16	-0.47
DisGeNET	35	von Willebrand Disease, Type 1		-2.4	4.8	3.9	30284	39	811	5	0.62	0.27	570|3075|59352|64805|117195	BAAT|CFH|LGR6|P2RY12|MRGPRX3	-0.47
DisGeNET	35	Chronic sinusitis		-2.4	2.4	3.3	30284	205	811	13	1.6	0.44	820|1956|3447|7161|10344|11005|22915|51057|55065|55130|59341|162514|643834	CAMP|EGFR|IFNA13|TP73|CCL26|SPINK5|MMRN1|WDPCP|SLC52A1|ODAD2|TRPV4|TRPV3|PGA3	-0.46
DisGeNET	35	Infection		-2.4	1.8	3.1	30284	491	811	24	3	0.6	240|820|948|1956|2099|3075|3441|3821|4057|4292|4588|5551|5788|6369|6440|6733|7161|7337|10344|10859|22914|63970|64135|282618	ALOX5|CAMP|CD36|EGFR|ESR1|CFH|IFNA4|KLRC1|LTF|MLH1|MUC6|PRF1|PTPRC|CCL24|SFTPC|SRPK2|TP73|UBE3A|CCL26|LILRB1|KLRK1|TP53AIP1|IFIH1|IFNL1	-0.46
DisGeNET	35	Endometrioma		-2.4	2.1	3.2	30284	279	811	16	2	0.49	1395|1956|2066|2099|2660|3292|4057|5320|6857|7070|8644|8648|9547|23405|94025|120892	CRHR2|EGFR|ERBB4|ESR1|MSTN|HSD17B1|LTF|PLA2G2A|SYT1|THY1|AKR1C3|NCOA1|CXCL14|DICER1|MUC16|LRRK2	-0.46
DisGeNET	35	Fibrinogen Deficiency		-2.4	4	3.7	30284	56	811	6	0.74	0.3	2244|3075|5551|5914|6708|6904	FGB|CFH|PRF1|RARA|SPTA1|TBCD	-0.46
DisGeNET	35	Pituitary-dependent Cushing's disease		-2.4	2.9	3.4	30284	115	811	9	1.1	0.37	1956|2048|2695|2778|5067|6546|7161|23405|203074	EGFR|EPHB2|GIP|GNAS|CNTN3|SLC8A1|TP73|DICER1|PRSS55	-0.46
DisGeNET	35	Cleft upper lip		-2.4	2.2	3.2	30284	255	811	15	1.8	0.47	2066|2121|2246|5914|23426|23677|27152|27324|54361|54477|57688|57698|65250|81578|255928	ERBB4|EVC|FGF1|RARA|GRIP1|SH3BP4|INTU|TOX3|WNT4|PLEKHA5|ZSWIM6|SHTN1|CPLANE1|COL21A1|SYT14	-0.45
DisGeNET	35	Bone Density		-2.4	2.7	3.3	30284	138	811	10	1.2	0.39	2099|4208|5334|6546|6604|8464|23660|54361|201134|341019	ESR1|MEF2C|PLCL1|SLC8A1|SMARCD3|SUPT3H|ZKSCAN5|WNT4|CEP112|DCDC1	-0.44
DisGeNET	35	Keratoconjunctivitis, Vernal		-2.4	4.7	3.9	30284	40	811	5	0.62	0.27	6369|7070|7292|10344|55065	CCL24|THY1|TNFSF4|CCL26|SLC52A1	-0.44
DisGeNET	35	Difficulty sleeping		-2.4	4.7	3.9	30284	40	811	5	0.62	0.27	1446|5067|5367|5673|120892	CSN1S1|CNTN3|PMCH|PSG5|LRRK2	-0.44
DisGeNET	35	Fibroid Tumor		-2.4	1.9	3.1	30284	413	811	21	2.6	0.56	578|667|1956|2048|2099|2246|2660|2912|3447|3685|5090|6865|8648|10499|10725|22915|55729|84896|94025|122042|200150	BAK1|DST|EGFR|EPHB2|ESR1|FGF1|MSTN|GRM2|IFNA13|ITGAV|PBX3|TACR2|NCOA1|NCOA2|NFAT5|MMRN1|ATF7IP|ATAD1|MUC16|RXFP2|PLD5	-0.44
DisGeNET	35	Microcytic hypochromic anemia (disorder)		-2.4	6	4.1	30284	25	811	4	0.49	0.25	1356|5367|9663|164656	CP|PMCH|LPIN2|TMPRSS6	-0.44
DisGeNET	35	Thyroid Hormone Resistance Syndrome		-2.4	6	4.1	30284	25	811	4	0.49	0.25	2778|5741|7068|8648	GNAS|PTH|THRB|NCOA1	-0.44
DisGeNET	35	Respiration Disorders		-2.4	2.3	3.2	30284	208	811	13	1.6	0.44	240|820|2048|2778|3447|5173|6440|7442|10344|59341|59352|117195|284697	ALOX5|CAMP|EPHB2|GNAS|IFNA13|PDYN|SFTPC|TRPV1|CCL26|TRPV4|LGR6|MRGPRX3|BTBD8	-0.44
DisGeNET	35	Corneal Neovascularization		-2.4	2.9	3.4	30284	117	811	9	1.1	0.37	421|1131|2301|3685|4585|9068|23471|221037|439921	ARVCF|CHRM3|FOXE3|ITGAV|MUC4|ANGPTL1|TRAM1|JMJD1C|MXRA7	-0.43
DisGeNET	35	Convulsive Seizures		-2.4	2.9	3.4	30284	117	811	9	1.1	0.37	1128|1143|2290|5173|5816|6546|6904|10256|54886	CHRM1|CHRNB4|FOXG1|PDYN|PVALB|SLC8A1|TBCD|CNKSR1|PLPPR1	-0.43
DisGeNET	35	Chromophobe Renal Cell Carcinoma		-2.4	2.4	3.2	30284	185	811	12	1.5	0.42	240|317|1014|1356|2066|3685|4585|5816|8821|84433|114788|120892	ALOX5|APAF1|CDH16|CP|ERBB4|ITGAV|MUC4|PVALB|INPP4B|CARD11|CSMD3|LRRK2	-0.43
DisGeNET	35	MAJOR AFFECTIVE DISORDER 2		-2.4	2.4	3.2	30284	185	811	12	1.5	0.42	152|421|948|2066|2121|5320|5321|5590|9026|59352|117195|221037	ADRA2C|ARVCF|CD36|ERBB4|EVC|PLA2G2A|PLA2G4A|PRKCZ|HIP1R|LGR6|MRGPRX3|JMJD1C	-0.43
DisGeNET	35	Movement Disorders		-2.4	2	3	30284	362	811	19	2.3	0.53	111|174|816|1356|2048|2290|2912|4208|4902|5173|6623|6857|7337|9474|10846|10859|63982|80224|120892	ADCY5|AFP|CAMK2B|CP|EPHB2|FOXG1|GRM2|MEF2C|NRTN|PDYN|SNCG|SYT1|UBE3A|ATG5|PDE10A|LILRB1|ANO3|NUBPL|LRRK2	-0.43
DisGeNET	35	Severe Combined Immunodeficiency		-2.4	2.1	3.1	30284	284	811	16	2	0.49	302|820|3447|3560|3685|3948|4057|5653|5788|7068|7070|8456|9118|9547|50807|84433	ANXA2|CAMP|IFNA13|IL2RB|ITGAV|LDHC|LTF|KLK6|PTPRC|THRB|THY1|FOXN1|INA|CXCL14|ASAP1|CARD11	-0.43
DisGeNET	35	Aortic Valve Stenosis		-2.4	2.2	3.1	30284	234	811	14	1.7	0.46	240|780|2066|2099|2660|4969|5788|6649|9590|22915|59341|64135|79813|94025	ALOX5|DDR1|ERBB4|ESR1|MSTN|OGN|PTPRC|SOD3|AKAP12|MMRN1|TRPV4|IFIH1|EHMT1|MUC16	-0.43
DisGeNET	35	Seizure, Febrile, Simple		-2.3	8.6	4.6	30284	13	811	3	0.37	0.21	1456|6335|63982	CSNK1G3|SCN9A|ANO3	-0.43
DisGeNET	35	Sertoli-Leydig Cell Tumor		-2.3	8.6	4.6	30284	13	811	3	0.37	0.21	174|3292|23405	AFP|HSD17B1|DICER1	-0.43
DisGeNET	35	Hypocalciuric Hypercalcemia, Acquired		-2.3	8.6	4.6	30284	13	811	3	0.37	0.21	5741|59352|117195	PTH|LGR6|MRGPRX3	-0.43
DisGeNET	35	Anterior segment mesenchymal dysgenesis		-2.3	8.6	4.6	30284	13	811	3	0.37	0.21	2301|7837|27151	FOXE3|PXDN|CPAMD8	-0.43
DisGeNET	35	Horizontal ribs		-2.3	8.6	4.6	30284	13	811	3	0.37	0.21	2121|4750|27152	EVC|NEK1|INTU	-0.43
DisGeNET	35	Visceral Pain		-2.3	3.9	3.6	30284	58	811	6	0.74	0.3	2048|2099|7442|8989|55065|59341	EPHB2|ESR1|TRPV1|TRPA1|SLC52A1|TRPV4	-0.43
DisGeNET	35	Celiac Disease		-2.3	1.8	3	30284	527	811	25	3.1	0.61	578|948|1269|1956|3447|3560|4292|5090|5321|5741|5788|7082|9231|22914|55765|64135|79813|80125|84162|84896|120892|150962|164656|285051|100528032	BAK1|CD36|CNR2|EGFR|IFNA13|IL2RB|MLH1|PBX3|PLA2G4A|PTH|PTPRC|TJP1|DLG5|KLRK1|INAVA|IFIH1|EHMT1|CCDC33|BLTP1|ATAD1|LRRK2|PUS10|TMPRSS6|STPG4|KLRC4-KLRK1	-0.42
DisGeNET	35	Taste sweet		-2.3	4.6	3.8	30284	41	811	5	0.62	0.27	7442|59352|79813|117195|346562	TRPV1|LGR6|EHMT1|MRGPRX3|GNAT3	-0.42
DisGeNET	35	Stage 0 Breast Cancer AJCC v6 and v7		-2.3	4.6	3.8	30284	41	811	5	0.62	0.27	1956|2099|27324|84000|147719	EGFR|ESR1|TOX3|TMPRSS13|LYPD4	-0.42
DisGeNET	35	Lingual-Facial-Buccal Dyskinesia		-2.3	5.7	4	30284	26	811	4	0.49	0.25	111|1356|5173|10846	ADCY5|CP|PDYN|PDE10A	-0.41
DisGeNET	35	Autosomal dominant compelling helio ophthalmic outburst syndrome		-2.3	5.7	4	30284	26	811	4	0.49	0.25	463|9472|10718|11278	ZFHX3|AKAP6|NRG3|KLF12	-0.41
DisGeNET	35	OSSIFICATION OF THE POSTERIOR LONGITUDINAL LIGAMENT OF SPINE		-2.3	5.7	4	30284	26	811	4	0.49	0.25	2099|5031|5741|55297	ESR1|P2RY6|PTH|CCDC91	-0.41
DisGeNET	35	Abnormality of the optic disc		-2.3	5.7	4	30284	26	811	4	0.49	0.25	1406|80184|85015|145226	CRX|CEP290|USP45|RDH12	-0.41
DisGeNET	35	Gonorrhea		-2.3	2.1	3.1	30284	261	811	15	1.8	0.47	174|1956|2066|2099|2660|3075|3685|4585|5741|7161|9474|26064|64135|83856|94025	AFP|EGFR|ERBB4|ESR1|MSTN|CFH|ITGAV|MUC4|PTH|TP73|ATG5|RAI14|IFIH1|FSD1L|MUC16	-0.41
DisGeNET	35	Atherogenesis		-2.3	3.8	3.6	30284	59	811	6	0.74	0.3	240|241|1269|2099|5320|7442	ALOX5|ALOX5AP|CNR2|ESR1|PLA2G2A|TRPV1	-0.41
DisGeNET	35	Adrenal Cushing's syndrome		-2.3	2.8	3.3	30284	120	811	9	1.1	0.37	667|820|2695|2778|5567|6546|59352|93659|117195	DST|CAMP|GIP|GNAS|PRKACB|SLC8A1|LGR6|CGB5|MRGPRX3	-0.4
DisGeNET	35	Alkaline phosphatase measurement		-2.3	4.4	3.7	30284	42	811	5	0.62	0.27	4057|6484|8672|10499|221037	LTF|ST3GAL4|EIF4G3|NCOA2|JMJD1C	-0.4
DisGeNET	35	Sclerocornea		-2.3	4.4	3.7	30284	42	811	5	0.62	0.27	1946|2301|7837|51057|80184	EFNA5|FOXE3|PXDN|WDPCP|CEP290	-0.4
DisGeNET	35	Ventricular Fibrillation, Paroxysmal Familial, 1		-2.3	4.4	3.7	30284	42	811	5	0.62	0.27	1804|2099|2246|4585|7161	DPP6|ESR1|FGF1|MUC4|TP73	-0.4
DisGeNET	35	Pre-Eclampsia		-2.3	2.5	3.2	30284	166	811	11	1.4	0.41	136|1356|2099|2778|3075|4868|5673|6337|6654|8644|23077	ADORA2B|CP|ESR1|GNAS|CFH|NPHS1|PSG5|SCNN1A|SOS1|AKR1C3|MYCBP2	-0.39
DisGeNET	35	Hypofibrinogenemia		-2.3	3.7	3.5	30284	60	811	6	0.74	0.3	2244|3075|5551|5914|6708|6904	FGB|CFH|PRF1|RARA|SPTA1|TBCD	-0.39
DisGeNET	35	Malignant neoplasm of gastrointestinal tract		-2.3	1.9	2.9	30284	423	811	21	2.6	0.56	174|240|578|1956|2099|2778|2922|3447|3560|4292|4588|5655|6546|8000|8111|9474|10859|11187|55422|57626|94025	AFP|ALOX5|BAK1|EGFR|ESR1|GNAS|GRP|IFNA13|IL2RB|MLH1|MUC6|KLK10|SLC8A1|PSCA|GPR68|ATG5|LILRB1|PKP3|ZNF331|KLHL1|MUC16	-0.38
DisGeNET	35	Dyskinetic syndrome		-2.3	2	3	30284	316	811	17	2.1	0.5	111|816|1356|1804|2048|2290|2778|2898|3786|4208|4292|5173|5367|6328|6857|10846|120892	ADCY5|CAMK2B|CP|DPP6|EPHB2|FOXG1|GNAS|GRIK2|KCNQ3|MEF2C|MLH1|PDYN|PMCH|SCN3A|SYT1|PDE10A|LRRK2	-0.38
DisGeNET	35	Triglycerides measurement		-2.3	1.7	2.9	30284	563	811	26	3.2	0.62	111|317|463|948|2099|3560|4208|5090|5799|7068|7409|8648|8821|9068|10599|10718|23769|27151|53345|54815|55024|84448|144347|164118|221037|404037	ADCY5|APAF1|ZFHX3|CD36|ESR1|IL2RB|MEF2C|PBX3|PTPRN2|THRB|VAV1|NCOA1|INPP4B|ANGPTL1|SLCO1B1|NRG3|FLRT1|CPAMD8|TM6SF2|GATAD2A|BANK1|ABLIM2|RFLNA|TTC24|JMJD1C|HAPLN4	-0.38
DisGeNET	35	Pseudohypoaldosteronism, Type II		-2.3	5.5	3.9	30284	27	811	4	0.49	0.25	2778|6337|8452|65266	GNAS|SCNN1A|CUL3|WNK4	-0.38
DisGeNET	35	Erythromelalgia		-2.3	8	4.3	30284	14	811	3	0.37	0.21	3447|6335|162514	IFNA13|SCN9A|TRPV3	-0.38
DisGeNET	35	Coagulation factor measurement		-2.3	8	4.3	30284	14	811	3	0.37	0.21	3075|10877|81494	CFH|CFHR4|CFHR5	-0.38
DisGeNET	35	Retinal Dystrophy, Early Onset Severe		-2.3	8	4.3	30284	14	811	3	0.37	0.21	1406|5788|145226	CRX|PTPRC|RDH12	-0.38
DisGeNET	35	Sex reversal		-2.3	8	4.3	30284	14	811	3	0.37	0.21	4214|23414|54361	MAP3K1|ZFPM2|WNT4	-0.38
DisGeNET	35	Red cell distribution width determination		-2.2	1.7	2.9	30284	593	811	27	3.3	0.63	948|3560|4585|6708|7068|8452|9026|9663|9910|22978|23232|23414|23460|51251|54815|54879|55031|80315|89932|91748|124912|129080|144347|150946|164045|164656|168850	CD36|IL2RB|MUC4|SPTA1|THRB|CUL3|HIP1R|LPIN2|RABGAP1L|NT5C2|TBC1D12|ZFPM2|ABCA6|NT5C3A|GATAD2A|ST7L|USP47|CPEB4|PAPLN|MIDEAS|SPACA3|EMID1|RFLNA|GAREM2|HFM1|TMPRSS6|ZNF800	-0.38
DisGeNET	35	RDW - Red blood cell distribution width result		-2.2	1.7	2.9	30284	593	811	27	3.3	0.63	948|3560|4585|6708|7068|8452|9026|9663|9910|22978|23232|23414|23460|51251|54815|54879|55031|80315|89932|91748|124912|129080|144347|150946|164045|164656|168850	CD36|IL2RB|MUC4|SPTA1|THRB|CUL3|HIP1R|LPIN2|RABGAP1L|NT5C2|TBC1D12|ZFPM2|ABCA6|NT5C3A|GATAD2A|ST7L|USP47|CPEB4|PAPLN|MIDEAS|SPACA3|EMID1|RFLNA|GAREM2|HFM1|TMPRSS6|ZNF800	-0.38
DisGeNET	35	Chronic low back pain		-2.2	4.3	3.6	30284	43	811	5	0.62	0.27	1269|4294|4820|5067|7442	CNR2|MAP3K10|NKTR|CNTN3|TRPV1	-0.38
DisGeNET	35	Intestinal metaplasia		-2.2	2.1	3	30284	266	811	15	1.8	0.47	1956|2048|2246|3993|4292|4585|4588|5268|6476|7750|8000|9474|11199|63970|64135	EGFR|EPHB2|FGF1|LLGL2|MLH1|MUC4|MUC6|SERPINB5|SI|ZMYM2|PSCA|ATG5|ANXA10|TP53AIP1|IFIH1	-0.37
DisGeNET	35	Complete hydatidiform mole		-2.2	3.7	3.5	30284	61	811	6	0.74	0.3	1956|4292|8448|93659|150365|154288	EGFR|MLH1|DOC2A|CGB5|MEI1|KHDC3L	-0.37
DisGeNET	35	Miscarriage		-2.2	1.8	2.9	30284	426	811	21	2.6	0.56	174|667|1842|1956|2099|2244|3292|4585|5655|5788|10321|10859|22914|27324|29761|80034|93659|94025|154288|257000|100528032	AFP|DST|ECM2|EGFR|ESR1|FGB|HSD17B1|MUC4|KLK10|PTPRC|CRISP3|LILRB1|KLRK1|TOX3|USP25|CSRNP3|CGB5|MUC16|KHDC3L|TINCR|KLRC4-KLRK1	-0.37
DisGeNET	35	Low density lipoprotein cholesterol measurement		-2.2	1.8	2.9	30284	483	811	23	2.8	0.58	111|948|1456|2099|5090|6484|10718|23460|23769|26057|27151|28983|53345|54815|55024|64763|120892|126129|133522|164656|221037|404037|441024	ADCY5|CD36|CSNK1G3|ESR1|PBX3|ST3GAL4|NRG3|ABCA6|FLRT1|ANKRD17|CPAMD8|TMPRSS11E|TM6SF2|GATAD2A|BANK1|ZNF574|LRRK2|CPT1C|PPARGC1B|TMPRSS6|JMJD1C|HAPLN4|MTHFD2L	-0.36
DisGeNET	35	Muscle Rigidity		-2.2	2	2.9	30284	320	811	17	2.1	0.5	948|1956|2244|2743|3982|4016|5350|5741|6328|6440|9475|9627|22989|59341|80856|84896|120892	CD36|EGFR|FGB|GLRB|LIM2|LOXL1|PLN|PTH|SCN3A|SFTPC|ROCK2|SNCAIP|MYH15|TRPV4|LNPK|ATAD1|LRRK2	-0.36
DisGeNET	35	Jacksonian Seizure		-2.2	2.9	3.2	30284	102	811	8	0.99	0.35	1128|1143|2290|5173|5816|6546|6904|54886	CHRM1|CHRNB4|FOXG1|PDYN|PVALB|SLC8A1|TBCD|PLPPR1	-0.36
DisGeNET	35	Seizures, Somatosensory		-2.2	2.9	3.2	30284	102	811	8	0.99	0.35	1128|1143|2290|5173|5816|6546|6904|54886	CHRM1|CHRNB4|FOXG1|PDYN|PVALB|SLC8A1|TBCD|PLPPR1	-0.36
DisGeNET	35	Seizures, Auditory		-2.2	2.9	3.2	30284	102	811	8	0.99	0.35	1128|1143|2290|5173|5816|6546|6904|54886	CHRM1|CHRNB4|FOXG1|PDYN|PVALB|SLC8A1|TBCD|PLPPR1	-0.36
DisGeNET	35	Olfactory seizure		-2.2	2.9	3.2	30284	102	811	8	0.99	0.35	1128|1143|2290|5173|5816|6546|6904|54886	CHRM1|CHRNB4|FOXG1|PDYN|PVALB|SLC8A1|TBCD|PLPPR1	-0.36
DisGeNET	35	Gustatory seizure		-2.2	2.9	3.2	30284	102	811	8	0.99	0.35	1128|1143|2290|5173|5816|6546|6904|54886	CHRM1|CHRNB4|FOXG1|PDYN|PVALB|SLC8A1|TBCD|PLPPR1	-0.36
DisGeNET	35	Vertiginous seizure		-2.2	2.9	3.2	30284	102	811	8	0.99	0.35	1128|1143|2290|5173|5816|6546|6904|54886	CHRM1|CHRNB4|FOXG1|PDYN|PVALB|SLC8A1|TBCD|PLPPR1	-0.36
DisGeNET	35	Non-epileptic convulsion		-2.2	2.9	3.2	30284	102	811	8	0.99	0.35	1128|1143|2290|5173|5816|6546|6904|54886	CHRM1|CHRNB4|FOXG1|PDYN|PVALB|SLC8A1|TBCD|PLPPR1	-0.36
DisGeNET	35	Single Seizure		-2.2	2.9	3.2	30284	102	811	8	0.99	0.35	1128|1143|2290|5173|5816|6546|6904|54886	CHRM1|CHRNB4|FOXG1|PDYN|PVALB|SLC8A1|TBCD|PLPPR1	-0.36
DisGeNET	35	Atonic Absence Seizures		-2.2	2.9	3.2	30284	102	811	8	0.99	0.35	1128|1143|2290|5173|5816|6546|6904|54886	CHRM1|CHRNB4|FOXG1|PDYN|PVALB|SLC8A1|TBCD|PLPPR1	-0.36
DisGeNET	35	Seizures, Sensory		-2.2	2.9	3.2	30284	102	811	8	0.99	0.35	1128|1143|2290|5173|5816|6546|6904|54886	CHRM1|CHRNB4|FOXG1|PDYN|PVALB|SLC8A1|TBCD|PLPPR1	-0.36
DisGeNET	35	Nonepileptic Seizures		-2.2	2.9	3.2	30284	102	811	8	0.99	0.35	1128|1143|2290|5173|5816|6546|6904|54886	CHRM1|CHRNB4|FOXG1|PDYN|PVALB|SLC8A1|TBCD|PLPPR1	-0.36
DisGeNET	35	Generalized Absence Seizures		-2.2	2.9	3.2	30284	102	811	8	0.99	0.35	1128|1143|2290|5173|5816|6546|6904|54886	CHRM1|CHRNB4|FOXG1|PDYN|PVALB|SLC8A1|TBCD|PLPPR1	-0.36
DisGeNET	35	Substance Use Disorders		-2.2	2.2	3	30284	218	811	13	1.6	0.44	1143|1269|1446|2898|2912|5792|9547|11278|29119|55297|79750|80034|114788	CHRNB4|CNR2|CSN1S1|GRIK2|GRM2|PTPRF|CXCL14|KLF12|CTNNA3|CCDC91|ZNF385D|CSRNP3|CSMD3	-0.36
DisGeNET	35	Germ Cell Cancer		-2.2	4.2	3.6	30284	44	811	5	0.62	0.27	1956|2072|2099|6337|55729	EGFR|ERCC4|ESR1|SCNN1A|ATF7IP	-0.36
DisGeNET	35	Arsenic Poisoning, Inorganic		-2.2	3.6	3.4	30284	62	811	6	0.74	0.3	2072|9562|10142|54469|55422|57162	ERCC4|MINPP1|AKAP9|ZFAND6|ZNF331|PELI1	-0.36
DisGeNET	35	Nervous System, Organic Arsenic Poisoning		-2.2	3.6	3.4	30284	62	811	6	0.74	0.3	2072|9562|10142|54469|55422|57162	ERCC4|MINPP1|AKAP9|ZFAND6|ZNF331|PELI1	-0.36
DisGeNET	35	Arsenic Encephalopathy		-2.2	3.6	3.4	30284	62	811	6	0.74	0.3	2072|9562|10142|54469|55422|57162	ERCC4|MINPP1|AKAP9|ZFAND6|ZNF331|PELI1	-0.36
DisGeNET	35	Arsenic Induced Polyneuropathy		-2.2	3.6	3.4	30284	62	811	6	0.74	0.3	2072|9562|10142|54469|55422|57162	ERCC4|MINPP1|AKAP9|ZFAND6|ZNF331|PELI1	-0.36
DisGeNET	35	Arrhythmogenic Right Ventricular Dysplasia		-2.2	3.2	3.3	30284	82	811	7	0.86	0.32	4208|5350|6546|7082|9472|22915|29119	MEF2C|PLN|SLC8A1|TJP1|AKAP6|MMRN1|CTNNA3	-0.35
DisGeNET	35	Luminal B Breast Carcinoma		-2.2	2.9	3.2	30284	103	811	8	0.99	0.35	1956|2099|4214|4292|8639|9217|27324|155465	EGFR|ESR1|MAP3K1|MLH1|AOC3|VAPB|TOX3|AGR3	-0.35
DisGeNET	35	Malignant Bone Neoplasm		-2.2	2.7	3.1	30284	125	811	9	1.1	0.37	1131|1269|1800|1956|2048|2099|3685|5352|7442	CHRM3|CNR2|DPEP1|EGFR|EPHB2|ESR1|ITGAV|PLOD2|TRPV1	-0.35
DisGeNET	35	Red Blood Cell Count measurement		-2.2	1.6	2.8	30284	717	811	31	3.8	0.67	111|667|948|3710|3783|3993|4208|5090|5788|6604|6708|7027|7068|7145|7455|8178|8464|8672|9922|10846|23232|23414|26064|79981|80315|83637|83737|145957|164656|341019|404037	ADCY5|DST|CD36|ITPR3|KCNN4|LLGL2|MEF2C|PBX3|PTPRC|SMARCD3|SPTA1|TFDP1|THRB|TNS1|ZAN|ELL|SUPT3H|EIF4G3|IQSEC1|PDE10A|TBC1D12|ZFPM2|RAI14|FRMD1|CPEB4|ZMIZ2|ITCH|NRG4|TMPRSS6|DCDC1|HAPLN4	-0.34
DisGeNET	35	Neoplasms, Embryonal and Mixed		-2.2	7.5	4.2	30284	15	811	3	0.37	0.21	2072|6337|55729	ERCC4|SCNN1A|ATF7IP	-0.34
DisGeNET	35	Macronodular adrenal hyperplasia		-2.2	7.5	4.2	30284	15	811	3	0.37	0.21	2695|2778|93659	GIP|GNAS|CGB5	-0.34
DisGeNET	35	Cancer, Embryonal and Mixed		-2.2	7.5	4.2	30284	15	811	3	0.37	0.21	2072|6337|55729	ERCC4|SCNN1A|ATF7IP	-0.34
DisGeNET	35	Medullary carcinoma of breast		-2.2	7.5	4.2	30284	15	811	3	0.37	0.21	2099|7409|79370	ESR1|VAV1|BCL2L14	-0.34
DisGeNET	35	Ocular Cicatricial Pemphigoid		-2.2	7.5	4.2	30284	15	811	3	0.37	0.21	8644|22914|100528032	AKR1C3|KLRK1|KLRC4-KLRK1	-0.34
DisGeNET	35	Median cleft lip		-2.2	7.5	4.2	30284	15	811	3	0.37	0.21	4750|27152|57688	NEK1|INTU|ZSWIM6	-0.34
DisGeNET	35	Generalized Thyroid Hormone Resistance		-2.2	4.1	3.5	30284	45	811	5	0.62	0.27	2778|5741|7068|8648|10499	GNAS|PTH|THRB|NCOA1|NCOA2	-0.34
DisGeNET	35	Mammary Carcinoma, Human		-2.2	1.7	2.8	30284	545	811	25	3.1	0.61	174|1269|1956|2099|2246|2898|3993|4214|5268|5321|5655|5914|6623|7161|8648|8871|9590|10499|10599|27324|56100|56942|59352|133522|404037	AFP|CNR2|EGFR|ESR1|FGF1|GRIK2|LLGL2|MAP3K1|SERPINB5|PLA2G4A|KLK10|RARA|SNCG|TP73|NCOA1|SYNJ2|AKAP12|NCOA2|SLCO1B1|TOX3|PCDHGB6|CMC2|LGR6|PPARGC1B|HAPLN4	-0.34
DisGeNET	35	IgE-mediated food allergy		-2.2	2.7	3.1	30284	126	811	9	1.1	0.37	727|1131|1258|3447|3560|11005|29119|55065|203074	C5|CHRM3|CNGB1|IFNA13|IL2RB|SPINK5|CTNNA3|SLC52A1|PRSS55	-0.34
DisGeNET	35	Venous Thromboembolism		-2.2	1.9	2.8	30284	378	811	19	2.3	0.53	1131|1356|1956|2099|2244|3710|5320|5741|6484|7292|8357|22915|22978|22999|23414|55732|64805|83737|94025	CHRM3|CP|EGFR|ESR1|FGB|ITPR3|PLA2G2A|PTH|ST3GAL4|TNFSF4|H3C10|MMRN1|NT5C2|RIMS1|ZFPM2|FIRRM|P2RY12|ITCH|MUC16	-0.34
DisGeNET	35	Rheumatism		-2.1	2.3	3	30284	197	811	12	1.5	0.42	578|933|1131|3075|3447|3821|5551|6708|9580|59352|117195|284697	BAK1|CD22|CHRM3|CFH|IFNA13|KLRC1|PRF1|SPTA1|SOX13|LGR6|MRGPRX3|BTBD8	-0.33
DisGeNET	35	Creatine kinase measurement		-2.1	5.2	3.7	30284	29	811	4	0.49	0.25	9472|84665|201134|283316	AKAP6|MYPN|CEP112|CD163L1	-0.33
DisGeNET	35	obsolete Rod-cone dystrophy		-2.1	5.2	3.7	30284	29	811	4	0.49	0.25	7275|23469|124590|346007	TUB|PHF3|USH1G|EYS	-0.33
DisGeNET	35	Ichthyosis linearis circumflexa		-2.1	3.5	3.3	30284	64	811	6	0.74	0.3	4868|5653|5741|11005|25818|43847	NPHS1|KLK6|PTH|SPINK5|KLK5|KLK14	-0.33
DisGeNET	35	Arsenic Poisoning		-2.1	3.5	3.3	30284	64	811	6	0.74	0.3	2072|9562|10142|54469|55422|57162	ERCC4|MINPP1|AKAP9|ZFAND6|ZNF331|PELI1	-0.33
DisGeNET	35	Epithelioma		-2.1	1.9	2.9	30284	326	811	17	2.1	0.5	174|240|302|1956|2099|3447|4585|8456|9547|22914|54361|54959|59352|90523|94025|284348|100528032	AFP|ALOX5|ANXA2|EGFR|ESR1|IFNA13|MUC4|FOXN1|CXCL14|KLRK1|WNT4|ODAM|LGR6|MLIP|MUC16|LYPD5|KLRC4-KLRK1	-0.33
DisGeNET	35	Esophagitis		-2.1	2.8	3.1	30284	105	811	8	0.99	0.35	1956|2743|5334|7442|10344|26033|84896|255743	EGFR|GLRB|PLCL1|TRPV1|CCL26|ATRNL1|ATAD1|NPNT	-0.33
DisGeNET	35	Allodynia		-2.1	3.1	3.2	30284	84	811	7	0.86	0.32	240|1269|5173|5590|7442|8989|59341	ALOX5|CNR2|PDYN|PRKCZ|TRPV1|TRPA1|TRPV4	-0.33
DisGeNET	35	Aqueous Humor Disorders		-2.1	3.1	3.2	30284	84	811	7	0.86	0.32	1356|3447|4016|5321|9475|22915|23049	CP|IFNA13|LOXL1|PLA2G4A|ROCK2|MMRN1|SMG1	-0.33
DisGeNET	35	Hyperalgesia, Primary		-2.1	3.1	3.2	30284	84	811	7	0.86	0.32	240|1269|5173|5590|7442|8989|59341	ALOX5|CNR2|PDYN|PRKCZ|TRPV1|TRPA1|TRPV4	-0.33
DisGeNET	35	Pancreatic Intraductal Papillary Mucinous Neoplasm		-2.1	3.1	3.2	30284	84	811	7	0.86	0.32	1956|2778|4292|4585|4588|6273|10859	EGFR|GNAS|MLH1|MUC4|MUC6|S100A2|LILRB1	-0.33
DisGeNET	35	Respiratory Tract Diseases		-2.1	2.3	3	30284	198	811	12	1.5	0.42	240|3447|5788|6440|57589|59341|59352|84433|117195|255743|337867|100653515	ALOX5|IFNA13|PTPRC|SFTPC|RIC1|TRPV4|LGR6|CARD11|MRGPRX3|NPNT|UBAC2|CEP295NL	-0.33
DisGeNET	35	airway disease		-2.1	2.3	3	30284	198	811	12	1.5	0.42	948|1956|3447|3560|6369|6440|6546|6857|7442|10344|64805|115019	CD36|EGFR|IFNA13|IL2RB|CCL24|SFTPC|SLC8A1|SYT1|TRPV1|CCL26|P2RY12|SLC26A9	-0.33
DisGeNET	35	Papillary Renal Cell Carcinoma		-2.1	2.2	2.9	30284	223	811	13	1.6	0.44	240|317|780|1956|4585|5816|8452|8821|9562|23081|84433|114788|120892	ALOX5|APAF1|DDR1|EGFR|MUC4|PVALB|CUL3|INPP4B|MINPP1|KDM4C|CARD11|CSMD3|LRRK2	-0.33
DisGeNET	35	Achondroplasia		-2.1	4.1	3.4	30284	46	811	5	0.62	0.27	1300|2048|2121|2246|5741	COL10A1|EPHB2|EVC|FGF1|PTH	-0.32
DisGeNET	35	Myocardial infarction, stroke		-2.1	4.1	3.4	30284	46	811	5	0.62	0.27	241|1269|2244|2695|5321	ALOX5AP|CNR2|FGB|GIP|PLA2G4A	-0.32
DisGeNET	35	Lepidic Predominant Adenocarcinoma		-2.1	4.1	3.4	30284	46	811	5	0.62	0.27	578|1956|4588|5320|23049	BAK1|EGFR|MUC6|PLA2G2A|SMG1	-0.32
DisGeNET	35	Height		-2.1	2.1	2.9	30284	249	811	14	1.7	0.46	2036|2099|3710|4016|4237|5590|8464|23178|55297|85301|153129|170691|283383|317761	EPB41L1|ESR1|ITPR3|LOXL1|MFAP2|PRKCZ|SUPT3H|PASK|CCDC91|COL27A1|SLC38A9|ADAMTS17|ADGRD1|C14orf39	-0.32
DisGeNET	35	Infective cystitis		-2.1	2.8	3.1	30284	106	811	8	0.99	0.35	240|1269|1385|6546|6857|7442|8989|59341	ALOX5|CNR2|CREB1|SLC8A1|SYT1|TRPV1|TRPA1|TRPV4	-0.32
DisGeNET	35	Enteritis		-2.1	3.1	3.2	30284	85	811	7	0.86	0.32	3075|3447|4057|5321|10645|22914|100528032	CFH|IFNA13|LTF|PLA2G4A|CAMKK2|KLRK1|KLRC4-KLRK1	-0.31
DisGeNET	35	stage, ovarian epithelial cancer		-2.1	3.4	3.3	30284	65	811	6	0.74	0.3	2072|3560|5653|5655|25818|94025	ERCC4|IL2RB|KLK6|KLK10|KLK5|MUC16	-0.31
DisGeNET	35	Adenomatous Polyposis Coli		-2.1	1.7	2.7	30284	609	811	27	3.3	0.63	174|570|948|1131|1272|1549|1956|2048|2066|2099|3447|4292|4588|5320|5321|6654|6857|7027|9475|9536|10859|11199|22914|84896|151393|348654|100528032	AFP|BAAT|CD36|CHRM3|CNTN1|CYP2A7|EGFR|EPHB2|ERBB4|ESR1|IFNA13|MLH1|MUC6|PLA2G2A|PLA2G4A|SOS1|SYT1|TFDP1|ROCK2|PTGES|LILRB1|ANXA10|KLRK1|ATAD1|RMDN2|GEN1|KLRC4-KLRK1	-0.31
DisGeNET	35	Viral myocarditis		-2.1	2.6	3	30284	129	811	9	1.1	0.37	3447|4969|5788|6857|10725|55065|64174|83856|133522	IFNA13|OGN|PTPRC|SYT1|NFAT5|SLC52A1|DPEP2|FSD1L|PPARGC1B	-0.31
DisGeNET	35	Thymus Hyperplasia		-2.1	5	3.6	30284	30	811	4	0.49	0.25	2099|8456|22914|100528032	ESR1|FOXN1|KLRK1|KLRC4-KLRK1	-0.31
DisGeNET	35	Mechanical pain		-2.1	5	3.6	30284	30	811	4	0.49	0.25	2099|6335|7442|59341	ESR1|SCN9A|TRPV1|TRPV4	-0.31
DisGeNET	35	Virchow's node (disorder)		-2.1	5	3.6	30284	30	811	4	0.49	0.25	2048|2099|7070|120892	EPHB2|ESR1|THY1|LRRK2	-0.31
DisGeNET	35	Aplasia/Hypoplasia of the cerebellar vermis		-2.1	5	3.6	30284	30	811	4	0.49	0.25	1406|80184|85015|145226	CRX|CEP290|USP45|RDH12	-0.31
DisGeNET	35	Progressive supranuclear palsy		-2.1	2.3	2.9	30284	176	811	11	1.4	0.41	1956|2066|5288|5788|6579|9475|9627|50807|120892|151393|246744	EGFR|ERBB4|PIK3C2G|PTPRC|SLCO1A2|ROCK2|SNCAIP|ASAP1|LRRK2|RMDN2|STH	-0.31
DisGeNET	35	Dysmorphic features		-2.1	1.8	2.8	30284	439	811	21	2.6	0.56	111|525|2290|2778|4208|6654|6857|7337|8452|22941|23405|26033|55777|57555|57688|59341|65250|79644|79813|83737|85301	ADCY5|ATP6V1B1|FOXG1|GNAS|MEF2C|SOS1|SYT1|UBE3A|CUL3|SHANK2|DICER1|ATRNL1|MBD5|NLGN2|ZSWIM6|TRPV4|CPLANE1|SRD5A3|EHMT1|ITCH|COL27A1	-0.31
DisGeNET	35	Childhood asthma		-2.1	2	2.8	30284	303	811	16	2	0.49	240|302|820|1131|1395|7292|7442|8989|9474|11005|26033|29119|55074|59341|163486|337867	ALOX5|ANXA2|CAMP|CHRM3|CRHR2|TNFSF4|TRPV1|TRPA1|ATG5|SPINK5|ATRNL1|CTNNA3|OXR1|TRPV4|DENND1B|UBAC2	-0.31
DisGeNET	35	Congenital total cataract		-2.1	7	4	30284	16	811	3	0.37	0.21	1415|3982|4284	CRYBB2|LIM2|MIP	-0.31
DisGeNET	35	Papillary neoplasm		-2.1	7	4	30284	16	811	3	0.37	0.21	2778|4292|5567	GNAS|MLH1|PRKACB	-0.31
DisGeNET	35	Hypergranulosis		-2.1	7	4	30284	16	811	3	0.37	0.21	204219|285848|643418	CERS3|PNPLA1|LIPN	-0.31
DisGeNET	35	Obesity Related Glomerulopathy		-2.1	7	4	30284	16	811	3	0.37	0.21	948|2048|79813	CD36|EPHB2|EHMT1	-0.31
DisGeNET	35	Carcinoma of Male Breast		-2.1	3	3.1	30284	86	811	7	0.86	0.32	1956|2099|3292|7070|27324|93659|147719	EGFR|ESR1|HSD17B1|THY1|TOX3|CGB5|LYPD4	-0.31
DisGeNET	35	Sleep Disorders		-2.1	1.9	2.8	30284	358	811	18	2.2	0.52	1446|1804|2099|2288|2743|2898|5626|5673|7068|9627|55777|59352|79813|84896|94233|117195|120892|164656	CSN1S1|DPP6|ESR1|FKBP4|GLRB|GRIK2|PROP1|PSG5|THRB|SNCAIP|MBD5|LGR6|EHMT1|ATAD1|OPN4|MRGPRX3|LRRK2|TMPRSS6	-0.3
DisGeNET	35	HYDATIDIFORM MOLE, RECURRENT, 1		-2.1	3.4	3.2	30284	66	811	6	0.74	0.3	1956|4214|5673|5675|8000|154288	EGFR|MAP3K1|PSG5|PSG6|PSCA|KHDC3L	-0.3
DisGeNET	35	Erythema		-2.1	2.1	2.9	30284	227	811	13	1.6	0.44	820|1956|2072|6335|6484|6649|7442|25818|54795|55065|64135|162514|643418	CAMP|EGFR|ERCC4|SCN9A|ST3GAL4|SOD3|TRPV1|KLK5|TRPM4|SLC52A1|IFIH1|TRPV3|LIPN	-0.3
DisGeNET	35	Anorexia Nervosa		-2.1	2.2	2.9	30284	202	811	12	1.5	0.42	278|421|2048|2099|2660|5741|9472|27255|51201|53942|93659|152330	AMY1C|ARVCF|EPHB2|ESR1|MSTN|PTH|AKAP6|CNTN6|ZDHHC2|CNTN5|CGB5|CNTN4	-0.29
DisGeNET	35	Hantavirus Infections		-2.1	2.8	3	30284	108	811	8	0.99	0.35	302|570|4284|4292|6649|6857|9699|64805	ANXA2|BAAT|MIP|MLH1|SOD3|SYT1|RIMS2|P2RY12	-0.29
DisGeNET	35	Malignant neoplasm of testis		-2.1	2.1	2.8	30284	253	811	14	1.7	0.46	174|1956|2072|2099|4292|5788|11012|43847|55279|55729|122042|124912|200162|220047	AFP|EGFR|ERCC4|ESR1|MLH1|PTPRC|KLK11|KLK14|ZNF654|ATF7IP|RXFP2|SPACA3|SPAG17|CCDC83	-0.29
DisGeNET	35	Mammary Neoplasms, Human		-2.1	1.7	2.7	30284	527	811	24	3	0.6	174|1269|1956|2099|2898|3993|4214|5268|5321|5655|5914|6623|7161|8648|8871|9590|10499|10599|27324|56100|56942|59352|133522|404037	AFP|CNR2|EGFR|ESR1|GRIK2|LLGL2|MAP3K1|SERPINB5|PLA2G4A|KLK10|RARA|SNCG|TP73|NCOA1|SYNJ2|AKAP12|NCOA2|SLCO1B1|TOX3|PCDHGB6|CMC2|LGR6|PPARGC1B|HAPLN4	-0.29
DisGeNET	35	Hyperalgesia, Thermal		-2.1	2.4	2.9	30284	154	811	10	1.2	0.39	240|1269|5173|5590|7442|8989|9536|9639|59341|64805	ALOX5|CNR2|PDYN|PRKCZ|TRPV1|TRPA1|PTGES|ARHGEF10|TRPV4|P2RY12	-0.29
DisGeNET	35	Inclusion Body Myositis (disorder)		-2.1	3	3.1	30284	87	811	7	0.86	0.32	948|2048|2660|5788|8639|10725|10859	CD36|EPHB2|MSTN|PTPRC|AOC3|NFAT5|LILRB1	-0.29
DisGeNET	35	Acoustic Neuroma		-2.1	2.6	3	30284	131	811	9	1.1	0.37	1956|2048|2066|2099|2246|4902|54795|59341|83856	EGFR|EPHB2|ERBB4|ESR1|FGF1|NRTN|TRPM4|TRPV4|FSD1L	-0.29
DisGeNET	35	Diabetic Retinopathy		-2.1	1.6	2.7	30284	644	811	28	3.5	0.64	302|948|1406|1956|2048|2072|2695|2898|3075|3213|5590|6484|6649|6857|8639|9475|10725|10859|22915|27152|56670|59341|79813|94233|133522|151393|285600|388585	ANXA2|CD36|CRX|EGFR|EPHB2|ERCC4|GIP|GRIK2|CFH|HOXB3|PRKCZ|ST3GAL4|SOD3|SYT1|AOC3|ROCK2|NFAT5|LILRB1|MMRN1|INTU|SUCNR1|TRPV4|EHMT1|OPN4|PPARGC1B|RMDN2|KIAA0825|HES5	-0.29
DisGeNET	35	Hypercholesterolemia, Familial		-2.1	2.2	2.9	30284	203	811	12	1.5	0.42	240|241|1956|2099|2244|3075|3560|5788|6337|7292|10599|26228	ALOX5|ALOX5AP|EGFR|ESR1|FGB|CFH|IL2RB|PTPRC|SCNN1A|TNFSF4|SLCO1B1|STAP1	-0.29
DisGeNET	35	Choroidal Neovascularization		-2	4.8	3.5	30284	31	811	4	0.49	0.25	3075|3685|5961|8639	CFH|ITGAV|PRPH2|AOC3	-0.28
DisGeNET	35	AMYOTROPHIC LATERAL SCLEROSIS 1, AUTOSOMAL RECESSIVE		-2	4.8	3.5	30284	31	811	4	0.49	0.25	2066|6623|8821|283383	ERBB4|SNCG|INPP4B|ADGRD1	-0.28
DisGeNET	35	Subarachnoid Hemorrhage		-2	1.7	2.7	30284	501	811	23	2.8	0.58	727|948|1131|1956|2048|2066|2099|2301|3447|3710|5110|5320|6857|7082|7750|7786|9474|9475|27152|54795|57162|147719|284697	C5|CD36|CHRM3|EGFR|EPHB2|ERBB4|ESR1|FOXE3|IFNA13|ITPR3|PCMT1|PLA2G2A|SYT1|TJP1|ZMYM2|MAP3K12|ATG5|ROCK2|INTU|TRPM4|PELI1|LYPD4|BTBD8	-0.28
DisGeNET	35	Hypertrophic Cardiomyopathy		-2	1.7	2.7	30284	559	811	25	3.1	0.61	948|1182|1804|2048|2072|2099|2660|2778|4208|5067|5350|5816|6476|6654|7070|10142|29119|57162|64135|80013|80224|83856|84665|94025|151393	CD36|CLCN3|DPP6|EPHB2|ERCC4|ESR1|MSTN|GNAS|MEF2C|CNTN3|PLN|PVALB|SI|SOS1|THY1|AKAP9|CTNNA3|PELI1|IFIH1|MINDY3|NUBPL|FSD1L|MYPN|MUC16|RMDN2	-0.27
DisGeNET	35	Meningitis, Pneumococcal		-2	3	3.1	30284	88	811	7	0.86	0.32	727|820|5031|5551|6857|80125|135250	C5|CAMP|P2RY6|PRF1|SYT1|CCDC33|RAET1E	-0.27
DisGeNET	35	Tropical Spastic Paraparesis		-2	3	3.1	30284	88	811	7	0.86	0.32	3560|3821|5783|6857|22914|55729|100528032	IL2RB|KLRC1|PTPN13|SYT1|KLRK1|ATF7IP|KLRC4-KLRK1	-0.27
DisGeNET	35	Hyperalgesia, Secondary		-2	3	3.1	30284	88	811	7	0.86	0.32	240|1269|5173|5590|7442|8989|59341	ALOX5|CNR2|PDYN|PRKCZ|TRPV1|TRPA1|TRPV4	-0.27
DisGeNET	35	Keratitis		-2	2.4	2.9	30284	156	811	10	1.2	0.39	820|1131|2072|4057|4284|5320|7442|200403|204219|285848	CAMP|CHRM3|ERCC4|LTF|MIP|PLA2G2A|TRPV1|VWA3B|CERS3|PNPLA1	-0.27
DisGeNET	35	Persistent atrial fibrillation		-2	2.4	2.9	30284	156	811	10	1.2	0.39	463|1607|2066|5350|7068|9026|9472|55777|84665|196385	ZFHX3|DGKB|ERBB4|PLN|THRB|HIP1R|AKAP6|MBD5|MYPN|DNAH10	-0.27
DisGeNET	35	Usher Syndrome		-2	3.3	3.1	30284	68	811	6	0.74	0.3	4208|5961|9381|59352|117195|124590	MEF2C|PRPH2|OTOF|LGR6|MRGPRX3|USH1G	-0.27
DisGeNET	35	Sudden Cardiac Death		-2	2.5	2.9	30284	133	811	9	1.1	0.37	1143|2099|5350|9475|10142|23414|29994|54795|151126	CHRNB4|ESR1|PLN|ROCK2|AKAP9|ZFPM2|BAZ2B|TRPM4|ZNF385B	-0.27
DisGeNET	35	Parathyroid Adenoma		-2	2.5	2.9	30284	133	811	9	1.1	0.37	1956|2048|2099|5653|5741|6857|7161|8644|23677	EGFR|EPHB2|ESR1|KLK6|PTH|SYT1|TP73|AKR1C3|SH3BP4	-0.27
DisGeNET	35	Graft-vs-Host Disease		-2	1.8	2.7	30284	447	811	21	2.6	0.56	240|727|820|1131|1956|2099|3447|3821|4284|5788|6369|6857|7161|7292|8639|9536|11006|22914|55024|55777|94233	ALOX5|C5|CAMP|CHRM3|EGFR|ESR1|IFNA13|KLRC1|MIP|PTPRC|CCL24|SYT1|TP73|TNFSF4|AOC3|PTGES|LILRB4|KLRK1|BANK1|MBD5|OPN4	-0.27
DisGeNET	35	Biliary Tract Neoplasm		-2	6.6	3.8	30284	17	811	3	0.37	0.21	4585|5567|5774	MUC4|PRKACB|PTPN3	-0.27
DisGeNET	35	Laryngitis		-2	6.6	3.8	30284	17	811	3	0.37	0.21	4585|4588|94025	MUC4|MUC6|MUC16	-0.27
DisGeNET	35	Psychoses, Substance-Induced		-2	6.6	3.8	30284	17	811	3	0.37	0.21	816|2099|2912	CAMK2B|ESR1|GRM2	-0.27
DisGeNET	35	Convulsions in the newborn		-2	6.6	3.8	30284	17	811	3	0.37	0.21	3786|5321|6328	KCNQ3|PLA2G4A|SCN3A	-0.27
DisGeNET	35	Hand eczema		-2	6.6	3.8	30284	17	811	3	0.37	0.21	1956|3710|11005	EGFR|ITPR3|SPINK5	-0.27
DisGeNET	35	Low grade B-cell lymphoma		-2	6.6	3.8	30284	17	811	3	0.37	0.21	5788|22914|100528032	PTPRC|KLRK1|KLRC4-KLRK1	-0.27
DisGeNET	35	Barakat syndrome		-2	6.6	3.8	30284	17	811	3	0.37	0.21	2099|5741|23414	ESR1|PTH|ZFPM2	-0.27
DisGeNET	35	Small earlobe		-2	6.6	3.8	30284	17	811	3	0.37	0.21	421|5792|221037	ARVCF|PTPRF|JMJD1C	-0.27
DisGeNET	35	Hyperinsulinism		-2	1.6	2.6	30284	620	811	27	3.3	0.63	278|780|948|1258|1406|2099|2660|2695|3560|4284|5590|5741|5961|6337|6440|6476|6484|7275|7442|8644|10725|23677|51251|79813|145226|164656|346007	AMY1C|DDR1|CD36|CNGB1|CRX|ESR1|MSTN|GIP|IL2RB|MIP|PRKCZ|PTH|PRPH2|SCNN1A|SFTPC|SI|ST3GAL4|TUB|TRPV1|AKR1C3|NFAT5|SH3BP4|NT5C3A|EHMT1|RDH12|TMPRSS6|EYS	-0.27
DisGeNET	35	Low Vision		-2	2.4	2.9	30284	157	811	10	1.2	0.39	1406|1946|2290|3075|5961|79644|80184|84000|120892|346007	CRX|EFNA5|FOXG1|CFH|PRPH2|SRD5A3|CEP290|TMPRSS13|LRRK2|EYS	-0.27
DisGeNET	35	familial atrial fibrillation		-2	2.4	2.9	30284	157	811	10	1.2	0.39	463|1607|2066|5350|7068|9026|9472|55777|84665|196385	ZFHX3|DGKB|ERBB4|PLN|THRB|HIP1R|AKAP6|MBD5|MYPN|DNAH10	-0.27
