# Supplementary material for: Cell-free DNA fragmentomics for preeclampsia risk assessment
Source: Nat Commun. 2026 May 2;17:5957. doi: 10.1038/s41467-026-72682-4 (PMC13342102; doi:10.1038/s41467-026-72682-4)
Supplement: Supplementary file 8 — Supplementary Data 5 [file 41467_2026_72682_MOESM8_ESM.xlsx]

## Sheet: Supplementary Data 5
Supplementary Data 5. The enrichment of pathways, biological processes and human gene-disease associations on a gene set with differential TSS scores between early-onset PE pregnancies and controls
Category	GO	Description	PARENT_GO	LogP	Enrichment	Z-score	#TotalGeneInLibrary	#GeneInGO	#GeneInHitList	#GeneInGOAndHitList	%InGO	STDV %InGO	GeneID	Hits	Log(q-value)
GO Biological Processes	GO:0048009	insulin-like growth factor receptor signaling pathway	19_GO:0050896 response to stimulus	-4.3	20	8.6	30284	81	73	4	5.5	2.7	207|2048|64599|285220	AKT1|EPHB2|GIGYF1|EPHA6	-0.34
WikiPathways	WP4239	Epithelial to mesenchymal transition in colorectal cancer		-4.3	13	7.4	30284	162	73	5	6.8	3	207|2146|4087|7976|80224	AKT1|EZH2|SMAD2|FZD3|NUBPL	-0.34
GO Biological Processes	GO:1902532	negative regulation of intracellular signal transduction	19_GO:0048519 negative regulation of biological process	-4.2	5.1	5.5	30284	736	73	9	12	3.8	207|1407|2048|2146|10048|23151|23251|55075|143872	AKT1|CRY1|EPHB2|EZH2|RANBP9|GRAMD4|MINAR1|UACA|ARHGAP42	-0.34
WikiPathways	WP4331	Neovascularization processes		-4	34	9.8	30284	37	73	3	4.1	2.3	207|2048|4087	AKT1|EPHB2|SMAD2	-0.34
GO Biological Processes	GO:0009167	purine ribonucleoside monophosphate metabolic process	19_GO:0009987 cellular process	-3.9	31	9.4	30284	40	73	3	4.1	2.3	132|159|22978	ADK|ADSS2|NT5C2	-0.34
GO Biological Processes	GO:0009126	purine nucleoside monophosphate metabolic process	19_GO:0009987 cellular process	-3.8	30	9.1	30284	42	73	3	4.1	2.3	132|159|22978	ADK|ADSS2|NT5C2	-0.34
GO Biological Processes	GO:2000008	regulation of protein localization to cell surface	19_GO:0051179 localization	-3.8	30	9.1	30284	42	73	3	4.1	2.3	20|207|2048	ABCA2|AKT1|EPHB2	-0.34
WikiPathways	WP410	Exercise induced circadian regulation		-3.7	26	8.5	30284	48	73	3	4.1	2.3	1407|3422|9444	CRY1|IDI1|QKI	-0.23
GO Biological Processes	GO:0032369	negative regulation of lipid transport	19_GO:0051179 localization	-3.6	25	8.3	30284	50	73	3	4.1	2.3	20|207|1407	ABCA2|AKT1|CRY1	-0.23
GO Biological Processes	GO:0009161	ribonucleoside monophosphate metabolic process	19_GO:0009987 cellular process	-3.4	21	7.6	30284	59	73	3	4.1	2.3	132|159|22978	ADK|ADSS2|NT5C2	-0.06
GO Biological Processes	GO:0051345	positive regulation of hydrolase activity	19_GO:0065007 biological regulation	-3.3	7.7	5.4	30284	271	73	5	6.8	3	207|2146|8874|23151|143872	AKT1|EZH2|ARHGEF7|GRAMD4|ARHGAP42	-0.022
GO Biological Processes	GO:0044057	regulation of system process	19_GO:0032501 multicellular organismal process	-3.3	5	4.8	30284	584	73	7	9.6	3.4	1407|7068|9444|9699|9732|10659|143872	CRY1|THRB|QKI|RIMS2|DOCK4|CELF2|ARHGAP42	-0.022
GO Biological Processes	GO:1905953	negative regulation of lipid localization	19_GO:0051179 localization	-3.2	18	7	30284	69	73	3	4.1	2.3	20|207|1407	ABCA2|AKT1|CRY1	0
GO Biological Processes	GO:0009123	nucleoside monophosphate metabolic process	19_GO:0009987 cellular process	-3.1	16	6.5	30284	77	73	3	4.1	2.3	132|159|22978	ADK|ADSS2|NT5C2	0
GO Biological Processes	GO:0031397	negative regulation of protein ubiquitination	19_GO:0048519 negative regulation of biological process	-3	16	6.5	30284	79	73	3	4.1	2.3	207|1407|23251	AKT1|CRY1|MINAR1	0
GO Biological Processes	GO:0048013	ephrin receptor signaling pathway	19_GO:0050896 response to stimulus	-3	15	6.3	30284	83	73	3	4.1	2.3	2048|8874|285220	EPHB2|ARHGEF7|EPHA6	0
KEGG Pathway	hsa01232	Nucleotide metabolism		-2.9	15	6.2	30284	85	73	3	4.1	2.3	132|159|22978	ADK|ADSS2|NT5C2	0
GO Biological Processes	GO:0046890	regulation of lipid biosynthetic process	19_GO:0050789 regulation of biological process	-2.9	8.3	5.1	30284	199	73	4	5.5	2.7	20|207|9444|80816	ABCA2|AKT1|QKI|ASXL3	0
GO Biological Processes	GO:1903321	negative regulation of protein modification by small protein conjugation or removal	19_GO:0048519 negative regulation of biological process	-2.8	14	5.9	30284	92	73	3	4.1	2.3	207|1407|23251	AKT1|CRY1|MINAR1	0
GO Biological Processes	GO:0035924	cellular response to vascular endothelial growth factor stimulus	19_GO:0050896 response to stimulus	-2.8	13	5.9	30284	93	73	3	4.1	2.3	207|2048|285220	AKT1|EPHB2|EPHA6	0
Reactome Gene Sets	R-HSA-15869	Metabolism of nucleotides		-2.8	13	5.9	30284	93	73	3	4.1	2.3	132|159|22978	ADK|ADSS2|NT5C2	0
GO Biological Processes	GO:0007173	epidermal growth factor receptor signaling pathway	19_GO:0050896 response to stimulus	-2.8	13	5.8	30284	95	73	3	4.1	2.3	207|2048|285220	AKT1|EPHB2|EPHA6	0
GO Biological Processes	GO:1901874	negative regulation of post-translational protein modification	19_GO:0048519 negative regulation of biological process	-2.8	13	5.8	30284	96	73	3	4.1	2.3	207|1407|23251	AKT1|CRY1|MINAR1	0
WikiPathways	WP4540	Hippo signaling regulation		-2.8	13	5.7	30284	98	73	3	4.1	2.3	1010|4087|28513	CDH12|SMAD2|CDH19	0
GO Biological Processes	GO:0038127	ERBB signaling pathway	19_GO:0050896 response to stimulus	-2.6	11	5.3	30284	112	73	3	4.1	2.3	207|2048|285220	AKT1|EPHB2|EPHA6	0
GO Biological Processes	GO:0008286	insulin receptor signaling pathway	19_GO:0050896 response to stimulus	-2.6	11	5.2	30284	115	73	3	4.1	2.3	207|2048|285220	AKT1|EPHB2|EPHA6	0
GO Biological Processes	GO:0045833	negative regulation of lipid metabolic process	19_GO:0048519 negative regulation of biological process	-2.6	11	5.2	30284	116	73	3	4.1	2.3	20|207|80816	ABCA2|AKT1|ASXL3	0
GO Biological Processes	GO:0043547	positive regulation of GTPase activity	19_GO:0065007 biological regulation	-2.5	11	5.1	30284	117	73	3	4.1	2.3	2146|8874|143872	EZH2|ARHGEF7|ARHGAP42	0
GO Biological Processes	GO:0022604	regulation of cell morphogenesis	19_GO:0032502 developmental process	-2.5	6.7	4.4	30284	247	73	4	5.5	2.7	2048|8874|9699|9886	EPHB2|ARHGEF7|RIMS2|RHOBTB1	0
GO Biological Processes	GO:1901873	regulation of post-translational protein modification	19_GO:0050789 regulation of biological process	-2.5	6.7	4.4	30284	249	73	4	5.5	2.7	20|207|1407|23251	ABCA2|AKT1|CRY1|MINAR1	0
GO Biological Processes	GO:0010717	regulation of epithelial to mesenchymal transition	19_GO:0032502 developmental process	-2.5	9.9	4.9	30284	126	73	3	4.1	2.3	2146|4087|9444	EZH2|SMAD2|QKI	0
KEGG Pathway	hsa00230	Purine metabolism		-2.4	9.7	4.9	30284	128	73	3	4.1	2.3	132|159|22978	ADK|ADSS2|NT5C2	0
GO Biological Processes	GO:0007169	cell surface receptor protein tyrosine kinase signaling pathway	19_GO:0050896 response to stimulus	-2.4	4.8	3.9	30284	430	73	5	6.8	3	207|2048|8874|64599|285220	AKT1|EPHB2|ARHGEF7|GIGYF1|EPHA6	0
GO Biological Processes	GO:0007043	cell-cell junction assembly	19_GO:0009987 cellular process	-2.4	9.6	4.8	30284	130	73	3	4.1	2.3	1010|2048|28513	CDH12|EPHB2|CDH19	0
GO Biological Processes	GO:0042552	myelination	19_GO:0032502 developmental process	-2.4	9.6	4.8	30284	130	73	3	4.1	2.3	20|207|9444	ABCA2|AKT1|QKI	0
GO Biological Processes	GO:1903522	regulation of blood circulation	19_GO:0032501 multicellular organismal process	-2.4	6.3	4.2	30284	265	73	4	5.5	2.7	7068|9732|10659|143872	THRB|DOCK4|CELF2|ARHGAP42	0
GO Biological Processes	GO:0008366	axon ensheathment	19_GO:0032502 developmental process	-2.4	9.4	4.8	30284	132	73	3	4.1	2.3	20|207|9444	ABCA2|AKT1|QKI	0
GO Biological Processes	GO:0007272	ensheathment of neurons	19_GO:0032502 developmental process	-2.4	9.4	4.8	30284	132	73	3	4.1	2.3	20|207|9444	ABCA2|AKT1|QKI	0
GO Biological Processes	GO:0032868	response to insulin	19_GO:0050896 response to stimulus	-2.4	6.2	4.2	30284	268	73	4	5.5	2.7	207|1407|2048|285220	AKT1|CRY1|EPHB2|EPHA6	0
GO Biological Processes	GO:0007167	enzyme-linked receptor protein signaling pathway	19_GO:0050896 response to stimulus	-2.4	4	3.7	30284	629	73	6	8.2	3.2	207|2048|4087|8874|64599|285220	AKT1|EPHB2|SMAD2|ARHGEF7|GIGYF1|EPHA6	0
WikiPathways	WP5087	Pleural mesothelioma		-2.4	4.7	3.9	30284	439	73	5	6.8	3	207|1010|2146|7976|28513	AKT1|CDH12|EZH2|FZD3|CDH19	0
GO Biological Processes	GO:0051960	regulation of nervous system development	19_GO:0032502 developmental process	-2.3	4.6	3.8	30284	454	73	5	6.8	3	207|2048|2146|7976|9444	AKT1|EPHB2|EZH2|FZD3|QKI	0
GO Biological Processes	GO:0051336	regulation of hydrolase activity	19_GO:0065007 biological regulation	-2.3	4.5	3.7	30284	457	73	5	6.8	3	207|2146|8874|23151|143872	AKT1|EZH2|ARHGEF7|GRAMD4|ARHGAP42	0
KEGG Pathway	hsa04550	Signaling pathways regulating pluripotency of stem cells		-2.3	8.6	4.5	30284	144	73	3	4.1	2.3	207|4087|7976	AKT1|SMAD2|FZD3	0
GO Biological Processes	GO:0044283	small molecule biosynthetic process	19_GO:0009987 cellular process	-2.3	4.5	3.7	30284	466	73	5	6.8	3	20|132|1407|3422|9444	ABCA2|ADK|CRY1|IDI1|QKI	0
GO Biological Processes	GO:0099175	regulation of postsynapse organization	19_GO:0050789 regulation of biological process	-2.3	8.4	4.4	30284	148	73	3	4.1	2.3	207|2048|9732	AKT1|EPHB2|DOCK4	0
GO Biological Processes	GO:0042886	amide transport	19_GO:0051179 localization	-2.2	8.4	4.4	30284	149	73	3	4.1	2.3	20|4087|9699	ABCA2|SMAD2|RIMS2	0
KEGG Pathway	hsa05226	Gastric cancer		-2.2	8.3	4.4	30284	150	73	3	4.1	2.3	207|4087|7976	AKT1|SMAD2|FZD3	0
GO Biological Processes	GO:0034329	cell junction assembly	19_GO:0009987 cellular process	-2.2	5.5	3.8	30284	303	73	4	5.5	2.7	1010|2048|8874|28513	CDH12|EPHB2|ARHGEF7|CDH19	0
GO Biological Processes	GO:1904375	regulation of protein localization to cell periphery	19_GO:0051179 localization	-2.2	8	4.3	30284	155	73	3	4.1	2.3	20|207|2048	ABCA2|AKT1|EPHB2	0
GO Biological Processes	GO:0050806	positive regulation of synaptic transmission	19_GO:0048518 positive regulation of biological process	-2.2	8	4.3	30284	156	73	3	4.1	2.3	2048|59283|259232	EPHB2|CACNG8|NALCN	0
GO Biological Processes	GO:0032368	regulation of lipid transport	19_GO:0051179 localization	-2.2	7.9	4.3	30284	157	73	3	4.1	2.3	20|207|1407	ABCA2|AKT1|CRY1	0
GO Biological Processes	GO:0062013	positive regulation of small molecule metabolic process	19_GO:0048518 positive regulation of biological process	-2.2	7.9	4.3	30284	157	73	3	4.1	2.3	207|1407|9444	AKT1|CRY1|QKI	0
KEGG Pathway	hsa04390	Hippo signaling pathway		-2.2	7.9	4.3	30284	157	73	3	4.1	2.3	174|4087|7976	AFP|SMAD2|FZD3	0
GO Biological Processes	GO:0035239	tube morphogenesis	19_GO:0032502 developmental process	-2.2	3.6	3.4	30284	694	73	6	8.2	3.2	207|2048|4087|7976|9444|23251	AKT1|EPHB2|SMAD2|FZD3|QKI|MINAR1	0
GO Biological Processes	GO:0000902	cell morphogenesis	19_GO:0032502 developmental process	-2.1	3.5	3.3	30284	706	73	6	8.2	3.2	1010|2048|7976|28513|285220|285527	CDH12|EPHB2|FZD3|CDH19|EPHA6|FRYL	0
GO Biological Processes	GO:0031400	negative regulation of protein modification process	19_GO:0048519 negative regulation of biological process	-2.1	5.2	3.7	30284	321	73	4	5.5	2.7	207|1407|2048|23251	AKT1|CRY1|EPHB2|MINAR1	0
KEGG Pathway	hsa05225	Hepatocellular carcinoma		-2.1	7.3	4.1	30284	170	73	3	4.1	2.3	207|4087|7976	AKT1|SMAD2|FZD3	0
GO Biological Processes	GO:0050804	modulation of chemical synaptic transmission	19_GO:0050789 regulation of biological process	-2.1	4	3.4	30284	518	73	5	6.8	3	2048|9699|59283|259232|440279	EPHB2|RIMS2|CACNG8|NALCN|UNC13C	0
GO Biological Processes	GO:0043087	regulation of GTPase activity	19_GO:0065007 biological regulation	-2.1	7.2	4	30284	172	73	3	4.1	2.3	2146|8874|143872	EZH2|ARHGEF7|ARHGAP42	0
GO Biological Processes	GO:0099177	regulation of trans-synaptic signaling	19_GO:0050789 regulation of biological process	-2.1	4	3.4	30284	519	73	5	6.8	3	2048|9699|59283|259232|440279	EPHB2|RIMS2|CACNG8|NALCN|UNC13C	0
GO Biological Processes	GO:0051235	maintenance of location	19_GO:0051179 localization	-2.1	7.2	4	30284	174	73	3	4.1	2.3	207|1407|11124	AKT1|CRY1|FAF1	0
GO Biological Processes	GO:0019216	regulation of lipid metabolic process	19_GO:0050789 regulation of biological process	-2	4.8	3.5	30284	343	73	4	5.5	2.7	20|207|9444|80816	ABCA2|AKT1|QKI|ASXL3	0
DisGeNET	35	Malignant melanoma of conjunctiva		-4.3	41	11	30284	30	73	3	4.1	2.3	207|2048|2146	AKT1|EPHB2|EZH2	-0.43
DisGeNET	35	SCOLIOSIS, ISOLATED, SUSCEPTIBILITY TO, 3		-4.1	5.7	5.7	30284	578	73	8	11	3.7	132|9122|10350|10659|143872|259232|400757|115072896	ADK|SLC16A4|ABCA9|CELF2|ARHGAP42|NALCN|C1orf141|SLCO1B3-SLCO1B7	-0.38
DisGeNET	35	Childhood Ganglioglioma		-4	33	9.6	30284	38	73	3	4.1	2.3	174|2048|9444	AFP|EPHB2|QKI	-0.33
DisGeNET	35	Ovarian clear cell carcinoma		-3.9	16	7.6	30284	103	73	4	5.5	2.7	174|207|2146|8874	AFP|AKT1|EZH2|ARHGEF7	-0.33
DisGeNET	35	Pleomorphic Xanthoastrocytoma		-3.8	30	9.1	30284	42	73	3	4.1	2.3	207|2048|9444	AKT1|EPHB2|QKI	-0.33
DisGeNET	35	Childhood Pleomorphic Xanthoastrocytoma		-3.8	30	9.1	30284	42	73	3	4.1	2.3	207|2048|9444	AKT1|EPHB2|QKI	-0.33
DisGeNET	35	Adolescent idiopathic scoliosis		-3.7	5.1	5.2	30284	656	73	8	11	3.7	132|9122|10350|10659|143872|259232|400757|115072896	ADK|SLC16A4|ABCA9|CELF2|ARHGAP42|NALCN|C1orf141|SLCO1B3-SLCO1B7	-0.33
DisGeNET	35	Malignant neoplasm of kidney		-3.7	5	5.1	30284	664	73	8	11	3.7	174|207|2048|2146|7068|8874|9122|9444	AFP|AKT1|EPHB2|EZH2|THRB|ARHGEF7|SLC16A4|QKI	-0.33
DisGeNET	35	Renal carcinoma		-3.7	5	5.1	30284	665	73	8	11	3.7	174|207|2048|2146|7068|8874|9122|9444	AFP|AKT1|EPHB2|EZH2|THRB|ARHGEF7|SLC16A4|QKI	-0.33
DisGeNET	35	Bulbo-Spinal Atrophy, X-Linked		-3.6	13	6.7	30284	126	73	4	5.5	2.7	207|2048|6328|10659	AKT1|EPHB2|SCN3A|CELF2	-0.33
DisGeNET	35	Macrocephaly		-3.6	6.8	5.5	30284	366	73	6	8.2	3.2	132|207|1107|2009|2146|80816	ADK|AKT1|CHD3|EML1|EZH2|ASXL3	-0.33
DisGeNET	35	Dyssomnias		-3.6	8.8	5.9	30284	235	73	5	6.8	3	2009|7068|25914|80816|259232	EML1|THRB|RTTN|ASXL3|NALCN	-0.33
DisGeNET	35	Viral myocarditis		-3.6	13	6.6	30284	129	73	4	5.5	2.7	207|4969|8874|10725	AKT1|OGN|ARHGEF7|NFAT5	-0.33
DisGeNET	35	Delayed speech and language development		-3.4	5.2	4.9	30284	560	73	7	9.6	3.4	132|1107|2146|6328|7068|25914|259232	ADK|CHD3|EZH2|SCN3A|THRB|RTTN|NALCN	-0.22
DisGeNET	35	Abnormality of the skeletal system		-3.3	11	6.1	30284	148	73	4	5.5	2.7	1107|2009|23036|200162	CHD3|EML1|ZNF292|SPAG17	-0.22
DisGeNET	35	Adult Malignant Peripheral Nerve Sheath Tumor		-3.3	20	7.4	30284	62	73	3	4.1	2.3	207|2048|2146	AKT1|EPHB2|EZH2	-0.22
DisGeNET	35	Childhood Malignant Peripheral Nerve Sheath Tumor		-3.3	20	7.4	30284	62	73	3	4.1	2.3	207|2048|2146	AKT1|EPHB2|EZH2	-0.22
DisGeNET	35	Age at menarche		-3.3	7.8	5.5	30284	267	73	5	6.8	3	4087|7068|10725|221336|440279	SMAD2|THRB|NFAT5|BEND6|UNC13C	-0.22
DisGeNET	35	Multiple malignancy		-3.2	10	5.8	30284	163	73	4	5.5	2.7	207|2146|9444|23097	AKT1|EZH2|QKI|CDK19	-0.12
DisGeNET	35	Agenesis of corpus callosum		-3.2	4.7	4.6	30284	615	73	7	9.6	3.4	132|207|2009|2048|2146|7976|25914	ADK|AKT1|EML1|EPHB2|EZH2|FZD3|RTTN	-0.12
DisGeNET	35	Childhood Astrocytoma		-3.2	4.7	4.6	30284	615	73	7	9.6	3.4	132|207|2048|2146|8874|9444|22978	ADK|AKT1|EPHB2|EZH2|ARHGEF7|QKI|NT5C2	-0.12
DisGeNET	35	Flexion contracture of proximal interphalangeal joint		-3.1	9.9	5.7	30284	168	73	4	5.5	2.7	2146|25914|80816|259232	EZH2|RTTN|ASXL3|NALCN	-0.12
DisGeNET	35	Hepatoblastoma		-3.1	5.5	4.8	30284	451	73	6	8.2	3.2	174|207|2048|2146|4087|55075	AFP|AKT1|EPHB2|EZH2|SMAD2|UACA	-0.12
DisGeNET	35	Limb ischemia		-3.1	9.7	5.6	30284	171	73	4	5.5	2.7	207|2146|4969|9444	AKT1|EZH2|OGN|QKI	-0.12
DisGeNET	35	Isochromosomes		-3.1	17	6.6	30284	75	73	3	4.1	2.3	174|207|2048	AFP|AKT1|EPHB2	-0.12
DisGeNET	35	Sleep disturbances		-3	6.7	5	30284	309	73	5	6.8	3	2009|7068|25914|80816|259232	EML1|THRB|RTTN|ASXL3|NALCN	-0.08
DisGeNET	35	Juvenile Myelomonocytic Leukemia		-3	9.3	5.5	30284	179	73	4	5.5	2.7	207|2048|2146|8874	AKT1|EPHB2|EZH2|ARHGEF7	-0.08
DisGeNET	35	Feeding difficulties		-3	5.3	4.6	30284	473	73	6	8.2	3.2	6328|7068|23036|80224|80816|259232	SCN3A|THRB|ZNF292|NUBPL|ASXL3|NALCN	-0.07
DisGeNET	35	Scleroderma		-3	6.6	4.9	30284	316	73	5	6.8	3	207|2048|2146|4087|8853	AKT1|EPHB2|EZH2|SMAD2|ASAP2	-0.07
DisGeNET	35	Childhood Kidney Wilms Tumor		-2.9	6.2	4.7	30284	337	73	5	6.8	3	174|207|2048|2146|4087	AFP|AKT1|EPHB2|EZH2|SMAD2	0
DisGeNET	35	Traditional Serrated Adenoma		-2.9	14	6	30284	90	73	3	4.1	2.3	2048|2146|4087	EPHB2|EZH2|SMAD2	0
DisGeNET	35	Polymicrogyria		-2.9	8.3	5.1	30284	199	73	4	5.5	2.7	207|2009|6328|25914	AKT1|EML1|SCN3A|RTTN	0
DisGeNET	35	Ganglioglioma		-2.9	14	6	30284	91	73	3	4.1	2.3	174|2048|9444	AFP|EPHB2|QKI	0
DisGeNET	35	Intervertebral Disc Degeneration		-2.8	6.1	4.6	30284	342	73	5	6.8	3	207|2048|2146|10725|11124	AKT1|EPHB2|EZH2|NFAT5|FAF1	0
DisGeNET	35	Testicular Germ Cell Tumor		-2.8	8	5	30284	208	73	4	5.5	2.7	174|207|2048|8874	AFP|AKT1|EPHB2|ARHGEF7	0
DisGeNET	35	Poor speech		-2.8	8	5	30284	208	73	4	5.5	2.7	132|25914|80224|259232	ADK|RTTN|NUBPL|NALCN	0
DisGeNET	35	Endometrial adenocarcinoma		-2.8	7.8	4.9	30284	212	73	4	5.5	2.7	174|207|2048|9122	AFP|AKT1|EPHB2|SLC16A4	0
DisGeNET	35	Sleep Disorders		-2.8	5.8	4.5	30284	358	73	5	6.8	3	2009|7068|25914|80816|259232	EML1|THRB|RTTN|ASXL3|NALCN	0
DisGeNET	35	Varicocele		-2.7	13	5.7	30284	99	73	3	4.1	2.3	207|8853|81623	AKT1|ASAP2|DEFB126	0
DisGeNET	35	High-Risk Neuroblastoma		-2.7	13	5.7	30284	99	73	3	4.1	2.3	207|2048|4087	AKT1|EPHB2|SMAD2	0
DisGeNET	35	Osteoglophonic dwarfism		-2.7	12	5.6	30284	100	73	3	4.1	2.3	207|2048|2146	AKT1|EPHB2|EZH2	0
DisGeNET	35	Congenital anomaly of brain		-2.7	12	5.5	30284	103	73	3	4.1	2.3	207|25914|200162	AKT1|RTTN|SPAG17	0
DisGeNET	35	Luminal B Breast Carcinoma		-2.7	12	5.5	30284	103	73	3	4.1	2.3	207|2146|8874	AKT1|EZH2|ARHGEF7	0
DisGeNET	35	Parathyroid Neoplasms		-2.7	12	5.5	30284	104	73	3	4.1	2.3	2048|2146|80816	EPHB2|EZH2|ASXL3	0
DisGeNET	35	Thyroiditis		-2.7	12	5.5	30284	104	73	3	4.1	2.3	174|207|7068	AFP|AKT1|THRB	0
DisGeNET	35	Smooth philtrum		-2.7	12	5.5	30284	105	73	3	4.1	2.3	25914|80816|259232	RTTN|ASXL3|NALCN	0
DisGeNET	35	MYELOPROLIFERATIVE SYNDROME, TRANSIENT		-2.7	12	5.5	30284	105	73	3	4.1	2.3	207|2146|8874	AKT1|EZH2|ARHGEF7	0
DisGeNET	35	Uterine Fibroids		-2.6	4.4	4	30284	569	73	6	8.2	3.2	207|2048|2146|4087|10725|23097	AKT1|EPHB2|EZH2|SMAD2|NFAT5|CDK19	0
DisGeNET	35	Congenital exomphalos		-2.6	7.1	4.6	30284	235	73	4	5.5	2.7	174|2146|7068|259232	AFP|EZH2|THRB|NALCN	0
DisGeNET	35	Downward slant of palpebral fissure		-2.6	5.3	4.2	30284	391	73	5	6.8	3	207|2146|6328|80816|259232	AKT1|EZH2|SCN3A|ASXL3|NALCN	0
DisGeNET	35	Leukocyte adhesion deficiency type 1		-2.6	11	5.2	30284	114	73	3	4.1	2.3	207|2048|2146	AKT1|EPHB2|EZH2	0
DisGeNET	35	Mental disorders		-2.5	3.7	3.8	30284	789	73	7	9.6	3.4	207|2048|2146|6328|8874|9444|259232	AKT1|EPHB2|EZH2|SCN3A|ARHGEF7|QKI|NALCN	0
DisGeNET	35	Orbital separation excessive		-2.5	4.2	3.9	30284	590	73	6	8.2	3.2	132|207|1107|2146|80816|259232	ADK|AKT1|CHD3|EZH2|ASXL3|NALCN	0
DisGeNET	35	Embryonal Rhabdomyosarcoma		-2.5	10	5	30284	121	73	3	4.1	2.3	207|2048|2146	AKT1|EPHB2|EZH2	0
DisGeNET	35	insulinoma		-2.5	6.4	4.3	30284	258	73	4	5.5	2.7	159|207|2048|4087	ADSS2|AKT1|EPHB2|SMAD2	0
DisGeNET	35	Age at menopause		-2.4	9.6	4.8	30284	129	73	3	4.1	2.3	159|26003|285527	ADSS2|GORASP2|FRYL	0
DisGeNET	35	High, narrow palate		-2.4	9.6	4.8	30284	129	73	3	4.1	2.3	1107|23036|80816	CHD3|ZNF292|ASXL3	0
DisGeNET	35	Severe intellectual disability		-2.4	4.8	3.9	30284	429	73	5	6.8	3	132|2009|25914|80816|259232	ADK|EML1|RTTN|ASXL3|NALCN	0
DisGeNET	35	Severe global developmental delay		-2.4	9.6	4.8	30284	130	73	3	4.1	2.3	132|25914|80816	ADK|RTTN|ASXL3	0
DisGeNET	35	Acoustic Neuroma		-2.4	9.5	4.8	30284	131	73	3	4.1	2.3	20|207|2048	ABCA2|AKT1|EPHB2	0
DisGeNET	35	Well Differentiated Oligodendroglioma		-2.4	6.1	4.2	30284	270	73	4	5.5	2.7	207|2048|2146|9699	AKT1|EPHB2|EZH2|RIMS2	0
DisGeNET	35	Primary cholangiocarcinoma of intrahepatic biliary tract		-2.4	6.1	4.1	30284	274	73	4	5.5	2.7	174|207|2146|4087	AFP|AKT1|EZH2|SMAD2	0
DisGeNET	35	Hernia		-2.4	9.2	4.7	30284	136	73	3	4.1	2.3	207|10725|259232	AKT1|NFAT5|NALCN	0
DisGeNET	35	Malignant neoplasm of nasopharynx		-2.4	9.2	4.7	30284	136	73	3	4.1	2.3	207|2146|143872	AKT1|EZH2|ARHGAP42	0
DisGeNET	35	Congenital pectus carinatum		-2.3	9	4.6	30284	138	73	3	4.1	2.3	7068|23036|259232	THRB|ZNF292|NALCN	0
DisGeNET	35	Urothelial Carcinoma		-2.3	4.6	3.8	30284	448	73	5	6.8	3	207|2048|2146|8874|9122	AKT1|EPHB2|EZH2|ARHGEF7|SLC16A4	0
DisGeNET	35	Precursor T-Cell Lymphoblastic Leukemia-Lymphoma		-2.3	3.9	3.6	30284	644	73	6	8.2	3.2	20|207|2009|2048|2146|22978	ABCA2|AKT1|EML1|EPHB2|EZH2|NT5C2	0
DisGeNET	35	Hyperalgesia		-2.3	4.6	3.8	30284	451	73	5	6.8	3	132|207|2048|10725|22978	ADK|AKT1|EPHB2|NFAT5|NT5C2	0
DisGeNET	35	Secondary malignant neoplasm of bone		-2.3	3.8	3.6	30284	647	73	6	8.2	3.2	174|207|2048|2146|9122|9732	AFP|AKT1|EPHB2|EZH2|SLC16A4|DOCK4	0
DisGeNET	35	Chordoma		-2.3	8.9	4.6	30284	140	73	3	4.1	2.3	207|2048|2146	AKT1|EPHB2|EZH2	0
DisGeNET	35	Abnormality of the dentition		-2.3	8.9	4.6	30284	140	73	3	4.1	2.3	1107|80816|259232	CHD3|ASXL3|NALCN	0
DisGeNET	35	Metastatic castration-resistant prostate cancer		-2.3	8.9	4.6	30284	140	73	3	4.1	2.3	207|2048|2146	AKT1|EPHB2|EZH2	0
DisGeNET	35	oligodendroglioma		-2.3	5.9	4.1	30284	282	73	4	5.5	2.7	207|2048|2146|9699	AKT1|EPHB2|EZH2|RIMS2	0
DisGeNET	35	Squamous cell carcinoma of skin		-2.3	4.5	3.7	30284	458	73	5	6.8	3	207|2048|2146|4087|9886	AKT1|EPHB2|EZH2|SMAD2|RHOBTB1	0
DisGeNET	35	Anoxia		-2.3	5.8	4	30284	287	73	4	5.5	2.7	132|174|207|9122	ADK|AFP|AKT1|SLC16A4	0
DisGeNET	35	Cancer of Nasopharynx		-2.3	8.6	4.5	30284	145	73	3	4.1	2.3	207|2146|143872	AKT1|EZH2|ARHGAP42	0
DisGeNET	35	Mean blood pressure		-2.3	8.5	4.5	30284	146	73	3	4.1	2.3	9444|22978|143872	QKI|NT5C2|ARHGAP42	0
DisGeNET	35	Polycythemia Vera		-2.3	5.7	4	30284	291	73	4	5.5	2.7	207|2048|2146|8874	AKT1|EPHB2|EZH2|ARHGEF7	0
DisGeNET	35	Liver Failure		-2.3	5.7	3.9	30284	293	73	4	5.5	2.7	174|207|2146|22978	AFP|AKT1|EZH2|NT5C2	0
DisGeNET	35	Follicular thyroid carcinoma		-2.3	5.7	3.9	30284	293	73	4	5.5	2.7	207|2146|4969|7068	AKT1|EZH2|OGN|THRB	0
DisGeNET	35	Intrahepatic Cholangiocarcinoma		-2.3	4.4	3.7	30284	470	73	5	6.8	3	174|207|2048|2146|4087	AFP|AKT1|EPHB2|EZH2|SMAD2	0
DisGeNET	35	Malignant neoplasm of brain		-2.3	5.6	3.9	30284	294	73	4	5.5	2.7	20|207|2048|2146	ABCA2|AKT1|EPHB2|EZH2	0
DisGeNET	35	Spasticity, CTCAE		-2.2	4.3	3.6	30284	477	73	5	6.8	3	2009|2146|6328|25914|80224	EML1|EZH2|SCN3A|RTTN|NUBPL	0
DisGeNET	35	Ki-1+ Anaplastic Large Cell Lymphoma		-2.2	5.5	3.9	30284	300	73	4	5.5	2.7	207|2048|2146|8874	AKT1|EPHB2|EZH2|ARHGEF7	0
DisGeNET	35	Adult Oligodendroglioma		-2.2	8.1	4.3	30284	154	73	3	4.1	2.3	207|2146|9699	AKT1|EZH2|RIMS2	0
DisGeNET	35	Childhood Oligodendroglioma		-2.2	8.1	4.3	30284	154	73	3	4.1	2.3	207|2146|9699	AKT1|EZH2|RIMS2	0
DisGeNET	35	Endometriosis of uterus		-2.2	8.1	4.3	30284	154	73	3	4.1	2.3	207|2048|2146	AKT1|EPHB2|EZH2	0
DisGeNET	35	Kyphosis deformity of spine		-2.2	5.5	3.8	30284	304	73	4	5.5	2.7	207|2048|2146|80816	AKT1|EPHB2|EZH2|ASXL3	0
DisGeNET	35	Dysarthria		-2.2	4.3	3.6	30284	487	73	5	6.8	3	20|1107|2146|25914|80224	ABCA2|CHD3|EZH2|RTTN|NUBPL	0
DisGeNET	35	Prominent forehead		-2.2	7.8	4.2	30284	159	73	3	4.1	2.3	1107|80816|259232	CHD3|ASXL3|NALCN	0
DisGeNET	35	Right Ventricular Hypertrophy		-2.2	7.8	4.2	30284	160	73	3	4.1	2.3	207|2048|2146	AKT1|EPHB2|EZH2	0
DisGeNET	35	Autoimmune thyroiditis		-2.2	7.7	4.2	30284	161	73	3	4.1	2.3	174|2048|400757	AFP|EPHB2|C1orf141	0
DisGeNET	35	Congenital arteriovenous malformation		-2.1	7.6	4.2	30284	163	73	3	4.1	2.3	20|207|2048	ABCA2|AKT1|EPHB2	0
DisGeNET	35	Joint stiffness		-2.1	7.6	4.2	30284	163	73	3	4.1	2.3	207|2146|259232	AKT1|EZH2|NALCN	0
DisGeNET	35	Keloid		-2.1	7.5	4.1	30284	165	73	3	4.1	2.3	207|4087|25914	AKT1|SMAD2|RTTN	0
DisGeNET	35	Strabismus		-2.1	3.5	3.3	30284	716	73	6	8.2	3.2	207|1107|2146|80224|80816|259232	AKT1|CHD3|EZH2|NUBPL|ASXL3|NALCN	0
DisGeNET	35	Oestrogen receptor positive breast cancer		-2.1	4.1	3.4	30284	510	73	5	6.8	3	207|2048|2146|4087|8874	AKT1|EPHB2|EZH2|SMAD2|ARHGEF7	0
DisGeNET	35	Malignant Glioma		-2.1	3.4	3.3	30284	724	73	6	8.2	3.2	207|1657|2048|2146|8874|9444	AKT1|DMXL1|EPHB2|EZH2|ARHGEF7|QKI	0
DisGeNET	35	Pituitary Adenoma		-2.1	7.3	4.1	30284	170	73	3	4.1	2.3	207|2048|2146	AKT1|EPHB2|EZH2	0
DisGeNET	35	Pervasive Development Disorder		-2.1	5.1	3.6	30284	328	73	4	5.5	2.7	207|2146|6328|23036	AKT1|EZH2|SCN3A|ZNF292	0
DisGeNET	35	Microstomia		-2.1	7.2	4	30284	172	73	3	4.1	2.3	207|25914|259232	AKT1|RTTN|NALCN	0
DisGeNET	35	Invasive Carcinoma		-2.1	7.2	4	30284	173	73	3	4.1	2.3	207|2146|10659	AKT1|EZH2|CELF2	0
DisGeNET	35	Tumor Immunity		-2	4.9	3.6	30284	337	73	4	5.5	2.7	174|207|2048|2146	AFP|AKT1|EPHB2|EZH2	0
DisGeNET	35	Anaplasia		-2	3.9	3.3	30284	538	73	5	6.8	3	174|207|2048|2146|4087	AFP|AKT1|EPHB2|EZH2|SMAD2	0
DisGeNET	35	Gastrointestinal Neoplasms		-2	6.8	3.9	30284	182	73	3	4.1	2.3	174|207|2048	AFP|AKT1|EPHB2	0
DisGeNET	35	Hypoxic-Ischemic Encephalopathy		-2	6.8	3.9	30284	182	73	3	4.1	2.3	207|2048|2146	AKT1|EPHB2|EZH2	0
DisGeNET	35	Ovarian Carcinoma		-2	3.8	3.3	30284	539	73	5	6.8	3	174|207|2048|2146|8874	AFP|AKT1|EPHB2|EZH2|ARHGEF7	0
DisGeNET	35	Malignant neoplasm of mouth		-2	3.3	3.1	30284	756	73	6	8.2	3.2	207|2048|2146|8874|9122|440279	AKT1|EPHB2|EZH2|ARHGEF7|SLC16A4|UNC13C	0
DisGeNET	35	Liver regeneration disorder		-2	4.8	3.5	30284	346	73	4	5.5	2.7	174|207|2048|4087	AFP|AKT1|EPHB2|SMAD2	0
DisGeNET	35	Inflammatory Breast Carcinoma		-2	6.8	3.9	30284	183	73	3	4.1	2.3	207|2146|8874	AKT1|EZH2|ARHGEF7	0
