# Supplementary material for: Cell-free DNA fragmentomics for preeclampsia risk assessment
Source: Nat Commun. 2026 May 2;17:5957. doi: 10.1038/s41467-026-72682-4 (PMC13342102; doi:10.1038/s41467-026-72682-4)
Supplement: Supplementary file 9 — Supplementary Data 6 [file 41467_2026_72682_MOESM9_ESM.xlsx]

## Sheet: Supplementary Data 6
Supplementary Data 6. The enrichment of pathways, biological processes and human gene-disease associations on a gene set with differential gini coefficients between early-onset PE pregnancies and controls
Category	GO	Description	PARENT_GO	LogP	Enrichment	Z-score	#TotalGeneInLibrary	#GeneInGO	#GeneInHitList	#GeneInGOAndHitList	%InGO	STDV %InGO	GeneID	Hits	Log(q-value)
GO Biological Processes	GO:0051056	regulation of small GTPase mediated signal transduction	19_GO:0050896 response to stimulus	-15	3	9.8	30284	303	2098	64	3.1	0.38	29|1123|1902|3688|4650|4914|5909|5923|5924|7052|7074|7409|8729|8831|8997|9265|9267|9411|9639|9824|9826|9901|9927|9928|9938|10144|10252|10507|10603|22821|22898|23092|23108|23263|23268|23348|23362|23370|23380|23550|25791|26037|55160|55200|55619|55843|56990|57148|57186|57221|57449|57568|64283|79658|79822|80728|84952|84986|85440|89846|90627|121512|157285|201176	ABR|CHN1|LPAR1|ITGB1|MYO9B|NTRK1|RAP1GAP|RASGRF1|RASGRF2|TGM2|TIAM1|VAV1|GBF1|SYNGAP1|KALRN|CYTH3|CYTH1|ARHGAP29|ARHGEF10|ARHGAP11A|ARHGEF11|SRGAP3|MFN2|KIF14|ARHGAP25|FAM13A|SPRY1|SEMA4D|SH2B2|RASA3|DENND3|ARHGAP26|RAP1GAP2|MCF2L|DNMBP|DOCK9|PSD3|ARHGEF18|SRGAP2|PSD4|NGEF|SIPA1L1|ARHGEF10L|PLEKHG6|DOCK10|ARHGAP15|CDC42SE2|RALGAPB|RALGAPA2|ARFGEF3|PLEKHG5|SIPA1L2|ARHGEF28|ARHGAP10|ARHGAP28|ARHGAP…	-11
Reactome Gene Sets	R-HSA-9012999	RHO GTPase cycle		-14	2.7	9.2	30284	382	2098	72	3.4	0.4	29|832|1123|2040|2802|2889|3071|3163|3688|3954|3998|4650|5058|5062|5337|5783|5924|7074|7409|8773|8997|9462|9497|9590|9639|9824|9901|9928|9938|10144|10160|10818|11060|11075|23092|23221|23348|23370|23380|25791|26999|50508|55160|55200|55619|55789|55843|55968|56924|56990|57216|57579|63916|79598|79658|80728|81624|84986|85440|89846|90627|91010|92799|121512|123720|124056|124540|143098|157285|201176|2841…	ABR|CAPZB|CHN1|STOM|GOLGA3|RAPGEF1|NCKAP1L|HMOX2|ITGB1|LETM1|LMAN1|MYO9B|PAK1|PAK2|PLD1|PTPN13|RASGRF2|TIAM1|VAV1|SNAP23|KALRN|RASAL2|SLC4A7|AKAP12|ARHGEF10|ARHGAP11A|SRGAP3|KIF14|ARHGAP25|FAM13A|FARP1|FRS2|WWP2|STMN2|ARHGAP26|RHOBTB2|DOCK9|ARHGEF18|SRGAP2|NGEF|CYFIP2|NOX3|ARHGEF10L|PLEKHG6|DOCK10|DEPDC1B|ARHGAP15|NSFL1C|PAK6|CDC42SE2|VANGL2|FAM135A|ELMO2|CEP97|ARHGAP10|ARHGAP39|DIAPH3|ARHGAP19|D…	-10
GO Biological Processes	GO:0000902	cell morphogenesis	19_GO:0032502 developmental process	-12	2.1	8	30284	706	2098	102	4.9	0.47	104|322|658|1007|1010|1123|1385|1600|1630|1996|2045|2115|2534|2596|2737|2823|3071|3280|3480|3688|3694|3908|3975|4009|4036|4650|4781|4891|4897|4914|5048|5058|5457|5469|5794|5800|6259|6285|6324|6446|6643|6781|6904|7007|7074|7477|7798|8482|8522|8609|8831|8997|9499|10160|10371|10427|10487|10494|10507|22871|22911|23026|23077|23114|23380|26999|27255|28513|29993|51057|51225|51265|51441|51466|51761|54437…	ADARB1|APBB1|BMPR1B|CDH9|CDH12|CHN1|CREB1|DAB1|DCC|ELAVL4|EPHA7|ETV1|FYN|GAP43|GLI3|GPM6A|NCKAP1L|HES1|IGF1R|ITGB1|ITGB6|LAMA2|LHX1|LMX1A|LRP2|MYO9B|NFIB|SLC11A2|NRCAM|NTRK1|PAFAH1B1|PAK1|POU4F1|MED1|PTPRH|PTPRO|RYK|S100B|SCN1B|SGK1|SNX2|STC1|TBCD|TECTA|TIAM1|WNT7B|LUZP1|SEMA7A|GAS7|KLF7|SYNGAP1|KALRN|MYOT|FARP1|SEMA3A|SEC24B|CAP1|STK25|SEMA4D|NLGN1|WDR47|MYO16|MYCBP2|NFASC|SRGAP2|CYFIP2|CNTN6|CD…	-8
Reactome Gene Sets	R-HSA-194315	Signaling by Rho GTPases		-12	2.2	7.9	30284	605	2098	91	4.3	0.44	29|832|1062|1123|1856|2040|2802|2889|3071|3163|3688|3954|3998|4628|4650|5048|5058|5062|5337|5578|5600|5783|5903|5924|6279|7074|7409|8345|8356|8773|8997|9462|9497|9590|9639|9824|9901|9928|9938|10109|10144|10160|10818|11060|11075|23092|23122|23221|23348|23370|23380|25791|26999|50508|51143|55160|55200|55619|55789|55843|55968|56924|56990|57216|57579|63916|64105|79598|79658|79902|80728|81624|84617|847…	ABR|CAPZB|CENPE|CHN1|DVL2|STOM|GOLGA3|RAPGEF1|NCKAP1L|HMOX2|ITGB1|LETM1|LMAN1|MYH10|MYO9B|PAFAH1B1|PAK1|PAK2|PLD1|PRKCA|MAPK11|PTPN13|RANBP2|RASGRF2|S100A8|TIAM1|VAV1|H2BC9|H3C12|SNAP23|KALRN|RASAL2|SLC4A7|AKAP12|ARHGEF10|ARHGAP11A|SRGAP3|KIF14|ARHGAP25|ARPC2|FAM13A|FARP1|FRS2|WWP2|STMN2|ARHGAP26|CLASP2|RHOBTB2|DOCK9|ARHGEF18|SRGAP2|NGEF|CYFIP2|NOX3|DYNC1LI1|ARHGEF10L|PLEKHG6|DOCK10|DEPDC1B|ARHGA…	-7.9
Reactome Gene Sets	R-HSA-9716542	Signaling by Rho GTPases, Miro GTPases and RHOBTB3		-11	2.1	7.9	30284	619	2098	92	4.4	0.45	29|832|1062|1123|1856|2040|2802|2889|3071|3163|3688|3954|3998|4628|4650|5048|5058|5062|5337|5578|5600|5783|5903|5924|6279|7074|7409|8345|8356|8773|8997|9462|9497|9590|9639|9824|9901|9927|9928|9938|10109|10144|10160|10818|11060|11075|23092|23122|23221|23348|23370|23380|25791|26999|50508|51143|55160|55200|55619|55789|55843|55968|56924|56990|57216|57579|63916|64105|79598|79658|79902|80728|81624|8461…	ABR|CAPZB|CENPE|CHN1|DVL2|STOM|GOLGA3|RAPGEF1|NCKAP1L|HMOX2|ITGB1|LETM1|LMAN1|MYH10|MYO9B|PAFAH1B1|PAK1|PAK2|PLD1|PRKCA|MAPK11|PTPN13|RANBP2|RASGRF2|S100A8|TIAM1|VAV1|H2BC9|H3C12|SNAP23|KALRN|RASAL2|SLC4A7|AKAP12|ARHGEF10|ARHGAP11A|SRGAP3|MFN2|KIF14|ARHGAP25|ARPC2|FAM13A|FARP1|FRS2|WWP2|STMN2|ARHGAP26|CLASP2|RHOBTB2|DOCK9|ARHGEF18|SRGAP2|NGEF|CYFIP2|NOX3|DYNC1LI1|ARHGEF10L|PLEKHG6|DOCK10|DEPDC1B|…	-7.8
Reactome Gene Sets	R-HSA-9013149	RAC1 GTPase cycle		-11	3.6	8.7	30284	154	2098	38	1.8	0.29	29|1123|3071|3688|4650|5058|5062|5337|5924|7074|7409|8773|8997|9639|9901|9938|10144|10160|23092|23348|23370|23380|25791|26999|50508|55200|55619|55789|55843|56924|79658|80728|81624|85440|124056|143098|201176|644150	ABR|CHN1|NCKAP1L|ITGB1|MYO9B|PAK1|PAK2|PLD1|RASGRF2|TIAM1|VAV1|SNAP23|KALRN|ARHGEF10|SRGAP3|ARHGAP25|FAM13A|FARP1|ARHGAP26|DOCK9|ARHGEF18|SRGAP2|NGEF|CYFIP2|NOX3|PLEKHG6|DOCK10|DEPDC1B|ARHGAP15|PAK6|ARHGAP10|ARHGAP39|DIAPH3|DOCK7|NOXO1|MPP7|ARHGAP27|WIPF3	-7.8
GO Biological Processes	GO:0048858	cell projection morphogenesis	19_GO:0032502 developmental process	-11	2.3	7.9	30284	510	2098	80	3.8	0.42	104|322|658|1123|1385|1600|1630|1996|2045|2115|2534|2596|2737|2823|3071|3480|3688|3908|3975|4009|4036|4650|4781|4891|4897|4914|5048|5058|5457|5794|5800|6259|6285|6324|6446|6643|7074|7477|8482|8522|8609|8831|8997|9499|10160|10371|10494|10507|22871|22911|23026|23077|23114|23380|26999|27255|29993|51225|51265|51466|51761|54437|55619|56924|57216|57453|57731|63923|64218|64283|80031|80208|85440|123904|1…	ADARB1|APBB1|BMPR1B|CHN1|CREB1|DAB1|DCC|ELAVL4|EPHA7|ETV1|FYN|GAP43|GLI3|GPM6A|NCKAP1L|IGF1R|ITGB1|LAMA2|LHX1|LMX1A|LRP2|MYO9B|NFIB|SLC11A2|NRCAM|NTRK1|PAFAH1B1|PAK1|POU4F1|PTPRH|PTPRO|RYK|S100B|SCN1B|SGK1|SNX2|TIAM1|WNT7B|SEMA7A|GAS7|KLF7|SYNGAP1|KALRN|MYOT|FARP1|SEMA3A|STK25|SEMA4D|NLGN1|WDR47|MYO16|MYCBP2|NFASC|SRGAP2|CYFIP2|CNTN6|PACSIN1|ABI3|CDKL3|EVL|ATP8A2|SEMA5B|DOCK10|PAK6|VANGL2|DSCAML1…	-7.8
GO Biological Processes	GO:0120039	plasma membrane bounded cell projection morphogenesis	19_GO:0032502 developmental process	-11	2.3	7.8	30284	503	2098	79	3.8	0.42	104|322|658|1123|1385|1600|1630|1996|2045|2115|2534|2596|2737|2823|3071|3480|3688|3908|3975|4009|4036|4650|4781|4891|4897|4914|5048|5058|5457|5794|5800|6259|6285|6324|6446|6643|7074|7477|8482|8522|8609|8831|8997|9499|10160|10371|10494|10507|22871|22911|23026|23077|23114|23380|26999|27255|29993|51265|51466|51761|54437|55619|56924|57216|57453|57731|63923|64218|64283|80031|80208|85440|123904|144165|…	ADARB1|APBB1|BMPR1B|CHN1|CREB1|DAB1|DCC|ELAVL4|EPHA7|ETV1|FYN|GAP43|GLI3|GPM6A|NCKAP1L|IGF1R|ITGB1|LAMA2|LHX1|LMX1A|LRP2|MYO9B|NFIB|SLC11A2|NRCAM|NTRK1|PAFAH1B1|PAK1|POU4F1|PTPRH|PTPRO|RYK|S100B|SCN1B|SGK1|SNX2|TIAM1|WNT7B|SEMA7A|GAS7|KLF7|SYNGAP1|KALRN|MYOT|FARP1|SEMA3A|STK25|SEMA4D|NLGN1|WDR47|MYO16|MYCBP2|NFASC|SRGAP2|CYFIP2|CNTN6|PACSIN1|CDKL3|EVL|ATP8A2|SEMA5B|DOCK10|PAK6|VANGL2|DSCAML1|SPTB…	-7.7
GO Biological Processes	GO:0031175	neuron projection development	19_GO:0032502 developmental process	-11	2	7.5	30284	717	2098	100	4.8	0.47	104|322|658|1123|1268|1385|1600|1630|1996|2045|2115|2534|2596|2737|2823|3071|3280|3480|3688|3908|3975|4009|4036|4734|4781|4891|4897|4914|5048|5058|5062|5457|5794|5800|5923|6259|6285|6324|6446|7007|7074|7477|7988|8482|8522|8609|8831|8997|9218|9499|10160|10371|10427|10494|10507|11075|22871|22911|23026|23077|23114|23380|26227|26999|27255|29993|50674|51265|51466|51761|54437|54903|55607|55619|56924|57…	ADARB1|APBB1|BMPR1B|CHN1|CNR1|CREB1|DAB1|DCC|ELAVL4|EPHA7|ETV1|FYN|GAP43|GLI3|GPM6A|NCKAP1L|HES1|IGF1R|ITGB1|LAMA2|LHX1|LMX1A|LRP2|NEDD4|NFIB|SLC11A2|NRCAM|NTRK1|PAFAH1B1|PAK1|PAK2|POU4F1|PTPRH|PTPRO|RASGRF1|RYK|S100B|SCN1B|SGK1|TECTA|TIAM1|WNT7B|ZNF212|SEMA7A|GAS7|KLF7|SYNGAP1|KALRN|VAPA|MYOT|FARP1|SEMA3A|SEC24B|STK25|SEMA4D|STMN2|NLGN1|WDR47|MYO16|MYCBP2|NFASC|SRGAP2|PHGDH|CYFIP2|CNTN6|PACSIN1|…	-7.4
GO Biological Processes	GO:0048812	neuron projection morphogenesis	19_GO:0032502 developmental process	-11	2.2	7.6	30284	498	2098	77	3.7	0.41	104|322|658|1123|1385|1600|1630|1996|2045|2115|2534|2596|2737|2823|3071|3480|3688|3908|3975|4009|4036|4781|4891|4897|4914|5048|5058|5457|5794|5800|6259|6285|6324|6446|7074|7477|8482|8522|8609|8831|8997|9499|10160|10371|10494|10507|22871|22911|23026|23077|23114|23380|26999|27255|29993|51265|51466|51761|54437|55619|56924|57216|57453|57731|63923|64218|64283|80031|80208|85440|123904|144165|221692|285…	ADARB1|APBB1|BMPR1B|CHN1|CREB1|DAB1|DCC|ELAVL4|EPHA7|ETV1|FYN|GAP43|GLI3|GPM6A|NCKAP1L|IGF1R|ITGB1|LAMA2|LHX1|LMX1A|LRP2|NFIB|SLC11A2|NRCAM|NTRK1|PAFAH1B1|PAK1|POU4F1|PTPRH|PTPRO|RYK|S100B|SCN1B|SGK1|TIAM1|WNT7B|SEMA7A|GAS7|KLF7|SYNGAP1|KALRN|MYOT|FARP1|SEMA3A|STK25|SEMA4D|NLGN1|WDR47|MYO16|MYCBP2|NFASC|SRGAP2|CYFIP2|CNTN6|PACSIN1|CDKL3|EVL|ATP8A2|SEMA5B|DOCK10|PAK6|VANGL2|DSCAML1|SPTBN4|TNN|SEMA…	-7.2
GO Biological Processes	GO:0051606	detection of stimulus	19_GO:0050896 response to stimulus	-11	2	7.4	30284	674	2098	95	4.5	0.45	846|949|1301|1470|2534|2776|2793|3776|3777|4891|4914|4992|4995|5058|5132|5310|5470|6010|6011|6262|6335|6863|7096|7439|8386|8390|10333|10392|11190|22911|23349|23621|23643|26245|26246|26333|26338|26341|26494|26529|26534|50508|50832|50840|51761|54437|58484|63982|79290|79544|81050|81099|81127|81341|81470|81696|84059|93589|119682|119687|119749|119772|119774|120775|127074|128372|130075|135948|143496|21…	CASR|SCARB1|COL11A1|CST2|FYN|GNAQ|GNGT2|KCNK2|KCNK3|SLC11A2|NTRK1|OR1F1|OR3A2|PAK1|PDC|PKD1|PPEF2|RHO|GRK1|RYR2|SCN9A|TAC1|TLR1|BEST1|OR1D5|OR1G1|TLR6|NOD1|CEP250|WDR47|PHF24|BACE1|LY96|OR2M4|OR2L2|OR7A17|OR5L2|OR5H1|OR8G1|OR12D2|OR10G2|NOX3|TAS2R4|TAS2R14|ATP8A2|SEMA5B|NLRC4|ANO3|OR13A1|OR4K1|OR5AC2|OR4F17|OR4K15|OR10W1|OR2G2|OR5V1|ADGRV1|CACNA2D4|OR51L1|OR51A7|OR4C46|OR52M1|OR52K2|OR2D3|OR2T4|O…	-7.2
Reactome Gene Sets	R-HSA-9013148	CDC42 GTPase cycle		-9.9	3.6	8.1	30284	128	2098	32	1.5	0.27	29|1123|2040|4650|5058|5062|5337|5924|7074|8773|9639|9901|10160|23092|23348|23380|25791|55619|55789|56924|56990|79658|80728|81624|85440|89846|90627|91010|92799|121512|201176|644150	ABR|CHN1|STOM|MYO9B|PAK1|PAK2|PLD1|RASGRF2|TIAM1|SNAP23|ARHGEF10|SRGAP3|FARP1|ARHGAP26|DOCK9|SRGAP2|NGEF|DOCK10|DEPDC1B|PAK6|CDC42SE2|ARHGAP10|ARHGAP39|DIAPH3|DOCK7|FGD3|STARD13|FMNL3|SHKBP1|FGD4|ARHGAP27|WIPF3	-6.6
Reactome Gene Sets	R-HSA-388396	GPCR downstream signalling		-9.9	2.1	7.2	30284	573	2098	83	4	0.43	29|111|156|157|208|814|846|1081|1131|1237|1268|1385|1902|2358|2359|2774|2776|2793|2829|2838|2864|2867|2913|2914|2922|3060|3269|3361|3362|3576|3579|3627|3688|3973|4544|4887|4893|5058|5142|5150|5321|5332|5539|5575|5578|5581|5737|5924|5996|5997|5999|6010|6196|6363|6753|6846|6863|7074|7409|8111|8997|9287|9628|9639|9934|10161|10803|11251|23370|23533|25791|26575|26960|50832|50840|53831|55160|57007|5934…	ABR|ADCY5|GRK2|GRK3|AKT2|CAMK4|CASR|CGA|CHRM3|CCR8|CNR1|CREB1|LPAR1|FPR2|FPR3|GNAL|GNAQ|GNGT2|XCR1|GPR15|FFAR1|FFAR2|GRM3|GRM4|GRP|HCRT|HRH1|HTR5A|HTR6|CXCL8|CXCR2|CXCL10|ITGB1|LHCGR|MTNR1B|NPY2R|NRAS|PAK1|PDE4B|PDE7A|PLA2G4A|PLCB4|PPY|PRKAR1B|PRKCA|PRKCE|PTGFR|RASGRF2|RGS1|RGS2|RGS4|RHO|RPS6KA2|CCL19|SSTR3|XCL2|TAC1|TIAM1|VAV1|GPR68|KALRN|TAAR2|RGS6|ARHGEF10|P2RY14|LPAR6|CCR9|PTGDR2|ARHGEF18|PIK…	-6.6
GO Biological Processes	GO:0048667	cell morphogenesis involved in neuron differentiation	19_GO:0032502 developmental process	-9.8	2.3	7.3	30284	449	2098	70	3.3	0.39	104|322|658|1123|1385|1600|1630|1996|2045|2115|2534|2596|2737|3280|3480|3688|3908|3975|4009|4781|4891|4897|4914|5048|5457|5794|5800|6259|6285|6324|6904|7007|7477|8482|8609|8831|8997|9499|10160|10371|10427|10494|10507|22911|23077|23114|26999|27255|51057|51466|51761|54437|55619|57216|57453|57731|63923|64218|64283|80031|80208|85440|85451|144165|221692|285220|644168|645104|653781|728378	ADARB1|APBB1|BMPR1B|CHN1|CREB1|DAB1|DCC|ELAVL4|EPHA7|ETV1|FYN|GAP43|GLI3|HES1|IGF1R|ITGB1|LAMA2|LHX1|LMX1A|NFIB|SLC11A2|NRCAM|NTRK1|PAFAH1B1|POU4F1|PTPRH|PTPRO|RYK|S100B|SCN1B|TBCD|TECTA|WNT7B|SEMA7A|KLF7|SYNGAP1|KALRN|MYOT|FARP1|SEMA3A|SEC24B|STK25|SEMA4D|WDR47|MYCBP2|NFASC|CYFIP2|CNTN6|WDPCP|EVL|ATP8A2|SEMA5B|DOCK10|VANGL2|DSCAML1|SPTBN4|TNN|SEMA4A|ARHGEF28|SEMA6D|SPG11|DOCK7|UNK|PRICKLE1|PHACT…	-6.6
GO Biological Processes	GO:0043547	positive regulation of GTPase activity	19_GO:0065007 biological regulation	-9.6	3.7	8	30284	117	2098	30	1.4	0.26	29|2302|2889|3688|4914|5909|5923|5996|6363|6422|7052|7074|7813|9628|9639|9712|9824|9905|10507|22930|23161|23348|23380|26037|55619|57148|57186|57589|85440|107080638	ABR|FOXJ1|RAPGEF1|ITGB1|NTRK1|RAP1GAP|RASGRF1|RGS1|CCL19|SFRP1|TGM2|TIAM1|EVI5|RGS6|ARHGEF10|USP6NL|ARHGAP11A|SGSM2|SEMA4D|RAB3GAP1|SNX13|DOCK9|SRGAP2|SIPA1L1|DOCK10|RALGAPB|RALGAPA2|RIC1|DOCK7|TBC1D7-LOC100130357	-6.5
GO Biological Processes	GO:0120035	regulation of plasma membrane bounded cell projection organization	19_GO:0050789 regulation of biological process	-9.6	2	7	30284	650	2098	90	4.3	0.44	322|466|688|1123|1268|1600|1630|1902|1996|2045|2534|2596|2803|2823|2889|2895|3273|3280|3480|4690|4734|4897|4914|4915|5048|5058|5062|5337|5789|5800|5909|5997|6259|6324|6363|6422|6695|7046|7074|7798|8482|8831|8837|9727|10109|10198|10371|10494|10507|10630|10807|11075|11135|11178|22871|22876|23077|23105|23224|23345|23394|23654|25791|26037|27152|29993|50674|50807|51057|51196|51225|51265|51466|51657|51…	APBB1|ATF1|KLF5|CHN1|CNR1|DAB1|DCC|LPAR1|ELAVL4|EPHA7|FYN|GAP43|GOLGA4|GPM6A|RAPGEF1|GRID2|HRG|HES1|IGF1R|NCK1|NEDD4|NRCAM|NTRK1|NTRK2|PAFAH1B1|PAK1|PAK2|PLD1|PTPRD|PTPRO|RAP1GAP|RGS2|RYK|SCN1B|CCL19|SFRP1|SPOCK1|TGFBR1|TIAM1|LUZP1|SEMA7A|SYNGAP1|CFLAR|RAB11FIP3|ARPC2|MPHOSPH9|SEMA3A|STK25|SEMA4D|PDPN|ENTR1|STMN2|CDC42EP1|LZTS1|NLGN1|INPP5F|MYCBP2|FSTL4|SYNE2|SYNE1|ADNP|PLXNB2|NGEF|SIPA1L1|INTU|P…	-6.5
GO Biological Processes	GO:0050865	regulation of cell activation	19_GO:0032501 multicellular organismal process	-9.5	2	7	30284	653	2098	90	4.3	0.44	558|639|652|814|921|923|933|941|969|1268|1493|2268|2302|2534|2737|2776|3071|3117|3127|3135|3273|3280|3458|3552|3567|3592|3620|3821|3824|4092|4292|4345|4690|4976|5169|5321|5578|5618|5914|6363|6422|6504|6604|6622|6830|6935|7128|7409|8600|8764|8832|9580|9840|10062|10333|10464|10630|10666|10673|11005|11146|11148|22806|22890|23476|26276|26762|30009|55012|55193|57162|57678|57829|64092|64600|79155|79679…	AXL|PRDM1|BMP4|CAMK4|CD5|CD6|CD22|CD80|CD69|CNR1|CTLA4|FGR|FOXJ1|FYN|GLI3|GNAQ|NCKAP1L|HLA-DQA1|HLA-DRB5|HLA-G|HRG|HES1|IFNG|IL1A|IL5|IL12A|IDO1|KLRC1|KLRD1|SMAD7|MLH1|CD200|NCK1|OPA1|ENPP3|PLA2G4A|PRKCA|PRLR|RARA|CCL19|SFRP1|SLAMF1|SMARCD3|SNCA|SUPT6H|ZEB1|TNFAIP3|VAV1|TNFSF11|TNFRSF14|CD84|SOX13|TESPA1|NR1H3|TLR6|PIBF1|PDPN|CD226|TNFSF13B|SPINK5|GLMN|HHLA2|IKZF3|ZBTB1|BRD4|VPS33B|HAVCR1|TBX21|P…	-6.4
GO Biological Processes	GO:0031344	regulation of cell projection organization	19_GO:0050789 regulation of biological process	-9.4	2	6.9	30284	667	2098	91	4.3	0.44	322|466|688|1123|1268|1600|1630|1856|1902|1996|2045|2534|2596|2803|2823|2889|2895|3273|3280|3480|4690|4734|4897|4914|4915|5048|5058|5062|5337|5789|5800|5909|5997|6259|6324|6363|6422|6695|7046|7074|7798|8482|8831|8837|9727|10109|10198|10371|10494|10507|10630|10807|11075|11135|11178|22871|22876|23077|23105|23224|23345|23394|23654|25791|26037|27152|29993|50674|50807|51057|51196|51225|51265|51466|516…	APBB1|ATF1|KLF5|CHN1|CNR1|DAB1|DCC|DVL2|LPAR1|ELAVL4|EPHA7|FYN|GAP43|GOLGA4|GPM6A|RAPGEF1|GRID2|HRG|HES1|IGF1R|NCK1|NEDD4|NRCAM|NTRK1|NTRK2|PAFAH1B1|PAK1|PAK2|PLD1|PTPRD|PTPRO|RAP1GAP|RGS2|RYK|SCN1B|CCL19|SFRP1|SPOCK1|TGFBR1|TIAM1|LUZP1|SEMA7A|SYNGAP1|CFLAR|RAB11FIP3|ARPC2|MPHOSPH9|SEMA3A|STK25|SEMA4D|PDPN|ENTR1|STMN2|CDC42EP1|LZTS1|NLGN1|INPP5F|MYCBP2|FSTL4|SYNE2|SYNE1|ADNP|PLXNB2|NGEF|SIPA1L1|I…	-6.3
Reactome Gene Sets	R-HSA-372790	Signaling by GPCR		-9.3	2	6.9	30284	648	2098	89	4.2	0.44	29|111|156|157|208|814|846|1081|1131|1237|1268|1385|1902|2358|2359|2774|2776|2793|2829|2838|2859|2864|2867|2913|2914|2922|3060|3269|3361|3362|3576|3579|3627|3688|3973|4544|4887|4893|5058|5142|5150|5321|5332|5539|5575|5578|5581|5737|5924|5996|5997|5999|6010|6196|6363|6753|6846|6863|7074|7409|7477|7482|8111|8997|9287|9628|9639|9934|10161|10803|11251|23370|23533|25791|26575|26960|27202|30817|50832|5…	ABR|ADCY5|GRK2|GRK3|AKT2|CAMK4|CASR|CGA|CHRM3|CCR8|CNR1|CREB1|LPAR1|FPR2|FPR3|GNAL|GNAQ|GNGT2|XCR1|GPR15|GPR35|FFAR1|FFAR2|GRM3|GRM4|GRP|HCRT|HRH1|HTR5A|HTR6|CXCL8|CXCR2|CXCL10|ITGB1|LHCGR|MTNR1B|NPY2R|NRAS|PAK1|PDE4B|PDE7A|PLA2G4A|PLCB4|PPY|PRKAR1B|PRKCA|PRKCE|PTGFR|RASGRF2|RGS1|RGS2|RGS4|RHO|RPS6KA2|CCL19|SSTR3|XCL2|TAC1|TIAM1|VAV1|WNT7B|WNT2B|GPR68|KALRN|TAAR2|RGS6|ARHGEF10|P2RY14|LPAR6|CCR9|P…	-6.2
GO Biological Processes	GO:0043087	regulation of GTPase activity	19_GO:0065007 biological regulation	-9.3	3.1	7.6	30284	172	2098	37	1.8	0.29	29|2302|2889|3688|4914|4915|5909|5923|5996|6363|6422|7052|7074|7409|7813|9628|9639|9712|9824|9905|10507|22930|23161|23348|23380|23637|23654|25791|26037|55619|57148|57186|57589|85440|89846|121512|107080638	ABR|FOXJ1|RAPGEF1|ITGB1|NTRK1|NTRK2|RAP1GAP|RASGRF1|RGS1|CCL19|SFRP1|TGM2|TIAM1|VAV1|EVI5|RGS6|ARHGEF10|USP6NL|ARHGAP11A|SGSM2|SEMA4D|RAB3GAP1|SNX13|DOCK9|SRGAP2|RABGAP1|PLXNB2|NGEF|SIPA1L1|DOCK10|RALGAPB|RALGAPA2|RIC1|DOCK7|FGD3|FGD4|TBC1D7-LOC100130357	-6.2
GO Biological Processes	GO:0002694	regulation of leukocyte activation	19_GO:0002376 immune system process	-9.1	2	6.8	30284	593	2098	83	4	0.43	558|639|652|814|921|923|933|941|969|1268|1493|2268|2302|2534|2737|3071|3117|3127|3135|3280|3458|3552|3567|3592|3620|3821|3824|4092|4292|4345|4690|4976|5169|5321|5618|5914|6363|6422|6504|6604|6622|6830|6935|7128|7409|8600|8764|8832|9580|9840|10062|10333|10464|10666|10673|11005|11146|11148|22806|22890|23476|26762|30009|55012|55193|57162|57678|57829|64092|64600|79155|79679|80149|83737|90865|116449|1…	AXL|PRDM1|BMP4|CAMK4|CD5|CD6|CD22|CD80|CD69|CNR1|CTLA4|FGR|FOXJ1|FYN|GLI3|NCKAP1L|HLA-DQA1|HLA-DRB5|HLA-G|HES1|IFNG|IL1A|IL5|IL12A|IDO1|KLRC1|KLRD1|SMAD7|MLH1|CD200|NCK1|OPA1|ENPP3|PLA2G4A|PRLR|RARA|CCL19|SFRP1|SLAMF1|SMARCD3|SNCA|SUPT6H|ZEB1|TNFAIP3|VAV1|TNFSF11|TNFRSF14|CD84|SOX13|TESPA1|NR1H3|TLR6|PIBF1|CD226|TNFSF13B|SPINK5|GLMN|HHLA2|IKZF3|ZBTB1|BRD4|HAVCR1|TBX21|PPP2R3C|PBRM1|PELI1|GPAM|ZP4…	-6.1
GO Biological Processes	GO:0060322	head development	19_GO:0032502 developmental process	-8.6	1.8	6.5	30284	795	2098	101	4.8	0.47	558|652|838|1385|1459|1600|1902|1996|2009|2020|2045|2066|2176|2186|2302|2534|2624|2737|2890|2895|3213|3280|3361|3362|3480|3516|3579|3688|3975|4009|4036|4040|4155|4781|4897|4915|4967|5048|5079|5083|5198|5449|5457|5469|5914|6259|6753|6935|7477|7482|7917|8482|8648|8820|8861|8893|9928|9935|10371|10427|10718|10818|22911|22930|23026|23114|23224|23287|23380|23654|25942|26227|27086|29922|29954|50674|5150…	AXL|BMP4|CASP5|CREB1|CSNK2A2|DAB1|LPAR1|ELAVL4|EML1|EN2|EPHA7|ERBB4|FANCC|BPTF|FOXJ1|FYN|GATA2|GLI3|GRIA1|GRID2|HOXB3|HES1|HTR5A|HTR6|IGF1R|RBPJ|CXCR2|ITGB1|LHX1|LMX1A|LRP2|LRP6|MBP|NFIB|NRCAM|NTRK2|OGDH|PAFAH1B1|PAX5|PAX9|PFAS|POU1F1|POU4F1|MED1|RARA|RYK|SSTR3|ZEB1|WNT7B|WNT2B|BAG6|SEMA7A|NCOA1|HESX1|LDB1|EIF2B5|KIF14|MAFB|SEMA3A|SEC24B|NRG3|FRS2|WDR47|RAB3GAP1|MYO16|NFASC|SYNE2|AGTPBP1|SRGAP2|P…	-5.6
GO Biological Processes	GO:0007409	axonogenesis	19_GO:0032502 developmental process	-8.3	2.3	6.7	30284	370	2098	58	2.8	0.36	104|322|658|1123|1385|1600|1630|2045|2115|2534|2596|2737|3480|3688|3908|3975|4009|4781|4897|4914|5048|5457|5794|5800|6259|6285|6324|7477|8482|8609|8831|8997|9499|10371|10494|10507|22911|23077|23114|26999|27255|51466|51761|54437|57216|57453|57731|63923|64218|64283|80031|80208|85440|144165|285220|644168|653781|728378	ADARB1|APBB1|BMPR1B|CHN1|CREB1|DAB1|DCC|EPHA7|ETV1|FYN|GAP43|GLI3|IGF1R|ITGB1|LAMA2|LHX1|LMX1A|NFIB|NRCAM|NTRK1|PAFAH1B1|POU4F1|PTPRH|PTPRO|RYK|S100B|SCN1B|WNT7B|SEMA7A|KLF7|SYNGAP1|KALRN|MYOT|SEMA3A|STK25|SEMA4D|WDR47|MYCBP2|NFASC|CYFIP2|CNTN6|EVL|ATP8A2|SEMA5B|VANGL2|DSCAML1|SPTBN4|TNN|SEMA4A|ARHGEF28|SEMA6D|SPG11|DOCK7|PRICKLE1|EPHA6|DRGX|POTEJ|POTEF	-5.4
GO Biological Processes	GO:0051336	regulation of hydrolase activity	19_GO:0065007 biological regulation	-8.3	2.1	6.6	30284	457	2098	67	3.2	0.38	29|336|341|841|1612|2045|2302|2889|2934|3428|3458|3688|4155|4210|4345|4891|4914|4915|5062|5269|5273|5276|5909|5923|5996|5997|6279|6363|6422|6622|6695|7052|7074|7409|7813|8710|9628|9639|9712|9824|9905|10062|10392|10507|22930|23161|23348|23380|23637|23654|23786|25791|26037|26999|50859|55619|56616|57148|57186|57589|58484|85440|89777|89846|91662|121512|107080638	ABR|APOA2|APOC1|CASP8|DAPK1|EPHA7|FOXJ1|RAPGEF1|GSN|IFI16|IFNG|ITGB1|MBP|MEFV|CD200|SLC11A2|NTRK1|NTRK2|PAK2|SERPINB6|SERPINB10|SERPINI2|RAP1GAP|RASGRF1|RGS1|RGS2|S100A8|CCL19|SFRP1|SNCA|SPOCK1|TGM2|TIAM1|VAV1|EVI5|SERPINB7|RGS6|ARHGEF10|USP6NL|ARHGAP11A|SGSM2|NR1H3|NOD1|SEMA4D|RAB3GAP1|SNX13|DOCK9|SRGAP2|RABGAP1|PLXNB2|BCL2L13|NGEF|SIPA1L1|CYFIP2|SPOCK3|DOCK10|DIABLO|RALGAPB|RALGAPA2|RIC1|NLRC4|…	-5.3
GO Biological Processes	GO:0051345	positive regulation of hydrolase activity	19_GO:0065007 biological regulation	-8.3	2.5	6.8	30284	271	2098	47	2.2	0.32	29|841|1612|2302|2889|2934|3428|3458|3688|4155|4210|4345|4891|4914|5909|5923|5996|6279|6363|6422|7052|7074|7813|9628|9639|9712|9824|9905|10062|10392|10507|22930|23161|23348|23380|23786|26037|26999|55619|56616|57148|57186|57589|58484|85440|91662|107080638	ABR|CASP8|DAPK1|FOXJ1|RAPGEF1|GSN|IFI16|IFNG|ITGB1|MBP|MEFV|CD200|SLC11A2|NTRK1|RAP1GAP|RASGRF1|RGS1|S100A8|CCL19|SFRP1|TGM2|TIAM1|EVI5|RGS6|ARHGEF10|USP6NL|ARHGAP11A|SGSM2|NR1H3|NOD1|SEMA4D|RAB3GAP1|SNX13|DOCK9|SRGAP2|BCL2L13|SIPA1L1|CYFIP2|DOCK10|DIABLO|RALGAPB|RALGAPA2|RIC1|NLRC4|DOCK7|NLRP12|TBC1D7-LOC100130357	-5.3
Reactome Gene Sets	R-HSA-9709957	Sensory Perception		-8.2	2	6.4	30284	589	2098	80	3.8	0.42	336|490|830|832|1879|2774|2914|3781|4036|4992|4995|5145|5578|6010|6011|6324|6335|6337|8386|8390|9478|9672|10170|23173|26245|26246|26333|26338|26341|26494|26529|26534|29850|50832|50840|53405|53630|79290|79544|79823|81050|81099|81127|81341|81470|81696|119682|119687|119749|119772|119774|120775|121214|127074|128372|130075|135948|219482|219960|219968|282770|284521|341416|341418|390037|390059|390275|39…	APOA2|ATP2B1|CAPZA2|CAPZB|EBF1|GNAL|GRM4|KCNN2|LRP2|OR1F1|OR3A2|PDE6A|PRKCA|RHO|GRK1|SCN1B|SCN9A|SCNN1A|OR1D5|OR1G1|CABP1|SDC3|DHRS9|METAP1|OR2M4|OR2L2|OR7A17|OR5L2|OR5H1|OR8G1|OR12D2|OR10G2|TRPM5|TAS2R4|TAS2R14|CLIC5|BCO1|OR13A1|OR4K1|CAMKMT|OR5AC2|OR4F17|OR4K15|OR10W1|OR2G2|OR5V1|OR51L1|OR51A7|OR4C46|OR52M1|OR52K2|OR2D3|SDR9C7|OR2T4|OR6N1|OR9A4|OR2F2|OR5M3|OR10Q1|OR5B21|OR10AG1|OR2L13|OR6C2|OR6…	-5.3
GO Biological Processes	GO:0007420	brain development	19_GO:0032502 developmental process	-8.2	1.8	6.3	30284	745	2098	95	4.5	0.45	558|652|838|1385|1459|1600|1902|1996|2009|2020|2045|2066|2176|2186|2302|2534|2624|2737|2890|2895|3213|3280|3361|3362|3480|3516|3579|3688|3975|4009|4036|4040|4155|4781|4897|4915|4967|5048|5079|5449|5457|5469|5914|6259|6753|6935|7477|7482|7917|8482|8648|8820|8861|8893|9928|9935|10371|10427|10718|10818|22911|22930|23026|23114|23224|23287|23380|23654|25942|26227|27086|29922|29954|50674|51506|54361|55…	AXL|BMP4|CASP5|CREB1|CSNK2A2|DAB1|LPAR1|ELAVL4|EML1|EN2|EPHA7|ERBB4|FANCC|BPTF|FOXJ1|FYN|GATA2|GLI3|GRIA1|GRID2|HOXB3|HES1|HTR5A|HTR6|IGF1R|RBPJ|CXCR2|ITGB1|LHX1|LMX1A|LRP2|LRP6|MBP|NFIB|NRCAM|NTRK2|OGDH|PAFAH1B1|PAX5|POU1F1|POU4F1|MED1|RARA|RYK|SSTR3|ZEB1|WNT7B|WNT2B|BAG6|SEMA7A|NCOA1|HESX1|LDB1|EIF2B5|KIF14|MAFB|SEMA3A|SEC24B|NRG3|FRS2|WDR47|RAB3GAP1|MYO16|NFASC|SYNE2|AGTPBP1|SRGAP2|PLXNB2|SIN3…	-5.3
GO Biological Processes	GO:0050906	detection of stimulus involved in sensory perception	19_GO:0032501 multicellular organismal process	-8	2	6.4	30284	554	2098	76	3.6	0.41	1301|1470|2534|3776|4914|4992|4995|5470|6010|6335|6863|7439|8386|8390|11190|22911|23349|23621|26245|26246|26333|26338|26341|26494|26529|26534|50832|50840|51761|54437|79290|79544|81050|81099|81127|81341|81470|81696|84059|93589|119682|119687|119749|119772|119774|120775|127074|128372|130075|135948|143496|219482|219960|219968|282770|284521|341416|341418|343170|374462|390037|390059|390275|390321|39042…	COL11A1|CST2|FYN|KCNK2|NTRK1|OR1F1|OR3A2|PPEF2|RHO|SCN9A|TAC1|BEST1|OR1D5|OR1G1|CEP250|WDR47|PHF24|BACE1|OR2M4|OR2L2|OR7A17|OR5L2|OR5H1|OR8G1|OR12D2|OR10G2|TAS2R4|TAS2R14|ATP8A2|SEMA5B|OR13A1|OR4K1|OR5AC2|OR4F17|OR4K15|OR10W1|OR2G2|OR5V1|ADGRV1|CACNA2D4|OR51L1|OR51A7|OR4C46|OR52M1|OR52K2|OR2D3|OR2T4|OR6N1|OR9A4|OR2F2|OR52B4|OR5M3|OR10Q1|OR5B21|OR10AG1|OR2L13|OR6C2|OR6C4|OR14K1|PTPRQ|OR52I1|OR51M1…	-5.1
GO Biological Processes	GO:0050778	positive regulation of immune response	19_GO:0002376 immune system process	-7.8	1.9	6.2	30284	684	2098	88	4.2	0.44	640|730|941|948|1268|1493|2268|2358|2359|2534|2867|3071|3117|3127|3135|3273|3428|3458|3592|3620|3821|3824|3937|4210|4292|4976|5058|5062|5142|5144|5321|5469|5581|5914|6363|6504|7096|7128|7187|7409|7520|7917|8893|9424|9564|9840|10062|10333|10392|10603|10612|10623|10666|10673|11148|22890|23476|23643|25942|26057|27086|27202|30009|51304|57126|57162|57663|57724|57829|58484|78989|79155|79679|79908|80149…	BLK|C7|CD80|CD36|CNR1|CTLA4|FGR|FPR2|FPR3|FYN|FFAR2|NCKAP1L|HLA-DQA1|HLA-DRB5|HLA-G|HRG|IFI16|IFNG|IL12A|IDO1|KLRC1|KLRD1|LCP2|MEFV|MLH1|OPA1|PAK1|PAK2|PDE4B|PDE4D|PLA2G4A|MED1|PRKCE|RARA|CCL19|SLAMF1|TLR1|TNFAIP3|TRAF3|VAV1|XRCC5|BAG6|EIF2B5|KCNK6|BCAR1|TESPA1|NR1H3|TLR6|NOD1|SH2B2|TRIM3|POLR3C|CD226|TNFSF13B|HHLA2|ZBTB1|BRD4|LY96|SIN3A|ANKRD17|FOXP1|C5AR2|TBX21|ZDHHC3|CD177|PELI1|USP29|EPG5|ZP4…	-4.9
GO Biological Processes	GO:0030031	cell projection assembly	19_GO:0009987 cellular process	-7.7	2.1	6.3	30284	452	2098	65	3.1	0.38	688|832|1902|2014|2302|2934|3071|3688|3983|4640|4690|5800|7046|8555|8729|9371|10257|10464|11190|22832|22897|23268|23380|23639|26999|27152|29780|50807|51057|51098|54558|54903|54970|55112|55130|55764|55779|55835|57096|57216|57562|65250|79582|79645|79902|80184|83871|84071|84173|84229|85478|89846|91010|91147|93594|117177|120935|121512|123720|144165|146057|154865|161502|200373|221322	KLF5|CAPZB|LPAR1|EMP3|FOXJ1|GSN|NCKAP1L|ITGB1|ABLIM1|MYO1A|NCK1|PTPRO|TGFBR1|CDC14B|GBF1|KIF3B|ABCC4|PIBF1|CEP250|CEP162|CEP164|DNMBP|SRGAP2|DNAAF11|CYFIP2|INTU|PARVB|ASAP1|WDPCP|IFT52|SPATA6|MKS1|TTC12|DYNC2I1|ODAD2|IFT122|CFAP44|CPAP|RPGRIP1|VANGL2|CEP126|CPLANE1|SPAG16|CLXN|NUP85|CEP290|RAB34|ARMC2|ELMOD3|DRC7|CCDC65|FGD3|FMNL3|TMEM67|TBC1D31|RAB3IP|CCDC38|FGD4|WHAMM|PRICKLE1|TTBK2|IQUB|CFAP16…	-4.9
Reactome Gene Sets	R-HSA-8980692	RHOA GTPase cycle		-7.7	3.3	6.9	30284	124	2098	28	1.3	0.25	29|2040|3163|3998|4650|5337|5924|7074|7409|8773|8997|9639|9824|10144|10160|23092|23370|25791|55160|55200|55789|79658|80728|81624|84986|90627|91010|284119	ABR|STOM|HMOX2|LMAN1|MYO9B|PLD1|RASGRF2|TIAM1|VAV1|SNAP23|KALRN|ARHGEF10|ARHGAP11A|FAM13A|FARP1|ARHGAP26|ARHGEF18|NGEF|ARHGEF10L|PLEKHG6|DEPDC1B|ARHGAP10|ARHGAP39|DIAPH3|ARHGAP19|STARD13|FMNL3|CAVIN1	-4.8
GO Biological Processes	GO:0001775	cell activation	19_GO:0032501 multicellular organismal process	-7.6	1.8	6.1	30284	754	2098	94	4.5	0.45	558|688|814|841|923|933|941|953|2280|2534|2737|2922|3273|3280|3394|3458|3516|3576|3579|3620|3627|3688|3694|3821|3936|3937|3981|4055|4292|4690|4783|4818|4914|5079|5169|5581|5873|6363|6504|6622|6670|7046|7096|7409|7917|8451|8729|8773|8832|9021|9580|9590|9730|9734|9840|9935|10320|10333|10397|10630|10673|10803|10814|10945|11093|22806|22821|22890|23173|27086|30009|54361|55619|55846|57162|57678|57705|5…	AXL|KLF5|CAMK4|CASP8|CD6|CD22|CD80|ENTPD1|FKBP1A|FYN|GLI3|GRP|HRG|HES1|IRF8|IFNG|RBPJ|CXCL8|CXCR2|IDO1|CXCL10|ITGB1|ITGB6|KLRC1|LCP1|LCP2|LIG4|LTBR|MLH1|NCK1|NFIL3|NKG7|NTRK1|PAX5|ENPP3|PRKCE|RAB27A|CCL19|SLAMF1|SNCA|SP3|TGFBR1|TLR1|VAV1|BAG6|CUL4A|GBF1|SNAP23|CD84|SOCS3|SOX13|AKAP12|DCAF1|HDAC9|TESPA1|MAFB|IKZF1|TLR6|NDRG1|PDPN|TNFSF13B|CCR9|CPLX2|KDELR1|ADAMTS13|IKZF3|RASA3|ZBTB1|METAP1|FOXP1|T…	-4.8
WikiPathways	WP2858	Ectoderm differentiation		-7.5	3.1	6.7	30284	141	2098	30	1.4	0.26	652|2274|2534|2737|3853|3975|4920|5150|5269|5783|6622|6781|7903|8345|8820|9079|9687|9935|10257|22871|51222|54207|54898|54903|55843|56899|57476|79658|79776|151613	BMP4|FHL2|FYN|GLI3|KRT6A|LHX1|ROR2|PDE7A|SERPINB6|PTPN13|SNCA|STC1|ST8SIA4|H2BC9|HESX1|LDB2|GREB1|MAFB|ABCC4|NLGN1|ZNF219|KCNK10|ELOVL2|MKS1|ARHGAP15|ANKS1B|GRAMD1B|ARHGAP10|ZFHX4|TTC14	-4.7
GO Biological Processes	GO:0120031	plasma membrane bounded cell projection assembly	19_GO:0009987 cellular process	-7.5	2.1	6.2	30284	439	2098	63	3	0.37	688|832|1902|2014|2302|2934|3688|3983|4640|4690|5800|7046|8555|8729|9371|10257|10464|11190|22832|22897|23268|23380|23639|27152|29780|50807|51057|51098|54558|54903|54970|55112|55130|55764|55779|55835|57096|57216|57562|65250|79582|79645|79902|80184|83871|84071|84173|84229|85478|89846|91010|91147|93594|117177|120935|121512|123720|144165|146057|154865|161502|200373|221322	KLF5|CAPZB|LPAR1|EMP3|FOXJ1|GSN|ITGB1|ABLIM1|MYO1A|NCK1|PTPRO|TGFBR1|CDC14B|GBF1|KIF3B|ABCC4|PIBF1|CEP250|CEP162|CEP164|DNMBP|SRGAP2|DNAAF11|INTU|PARVB|ASAP1|WDPCP|IFT52|SPATA6|MKS1|TTC12|DYNC2I1|ODAD2|IFT122|CFAP44|CPAP|RPGRIP1|VANGL2|CEP126|CPLANE1|SPAG16|CLXN|NUP85|CEP290|RAB34|ARMC2|ELMOD3|DRC7|CCDC65|FGD3|FMNL3|TMEM67|TBC1D31|RAB3IP|CCDC38|FGD4|WHAMM|PRICKLE1|TTBK2|IQUB|CFAP161|CFAP221|TBC1D…	-4.7
GO Biological Processes	GO:0030029	actin filament-based process	19_GO:0009987 cellular process	-7.4	1.9	6	30284	616	2098	80	3.8	0.42	830|832|2257|2302|2620|2693|2934|3059|3071|3688|3781|3936|4430|4628|4640|4650|4690|5048|5058|6262|6324|6335|7111|7798|8837|9564|9639|9722|9826|9938|10052|10109|10160|10487|10529|10603|10630|11155|11187|22808|22998|23092|23221|23224|23370|23380|26037|29780|29993|51225|51466|51676|54566|54822|55160|55607|56907|57626|57731|63916|80731|81624|83872|84193|84700|84952|89846|90627|91010|113622|121512|122…	CAPZA2|CAPZB|FGF12|FOXJ1|GAS2|GHSR|GSN|HCLS1|NCKAP1L|ITGB1|KCNN2|LCP1|MYO1B|MYH10|MYO1A|MYO9B|NCK1|PAFAH1B1|PAK1|RYR2|SCN1B|SCN9A|TMOD1|LUZP1|CFLAR|BCAR1|ARHGEF10|NOS1AP|ARHGEF11|ARHGAP25|GJC1|ARPC2|FARP1|CAP1|NEBL|SH2B2|PDPN|LDB3|PKP3|MRAS|LIMCH1|ARHGAP26|RHOBTB2|SYNE2|ARHGEF18|SRGAP2|SIPA1L1|PARVB|PACSIN1|ABI3|EVL|ASB2|EPB41L4B|TRPM7|ARHGEF10L|PPP1R9A|SPIRE1|KLHL1|SPTBN4|ELMO2|THSD7B|DIAPH3|HMC…	-4.6
GO Biological Processes	GO:0007423	sensory organ development	19_GO:0032502 developmental process	-7.2	1.9	5.9	30284	609	2098	79	3.8	0.42	639|652|658|1301|1412|1420|1856|2103|2624|2703|2737|2823|3280|3516|3776|3777|3975|4081|4284|4286|4544|4781|4915|4919|5048|5079|5145|5469|5914|6010|6096|6604|6670|6935|7007|7046|7111|7477|7482|7490|8820|9481|9497|9927|9935|10218|10427|10818|10848|22901|22930|23287|23424|27152|50508|50674|51057|51761|54796|54903|55714|55764|56917|57096|64220|80184|80714|81029|81624|84059|84173|84440|118427|130916|1…	PRDM1|BMP4|BMPR1B|COL11A1|CRYBA2|CRYGC|DVL2|ESRRB|GATA2|GJA8|GLI3|GPM6A|HES1|RBPJ|KCNK2|KCNK3|LHX1|MAB21L1|MIP|MITF|MTNR1B|NFIB|NTRK2|ROR1|PAFAH1B1|PAX5|PDE6A|MED1|RARA|RHO|RORB|SMARCD3|SP3|ZEB1|TECTA|TGFBR1|TMOD1|WNT7B|WNT2B|WT1|HESX1|SLC25A27|SLC4A7|MFN2|MAFB|ANGPTL7|SEC24B|FRS2|PPP1R13L|ARSG|RAB3GAP1|AGTPBP1|TDRD7|INTU|NOX3|NEUROG3|WDPCP|ATP8A2|BNC2|MKS1|TENM3|IFT122|MEIS3|RPGRIP1|STRA6|CEP290…	-4.5
GO Biological Processes	GO:0051129	negative regulation of cellular component organization	19_GO:0048519 negative regulation of biological process	-7.1	1.8	5.8	30284	730	2098	90	4.3	0.44	336|341|652|830|1600|1630|1902|2045|2534|2934|3273|3280|3428|3627|4210|4591|4976|5048|5062|5394|5468|5783|5800|5909|6018|6259|6314|6457|6622|6695|6904|7111|7175|7520|7798|8831|8837|8898|9882|9928|10062|10198|10371|10825|11075|22871|22876|22911|23105|23122|23293|23370|25791|26060|26271|26277|29993|51225|51265|51466|51657|54464|55486|56984|57143|57731|79598|79772|79822|80031|80351|81624|84260|84830…	APOA2|APOC1|BMP4|CAPZA2|DAB1|DCC|LPAR1|EPHA7|FYN|GSN|HRG|HES1|IFI16|CXCL10|MEFV|TRIM37|OPA1|PAFAH1B1|PAK2|EXOSC10|PPARG|PTPN13|PTPRO|RAP1GAP|RLF|RYK|ATXN7|SH3GL3|SNCA|SPOCK1|TBCD|TMOD1|TPR|XRCC5|LUZP1|SYNGAP1|CFLAR|MTMR2|TBC1D4|KIF14|NR1H3|MPHOSPH9|SEMA3A|NEU3|STMN2|NLGN1|INPP5F|WDR47|FSTL4|CLASP2|SMG6|ARHGEF18|NGEF|APPL1|FBXO5|TINF2|PACSIN1|ABI3|CDKL3|EVL|STYXL1|XRN1|PARL|PSMG2|ADCK1|SPTBN4|CEP9…	-4.3
GO Biological Processes	GO:0043085	positive regulation of catalytic activity	19_GO:0065007 biological regulation	-7.1	1.9	5.8	30284	584	2098	76	3.6	0.41	29|336|841|949|1062|1612|1856|2099|2246|2302|2889|2934|3428|3458|3688|3937|3973|4155|4210|4345|4891|4914|5058|5618|5899|5909|5923|5996|6279|6363|6422|6622|7052|7074|7520|7786|7813|8555|8600|8945|9628|9639|9712|9770|9824|9905|9928|10062|10333|10392|10464|10487|10507|22930|23161|23328|23348|23380|23533|23786|26037|26999|55619|56616|57148|57186|57214|57589|58484|79092|85440|91662|152110|284254|34561…	ABR|APOA2|CASP8|SCARB1|CENPE|DAPK1|DVL2|ESR1|FGF1|FOXJ1|RAPGEF1|GSN|IFI16|IFNG|ITGB1|LCP2|LHCGR|MBP|MEFV|CD200|SLC11A2|NTRK1|PAK1|PRLR|RALB|RAP1GAP|RASGRF1|RGS1|S100A8|CCL19|SFRP1|SNCA|TGM2|TIAM1|XRCC5|MAP3K12|EVI5|CDC14B|TNFSF11|BTRC|RGS6|ARHGEF10|USP6NL|RASSF2|ARHGAP11A|SGSM2|KIF14|NR1H3|TLR6|NOD1|PIBF1|CAP1|SEMA4D|RAB3GAP1|SNX13|SASH1|DOCK9|SRGAP2|PIK3R5|BCL2L13|SIPA1L1|CYFIP2|DOCK10|DIABLO|RA…	-4.3
GO Biological Processes	GO:0045321	leukocyte activation	19_GO:0002376 immune system process	-7.1	1.8	5.8	30284	626	2098	80	3.8	0.42	558|814|841|923|933|941|2280|2534|2737|2922|3280|3394|3458|3516|3576|3579|3620|3688|3694|3821|3936|3937|3981|4055|4292|4690|4783|4818|4914|5079|5169|5581|5873|6363|6504|6622|6670|7096|7409|7917|8451|8773|8832|9021|9580|9730|9734|9840|9935|10320|10333|10397|10673|10803|10814|10945|22806|22890|27086|30009|54361|55619|55846|57162|57678|57705|57823|64218|80031|83737|84174|84766|90273|90865|115350|116…	AXL|CAMK4|CASP8|CD6|CD22|CD80|FKBP1A|FYN|GLI3|GRP|HES1|IRF8|IFNG|RBPJ|CXCL8|CXCR2|IDO1|ITGB1|ITGB6|KLRC1|LCP1|LCP2|LIG4|LTBR|MLH1|NCK1|NFIL3|NKG7|NTRK1|PAX5|ENPP3|PRKCE|RAB27A|CCL19|SLAMF1|SNCA|SP3|TLR1|VAV1|BAG6|CUL4A|SNAP23|CD84|SOCS3|SOX13|DCAF1|HDAC9|TESPA1|MAFB|IKZF1|TLR6|NDRG1|TNFSF13B|CCR9|CPLX2|KDELR1|IKZF3|ZBTB1|FOXP1|TBX21|WNT4|DOCK10|ITFG2|PELI1|GPAM|WDFY4|SLAMF7|SEMA4A|SEMA6D|ITCH|SLA…	-4.3
GO Biological Processes	GO:0030097	hemopoiesis	19_GO:0032502 developmental process	-7	1.8	5.8	30284	690	2098	86	4.1	0.43	558|652|814|841|1106|1385|2009|2122|2124|2624|2737|3059|3071|3213|3313|3394|3428|3458|3516|3688|3694|3821|3981|4055|4286|4291|4783|4891|4914|5048|5079|5468|5469|6363|6415|6422|6504|6547|6670|6729|6788|7409|7482|7520|7994|8111|8451|8600|8763|8837|9021|9580|9730|9734|9840|9935|10320|10425|10673|10803|10945|22806|22890|25942|25979|26108|26276|27086|30009|51441|54361|54790|55619|55846|56917|57217|642…	AXL|BMP4|CAMK4|CASP8|CHD2|CREB1|EML1|MECOM|EVI2B|GATA2|GLI3|HCLS1|NCKAP1L|HOXB3|HSPA9|IRF8|IFI16|IFNG|RBPJ|ITGB1|ITGB6|KLRC1|LIG4|LTBR|MITF|MLF1|NFIL3|SLC11A2|NTRK1|PAFAH1B1|PAX5|PPARG|MED1|CCL19|SELENOW|SFRP1|SLAMF1|SLC8A3|SP3|SRP54|STK3|VAV1|WNT2B|XRCC5|KAT6A|GPR68|CUL4A|TNFSF11|CD164|CFLAR|SOCS3|SOX13|DCAF1|HDAC9|TESPA1|MAFB|IKZF1|ARIH2|TNFSF13B|CCR9|KDELR1|IKZF3|ZBTB1|SIN3A|DHRS7B|PYGO1|VPS33…	-4.3
GO Biological Processes	GO:0061564	axon development	19_GO:0032502 developmental process	-6.8	2	5.8	30284	427	2098	60	2.9	0.36	104|322|658|1123|1268|1385|1600|1630|2045|2115|2534|2596|2737|3480|3688|3908|3975|4009|4781|4897|4914|5048|5457|5794|5800|6259|6285|6324|7477|8482|8609|8831|8997|9499|10371|10494|10507|22911|23077|23114|26999|27255|50674|51466|51761|54437|57216|57453|57731|63923|64218|64283|80031|80208|85440|144165|285220|644168|653781|728378	ADARB1|APBB1|BMPR1B|CHN1|CNR1|CREB1|DAB1|DCC|EPHA7|ETV1|FYN|GAP43|GLI3|IGF1R|ITGB1|LAMA2|LHX1|LMX1A|NFIB|NRCAM|NTRK1|PAFAH1B1|POU4F1|PTPRH|PTPRO|RYK|S100B|SCN1B|WNT7B|SEMA7A|KLF7|SYNGAP1|KALRN|MYOT|SEMA3A|STK25|SEMA4D|WDR47|MYCBP2|NFASC|CYFIP2|CNTN6|NEUROG3|EVL|ATP8A2|SEMA5B|VANGL2|DSCAML1|SPTBN4|TNN|SEMA4A|ARHGEF28|SEMA6D|SPG11|DOCK7|PRICKLE1|EPHA6|DRGX|POTEJ|POTEF	-4.1
GO Biological Processes	GO:0006897	endocytosis	19_GO:0051179 localization	-6.8	1.9	5.8	30284	508	2098	68	3.2	0.39	156|157|558|948|949|1130|1174|1182|1212|2268|2534|2624|2890|2934|3394|3458|3576|3579|3688|4036|4040|4430|4599|4640|4734|4976|5058|5581|5899|5914|6457|6504|6622|7052|7409|8522|8867|9051|9107|9372|9892|9938|10062|10369|10487|22876|23654|25938|26276|26762|27092|29993|51454|54453|54586|56990|57007|63894|63916|80208|80230|83737|83871|85021|163486|196051|201176|284697	GRK2|GRK3|AXL|CD36|SCARB1|LYST|AP1S1|CLCN3|CLTB|FGR|FYN|GATA2|GRIA1|GSN|IRF8|IFNG|CXCL8|CXCR2|ITGB1|LRP2|LRP6|MYO1B|MX1|MYO1A|NEDD4|OPA1|PAK1|PRKCE|RALB|RARA|SH3GL3|SLAMF1|SNCA|TGM2|VAV1|GAS7|SYNJ1|PSTPIP1|MTMR6|ZFYVE9|SNAP91|ARHGAP25|NR1H3|CACNG2|CAP1|INPP5F|PLXNB2|HEATR5A|VPS33B|HAVCR1|CACNG4|PACSIN1|GULP1|RIN2|EQTN|CDC42SE2|ACKR3|VIPAS39|ELMO2|SPG11|RUFY1|ITCH|RAB34|REPS1|DENND1B|PLPP4|ARHGAP2…	-4.1
GO Biological Processes	GO:0010975	regulation of neuron projection development	19_GO:0032502 developmental process	-6.8	2	5.8	30284	448	2098	62	3	0.37	322|466|1123|1268|1600|1630|1902|1996|2045|2534|2803|2889|2895|3280|3480|4690|4734|4897|4914|4915|5048|5058|5062|5789|5800|5997|6259|6324|6422|6695|7074|8482|8831|8837|10371|10494|10507|11075|11178|22871|22876|23077|23105|23345|23394|23654|25791|26037|29993|50674|51225|51265|51657|51761|54986|55714|63923|80031|114788|140578|154141|157285	APBB1|ATF1|CHN1|CNR1|DAB1|DCC|LPAR1|ELAVL4|EPHA7|FYN|GOLGA4|RAPGEF1|GRID2|HES1|IGF1R|NCK1|NEDD4|NRCAM|NTRK1|NTRK2|PAFAH1B1|PAK1|PAK2|PTPRD|PTPRO|RGS2|RYK|SCN1B|SFRP1|SPOCK1|TIAM1|SEMA7A|SYNGAP1|CFLAR|SEMA3A|STK25|SEMA4D|STMN2|LZTS1|NLGN1|INPP5F|MYCBP2|FSTL4|SYNE1|ADNP|PLXNB2|NGEF|SIPA1L1|PACSIN1|NEUROG3|ABI3|CDKL3|STYXL1|ATP8A2|ULK4|TENM3|TNN|SEMA6D|CSMD3|CHODL|MBOAT1|PRAG1	-4.1
GO Biological Processes	GO:0099536	synaptic signaling	19_GO:0050789 regulation of biological process	-6.8	2	5.8	30284	469	2098	64	3.1	0.38	104|156|320|1131|1145|1182|1268|2257|2555|2563|2741|2776|2890|2891|2895|2897|2913|2914|3060|3269|3361|3362|3776|3777|4040|4155|4544|4915|4988|5048|5581|5789|6196|6622|6854|6863|7439|8292|8447|8448|8676|8773|8867|8973|9127|9990|10052|10160|10497|10814|22871|22930|23504|56126|56131|57451|57468|58530|59340|80208|149111|200959|246329|339302	ADARB1|GRK2|APBA1|CHRM3|CHRNE|CLCN3|CNR1|FGF12|GABRA2|GABRD|GLRA1|GNAQ|GRIA1|GRIA2|GRID2|GRIK1|GRM3|GRM4|HCRT|HRH1|HTR5A|HTR6|KCNK2|KCNK3|LRP6|MBP|MTNR1B|NTRK2|OPRM1|PAFAH1B1|PRKCE|PTPRD|RPS6KA2|SNCA|SYN2|TAC1|BEST1|COLQ|DOC2B|DOC2A|STX11|SNAP23|SYNJ1|CHRNA6|P2RX6|SLC12A6|GJC1|FARP1|UNC13B|CPLX2|NLGN1|RAB3GAP1|RIMBP2|PCDHB10|PCDHB4|TENM2|SLC12A5|LY6G6D|HRH4|SPG11|CNIH3|GABRR3|STAC3|CPLX4	-4.1
GO Biological Processes	GO:0051249	regulation of lymphocyte activation	19_GO:0002376 immune system process	-6.8	1.9	5.7	30284	521	2098	69	3.3	0.39	558|639|652|814|921|923|933|941|969|1493|2268|2302|2534|2737|3071|3117|3127|3135|3280|3458|3552|3567|3592|3620|3821|3824|4092|4292|4690|4976|5618|5914|6363|6422|6504|6604|6830|6935|7128|7409|8600|8764|9580|9840|10464|10673|11005|11146|11148|22806|22890|23476|30009|55012|55193|57162|57678|57829|64092|64600|79155|79679|80149|83737|116449|200558|201633|387597|441864	AXL|PRDM1|BMP4|CAMK4|CD5|CD6|CD22|CD80|CD69|CTLA4|FGR|FOXJ1|FYN|GLI3|NCKAP1L|HLA-DQA1|HLA-DRB5|HLA-G|HES1|IFNG|IL1A|IL5|IL12A|IDO1|KLRC1|KLRD1|SMAD7|MLH1|NCK1|OPA1|PRLR|RARA|CCL19|SFRP1|SLAMF1|SMARCD3|SUPT6H|ZEB1|TNFAIP3|VAV1|TNFSF11|TNFRSF14|SOX13|TESPA1|PIBF1|TNFSF13B|SPINK5|GLMN|HHLA2|IKZF3|ZBTB1|BRD4|TBX21|PPP2R3C|PBRM1|PELI1|GPAM|ZP4|SAMSN1|PLA2G2F|TNIP2|VTCN1|ZC3H12A|ITCH|CLNK|APLF|TIGIT|IL…	-4.1
GO Biological Processes	GO:0099537	trans-synaptic signaling	19_GO:0050789 regulation of biological process	-6.6	2	5.7	30284	434	2098	60	2.9	0.36	104|320|1131|1145|1182|1268|2257|2555|2563|2741|2890|2891|2895|2897|2913|2914|3060|3269|3361|3362|3776|3777|4040|4155|4544|4915|5048|5581|5789|6196|6622|6854|6863|7439|8292|8447|8448|8676|8773|8867|8973|9127|9990|10052|10160|10497|10814|22871|22930|23504|56126|56131|57451|57468|59340|80208|149111|200959|246329|339302	ADARB1|APBA1|CHRM3|CHRNE|CLCN3|CNR1|FGF12|GABRA2|GABRD|GLRA1|GRIA1|GRIA2|GRID2|GRIK1|GRM3|GRM4|HCRT|HRH1|HTR5A|HTR6|KCNK2|KCNK3|LRP6|MBP|MTNR1B|NTRK2|PAFAH1B1|PRKCE|PTPRD|RPS6KA2|SNCA|SYN2|TAC1|BEST1|COLQ|DOC2B|DOC2A|STX11|SNAP23|SYNJ1|CHRNA6|P2RX6|SLC12A6|GJC1|FARP1|UNC13B|CPLX2|NLGN1|RAB3GAP1|RIMBP2|PCDHB10|PCDHB4|TENM2|SLC12A5|HRH4|SPG11|CNIH3|GABRR3|STAC3|CPLX4	-3.9
GO Biological Processes	GO:0043010	camera-type eye development	19_GO:0032502 developmental process	-6.6	2.1	5.8	30284	355	2098	52	2.5	0.34	639|652|658|1412|1420|2703|2737|2823|3280|3975|4081|4284|4286|4544|4781|4915|5145|5469|5914|6010|6096|6604|6670|6935|7046|7111|7477|7482|7490|8820|9927|10218|10818|10848|22901|22930|23287|23424|51057|51761|55714|55764|57096|64220|80184|81029|84440|130916|131544|144165|146167|221322	PRDM1|BMP4|BMPR1B|CRYBA2|CRYGC|GJA8|GLI3|GPM6A|HES1|LHX1|MAB21L1|MIP|MITF|MTNR1B|NFIB|NTRK2|PDE6A|MED1|RARA|RHO|RORB|SMARCD3|SP3|ZEB1|TGFBR1|TMOD1|WNT7B|WNT2B|WT1|HESX1|MFN2|ANGPTL7|FRS2|PPP1R13L|ARSG|RAB3GAP1|AGTPBP1|TDRD7|WDPCP|ATP8A2|TENM3|IFT122|RPGRIP1|STRA6|CEP290|WNT5B|RAB11FIP4|MTERF4|CRYBG3|PRICKLE1|SLC38A8|TBC1D32	-3.9
Reactome Gene Sets	R-HSA-381753	Olfactory Signaling Pathway		-6.6	2.1	5.7	30284	385	2098	55	2.6	0.35	1879|2774|4992|4995|8386|8390|26245|26246|26333|26338|26341|26494|26529|26534|79290|79544|81050|81099|81127|81341|81470|81696|119682|119687|119749|119772|119774|120775|127074|128372|130075|135948|219482|219960|219968|282770|284521|341416|341418|390037|390059|390275|390321|390429|390437|390445|390648|390649|391114|393046|401994|403277|403282|403284|441669	EBF1|GNAL|OR1F1|OR3A2|OR1D5|OR1G1|OR2M4|OR2L2|OR7A17|OR5L2|OR5H1|OR8G1|OR12D2|OR10G2|OR13A1|OR4K1|OR5AC2|OR4F17|OR4K15|OR10W1|OR2G2|OR5V1|OR51L1|OR51A7|OR4C46|OR52M1|OR52K2|OR2D3|OR2T4|OR6N1|OR9A4|OR2F2|OR5M3|OR10Q1|OR5B21|OR10AG1|OR2L13|OR6C2|OR6C4|OR52I1|OR51M1|OR8A1|OR6C1|OR4N2|OR4N5|OR5AU1|OR4F6|OR4F15|OR6K3|OR2A5|OR14I1|OR5K3|OR6C65|OR6C68|OR4Q3	-3.9
GO Biological Processes	GO:0050804	modulation of chemical synaptic transmission	19_GO:0050789 regulation of biological process	-6.5	1.9	5.6	30284	518	2098	68	3.2	0.39	29|320|760|1268|1630|2045|2534|2693|2890|2891|2895|2897|2913|2914|3060|3269|3688|3776|3908|4914|4915|4920|5048|5575|5581|5789|5914|5923|5924|5999|6285|6547|6622|7439|8831|8898|8938|8973|9465|9498|9590|10369|10718|10814|10858|11178|22871|22930|22941|23345|23349|23394|23621|25978|26037|26509|27092|30010|51304|55607|57497|58512|79772|81539|84961|114781|259232|339302	ABR|APBA1|CA2|CNR1|DCC|EPHA7|FYN|GHSR|GRIA1|GRIA2|GRID2|GRIK1|GRM3|GRM4|HCRT|HRH1|ITGB1|KCNK2|LAMA2|NTRK1|NTRK2|ROR2|PAFAH1B1|PRKAR1B|PRKCE|PTPRD|RARA|RASGRF1|RASGRF2|RGS4|S100B|SLC8A3|SNCA|BEST1|SYNGAP1|MTMR2|BAIAP3|CHRNA6|AKAP7|SLC4A8|AKAP12|CACNG2|NRG3|CPLX2|CYP46A1|LZTS1|NLGN1|RAB3GAP1|SHANK2|SYNE1|PHF24|ADNP|BACE1|CHMP2B|SIPA1L1|MYOF|CACNG4|NXPH1|ZDHHC3|PPP1R9A|LRFN2|DLGAP3|MCTP1|SLC38A1|FBX…	-3.9
GO Biological Processes	GO:0099177	regulation of trans-synaptic signaling	19_GO:0050789 regulation of biological process	-6.5	1.9	5.6	30284	519	2098	68	3.2	0.39	29|320|760|1268|1630|2045|2534|2693|2890|2891|2895|2897|2913|2914|3060|3269|3688|3776|3908|4914|4915|4920|5048|5575|5581|5789|5914|5923|5924|5999|6285|6547|6622|7439|8831|8898|8938|8973|9465|9498|9590|10369|10718|10814|10858|11178|22871|22930|22941|23345|23349|23394|23621|25978|26037|26509|27092|30010|51304|55607|57497|58512|79772|81539|84961|114781|259232|339302	ABR|APBA1|CA2|CNR1|DCC|EPHA7|FYN|GHSR|GRIA1|GRIA2|GRID2|GRIK1|GRM3|GRM4|HCRT|HRH1|ITGB1|KCNK2|LAMA2|NTRK1|NTRK2|ROR2|PAFAH1B1|PRKAR1B|PRKCE|PTPRD|RARA|RASGRF1|RASGRF2|RGS4|S100B|SLC8A3|SNCA|BEST1|SYNGAP1|MTMR2|BAIAP3|CHRNA6|AKAP7|SLC4A8|AKAP12|CACNG2|NRG3|CPLX2|CYP46A1|LZTS1|NLGN1|RAB3GAP1|SHANK2|SYNE1|PHF24|ADNP|BACE1|CHMP2B|SIPA1L1|MYOF|CACNG4|NXPH1|ZDHHC3|PPP1R9A|LRFN2|DLGAP3|MCTP1|SLC38A1|FBX…	-3.8
Reactome Gene Sets	R-HSA-9752946	Expression and translocation of olfactory receptors		-6.5	2.1	5.7	30284	378	2098	54	2.6	0.35	1879|4992|4995|8386|8390|26245|26246|26333|26338|26341|26494|26529|26534|79290|79544|81050|81099|81127|81341|81470|81696|119682|119687|119749|119772|119774|120775|127074|128372|130075|135948|219482|219960|219968|282770|284521|341416|341418|390037|390059|390275|390321|390429|390437|390445|390648|390649|391114|393046|401994|403277|403282|403284|441669	EBF1|OR1F1|OR3A2|OR1D5|OR1G1|OR2M4|OR2L2|OR7A17|OR5L2|OR5H1|OR8G1|OR12D2|OR10G2|OR13A1|OR4K1|OR5AC2|OR4F17|OR4K15|OR10W1|OR2G2|OR5V1|OR51L1|OR51A7|OR4C46|OR52M1|OR52K2|OR2D3|OR2T4|OR6N1|OR9A4|OR2F2|OR5M3|OR10Q1|OR5B21|OR10AG1|OR2L13|OR6C2|OR6C4|OR52I1|OR51M1|OR8A1|OR6C1|OR4N2|OR4N5|OR5AU1|OR4F6|OR4F15|OR6K3|OR2A5|OR14I1|OR5K3|OR6C65|OR6C68|OR4Q3	-3.8
GO Biological Processes	GO:0002683	negative regulation of immune system process	19_GO:0002376 immune system process	-6.4	1.8	5.5	30284	564	2098	72	3.4	0.4	2|336|558|652|933|941|969|1268|1493|1588|1997|2268|2302|2534|2624|2737|3071|3135|3313|3428|3620|3821|3824|4092|4210|4345|4690|5169|5468|5914|6422|6504|7128|8111|8451|8764|8832|8945|9935|10062|10333|10464|11005|11146|23609|26007|26060|27202|30009|51441|57162|57678|64092|64600|79037|79679|80149|83737|84174|84830|84959|90865|116449|124626|127943|140685|197358|201633|345611|387597|441864|730249	A2M|APOA2|AXL|BMP4|CD22|CD80|CD69|CNR1|CTLA4|CYP19A1|ELF1|FGR|FOXJ1|FYN|GATA2|GLI3|NCKAP1L|HLA-G|HSPA9|IFI16|IDO1|KLRC1|KLRD1|SMAD7|MEFV|CD200|NCK1|ENPP3|PPARG|RARA|SFRP1|SLAMF1|TNFAIP3|GPR68|CUL4A|TNFRSF14|CD84|BTRC|MAFB|NR1H3|TLR6|PIBF1|SPINK5|GLMN|MKRN2|TKFC|APPL1|C5AR2|TBX21|YTHDF2|PELI1|GPAM|SAMSN1|PLA2G2F|PVRIG|VTCN1|ZC3H12A|ITCH|SLA2|ADTRP|UBASH3B|IL33|CLNK|ZPBP2|FCRLB|ZBTB46|NLRC3|TIGIT|I…	-3.8
GO Biological Processes	GO:0009593	detection of chemical stimulus	19_GO:0050896 response to stimulus	-6.3	1.9	5.5	30284	514	2098	67	3.2	0.38	846|949|1470|3777|4891|4992|4995|6262|7096|8386|8390|10333|23643|26245|26246|26333|26338|26341|26494|26529|26534|50832|50840|79290|79544|81050|81099|81127|81341|81470|81696|119682|119687|119749|119772|119774|120775|127074|128372|130075|135948|143496|219482|219960|219968|282770|284521|341416|341418|343170|390037|390059|390275|390321|390429|390437|390445|390648|390649|391114|393046|401994|403277|40…	CASR|SCARB1|CST2|KCNK3|SLC11A2|OR1F1|OR3A2|RYR2|TLR1|OR1D5|OR1G1|TLR6|LY96|OR2M4|OR2L2|OR7A17|OR5L2|OR5H1|OR8G1|OR12D2|OR10G2|TAS2R4|TAS2R14|OR13A1|OR4K1|OR5AC2|OR4F17|OR4K15|OR10W1|OR2G2|OR5V1|OR51L1|OR51A7|OR4C46|OR52M1|OR52K2|OR2D3|OR2T4|OR6N1|OR9A4|OR2F2|OR52B4|OR5M3|OR10Q1|OR5B21|OR10AG1|OR2L13|OR6C2|OR6C4|OR14K1|OR52I1|OR51M1|OR8A1|OR6C1|OR4N2|OR4N5|OR5AU1|OR4F6|OR4F15|OR6K3|OR2A5|OR14I1|OR…	-3.7
GO Biological Processes	GO:0000226	microtubule cytoskeleton organization	19_GO:0009987 cellular process	-6.3	1.8	5.5	30284	578	2098	73	3.5	0.4	1062|2009|2302|3688|3834|3837|4140|4292|5048|6010|6314|6904|8555|9053|9371|9639|10252|10274|10426|10464|10615|11075|11190|11200|22911|23122|23224|23380|23387|23639|26271|26973|28989|51143|54462|54627|54801|54875|54970|54986|55012|55125|55130|55521|55779|55835|55968|56907|57562|79000|79582|79645|79884|81624|83473|83541|84056|84071|84229|84617|84790|85440|85478|121441|122060|144165|146057|159989|16…	CENPE|EML1|FOXJ1|ITGB1|KIF25|KPNB1|MARK3|MLH1|PAFAH1B1|RHO|ATXN7|TBCD|CDC14B|MAP7|KIF3B|ARHGEF10|SPRY1|STAG1|TUBGCP3|PIBF1|SPAG5|STMN2|CEP250|CHEK2|WDR47|CLASP2|SYNE2|SRGAP2|SIK3|DNAAF11|FBXO5|CHORDC1|NTMT1|DYNC1LI1|CCSER2|MAP10|HAUS6|CNTLN|TTC12|ULK4|PPP2R3C|CEP192|ODAD2|TRIM36|CFAP44|CPAP|NSFL1C|SPIRE1|CEP126|AUNIP|SPAG16|CLXN|MAP9|DIAPH3|KATNAL2|FAM110A|KATNAL1|ARMC2|DRC7|TUBB6|TUBA1C|DOCK7|CC…	-3.7
KEGG Pathway	hsa04740	Olfactory transduction		-6.3	1.9	5.5	30284	453	2098	61	2.9	0.37	156|157|2774|4992|4995|5997|6547|8386|8390|26245|26246|26333|26338|26341|26494|26529|26534|79290|79544|81050|81099|81127|81341|81470|81696|83988|119682|119687|119749|119772|119774|120775|127074|128372|130075|135948|143496|219482|219960|219968|282770|284521|341416|341418|343170|390037|390059|390275|390321|390429|390437|390445|390648|390649|391114|393046|401994|403277|403282|403284|441669	GRK2|GRK3|GNAL|OR1F1|OR3A2|RGS2|SLC8A3|OR1D5|OR1G1|OR2M4|OR2L2|OR7A17|OR5L2|OR5H1|OR8G1|OR12D2|OR10G2|OR13A1|OR4K1|OR5AC2|OR4F17|OR4K15|OR10W1|OR2G2|OR5V1|NCALD|OR51L1|OR51A7|OR4C46|OR52M1|OR52K2|OR2D3|OR2T4|OR6N1|OR9A4|OR2F2|OR52B4|OR5M3|OR10Q1|OR5B21|OR10AG1|OR2L13|OR6C2|OR6C4|OR14K1|OR52I1|OR51M1|OR8A1|OR6C1|OR4N2|OR4N5|OR5AU1|OR4F6|OR4F15|OR6K3|OR2A5|OR14I1|OR5K3|OR6C65|OR6C68|OR4Q3	-3.7
GO Biological Processes	GO:0098657	import into cell	19_GO:0051179 localization	-6.3	1.7	5.4	30284	697	2098	84	4	0.43	156|157|558|948|949|1130|1174|1182|1212|2180|2268|2534|2624|2890|2934|3394|3458|3576|3579|3688|3772|4036|4040|4430|4599|4640|4734|4976|5058|5581|5899|5914|6337|6457|6504|6518|6538|6547|6581|6622|7052|7409|8522|8867|9051|9107|9372|9892|9938|9990|10021|10062|10369|10487|22876|23516|23654|25938|26276|26762|27092|29993|51454|54453|54586|54716|56990|57007|57468|63894|63916|64220|80131|80208|80230|8153…	GRK2|GRK3|AXL|CD36|SCARB1|LYST|AP1S1|CLCN3|CLTB|ACSL1|FGR|FYN|GATA2|GRIA1|GSN|IRF8|IFNG|CXCL8|CXCR2|ITGB1|KCNJ15|LRP2|LRP6|MYO1B|MX1|MYO1A|NEDD4|OPA1|PAK1|PRKCE|RALB|RARA|SCNN1A|SH3GL3|SLAMF1|SLC2A5|SLC6A11|SLC8A3|SLC22A3|SNCA|TGM2|VAV1|GAS7|SYNJ1|PSTPIP1|MTMR6|ZFYVE9|SNAP91|ARHGAP25|SLC12A6|HCN4|NR1H3|CACNG2|CAP1|INPP5F|SLC39A14|PLXNB2|HEATR5A|VPS33B|HAVCR1|CACNG4|PACSIN1|GULP1|RIN2|EQTN|SLC6A20…	-3.7
GO Biological Processes	GO:0048880	sensory system development	19_GO:0032502 developmental process	-6.2	2	5.5	30284	414	2098	57	2.7	0.35	639|652|658|1412|1420|2703|2737|2823|3280|3975|4081|4284|4286|4544|4781|4915|5145|5457|5469|5914|6010|6096|6604|6670|6935|7046|7111|7477|7482|7490|8820|9927|10218|10371|10818|10848|22901|22930|23287|23424|51057|51761|55714|55764|56917|57096|64220|80184|80714|81029|84440|118427|130916|131544|144165|146167|221322	PRDM1|BMP4|BMPR1B|CRYBA2|CRYGC|GJA8|GLI3|GPM6A|HES1|LHX1|MAB21L1|MIP|MITF|MTNR1B|NFIB|NTRK2|PDE6A|POU4F1|MED1|RARA|RHO|RORB|SMARCD3|SP3|ZEB1|TGFBR1|TMOD1|WNT7B|WNT2B|WT1|HESX1|MFN2|ANGPTL7|SEMA3A|FRS2|PPP1R13L|ARSG|RAB3GAP1|AGTPBP1|TDRD7|WDPCP|ATP8A2|TENM3|IFT122|MEIS3|RPGRIP1|STRA6|CEP290|PBX4|WNT5B|RAB11FIP4|OLFM3|MTERF4|CRYBG3|PRICKLE1|SLC38A8|TBC1D32	-3.7
Reactome Gene Sets	R-HSA-9013423	RAC3 GTPase cycle		-6.2	3.7	6.3	30284	75	2098	19	0.91	0.21	29|2889|3071|3688|3998|5058|5062|7074|8773|23092|23380|50508|55619|55789|55843|80728|81624|124056|143098	ABR|RAPGEF1|NCKAP1L|ITGB1|LMAN1|PAK1|PAK2|TIAM1|SNAP23|ARHGAP26|SRGAP2|NOX3|DOCK10|DEPDC1B|ARHGAP15|ARHGAP39|DIAPH3|NOXO1|MPP7	-3.7
GO Biological Processes	GO:0007610	behavior	19_GO:0032501 multicellular organismal process	-6.2	1.8	5.4	30284	634	2098	78	3.7	0.41	104|111|320|434|814|846|1182|1268|1385|1600|1827|1996|2115|2257|2534|2693|2737|2741|2890|2922|3060|3269|3620|3688|3776|4009|4125|4326|4887|4891|4914|4915|4988|5048|5079|5457|5465|5539|5575|5581|5923|6285|6335|6446|6448|6547|6622|6863|7060|7111|7988|8648|8831|8867|9112|9486|22876|22911|22941|23287|23394|27136|51761|54207|55074|56172|56924|57468|57626|57731|64220|80208|84961|85461|89797|114781|1631…	ADARB1|ADCY5|APBA1|ASIP|CAMK4|CASR|CLCN3|CNR1|CREB1|DAB1|RCAN1|ELAVL4|ETV1|FGF12|FYN|GHSR|GLI3|GLRA1|GRIA1|GRP|HCRT|HRH1|IDO1|ITGB1|KCNK2|LMX1A|MAN2B1|MMP17|NPY2R|SLC11A2|NTRK1|NTRK2|OPRM1|PAFAH1B1|PAX5|POU4F1|PPARA|PPY|PRKAR1B|PRKCE|RASGRF1|S100B|SCN9A|SGK1|SGSH|SLC8A3|SNCA|TAC1|THBS4|TMOD1|ZNF212|NCOA1|SYNGAP1|SYNJ1|MTA1|CHST10|INPP5F|WDR47|SHANK2|AGTPBP1|ADNP|MORC1|ATP8A2|KCNK10|OXR1|ANKH|PAK6…	-3.7
GO Biological Processes	GO:0030198	extracellular matrix organization	19_GO:0009987 cellular process	-6.1	2.2	5.6	30284	280	2098	43	2	0.31	1301|1303|1305|1758|1999|2331|2620|3688|3936|4319|4326|4327|4868|5645|7046|7177|7490|8292|9313|9509|10491|10585|11005|11093|11174|22795|26276|29954|55790|60495|63894|64147|64386|81577|81792|83872|84171|92949|124056|144165|170691|256076|100287284	COL11A1|COL12A1|COL13A1|DMP1|ELF3|FMOD|GAS2|ITGB1|LCP1|MMP10|MMP17|MMP19|NPHS1|PRSS2|TGFBR1|TPSAB1|WT1|COLQ|MMP20|ADAMTS2|CRTAP|POMT1|SPINK5|ADAMTS13|ADAMTS6|NID2|VPS33B|POMT2|CSGALNACT1|HPSE2|VIPAS39|KIF9|MMP25|GFOD2|ADAMTS12|HMCN1|LOXL4|ADAMTSL1|NOXO1|PRICKLE1|ADAMTS17|COL6A5|MANSC4	-3.6
GO Biological Processes	GO:0043062	extracellular structure organization	19_GO:0009987 cellular process	-6.1	2.2	5.6	30284	281	2098	43	2	0.31	1301|1303|1305|1758|1999|2331|2620|3688|3936|4319|4326|4327|4868|5645|7046|7177|7490|8292|9313|9509|10491|10585|11005|11093|11174|22795|26276|29954|55790|60495|63894|64147|64386|81577|81792|83872|84171|92949|124056|144165|170691|256076|100287284	COL11A1|COL12A1|COL13A1|DMP1|ELF3|FMOD|GAS2|ITGB1|LCP1|MMP10|MMP17|MMP19|NPHS1|PRSS2|TGFBR1|TPSAB1|WT1|COLQ|MMP20|ADAMTS2|CRTAP|POMT1|SPINK5|ADAMTS13|ADAMTS6|NID2|VPS33B|POMT2|CSGALNACT1|HPSE2|VIPAS39|KIF9|MMP25|GFOD2|ADAMTS12|HMCN1|LOXL4|ADAMTSL1|NOXO1|PRICKLE1|ADAMTS17|COL6A5|MANSC4	-3.5
GO Biological Processes	GO:1902105	regulation of leukocyte differentiation	19_GO:0002376 immune system process	-6	2.1	5.5	30284	340	2098	49	2.3	0.33	558|639|652|814|841|941|969|1385|1493|2124|2302|2624|2737|3059|3071|3135|3458|3567|4092|4286|4920|4976|5457|5578|5914|6363|6422|6604|6935|8111|8451|8600|8737|9398|9580|9770|9840|9935|11005|22806|22890|23476|27086|30009|55012|55193|80149|84959|140685	AXL|PRDM1|BMP4|CAMK4|CASP8|CD80|CD69|CREB1|CTLA4|EVI2B|FOXJ1|GATA2|GLI3|HCLS1|NCKAP1L|HLA-G|IFNG|IL5|SMAD7|MITF|ROR2|OPA1|POU4F1|PRKCA|RARA|CCL19|SFRP1|SMARCD3|ZEB1|GPR68|CUL4A|TNFSF11|RIPK1|CD101|SOX13|RASSF2|TESPA1|MAFB|SPINK5|IKZF3|ZBTB1|BRD4|FOXP1|TBX21|PPP2R3C|PBRM1|ZC3H12A|UBASH3B|ZBTB46	-3.5
GO Biological Processes	GO:0045229	external encapsulating structure organization	19_GO:0009987 cellular process	-6	2.2	5.5	30284	282	2098	43	2	0.31	1301|1303|1305|1758|1999|2331|2620|3688|3936|4319|4326|4327|4868|5645|7046|7177|7490|8292|9313|9509|10491|10585|11005|11093|11174|22795|26276|29954|55790|60495|63894|64147|64386|81577|81792|83872|84171|92949|124056|144165|170691|256076|100287284	COL11A1|COL12A1|COL13A1|DMP1|ELF3|FMOD|GAS2|ITGB1|LCP1|MMP10|MMP17|MMP19|NPHS1|PRSS2|TGFBR1|TPSAB1|WT1|COLQ|MMP20|ADAMTS2|CRTAP|POMT1|SPINK5|ADAMTS13|ADAMTS6|NID2|VPS33B|POMT2|CSGALNACT1|HPSE2|VIPAS39|KIF9|MMP25|GFOD2|ADAMTS12|HMCN1|LOXL4|ADAMTSL1|NOXO1|PRICKLE1|ADAMTS17|COL6A5|MANSC4	-3.5
Reactome Gene Sets	R-HSA-112316	Neuronal System		-6	2	5.4	30284	370	2098	52	2.5	0.34	111|814|1145|1385|2066|2555|2741|2774|2793|2890|2891|2897|3739|3744|3772|3776|3777|3781|4893|5575|5578|5789|5923|5924|6196|6538|6854|7881|8973|9424|10021|10052|10369|10497|22871|22941|26037|26960|27092|27163|54207|55799|57497|58512|80852|81539|83988|84617|84790|93107|200959|347688	ADCY5|CAMK4|CHRNE|CREB1|ERBB4|GABRA2|GLRA1|GNAL|GNGT2|GRIA1|GRIA2|GRIK1|KCNA4|KCNA10|KCNJ15|KCNK2|KCNK3|KCNN2|NRAS|PRKAR1B|PRKCA|PTPRD|RASGRF1|RASGRF2|RPS6KA2|SLC6A11|SYN2|KCNAB1|CHRNA6|KCNK6|HCN4|GJC1|CACNG2|UNC13B|NLGN1|SHANK2|SIPA1L1|NBEA|CACNG4|NAAA|KCNK10|CACNA2D3|LRFN2|DLGAP3|GRIP2|SLC38A1|NCALD|TUBB6|TUBA1C|KCNG4|GABRR3|TUBB8	-3.5
GO Biological Processes	GO:0006954	inflammatory response	19_GO:0050896 response to stimulus	-6	1.8	5.3	30284	577	2098	72	3.4	0.4	2|558|658|814|837|841|922|923|948|1999|2215|2350|2358|2359|2829|2867|3269|3428|3458|3516|3552|3567|3568|3576|3579|3620|3627|3688|3694|3818|4210|4818|5737|6279|6335|6363|6504|6622|6846|6863|7096|7128|8111|8482|8737|8773|9051|9734|9830|10333|10392|23643|25979|27159|27202|29954|30817|55870|57724|58484|59340|64386|79155|80149|83737|84639|90865|259197|338321|345611|388125|730249	A2M|AXL|BMPR1B|CAMK4|CASP4|CASP8|CD5L|CD6|CD36|ELF3|FCGR3B|FOLR2|FPR2|FPR3|XCR1|FFAR2|HRH1|IFI16|IFNG|RBPJ|IL1A|IL5|IL5RA|CXCL8|CXCR2|IDO1|CXCL10|ITGB1|ITGB6|KLKB1|MEFV|NKG7|PTGFR|S100A8|SCN9A|CCL19|SLAMF1|SNCA|XCL2|TAC1|TLR1|TNFAIP3|GPR68|SEMA7A|RIPK1|SNAP23|PSTPIP1|HDAC9|TRIM14|TLR6|NOD1|LY96|DHRS7B|CHIA|C5AR2|POMT2|ADGRE2|ASH1L|EPG5|NLRC4|HRH4|MMP25|TNIP2|ZC3H12A|ITCH|IL1F10|IL33|NCR3|NLRP9|IR…	-3.5
GO Biological Processes	GO:0043269	regulation of monoatomic ion transport	19_GO:0051179 localization	-6	1.9	5.4	30284	472	2098	62	3	0.37	490|760|846|967|1268|2040|2257|2280|2534|2859|2864|2890|2922|3060|3280|3458|3627|3688|3772|3781|3973|4734|4842|5142|5144|5174|5243|5349|5581|5774|5999|6262|6324|6622|6781|7439|7881|8737|8832|9465|9722|9747|9914|9943|11060|57158|57214|57628|57731|80208|80333|84766|84959|91404|93107|150684|151651|196051|196541|201140|246329|100507027	ATP2B1|CA2|CASR|CD63|CNR1|STOM|FGF12|FKBP1A|FYN|GPR35|FFAR1|GRIA1|GRP|HCRT|HES1|IFNG|CXCL10|ITGB1|KCNJ15|KCNN2|LHCGR|NEDD4|NOS1|PDE4B|PDE4D|PDZK1|ABCB1|FXYD3|PRKCE|PTPN3|RGS4|RYR2|SCN1B|SNCA|STC1|BEST1|KCNAB1|RIPK1|CD84|AKAP7|NOS1AP|TCAF1|ATP2C2|OXSR1|WWP2|JPH2|CEMIP|DPP10|SPTBN4|SPG11|KCNIP4|CRACR2A|UBASH3B|SESTD1|KCNG4|COMMD1|EFHB|PLPP4|METTL21C|DHRS7C|STAC3|MRLN	-3.5
GO Biological Processes	GO:0032103	positive regulation of response to external stimulus	19_GO:0048518 positive regulation of biological process	-6	1.8	5.3	30284	588	2098	73	3.5	0.4	837|838|846|948|1268|1902|2358|2534|2867|3071|3135|3273|3428|3458|3480|3576|3579|3592|3620|3627|3821|3824|4210|4818|5058|5062|5469|5578|5581|6279|6363|6504|6622|7060|7074|7096|7128|7187|7409|7520|8600|8737|9424|9943|10062|10333|10392|10612|10623|10666|23328|23643|25942|26057|51304|57162|57663|57724|58484|78989|79155|80310|80342|83737|90865|91662|116449|135250|259197|345611|388125|647087|730249	CASP4|CASP5|CASR|CD36|CNR1|LPAR1|FPR2|FYN|FFAR2|NCKAP1L|HLA-G|HRG|IFI16|IFNG|IGF1R|CXCL8|CXCR2|IL12A|IDO1|CXCL10|KLRC1|KLRD1|MEFV|NKG7|PAK1|PAK2|MED1|PRKCA|PRKCE|S100A8|CCL19|SLAMF1|SNCA|THBS4|TIAM1|TLR1|TNFAIP3|TRAF3|VAV1|XRCC5|TNFSF11|RIPK1|KCNK6|OXSR1|NR1H3|TLR6|NOD1|TRIM3|POLR3C|CD226|SASH1|LY96|SIN3A|ANKRD17|ZDHHC3|PELI1|USP29|EPG5|NLRC4|COLEC11|TNIP2|PDGFD|TRAF3IP3|ITCH|IL33|NLRP12|CLNK|RAE…	-3.5
GO Biological Processes	GO:0070201	regulation of establishment of protein localization	19_GO:0051179 localization	-6	1.8	5.3	30284	547	2098	69	3.3	0.39	111|208|322|640|652|846|948|1131|1268|1459|2040|2308|2534|2693|2737|2864|2867|3059|3458|3552|3592|3667|3936|3998|4345|4544|4628|4988|5174|5211|5468|5578|5581|6422|7074|7175|7323|8111|8447|8609|8938|9478|9520|9727|9747|10062|10425|10497|11060|23176|23514|29850|55135|55432|55486|55691|55835|57214|57602|64285|65220|80149|80184|84522|84830|89866|163882|338442|111240474	ADCY5|AKT2|APBB1|BLK|BMP4|CASR|CD36|CHRM3|CNR1|CSNK2A2|STOM|FOXO1|FYN|GHSR|GLI3|FFAR1|FFAR2|HCLS1|IFNG|IL1A|IL12A|IRS1|LCP1|LMAN1|CD200|MTNR1B|MYH10|OPRM1|PDZK1|PFKL|PPARG|PRKCA|PRKCE|SFRP1|TIAM1|TPR|UBE2D3|GPR68|DOC2B|KLF7|BAIAP3|CABP1|NPEPPS|RAB11FIP3|TCAF1|NR1H3|ARIH2|UNC13B|WWP2|SEPTIN8|SPIDR|TRPM5|WRAP53|YOD1|PARL|FRMD4A|CPAP|CEMIP|USP36|RHBDF1|NADK|ZC3H12A|CEP290|JAGN1|ADTRP|SEC16B|CNST|HCA…	-3.5
GO Biological Processes	GO:0007411	axon guidance	19_GO:0032502 developmental process	-5.9	2.3	5.6	30284	228	2098	37	1.8	0.29	658|1123|1630|2045|2115|2534|2596|2737|3908|3975|4009|4781|4897|4914|5794|5800|6259|6324|7477|8482|8609|8997|9499|10371|10507|23077|23114|26999|27255|51466|54437|57216|57453|64218|80031|285220|644168	BMPR1B|CHN1|DCC|EPHA7|ETV1|FYN|GAP43|GLI3|LAMA2|LHX1|LMX1A|NFIB|NRCAM|NTRK1|PTPRH|PTPRO|RYK|SCN1B|WNT7B|SEMA7A|KLF7|KALRN|MYOT|SEMA3A|SEMA4D|MYCBP2|NFASC|CYFIP2|CNTN6|EVL|SEMA5B|VANGL2|DSCAML1|SEMA4A|SEMA6D|EPHA6|DRGX	-3.4
GO Biological Processes	GO:0001654	eye development	19_GO:0032502 developmental process	-5.9	2	5.3	30284	403	2098	55	2.6	0.35	639|652|658|1412|1420|2703|2737|2823|3280|3975|4081|4284|4286|4544|4781|4915|5145|5469|5914|6010|6096|6604|6670|6935|7046|7111|7477|7482|7490|8820|9927|10218|10818|10848|22901|22930|23287|23424|51057|51761|55714|55764|56917|57096|64220|80184|80714|81029|84440|118427|130916|131544|144165|146167|221322	PRDM1|BMP4|BMPR1B|CRYBA2|CRYGC|GJA8|GLI3|GPM6A|HES1|LHX1|MAB21L1|MIP|MITF|MTNR1B|NFIB|NTRK2|PDE6A|MED1|RARA|RHO|RORB|SMARCD3|SP3|ZEB1|TGFBR1|TMOD1|WNT7B|WNT2B|WT1|HESX1|MFN2|ANGPTL7|FRS2|PPP1R13L|ARSG|RAB3GAP1|AGTPBP1|TDRD7|WDPCP|ATP8A2|TENM3|IFT122|MEIS3|RPGRIP1|STRA6|CEP290|PBX4|WNT5B|RAB11FIP4|OLFM3|MTERF4|CRYBG3|PRICKLE1|SLC38A8|TBC1D32	-3.4
GO Biological Processes	GO:0097485	neuron projection guidance	19_GO:0032502 developmental process	-5.9	2.3	5.5	30284	229	2098	37	1.8	0.29	658|1123|1630|2045|2115|2534|2596|2737|3908|3975|4009|4781|4897|4914|5794|5800|6259|6324|7477|8482|8609|8997|9499|10371|10507|23077|23114|26999|27255|51466|54437|57216|57453|64218|80031|285220|644168	BMPR1B|CHN1|DCC|EPHA7|ETV1|FYN|GAP43|GLI3|LAMA2|LHX1|LMX1A|NFIB|NRCAM|NTRK1|PTPRH|PTPRO|RYK|SCN1B|WNT7B|SEMA7A|KLF7|KALRN|MYOT|SEMA3A|SEMA4D|MYCBP2|NFASC|CYFIP2|CNTN6|EVL|SEMA5B|VANGL2|DSCAML1|SEMA4A|SEMA6D|EPHA6|DRGX	-3.4
GO Biological Processes	GO:0043009	chordate embryonic development	19_GO:0032502 developmental process	-5.9	1.7	5.2	30284	658	2098	79	3.8	0.42	320|639|652|841|1301|1856|1999|2186|2530|2624|2737|3200|3213|3223|3232|3280|3516|3688|3975|3981|4036|4040|4524|4678|4849|4976|5079|5310|5469|5801|5914|6422|6670|6788|6830|6862|6935|7046|7075|7477|7703|7798|8451|8531|8648|9021|9632|9927|10161|10427|10443|10762|11146|23038|23414|23654|23764|25902|25942|26227|27152|51057|51098|54903|55112|55764|56243|57216|57453|57718|81624|84081|84525|84541|84700|8…	APBA1|PRDM1|BMP4|CASP8|COL11A1|DVL2|ELF3|BPTF|FUT8|GATA2|GLI3|HOXA3|HOXB3|HOXC6|HOXD3|HES1|RBPJ|ITGB1|LHX1|LIG4|LRP2|LRP6|MTHFR|NASP|CNOT3|OPA1|PAX5|PKD1|MED1|PTPRR|RARA|SFRP1|SP3|STK3|SUPT6H|TBXT|ZEB1|TGFBR1|TIE1|WNT7B|PCGF2|LUZP1|CUL4A|YBX3|NCOA1|SOCS3|SEC24C|MFN2|LPAR6|SEC24B|N4BP2L2|NUP50|GLMN|WDTC1|ZFPM2|PLXNB2|MAFF|MTHFD1L|SIN3A|PHGDH|INTU|WDPCP|IFT52|MKS1|DYNC2I1|IFT122|KIAA1217|VANGL2|DSC…	-3.4
GO Biological Processes	GO:0009792	embryo development ending in birth or egg hatching	19_GO:0032502 developmental process	-5.9	1.7	5.2	30284	680	2098	81	3.9	0.42	320|639|652|841|1301|1856|1999|2186|2494|2530|2624|2737|3200|3213|3223|3232|3280|3516|3688|3975|3981|4036|4040|4524|4678|4849|4976|5079|5310|5469|5801|5914|6422|6670|6788|6830|6862|6935|7046|7075|7477|7703|7798|8451|8531|8648|9021|9632|9927|10161|10427|10443|10658|10762|11146|23038|23414|23654|23764|25902|25942|26227|27152|51057|51098|54903|55112|55764|56243|57216|57453|57718|81624|84081|84525|84…	APBA1|PRDM1|BMP4|CASP8|COL11A1|DVL2|ELF3|BPTF|NR5A2|FUT8|GATA2|GLI3|HOXA3|HOXB3|HOXC6|HOXD3|HES1|RBPJ|ITGB1|LHX1|LIG4|LRP2|LRP6|MTHFR|NASP|CNOT3|OPA1|PAX5|PKD1|MED1|PTPRR|RARA|SFRP1|SP3|STK3|SUPT6H|TBXT|ZEB1|TGFBR1|TIE1|WNT7B|PCGF2|LUZP1|CUL4A|YBX3|NCOA1|SOCS3|SEC24C|MFN2|LPAR6|SEC24B|N4BP2L2|CELF1|NUP50|GLMN|WDTC1|ZFPM2|PLXNB2|MAFF|MTHFD1L|SIN3A|PHGDH|INTU|WDPCP|IFT52|MKS1|DYNC2I1|IFT122|KIAA121…	-3.4
GO Biological Processes	GO:0002521	leukocyte differentiation	19_GO:0032502 developmental process	-5.8	1.9	5.3	30284	426	2098	57	2.7	0.35	558|652|814|841|1385|2624|2737|3394|3428|3458|3516|3688|3694|3821|3981|4055|4286|4783|4914|5048|5079|5468|5469|6363|6422|6504|6670|6729|7409|8111|8600|8837|9021|9580|9730|9734|9840|9935|10320|10673|10803|10945|22806|22890|25979|27086|30009|54361|54790|55619|55846|64218|81624|84522|84766|90865|140685	AXL|BMP4|CAMK4|CASP8|CREB1|GATA2|GLI3|IRF8|IFI16|IFNG|RBPJ|ITGB1|ITGB6|KLRC1|LIG4|LTBR|MITF|NFIL3|NTRK1|PAFAH1B1|PAX5|PPARG|MED1|CCL19|SFRP1|SLAMF1|SP3|SRP54|VAV1|GPR68|TNFSF11|CFLAR|SOCS3|SOX13|DCAF1|HDAC9|TESPA1|MAFB|IKZF1|TNFSF13B|CCR9|KDELR1|IKZF3|ZBTB1|DHRS7B|FOXP1|TBX21|WNT4|TET2|DOCK10|ITFG2|SEMA4A|DIAPH3|JAGN1|CRACR2A|IL33|ZBTB46	-3.4
GO Biological Processes	GO:0006909	phagocytosis	19_GO:0051179 localization	-5.8	2.6	5.6	30284	159	2098	29	1.4	0.25	558|948|949|1130|1182|2268|2534|2624|2934|3394|3458|3688|5058|5581|5914|6504|7052|7409|9938|10062|26276|26762|51454|56990|63894|63916|80208|83871|196051	AXL|CD36|SCARB1|LYST|CLCN3|FGR|FYN|GATA2|GSN|IRF8|IFNG|ITGB1|PAK1|PRKCE|RARA|SLAMF1|TGM2|VAV1|ARHGAP25|NR1H3|VPS33B|HAVCR1|GULP1|CDC42SE2|VIPAS39|ELMO2|SPG11|RAB34|PLPP4	-3.4
GO Biological Processes	GO:0150063	visual system development	19_GO:0032502 developmental process	-5.8	2	5.3	30284	407	2098	55	2.6	0.35	639|652|658|1412|1420|2703|2737|2823|3280|3975|4081|4284|4286|4544|4781|4915|5145|5469|5914|6010|6096|6604|6670|6935|7046|7111|7477|7482|7490|8820|9927|10218|10818|10848|22901|22930|23287|23424|51057|51761|55714|55764|56917|57096|64220|80184|80714|81029|84440|118427|130916|131544|144165|146167|221322	PRDM1|BMP4|BMPR1B|CRYBA2|CRYGC|GJA8|GLI3|GPM6A|HES1|LHX1|MAB21L1|MIP|MITF|MTNR1B|NFIB|NTRK2|PDE6A|MED1|RARA|RHO|RORB|SMARCD3|SP3|ZEB1|TGFBR1|TMOD1|WNT7B|WNT2B|WT1|HESX1|MFN2|ANGPTL7|FRS2|PPP1R13L|ARSG|RAB3GAP1|AGTPBP1|TDRD7|WDPCP|ATP8A2|TENM3|IFT122|MEIS3|RPGRIP1|STRA6|CEP290|PBX4|WNT5B|RAB11FIP4|OLFM3|MTERF4|CRYBG3|PRICKLE1|SLC38A8|TBC1D32	-3.3
GO Biological Processes	GO:0031349	positive regulation of defense response	19_GO:0048518 positive regulation of biological process	-5.8	1.9	5.2	30284	449	2098	59	2.8	0.36	837|838|948|1268|2358|2534|2867|2922|3135|3428|3458|3592|3620|3821|3824|4210|4818|4862|5058|5062|5469|5581|6279|6622|7096|7128|7187|7409|7520|8600|8737|9424|10062|10333|10392|10612|10623|10666|23643|25942|26057|51304|57162|57663|57724|58484|78989|79155|80342|83737|90865|91662|116449|135250|259197|345611|388125|647087|730249	CASP4|CASP5|CD36|CNR1|FPR2|FYN|FFAR2|GRP|HLA-G|IFI16|IFNG|IL12A|IDO1|KLRC1|KLRD1|MEFV|NKG7|NPAS2|PAK1|PAK2|MED1|PRKCE|S100A8|SNCA|TLR1|TNFAIP3|TRAF3|VAV1|XRCC5|TNFSF11|RIPK1|KCNK6|NR1H3|TLR6|NOD1|TRIM3|POLR3C|CD226|LY96|SIN3A|ANKRD17|ZDHHC3|PELI1|USP29|EPG5|NLRC4|COLEC11|TNIP2|TRAF3IP3|ITCH|IL33|NLRP12|CLNK|RAET1E|NCR3|IRGM|C2CD4B|STMP1|ACOD1	-3.3
Reactome Gene Sets	R-HSA-418594	G alpha (i) signalling events		-5.7	2.1	5.3	30284	289	2098	43	2	0.31	111|156|814|846|1237|1268|1385|1902|2358|2359|2774|2776|2793|2913|2914|3361|3576|3579|3627|4544|4887|5142|5321|5332|5539|5575|5578|5996|5999|6010|6363|6753|9628|9934|10803|11251|26575|26960|50832|50840|57007|59340|338442	ADCY5|GRK2|CAMK4|CASR|CCR8|CNR1|CREB1|LPAR1|FPR2|FPR3|GNAL|GNAQ|GNGT2|GRM3|GRM4|HTR5A|CXCL8|CXCR2|CXCL10|MTNR1B|NPY2R|PDE4B|PLA2G4A|PLCB4|PPY|PRKAR1B|PRKCA|RGS1|RGS4|RHO|CCL19|SSTR3|RGS6|P2RY14|CCR9|PTGDR2|RGS17|NBEA|TAS2R4|TAS2R14|ACKR3|HRH4|HCAR2	-3.3
GO Biological Processes	GO:0071396	cellular response to lipid	19_GO:0050896 response to stimulus	-5.7	1.8	5.1	30284	546	2098	68	3.2	0.39	31|111|558|846|923|941|948|949|1385|1668|1671|1902|2099|2100|2693|2867|3280|3394|3480|3552|3576|3627|3667|3776|4040|4257|4306|4734|5142|5166|5457|5465|5469|5581|5737|5914|6096|6337|6422|6446|6753|6781|7128|7477|7520|8648|8837|10062|11093|23543|23643|54207|54623|54762|57476|64754|79155|80149|81029|84639|84830|196541|199713|284254|345611|346673|388553|730249	ACACA|ADCY5|AXL|CASR|CD6|CD80|CD36|SCARB1|CREB1|DEFA3|DEFA6|LPAR1|ESR1|ESR2|GHSR|FFAR2|HES1|IRF8|IGF1R|IL1A|CXCL8|CXCL10|IRS1|KCNK2|LRP6|MGST1|NR3C2|NEDD4|PDE4B|PDK4|POU4F1|PPARA|MED1|PRKCE|PTGFR|RARA|RORB|SCNN1A|SFRP1|SGK1|SSTR3|STC1|TNFAIP3|WNT7B|XRCC5|NCOA1|CFLAR|NR1H3|ADAMTS13|RBFOX2|LY96|KCNK10|PAF1|GRAMD1C|GRAMD1B|SMYD3|TNIP2|ZC3H12A|WNT5B|IL1F10|ADTRP|METTL21C|NLRP7|DYNAP|IRGM|STRA8|MEIOSI…	-3.3
GO Biological Processes	GO:0030036	actin cytoskeleton organization	19_GO:0009987 cellular process	-5.7	1.8	5.1	30284	546	2098	68	3.2	0.39	830|832|2302|2620|2693|2934|3059|3071|3688|3936|4430|4628|4640|4690|5048|5058|7111|7798|8837|9564|9639|9722|9826|9938|10109|10160|10487|10529|10603|11155|11187|22808|22998|23092|23221|23370|26037|29780|29993|51225|51466|51676|54566|54822|55160|55607|56907|57626|57731|63916|80731|81624|83872|84193|84700|84952|89846|90627|91010|113622|121512|123720|134549|221692|257019|644150|653781|728378	CAPZA2|CAPZB|FOXJ1|GAS2|GHSR|GSN|HCLS1|NCKAP1L|ITGB1|LCP1|MYO1B|MYH10|MYO1A|NCK1|PAFAH1B1|PAK1|TMOD1|LUZP1|CFLAR|BCAR1|ARHGEF10|NOS1AP|ARHGEF11|ARHGAP25|ARPC2|FARP1|CAP1|NEBL|SH2B2|LDB3|PKP3|MRAS|LIMCH1|ARHGAP26|RHOBTB2|ARHGEF18|SIPA1L1|PARVB|PACSIN1|ABI3|EVL|ASB2|EPB41L4B|TRPM7|ARHGEF10L|PPP1R9A|SPIRE1|KLHL1|SPTBN4|ELMO2|THSD7B|DIAPH3|HMCN1|SETD3|MYO18B|CGNL1|FGD3|STARD13|FMNL3|ADPRHL1|FGD4|WHAM…	-3.3
WikiPathways	WP5461	Primary ovarian insufficiency		-5.6	2.7	5.6	30284	137	2098	26	1.2	0.24	639|658|1062|1588|1993|2099|2100|2176|2516|3981|4292|5095|7490|8893|23514|55120|64374|64506|80067|164045|171568|284403|346673|348995|388553|388649	PRDM1|BMPR1B|CENPE|CYP19A1|ELAVL2|ESR1|ESR2|FANCC|NR5A1|LIG4|MLH1|PCCA|WT1|EIF2B5|SPIDR|FANCL|SIL1|CPEB1|DCAF17|HFM1|POLR3H|WDR62|STRA8|NUP43|MEIOSIN|C1orf146	-3.2
GO Biological Processes	GO:0030900	forebrain development	19_GO:0032502 developmental process	-5.6	1.9	5.2	30284	412	2098	55	2.6	0.35	558|652|1385|1459|1600|1902|1996|2066|2534|2624|2737|2890|3280|3361|3362|3480|3516|3975|4009|4036|4781|4915|4967|5048|5079|5449|5457|5914|6259|6753|6935|7477|7482|8482|8648|8820|8893|9928|10371|10718|10818|22911|22930|23224|23287|23380|25942|27086|29954|54361|57688|83696|85440|221692|284403	AXL|BMP4|CREB1|CSNK2A2|DAB1|LPAR1|ELAVL4|ERBB4|FYN|GATA2|GLI3|GRIA1|HES1|HTR5A|HTR6|IGF1R|RBPJ|LHX1|LMX1A|LRP2|NFIB|NTRK2|OGDH|PAFAH1B1|PAX5|POU1F1|POU4F1|RARA|RYK|SSTR3|ZEB1|WNT7B|WNT2B|SEMA7A|NCOA1|HESX1|EIF2B5|KIF14|SEMA3A|NRG3|FRS2|WDR47|RAB3GAP1|SYNE2|AGTPBP1|SRGAP2|SIN3A|FOXP1|POMT2|WNT4|ZSWIM6|TRAPPC9|DOCK7|PHACTR1|WDR62	-3.2
GO Biological Processes	GO:0002833	positive regulation of response to biotic stimulus	19_GO:0048518 positive regulation of biological process	-5.6	2	5.2	30284	332	2098	47	2.2	0.32	948|2358|2534|2867|3135|3273|3428|3592|3821|3824|4210|5058|5062|5469|5578|5581|7096|7128|7187|7409|7520|9424|10062|10333|10392|10612|10623|10666|23328|23643|25942|26057|51304|57162|57663|57724|58484|78989|79155|80342|83737|116449|135250|259197|345611|647087|730249	CD36|FPR2|FYN|FFAR2|HLA-G|HRG|IFI16|IL12A|KLRC1|KLRD1|MEFV|PAK1|PAK2|MED1|PRKCA|PRKCE|TLR1|TNFAIP3|TRAF3|VAV1|XRCC5|KCNK6|NR1H3|TLR6|NOD1|TRIM3|POLR3C|CD226|SASH1|LY96|SIN3A|ANKRD17|ZDHHC3|PELI1|USP29|EPG5|NLRC4|COLEC11|TNIP2|TRAF3IP3|ITCH|CLNK|RAET1E|NCR3|IRGM|STMP1|ACOD1	-3.2
GO Biological Processes	GO:1903530	regulation of secretion by cell	19_GO:0051179 localization	-5.6	1.8	5.1	30284	571	2098	70	3.3	0.39	111|156|322|640|846|1131|1268|1385|1407|1588|2268|2308|2624|2693|2864|2867|2922|3060|3071|3458|3552|3592|3667|4345|4544|4628|4988|5211|5321|5468|5578|5581|5873|6422|6622|7074|8111|8447|8448|8600|8609|8832|8938|8973|9498|9727|10062|10497|10814|22871|22930|23122|23178|26509|29091|29850|30817|55691|57126|57589|64285|65220|79772|84522|84830|84961|114897|338442|339302|376267	ADCY5|GRK2|APBB1|BLK|CASR|CHRM3|CNR1|CREB1|CRY1|CYP19A1|FGR|FOXO1|GATA2|GHSR|FFAR1|FFAR2|GRP|HCRT|NCKAP1L|IFNG|IL1A|IL12A|IRS1|CD200|MTNR1B|MYH10|OPRM1|PFKL|PLA2G4A|PPARG|PRKCA|PRKCE|RAB27A|SFRP1|SNCA|TIAM1|GPR68|DOC2B|DOC2A|TNFSF11|KLF7|CD84|BAIAP3|CHRNA6|SLC4A8|RAB11FIP3|NR1H3|UNC13B|CPLX2|NLGN1|RAB3GAP1|CLASP2|PASK|MYOF|STXBP6|TRPM5|ADGRE2|FRMD4A|CD177|RIC1|RHBDF1|NADK|MCTP1|JAGN1|ADTRP|FBXL20…	-3.2
GO Biological Processes	GO:0003205	cardiac chamber development	19_GO:0032502 developmental process	-5.6	2.5	5.4	30284	172	2098	30	1.4	0.26	639|652|1301|2274|2280|3280|3480|3516|3776|4036|4092|4634|4887|5457|5469|5914|6262|6604|7046|7541|7798|10818|10848|11174|23414|53834|54903|64220|79810|113622	PRDM1|BMP4|COL11A1|FHL2|FKBP1A|HES1|IGF1R|RBPJ|KCNK2|LRP2|SMAD7|MYL3|NPY2R|POU4F1|MED1|RARA|RYR2|SMARCD3|TGFBR1|ZBTB14|LUZP1|FRS2|PPP1R13L|ADAMTS6|ZFPM2|FGFRL1|MKS1|STRA6|PTCD2|ADPRHL1	-3.2
GO Biological Processes	GO:0051046	regulation of secretion	19_GO:0051179 localization	-5.6	1.7	5	30284	626	2098	75	3.6	0.41	111|156|322|640|846|1131|1268|1385|1407|1588|2268|2308|2624|2693|2864|2867|2922|3060|3071|3458|3552|3592|3667|4345|4544|4628|4988|5211|5321|5468|5578|5581|5617|5873|6279|6422|6446|6622|6781|7074|8111|8447|8448|8600|8609|8832|8938|8973|9498|9727|10062|10497|10814|22871|22930|23122|23178|26509|29091|29850|30817|55691|57126|57589|64285|65220|79772|84236|84522|84830|84961|114897|338442|339302|376267	ADCY5|GRK2|APBB1|BLK|CASR|CHRM3|CNR1|CREB1|CRY1|CYP19A1|FGR|FOXO1|GATA2|GHSR|FFAR1|FFAR2|GRP|HCRT|NCKAP1L|IFNG|IL1A|IL12A|IRS1|CD200|MTNR1B|MYH10|OPRM1|PFKL|PLA2G4A|PPARG|PRKCA|PRKCE|PRL|RAB27A|S100A8|SFRP1|SGK1|SNCA|STC1|TIAM1|GPR68|DOC2B|DOC2A|TNFSF11|KLF7|CD84|BAIAP3|CHRNA6|SLC4A8|RAB11FIP3|NR1H3|UNC13B|CPLX2|NLGN1|RAB3GAP1|CLASP2|PASK|MYOF|STXBP6|TRPM5|ADGRE2|FRMD4A|CD177|RIC1|RHBDF1|NADK|MCT…	-3.2
GO Biological Processes	GO:0007268	chemical synaptic transmission	19_GO:0050789 regulation of biological process	-5.6	1.9	5.1	30284	414	2098	55	2.6	0.35	104|320|1131|1145|1182|2257|2555|2563|2741|2890|2891|2895|2897|2913|2914|3060|3269|3361|3362|3776|3777|4040|4155|4544|5048|5581|6196|6622|6854|6863|7439|8292|8447|8448|8676|8773|8867|8973|9127|9990|10052|10497|10814|22871|22930|23504|56126|56131|57468|59340|80208|149111|200959|246329|339302	ADARB1|APBA1|CHRM3|CHRNE|CLCN3|FGF12|GABRA2|GABRD|GLRA1|GRIA1|GRIA2|GRID2|GRIK1|GRM3|GRM4|HCRT|HRH1|HTR5A|HTR6|KCNK2|KCNK3|LRP6|MBP|MTNR1B|PAFAH1B1|PRKCE|RPS6KA2|SNCA|SYN2|TAC1|BEST1|COLQ|DOC2B|DOC2A|STX11|SNAP23|SYNJ1|CHRNA6|P2RX6|SLC12A6|GJC1|UNC13B|CPLX2|NLGN1|RAB3GAP1|RIMBP2|PCDHB10|PCDHB4|SLC12A5|HRH4|SPG11|CNIH3|GABRR3|STAC3|CPLX4	-3.2
GO Biological Processes	GO:0098916	anterograde trans-synaptic signaling	19_GO:0050789 regulation of biological process	-5.6	1.9	5.1	30284	414	2098	55	2.6	0.35	104|320|1131|1145|1182|2257|2555|2563|2741|2890|2891|2895|2897|2913|2914|3060|3269|3361|3362|3776|3777|4040|4155|4544|5048|5581|6196|6622|6854|6863|7439|8292|8447|8448|8676|8773|8867|8973|9127|9990|10052|10497|10814|22871|22930|23504|56126|56131|57468|59340|80208|149111|200959|246329|339302	ADARB1|APBA1|CHRM3|CHRNE|CLCN3|FGF12|GABRA2|GABRD|GLRA1|GRIA1|GRIA2|GRID2|GRIK1|GRM3|GRM4|HCRT|HRH1|HTR5A|HTR6|KCNK2|KCNK3|LRP6|MBP|MTNR1B|PAFAH1B1|PRKCE|RPS6KA2|SNCA|SYN2|TAC1|BEST1|COLQ|DOC2B|DOC2A|STX11|SNAP23|SYNJ1|CHRNA6|P2RX6|SLC12A6|GJC1|UNC13B|CPLX2|NLGN1|RAB3GAP1|RIMBP2|PCDHB10|PCDHB4|SLC12A5|HRH4|SPG11|CNIH3|GABRR3|STAC3|CPLX4	-3.2
GO Biological Processes	GO:0048013	ephrin receptor signaling pathway	19_GO:0050896 response to stimulus	-5.5	3.3	5.7	30284	83	2098	19	0.91	0.21	558|1123|2045|2066|2534|3480|4690|4914|4915|4920|5058|7074|7075|8997|25791|26037|56899|64283|285220	AXL|CHN1|EPHA7|ERBB4|FYN|IGF1R|NCK1|NTRK1|NTRK2|ROR2|PAK1|TIAM1|TIE1|KALRN|NGEF|SIPA1L1|ANKS1B|ARHGEF28|EPHA6	-3.1
GO Biological Processes	GO:0034762	regulation of transmembrane transport	19_GO:0051179 localization	-5.5	1.8	5.1	30284	478	2098	61	2.9	0.37	208|760|967|1131|1612|2040|2180|2257|2280|2534|2859|2890|2922|3458|3627|3667|3688|3772|3781|3973|4734|4842|4988|5142|5144|5174|5349|5581|5774|5997|5999|6262|6324|6622|7881|8737|9465|9481|9722|9747|9943|10369|10776|11060|22871|26060|27092|57158|57214|57628|80333|81539|84766|84959|91404|93107|149111|150684|196541|201140|246329	AKT2|CA2|CD63|CHRM3|DAPK1|STOM|ACSL1|FGF12|FKBP1A|FYN|GPR35|GRIA1|GRP|IFNG|CXCL10|IRS1|ITGB1|KCNJ15|KCNN2|LHCGR|NEDD4|NOS1|OPRM1|PDE4B|PDE4D|PDZK1|FXYD3|PRKCE|PTPN3|RGS2|RGS4|RYR2|SCN1B|SNCA|KCNAB1|RIPK1|AKAP7|SLC25A27|NOS1AP|TCAF1|OXSR1|CACNG2|ARPP19|WWP2|NLGN1|APPL1|CACNG4|JPH2|CEMIP|DPP10|KCNIP4|SLC38A1|CRACR2A|UBASH3B|SESTD1|KCNG4|CNIH3|COMMD1|METTL21C|DHRS7C|STAC3	-3.1
GO Biological Processes	GO:0007167	enzyme-linked receptor protein signaling pathway	19_GO:0050896 response to stimulus	-5.5	1.7	5	30284	629	2098	75	3.6	0.41	208|558|640|652|658|1123|2045|2066|2246|2268|2308|2331|2444|2530|2534|2549|2591|2693|2889|3280|3480|3667|3694|3937|4092|4093|4690|4914|4915|4920|5058|5062|5166|5468|5618|5789|5801|6259|6422|7046|7074|7075|7409|8820|8997|9372|9564|10160|10603|10718|10818|10849|11030|23122|23516|25791|25805|26037|26060|51196|51232|53834|54361|56899|64283|79849|79930|80310|84959|116449|116844|128954|144165|147409|28…	AKT2|AXL|BLK|BMP4|BMPR1B|CHN1|EPHA7|ERBB4|FGF1|FGR|FOXO1|FMOD|FRK|FUT8|FYN|GAB1|GALNT3|GHSR|RAPGEF1|HES1|IGF1R|IRS1|ITGB6|LCP2|SMAD7|SMAD9|NCK1|NTRK1|NTRK2|ROR2|PAK1|PAK2|PDK4|PPARG|PRLR|PTPRD|PTPRR|RYK|SFRP1|TGFBR1|TIAM1|TIE1|VAV1|HESX1|KALRN|ZFYVE9|BCAR1|FARP1|SH2B2|NRG3|FRS2|POLR1G|RBPMS|CLASP2|SLC39A14|NGEF|BAMBI|SIPA1L1|APPL1|PLCE1|CRIM1|FGFRL1|WNT4|ANKS1B|ARHGEF28|NHERF4|DOK3|PDGFD|UBASH3B|…	-3.1
GO Biological Processes	GO:0044089	positive regulation of cellular component biogenesis	19_GO:0048518 positive regulation of biological process	-5.5	1.8	5	30284	512	2098	64	3.1	0.38	545|948|1902|2823|2895|3071|3273|3458|3567|3936|4690|4733|4868|4914|4915|5058|5578|5581|5789|5899|6363|6422|6622|7046|7058|7175|9079|9424|9639|9727|10109|10174|10333|10497|10507|10615|10807|11135|22871|22930|22998|23122|23394|23514|50807|51196|51466|54361|55160|55835|57451|64218|79837|84525|89795|117177|122060|143098|158038|158297|253725|388630|401548|647087	ATR|CD36|LPAR1|GPM6A|GRID2|NCKAP1L|HRG|IFNG|IL5|LCP1|NCK1|DRG1|NPHS1|NTRK1|NTRK2|PAK1|PRKCA|PRKCE|PTPRD|RALB|CCL19|SFRP1|SNCA|TGFBR1|THBS2|TPR|LDB2|KCNK6|ARHGEF10|RAB11FIP3|ARPC2|SORBS3|TLR6|UNC13B|SEMA4D|SPAG5|ENTR1|CDC42EP1|NLGN1|RAB3GAP1|LIMCH1|CLASP2|ADNP|SPIDR|ASAP1|PLCE1|EVL|WNT4|ARHGEF10L|CPAP|TENM2|SEMA4A|PIP4K2C|HOPX|NAV3|RAB3IP|SLAIN1|MPP7|LINGO2|SAXO1|WASHC2C|TRABD2B|SNX30|STMP1	-3.1
KEGG Pathway	hsa04072	Phospholipase D signaling pathway		-5.4	2.6	5.4	30284	149	2098	27	1.3	0.25	111|208|1902|2534|2549|2913|2914|3576|3579|4893|5321|5332|5337|5578|5737|5899|6009|9265|9267|10161|10554|22808|23533|56895|80310|123745|255189	ADCY5|AKT2|LPAR1|FYN|GAB1|GRM3|GRM4|CXCL8|CXCR2|NRAS|PLA2G4A|PLCB4|PLD1|PRKCA|PTGFR|RALB|RHEB|CYTH3|CYTH1|LPAR6|AGPAT1|MRAS|PIK3R5|AGPAT4|PDGFD|PLA2G4E|PLA2G4F	-3
GO Biological Processes	GO:0002695	negative regulation of leukocyte activation	19_GO:0002376 immune system process	-5.3	2.3	5.2	30284	204	2098	33	1.6	0.27	558|652|941|969|1268|1493|2268|2302|2737|3135|3620|4092|4345|5169|6422|7128|8764|8832|10062|10464|11146|30009|57162|64092|64600|79679|80149|83737|116449|140685|201633|387597|441864	AXL|BMP4|CD80|CD69|CNR1|CTLA4|FGR|FOXJ1|GLI3|HLA-G|IDO1|SMAD7|CD200|ENPP3|SFRP1|TNFAIP3|TNFRSF14|CD84|NR1H3|PIBF1|GLMN|TBX21|PELI1|SAMSN1|PLA2G2F|VTCN1|ZC3H12A|ITCH|CLNK|ZBTB46|TIGIT|ILDR2|TARM1	-3
Reactome Gene Sets	R-HSA-556833	Metabolism of lipids		-5.3	1.7	4.9	30284	691	2098	80	3.8	0.42	30|32|231|336|948|1081|1459|1585|1588|1962|2180|2274|3157|4036|4520|4862|5095|5321|5337|5465|5469|5783|6309|6579|7357|8648|8694|8821|8867|8898|9107|9218|9632|9862|10427|10554|10825|10858|22876|22901|23205|23389|23533|25816|25942|25979|51170|51302|51478|53947|54797|54898|55301|55588|55711|55825|56261|56624|56895|57678|64174|79642|79837|79887|80168|80230|83401|83930|84725|114883|114884|123745|13312…	ACAA1|ACACB|AKR1B1|APOA2|CD36|CGA|CSNK2A2|CYP11B2|CYP19A1|EHHADH|ACSL1|FHL2|HMGCS1|LRP2|MTF1|NPAS2|PCCA|PLA2G4A|PLD1|PPARA|MED1|PTPN13|SC5D|SLCO1A2|UGCG|NCOA1|DGAT1|INPP4B|SYNJ1|MTMR2|MTMR6|VAPA|SEC24C|MED24|SEC24B|AGPAT1|NEU3|CYP46A1|INPP5F|ARSG|ACSBG1|MED13L|PIK3R5|TNFAIP8|SIN3A|DHRS7B|HSD17B11|CYP39A1|HSD17B7|A4GALT|MED18|ELOVL2|OLAH|MED29|FAR2|PECR|GPCPD1|ASAH2|AGPAT4|GPAM|DPEP2|ARSJ|PIP4K2C|…	-3
GO Biological Processes	GO:0002757	immune response-activating signaling pathway	19_GO:0002376 immune system process	-5.3	2	5	30284	330	2098	46	2.2	0.32	640|1493|2268|2358|2359|2534|2867|3071|3458|3821|3824|3937|4210|5058|5062|5142|5144|5581|7096|7128|7187|7409|7917|8893|9564|10333|10392|10603|11148|23643|27202|57724|58484|78989|79155|79679|79908|80149|80342|83737|84174|163486|196051|259197|345611|100131439	BLK|CTLA4|FGR|FPR2|FPR3|FYN|FFAR2|NCKAP1L|IFNG|KLRC1|KLRD1|LCP2|MEFV|PAK1|PAK2|PDE4B|PDE4D|PRKCE|TLR1|TNFAIP3|TRAF3|VAV1|BAG6|EIF2B5|BCAR1|TLR6|NOD1|SH2B2|HHLA2|LY96|C5AR2|EPG5|NLRC4|COLEC11|TNIP2|VTCN1|BTNL8|ZC3H12A|TRAF3IP3|ITCH|SLA2|DENND1B|PLPP4|NCR3|IRGM|CD300LD	-3
GO Biological Processes	GO:0051493	regulation of cytoskeleton organization	19_GO:0050789 regulation of biological process	-5.3	1.8	4.9	30284	539	2098	66	3.1	0.38	830|1856|1902|2934|3059|3071|3273|3552|4591|4690|4733|4868|5048|5058|5062|5310|5581|5999|6279|6314|6422|6622|6904|7046|7111|7175|9639|10109|10174|10615|11075|11135|22911|22998|23077|23122|23221|23370|25791|25978|26999|29922|51466|51676|54361|54801|55160|55435|55521|55835|57731|79598|79822|79884|81624|84952|89795|91147|122060|123720|146057|165186|200539|253725|256949|440335	CAPZA2|DVL2|LPAR1|GSN|HCLS1|NCKAP1L|HRG|IL1A|TRIM37|NCK1|DRG1|NPHS1|PAFAH1B1|PAK1|PAK2|PKD1|PRKCE|RGS4|S100A8|ATXN7|SFRP1|SNCA|TBCD|TGFBR1|TMOD1|TPR|ARHGEF10|ARPC2|SORBS3|SPAG5|STMN2|CDC42EP1|WDR47|LIMCH1|MYCBP2|CLASP2|RHOBTB2|ARHGEF18|NGEF|CHMP2B|CYFIP2|NME7|EVL|ASB2|WNT4|HAUS6|ARHGEF10L|AP1AR|TRIM36|CPAP|SPTBN4|CEP97|ARHGAP28|MAP9|DIAPH3|CGNL1|NAV3|TMEM67|SLAIN1|WHAMM|TTBK2|TOGARAM2|ANKRD23|WAS…	-2.9
GO Biological Processes	GO:0033365	protein localization to organelle	19_GO:0051179 localization	-5.3	1.6	4.8	30284	794	2098	89	4.2	0.44	545|617|2066|2099|2516|2737|2804|3837|3973|4591|4734|4796|5058|5469|5903|6262|6396|6729|6788|7128|7175|7485|7520|7798|7917|8729|9218|9688|9727|9789|9883|9927|10369|10464|10615|10670|10762|10945|11190|11259|22863|22930|23272|23345|23399|23633|23639|26060|26108|26277|27092|27152|30000|50807|51025|51304|54557|54623|54875|55035|55125|55127|55135|55690|55764|56851|64901|79902|80208|80351|89853|89866|9…	ATR|BCS1L|ERBB4|ESR1|NR5A1|GLI3|GOLGB1|KPNB1|LHCGR|TRIM37|NEDD4|TONSL|PAK1|MED1|RANBP2|RYR2|SEC13|SRP54|STK3|TNFAIP3|TPR|GET1|XRCC5|LUZP1|BAG6|GBF1|VAPA|NUP93|RAB11FIP3|SPCS2|POM121|MFN2|CACNG2|PIBF1|SPAG5|RRAGA|NUP50|KDELR1|CEP250|FILIP1L|ATG14|RAB3GAP1|TASOR|SYNE1|CTDNEP1|KPNA6|DNAAF11|APPL1|PYGO1|TINF2|CACNG4|INTU|TNPO2|ASAP1|PAM16|ZDHHC3|SGTB|PAF1|CNTLN|NOL8|CEP192|HEATR1|WRAP53|PACS1|IFT122|…	-2.9
GO Biological Processes	GO:0045089	positive regulation of innate immune response	19_GO:0044419 biological process involved in interspecies interaction between organisms	-5.3	2.1	5.1	30284	301	2098	43	2	0.31	948|2358|2534|2867|3135|3428|3592|3821|3824|4210|5058|5062|5469|5581|7096|7128|7187|7409|7520|9424|10062|10333|10392|10612|10623|10666|23643|25942|26057|51304|57162|57663|57724|58484|78989|79155|80342|83737|116449|135250|259197|345611|647087	CD36|FPR2|FYN|FFAR2|HLA-G|IFI16|IL12A|KLRC1|KLRD1|MEFV|PAK1|PAK2|MED1|PRKCE|TLR1|TNFAIP3|TRAF3|VAV1|XRCC5|KCNK6|NR1H3|TLR6|NOD1|TRIM3|POLR3C|CD226|LY96|SIN3A|ANKRD17|ZDHHC3|PELI1|USP29|EPG5|NLRC4|COLEC11|TNIP2|TRAF3IP3|ITCH|CLNK|RAET1E|NCR3|IRGM|STMP1	-2.9
GO Biological Processes	GO:0050803	regulation of synapse structure or activity	19_GO:0065007 biological regulation	-5.3	2	5	30284	321	2098	45	2.1	0.32	1600|2045|2534|2693|2823|2895|3688|4734|4897|4914|4915|4920|5048|5783|5789|5800|6622|7058|7074|8292|8482|8831|10160|10507|11178|22871|22941|23077|23394|25791|25978|26037|26999|50807|51225|55209|55619|55799|57468|57497|64218|85461|144165|158038|647135	DAB1|EPHA7|FYN|GHSR|GPM6A|GRID2|ITGB1|NEDD4|NRCAM|NTRK1|NTRK2|ROR2|PAFAH1B1|PTPN13|PTPRD|PTPRO|SNCA|THBS2|TIAM1|COLQ|SEMA7A|SYNGAP1|FARP1|SEMA4D|LZTS1|NLGN1|SHANK2|MYCBP2|ADNP|NGEF|CHMP2B|SIPA1L1|CYFIP2|ASAP1|ABI3|SETD5|DOCK10|CACNA2D3|SLC12A5|LRFN2|SEMA4A|TANC1|PRICKLE1|LINGO2|SRGAP2B	-2.9
GO Biological Processes	GO:0010959	regulation of metal ion transport	19_GO:0051179 localization	-5.3	1.9	5	30284	403	2098	53	2.5	0.34	490|846|967|2257|2280|2534|2859|2864|2922|3060|3280|3458|3627|3688|3781|3973|4734|4842|5142|5144|5349|5581|5774|5999|6262|6324|6622|6781|7439|7881|8832|9465|9722|9914|9943|11060|57158|57214|57628|57731|80208|80333|84766|84959|91404|93107|150684|151651|196051|196541|201140|246329|100507027	ATP2B1|CASR|CD63|FGF12|FKBP1A|FYN|GPR35|FFAR1|GRP|HCRT|HES1|IFNG|CXCL10|ITGB1|KCNN2|LHCGR|NEDD4|NOS1|PDE4B|PDE4D|FXYD3|PRKCE|PTPN3|RGS4|RYR2|SCN1B|SNCA|STC1|BEST1|KCNAB1|CD84|AKAP7|NOS1AP|ATP2C2|OXSR1|WWP2|JPH2|CEMIP|DPP10|SPTBN4|SPG11|KCNIP4|CRACR2A|UBASH3B|SESTD1|KCNG4|COMMD1|EFHB|PLPP4|METTL21C|DHRS7C|STAC3|MRLN	-2.9
Reactome Gene Sets	R-HSA-199991	Membrane Trafficking		-5.2	1.7	4.8	30284	553	2098	67	3.2	0.38	156|157|208|830|832|1062|1122|1212|1856|2703|2799|2803|2804|2890|3834|3998|4036|5048|5321|5866|5873|6643|6836|7109|8729|8773|8867|9267|9371|9632|9712|9882|10052|10109|10427|10466|10945|10981|22796|22878|22898|22930|23243|23637|25978|29993|51143|54453|57148|57186|57589|57731|60560|60561|64147|83696|84617|84790|85021|89853|91949|130340|149111|152503|163486|347688|107080638	GRK2|GRK3|AKT2|CAPZA2|CAPZB|CENPE|CHML|CLTB|DVL2|GJA8|GNS|GOLGA4|GOLGB1|GRIA1|KIF25|LMAN1|LRP2|PAFAH1B1|PLA2G4A|RAB3IL1|RAB27A|SNX2|SURF4|TRAPPC10|GBF1|SNAP23|SYNJ1|CYTH1|KIF3B|SEC24C|USP6NL|TBC1D4|GJC1|ARPC2|SEC24B|COG5|KDELR1|RAB32|COG2|TRAPPC8|DENND3|RAB3GAP1|ANKRD28|RABGAP1|CHMP2B|PACSIN1|DYNC1LI1|RIN2|RALGAPB|RALGAPA2|RIC1|SPTBN4|NAA35|RINT1|KIF9|TRAPPC9|TUBB6|TUBA1C|REPS1|MVB12B|COG7|AP1S3|…	-2.9
GO Biological Processes	GO:0060271	cilium assembly	19_GO:0009987 cellular process	-5.2	2	4.9	30284	344	2098	47	2.2	0.32	2302|2934|3983|8555|8729|9371|10257|10464|11190|22832|22897|23268|23639|27152|50807|51057|51098|54558|54903|54970|55112|55130|55764|55779|55835|57096|57216|57562|65250|79582|79645|80184|83871|84071|84173|84229|85478|91147|93594|117177|120935|144165|146057|154865|161502|200373|221322	FOXJ1|GSN|ABLIM1|CDC14B|GBF1|KIF3B|ABCC4|PIBF1|CEP250|CEP162|CEP164|DNMBP|DNAAF11|INTU|ASAP1|WDPCP|IFT52|SPATA6|MKS1|TTC12|DYNC2I1|ODAD2|IFT122|CFAP44|CPAP|RPGRIP1|VANGL2|CEP126|CPLANE1|SPAG16|CLXN|CEP290|RAB34|ARMC2|ELMOD3|DRC7|CCDC65|TMEM67|TBC1D31|RAB3IP|CCDC38|PRICKLE1|TTBK2|IQUB|CFAP161|CFAP221|TBC1D32	-2.8
GO Biological Processes	GO:1902115	regulation of organelle assembly	19_GO:0050789 regulation of biological process	-5.2	2.2	5.1	30284	236	2098	36	1.7	0.28	1902|2596|2895|2934|3567|3936|4591|4733|5789|5899|7175|7798|9727|10198|10615|10807|11200|22930|23224|25978|27152|50807|51057|51225|51657|55835|64147|79598|79837|84260|117177|144165|158297|197135|401548|107080638	LPAR1|GAP43|GRID2|GSN|IL5|LCP1|TRIM37|DRG1|PTPRD|RALB|TPR|LUZP1|RAB11FIP3|MPHOSPH9|SPAG5|ENTR1|CHEK2|RAB3GAP1|SYNE2|CHMP2B|INTU|ASAP1|WDPCP|ABI3|STYXL1|CPAP|KIF9|CEP97|PIP4K2C|TCHP|RAB3IP|PRICKLE1|SAXO1|PATL2|SNX30|TBC1D7-LOC100130357	-2.8
GO Biological Processes	GO:0050866	negative regulation of cell activation	19_GO:0048519 negative regulation of biological process	-5.1	2.2	5.1	30284	227	2098	35	1.7	0.28	558|652|941|969|1268|1493|2268|2302|2737|3135|3620|4092|4345|5169|6422|7128|8764|8832|10062|10464|11146|30009|57162|64092|64600|79679|80149|83737|84959|114897|116449|140685|201633|387597|441864	AXL|BMP4|CD80|CD69|CNR1|CTLA4|FGR|FOXJ1|GLI3|HLA-G|IDO1|SMAD7|CD200|ENPP3|SFRP1|TNFAIP3|TNFRSF14|CD84|NR1H3|PIBF1|GLMN|TBX21|PELI1|SAMSN1|PLA2G2F|VTCN1|ZC3H12A|ITCH|UBASH3B|C1QTNF1|CLNK|ZBTB46|TIGIT|ILDR2|TARM1	-2.8
GO Biological Processes	GO:0050807	regulation of synapse organization	19_GO:0050789 regulation of biological process	-5.1	2	4.9	30284	315	2098	44	2.1	0.31	1600|2045|2534|2693|2823|2895|3688|4734|4897|4914|4915|4920|5048|5783|5789|5800|6622|7058|7074|8292|8482|10160|10507|11178|22871|22941|23077|23394|25791|25978|26037|26999|50807|51225|55209|55619|55799|57468|57497|64218|85461|144165|158038|647135	DAB1|EPHA7|FYN|GHSR|GPM6A|GRID2|ITGB1|NEDD4|NRCAM|NTRK1|NTRK2|ROR2|PAFAH1B1|PTPN13|PTPRD|PTPRO|SNCA|THBS2|TIAM1|COLQ|SEMA7A|FARP1|SEMA4D|LZTS1|NLGN1|SHANK2|MYCBP2|ADNP|NGEF|CHMP2B|SIPA1L1|CYFIP2|ASAP1|ABI3|SETD5|DOCK10|CACNA2D3|SLC12A5|LRFN2|SEMA4A|TANC1|PRICKLE1|LINGO2|SRGAP2B	-2.8
GO Biological Processes	GO:0007507	heart development	19_GO:0032502 developmental process	-5.1	1.7	4.8	30284	578	2098	69	3.3	0.39	156|639|652|841|1301|1856|2066|2257|2274|2280|2302|2737|3280|3480|3516|3552|3688|3776|4036|4092|4634|4729|4887|5310|5457|5465|5469|5600|5914|6262|6604|6788|6862|7029|7046|7075|7490|7541|7798|8470|9734|10021|10052|10252|10427|10439|10529|10818|10848|11155|11174|23345|23414|50805|51098|51676|53834|54903|55130|55764|57216|64220|79810|84525|84700|113622|130916|144165|221322	GRK2|PRDM1|BMP4|CASP8|COL11A1|DVL2|ERBB4|FGF12|FHL2|FKBP1A|FOXJ1|GLI3|HES1|IGF1R|RBPJ|IL1A|ITGB1|KCNK2|LRP2|SMAD7|MYL3|NDUFV2|NPY2R|PKD1|POU4F1|PPARA|MED1|MAPK11|RARA|RYR2|SMARCD3|STK3|TBXT|TFDP2|TGFBR1|TIE1|WT1|ZBTB14|LUZP1|SORBS2|HDAC9|HCN4|GJC1|SPRY1|SEC24B|OLFM1|NEBL|FRS2|PPP1R13L|LDB3|ADAMTS6|SYNE1|ZFPM2|IRX4|IFT52|ASB2|FGFRL1|MKS1|ODAD2|IFT122|VANGL2|STRA6|PTCD2|HOPX|MYO18B|ADPRHL1|MTERF4|P…	-2.8
GO Biological Processes	GO:0022407	regulation of cell-cell adhesion	19_GO:0050789 regulation of biological process	-5.1	1.8	4.8	30284	513	2098	63	3	0.37	652|921|923|941|969|1493|2045|2302|2534|2650|2737|3071|3117|3127|3135|3280|3346|3458|3552|3592|3620|4092|4155|4690|4976|5465|5578|5914|6363|6504|6604|7409|8600|8764|9580|9840|10630|10673|10725|11146|11148|11187|22890|23476|26276|30009|51441|54361|55193|55714|57162|57678|57829|64600|79679|80149|83737|84830|84959|114897|201633|387597|441864	BMP4|CD5|CD6|CD80|CD69|CTLA4|EPHA7|FOXJ1|FYN|GCNT1|GLI3|NCKAP1L|HLA-DQA1|HLA-DRB5|HLA-G|HES1|HTN1|IFNG|IL1A|IL12A|IDO1|SMAD7|MBP|NCK1|OPA1|PPARA|PRKCA|RARA|CCL19|SLAMF1|SMARCD3|VAV1|TNFSF11|TNFRSF14|SOX13|TESPA1|PDPN|TNFSF13B|NFAT5|GLMN|HHLA2|PKP3|ZBTB1|BRD4|VPS33B|TBX21|YTHDF2|WNT4|PBRM1|TENM3|PELI1|GPAM|ZP4|PLA2G2F|VTCN1|ZC3H12A|ITCH|ADTRP|UBASH3B|C1QTNF1|TIGIT|ILDR2|TARM1	-2.8
GO Biological Processes	GO:0071447	cellular response to hydroperoxide	19_GO:0050896 response to stimulus	-5.1	9.6	7.1	30284	9	2098	6	0.29	0.12	948|1612|4257|25942|55074|388364	CD36|DAPK1|MGST1|SIN3A|OXR1|TMIGD1	-2.8
GO Biological Processes	GO:0045087	innate immune response	19_GO:0044419 biological process involved in interspecies interaction between organisms	-5.1	1.6	4.7	30284	791	2098	88	4.2	0.44	104|361|373|558|639|730|837|923|1130|1612|1668|1671|2934|3394|3428|3458|3627|3821|3824|4210|4261|4599|4690|4734|4818|5468|5873|6279|6504|6622|6863|7096|7187|7409|7520|8764|8832|9051|9830|10333|10392|10475|10623|10666|11093|22863|22890|23643|25942|26057|26268|51441|54809|55718|56907|57126|57663|57724|57823|58484|64600|78989|80352|83737|84767|90865|115992|120824|129868|135250|140691|140832|170482|1…	ADARB1|AQP4|TRIM23|AXL|PRDM1|C7|CASP4|CD6|LYST|DAPK1|DEFA3|DEFA6|GSN|IRF8|IFI16|IFNG|CXCL10|KLRC1|KLRD1|MEFV|CIITA|MX1|NCK1|NEDD4|NKG7|PPARG|RAB27A|S100A8|SLAMF1|SNCA|TAC1|TLR1|TRAF3|VAV1|XRCC5|TNFRSF14|CD84|PSTPIP1|TRIM14|TLR6|NOD1|TRIM38|POLR3C|CD226|ADAMTS13|ATG14|ZBTB1|LY96|SIN3A|ANKRD17|FBXO9|YTHDF2|SAMD9|POLR3E|SPIRE1|CD177|USP29|EPG5|SLAMF7|NLRC4|PLA2G2F|COLEC11|RNF39|ITCH|TRIM51|IL33|RNF1…	-2.8
WikiPathways	WP117	GPCRs other		-5.1	3	5.4	30284	96	2098	20	0.95	0.21	1131|1268|3579|4992|5737|8390|9287|23266|23284|26245|26333|26494|27202|30817|53831|59340|81050|84059|341416|393046	CHRM3|CNR1|CXCR2|OR1F1|PTGFR|OR1G1|TAAR2|ADGRL2|ADGRL3|OR2M4|OR7A17|OR8G1|C5AR2|ADGRE2|GPR84|HRH4|OR5AC2|ADGRV1|OR6C2|OR2A5	-2.8
GO Biological Processes	GO:0007169	cell surface receptor protein tyrosine kinase signaling pathway	19_GO:0050896 response to stimulus	-5.1	1.8	4.8	30284	430	2098	55	2.6	0.35	208|558|640|1123|2045|2066|2246|2268|2308|2444|2534|2549|2591|2693|2889|3480|3667|3937|4690|4914|4915|4920|5058|5062|5166|5618|5801|6259|7074|7075|7409|8997|9564|10603|10718|10818|10849|23122|23516|25791|26037|26060|51196|51232|53834|54361|56899|64283|79930|80310|84959|116449|128954|144165|285220	AKT2|AXL|BLK|CHN1|EPHA7|ERBB4|FGF1|FGR|FOXO1|FRK|FYN|GAB1|GALNT3|GHSR|RAPGEF1|IGF1R|IRS1|LCP2|NCK1|NTRK1|NTRK2|ROR2|PAK1|PAK2|PDK4|PRLR|PTPRR|RYK|TIAM1|TIE1|VAV1|KALRN|BCAR1|SH2B2|NRG3|FRS2|POLR1G|CLASP2|SLC39A14|NGEF|SIPA1L1|APPL1|PLCE1|CRIM1|FGFRL1|WNT4|ANKS1B|ARHGEF28|DOK3|PDGFD|UBASH3B|CLNK|GAB4|PRICKLE1|EPHA6	-2.8
GO Biological Processes	GO:0007264	small GTPase-mediated signal transduction	19_GO:0050896 response to stimulus	-5.1	2.1	5	30284	258	2098	38	1.8	0.29	29|1122|1600|2889|4650|4893|4924|5337|5899|5923|5924|6009|7074|7409|8315|8625|8831|9411|9771|9826|10160|10630|11135|22808|23348|23370|25780|51196|54453|55619|55843|57148|57449|79930|80230|85440|201176|376267	ABR|CHML|DAB1|RAPGEF1|MYO9B|NRAS|NUCB1|PLD1|RALB|RASGRF1|RASGRF2|RHEB|TIAM1|VAV1|BRAP|RFXANK|SYNGAP1|ARHGAP29|RAPGEF5|ARHGEF11|FARP1|PDPN|CDC42EP1|MRAS|DOCK9|ARHGEF18|RASGRP3|PLCE1|RIN2|DOCK10|ARHGAP15|RALGAPB|PLEKHG5|DOK3|RUFY1|DOCK7|ARHGAP27|RAB15	-2.8
GO Biological Processes	GO:0050911	detection of chemical stimulus involved in sensory perception of smell	19_GO:0032501 multicellular organismal process	-5	1.8	4.8	30284	431	2098	55	2.6	0.35	4992|4995|8386|8390|26245|26246|26333|26338|26341|26494|26529|26534|79290|79544|81050|81099|81127|81341|81470|81696|119682|119687|119749|119772|119774|120775|127074|128372|130075|135948|143496|219482|219960|219968|282770|284521|341416|341418|343170|390037|390059|390275|390321|390429|390437|390445|390648|390649|391114|393046|401994|403277|403282|403284|441669	OR1F1|OR3A2|OR1D5|OR1G1|OR2M4|OR2L2|OR7A17|OR5L2|OR5H1|OR8G1|OR12D2|OR10G2|OR13A1|OR4K1|OR5AC2|OR4F17|OR4K15|OR10W1|OR2G2|OR5V1|OR51L1|OR51A7|OR4C46|OR52M1|OR52K2|OR2D3|OR2T4|OR6N1|OR9A4|OR2F2|OR52B4|OR5M3|OR10Q1|OR5B21|OR10AG1|OR2L13|OR6C2|OR6C4|OR14K1|OR52I1|OR51M1|OR8A1|OR6C1|OR4N2|OR4N5|OR5AU1|OR4F6|OR4F15|OR6K3|OR2A5|OR14I1|OR5K3|OR6C65|OR6C68|OR4Q3	-2.8
GO Biological Processes	GO:0002761	regulation of myeloid leukocyte differentiation	19_GO:0002376 immune system process	-5	2.7	5.2	30284	130	2098	24	1.1	0.23	814|841|1385|2124|2624|3059|3458|3567|4286|4920|5457|5578|5914|6422|8111|8451|8600|8737|9398|9770|9935|27086|84959|140685	CAMK4|CASP8|CREB1|EVI2B|GATA2|HCLS1|IFNG|IL5|MITF|ROR2|POU4F1|PRKCA|RARA|SFRP1|GPR68|CUL4A|TNFSF11|RIPK1|CD101|RASSF2|MAFB|FOXP1|UBASH3B|ZBTB46	-2.8
GO Biological Processes	GO:0044782	cilium organization	19_GO:0009987 cellular process	-5	1.9	4.8	30284	379	2098	50	2.4	0.33	2302|2934|3983|8555|8729|9371|10257|10464|11190|22832|22897|23268|23639|27152|29922|50807|51057|51098|54558|54903|54970|55112|55130|55764|55779|55835|57096|57216|57562|65250|79582|79645|80184|83871|84071|84173|84229|85478|91147|93594|117177|120935|144165|145483|146057|154865|161502|200373|221322|257177	FOXJ1|GSN|ABLIM1|CDC14B|GBF1|KIF3B|ABCC4|PIBF1|CEP250|CEP162|CEP164|DNMBP|DNAAF11|INTU|NME7|ASAP1|WDPCP|IFT52|SPATA6|MKS1|TTC12|DYNC2I1|ODAD2|IFT122|CFAP44|CPAP|RPGRIP1|VANGL2|CEP126|CPLANE1|SPAG16|CLXN|CEP290|RAB34|ARMC2|ELMOD3|DRC7|CCDC65|TMEM67|TBC1D31|RAB3IP|CCDC38|PRICKLE1|FAM161B|TTBK2|IQUB|CFAP161|CFAP221|TBC1D32|CFAP126	-2.8
GO Biological Processes	GO:0007608	sensory perception of smell	19_GO:0032501 multicellular organismal process	-5	1.8	4.8	30284	463	2098	58	2.8	0.36	2774|4992|4995|5141|8386|8390|26245|26246|26333|26338|26341|26494|26529|26534|79290|79544|81050|81099|81127|81341|81470|81696|89797|119682|119687|119749|119772|119774|120775|127074|128372|130075|135948|143496|219482|219960|219968|282770|284521|341416|341418|343170|390037|390059|390275|390321|390429|390437|390445|390648|390649|391114|393046|401994|403277|403282|403284|441669	GNAL|OR1F1|OR3A2|PDE4A|OR1D5|OR1G1|OR2M4|OR2L2|OR7A17|OR5L2|OR5H1|OR8G1|OR12D2|OR10G2|OR13A1|OR4K1|OR5AC2|OR4F17|OR4K15|OR10W1|OR2G2|OR5V1|NAV2|OR51L1|OR51A7|OR4C46|OR52M1|OR52K2|OR2D3|OR2T4|OR6N1|OR9A4|OR2F2|OR52B4|OR5M3|OR10Q1|OR5B21|OR10AG1|OR2L13|OR6C2|OR6C4|OR14K1|OR52I1|OR51M1|OR8A1|OR6C1|OR4N2|OR4N5|OR5AU1|OR4F6|OR4F15|OR6K3|OR2A5|OR14I1|OR5K3|OR6C65|OR6C68|OR4Q3	-2.8
GO Biological Processes	GO:0008360	regulation of cell shape	19_GO:0032502 developmental process	-5	2.6	5.1	30284	139	2098	25	1.2	0.24	1902|2268|2534|2620|4628|10507|10630|11135|23221|23268|23370|23654|25805|29780|51057|55843|56990|57194|57464|64218|89846|91010|121512|157285|342979	LPAR1|FGR|FYN|GAS2|MYH10|SEMA4D|PDPN|CDC42EP1|RHOBTB2|DNMBP|ARHGEF18|PLXNB2|BAMBI|PARVB|WDPCP|ARHGAP15|CDC42SE2|ATP10A|STRIP2|SEMA4A|FGD3|FMNL3|FGD4|PRAG1|PALM3	-2.7
GO Biological Processes	GO:0009581	detection of external stimulus	19_GO:0050896 response to stimulus	-5	2.6	5.1	30284	139	2098	25	1.2	0.24	1301|2534|2776|2793|3776|4914|5132|5310|6010|6011|6335|6863|7439|11190|22911|23349|23621|50508|51761|54437|63982|84059|93589|374462|644168	COL11A1|FYN|GNAQ|GNGT2|KCNK2|NTRK1|PDC|PKD1|RHO|GRK1|SCN9A|TAC1|BEST1|CEP250|WDR47|PHF24|BACE1|NOX3|ATP8A2|SEMA5B|ANO3|ADGRV1|CACNA2D4|PTPRQ|DRGX	-2.7
Reactome Gene Sets	R-HSA-1280218	Adaptive Immune System		-5	1.7	4.7	30284	627	2098	73	3.5	0.4	208|640|830|832|933|941|948|1062|1493|1519|2280|3117|3127|3135|3688|3821|3824|3903|3937|4345|4591|4893|5058|5062|5690|5705|5713|5909|6279|7096|7322|7323|7336|7409|8453|8764|8773|9021|9371|9398|9520|9632|9730|10333|10425|10427|10666|11146|22863|23108|23533|23643|25780|26046|26091|27180|29945|50489|51143|55521|57542|57823|64750|84541|84617|84790|84961|127247|130340|135250|255488|347688|100131439	AKT2|BLK|CAPZA2|CAPZB|CD22|CD80|CD36|CENPE|CTLA4|CTSO|FKBP1A|HLA-DQA1|HLA-DRB5|HLA-G|ITGB1|KLRC1|KLRD1|LAIR1|LCP2|CD200|TRIM37|NRAS|PAK1|PAK2|PSMB2|PSMC5|PSMD7|RAP1GAP|S100A8|TLR1|UBE2D2|UBE2D3|UBE2V2|VAV1|CUL2|TNFRSF14|SNAP23|SOCS3|KIF3B|CD101|NPEPPS|SEC24C|DCAF1|TLR6|ARIH2|SEC24B|CD226|GLMN|ATG14|RAP1GAP2|PIK3R5|LY96|RASGRP3|LTN1|HERC4|SIGLEC9|ANAPC4|CD207|DYNC1LI1|TRIM36|KLHL42|SLAMF7|SMURF2|K…	-2.7
WikiPathways	WP455	GPCRs class A rhodopsin like		-5	2.1	4.9	30284	260	2098	38	1.8	0.29	1122|1131|1237|1268|2358|2359|2693|2829|2838|2859|2864|2867|3269|3361|3362|3579|3973|4544|4887|4988|4992|4995|5737|6010|6753|8111|8386|8390|9934|10161|10803|11251|26333|27202|57007|81491|81696|135948	CHML|CHRM3|CCR8|CNR1|FPR2|FPR3|GHSR|XCR1|GPR15|GPR35|FFAR1|FFAR2|HRH1|HTR5A|HTR6|CXCR2|LHCGR|MTNR1B|NPY2R|OPRM1|OR1F1|OR3A2|PTGFR|RHO|SSTR3|GPR68|OR1D5|OR1G1|P2RY14|LPAR6|CCR9|PTGDR2|OR7A17|C5AR2|ACKR3|GPR63|OR5V1|OR2F2	-2.7
Reactome Gene Sets	R-HSA-5653656	Vesicle-mediated transport		-5	1.7	4.7	30284	585	2098	69	3.3	0.39	156|157|208|830|832|948|949|1062|1122|1212|1856|2703|2799|2803|2804|2890|3834|3998|4036|5048|5321|5866|5873|6643|6836|7109|8729|8773|8867|9267|9371|9632|9712|9882|10052|10109|10427|10466|10945|10981|22796|22878|22898|22930|23243|23637|25978|29993|51143|54453|57148|57186|57589|57731|60560|60561|64147|83696|84617|84790|85021|89853|91949|130340|149111|152503|163486|347688|107080638	GRK2|GRK3|AKT2|CAPZA2|CAPZB|CD36|SCARB1|CENPE|CHML|CLTB|DVL2|GJA8|GNS|GOLGA4|GOLGB1|GRIA1|KIF25|LMAN1|LRP2|PAFAH1B1|PLA2G4A|RAB3IL1|RAB27A|SNX2|SURF4|TRAPPC10|GBF1|SNAP23|SYNJ1|CYTH1|KIF3B|SEC24C|USP6NL|TBC1D4|GJC1|ARPC2|SEC24B|COG5|KDELR1|RAB32|COG2|TRAPPC8|DENND3|RAB3GAP1|ANKRD28|RABGAP1|CHMP2B|PACSIN1|DYNC1LI1|RIN2|RALGAPB|RALGAPA2|RIC1|SPTBN4|NAA35|RINT1|KIF9|TRAPPC9|TUBB6|TUBA1C|REPS1|MVB12B…	-2.7
Reactome Gene Sets	R-HSA-6798695	Neutrophil degranulation		-4.9	1.8	4.7	30284	435	2098	55	2.6	0.35	30|55|948|967|2040|2215|2268|2358|2444|2588|2799|2992|3071|3163|3579|3903|4125|4257|4893|5211|5269|5273|5337|5645|5713|5873|6279|6518|6836|7520|8566|8694|8773|8972|9218|10487|22875|23114|23593|27180|51071|51143|53831|54918|57126|64386|79895|80184|81619|84766|89777|116844|138050|170482|441864	ACAA1|ACP3|CD36|CD63|STOM|FCGR3B|FGR|FPR2|FRK|GALNS|GNS|GYG1|NCKAP1L|HMOX2|CXCR2|LAIR1|MAN2B1|MGST1|NRAS|PFKL|SERPINB6|SERPINB10|PLD1|PRSS2|PSMD7|RAB27A|S100A8|SLC2A5|SURF4|XRCC5|PDXK|DGAT1|SNAP23|MGAM|VAPA|CAP1|ENPP4|NFASC|HEBP2|SIGLEC9|DERA|DYNC1LI1|GPR84|CMTM6|CD177|MMP25|ATP8B4|CEP290|TSPAN14|CRACR2A|SERPINB12|LRG1|HGSNAT|CLEC4C|TARM1	-2.7
GO Biological Processes	GO:0009582	detection of abiotic stimulus	19_GO:0050896 response to stimulus	-4.9	2.6	5.1	30284	141	2098	25	1.2	0.24	1301|2534|2776|2793|3776|4914|5132|5310|6010|6011|6335|6863|7439|11190|22911|23349|23621|50508|51761|54437|63982|84059|93589|374462|644168	COL11A1|FYN|GNAQ|GNGT2|KCNK2|NTRK1|PDC|PKD1|RHO|GRK1|SCN9A|TAC1|BEST1|CEP250|WDR47|PHF24|BACE1|NOX3|ATP8A2|SEMA5B|ANO3|ADGRV1|CACNA2D4|PTPRQ|DRGX	-2.6
GO Biological Processes	GO:1903706	regulation of hemopoiesis	19_GO:0002376 immune system process	-4.9	1.8	4.7	30284	436	2098	55	2.6	0.35	558|639|652|814|841|941|969|1385|1441|1493|2124|2302|2624|2737|3059|3071|3135|3313|3458|3567|4092|4286|4920|4976|5457|5469|5578|5914|6363|6422|6604|6935|7994|8111|8451|8600|8737|8861|9398|9580|9770|9840|9935|11005|22806|22890|23476|27086|30009|54623|55012|55193|80149|84959|140685	AXL|PRDM1|BMP4|CAMK4|CASP8|CD80|CD69|CREB1|CSF3R|CTLA4|EVI2B|FOXJ1|GATA2|GLI3|HCLS1|NCKAP1L|HLA-G|HSPA9|IFNG|IL5|SMAD7|MITF|ROR2|OPA1|POU4F1|MED1|PRKCA|RARA|CCL19|SFRP1|SMARCD3|ZEB1|KAT6A|GPR68|CUL4A|TNFSF11|RIPK1|LDB1|CD101|SOX13|RASSF2|TESPA1|MAFB|SPINK5|IKZF3|ZBTB1|BRD4|FOXP1|TBX21|PAF1|PPP2R3C|PBRM1|ZC3H12A|UBASH3B|ZBTB46	-2.6
GO Biological Processes	GO:0042330	taxis	19_GO:0040011 locomotion	-4.9	1.9	4.8	30284	343	2098	46	2.2	0.32	652|1130|1237|1441|1902|2045|2358|2359|2549|2829|2867|3071|3273|3576|3579|3627|5142|5337|5800|6010|6259|6279|6363|6504|6729|6846|7409|7477|8482|8600|8729|9564|10371|10507|10718|10803|11251|27202|30817|54437|57007|57449|63916|64218|79902|245913	BMP4|LYST|CCR8|CSF3R|LPAR1|EPHA7|FPR2|FPR3|GAB1|XCR1|FFAR2|NCKAP1L|HRG|CXCL8|CXCR2|CXCL10|PDE4B|PLD1|PTPRO|RHO|RYK|S100A8|CCL19|SLAMF1|SRP54|XCL2|VAV1|WNT7B|SEMA7A|TNFSF11|GBF1|BCAR1|SEMA3A|SEMA4D|NRG3|CCR9|PTGDR2|C5AR2|ADGRE2|SEMA5B|ACKR3|PLEKHG5|ELMO2|SEMA4A|NUP85|DEFB110	-2.6
GO Biological Processes	GO:0050709	negative regulation of protein secretion	19_GO:0051179 localization	-4.9	3.2	5.3	30284	76	2098	17	0.81	0.2	2308|2693|2867|3592|3667|4345|4544|4988|5211|6422|8609|9727|10062|55691|64285|84522|84830	FOXO1|GHSR|FFAR2|IL12A|IRS1|CD200|MTNR1B|OPRM1|PFKL|SFRP1|KLF7|RAB11FIP3|NR1H3|FRMD4A|RHBDF1|JAGN1|ADTRP	-2.6
GO Biological Processes	GO:0002764	immune response-regulating signaling pathway	19_GO:0002376 immune system process	-4.9	1.9	4.7	30284	395	2098	51	2.4	0.34	640|1493|2215|2268|2358|2359|2534|2867|3071|3135|3458|3821|3824|3903|3937|4210|5058|5062|5142|5144|5581|7096|7128|7187|7409|7917|8893|9564|10333|10392|10603|11148|23643|27202|57724|58484|78989|79155|79679|79908|80149|80342|83737|84174|115653|163486|196051|259197|345611|441864|100131439	BLK|CTLA4|FCGR3B|FGR|FPR2|FPR3|FYN|FFAR2|NCKAP1L|HLA-G|IFNG|KLRC1|KLRD1|LAIR1|LCP2|MEFV|PAK1|PAK2|PDE4B|PDE4D|PRKCE|TLR1|TNFAIP3|TRAF3|VAV1|BAG6|EIF2B5|BCAR1|TLR6|NOD1|SH2B2|HHLA2|LY96|C5AR2|EPG5|NLRC4|COLEC11|TNIP2|VTCN1|BTNL8|ZC3H12A|TRAF3IP3|ITCH|SLA2|KIR3DL3|DENND1B|PLPP4|NCR3|IRGM|TARM1|CD300LD	-2.6
GO Biological Processes	GO:0050863	regulation of T cell activation	19_GO:0002376 immune system process	-4.9	1.9	4.7	30284	395	2098	51	2.4	0.34	639|652|814|921|923|941|969|1493|2302|2534|2737|3071|3117|3127|3135|3280|3458|3552|3592|3620|4092|4690|4976|5914|6363|6504|6604|6935|7409|8600|8764|9580|9840|10673|11005|11146|11148|22890|23476|30009|55193|57162|57678|57829|64600|79679|80149|83737|201633|387597|441864	PRDM1|BMP4|CAMK4|CD5|CD6|CD80|CD69|CTLA4|FOXJ1|FYN|GLI3|NCKAP1L|HLA-DQA1|HLA-DRB5|HLA-G|HES1|IFNG|IL1A|IL12A|IDO1|SMAD7|NCK1|OPA1|RARA|CCL19|SLAMF1|SMARCD3|ZEB1|VAV1|TNFSF11|TNFRSF14|SOX13|TESPA1|TNFSF13B|SPINK5|GLMN|HHLA2|ZBTB1|BRD4|TBX21|PBRM1|PELI1|GPAM|ZP4|PLA2G2F|VTCN1|ZC3H12A|ITCH|TIGIT|ILDR2|TARM1	-2.6
GO Biological Processes	GO:1903037	regulation of leukocyte cell-cell adhesion	19_GO:0050789 regulation of biological process	-4.9	1.9	4.7	30284	395	2098	51	2.4	0.34	652|921|923|941|969|1493|2302|2534|2650|2737|3071|3117|3127|3135|3280|3458|3552|3592|3620|4092|4690|4976|5465|5914|6363|6504|6604|7409|8600|8764|9580|9840|10673|10725|11146|11148|22890|23476|30009|55193|57162|57678|57829|64600|79679|80149|83737|84830|201633|387597|441864	BMP4|CD5|CD6|CD80|CD69|CTLA4|FOXJ1|FYN|GCNT1|GLI3|NCKAP1L|HLA-DQA1|HLA-DRB5|HLA-G|HES1|IFNG|IL1A|IL12A|IDO1|SMAD7|NCK1|OPA1|PPARA|RARA|CCL19|SLAMF1|SMARCD3|VAV1|TNFSF11|TNFRSF14|SOX13|TESPA1|TNFSF13B|NFAT5|GLMN|HHLA2|ZBTB1|BRD4|TBX21|PBRM1|PELI1|GPAM|ZP4|PLA2G2F|VTCN1|ZC3H12A|ITCH|ADTRP|TIGIT|ILDR2|TARM1	-2.6
GO Biological Processes	GO:0022412	cellular process involved in reproduction in multicellular organism	19_GO:0022414 reproductive process	-4.9	1.8	4.7	30284	416	2098	53	2.5	0.34	167|639|652|658|1788|2176|2189|2350|2528|3268|4292|5048|5914|6422|7490|9425|10658|22862|23139|23424|26108|26256|26271|51441|51742|54361|54496|54586|54852|54970|55779|57683|79582|80025|84071|84229|84236|120935|122042|124626|124912|126859|132141|135927|147650|168391|200373|283417|284071|339834|346673|347688|388553	CRISP1|PRDM1|BMP4|BMPR1B|DNMT3A|FANCC|FANCG|FOLR2|FUT6|AGFG2|MLH1|PAFAH1B1|RARA|SFRP1|WT1|CDYL|CELF1|FNDC3A|MAST2|TDRD7|PYGO1|CABYR|FBXO5|YTHDF2|ARID4B|WNT4|PRMT7|EQTN|PAQR5|TTC12|CFAP44|ZDBF2|SPAG16|PANK2|ARMC2|DRC7|RHBDD1|CCDC38|RXFP2|ZPBP2|SPACA3|AXDND1|IQCF1|LLCFC1|SPACA6|GALNTL5|CFAP221|DPY19L2|MEIOC|IHO1|STRA8|TUBB8|MEIOSIN	-2.6
GO Biological Processes	GO:0040011	locomotion	19_GO:0040011 locomotion	-4.9	1.9	4.7	30284	364	2098	48	2.3	0.33	652|1130|1237|1441|1827|1902|2045|2358|2359|2549|2829|2867|3071|3273|3576|3579|3627|5142|5337|5800|6010|6259|6279|6324|6363|6504|6729|6846|7409|7477|8482|8600|8729|9564|10371|10507|10718|10803|11251|27202|30817|54437|57007|57449|63916|64218|79902|245913	BMP4|LYST|CCR8|CSF3R|RCAN1|LPAR1|EPHA7|FPR2|FPR3|GAB1|XCR1|FFAR2|NCKAP1L|HRG|CXCL8|CXCR2|CXCL10|PDE4B|PLD1|PTPRO|RHO|RYK|S100A8|SCN1B|CCL19|SLAMF1|SRP54|XCL2|VAV1|WNT7B|SEMA7A|TNFSF11|GBF1|BCAR1|SEMA3A|SEMA4D|NRG3|CCR9|PTGDR2|C5AR2|ADGRE2|SEMA5B|ACKR3|PLEKHG5|ELMO2|SEMA4A|NUP85|DEFB110	-2.6
GO Biological Processes	GO:0031345	negative regulation of cell projection organization	19_GO:0048519 negative regulation of biological process	-4.8	2.3	4.9	30284	188	2098	30	1.4	0.26	1600|1630|1902|2045|2534|3273|3280|5048|5800|5909|6259|6695|7798|8831|10198|10371|11075|22871|22876|23105|25791|51225|51265|51466|79598|80031|84260|117177|157285|107080638	DAB1|DCC|LPAR1|EPHA7|FYN|HRG|HES1|PAFAH1B1|PTPRO|RAP1GAP|RYK|SPOCK1|LUZP1|SYNGAP1|MPHOSPH9|SEMA3A|STMN2|NLGN1|INPP5F|FSTL4|NGEF|ABI3|CDKL3|EVL|CEP97|SEMA6D|TCHP|RAB3IP|PRAG1|TBC1D7-LOC100130357	-2.6
Reactome Gene Sets	R-HSA-112314	Neurotransmitter receptors and postsynaptic signal transmission		-4.8	2.3	4.9	30284	179	2098	29	1.4	0.25	111|814|1145|1385|2066|2555|2741|2774|2793|2890|2891|2897|3772|4893|5575|5578|5923|5924|6196|8973|10369|26960|27092|80852|83988|84617|84790|200959|347688	ADCY5|CAMK4|CHRNE|CREB1|ERBB4|GABRA2|GLRA1|GNAL|GNGT2|GRIA1|GRIA2|GRIK1|KCNJ15|NRAS|PRKAR1B|PRKCA|RASGRF1|RASGRF2|RPS6KA2|CHRNA6|CACNG2|NBEA|CACNG4|GRIP2|NCALD|TUBB6|TUBA1C|GABRR3|TUBB8	-2.6
GO Biological Processes	GO:0002573	myeloid leukocyte differentiation	19_GO:0032502 developmental process	-4.8	2.4	4.9	30284	161	2098	27	1.3	0.25	652|814|841|1385|2624|3428|3458|3516|3694|4055|4286|5048|5468|5469|6363|6422|6670|6729|8111|8600|8837|25979|27086|81624|84522|90865|140685	BMP4|CAMK4|CASP8|CREB1|GATA2|IFI16|IFNG|RBPJ|ITGB6|LTBR|MITF|PAFAH1B1|PPARG|MED1|CCL19|SFRP1|SP3|SRP54|GPR68|TNFSF11|CFLAR|DHRS7B|FOXP1|DIAPH3|JAGN1|IL33|ZBTB46	-2.6
Reactome Gene Sets	R-HSA-9006925	Intracellular signaling by second messengers		-4.8	2.1	4.8	30284	236	2098	35	1.7	0.28	111|156|208|814|941|1385|1459|2246|2308|2444|3667|4915|5575|5578|5581|5690|5705|5713|6446|7409|8975|9112|10670|10718|10818|11060|22955|23252|23533|26960|79837|80351|90865|153129|192669	ADCY5|GRK2|AKT2|CAMK4|CD80|CREB1|CSNK2A2|FGF1|FOXO1|FRK|IRS1|NTRK2|PRKAR1B|PRKCA|PRKCE|PSMB2|PSMC5|PSMD7|SGK1|VAV1|USP13|MTA1|RRAGA|NRG3|FRS2|WWP2|SCMH1|OTUD3|PIK3R5|NBEA|PIP4K2C|TNKS2|IL33|SLC38A9|AGO3	-2.6
Reactome Gene Sets	R-HSA-1280215	Cytokine Signaling in Immune system		-4.7	1.6	4.5	30284	651	2098	74	3.5	0.4	208|466|941|948|1385|1441|2176|2189|2308|2889|3117|3127|3135|3313|3394|3458|3552|3567|3576|3592|3627|3667|3688|3936|4055|4092|4261|4599|4893|5062|5600|5617|5618|5690|5705|5713|5775|5782|5783|5903|6196|6285|6363|6622|6935|7175|7187|7322|7323|7409|8356|8764|8771|9021|9688|9830|10392|10475|10612|10673|10762|23321|26095|57162|79155|79902|84174|84617|84639|84790|90865|128178|347688|348995	AKT2|ATF1|CD80|CD36|CREB1|CSF3R|FANCC|FANCG|FOXO1|RAPGEF1|HLA-DQA1|HLA-DRB5|HLA-G|HSPA9|IRF8|IFNG|IL1A|IL5|CXCL8|IL12A|CXCL10|IRS1|ITGB1|LCP1|LTBR|SMAD7|CIITA|MX1|NRAS|PAK2|MAPK11|PRL|PRLR|PSMB2|PSMC5|PSMD7|PTPN4|PTPN12|PTPN13|RANBP2|RPS6KA2|S100B|CCL19|SNCA|ZEB1|TPR|TRAF3|UBE2D2|UBE2D3|VAV1|H3C12|TNFRSF14|TNFRSF6B|SOCS3|NUP93|TRIM14|NOD1|TRIM38|TRIM3|TNFSF13B|NUP50|TRIM2|PTPN20|PELI1|TNIP2|NUP85…	-2.5
GO Biological Processes	GO:2000765	regulation of cytoplasmic translation	19_GO:0050789 regulation of biological process	-4.7	4.4	5.6	30284	36	2098	11	0.52	0.16	208|4690|5315|7812|8531|51441|54956|64506|80315|85451|132864	AKT2|NCK1|PKM|CSDE1|YBX3|YTHDF2|PARP16|CPEB1|CPEB4|UNK|CPEB2	-2.5
GO Biological Processes	GO:1903131	mononuclear cell differentiation	19_GO:0032502 developmental process	-4.7	1.9	4.6	30284	360	2098	47	2.2	0.32	558|652|814|841|2737|3394|3428|3458|3516|3688|3694|3821|3981|4055|4783|4914|5079|5468|5469|6363|6504|6670|7409|8111|8837|9021|9580|9730|9734|9840|9935|10320|10673|10803|10945|22806|22890|27086|30009|54361|55619|55846|64218|81624|84766|90865|140685	AXL|BMP4|CAMK4|CASP8|GLI3|IRF8|IFI16|IFNG|RBPJ|ITGB1|ITGB6|KLRC1|LIG4|LTBR|NFIL3|NTRK1|PAX5|PPARG|MED1|CCL19|SLAMF1|SP3|VAV1|GPR68|CFLAR|SOCS3|SOX13|DCAF1|HDAC9|TESPA1|MAFB|IKZF1|TNFSF13B|CCR9|KDELR1|IKZF3|ZBTB1|FOXP1|TBX21|WNT4|DOCK10|ITFG2|SEMA4A|DIAPH3|CRACR2A|IL33|ZBTB46	-2.5
Reactome Gene Sets	R-HSA-112315	Transmission across Chemical Synapses		-4.7	2.1	4.7	30284	239	2098	35	1.7	0.28	111|814|1145|1385|2066|2555|2741|2774|2793|2890|2891|2897|3772|4893|5575|5578|5923|5924|6196|6538|6854|8973|10369|10497|26960|27092|27163|55799|80852|81539|83988|84617|84790|200959|347688	ADCY5|CAMK4|CHRNE|CREB1|ERBB4|GABRA2|GLRA1|GNAL|GNGT2|GRIA1|GRIA2|GRIK1|KCNJ15|NRAS|PRKAR1B|PRKCA|RASGRF1|RASGRF2|RPS6KA2|SLC6A11|SYN2|CHRNA6|CACNG2|UNC13B|NBEA|CACNG4|NAAA|CACNA2D3|GRIP2|SLC38A1|NCALD|TUBB6|TUBA1C|GABRR3|TUBB8	-2.5
Reactome Gene Sets	R-HSA-1852241	Organelle biogenesis and maintenance		-4.6	2.1	4.7	30284	259	2098	37	1.8	0.29	521|814|1385|3313|5048|5310|5442|5465|5469|5600|6010|6753|8648|8729|9371|9727|10989|11190|22832|22897|50807|51098|54585|54801|54903|55112|55125|55764|55835|79598|80184|84617|84790|91147|121441|146057|347688	ATP5ME|CAMK4|CREB1|HSPA9|PAFAH1B1|PKD1|POLRMT|PPARA|MED1|MAPK11|RHO|SSTR3|NCOA1|GBF1|KIF3B|RAB11FIP3|IMMT|CEP250|CEP162|CEP164|ASAP1|IFT52|LZTFL1|HAUS6|MKS1|DYNC2I1|CEP192|IFT122|CPAP|CEP97|CEP290|TUBB6|TUBA1C|TMEM67|NEDD1|TTBK2|TUBB8	-2.4
GO Biological Processes	GO:1905940	negative regulation of gonad development	19_GO:0022414 reproductive process	-4.6	14	7.3	30284	4	2098	4	0.19	0.095	2516|7490|23414|54361	NR5A1|WT1|ZFPM2|WNT4	-2.4
GO Biological Processes	GO:0032886	regulation of microtubule-based process	19_GO:0050789 regulation of biological process	-4.6	2	4.7	30284	269	2098	38	1.8	0.29	4591|4733|5048|5058|5310|6314|6622|6863|6904|7175|10615|11075|22911|23122|25790|25978|26973|29922|54627|54801|55130|55521|55835|56269|57542|64147|79598|79645|79884|81624|81669|85478|89795|91147|122060|132141|146057|284403	TRIM37|DRG1|PAFAH1B1|PAK1|PKD1|ATXN7|SNCA|TAC1|TBCD|TPR|SPAG5|STMN2|WDR47|CLASP2|CFAP45|CHMP2B|CHORDC1|NME7|MAP10|HAUS6|ODAD2|TRIM36|CPAP|IRGC|KLHL42|KIF9|CEP97|CLXN|MAP9|DIAPH3|CCNL2|CCDC65|NAV3|TMEM67|SLAIN1|IQCF1|TTBK2|WDR62	-2.4
GO Biological Processes	GO:0009755	hormone-mediated signaling pathway	19_GO:0050896 response to stimulus	-4.6	2.5	4.9	30284	146	2098	25	1.2	0.24	434|1081|1668|2099|2100|2180|2494|2516|2693|3973|4306|4734|5465|5468|5469|5617|5618|5914|6753|8648|10062|23543|26060|122042|196541	ASIP|CGA|DEFA3|ESR1|ESR2|ACSL1|NR5A2|NR5A1|GHSR|LHCGR|NR3C2|NEDD4|PPARA|PPARG|MED1|PRL|PRLR|RARA|SSTR3|NCOA1|NR1H3|RBFOX2|APPL1|RXFP2|METTL21C	-2.4
GO Biological Processes	GO:0050907	detection of chemical stimulus involved in sensory perception	19_GO:0032501 multicellular organismal process	-4.6	1.8	4.5	30284	478	2098	58	2.8	0.36	1470|4992|4995|8386|8390|26245|26246|26333|26338|26341|26494|26529|26534|50832|50840|79290|79544|81050|81099|81127|81341|81470|81696|119682|119687|119749|119772|119774|120775|127074|128372|130075|135948|143496|219482|219960|219968|282770|284521|341416|341418|343170|390037|390059|390275|390321|390429|390437|390445|390648|390649|391114|393046|401994|403277|403282|403284|441669	CST2|OR1F1|OR3A2|OR1D5|OR1G1|OR2M4|OR2L2|OR7A17|OR5L2|OR5H1|OR8G1|OR12D2|OR10G2|TAS2R4|TAS2R14|OR13A1|OR4K1|OR5AC2|OR4F17|OR4K15|OR10W1|OR2G2|OR5V1|OR51L1|OR51A7|OR4C46|OR52M1|OR52K2|OR2D3|OR2T4|OR6N1|OR9A4|OR2F2|OR52B4|OR5M3|OR10Q1|OR5B21|OR10AG1|OR2L13|OR6C2|OR6C4|OR14K1|OR52I1|OR51M1|OR8A1|OR6C1|OR4N2|OR4N5|OR5AU1|OR4F6|OR4F15|OR6K3|OR2A5|OR14I1|OR5K3|OR6C65|OR6C68|OR4Q3	-2.4
Reactome Gene Sets	R-HSA-3906995	Diseases associated with O-glycosylation of proteins		-4.6	3.4	5.2	30284	64	2098	15	0.71	0.18	2591|4589|7058|9509|10585|11093|11174|29954|54437|79695|80731|81792|92949|143662|170691	GALNT3|MUC7|THBS2|ADAMTS2|POMT1|ADAMTS13|ADAMTS6|POMT2|SEMA5B|GALNT12|THSD7B|ADAMTS12|ADAMTSL1|MUC15|ADAMTS17	-2.4
GO Biological Processes	GO:0002697	regulation of immune effector process	19_GO:0002376 immune system process	-4.6	1.8	4.5	30284	414	2098	52	2.5	0.34	2|336|558|922|933|941|948|969|2268|2302|2624|2867|3071|3135|3458|3567|3592|3821|3824|4092|4292|4976|5169|5914|6363|6504|6830|7409|8482|8764|8832|10392|10666|11005|11187|22890|23476|26057|26060|30009|30817|57126|78989|80149|90865|116449|124626|135250|163486|200558|201633|259197	A2M|APOA2|AXL|CD5L|CD22|CD80|CD36|CD69|FGR|FOXJ1|GATA2|FFAR2|NCKAP1L|HLA-G|IFNG|IL5|IL12A|KLRC1|KLRD1|SMAD7|MLH1|OPA1|ENPP3|RARA|CCL19|SLAMF1|SUPT6H|VAV1|SEMA7A|TNFRSF14|CD84|NOD1|CD226|SPINK5|PKP3|ZBTB1|BRD4|ANKRD17|APPL1|TBX21|ADGRE2|CD177|COLEC11|ZC3H12A|IL33|CLNK|ZPBP2|RAET1E|DENND1B|APLF|TIGIT|NCR3	-2.4
GO Biological Processes	GO:0006935	chemotaxis	19_GO:0040011 locomotion	-4.6	1.9	4.6	30284	341	2098	45	2.1	0.32	652|1130|1237|1441|1902|2045|2358|2359|2549|2829|2867|3071|3273|3576|3579|3627|5142|5337|5800|6259|6279|6363|6504|6729|6846|7409|7477|8482|8600|8729|9564|10371|10507|10718|10803|11251|27202|30817|54437|57007|57449|63916|64218|79902|245913	BMP4|LYST|CCR8|CSF3R|LPAR1|EPHA7|FPR2|FPR3|GAB1|XCR1|FFAR2|NCKAP1L|HRG|CXCL8|CXCR2|CXCL10|PDE4B|PLD1|PTPRO|RYK|S100A8|CCL19|SLAMF1|SRP54|XCL2|VAV1|WNT7B|SEMA7A|TNFSF11|GBF1|BCAR1|SEMA3A|SEMA4D|NRG3|CCR9|PTGDR2|C5AR2|ADGRE2|SEMA5B|ACKR3|PLEKHG5|ELMO2|SEMA4A|NUP85|DEFB110	-2.4
GO Biological Processes	GO:0003231	cardiac ventricle development	19_GO:0032502 developmental process	-4.6	2.6	4.9	30284	129	2098	23	1.1	0.23	639|652|1301|2280|3280|3516|3776|4036|4092|4634|4887|5457|5469|6262|6604|7046|7798|10818|10848|23414|53834|64220|79810	PRDM1|BMP4|COL11A1|FKBP1A|HES1|RBPJ|KCNK2|LRP2|SMAD7|MYL3|NPY2R|POU4F1|MED1|RYR2|SMARCD3|TGFBR1|LUZP1|FRS2|PPP1R13L|ZFPM2|FGFRL1|STRA6|PTCD2	-2.4
GO Biological Processes	GO:0032409	regulation of transporter activity	19_GO:0065007 biological regulation	-4.6	2.2	4.7	30284	202	2098	31	1.5	0.26	336|1131|1612|2257|2280|2859|2922|3458|3688|4734|4988|5174|5774|6324|6446|6622|7881|8737|9465|9722|9747|10062|10110|10369|11060|22871|27092|57158|84766|149111|246329	APOA2|CHRM3|DAPK1|FGF12|FKBP1A|GPR35|GRP|IFNG|ITGB1|NEDD4|OPRM1|PDZK1|PTPN3|SCN1B|SGK1|SNCA|KCNAB1|RIPK1|AKAP7|NOS1AP|TCAF1|NR1H3|SGK2|CACNG2|WWP2|NLGN1|CACNG4|JPH2|CRACR2A|CNIH3|STAC3	-2.4
GO Biological Processes	GO:0021915	neural tube development	19_GO:0032502 developmental process	-4.6	2.4	4.8	30284	156	2098	26	1.2	0.24	652|1856|2737|3280|4036|4524|4976|5310|5914|6422|6788|7798|10427|10762|11146|23654|25902|26227|27152|51057|51098|54903|55764|57216|144165|221322	BMP4|DVL2|GLI3|HES1|LRP2|MTHFR|OPA1|PKD1|RARA|SFRP1|STK3|LUZP1|SEC24B|NUP50|GLMN|PLXNB2|MTHFD1L|PHGDH|INTU|WDPCP|IFT52|MKS1|IFT122|VANGL2|PRICKLE1|TBC1D32	-2.4
GO Biological Processes	GO:0048729	tissue morphogenesis	19_GO:0032502 developmental process	-4.6	1.7	4.4	30284	579	2098	67	3.2	0.38	104|652|760|846|1301|1856|2045|2066|2099|2246|2280|2650|2737|3280|3516|3579|3688|3853|3975|4036|4092|4524|4634|4976|5048|5058|5310|5457|5469|5914|6262|6422|6781|6788|6862|7046|7052|7075|7477|7490|7798|8820|8945|9021|9687|10252|10427|10630|10762|10818|11146|23414|23654|25902|27152|51057|51098|51676|54361|54903|55764|57216|79810|80184|90627|116844|144165	ADARB1|BMP4|CA2|CASR|COL11A1|DVL2|EPHA7|ERBB4|ESR1|FGF1|FKBP1A|GCNT1|GLI3|HES1|RBPJ|CXCR2|ITGB1|KRT6A|LHX1|LRP2|SMAD7|MTHFR|MYL3|OPA1|PAFAH1B1|PAK1|PKD1|POU4F1|MED1|RARA|RYR2|SFRP1|STC1|STK3|TBXT|TGFBR1|TGM2|TIE1|WNT7B|WT1|LUZP1|HESX1|BTRC|SOCS3|GREB1|SPRY1|SEC24B|PDPN|NUP50|FRS2|GLMN|ZFPM2|PLXNB2|MTHFD1L|INTU|WDPCP|IFT52|ASB2|WNT4|MKS1|IFT122|VANGL2|PTCD2|CEP290|STARD13|LRG1|PRICKLE1	-2.4
GO Biological Processes	GO:0007204	positive regulation of cytosolic calcium ion concentration	19_GO:0065007 biological regulation	-4.5	2.3	4.8	30284	166	2098	27	1.3	0.25	111|948|1237|1902|2099|2358|2359|2624|2829|2859|2864|3060|3579|3973|4040|4988|5310|5737|6262|6863|10803|27202|57007|57158|59340|89869|114897	ADCY5|CD36|CCR8|LPAR1|ESR1|FPR2|FPR3|GATA2|XCR1|GPR35|FFAR1|HCRT|CXCR2|LHCGR|LRP6|OPRM1|PKD1|PTGFR|RYR2|TAC1|CCR9|C5AR2|ACKR3|JPH2|HRH4|PLCZ1|C1QTNF1	-2.4
GO Biological Processes	GO:0021545	cranial nerve development	19_GO:0032502 developmental process	-4.5	3.3	5.1	30284	65	2098	15	0.71	0.18	104|1902|2737|3200|3213|3232|3280|4914|5457|9935|10371|57007|89797|146167|644168	ADARB1|LPAR1|GLI3|HOXA3|HOXB3|HOXD3|HES1|NTRK1|POU4F1|MAFB|SEMA3A|ACKR3|NAV2|SLC38A8|DRGX	-2.4
GO Biological Processes	GO:0002253	activation of immune response	19_GO:0002376 immune system process	-4.5	1.8	4.5	30284	396	2098	50	2.4	0.33	640|730|1493|2268|2358|2359|2534|2867|3071|3428|3458|3821|3824|3937|4210|5058|5062|5142|5144|5581|7096|7128|7187|7409|7520|7917|8893|9564|10333|10392|10603|11148|23643|25942|27202|57724|58484|78989|79155|79679|79908|80149|80342|83737|84174|163486|196051|259197|345611|100131439	BLK|C7|CTLA4|FGR|FPR2|FPR3|FYN|FFAR2|NCKAP1L|IFI16|IFNG|KLRC1|KLRD1|LCP2|MEFV|PAK1|PAK2|PDE4B|PDE4D|PRKCE|TLR1|TNFAIP3|TRAF3|VAV1|XRCC5|BAG6|EIF2B5|BCAR1|TLR6|NOD1|SH2B2|HHLA2|LY96|SIN3A|C5AR2|EPG5|NLRC4|COLEC11|TNIP2|VTCN1|BTNL8|ZC3H12A|TRAF3IP3|ITCH|SLA2|DENND1B|PLPP4|NCR3|IRGM|CD300LD	-2.4
GO Biological Processes	GO:0046649	lymphocyte activation	19_GO:0002376 immune system process	-4.5	1.7	4.4	30284	504	2098	60	2.9	0.36	558|841|923|933|941|2280|2534|2737|3280|3394|3516|3620|3688|3821|3936|3981|4292|4690|4783|4818|4914|5079|5873|6363|6504|6670|7409|7917|8451|8832|9021|9580|9730|9734|9840|9935|10320|10673|10803|10945|22806|22890|27086|30009|54361|55619|55846|57162|57678|57705|57823|64218|80031|83737|84174|84766|90273|115350|197358|259197	AXL|CASP8|CD6|CD22|CD80|FKBP1A|FYN|GLI3|HES1|IRF8|RBPJ|IDO1|ITGB1|KLRC1|LCP1|LIG4|MLH1|NCK1|NFIL3|NKG7|NTRK1|PAX5|RAB27A|CCL19|SLAMF1|SP3|VAV1|BAG6|CUL4A|CD84|SOCS3|SOX13|DCAF1|HDAC9|TESPA1|MAFB|IKZF1|TNFSF13B|CCR9|KDELR1|IKZF3|ZBTB1|FOXP1|TBX21|WNT4|DOCK10|ITFG2|PELI1|GPAM|WDFY4|SLAMF7|SEMA4A|SEMA6D|ITCH|SLA2|CRACR2A|CEACAM21|FCRL1|NLRC3|NCR3	-2.4
GO Biological Processes	GO:0035239	tube morphogenesis	19_GO:0032502 developmental process	-4.5	1.6	4.4	30284	694	2098	77	3.7	0.41	639|652|688|841|846|1856|2045|2099|2246|2549|2624|2737|2838|3200|3213|3273|3280|3516|3576|3579|3688|3975|4036|4092|4327|4524|4781|4897|4915|4976|5058|5310|5469|5578|5914|6262|6422|6788|6935|7046|7052|7075|7342|7477|7490|7798|8820|8945|9990|10052|10252|10427|10762|11146|23414|23654|25902|51098|51564|51676|54361|54903|55764|56917|57007|57216|64218|64220|80025|80149|80184|80864|84700|84830|90627|910…	PRDM1|BMP4|KLF5|CASP8|CASR|DVL2|EPHA7|ESR1|FGF1|GAB1|GATA2|GLI3|GPR15|HOXA3|HOXB3|HRG|HES1|RBPJ|CXCL8|CXCR2|ITGB1|LHX1|LRP2|SMAD7|MMP19|MTHFR|NFIB|NRCAM|NTRK2|OPA1|PAK1|PKD1|MED1|PRKCA|RARA|RYR2|SFRP1|STK3|ZEB1|TGFBR1|TGM2|TIE1|UBP1|WNT7B|WT1|LUZP1|HESX1|BTRC|SLC12A6|GJC1|SPRY1|SEC24B|NUP50|GLMN|ZFPM2|PLXNB2|MTHFD1L|IFT52|HDAC7|ASB2|WNT4|MKS1|IFT122|MEIS3|ACKR3|VANGL2|SEMA4A|STRA6|PANK2|ZC3H12A|C…	-2.4
GO Biological Processes	GO:0050708	regulation of protein secretion	19_GO:0051179 localization	-4.5	2	4.6	30284	273	2098	38	1.8	0.29	111|322|640|846|1131|1268|2308|2693|2864|2867|3458|3552|3592|3667|4345|4544|4628|4988|5211|5468|5578|5581|6422|7074|8111|8447|8609|8938|9727|10062|10497|29850|55691|64285|65220|84522|84830|338442	ADCY5|APBB1|BLK|CASR|CHRM3|CNR1|FOXO1|GHSR|FFAR1|FFAR2|IFNG|IL1A|IL12A|IRS1|CD200|MTNR1B|MYH10|OPRM1|PFKL|PPARG|PRKCA|PRKCE|SFRP1|TIAM1|GPR68|DOC2B|KLF7|BAIAP3|RAB11FIP3|NR1H3|UNC13B|TRPM5|FRMD4A|RHBDF1|NADK|JAGN1|ADTRP|HCAR2	-2.3
GO Biological Processes	GO:0007606	sensory perception of chemical stimulus	19_GO:0032501 multicellular organismal process	-4.5	1.7	4.4	30284	538	2098	63	3	0.37	948|1470|2774|4992|4995|5141|6337|8386|8390|26245|26246|26333|26338|26341|26494|26529|26534|50832|50840|79290|79544|81050|81099|81127|81341|81470|81696|89797|119682|119687|119749|119772|119774|120775|127074|128372|130075|135948|143496|219482|219960|219968|282770|284521|341416|341418|343170|390037|390059|390275|390321|390429|390437|390445|390648|390649|391114|393046|401994|403277|403282|403284|441…	CD36|CST2|GNAL|OR1F1|OR3A2|PDE4A|SCNN1A|OR1D5|OR1G1|OR2M4|OR2L2|OR7A17|OR5L2|OR5H1|OR8G1|OR12D2|OR10G2|TAS2R4|TAS2R14|OR13A1|OR4K1|OR5AC2|OR4F17|OR4K15|OR10W1|OR2G2|OR5V1|NAV2|OR51L1|OR51A7|OR4C46|OR52M1|OR52K2|OR2D3|OR2T4|OR6N1|OR9A4|OR2F2|OR52B4|OR5M3|OR10Q1|OR5B21|OR10AG1|OR2L13|OR6C2|OR6C4|OR14K1|OR52I1|OR51M1|OR8A1|OR6C1|OR4N2|OR4N5|OR5AU1|OR4F6|OR4F15|OR6K3|OR2A5|OR14I1|OR5K3|OR6C65|OR6C68|…	-2.3
GO Biological Processes	GO:0034765	regulation of monoatomic ion transmembrane transport	19_GO:0051179 localization	-4.5	1.9	4.5	30284	345	2098	45	2.1	0.32	967|2040|2257|2280|2534|2859|2890|2922|3458|3627|3688|3772|3781|3973|4734|4842|5142|5144|5174|5349|5581|5774|5999|6262|6324|6622|7881|8737|9465|9722|9747|9943|11060|57158|57214|57628|80333|84766|84959|91404|93107|150684|196541|201140|246329	CD63|STOM|FGF12|FKBP1A|FYN|GPR35|GRIA1|GRP|IFNG|CXCL10|ITGB1|KCNJ15|KCNN2|LHCGR|NEDD4|NOS1|PDE4B|PDE4D|PDZK1|FXYD3|PRKCE|PTPN3|RGS4|RYR2|SCN1B|SNCA|KCNAB1|RIPK1|AKAP7|NOS1AP|TCAF1|OXSR1|WWP2|JPH2|CEMIP|DPP10|KCNIP4|CRACR2A|UBASH3B|SESTD1|KCNG4|COMMD1|METTL21C|DHRS7C|STAC3	-2.3
GO Biological Processes	GO:2000241	regulation of reproductive process	19_GO:0022414 reproductive process	-4.5	2.2	4.6	30284	205	2098	31	1.5	0.26	167|652|1268|2099|2516|2741|3552|6422|6788|6863|7490|8531|11251|23414|26271|29945|51441|54361|56269|57829|64147|64750|79645|84690|89766|132141|284071|286151|339834|346673|388553	CRISP1|BMP4|CNR1|ESR1|NR5A1|GLRA1|IL1A|SFRP1|STK3|TAC1|WT1|YBX3|PTGDR2|ZFPM2|FBXO5|ANAPC4|YTHDF2|WNT4|IRGC|ZP4|KIF9|SMURF2|CLXN|SPATA22|UMODL1|IQCF1|MEIOC|FBXO43|IHO1|STRA8|MEIOSIN	-2.3
GO Biological Processes	GO:0032870	cellular response to hormone stimulus	19_GO:0050896 response to stimulus	-4.4	1.7	4.4	30284	562	2098	65	3.1	0.38	31|208|434|558|760|1081|1585|1668|2045|2066|2099|2100|2180|2308|2494|2516|2549|2693|2890|3480|3667|3973|4306|4734|4914|4915|4920|5166|5315|5465|5468|5469|5581|5617|5618|5737|5914|6337|6422|6446|6753|6781|7075|7357|7490|8648|8837|9564|9734|9882|10062|10603|23038|23516|23543|26060|64506|64754|84830|89766|122042|132864|196541|285220|730249	ACACA|AKT2|ASIP|AXL|CA2|CGA|CYP11B2|DEFA3|EPHA7|ERBB4|ESR1|ESR2|ACSL1|FOXO1|NR5A2|NR5A1|GAB1|GHSR|GRIA1|IGF1R|IRS1|LHCGR|NR3C2|NEDD4|NTRK1|NTRK2|ROR2|PDK4|PKM|PPARA|PPARG|MED1|PRKCE|PRL|PRLR|PTGFR|RARA|SCNN1A|SFRP1|SGK1|SSTR3|STC1|TIE1|UGCG|WT1|NCOA1|CFLAR|BCAR1|HDAC9|TBC1D4|NR1H3|SH2B2|WDTC1|SLC39A14|RBFOX2|APPL1|CPEB1|SMYD3|ADTRP|UMODL1|RXFP2|CPEB2|METTL21C|EPHA6|ACOD1	-2.3
GO Biological Processes	GO:0061061	muscle structure development	19_GO:0032502 developmental process	-4.4	1.7	4.4	30284	529	2098	62	3	0.37	104|463|652|688|1106|1301|1827|2115|2274|2280|2483|3280|3516|3627|3688|3908|4036|4092|4634|4842|4868|4893|5079|5457|5469|5914|6262|6604|6862|7046|7111|7490|8470|8763|8837|10529|11146|11155|23345|23414|23764|50804|51676|53834|54361|55553|56261|64220|64754|79810|80208|81029|84700|85461|113622|130827|140465|140578|144165|196541|246329|347273	ADARB1|ZFHX3|BMP4|KLF5|CHD2|COL11A1|RCAN1|ETV1|FHL2|FKBP1A|FRG1|HES1|RBPJ|CXCL10|ITGB1|LAMA2|LRP2|SMAD7|MYL3|NOS1|NPHS1|NRAS|PAX5|POU4F1|MED1|RARA|RYR2|SMARCD3|TBXT|TGFBR1|TMOD1|WT1|SORBS2|CD164|CFLAR|NEBL|GLMN|LDB3|SYNE1|ZFPM2|MAFF|MYEF2|ASB2|FGFRL1|WNT4|SOX6|GPCPD1|STRA6|SMYD3|PTCD2|SPG11|WNT5B|MYO18B|TANC1|ADPRHL1|TMEM182|MYL6B|CHODL|PRICKLE1|METTL21C|STAC3|CAVIN4	-2.3
GO Biological Processes	GO:0030902	hindbrain development	19_GO:0032502 developmental process	-4.4	2.4	4.7	30284	159	2098	26	1.2	0.24	1600|1902|2020|2624|2895|3213|3280|3480|3688|3975|4009|4781|4967|5457|6753|8648|8861|9928|9935|10427|23026|23287|50674|57626|80184|146057	DAB1|LPAR1|EN2|GATA2|GRID2|HOXB3|HES1|IGF1R|ITGB1|LHX1|LMX1A|NFIB|OGDH|POU4F1|SSTR3|NCOA1|LDB1|KIF14|MAFB|SEC24B|MYO16|AGTPBP1|NEUROG3|KLHL1|CEP290|TTBK2	-2.3
GO Biological Processes	GO:0050808	synapse organization	19_GO:0009987 cellular process	-4.4	1.8	4.4	30284	368	2098	47	2.2	0.32	1007|2066|2534|2555|2823|2890|2895|3480|4009|4734|4897|5457|5789|6259|6547|6622|6854|7477|8292|8831|8898|9499|9722|10160|10369|10487|10718|22871|22941|23122|23284|23380|23654|26060|27255|51225|55619|56126|56131|57731|58512|80208|80728|85461|144165|653781|728378	CDH9|ERBB4|FYN|GABRA2|GPM6A|GRIA1|GRID2|IGF1R|LMX1A|NEDD4|NRCAM|POU4F1|PTPRD|RYK|SLC8A3|SNCA|SYN2|WNT7B|COLQ|SYNGAP1|MTMR2|MYOT|NOS1AP|FARP1|CACNG2|CAP1|NRG3|NLGN1|SHANK2|CLASP2|ADGRL3|SRGAP2|PLXNB2|APPL1|CNTN6|ABI3|DOCK10|PCDHB10|PCDHB4|SPTBN4|DLGAP3|SPG11|ARHGAP39|TANC1|PRICKLE1|POTEJ|POTEF	-2.3
WikiPathways	WP4149	White fat cell differentiation		-4.4	4.5	5.4	30284	32	2098	10	0.48	0.15	688|1385|1879|2122|2308|2624|5468|5914|7090|10062	KLF5|CREB1|EBF1|MECOM|FOXO1|GATA2|PPARG|RARA|TLE3|NR1H3	-2.3
GO Biological Processes	GO:0048738	cardiac muscle tissue development	19_GO:0032502 developmental process	-4.4	2.2	4.6	30284	197	2098	30	1.4	0.26	652|1301|2274|2280|3516|3688|4036|4092|4634|4729|5457|5469|5600|5914|6262|7046|7490|8470|10021|10052|10529|10848|23345|23414|51676|79810|84525|84700|113622|144165	BMP4|COL11A1|FHL2|FKBP1A|RBPJ|ITGB1|LRP2|SMAD7|MYL3|NDUFV2|POU4F1|MED1|MAPK11|RARA|RYR2|TGFBR1|WT1|SORBS2|HCN4|GJC1|NEBL|PPP1R13L|SYNE1|ZFPM2|ASB2|PTCD2|HOPX|MYO18B|ADPRHL1|PRICKLE1	-2.3
GO Biological Processes	GO:0007051	spindle organization	19_GO:0009987 cellular process	-4.4	2.3	4.6	30284	169	2098	27	1.3	0.25	1062|2009|3837|4292|9371|9639|10274|10426|10464|10615|11200|23122|26271|28989|54627|54801|55125|55521|55835|57562|79000|79884|83541|144165|284403|347688|729440	CENPE|EML1|KPNB1|MLH1|KIF3B|ARHGEF10|STAG1|TUBGCP3|PIBF1|SPAG5|CHEK2|CLASP2|FBXO5|NTMT1|MAP10|HAUS6|CEP192|TRIM36|CPAP|CEP126|AUNIP|MAP9|FAM110A|PRICKLE1|WDR62|TUBB8|CCDC61	-2.3
GO Biological Processes	GO:0048638	regulation of developmental growth	19_GO:0040007 growth	-4.4	1.9	4.5	30284	327	2098	43	2	0.31	32|1081|1385|1630|2045|2066|2693|2803|3516|3776|4092|4897|5048|5465|5600|5997|5999|6259|6788|7046|7490|8292|8482|8531|9686|10371|10439|10507|23077|23105|23122|23394|23414|25942|27086|51265|51761|55777|57678|57699|57731|80031|84525	ACACB|CGA|CREB1|DCC|EPHA7|ERBB4|GHSR|GOLGA4|RBPJ|KCNK2|SMAD7|NRCAM|PAFAH1B1|PPARA|MAPK11|RGS2|RGS4|RYK|STK3|TGFBR1|WT1|COLQ|SEMA7A|YBX3|VGLL4|SEMA3A|OLFM1|SEMA4D|MYCBP2|FSTL4|CLASP2|ADNP|ZFPM2|SIN3A|FOXP1|CDKL3|ATP8A2|MBD5|GPAM|CPNE5|SPTBN4|SEMA6D|HOPX	-2.3
WikiPathways	WP5434	Cancer pathways		-4.4	1.7	4.4	30284	509	2098	60	2.9	0.36	111|208|652|841|862|1441|1488|1612|1630|1856|1902|2099|2100|2122|2246|2308|2737|2776|2793|2940|3280|3458|3480|3567|3568|3576|3592|3688|3908|3909|3918|4040|4257|4286|4292|4893|4914|5332|5337|5468|5578|5899|5914|7046|7175|7187|7477|7482|8453|8648|9826|10161|22798|25780|26060|51426|54205|54361|57449|81029	ADCY5|AKT2|BMP4|CASP8|RUNX1T1|CSF3R|CTBP2|DAPK1|DCC|DVL2|LPAR1|ESR1|ESR2|MECOM|FGF1|FOXO1|GLI3|GNAQ|GNGT2|GSTA3|HES1|IFNG|IGF1R|IL5|IL5RA|CXCL8|IL12A|ITGB1|LAMA2|LAMA3|LAMC2|LRP6|MGST1|MITF|MLH1|NRAS|NTRK1|PLCB4|PLD1|PPARG|PRKCA|RALB|RARA|TGFBR1|TPR|TRAF3|WNT7B|WNT2B|CUL2|NCOA1|ARHGEF11|LPAR6|LAMB4|RASGRP3|APPL1|POLK|CYCS|WNT4|PLEKHG5|WNT5B	-2.3
GO Biological Processes	GO:0007626	locomotory behavior	19_GO:0032501 multicellular organismal process	-4.4	2.2	4.6	30284	207	2098	31	1.5	0.26	111|320|1182|1600|1827|1996|2257|2741|3620|4009|4887|5048|5581|6622|7111|7988|9112|22876|22911|22941|23287|55074|56172|56924|57626|57731|80208|89797|114781|163175|390259	ADCY5|APBA1|CLCN3|DAB1|RCAN1|ELAVL4|FGF12|GLRA1|IDO1|LMX1A|NPY2R|PAFAH1B1|PRKCE|SNCA|TMOD1|ZNF212|MTA1|INPP5F|WDR47|SHANK2|AGTPBP1|OXR1|ANKH|PAK6|KLHL1|SPTBN4|SPG11|NAV2|BTBD9|LGI4|BSX	-2.3
GO Biological Processes	GO:0045834	positive regulation of lipid metabolic process	19_GO:0048518 positive regulation of biological process	-4.4	2.5	4.7	30284	133	2098	23	1.1	0.23	208|336|949|1081|1385|2246|2693|3458|3480|3552|3667|3837|5465|5468|5581|10062|23399|26137|54361|57540|79755|134429|345275	AKT2|APOA2|SCARB1|CGA|CREB1|FGF1|GHSR|IFNG|IGF1R|IL1A|IRS1|KPNB1|PPARA|PPARG|PRKCE|NR1H3|CTDNEP1|ZBTB20|WNT4|DISP3|ZNF750|STARD4|HSD17B13	-2.3
GO Biological Processes	GO:0032535	regulation of cellular component size	19_GO:0065007 biological regulation	-4.4	1.8	4.4	30284	359	2098	46	2.2	0.32	361|830|1182|1385|1630|2045|2803|2934|3059|3071|4690|4868|4897|5048|5581|6259|7111|7409|7477|8482|9424|9943|9990|10109|10371|10439|10507|11135|23038|23105|23108|23122|23394|25942|26999|51265|51466|51676|57468|57731|79714|79822|80031|80131|253725|256949	AQP4|CAPZA2|CLCN3|CREB1|DCC|EPHA7|GOLGA4|GSN|HCLS1|NCKAP1L|NCK1|NPHS1|NRCAM|PAFAH1B1|PRKCE|RYK|TMOD1|VAV1|WNT7B|SEMA7A|KCNK6|OXSR1|SLC12A6|ARPC2|SEMA3A|OLFM1|SEMA4D|CDC42EP1|WDTC1|FSTL4|RAP1GAP2|CLASP2|ADNP|SIN3A|CYFIP2|CDKL3|EVL|ASB2|SLC12A5|SPTBN4|CCDC51|ARHGAP28|SEMA6D|LRRC8E|WASHC2C|KANK3	-2.3
GO Biological Processes	GO:0021953	central nervous system neuron differentiation	19_GO:0032502 developmental process	-4.4	2.2	4.6	30284	198	2098	30	1.4	0.26	104|658|1630|1996|2066|2624|2737|2895|3280|3975|4009|4040|4781|4915|4967|5048|5457|6259|6324|6695|8861|22911|23077|23287|25942|57688|57731|64283|80208|161357	ADARB1|BMPR1B|DCC|ELAVL4|ERBB4|GATA2|GLI3|GRID2|HES1|LHX1|LMX1A|LRP6|NFIB|NTRK2|OGDH|PAFAH1B1|POU4F1|RYK|SCN1B|SPOCK1|LDB1|WDR47|MYCBP2|AGTPBP1|SIN3A|ZSWIM6|SPTBN4|ARHGEF28|SPG11|MDGA2	-2.3
GO Biological Processes	GO:0034330	cell junction organization	19_GO:0009987 cellular process	-4.4	1.7	4.3	30284	566	2098	65	3.1	0.38	1007|1010|2066|2534|2555|2823|2890|2895|3480|3909|4009|4092|4734|4868|4897|5062|5457|5578|5789|5800|6259|6547|6622|6854|6904|7477|8292|8777|8831|8898|9499|9722|10052|10160|10369|10487|10686|10718|11187|22871|22941|23122|23284|23380|23654|26060|27255|28513|51225|51564|55619|56126|56131|57126|57731|58512|80208|80728|85461|123720|143098|144165|388364|653781|728378	CDH9|CDH12|ERBB4|FYN|GABRA2|GPM6A|GRIA1|GRID2|IGF1R|LAMA3|LMX1A|SMAD7|NEDD4|NPHS1|NRCAM|PAK2|POU4F1|PRKCA|PTPRD|PTPRO|RYK|SLC8A3|SNCA|SYN2|TBCD|WNT7B|COLQ|MPDZ|SYNGAP1|MTMR2|MYOT|NOS1AP|GJC1|FARP1|CACNG2|CAP1|CLDN16|NRG3|PKP3|NLGN1|SHANK2|CLASP2|ADGRL3|SRGAP2|PLXNB2|APPL1|CNTN6|CDH19|ABI3|HDAC7|DOCK10|PCDHB10|PCDHB4|CD177|SPTBN4|DLGAP3|SPG11|ARHGAP39|TANC1|WHAMM|MPP7|PRICKLE1|TMIGD1|POTEJ|POTEF	-2.3
GO Biological Processes	GO:0031346	positive regulation of cell projection organization	19_GO:0048518 positive regulation of biological process	-4.3	1.8	4.4	30284	360	2098	46	2.2	0.32	322|466|1268|1856|1996|2534|2803|2823|2889|3480|4690|4914|4915|5048|5789|5997|6259|6324|6363|7046|7074|8482|8837|9727|10109|10494|10507|10807|11075|11135|22871|23394|23654|29993|50807|51196|51265|51657|51761|55714|55835|57451|63923|117177|140578|158297	APBB1|ATF1|CNR1|DVL2|ELAVL4|FYN|GOLGA4|GPM6A|RAPGEF1|IGF1R|NCK1|NTRK1|NTRK2|PAFAH1B1|PTPRD|RGS2|RYK|SCN1B|CCL19|TGFBR1|TIAM1|SEMA7A|CFLAR|RAB11FIP3|ARPC2|STK25|SEMA4D|ENTR1|STMN2|CDC42EP1|NLGN1|ADNP|PLXNB2|PACSIN1|ASAP1|PLCE1|CDKL3|STYXL1|ATP8A2|TENM3|CPAP|TENM2|TNN|RAB3IP|CHODL|SAXO1	-2.2
GO Biological Processes	GO:0035148	tube formation	19_GO:0032502 developmental process	-4.3	2.4	4.7	30284	143	2098	24	1.1	0.23	652|1856|4036|4524|4781|4976|5914|6422|6788|7052|7798|8820|10427|10762|11146|23654|25902|51098|54361|54903|55764|57216|80184|144165	BMP4|DVL2|LRP2|MTHFR|NFIB|OPA1|RARA|SFRP1|STK3|TGM2|LUZP1|HESX1|SEC24B|NUP50|GLMN|PLXNB2|MTHFD1L|IFT52|WNT4|MKS1|IFT122|VANGL2|CEP290|PRICKLE1	-2.2
GO Biological Processes	GO:0018193	peptidyl-amino acid modification	19_GO:0009987 cellular process	-4.3	1.8	4.4	30284	361	2098	46	2.2	0.32	156|336|545|640|2066|2268|2280|2534|2591|3480|4140|4914|5062|5310|5578|5581|5618|5903|6279|7046|7786|7917|8737|9734|9943|10464|10475|11226|23173|23287|26276|28989|51304|51564|54496|55471|55733|63894|64146|79001|79813|83475|84193|114805|146057|196541	GRK2|APOA2|ATR|BLK|ERBB4|FGR|FKBP1A|FYN|GALNT3|IGF1R|MARK3|NTRK1|PAK2|PKD1|PRKCA|PRKCE|PRLR|RANBP2|S100A8|TGFBR1|MAP3K12|BAG6|RIPK1|HDAC9|OXSR1|PIBF1|TRIM38|GALNT6|METAP1|AGTPBP1|VPS33B|NTMT1|ZDHHC3|HDAC7|PRMT7|NDUFAF7|HHAT|VIPAS39|PDF|VKORC1|EHMT1|DOHH|SETD3|GALNT13|TTBK2|METTL21C	-2.2
Canonical Pathways	M68	PID RHOA REG PATHWAY		-4.3	3.8	5.1	30284	46	2098	12	0.57	0.16	29|4650|7409|9639|9826|10160|23263|23370|25791|55160|55200|64283	ABR|MYO9B|VAV1|ARHGEF10|ARHGEF11|FARP1|MCF2L|ARHGEF18|NGEF|ARHGEF10L|PLEKHG6|ARHGEF28	-2.2
GO Biological Processes	GO:0010720	positive regulation of cell development	19_GO:0032502 developmental process	-4.3	1.7	4.3	30284	447	2098	54	2.6	0.35	558|652|841|941|1385|2124|2737|2803|3059|3071|3135|3280|3458|3567|3688|3981|4036|4092|4915|4920|4976|4988|5048|5457|5578|5789|5914|6009|6363|6604|7052|7074|7520|8111|8482|8600|8737|9398|9580|9840|10494|10507|22890|23394|23476|23654|51265|55012|55193|90865|118738|140578|140685|284403	AXL|BMP4|CASP8|CD80|CREB1|EVI2B|GLI3|GOLGA4|HCLS1|NCKAP1L|HLA-G|HES1|IFNG|IL5|ITGB1|LIG4|LRP2|SMAD7|NTRK2|ROR2|OPA1|OPRM1|PAFAH1B1|POU4F1|PRKCA|PTPRD|RARA|RHEB|CCL19|SMARCD3|TGM2|TIAM1|XRCC5|GPR68|SEMA7A|TNFSF11|RIPK1|CD101|SOX13|TESPA1|STK25|SEMA4D|ZBTB1|ADNP|BRD4|PLXNB2|CDKL3|PPP2R3C|PBRM1|IL33|ZNF488|CHODL|ZBTB46|WDR62	-2.2
GO Biological Processes	GO:0001841	neural tube formation	19_GO:0032502 developmental process	-4.3	2.7	4.8	30284	100	2098	19	0.91	0.21	652|1856|4036|4524|4976|5914|6422|6788|7798|10427|10762|11146|23654|25902|51098|54903|55764|57216|144165	BMP4|DVL2|LRP2|MTHFR|OPA1|RARA|SFRP1|STK3|LUZP1|SEC24B|NUP50|GLMN|PLXNB2|MTHFD1L|IFT52|MKS1|IFT122|VANGL2|PRICKLE1	-2.2
GO Biological Processes	GO:0002696	positive regulation of leukocyte activation	19_GO:0002376 immune system process	-4.3	1.8	4.4	30284	372	2098	47	2.2	0.32	558|921|923|941|2534|2737|3071|3117|3127|3135|3280|3458|3552|3567|3592|4292|4690|4976|5321|5618|5914|6363|6504|6604|7409|8600|8764|9580|9840|10333|10666|10673|11148|22890|23476|26762|30009|55012|55193|57162|57678|57829|79155|79679|90865|124912|345611	AXL|CD5|CD6|CD80|FYN|GLI3|NCKAP1L|HLA-DQA1|HLA-DRB5|HLA-G|HES1|IFNG|IL1A|IL5|IL12A|MLH1|NCK1|OPA1|PLA2G4A|PRLR|RARA|CCL19|SLAMF1|SMARCD3|VAV1|TNFSF11|TNFRSF14|SOX13|TESPA1|TLR6|CD226|TNFSF13B|HHLA2|ZBTB1|BRD4|HAVCR1|TBX21|PPP2R3C|PBRM1|PELI1|GPAM|ZP4|TNIP2|VTCN1|IL33|SPACA3|IRGM	-2.2
GO Biological Processes	GO:0071345	cellular response to cytokine stimulus	19_GO:0050896 response to stimulus	-4.3	1.5	4.2	30284	787	2098	84	4	0.43	361|558|688|1237|1385|1441|1612|2045|2066|2180|2494|2829|2859|2934|3059|3280|3394|3428|3458|3480|3552|3567|3568|3576|3579|3592|3627|3667|4092|4599|4783|4914|4915|4920|5457|5600|5617|5618|6217|6363|6422|6846|7075|7091|7175|7187|7357|7520|8531|8600|8737|8764|9021|9590|9774|9943|10603|10670|10673|10725|10803|11093|22808|22823|25942|26060|27086|29922|54956|56624|57007|57724|79092|79155|80149|81792|84…	AQP4|AXL|KLF5|CCR8|CREB1|CSF3R|DAPK1|EPHA7|ERBB4|ACSL1|NR5A2|XCR1|GPR35|GSN|HCLS1|HES1|IRF8|IFI16|IFNG|IGF1R|IL1A|IL5|IL5RA|CXCL8|CXCR2|IL12A|CXCL10|IRS1|SMAD7|MX1|NFIL3|NTRK1|NTRK2|ROR2|POU4F1|MAPK11|PRL|PRLR|RPS16|CCL19|SFRP1|XCL2|TIE1|TLE4|TPR|TRAF3|UGCG|XRCC5|YBX3|TNFSF11|RIPK1|TNFRSF14|SOCS3|AKAP12|BCLAF1|OXSR1|SH2B2|RRAGA|TNFSF13B|NFAT5|CCR9|ADAMTS13|MRAS|MTF2|SIN3A|APPL1|FOXP1|NME7|PARP16|…	-2.2
Reactome Gene Sets	R-HSA-5617833	Cilium Assembly		-4.3	2.3	4.5	30284	172	2098	27	1.3	0.25	5048|5310|6010|6753|8729|9371|9727|11190|22832|22897|50807|51098|54585|54801|54903|55112|55125|55764|55835|79598|80184|84617|84790|91147|121441|146057|347688	PAFAH1B1|PKD1|RHO|SSTR3|GBF1|KIF3B|RAB11FIP3|CEP250|CEP162|CEP164|ASAP1|IFT52|LZTFL1|HAUS6|MKS1|DYNC2I1|CEP192|IFT122|CPAP|CEP97|CEP290|TUBB6|TUBA1C|TMEM67|NEDD1|TTBK2|TUBB8	-2.2
GO Biological Processes	GO:0010817	regulation of hormone levels	19_GO:0065007 biological regulation	-4.3	1.7	4.3	30284	548	2098	63	3	0.37	111|231|640|846|1081|1131|1268|1385|1407|1585|1588|2099|2308|2516|2693|2864|2867|2922|3458|3480|3667|3973|4544|5211|5468|5469|5578|5581|6422|7074|8111|8447|8509|8600|8609|8694|8773|8938|9159|9486|9727|10050|10170|10196|10858|23178|23516|25825|25942|29850|51170|51200|51478|53630|54361|54576|64377|65220|84522|114897|121214|338442|387597	ADCY5|AKR1B1|BLK|CASR|CGA|CHRM3|CNR1|CREB1|CRY1|CYP11B2|CYP19A1|ESR1|FOXO1|NR5A1|GHSR|FFAR1|FFAR2|GRP|IFNG|IGF1R|IRS1|LHCGR|MTNR1B|PFKL|PPARG|MED1|PRKCA|PRKCE|SFRP1|TIAM1|GPR68|DOC2B|NDST2|TNFSF11|KLF7|DGAT1|SNAP23|BAIAP3|PCSK7|CHST10|RAB11FIP3|SLC17A4|DHRS9|PRMT3|CYP46A1|PASK|SLC39A14|BACE2|SIN3A|TRPM5|HSD17B11|CPA4|HSD17B7|BCO1|WNT4|UGT1A8|CHST8|NADK|JAGN1|C1QTNF1|SDR9C7|HCAR2|ILDR2	-2.2
GO Biological Processes	GO:0051250	negative regulation of lymphocyte activation	19_GO:0002376 immune system process	-4.2	2.3	4.5	30284	173	2098	27	1.3	0.25	558|652|941|969|1493|2268|2302|2737|3135|3620|4092|6422|7128|8764|10464|11146|30009|57162|64092|64600|79679|80149|83737|116449|201633|387597|441864	AXL|BMP4|CD80|CD69|CTLA4|FGR|FOXJ1|GLI3|HLA-G|IDO1|SMAD7|SFRP1|TNFAIP3|TNFRSF14|PIBF1|GLMN|TBX21|PELI1|SAMSN1|PLA2G2F|VTCN1|ZC3H12A|ITCH|CLNK|TIGIT|ILDR2|TARM1	-2.1
GO Biological Processes	GO:0002429	immune response-activating cell surface receptor signaling pathway	19_GO:0002376 immune system process	-4.2	2	4.4	30284	251	2098	35	1.7	0.28	640|1493|2268|2358|2359|2534|2867|3071|3458|3821|3824|3937|5058|5062|5142|5144|5581|7187|7409|7917|8893|9564|10603|11148|23643|27202|78989|79155|79679|79908|80149|84174|163486|196051|259197	BLK|CTLA4|FGR|FPR2|FPR3|FYN|FFAR2|NCKAP1L|IFNG|KLRC1|KLRD1|LCP2|PAK1|PAK2|PDE4B|PDE4D|PRKCE|TRAF3|VAV1|BAG6|EIF2B5|BCAR1|SH2B2|HHLA2|LY96|C5AR2|COLEC11|TNIP2|VTCN1|BTNL8|ZC3H12A|SLA2|DENND1B|PLPP4|NCR3	-2.1
GO Biological Processes	GO:0055010	ventricular cardiac muscle tissue morphogenesis	19_GO:0032502 developmental process	-4.2	3.7	5	30284	47	2098	12	0.57	0.16	1301|2280|3516|4036|4092|4634|5457|5469|6262|7046|23414|79810	COL11A1|FKBP1A|RBPJ|LRP2|SMAD7|MYL3|POU4F1|MED1|RYR2|TGFBR1|ZFPM2|PTCD2	-2.1
GO Biological Processes	GO:0002009	morphogenesis of an epithelium	19_GO:0032502 developmental process	-4.2	1.7	4.2	30284	462	2098	55	2.6	0.35	652|760|846|1856|2045|2066|2099|2246|2737|3280|3516|3579|3688|3853|3975|4036|4524|4976|5048|5058|5310|5469|5914|6262|6422|6788|7052|7075|7477|7490|7798|8820|8945|9021|9687|10252|10427|10630|10762|10818|11146|23654|25902|27152|51057|51098|51676|54361|54903|55764|57216|80184|90627|116844|144165	BMP4|CA2|CASR|DVL2|EPHA7|ERBB4|ESR1|FGF1|GLI3|HES1|RBPJ|CXCR2|ITGB1|KRT6A|LHX1|LRP2|MTHFR|OPA1|PAFAH1B1|PAK1|PKD1|MED1|RARA|RYR2|SFRP1|STK3|TGM2|TIE1|WNT7B|WT1|LUZP1|HESX1|BTRC|SOCS3|GREB1|SPRY1|SEC24B|PDPN|NUP50|FRS2|GLMN|PLXNB2|MTHFD1L|INTU|WDPCP|IFT52|ASB2|WNT4|MKS1|IFT122|VANGL2|CEP290|STARD13|LRG1|PRICKLE1	-2.1
GO Biological Processes	GO:0070848	response to growth factor	19_GO:0050896 response to stimulus	-4.2	1.6	4.2	30284	562	2098	64	3.1	0.38	463|558|652|658|846|1385|1996|2045|2066|2186|2246|2331|2530|2534|2549|2591|2889|2890|3280|3480|3576|3694|3975|4036|4092|4093|4141|4842|4914|4915|4920|5062|5083|5468|5469|5782|5789|5909|6422|6863|6935|7046|7050|7075|7175|8576|8737|8837|9372|9497|9564|10818|11075|25805|26060|53834|54361|55553|80310|81792|116844|147409|285220|107080638	ZFHX3|AXL|BMP4|BMPR1B|CASR|CREB1|ELAVL4|EPHA7|ERBB4|BPTF|FGF1|FMOD|FUT8|FYN|GAB1|GALNT3|RAPGEF1|GRIA1|HES1|IGF1R|CXCL8|ITGB6|LHX1|LRP2|SMAD7|SMAD9|MARS1|NOS1|NTRK1|NTRK2|ROR2|PAK2|PAX9|PPARG|MED1|PTPN12|PTPRD|RAP1GAP|SFRP1|TAC1|ZEB1|TGFBR1|TGIF1|TIE1|TPR|STK16|RIPK1|CFLAR|ZFYVE9|SLC4A7|BCAR1|FRS2|STMN2|BAMBI|APPL1|FGFRL1|WNT4|SOX6|PDGFD|ADAMTS12|LRG1|DSG4|EPHA6|TBC1D7-LOC100130357	-2.1
GO Biological Processes	GO:0098609	cell-cell adhesion	19_GO:0009987 cellular process	-4.2	1.7	4.2	30284	551	2098	63	3	0.37	923|953|1007|1010|1305|1600|1630|2196|2650|2895|3682|3688|3694|3909|4040|4284|4345|4868|4897|5310|5789|6279|7060|7455|7477|8763|8832|9358|9499|9752|10507|10686|11135|11187|22862|22871|23114|23173|23284|23654|26025|26999|27255|28513|29091|53834|54798|55591|55714|56107|56109|56126|56131|57126|57451|57453|83872|84059|84959|116844|144165|147409|388364	CD6|ENTPD1|CDH9|CDH12|COL13A1|DAB1|DCC|FAT2|GCNT1|GRID2|ITGAE|ITGB1|ITGB6|LAMA3|LRP6|MIP|CD200|NPHS1|NRCAM|PKD1|PTPRD|S100A8|THBS4|ZAN|WNT7B|CD164|CD84|ITGBL1|MYOT|PCDHA9|SEMA4D|CLDN16|CDC42EP1|PKP3|FNDC3A|NLGN1|NFASC|METAP1|ADGRL3|PLXNB2|PCDHGA12|CYFIP2|CNTN6|CDH19|STXBP6|FGFRL1|DCHS2|VEZT|TENM3|PCDHGA9|PCDHGA6|PCDHB10|PCDHB4|CD177|TENM2|DSCAML1|HMCN1|ADGRV1|UBASH3B|LRG1|PRICKLE1|DSG4|TMIGD1	-2.1
GO Biological Processes	GO:0072175	epithelial tube formation	19_GO:0032502 developmental process	-4.2	2.5	4.6	30284	128	2098	22	1	0.22	652|1856|4036|4524|4976|5914|6422|6788|7798|8820|10427|10762|11146|23654|25902|51098|54361|54903|55764|57216|80184|144165	BMP4|DVL2|LRP2|MTHFR|OPA1|RARA|SFRP1|STK3|LUZP1|HESX1|SEC24B|NUP50|GLMN|PLXNB2|MTHFD1L|IFT52|WNT4|MKS1|IFT122|VANGL2|CEP290|PRICKLE1	-2.1
KEGG Pathway	hsa04144	Endocytosis		-4.2	2	4.4	30284	252	2098	35	1.7	0.28	156|157|830|832|1212|2350|2870|3135|3480|3579|4734|5337|6011|6457|6643|7046|8729|9265|9267|9372|9727|10109|23362|23550|25978|50807|51699|56904|64750|80230|83737|84440|89853|253725|644150	GRK2|GRK3|CAPZA2|CAPZB|CLTB|FOLR2|GRK6|HLA-G|IGF1R|CXCR2|NEDD4|PLD1|GRK1|SH3GL3|SNX2|TGFBR1|GBF1|CYTH3|CYTH1|ZFYVE9|RAB11FIP3|ARPC2|PSD3|PSD4|CHMP2B|ASAP1|VPS29|SH3GLB2|SMURF2|RUFY1|ITCH|RAB11FIP4|MVB12B|WASHC2C|WIPF3	-2.1
GO Biological Processes	GO:0042391	regulation of membrane potential	19_GO:0065007 biological regulation	-4.2	1.7	4.2	30284	463	2098	55	2.6	0.35	846|948|1145|1268|2257|2555|2563|2741|2859|2890|2891|2895|2897|3060|3739|3744|3776|3777|3781|4092|4544|4734|4842|4897|4915|5575|5774|5999|6262|6324|6335|6547|6622|8838|8898|8973|9127|9424|9465|9481|9498|9722|10021|10052|10369|10497|11060|22871|22930|23345|55012|80025|93107|154881|259232	CASR|CD36|CHRNE|CNR1|FGF12|GABRA2|GABRD|GLRA1|GPR35|GRIA1|GRIA2|GRID2|GRIK1|HCRT|KCNA4|KCNA10|KCNK2|KCNK3|KCNN2|SMAD7|MTNR1B|NEDD4|NOS1|NRCAM|NTRK2|PRKAR1B|PTPN3|RGS4|RYR2|SCN1B|SCN9A|SLC8A3|SNCA|CCN6|MTMR2|CHRNA6|P2RX6|KCNK6|AKAP7|SLC25A27|SLC4A8|NOS1AP|HCN4|GJC1|CACNG2|UNC13B|WWP2|NLGN1|RAB3GAP1|SYNE1|PPP2R3C|PANK2|KCNG4|KCTD7|NALCN	-2.1
GO Biological Processes	GO:0071363	cellular response to growth factor stimulus	19_GO:0050896 response to stimulus	-4.2	1.7	4.2	30284	530	2098	61	2.9	0.37	558|652|658|846|1385|1996|2045|2066|2186|2246|2331|2530|2534|2549|2591|2889|2890|3280|3480|3576|3694|3975|4036|4092|4093|4141|4842|4914|4915|4920|5062|5083|5468|5469|5782|5789|5909|6422|6863|6935|7046|7050|7075|8576|8737|8837|9372|9497|9564|10818|11075|25805|26060|53834|54361|55553|80310|81792|116844|147409|285220	AXL|BMP4|BMPR1B|CASR|CREB1|ELAVL4|EPHA7|ERBB4|BPTF|FGF1|FMOD|FUT8|FYN|GAB1|GALNT3|RAPGEF1|GRIA1|HES1|IGF1R|CXCL8|ITGB6|LHX1|LRP2|SMAD7|SMAD9|MARS1|NOS1|NTRK1|NTRK2|ROR2|PAK2|PAX9|PPARG|MED1|PTPN12|PTPRD|RAP1GAP|SFRP1|TAC1|ZEB1|TGFBR1|TGIF1|TIE1|STK16|RIPK1|CFLAR|ZFYVE9|SLC4A7|BCAR1|FRS2|STMN2|BAMBI|APPL1|FGFRL1|WNT4|SOX6|PDGFD|ADAMTS12|LRG1|DSG4|EPHA6	-2.1
WikiPathways	WP2882	Nuclear receptors meta pathway		-4.1	1.9	4.3	30284	314	2098	41	2	0.3	30|336|1962|2040|2099|2308|2940|3280|3458|3592|4257|5142|5166|5243|5465|5705|5997|6337|6518|6538|7128|8648|10062|10252|10257|10560|23516|23764|26509|51426|54566|54657|54716|57007|57678|80315|89795|114134|121512|159963|388662	ACAA1|APOA2|EHHADH|STOM|ESR1|FOXO1|GSTA3|HES1|IFNG|IL12A|MGST1|PDE4B|PDK4|ABCB1|PPARA|PSMC5|RGS2|SCNN1A|SLC2A5|SLC6A11|TNFAIP3|NCOA1|NR1H3|SPRY1|ABCC4|SLC19A2|SLC39A14|MAFF|MYOF|POLK|EPB41L4B|UGT1A4|SLC6A20|ACKR3|GPAM|CPEB4|NAV3|SLC2A13|FGD4|SLC5A12|SLC6A17	-2.1
WikiPathways	WP4223	Ras signaling		-4.1	2.2	4.4	30284	184	2098	28	1.3	0.25	208|2549|2793|3480|4893|4914|4915|5058|5062|5321|5337|5578|5899|5923|5924|7074|8315|8831|9462|9771|22808|22821|25780|51196|56924|64600|123745|255189	AKT2|GAB1|GNGT2|IGF1R|NRAS|NTRK1|NTRK2|PAK1|PAK2|PLA2G4A|PLD1|PRKCA|RALB|RASGRF1|RASGRF2|TIAM1|BRAP|SYNGAP1|RASAL2|RAPGEF5|MRAS|RASA3|RASGRP3|PLCE1|PAK6|PLA2G2F|PLA2G4E|PLA2G4F	-2.1
GO Biological Processes	GO:0007283	spermatogenesis	19_GO:0022414 reproductive process	-4.1	1.6	4.1	30284	655	2098	72	3.4	0.4	558|1268|1459|1788|2189|2302|2591|2693|3268|3552|3973|4292|4914|5048|5079|5914|5997|6753|7257|7917|8451|8531|8607|9425|9509|9940|10491|10560|22862|22887|23139|23345|23424|23609|26064|26091|26108|26256|27136|51441|51742|54558|54585|54875|54970|55779|57446|58531|63894|79582|80025|84056|84071|84229|84236|84690|120935|122402|124626|126859|132141|140894|168391|200373|283417|284071|339834|346673|388553…	AXL|CNR1|CSNK2A2|DNMT3A|FANCG|FOXJ1|GALNT3|GHSR|AGFG2|IL1A|LHCGR|MLH1|NTRK1|PAFAH1B1|PAX5|RARA|RGS2|SSTR3|TSNAX|BAG6|CUL4A|YBX3|RUVBL1|CDYL|ADAMTS2|DLEC1|CRTAP|SLC19A2|FNDC3A|FOXJ3|MAST2|SYNE1|TDRD7|MKRN2|RAI14|HERC4|PYGO1|CABYR|MORC1|YTHDF2|ARID4B|SPATA6|LZTFL1|CNTLN|TTC12|CFAP44|NDRG3|PRM3|VIPAS39|SPAG16|PANK2|KATNAL1|ARMC2|DRC7|RHBDD1|SPATA22|CCDC38|TDRD9|ZPBP2|AXDND1|IQCF1|CNBD2|GALNTL5|CFAP2…	-2.1
GO Biological Processes	GO:0003206	cardiac chamber morphogenesis	19_GO:0032502 developmental process	-4.1	2.5	4.5	30284	129	2098	22	1	0.22	652|1301|2274|2280|3280|3516|4036|4092|4634|4887|5457|5469|5914|6262|6604|7046|10848|23414|53834|54903|79810|113622	BMP4|COL11A1|FHL2|FKBP1A|HES1|RBPJ|LRP2|SMAD7|MYL3|NPY2R|POU4F1|MED1|RARA|RYR2|SMARCD3|TGFBR1|PPP1R13L|ZFPM2|FGFRL1|MKS1|PTCD2|ADPRHL1	-2.1
GO Biological Processes	GO:0002831	regulation of response to biotic stimulus	19_GO:0050896 response to stimulus	-4.1	1.6	4.2	30284	576	2098	65	3.1	0.38	2|841|948|1612|2099|2268|2358|2534|2867|3135|3273|3428|3592|3821|3824|4210|5058|5062|5468|5469|5578|5581|6279|7096|7128|7187|7409|7520|9424|10062|10333|10392|10475|10612|10623|10666|11005|22978|23328|23643|25942|26007|26057|26060|27086|51304|51441|55012|57162|57663|57724|58484|78989|79155|80149|80342|83737|116449|135250|197358|201633|259197|345611|647087|730249	A2M|CASP8|CD36|DAPK1|ESR1|FGR|FPR2|FYN|FFAR2|HLA-G|HRG|IFI16|IL12A|KLRC1|KLRD1|MEFV|PAK1|PAK2|PPARG|MED1|PRKCA|PRKCE|S100A8|TLR1|TNFAIP3|TRAF3|VAV1|XRCC5|KCNK6|NR1H3|TLR6|NOD1|TRIM38|TRIM3|POLR3C|CD226|SPINK5|NT5C2|SASH1|LY96|SIN3A|TKFC|ANKRD17|APPL1|FOXP1|ZDHHC3|YTHDF2|PPP2R3C|PELI1|USP29|EPG5|NLRC4|COLEC11|TNIP2|ZC3H12A|TRAF3IP3|ITCH|CLNK|RAET1E|NLRC3|TIGIT|NCR3|IRGM|STMP1|ACOD1	-2.1
GO Biological Processes	GO:0030001	metal ion transport	19_GO:0051179 localization	-4.1	1.6	4.1	30284	656	2098	72	3.4	0.4	490|846|2280|2534|2823|2829|3313|3739|3744|3772|3776|3777|3781|3954|4036|4891|4988|5310|5332|5349|6262|6324|6335|6337|6363|6446|6538|6547|6575|7881|9127|9424|9497|9498|9914|9943|9990|10021|10050|10367|10369|10686|23516|27092|29850|51196|54207|54503|54716|54822|55002|55640|55799|57158|57468|64078|79714|80333|81539|81615|84068|84102|84766|89869|93107|93589|151651|159963|255231|259232|345274|388662	ATP2B1|CASR|FKBP1A|FYN|GPM6A|XCR1|HSPA9|KCNA4|KCNA10|KCNJ15|KCNK2|KCNK3|KCNN2|LETM1|LRP2|SLC11A2|OPRM1|PKD1|PLCB4|FXYD3|RYR2|SCN1B|SCN9A|SCNN1A|CCL19|SGK1|SLC6A11|SLC8A3|SLC20A2|KCNAB1|P2RX6|KCNK6|SLC4A7|SLC4A8|ATP2C2|OXSR1|SLC12A6|HCN4|SLC17A4|MICU1|CACNG2|CLDN16|SLC39A14|CACNG4|TRPM5|PLCE1|KCNK10|ZDHHC13|SLC6A20|TRPM7|TMCO3|FLVCR2|CACNA2D3|JPH2|SLC12A5|SLC28A3|CCDC51|KCNIP4|SLC38A1|TMEM163|SLC1…	-2.1
GO Biological Processes	GO:0010638	positive regulation of organelle organization	19_GO:0048518 positive regulation of biological process	-4.1	1.7	4.2	30284	499	2098	58	2.8	0.36	545|1902|2934|3071|3552|3567|3936|3981|3998|4690|4733|4868|5058|5570|5581|5899|6422|6622|6836|7046|7175|8447|8448|8607|8867|9639|9727|10109|10174|10367|10615|10807|11075|11135|22930|22998|26277|50807|51466|54361|55135|55160|55835|56907|57143|64429|79837|80351|89795|117177|122060|123720|158297|253725|345611|346673|388553|401548	ATR|LPAR1|GSN|NCKAP1L|IL1A|IL5|LCP1|LIG4|LMAN1|NCK1|DRG1|NPHS1|PAK1|PKIB|PRKCE|RALB|SFRP1|SNCA|SURF4|TGFBR1|TPR|DOC2B|DOC2A|RUVBL1|SYNJ1|ARHGEF10|RAB11FIP3|ARPC2|SORBS3|MICU1|SPAG5|ENTR1|STMN2|CDC42EP1|RAB3GAP1|LIMCH1|TINF2|ASAP1|EVL|WNT4|WRAP53|ARHGEF10L|CPAP|SPIRE1|ADCK1|ZDHHC6|PIP4K2C|TNKS2|NAV3|RAB3IP|SLAIN1|WHAMM|SAXO1|WASHC2C|IRGM|STRA8|MEIOSIN|SNX30	-2.1
GO Biological Processes	GO:1902107	positive regulation of leukocyte differentiation	19_GO:0002376 immune system process	-4.1	2.1	4.4	30284	195	2098	29	1.4	0.25	558|841|941|1385|2124|2737|3059|3071|3135|3458|3567|4920|4976|5457|5578|5914|6363|6604|8111|8600|8737|9398|9580|9840|22890|23476|55012|55193|140685	AXL|CASP8|CD80|CREB1|EVI2B|GLI3|HCLS1|NCKAP1L|HLA-G|IFNG|IL5|ROR2|OPA1|POU4F1|PRKCA|RARA|CCL19|SMARCD3|GPR68|TNFSF11|RIPK1|CD101|SOX13|TESPA1|ZBTB1|BRD4|PPP2R3C|PBRM1|ZBTB46	-2.1
GO Biological Processes	GO:1903708	positive regulation of hemopoiesis	19_GO:0002376 immune system process	-4.1	2.1	4.4	30284	195	2098	29	1.4	0.25	558|841|941|1385|2124|2737|3059|3071|3135|3458|3567|4920|4976|5457|5578|5914|6363|6604|8111|8600|8737|9398|9580|9840|22890|23476|55012|55193|140685	AXL|CASP8|CD80|CREB1|EVI2B|GLI3|HCLS1|NCKAP1L|HLA-G|IFNG|IL5|ROR2|OPA1|POU4F1|PRKCA|RARA|CCL19|SMARCD3|GPR68|TNFSF11|RIPK1|CD101|SOX13|TESPA1|ZBTB1|BRD4|PPP2R3C|PBRM1|ZBTB46	-2.1
GO Biological Processes	GO:0060562	epithelial tube morphogenesis	19_GO:0032502 developmental process	-4.1	1.9	4.3	30284	316	2098	41	2	0.3	652|846|1856|2045|2099|2246|2737|3280|3516|3579|3975|4036|4524|4976|5058|5310|5469|5914|6262|6422|6788|7075|7490|7798|8820|8945|10252|10427|10762|11146|23654|25902|51098|51676|54361|54903|55764|57216|80184|90627|144165	BMP4|CASR|DVL2|EPHA7|ESR1|FGF1|GLI3|HES1|RBPJ|CXCR2|LHX1|LRP2|MTHFR|OPA1|PAK1|PKD1|MED1|RARA|RYR2|SFRP1|STK3|TIE1|WT1|LUZP1|HESX1|BTRC|SPRY1|SEC24B|NUP50|GLMN|PLXNB2|MTHFD1L|IFT52|ASB2|WNT4|MKS1|IFT122|VANGL2|CEP290|STARD13|PRICKLE1	-2.1
GO Biological Processes	GO:0003229	ventricular cardiac muscle tissue development	19_GO:0032502 developmental process	-4.1	3.2	4.8	30284	63	2098	14	0.67	0.18	1301|2280|3516|4036|4092|4634|5457|5469|6262|7046|10848|23414|79810|84525	COL11A1|FKBP1A|RBPJ|LRP2|SMAD7|MYL3|POU4F1|MED1|RYR2|TGFBR1|PPP1R13L|ZFPM2|PTCD2|HOPX	-2.1
Reactome Gene Sets	R-HSA-4086400	PCP/CE pathway		-4.1	3.2	4.8	30284	63	2098	14	0.67	0.18	1212|1856|4919|4920|5578|5690|5705|5713|6259|54361|57216|64750|81029|144165	CLTB|DVL2|ROR1|ROR2|PRKCA|PSMB2|PSMC5|PSMD7|RYK|WNT4|VANGL2|SMURF2|WNT5B|PRICKLE1	-2.1
GO Biological Processes	GO:0010639	negative regulation of organelle organization	19_GO:0048519 negative regulation of biological process	-4.1	1.8	4.2	30284	348	2098	44	2.1	0.31	652|830|1902|2934|4591|4976|5062|5394|5468|6314|6622|6904|7111|7175|7798|9882|10198|11075|22911|23122|23293|23370|26271|26277|51657|54464|55486|56984|57143|57731|79598|79822|80351|81624|84260|84952|89795|91147|146057|165186|197135|256949|286151|107080638	BMP4|CAPZA2|LPAR1|GSN|TRIM37|OPA1|PAK2|EXOSC10|PPARG|ATXN7|SNCA|TBCD|TMOD1|TPR|LUZP1|TBC1D4|MPHOSPH9|STMN2|WDR47|CLASP2|SMG6|ARHGEF18|FBXO5|TINF2|STYXL1|XRN1|PARL|PSMG2|ADCK1|SPTBN4|CEP97|ARHGAP28|TNKS2|DIAPH3|TCHP|CGNL1|NAV3|TMEM67|TTBK2|TOGARAM2|PATL2|KANK3|FBXO43|TBC1D7-LOC100130357	-2
GO Biological Processes	GO:0003208	cardiac ventricle morphogenesis	19_GO:0032502 developmental process	-4.1	3	4.7	30284	71	2098	15	0.71	0.18	1301|2280|3516|4036|4092|4634|4887|5457|5469|6262|6604|7046|10848|23414|79810	COL11A1|FKBP1A|RBPJ|LRP2|SMAD7|MYL3|NPY2R|POU4F1|MED1|RYR2|SMARCD3|TGFBR1|PPP1R13L|ZFPM2|PTCD2	-2
GO Biological Processes	GO:0042490	mechanoreceptor differentiation	19_GO:0032502 developmental process	-4.1	3	4.7	30284	71	2098	15	0.71	0.18	652|3280|3516|4914|4915|5048|7007|9497|10427|51057|54903|81624|84059|84173|645104	BMP4|HES1|RBPJ|NTRK1|NTRK2|PAFAH1B1|TECTA|SLC4A7|SEC24B|WDPCP|MKS1|DIAPH3|ADGRV1|ELMOD3|CLRN2	-2
GO Biological Processes	GO:0022898	regulation of transmembrane transporter activity	19_GO:0051179 localization	-4	2.2	4.4	30284	177	2098	27	1.3	0.25	1131|1612|2257|2280|2859|2922|3458|3688|4734|4988|5174|5774|6324|6622|7881|8737|9465|9722|9747|10369|11060|22871|27092|57158|84766|149111|246329	CHRM3|DAPK1|FGF12|FKBP1A|GPR35|GRP|IFNG|ITGB1|NEDD4|OPRM1|PDZK1|PTPN3|SCN1B|SNCA|KCNAB1|RIPK1|AKAP7|NOS1AP|TCAF1|CACNG2|WWP2|NLGN1|CACNG4|JPH2|CRACR2A|CNIH3|STAC3	-2
GO Biological Processes	GO:0120032	regulation of plasma membrane bounded cell projection assembly	19_GO:0050789 regulation of biological process	-4	2.1	4.3	30284	206	2098	30	1.4	0.26	688|1902|2596|2823|3273|5337|5909|6363|7046|7798|9727|10109|10198|10807|11135|22871|23224|27152|50807|51057|51196|51225|51466|55835|57451|79598|84260|117177|158297|107080638	KLF5|LPAR1|GAP43|GPM6A|HRG|PLD1|RAP1GAP|CCL19|TGFBR1|LUZP1|RAB11FIP3|ARPC2|MPHOSPH9|ENTR1|CDC42EP1|NLGN1|SYNE2|INTU|ASAP1|WDPCP|PLCE1|ABI3|EVL|CPAP|TENM2|CEP97|TCHP|RAB3IP|SAXO1|TBC1D7-LOC100130357	-2
GO Biological Processes	GO:0098656	monoatomic anion transmembrane transport	19_GO:0051179 localization	-4	2.3	4.4	30284	149	2098	24	1.1	0.23	846|1182|2555|2563|2741|3776|5349|7439|9022|9481|9497|9498|9990|10257|23516|50636|53405|57468|63982|80131|84230|200959|266675|284129	CASR|CLCN3|GABRA2|GABRD|GLRA1|KCNK2|FXYD3|BEST1|CLIC3|SLC25A27|SLC4A7|SLC4A8|SLC12A6|ABCC4|SLC39A14|ANO7|CLIC5|SLC12A5|ANO3|LRRC8E|LRRC8C|GABRR3|BEST4|SLC26A11	-2
GO Biological Processes	GO:0042110	T cell activation	19_GO:0002376 immune system process	-4	1.8	4.2	30284	339	2098	43	2	0.31	841|941|2280|2534|2737|3280|3620|3821|3936|3981|4690|4818|5873|6363|6670|7409|7917|8451|8832|9021|9580|9840|9935|10673|10803|10945|22806|22890|27086|30009|54361|57162|57678|57705|57823|64218|80031|83737|84174|84766|90273|197358|259197	CASP8|CD80|FKBP1A|FYN|GLI3|HES1|IDO1|KLRC1|LCP1|LIG4|NCK1|NKG7|RAB27A|CCL19|SP3|VAV1|BAG6|CUL4A|CD84|SOCS3|SOX13|TESPA1|MAFB|TNFSF13B|CCR9|KDELR1|IKZF3|ZBTB1|FOXP1|TBX21|WNT4|PELI1|GPAM|WDFY4|SLAMF7|SEMA4A|SEMA6D|ITCH|SLA2|CRACR2A|CEACAM21|NLRC3|NCR3	-2
GO Biological Processes	GO:0061458	reproductive system development	19_GO:0032502 developmental process	-4	1.9	4.2	30284	308	2098	40	1.9	0.3	2|558|652|658|1081|1588|2099|2189|2516|2620|3973|3975|4036|4327|4678|4914|4920|5310|5618|5914|6422|7046|7482|7490|7536|7812|8531|8648|8820|8893|10818|22862|23414|23639|51742|54361|55870|64220|84690|122042	A2M|AXL|BMP4|BMPR1B|CGA|CYP19A1|ESR1|FANCG|NR5A1|GAS2|LHCGR|LHX1|LRP2|MMP19|NASP|NTRK1|ROR2|PKD1|PRLR|RARA|SFRP1|TGFBR1|WNT2B|WT1|SF1|CSDE1|YBX3|NCOA1|HESX1|EIF2B5|FRS2|FNDC3A|ZFPM2|DNAAF11|ARID4B|WNT4|ASH1L|STRA6|SPATA22|RXFP2	-2
Reactome Gene Sets	R-HSA-416476	G alpha (q) signalling events		-4	2.1	4.3	30284	197	2098	29	1.4	0.25	156|846|1131|1385|1902|2358|2776|2793|2829|2864|2867|2922|3060|3269|4893|5332|5578|5581|5737|5996|5997|5999|6196|6846|6863|8111|8997|10161|26575	GRK2|CASR|CHRM3|CREB1|LPAR1|FPR2|GNAQ|GNGT2|XCR1|FFAR1|FFAR2|GRP|HCRT|HRH1|NRAS|PLCB4|PRKCA|PRKCE|PTGFR|RGS1|RGS2|RGS4|RPS6KA2|XCL2|TAC1|GPR68|KALRN|LPAR6|RGS17	-2
WikiPathways	WP5402	10q22q23 copy number variation		-4	3.2	4.7	30284	64	2098	14	0.67	0.18	2066|2838|5468|6457|8600|10274|10718|10771|11155|27156|54462|81619|83861|154865	ERBB4|GPR15|PPARG|SH3GL3|TNFSF11|STAG1|NRG3|ZMYND11|LDB3|RSPH14|CCSER2|TSPAN14|RSPH3|IQUB	-2
GO Biological Processes	GO:0021952	central nervous system projection neuron axonogenesis	19_GO:0032502 developmental process	-4	4.5	5.1	30284	29	2098	9	0.43	0.14	104|1630|4781|5048|6324|22911|23077|57731|80208	ADARB1|DCC|NFIB|PAFAH1B1|SCN1B|WDR47|MYCBP2|SPTBN4|SPG11	-2
Reactome Gene Sets	R-HSA-8957322	Metabolism of steroids		-4	2.4	4.4	30284	141	2098	23	1.1	0.23	32|231|1081|1585|1588|3157|4036|4520|5465|5469|6309|6579|8648|9632|10427|10858|51170|51302|51478|57678|83930|114883|134429	ACACB|AKR1B1|CGA|CYP11B2|CYP19A1|HMGCS1|LRP2|MTF1|PPARA|MED1|SC5D|SLCO1A2|NCOA1|SEC24C|SEC24B|CYP46A1|HSD17B11|CYP39A1|HSD17B7|GPAM|STARD3NL|OSBPL9|STARD4	-2
GO Biological Processes	GO:0060560	developmental growth involved in morphogenesis	19_GO:0040007 growth	-4	2.4	4.4	30284	141	2098	23	1.1	0.23	652|2099|2246|3688|3975|5469|6259|6285|6422|7074|7477|8482|10252|10371|26999|51265|54437|56924|63923|80208|113622|123904|144165	BMP4|ESR1|FGF1|ITGB1|LHX1|MED1|RYK|S100B|SFRP1|TIAM1|WNT7B|SEMA7A|SPRY1|SEMA3A|CYFIP2|CDKL3|SEMA5B|PAK6|TNN|SPG11|ADPRHL1|NRN1L|PRICKLE1	-2
GO Biological Processes	GO:0051224	negative regulation of protein transport	19_GO:0051179 localization	-4	2.5	4.4	30284	123	2098	21	1	0.22	948|2308|2693|2867|3592|3667|4345|4544|4988|5211|6422|8609|9478|9727|10062|11060|55432|55691|64285|84522|84830	CD36|FOXO1|GHSR|FFAR2|IL12A|IRS1|CD200|MTNR1B|OPRM1|PFKL|SFRP1|KLF7|CABP1|RAB11FIP3|NR1H3|WWP2|YOD1|FRMD4A|RHBDF1|JAGN1|ADTRP	-2
Reactome Gene Sets	R-HSA-382551	Transport of small molecules		-4	1.6	4	30284	663	2098	72	3.4	0.4	2|48|111|336|341|361|490|760|949|2040|2793|3163|3954|4284|5002|5243|5575|5690|5705|5713|6262|6337|6446|6538|6547|6575|6579|6581|7439|8737|9194|9497|9498|9914|9990|10110|10257|10367|10539|23382|23457|23516|29850|50636|51761|54716|54822|55356|55486|56172|57194|57468|57578|63982|64078|79895|80131|81539|84102|84230|84239|84725|84912|114134|159963|255231|259232|266675|284129|286256|344905|345274	A2M|ACO1|ADCY5|APOA2|APOC1|AQP4|ATP2B1|CA2|SCARB1|STOM|GNGT2|HMOX2|LETM1|MIP|SLC22A18|ABCB1|PRKAR1B|PSMB2|PSMC5|PSMD7|RYR2|SCNN1A|SGK1|SLC6A11|SLC8A3|SLC20A2|SLCO1A2|SLC22A3|BEST1|RIPK1|SLC16A7|SLC4A7|SLC4A8|ATP2C2|SLC12A6|SGK2|ABCC4|MICU1|GLRX3|AHCYL2|ABCB9|SLC39A14|TRPM5|ANO7|ATP8A2|SLC6A20|TRPM7|SLC22A15|PARL|ANKH|ATP10A|SLC12A5|UNC79|ANO3|SLC28A3|ATP8B4|LRRC8E|SLC38A1|SLC41A2|LRRC8C|ATP13A4|P…	-2
GO Biological Processes	GO:0043254	regulation of protein-containing complex assembly	19_GO:0050789 regulation of biological process	-4	1.7	4.1	30284	438	2098	52	2.5	0.34	545|830|948|2934|3059|3071|3273|3280|3428|3458|3567|3936|4210|4690|4733|4868|5058|5581|5899|6622|6904|7111|9424|9928|10109|10333|10497|11075|11135|23122|23176|23514|26999|29091|29922|51466|51676|54801|57731|57763|64147|79822|89795|122060|143098|152485|197358|253725|256949|345611|388630|647087	ATR|CAPZA2|CD36|GSN|HCLS1|NCKAP1L|HRG|HES1|IFI16|IFNG|IL5|LCP1|MEFV|NCK1|DRG1|NPHS1|PAK1|PRKCE|RALB|SNCA|TBCD|TMOD1|KCNK6|KIF14|ARPC2|TLR6|UNC13B|STMN2|CDC42EP1|CLASP2|SEPTIN8|SPIDR|CYFIP2|STXBP6|NME7|EVL|ASB2|HAUS6|SPTBN4|ANKRA2|KIF9|ARHGAP28|NAV3|SLAIN1|MPP7|ZNF827|NLRC3|WASHC2C|KANK3|IRGM|TRABD2B|STMP1	-2
GO Biological Processes	GO:0051223	regulation of protein transport	19_GO:0051179 localization	-4	1.7	4.1	30284	449	2098	53	2.5	0.34	111|322|640|652|846|948|1131|1268|2308|2693|2737|2864|2867|3059|3458|3552|3592|3667|3936|4345|4544|4628|4988|5211|5468|5578|5581|6422|7074|7175|8111|8447|8609|8938|9478|9727|10062|10497|11060|23176|29850|55432|55691|64285|65220|80149|80184|84522|84830|89866|163882|338442|111240474	ADCY5|APBB1|BLK|BMP4|CASR|CD36|CHRM3|CNR1|FOXO1|GHSR|GLI3|FFAR1|FFAR2|HCLS1|IFNG|IL1A|IL12A|IRS1|LCP1|CD200|MTNR1B|MYH10|OPRM1|PFKL|PPARG|PRKCA|PRKCE|SFRP1|TIAM1|TPR|GPR68|DOC2B|KLF7|BAIAP3|CABP1|RAB11FIP3|NR1H3|UNC13B|WWP2|SEPTIN8|TRPM5|YOD1|FRMD4A|RHBDF1|NADK|ZC3H12A|CEP290|JAGN1|ADTRP|SEC16B|CNST|HCAR2|CRYZL2P-SEC16B	-2
GO Biological Processes	GO:0021563	glossopharyngeal nerve development	19_GO:0032502 developmental process	-4	12	6.4	30284	5	2098	4	0.19	0.095	3200|3213|3232|89797	HOXA3|HOXB3|HOXD3|NAV2	-2
Reactome Gene Sets	R-HSA-8939245	RUNX1 regulates transcription of genes involved in BCR signaling		-4	12	6.4	30284	5	2098	4	0.19	0.095	640|1997|1998|5079	BLK|ELF1|ELF2|PAX5	-2
GO Biological Processes	GO:0060491	regulation of cell projection assembly	19_GO:0050789 regulation of biological process	-4	2.1	4.3	30284	208	2098	30	1.4	0.26	688|1902|2596|2823|3273|5337|5909|6363|7046|7798|9727|10109|10198|10807|11135|22871|23224|27152|50807|51057|51196|51225|51466|55835|57451|79598|84260|117177|158297|107080638	KLF5|LPAR1|GAP43|GPM6A|HRG|PLD1|RAP1GAP|CCL19|TGFBR1|LUZP1|RAB11FIP3|ARPC2|MPHOSPH9|ENTR1|CDC42EP1|NLGN1|SYNE2|INTU|ASAP1|WDPCP|PLCE1|ABI3|EVL|CPAP|TENM2|CEP97|TCHP|RAB3IP|SAXO1|TBC1D7-LOC100130357	-2
GO Biological Processes	GO:0008361	regulation of cell size	19_GO:0065007 biological regulation	-4	2.2	4.3	30284	179	2098	27	1.3	0.25	361|1182|1385|1630|2045|2803|4897|5048|6259|7409|8482|9943|9990|10371|10439|10507|23038|23105|23108|23122|23394|25942|51265|57468|79714|80031|80131	AQP4|CLCN3|CREB1|DCC|EPHA7|GOLGA4|NRCAM|PAFAH1B1|RYK|VAV1|SEMA7A|OXSR1|SLC12A6|SEMA3A|OLFM1|SEMA4D|WDTC1|FSTL4|RAP1GAP2|CLASP2|ADNP|SIN3A|CDKL3|SLC12A5|CCDC51|SEMA6D|LRRC8E	-2
GO Biological Processes	GO:0046903	secretion	19_GO:0051179 localization	-4	1.6	4	30284	550	2098	62	3	0.37	32|320|558|760|846|1081|1131|1174|1385|2066|2693|2864|2914|2922|3776|3973|4818|4915|5048|5058|5321|5469|5539|5581|5617|5618|5873|6279|6622|6854|7052|7439|8111|8447|8448|8648|8676|8773|8867|8938|9498|9515|9805|10257|10497|10814|22871|54586|54843|57829|64600|64693|84522|94120|116449|144165|255189|284119|339302|376267|387597|644150	ACACB|APBA1|AXL|CA2|CASR|CGA|CHRM3|AP1S1|CREB1|ERBB4|GHSR|FFAR1|GRM4|GRP|KCNK2|LHCGR|NKG7|NTRK2|PAFAH1B1|PAK1|PLA2G4A|MED1|PPY|PRKCE|PRL|PRLR|RAB27A|S100A8|SNCA|SYN2|TGM2|BEST1|GPR68|DOC2B|DOC2A|NCOA1|STX11|SNAP23|SYNJ1|BAIAP3|SLC4A8|STXBP5L|SCRN1|ABCC4|UNC13B|CPLX2|NLGN1|EQTN|SYTL2|ZP4|PLA2G2F|CTAGE1|JAGN1|SYTL3|CLNK|PRICKLE1|PLA2G4F|CAVIN1|CPLX4|RAB15|ILDR2|WIPF3	-2
GO Biological Processes	GO:0051047	positive regulation of secretion	19_GO:0051179 localization	-3.9	1.8	4.1	30284	321	2098	41	2	0.3	156|322|640|846|1131|1385|1588|2268|2624|2864|2867|2922|3458|3552|4628|5321|5468|5578|5581|5617|5873|6279|6622|8111|8447|8448|8600|8938|9498|10497|22871|22930|23122|29850|55691|57126|65220|84236|114897|338442|376267	GRK2|APBB1|BLK|CASR|CHRM3|CREB1|CYP19A1|FGR|GATA2|FFAR1|FFAR2|GRP|IFNG|IL1A|MYH10|PLA2G4A|PPARG|PRKCA|PRKCE|PRL|RAB27A|S100A8|SNCA|GPR68|DOC2B|DOC2A|TNFSF11|BAIAP3|SLC4A8|UNC13B|NLGN1|RAB3GAP1|CLASP2|TRPM5|FRMD4A|CD177|NADK|RHBDD1|C1QTNF1|HCAR2|RAB15	-2
Reactome Gene Sets	R-HSA-948021	Transport to the Golgi and subsequent modification		-3.9	2.2	4.3	30284	170	2098	26	1.2	0.24	830|832|1081|2530|2804|2890|3998|7109|8729|9486|9632|10427|10466|10945|22796|23243|25834|51143|57731|64377|83696|84617|84790|91949|149111|347688	CAPZA2|CAPZB|CGA|FUT8|GOLGB1|GRIA1|LMAN1|TRAPPC10|GBF1|CHST10|SEC24C|SEC24B|COG5|KDELR1|COG2|ANKRD28|MGAT4C|DYNC1LI1|SPTBN4|CHST8|TRAPPC9|TUBB6|TUBA1C|COG7|CNIH3|TUBB8	-2
GO Biological Processes	GO:0090630	activation of GTPase activity	19_GO:0065007 biological regulation	-3.9	4	4.9	30284	36	2098	10	0.48	0.15	29|2302|5923|7074|9639|26037|57148|57186|85440|107080638	ABR|FOXJ1|RASGRF1|TIAM1|ARHGEF10|SIPA1L1|RALGAPB|RALGAPA2|DOCK7|TBC1D7-LOC100130357	-1.9
GO Biological Processes	GO:1904062	regulation of monoatomic cation transmembrane transport	19_GO:0051179 localization	-3.9	1.9	4.1	30284	311	2098	40	1.9	0.3	967|2257|2280|2534|2859|2922|3458|3627|3688|3781|3973|4734|4842|5142|5144|5174|5349|5581|5774|5999|6262|6324|6622|7881|9465|9722|9943|11060|57158|57214|57628|80333|84766|84959|91404|93107|150684|196541|201140|246329	CD63|FGF12|FKBP1A|FYN|GPR35|GRP|IFNG|CXCL10|ITGB1|KCNN2|LHCGR|NEDD4|NOS1|PDE4B|PDE4D|PDZK1|FXYD3|PRKCE|PTPN3|RGS4|RYR2|SCN1B|SNCA|KCNAB1|AKAP7|NOS1AP|OXSR1|WWP2|JPH2|CEMIP|DPP10|KCNIP4|CRACR2A|UBASH3B|SESTD1|KCNG4|COMMD1|METTL21C|DHRS7C|STAC3	-1.9
GO Biological Processes	GO:0120033	negative regulation of plasma membrane bounded cell projection assembly	19_GO:0048519 negative regulation of biological process	-3.9	3.7	4.8	30284	43	2098	11	0.52	0.16	1902|3273|5909|7798|10198|51225|51466|79598|84260|117177|107080638	LPAR1|HRG|RAP1GAP|LUZP1|MPHOSPH9|ABI3|EVL|CEP97|TCHP|RAB3IP|TBC1D7-LOC100130357	-1.9
Reactome Gene Sets	R-HSA-5173105	O-linked glycosylation		-3.9	2.6	4.4	30284	107	2098	19	0.91	0.21	2591|2650|4589|7058|9509|10585|11093|11174|11226|29954|54437|79695|80731|81792|92949|114805|143662|168391|170691	GALNT3|GCNT1|MUC7|THBS2|ADAMTS2|POMT1|ADAMTS13|ADAMTS6|GALNT6|POMT2|SEMA5B|GALNT12|THSD7B|ADAMTS12|ADAMTSL1|GALNT13|MUC15|GALNTL5|ADAMTS17	-1.9
GO Biological Processes	GO:0050770	regulation of axonogenesis	19_GO:0032502 developmental process	-3.9	2.3	4.3	30284	143	2098	23	1.1	0.23	1123|1600|1630|2045|2803|4915|5048|5058|5062|6259|7074|8482|8831|10371|10494|10507|23105|23394|23654|26037|51265|80031|140578	CHN1|DAB1|DCC|EPHA7|GOLGA4|NTRK2|PAFAH1B1|PAK1|PAK2|RYK|TIAM1|SEMA7A|SYNGAP1|SEMA3A|STK25|SEMA4D|FSTL4|ADNP|PLXNB2|SIPA1L1|CDKL3|SEMA6D|CHODL	-1.9
GO Biological Processes	GO:1901699	cellular response to nitrogen compound	19_GO:0050896 response to stimulus	-3.9	1.6	4	30284	633	2098	69	3.3	0.39	111|156|208|558|760|837|948|1131|1145|1585|2045|2066|2308|2350|2358|2534|2549|2693|2774|2776|2889|2890|3269|3362|3480|3667|3973|4914|4915|4920|4988|5144|5166|5315|5468|5899|6262|6337|6422|6781|7052|7075|7490|8837|8973|9465|9564|9734|9882|10021|10333|10392|10603|23038|23367|23514|23516|23621|25942|26060|54464|57724|58530|59340|64506|84301|89766|132864|285220	ADCY5|GRK2|AKT2|AXL|CA2|CASP4|CD36|CHRM3|CHRNE|CYP11B2|EPHA7|ERBB4|FOXO1|FOLR2|FPR2|FYN|GAB1|GHSR|GNAL|GNAQ|RAPGEF1|GRIA1|HRH1|HTR6|IGF1R|IRS1|LHCGR|NTRK1|NTRK2|ROR2|OPRM1|PDE4D|PDK4|PKM|PPARG|RALB|RYR2|SCNN1A|SFRP1|STC1|TGM2|TIE1|WT1|CFLAR|CHRNA6|AKAP7|BCAR1|HDAC9|TBC1D4|HCN4|TLR6|NOD1|SH2B2|WDTC1|LARP1|SPIDR|SLC39A14|BACE1|SIN3A|APPL1|XRN1|EPG5|LY6G6D|HRH4|CPEB1|DDI2|UMODL1|CPEB2|EPHA6	-1.9
GO Biological Processes	GO:0002698	negative regulation of immune effector process	19_GO:0002376 immune system process	-3.9	2.4	4.3	30284	134	2098	22	1	0.22	2|336|558|933|941|969|2302|3071|3135|3821|3824|4092|5169|6504|8832|11005|26060|30009|80149|90865|124626|201633	A2M|APOA2|AXL|CD22|CD80|CD69|FOXJ1|NCKAP1L|HLA-G|KLRC1|KLRD1|SMAD7|ENPP3|SLAMF1|CD84|SPINK5|APPL1|TBX21|ZC3H12A|IL33|ZPBP2|TIGIT	-1.9
Canonical Pathways	M76	PID P38 ALPHA BETA PATHWAY		-3.9	4.3	5	30284	30	2098	9	0.43	0.14	640|2268|2534|5058|5062|5600|5899|7786|8737	BLK|FGR|FYN|PAK1|PAK2|MAPK11|RALB|MAP3K12|RIPK1	-1.9
WikiPathways	WP2035	Follicle stimulating hormone FSH signaling		-3.9	4.8	5.1	30284	24	2098	8	0.38	0.13	1081|1385|2308|2870|5578|6009|6446|26060	CGA|CREB1|FOXO1|GRK6|PRKCA|RHEB|SGK1|APPL1	-1.9
GO Biological Processes	GO:0016567	protein ubiquitination	19_GO:0009987 cellular process	-3.8	1.6	4	30284	589	2098	65	3.1	0.38	373|2534|4591|4734|5469|7128|7322|7323|7336|7681|8315|8405|8451|8453|8945|9021|9520|9730|10425|10475|10612|11060|11342|22838|22978|23038|23077|23321|23328|23338|23609|26046|26091|26094|26260|26268|26271|29945|51514|51676|54797|55120|56929|57162|57542|64110|64326|64750|80067|80351|83737|84541|115294|115992|122773|127247|138065|140691|148203|162333|196403|205860|255488|286151|339745	TRIM23|FYN|TRIM37|NEDD4|MED1|TNFAIP3|UBE2D2|UBE2D3|UBE2V2|MKRN3|BRAP|SPOP|CUL4A|CUL2|BTRC|SOCS3|NPEPPS|DCAF1|ARIH2|TRIM38|TRIM3|WWP2|RNF13|RNF44|NT5C2|WDTC1|MYCBP2|TRIM2|SASH1|JADE2|MKRN2|LTN1|HERC4|DCAF4|FBXO25|FBXO9|FBXO5|ANAPC4|DTL|ASB2|MED18|FANCL|FEM1C|PELI1|KLHL42|MAGEF1|COP1|SMURF2|DCAF17|TNKS2|ITCH|KBTBD8|PCMTD1|RNF166|KLHDC1|ASB17|RNF183|TRIM69|ZNF738|MARCHF10|DTX3|TRIML2|RNF144B|FBXO43|…	-1.9
GO Biological Processes	GO:0090307	mitotic spindle assembly	19_GO:0009987 cellular process	-3.8	3.4	4.7	30284	51	2098	12	0.57	0.16	3837|9371|9639|10274|10464|11200|23122|54627|55125|79884|144165|729440	KPNB1|KIF3B|ARHGEF10|STAG1|PIBF1|CHEK2|CLASP2|MAP10|CEP192|MAP9|PRICKLE1|CCDC61	-1.9
KEGG Pathway	hsa05200	Pathways in cancer		-3.8	1.6	4	30284	533	2098	60	2.9	0.36	111|208|652|841|862|1441|1488|1612|1630|1856|1902|2099|2100|2122|2246|2308|2737|2776|2793|2940|3280|3458|3480|3567|3568|3576|3592|3688|3908|3909|3918|4040|4257|4286|4292|4893|4914|5332|5337|5468|5578|5899|5914|7046|7175|7187|7477|7482|8453|8648|9826|10161|22798|25780|26060|51426|54205|54361|57449|81029	ADCY5|AKT2|BMP4|CASP8|RUNX1T1|CSF3R|CTBP2|DAPK1|DCC|DVL2|LPAR1|ESR1|ESR2|MECOM|FGF1|FOXO1|GLI3|GNAQ|GNGT2|GSTA3|HES1|IFNG|IGF1R|IL5|IL5RA|CXCL8|IL12A|ITGB1|LAMA2|LAMA3|LAMC2|LRP6|MGST1|MITF|MLH1|NRAS|NTRK1|PLCB4|PLD1|PPARG|PRKCA|RALB|RARA|TGFBR1|TPR|TRAF3|WNT7B|WNT2B|CUL2|NCOA1|ARHGEF11|LPAR6|LAMB4|RASGRP3|APPL1|POLK|CYCS|WNT4|PLEKHG5|WNT5B	-1.9
GO Biological Processes	GO:0061024	membrane organization	19_GO:0009987 cellular process	-3.8	1.5	3.9	30284	764	2098	80	3.8	0.42	167|208|545|617|948|1182|2350|2934|3313|3954|4155|4599|4897|4976|5048|5243|5578|5789|6396|6622|6836|7075|7109|7357|7485|7917|8292|8676|8729|8773|8867|9218|9632|9688|9892|9927|9935|9938|10397|10427|10989|22871|22878|23399|25978|26276|26509|26762|29091|29993|50636|51454|51761|53947|54586|54809|55968|56851|56904|56907|57194|57731|63894|63982|79895|80183|80208|80230|81624|83696|83871|84272|84725|8493…	CRISP1|AKT2|ATR|BCS1L|CD36|CLCN3|FOLR2|GSN|HSPA9|LETM1|MBP|MX1|NRCAM|OPA1|PAFAH1B1|ABCB1|PRKCA|PTPRD|SEC13|SNCA|SURF4|TIE1|TRAPPC10|UGCG|GET1|BAG6|COLQ|STX11|GBF1|SNAP23|SYNJ1|VAPA|SEC24C|NUP93|SNAP91|MFN2|MAFB|ARHGAP25|NDRG1|SEC24B|IMMT|NLGN1|TRAPPC8|CTDNEP1|CHMP2B|VPS33B|MYOF|HAVCR1|STXBP6|PACSIN1|ANO7|GULP1|ATP8A2|A4GALT|EQTN|SAMD9|NSFL1C|EMC7|SH3GLB2|SPIRE1|ATP10A|SPTBN4|VIPAS39|ANO3|ATP8B4|R…	-1.9
GO Biological Processes	GO:0048608	reproductive structure development	19_GO:0022414 reproductive process	-3.8	1.9	4.1	30284	304	2098	39	1.9	0.29	2|558|652|658|1081|1588|2099|2189|2516|2620|3973|3975|4036|4327|4678|4914|4920|5310|5618|5914|6422|7046|7482|7490|7536|7812|8531|8648|8820|8893|10818|22862|23414|23639|51742|54361|55870|64220|122042	A2M|AXL|BMP4|BMPR1B|CGA|CYP19A1|ESR1|FANCG|NR5A1|GAS2|LHCGR|LHX1|LRP2|MMP19|NASP|NTRK1|ROR2|PKD1|PRLR|RARA|SFRP1|TGFBR1|WNT2B|WT1|SF1|CSDE1|YBX3|NCOA1|HESX1|EIF2B5|FRS2|FNDC3A|ZFPM2|DNAAF11|ARID4B|WNT4|ASH1L|STRA6|RXFP2	-1.9
Reactome Gene Sets	R-HSA-9035034	RHOF GTPase cycle		-3.8	3.9	4.8	30284	37	2098	10	0.48	0.15	832|4650|8773|9497|9590|10160|23380|55789|80728|81624	CAPZB|MYO9B|SNAP23|SLC4A7|AKAP12|FARP1|SRGAP2|DEPDC1B|ARHGAP39|DIAPH3	-1.9
GO Biological Processes	GO:0032228	regulation of synaptic transmission, GABAergic	19_GO:0050789 regulation of biological process	-3.8	3.9	4.8	30284	37	2098	10	0.48	0.15	760|1268|3776|5581|8938|22871|23349|51304|81539|259232	CA2|CNR1|KCNK2|PRKCE|BAIAP3|NLGN1|PHF24|ZDHHC3|SLC38A1|NALCN	-1.9
GO Biological Processes	GO:0021955	central nervous system neuron axonogenesis	19_GO:0032502 developmental process	-3.8	3.9	4.8	30284	37	2098	10	0.48	0.15	104|1630|4781|5048|6324|22911|23077|57731|64283|80208	ADARB1|DCC|NFIB|PAFAH1B1|SCN1B|WDR47|MYCBP2|SPTBN4|ARHGEF28|SPG11	-1.9
Reactome Gene Sets	R-HSA-9013409	RHOJ GTPase cycle		-3.8	3.6	4.7	30284	44	2098	11	0.52	0.16	2040|5058|5062|8773|9497|11060|23092|55789|81624|91010|143098	STOM|PAK1|PAK2|SNAP23|SLC4A7|WWP2|ARHGAP26|DEPDC1B|DIAPH3|FMNL3|MPP7	-1.9
GO Biological Processes	GO:0048232	male gamete generation	19_GO:0022414 reproductive process	-3.8	1.5	3.9	30284	672	2098	72	3.4	0.4	558|1268|1459|1788|2189|2302|2591|2693|3268|3552|3973|4292|4914|5048|5079|5914|5997|6753|7257|7917|8451|8531|8607|9425|9509|9940|10491|10560|22862|22887|23139|23345|23424|23609|26064|26091|26108|26256|27136|51441|51742|54558|54585|54875|54970|55779|57446|58531|63894|79582|80025|84056|84071|84229|84236|84690|120935|122402|124626|126859|132141|140894|168391|200373|283417|284071|339834|346673|388553…	AXL|CNR1|CSNK2A2|DNMT3A|FANCG|FOXJ1|GALNT3|GHSR|AGFG2|IL1A|LHCGR|MLH1|NTRK1|PAFAH1B1|PAX5|RARA|RGS2|SSTR3|TSNAX|BAG6|CUL4A|YBX3|RUVBL1|CDYL|ADAMTS2|DLEC1|CRTAP|SLC19A2|FNDC3A|FOXJ3|MAST2|SYNE1|TDRD7|MKRN2|RAI14|HERC4|PYGO1|CABYR|MORC1|YTHDF2|ARID4B|SPATA6|LZTFL1|CNTLN|TTC12|CFAP44|NDRG3|PRM3|VIPAS39|SPAG16|PANK2|KATNAL1|ARMC2|DRC7|RHBDD1|SPATA22|CCDC38|TDRD9|ZPBP2|AXDND1|IQCF1|CNBD2|GALNTL5|CFAP2…	-1.8
GO Biological Processes	GO:0002244	hematopoietic progenitor cell differentiation	19_GO:0032502 developmental process	-3.8	2.6	4.4	30284	100	2098	18	0.86	0.2	652|1106|2009|2624|3213|3981|4291|5469|6422|6547|6670|7520|25942|26108|89777|157570|168002|256957	BMP4|CHD2|EML1|GATA2|HOXB3|LIG4|MLF1|MED1|SFRP1|SLC8A3|SP3|XRCC5|SIN3A|PYGO1|SERPINB12|ESCO2|DACT2|HEATR9	-1.8
GO Biological Processes	GO:0051924	regulation of calcium ion transport	19_GO:0051179 localization	-3.8	1.9	4.1	30284	253	2098	34	1.6	0.28	490|846|2280|2534|2859|2864|3060|3280|3627|3973|4842|5142|5144|5581|5999|6262|6622|6781|7439|8832|9722|9914|57158|57214|80208|84766|84959|91404|151651|196051|196541|201140|246329|100507027	ATP2B1|CASR|FKBP1A|FYN|GPR35|FFAR1|HCRT|HES1|CXCL10|LHCGR|NOS1|PDE4B|PDE4D|PRKCE|RGS4|RYR2|SNCA|STC1|BEST1|CD84|NOS1AP|ATP2C2|JPH2|CEMIP|SPG11|CRACR2A|UBASH3B|SESTD1|EFHB|PLPP4|METTL21C|DHRS7C|STAC3|MRLN	-1.8
KEGG Pathway	hsa05130	Pathogenic Escherichia coli infection		-3.8	2.1	4.1	30284	203	2098	29	1.4	0.25	837|841|1902|2534|3059|3071|3576|3688|4430|4628|4640|4690|5058|5062|5600|8737|9265|9267|9632|9826|10109|10427|10686|26999|54205|84617|84790|347688|644150	CASP4|CASP8|LPAR1|FYN|HCLS1|NCKAP1L|CXCL8|ITGB1|MYO1B|MYH10|MYO1A|NCK1|PAK1|PAK2|MAPK11|RIPK1|CYTH3|CYTH1|SEC24C|ARHGEF11|ARPC2|SEC24B|CLDN16|CYFIP2|CYCS|TUBB6|TUBA1C|TUBB8|WIPF3	-1.8
GO Biological Processes	GO:0002820	negative regulation of adaptive immune response	19_GO:0002376 immune system process	-3.8	3	4.5	30284	67	2098	14	0.67	0.18	941|969|2302|3071|3135|3821|3824|4092|6504|8764|30009|64092|80149|90865	CD80|CD69|FOXJ1|NCKAP1L|HLA-G|KLRC1|KLRD1|SMAD7|SLAMF1|TNFRSF14|TBX21|SAMSN1|ZC3H12A|IL33	-1.8
Reactome Gene Sets	R-HSA-373076	Class A/1 (Rhodopsin-like receptors)		-3.8	1.8	4	30284	316	2098	40	1.9	0.3	1081|1131|1237|1268|1902|2358|2359|2829|2859|2864|2867|2922|3060|3269|3361|3362|3576|3579|3627|3973|4544|4887|5539|5737|6010|6363|6753|6846|6863|8111|9287|9934|10161|10803|11251|27202|57007|59340|122042|338442	CGA|CHRM3|CCR8|CNR1|LPAR1|FPR2|FPR3|XCR1|GPR35|FFAR1|FFAR2|GRP|HCRT|HRH1|HTR5A|HTR6|CXCL8|CXCR2|CXCL10|LHCGR|MTNR1B|NPY2R|PPY|PTGFR|RHO|CCL19|SSTR3|XCL2|TAC1|GPR68|TAAR2|P2RY14|LPAR6|CCR9|PTGDR2|C5AR2|ACKR3|HRH4|RXFP2|HCAR2	-1.8
WikiPathways	WP5316	Primary ovarian insufficiency		-3.8	2.2	4.2	30284	174	2098	26	1.2	0.24	639|658|1588|2099|2100|2176|2189|2308|2516|3973|4591|5095|5618|7490|8893|23514|54361|55120|64374|64506|80067|84690|164045|171568|284403|346673	PRDM1|BMPR1B|CYP19A1|ESR1|ESR2|FANCC|FANCG|FOXO1|NR5A1|LHCGR|TRIM37|PCCA|PRLR|WT1|EIF2B5|SPIDR|WNT4|FANCL|SIL1|CPEB1|DCAF17|SPATA22|HFM1|POLR3H|WDR62|STRA8	-1.8
GO Biological Processes	GO:0040008	regulation of growth	19_GO:0040007 growth	-3.8	1.6	3.9	30284	616	2098	67	3.2	0.38	32|1081|1385|1630|2045|2066|2100|2596|2693|2803|3273|3516|3776|4009|4092|4496|4897|5048|5465|5600|5645|5997|5999|6259|6279|6422|6446|6695|6788|7046|7490|8292|8482|8531|9564|9686|9730|9826|9928|10110|10371|10439|10507|10718|23077|23105|23122|23338|23394|23414|25942|27086|51265|51761|54879|55602|55777|57446|57678|57699|57731|79960|80031|83737|84260|84525|149428	ACACB|CGA|CREB1|DCC|EPHA7|ERBB4|ESR2|GAP43|GHSR|GOLGA4|HRG|RBPJ|KCNK2|LMX1A|SMAD7|MT1H|NRCAM|PAFAH1B1|PPARA|MAPK11|PRSS2|RGS2|RGS4|RYK|S100A8|SFRP1|SGK1|SPOCK1|STK3|TGFBR1|WT1|COLQ|SEMA7A|YBX3|BCAR1|VGLL4|DCAF1|ARHGEF11|KIF14|SGK2|SEMA3A|OLFM1|SEMA4D|NRG3|MYCBP2|FSTL4|CLASP2|JADE2|ADNP|ZFPM2|SIN3A|FOXP1|CDKL3|ATP8A2|ST7L|CDKN2AIP|MBD5|NDRG3|GPAM|CPNE5|SPTBN4|JADE1|SEMA6D|ITCH|TCHP|HOPX|BNIPL	-1.8
GO Biological Processes	GO:0031589	cell-substrate adhesion	19_GO:0009987 cellular process	-3.8	2.1	4.2	30284	184	2098	27	1.3	0.25	558|967|1305|2196|3232|3682|3688|3694|5310|5581|7007|7074|9358|9928|10174|11093|22795|23380|29780|54822|55435|63923|81792|123720|146183|158326|340706	AXL|CD63|COL13A1|FAT2|HOXD3|ITGAE|ITGB1|ITGB6|PKD1|PRKCE|TECTA|TIAM1|ITGBL1|KIF14|SORBS3|ADAMTS13|NID2|SRGAP2|PARVB|TRPM7|AP1AR|TNN|ADAMTS12|WHAMM|OTOA|FREM1|VWA2	-1.8
KEGG Pathway	hsa04360	Axon guidance		-3.8	2.1	4.2	30284	184	2098	27	1.3	0.25	658|1630|2045|2534|3688|3983|4636|4690|4893|5058|5062|5578|6259|8482|9901|10371|10507|23380|23654|25791|54361|54437|56924|64218|80031|81029|285220	BMPR1B|DCC|EPHA7|FYN|ITGB1|ABLIM1|MYL5|NCK1|NRAS|PAK1|PAK2|PRKCA|RYK|SEMA7A|SRGAP3|SEMA3A|SEMA4D|SRGAP2|PLXNB2|NGEF|WNT4|SEMA5B|PAK6|SEMA4A|SEMA6D|WNT5B|EPHA6	-1.8
GO Biological Processes	GO:0001819	positive regulation of cytokine production	19_GO:0032501 multicellular organismal process	-3.7	1.6	3.9	30284	514	2098	58	2.8	0.36	336|841|923|941|948|2268|2867|3135|3394|3428|3458|3552|3592|3620|4155|4210|4345|4976|5142|5144|5600|5914|6363|6504|7096|7187|8482|8710|8737|8764|9590|10333|10392|10464|10554|10623|10666|11146|11148|23633|23643|26060|26137|27086|27159|30009|57162|58484|79679|80342|90865|91662|116449|163486|201633|255231|338321|647087	APOA2|CASP8|CD6|CD80|CD36|FGR|FFAR2|HLA-G|IRF8|IFI16|IFNG|IL1A|IL12A|IDO1|MBP|MEFV|CD200|OPA1|PDE4B|PDE4D|MAPK11|RARA|CCL19|SLAMF1|TLR1|TRAF3|SEMA7A|SERPINB7|RIPK1|TNFRSF14|AKAP12|TLR6|NOD1|PIBF1|AGPAT1|POLR3C|CD226|GLMN|HHLA2|KPNA6|LY96|APPL1|ZBTB20|FOXP1|CHIA|TBX21|PELI1|NLRC4|VTCN1|TRAF3IP3|IL33|NLRP12|CLNK|DENND1B|TIGIT|MCOLN2|NLRP9|STMP1	-1.8
GO Biological Processes	GO:0050867	positive regulation of cell activation	19_GO:0032501 multicellular organismal process	-3.7	1.7	4	30284	392	2098	47	2.2	0.32	558|921|923|941|2534|2737|3071|3117|3127|3135|3280|3458|3552|3567|3592|4292|4690|4976|5321|5618|5914|6363|6504|6604|7409|8600|8764|9580|9840|10333|10666|10673|11148|22890|23476|26762|30009|55012|55193|57162|57678|57829|79155|79679|90865|124912|345611	AXL|CD5|CD6|CD80|FYN|GLI3|NCKAP1L|HLA-DQA1|HLA-DRB5|HLA-G|HES1|IFNG|IL1A|IL5|IL12A|MLH1|NCK1|OPA1|PLA2G4A|PRLR|RARA|CCL19|SLAMF1|SMARCD3|VAV1|TNFSF11|TNFRSF14|SOX13|TESPA1|TLR6|CD226|TNFSF13B|HHLA2|ZBTB1|BRD4|HAVCR1|TBX21|PPP2R3C|PBRM1|PELI1|GPAM|ZP4|TNIP2|VTCN1|IL33|SPACA3|IRGM	-1.8
GO Biological Processes	GO:0010976	positive regulation of neuron projection development	19_GO:0032502 developmental process	-3.7	2.2	4.2	30284	165	2098	25	1.2	0.24	322|466|1268|1996|2534|2889|3480|4690|4914|4915|5048|5789|5997|6259|6324|7074|8837|11075|23394|23654|29993|51657|51761|55714|63923	APBB1|ATF1|CNR1|ELAVL4|FYN|RAPGEF1|IGF1R|NCK1|NTRK1|NTRK2|PAFAH1B1|PTPRD|RGS2|RYK|SCN1B|TIAM1|CFLAR|STMN2|ADNP|PLXNB2|PACSIN1|STYXL1|ATP8A2|TENM3|TNN	-1.8
GO Biological Processes	GO:0008344	adult locomotory behavior	19_GO:0032501 multicellular organismal process	-3.7	2.7	4.4	30284	84	2098	16	0.76	0.19	1182|1600|2257|2741|5048|6622|7111|22876|22911|22941|23287|55074|57626|57731|114781|163175	CLCN3|DAB1|FGF12|GLRA1|PAFAH1B1|SNCA|TMOD1|INPP5F|WDR47|SHANK2|AGTPBP1|OXR1|KLHL1|SPTBN4|BTBD9|LGI4	-1.8
GO Biological Processes	GO:0002768	immune response-regulating cell surface receptor signaling pathway	19_GO:0002376 immune system process	-3.7	1.9	4	30284	286	2098	37	1.8	0.29	640|1493|2215|2268|2358|2359|2534|2867|3071|3135|3458|3821|3824|3937|5058|5062|5142|5144|5581|7187|7409|7917|8893|9564|10603|11148|23643|27202|78989|79155|79679|79908|80149|84174|163486|196051|259197	BLK|CTLA4|FCGR3B|FGR|FPR2|FPR3|FYN|FFAR2|NCKAP1L|HLA-G|IFNG|KLRC1|KLRD1|LCP2|PAK1|PAK2|PDE4B|PDE4D|PRKCE|TRAF3|VAV1|BAG6|EIF2B5|BCAR1|SH2B2|HHLA2|LY96|C5AR2|COLEC11|TNIP2|VTCN1|BTNL8|ZC3H12A|SLA2|DENND1B|PLPP4|NCR3	-1.8
Reactome Gene Sets	R-HSA-193648	NRAGE signals death through JNK		-3.7	3.5	4.6	30284	45	2098	11	0.52	0.16	29|5924|7074|7409|8997|9639|23370|25791|55160|89846|121512	ABR|RASGRF2|TIAM1|VAV1|KALRN|ARHGEF10|ARHGEF18|NGEF|ARHGEF10L|FGD3|FGD4	-1.8
GO Biological Processes	GO:0097581	lamellipodium organization	19_GO:0009987 cellular process	-3.7	3.5	4.6	30284	45	2098	11	0.52	0.16	832|3688|3983|4650|4690|5800|6643|23380|29780|79902|123720	CAPZB|ITGB1|ABLIM1|MYO9B|NCK1|PTPRO|SNX2|SRGAP2|PARVB|NUP85|WHAMM	-1.8
Reactome Gene Sets	R-HSA-9013106	RHOC GTPase cycle		-3.7	3.1	4.5	30284	60	2098	13	0.62	0.17	29|2040|3998|4650|9639|23092|55160|55789|80728|81624|90627|91010|284119	ABR|STOM|LMAN1|MYO9B|ARHGEF10|ARHGAP26|ARHGEF10L|DEPDC1B|ARHGAP39|DIAPH3|STARD13|FMNL3|CAVIN1	-1.8
GO Biological Processes	GO:0045088	regulation of innate immune response	19_GO:0044419 biological process involved in interspecies interaction between organisms	-3.7	1.6	3.9	30284	482	2098	55	2.6	0.35	2|841|948|2099|2268|2358|2534|2867|3135|3428|3592|3821|3824|4210|5058|5062|5468|5469|5581|6279|7096|7128|7187|7409|7520|9424|10062|10333|10392|10612|10623|10666|23643|25942|26007|26057|26060|51304|51441|57162|57663|57724|58484|78989|79155|80342|83737|116449|135250|197358|201633|259197|345611|647087|730249	A2M|CASP8|CD36|ESR1|FGR|FPR2|FYN|FFAR2|HLA-G|IFI16|IL12A|KLRC1|KLRD1|MEFV|PAK1|PAK2|PPARG|MED1|PRKCE|S100A8|TLR1|TNFAIP3|TRAF3|VAV1|XRCC5|KCNK6|NR1H3|TLR6|NOD1|TRIM3|POLR3C|CD226|LY96|SIN3A|TKFC|ANKRD17|APPL1|ZDHHC3|YTHDF2|PELI1|USP29|EPG5|NLRC4|COLEC11|TNIP2|TRAF3IP3|ITCH|CLNK|RAET1E|NLRC3|TIGIT|NCR3|IRGM|STMP1|ACOD1	-1.8
GO Biological Processes	GO:1903532	positive regulation of secretion by cell	19_GO:0051179 localization	-3.7	1.8	4	30284	297	2098	38	1.8	0.29	156|322|640|846|1131|1385|1588|2268|2624|2864|2867|2922|3458|3552|4628|5321|5468|5578|5581|5873|6622|8111|8447|8448|8600|8938|9498|10497|22871|22930|23122|29850|55691|57126|65220|114897|338442|376267	GRK2|APBB1|BLK|CASR|CHRM3|CREB1|CYP19A1|FGR|GATA2|FFAR1|FFAR2|GRP|IFNG|IL1A|MYH10|PLA2G4A|PPARG|PRKCA|PRKCE|RAB27A|SNCA|GPR68|DOC2B|DOC2A|TNFSF11|BAIAP3|SLC4A8|UNC13B|NLGN1|RAB3GAP1|CLASP2|TRPM5|FRMD4A|CD177|NADK|C1QTNF1|HCAR2|RAB15	-1.8
WikiPathways	WP170	Nuclear receptors		-3.7	3.8	4.7	30284	38	2098	10	0.48	0.15	2099|2100|2103|2494|2516|4919|5465|5468|5914|10062	ESR1|ESR2|ESRRB|NR5A2|NR5A1|ROR1|PPARA|PPARG|RARA|NR1H3	-1.8
GO Biological Processes	GO:0001822	kidney development	19_GO:0032502 developmental process	-3.7	1.8	4	30284	308	2098	39	1.9	0.29	231|639|652|2045|2066|2246|2302|2650|2737|3280|3579|3975|4036|4092|4326|4868|5310|5800|5914|6422|7046|7477|7490|7541|7917|10252|11174|26108|51057|51196|54361|54798|57216|64220|79810|79902|80184|168002|221322	AKR1B1|PRDM1|BMP4|EPHA7|ERBB4|FGF1|FOXJ1|GCNT1|GLI3|HES1|CXCR2|LHX1|LRP2|SMAD7|MMP17|NPHS1|PKD1|PTPRO|RARA|SFRP1|TGFBR1|WNT7B|WT1|ZBTB14|BAG6|SPRY1|ADAMTS6|PYGO1|WDPCP|PLCE1|WNT4|DCHS2|VANGL2|STRA6|PTCD2|NUP85|CEP290|DACT2|TBC1D32	-1.8
GO Biological Processes	GO:0016050	vesicle organization	19_GO:0009987 cellular process	-3.7	1.8	4	30284	351	2098	43	2	0.31	434|1130|1174|1182|1385|3268|4599|5048|5873|6396|6622|6836|7109|8676|8729|8773|8938|9218|9632|9892|10427|10981|22878|25825|25978|26271|26276|29091|29916|54809|63894|80183|80208|80230|81624|83696|83871|84272|89853|120935|124626|130340|284697	ASIP|LYST|AP1S1|CLCN3|CREB1|AGFG2|MX1|PAFAH1B1|RAB27A|SEC13|SNCA|SURF4|TRAPPC10|STX11|GBF1|SNAP23|BAIAP3|VAPA|SEC24C|SNAP91|SEC24B|RAB32|TRAPPC8|BACE2|CHMP2B|FBXO5|VPS33B|STXBP6|SNX11|SAMD9|VIPAS39|RUBCNL|SPG11|RUFY1|DIAPH3|TRAPPC9|RAB34|YIPF4|MVB12B|CCDC38|ZPBP2|AP1S3|BTBD8	-1.8
GO Biological Processes	GO:0072001	renal system development	19_GO:0032502 developmental process	-3.7	1.8	4	30284	319	2098	40	1.9	0.3	231|639|652|2045|2066|2246|2302|2650|2737|3280|3579|3975|4036|4092|4326|4868|5310|5800|5914|6422|7046|7477|7490|7541|7917|10252|11174|26108|51057|51196|54361|54798|57216|64220|79810|79902|80184|144165|168002|221322	AKR1B1|PRDM1|BMP4|EPHA7|ERBB4|FGF1|FOXJ1|GCNT1|GLI3|HES1|CXCR2|LHX1|LRP2|SMAD7|MMP17|NPHS1|PKD1|PTPRO|RARA|SFRP1|TGFBR1|WNT7B|WT1|ZBTB14|BAG6|SPRY1|ADAMTS6|PYGO1|WDPCP|PLCE1|WNT4|DCHS2|VANGL2|STRA6|PTCD2|NUP85|CEP290|PRICKLE1|DACT2|TBC1D32	-1.8
GO Biological Processes	GO:0071407	cellular response to organic cyclic compound	19_GO:0050896 response to stimulus	-3.7	1.7	3.9	30284	472	2098	54	2.6	0.35	111|841|846|1385|1668|1788|2099|2100|2350|2774|2889|2890|3269|3362|3480|4040|4306|4734|4988|5062|5144|5457|5465|5469|5899|6262|6337|6422|6446|6753|6781|7052|7490|8648|8837|8945|9465|10021|11200|23367|23514|23543|25942|54464|54762|57476|57724|64754|80149|84830|196541|255189|284254|730249	ADCY5|CASP8|CASR|CREB1|DEFA3|DNMT3A|ESR1|ESR2|FOLR2|GNAL|RAPGEF1|GRIA1|HRH1|HTR6|IGF1R|LRP6|NR3C2|NEDD4|OPRM1|PAK2|PDE4D|POU4F1|PPARA|MED1|RALB|RYR2|SCNN1A|SFRP1|SGK1|SSTR3|STC1|TGM2|WT1|NCOA1|CFLAR|BTRC|AKAP7|HCN4|CHEK2|LARP1|SPIDR|RBFOX2|SIN3A|XRN1|GRAMD1C|GRAMD1B|EPG5|SMYD3|ZC3H12A|ADTRP|METTL21C|PLA2G4F|DYNAP|ACOD1	-1.8
GO Biological Processes	GO:0043068	positive regulation of programmed cell death	19_GO:0048518 positive regulation of biological process	-3.7	1.6	3.8	30284	586	2098	64	3.1	0.38	322|652|658|837|838|841|1268|1493|1612|1902|2045|2308|2922|2934|3135|3273|3313|3394|3458|3579|3592|3620|3688|4055|4690|4914|5062|5457|5468|6196|6279|6422|6622|6788|7046|7052|7490|8600|8648|8737|8837|8893|9262|9590|9770|9774|9927|10333|10392|10439|10497|11200|23621|25816|27086|29949|51657|54507|56616|58484|80149|92565|138065|338442	APBB1|BMP4|BMPR1B|CASP4|CASP5|CASP8|CNR1|CTLA4|DAPK1|LPAR1|EPHA7|FOXO1|GRP|GSN|HLA-G|HRG|HSPA9|IRF8|IFNG|CXCR2|IL12A|IDO1|ITGB1|LTBR|NCK1|NTRK1|PAK2|POU4F1|PPARG|RPS6KA2|S100A8|SFRP1|SNCA|STK3|TGFBR1|TGM2|WT1|TNFSF11|NCOA1|RIPK1|CFLAR|EIF2B5|STK17B|AKAP12|RASSF2|BCLAF1|MFN2|TLR6|NOD1|OLFM1|UNC13B|CHEK2|BACE1|TNFAIP8|FOXP1|IL19|STYXL1|ADAMTSL4|DIABLO|NLRC4|ZC3H12A|FANK1|RNF183|HCAR2	-1.8
GO Biological Processes	GO:0001838	embryonic epithelial tube formation	19_GO:0032502 developmental process	-3.7	2.4	4.2	30284	120	2098	20	0.95	0.21	652|1856|4036|4524|4976|5914|6422|6788|7798|10427|10762|11146|23654|25902|51098|54361|54903|55764|57216|144165	BMP4|DVL2|LRP2|MTHFR|OPA1|RARA|SFRP1|STK3|LUZP1|SEC24B|NUP50|GLMN|PLXNB2|MTHFD1L|IFT52|WNT4|MKS1|IFT122|VANGL2|PRICKLE1	-1.8
GO Biological Processes	GO:0099175	regulation of postsynapse organization	19_GO:0050789 regulation of biological process	-3.7	2.2	4.1	30284	148	2098	23	1.1	0.23	2045|2534|2693|2895|4897|4920|5048|5789|7074|11178|22871|22941|25791|25978|26037|26999|50807|51225|55619|57468|57497|85461|144165	EPHA7|FYN|GHSR|GRID2|NRCAM|ROR2|PAFAH1B1|PTPRD|TIAM1|LZTS1|NLGN1|SHANK2|NGEF|CHMP2B|SIPA1L1|CYFIP2|ASAP1|ABI3|DOCK10|SLC12A5|LRFN2|TANC1|PRICKLE1	-1.8
GO Biological Processes	GO:0022604	regulation of cell morphogenesis	19_GO:0032502 developmental process	-3.6	1.9	4	30284	247	2098	33	1.6	0.27	832|1856|1902|2268|2534|2620|4628|5048|5789|7074|10507|10630|11135|23221|23268|23370|23654|25805|29780|51057|51265|55843|56990|57194|57464|57699|64218|89846|91010|121512|152503|157285|342979	CAPZB|DVL2|LPAR1|FGR|FYN|GAS2|MYH10|PAFAH1B1|PTPRD|TIAM1|SEMA4D|PDPN|CDC42EP1|RHOBTB2|DNMBP|ARHGEF18|PLXNB2|BAMBI|PARVB|WDPCP|CDKL3|ARHGAP15|CDC42SE2|ATP10A|STRIP2|CPNE5|SEMA4A|FGD3|FMNL3|FGD4|SH3D19|PRAG1|PALM3	-1.7
GO Biological Processes	GO:1904951	positive regulation of establishment of protein localization	19_GO:0051179 localization	-3.6	1.8	3.9	30284	331	2098	41	2	0.3	208|322|640|846|1131|1459|2040|2534|2737|2864|2867|3059|3458|3552|4628|5174|5468|5578|5581|7175|7323|8111|8447|8938|9520|9747|10425|10497|29850|55135|55691|55835|57214|57602|65220|80149|80184|89866|163882|338442|111240474	AKT2|APBB1|BLK|CASR|CHRM3|CSNK2A2|STOM|FYN|GLI3|FFAR1|FFAR2|HCLS1|IFNG|IL1A|MYH10|PDZK1|PPARG|PRKCA|PRKCE|TPR|UBE2D3|GPR68|DOC2B|BAIAP3|NPEPPS|TCAF1|ARIH2|UNC13B|TRPM5|WRAP53|FRMD4A|CPAP|CEMIP|USP36|NADK|ZC3H12A|CEP290|SEC16B|CNST|HCAR2|CRYZL2P-SEC16B	-1.7
GO Biological Processes	GO:0031623	receptor internalization	19_GO:0051179 localization	-3.6	2.8	4.3	30284	77	2098	15	0.71	0.18	156|157|948|2890|3576|3579|3688|4599|4734|5899|6622|10369|27092|57007|83737	GRK2|GRK3|CD36|GRIA1|CXCL8|CXCR2|ITGB1|MX1|NEDD4|RALB|SNCA|CACNG2|CACNG4|ACKR3|ITCH	-1.7
GO Biological Processes	GO:1902017	regulation of cilium assembly	19_GO:0050789 regulation of biological process	-3.6	2.8	4.3	30284	77	2098	15	0.71	0.18	1902|7798|9727|10198|10807|23224|27152|50807|51057|55835|79598|84260|117177|158297|107080638	LPAR1|LUZP1|RAB11FIP3|MPHOSPH9|ENTR1|SYNE2|INTU|ASAP1|WDPCP|CPAP|CEP97|TCHP|RAB3IP|SAXO1|TBC1D7-LOC100130357	-1.7
GO Biological Processes	GO:1904950	negative regulation of establishment of protein localization	19_GO:0051179 localization	-3.6	2.3	4.1	30284	139	2098	22	1	0.22	948|2308|2693|2867|3592|3667|3998|4345|4544|4988|5211|6422|8609|9478|9727|10062|11060|55432|55691|64285|84522|84830	CD36|FOXO1|GHSR|FFAR2|IL12A|IRS1|LMAN1|CD200|MTNR1B|OPRM1|PFKL|SFRP1|KLF7|CABP1|RAB11FIP3|NR1H3|WWP2|YOD1|FRMD4A|RHBDF1|JAGN1|ADTRP	-1.7
GO Biological Processes	GO:0040007	growth	19_GO:0040007 growth	-3.6	1.7	3.9	30284	441	2098	51	2.4	0.34	104|320|652|658|688|1081|1588|2066|2099|2246|2596|2620|2737|3688|3975|5469|5600|5618|5782|5914|6259|6285|6422|6781|6788|7074|7477|8470|8482|8820|8837|9462|10252|10371|10425|10848|23038|26999|51265|54437|54796|56924|57468|63923|64220|80208|113622|123904|130827|144165|146183	ADARB1|APBA1|BMP4|BMPR1B|KLF5|CGA|CYP19A1|ERBB4|ESR1|FGF1|GAP43|GAS2|GLI3|ITGB1|LHX1|MED1|MAPK11|PRLR|PTPN12|RARA|RYK|S100B|SFRP1|STC1|STK3|TIAM1|WNT7B|SORBS2|SEMA7A|HESX1|CFLAR|RASAL2|SPRY1|SEMA3A|ARIH2|PPP1R13L|WDTC1|CYFIP2|CDKL3|SEMA5B|BNC2|PAK6|SLC12A5|TNN|STRA6|SPG11|ADPRHL1|NRN1L|TMEM182|PRICKLE1|OTOA	-1.7
GO Biological Processes	GO:0048589	developmental growth	19_GO:0040007 growth	-3.6	1.7	3.9	30284	441	2098	51	2.4	0.34	104|320|652|658|688|1081|1588|2066|2099|2246|2596|2620|2737|3688|3975|5469|5600|5618|5782|5914|6259|6285|6422|6781|6788|7074|7477|8470|8482|8820|8837|9462|10252|10371|10425|10848|23038|26999|51265|54437|54796|56924|57468|63923|64220|80208|113622|123904|130827|144165|146183	ADARB1|APBA1|BMP4|BMPR1B|KLF5|CGA|CYP19A1|ERBB4|ESR1|FGF1|GAP43|GAS2|GLI3|ITGB1|LHX1|MED1|MAPK11|PRLR|PTPN12|RARA|RYK|S100B|SFRP1|STC1|STK3|TIAM1|WNT7B|SORBS2|SEMA7A|HESX1|CFLAR|RASAL2|SPRY1|SEMA3A|ARIH2|PPP1R13L|WDTC1|CYFIP2|CDKL3|SEMA5B|BNC2|PAK6|SLC12A5|TNN|STRA6|SPG11|ADPRHL1|NRN1L|TMEM182|PRICKLE1|OTOA	-1.7
GO Biological Processes	GO:0040017	positive regulation of locomotion	19_GO:0040011 locomotion	-3.6	1.5	3.8	30284	646	2098	69	3.3	0.39	208|652|841|846|949|1081|1902|2246|2268|2358|2549|2624|2890|3071|3346|3458|3480|3552|3576|3579|3592|3627|3688|3918|4920|5058|5578|5581|6363|6504|6846|6863|7046|7060|7074|7803|8482|8764|9564|9590|9734|9943|10371|10507|10630|23122|23224|23328|23587|26271|27086|51564|54437|54453|54566|56269|57007|57214|64218|64750|80031|80149|80310|81029|85440|132141|284119|284403|440335	AKT2|BMP4|CASP8|CASR|SCARB1|CGA|LPAR1|FGF1|FGR|FPR2|GAB1|GATA2|GRIA1|NCKAP1L|HTN1|IFNG|IGF1R|IL1A|CXCL8|CXCR2|IL12A|CXCL10|ITGB1|LAMC2|ROR2|PAK1|PRKCA|PRKCE|CCL19|SLAMF1|XCL2|TAC1|TGFBR1|THBS4|TIAM1|PTP4A1|SEMA7A|TNFRSF14|BCAR1|AKAP12|HDAC9|OXSR1|SEMA3A|SEMA4D|PDPN|CLASP2|SYNE2|SASH1|ELP5|FBXO5|FOXP1|HDAC7|SEMA5B|RIN2|EPB41L4B|IRGC|ACKR3|CEMIP|SEMA4A|SMURF2|SEMA6D|ZC3H12A|PDGFD|WNT5B|DOCK7|IQCF1|…	-1.7
GO Biological Processes	GO:0030855	epithelial cell differentiation	19_GO:0032502 developmental process	-3.6	1.5	3.8	30284	646	2098	69	3.3	0.39	208|231|639|652|688|1385|1834|2066|2099|2302|2494|2516|2624|2889|3280|3516|3552|3853|4440|4781|4868|4914|5048|5144|5468|5469|5618|5800|5914|6707|6781|7007|7075|7111|7357|7477|7490|7798|9497|9935|10170|10427|10630|10818|11005|22862|23254|23424|27152|50674|51057|51742|54361|54507|64122|81029|84173|122786|147409|159989|163778|168002|337967|340654|353145|388364|643418|645104|122526777	AKT2|AKR1B1|PRDM1|BMP4|KLF5|CREB1|DSPP|ERBB4|ESR1|FOXJ1|NR5A2|NR5A1|GATA2|RAPGEF1|HES1|RBPJ|IL1A|KRT6A|MSI1|NFIB|NPHS1|NTRK1|PAFAH1B1|PDE4D|PPARG|MED1|PRLR|PTPRO|RARA|SPRR3|STC1|TECTA|TIE1|TMOD1|UGCG|WNT7B|WT1|LUZP1|SLC4A7|MAFB|DHRS9|SEC24B|PDPN|FRS2|SPINK5|FNDC3A|KAZN|TDRD7|INTU|NEUROG3|WDPCP|ARID4B|WNT4|ADAMTSL4|FN3K|WNT5B|ELMOD3|FRMD6|DSG4|DEUP1|SPRR4|DACT2|KRTAP6-2|LIPM|LCE3E|TMIGD1|LIPN|CLRN…	-1.7
WikiPathways	WP4541	Hippo Merlin signaling dysregulation		-3.6	2.4	4.2	30284	121	2098	20	0.95	0.21	1007|1010|3480|3627|3682|3688|3694|4893|4914|4915|5058|5062|5332|5575|6788|8451|9686|9730|28513|56924	CDH9|CDH12|IGF1R|CXCL10|ITGAE|ITGB1|ITGB6|NRAS|NTRK1|NTRK2|PAK1|PAK2|PLCB4|PRKAR1B|STK3|CUL4A|VGLL4|DCAF1|CDH19|PAK6	-1.7
GO Biological Processes	GO:0019216	regulation of lipid metabolic process	19_GO:0050789 regulation of biological process	-3.6	1.8	3.9	30284	343	2098	42	2	0.31	32|208|336|341|949|1081|1268|1385|2246|2516|2693|3458|3480|3552|3667|3837|3973|5166|5465|5468|5581|6622|7536|8898|10062|10196|10464|22863|23038|23399|26137|54361|54576|54657|57540|79755|80025|80183|134429|158219|338442|345275	ACACB|AKT2|APOA2|APOC1|SCARB1|CGA|CNR1|CREB1|FGF1|NR5A1|GHSR|IFNG|IGF1R|IL1A|IRS1|KPNB1|LHCGR|PDK4|PPARA|PPARG|PRKCE|SNCA|SF1|MTMR2|NR1H3|PRMT3|PIBF1|ATG14|WDTC1|CTDNEP1|ZBTB20|WNT4|UGT1A8|UGT1A4|DISP3|ZNF750|PANK2|RUBCNL|STARD4|TTC39B|HCAR2|HSD17B13	-1.7
KEGG Pathway	hsa04014	Ras signaling pathway		-3.6	1.9	4	30284	238	2098	32	1.5	0.27	208|2246|2549|2793|3480|4893|4914|4915|5058|5062|5321|5337|5578|5899|5923|5924|7074|8315|8831|9462|9771|22808|22821|25780|51196|56924|57148|57186|64600|80310|123745|255189	AKT2|FGF1|GAB1|GNGT2|IGF1R|NRAS|NTRK1|NTRK2|PAK1|PAK2|PLA2G4A|PLD1|PRKCA|RALB|RASGRF1|RASGRF2|TIAM1|BRAP|SYNGAP1|RASAL2|RAPGEF5|MRAS|RASA3|RASGRP3|PLCE1|PAK6|RALGAPB|RALGAPA2|PLA2G2F|PDGFD|PLA2G4E|PLA2G4F	-1.7
GO Biological Processes	GO:0032970	regulation of actin filament-based process	19_GO:0050789 regulation of biological process	-3.6	1.7	3.9	30284	398	2098	47	2.2	0.32	830|1856|1902|2934|3059|3071|3273|3552|4690|4868|5058|5062|5142|5144|5581|5999|6262|6422|6781|7046|7111|9639|10021|10109|10174|10630|11135|22998|23122|23221|23370|25791|26999|51466|51676|54361|55160|55435|57731|79822|84952|122786|123720|200539|253725|256949|440335	CAPZA2|DVL2|LPAR1|GSN|HCLS1|NCKAP1L|HRG|IL1A|NCK1|NPHS1|PAK1|PAK2|PDE4B|PDE4D|PRKCE|RGS4|RYR2|SFRP1|STC1|TGFBR1|TMOD1|ARHGEF10|HCN4|ARPC2|SORBS3|PDPN|CDC42EP1|LIMCH1|CLASP2|RHOBTB2|ARHGEF18|NGEF|CYFIP2|EVL|ASB2|WNT4|ARHGEF10L|AP1AR|SPTBN4|ARHGAP28|CGNL1|FRMD6|WHAMM|ANKRD23|WASHC2C|KANK3|SMIM22	-1.7
GO Biological Processes	GO:0021537	telencephalon development	19_GO:0032502 developmental process	-3.6	1.9	3.9	30284	280	2098	36	1.7	0.28	652|1459|1600|1902|2066|2737|2890|3280|3361|3362|3480|3975|4009|4781|4915|4967|5048|5079|5914|6259|8482|8648|8893|9928|10371|10718|22911|23224|23287|23380|27086|29954|57688|83696|221692|284403	BMP4|CSNK2A2|DAB1|LPAR1|ERBB4|GLI3|GRIA1|HES1|HTR5A|HTR6|IGF1R|LHX1|LMX1A|NFIB|NTRK2|OGDH|PAFAH1B1|PAX5|RARA|RYK|SEMA7A|NCOA1|EIF2B5|KIF14|SEMA3A|NRG3|WDR47|SYNE2|AGTPBP1|SRGAP2|FOXP1|POMT2|ZSWIM6|TRAPPC9|PHACTR1|WDR62	-1.7
GO Biological Processes	GO:0048568	embryonic organ development	19_GO:0032502 developmental process	-3.6	1.7	3.8	30284	454	2098	52	2.5	0.34	2|639|652|841|1301|1856|2020|2186|2624|2737|3200|3213|3232|3280|3516|3576|3975|5079|5310|5469|5914|6262|6670|6788|6935|7007|7046|7477|7703|8648|8820|9021|9935|10427|10818|10848|23414|25902|51057|51098|51676|51761|54903|55112|55764|57216|57453|64220|80184|80714|144165|645104	A2M|PRDM1|BMP4|CASP8|COL11A1|DVL2|EN2|BPTF|GATA2|GLI3|HOXA3|HOXB3|HOXD3|HES1|RBPJ|CXCL8|LHX1|PAX5|PKD1|MED1|RARA|RYR2|SP3|STK3|ZEB1|TECTA|TGFBR1|WNT7B|PCGF2|NCOA1|HESX1|SOCS3|MAFB|SEC24B|FRS2|PPP1R13L|ZFPM2|MTHFD1L|WDPCP|IFT52|ASB2|ATP8A2|MKS1|DYNC2I1|IFT122|VANGL2|DSCAML1|STRA6|CEP290|PBX4|PRICKLE1|CLRN2	-1.7
WikiPathways	WP236	Adipogenesis		-3.6	2.3	4.1	30284	131	2098	21	1	0.22	434|652|688|1385|1879|2308|2624|3667|5465|5468|5618|5914|5933|5934|6695|8609|8648|9021|10062|10658|81029	ASIP|BMP4|KLF5|CREB1|EBF1|FOXO1|GATA2|IRS1|PPARA|PPARG|PRLR|RARA|RBL1|RBL2|SPOCK1|KLF7|NCOA1|SOCS3|NR1H3|CELF1|WNT5B	-1.7
GO Biological Processes	GO:0019722	calcium-mediated signaling	19_GO:0050896 response to stimulus	-3.6	2.1	4	30284	169	2098	25	1.2	0.24	1131|1237|1827|2280|2358|2494|2516|2829|2890|2897|3576|3579|4842|6262|8600|10725|10803|11251|51196|55607|57007|79772|83988|255231|345611	CHRM3|CCR8|RCAN1|FKBP1A|FPR2|NR5A2|NR5A1|XCR1|GRIA1|GRIK1|CXCL8|CXCR2|NOS1|RYR2|TNFSF11|NFAT5|CCR9|PTGDR2|PLCE1|PPP1R9A|ACKR3|MCTP1|NCALD|MCOLN2|IRGM	-1.7
GO Biological Processes	GO:0051963	regulation of synapse assembly	19_GO:0032502 developmental process	-3.6	2.1	4	30284	169	2098	25	1.2	0.24	2045|2693|2895|4914|4915|5783|5789|6622|7058|8292|10160|10507|11178|22871|23077|23394|26999|51225|55209|55619|57468|64218|144165|158038|647135	EPHA7|GHSR|GRID2|NTRK1|NTRK2|PTPN13|PTPRD|SNCA|THBS2|COLQ|FARP1|SEMA4D|LZTS1|NLGN1|MYCBP2|ADNP|CYFIP2|ABI3|SETD5|DOCK10|SLC12A5|SEMA4A|PRICKLE1|LINGO2|SRGAP2B	-1.7
GO Biological Processes	GO:0032412	regulation of monoatomic ion transmembrane transporter activity	19_GO:0051179 localization	-3.6	2.1	4	30284	169	2098	25	1.2	0.24	1131|1612|2257|2280|2859|2922|3458|3688|4734|4988|5174|5774|6324|7881|9465|9722|9747|10369|11060|22871|27092|57158|84766|149111|246329	CHRM3|DAPK1|FGF12|FKBP1A|GPR35|GRP|IFNG|ITGB1|NEDD4|OPRM1|PDZK1|PTPN3|SCN1B|KCNAB1|AKAP7|NOS1AP|TCAF1|CACNG2|WWP2|NLGN1|CACNG4|JPH2|CRACR2A|CNIH3|STAC3	-1.7
GO Biological Processes	GO:0007517	muscle organ development	19_GO:0032502 developmental process	-3.6	1.8	3.9	30284	323	2098	40	1.9	0.3	104|463|688|1106|1301|1827|2115|2280|2483|3516|3627|3688|3908|4036|4092|4634|4868|5079|5457|5469|6262|7046|7490|8763|8837|23414|23764|51676|53834|55553|56261|64220|79810|80208|130827|140465|140578|196541|246329|347273	ADARB1|ZFHX3|KLF5|CHD2|COL11A1|RCAN1|ETV1|FKBP1A|FRG1|RBPJ|CXCL10|ITGB1|LAMA2|LRP2|SMAD7|MYL3|NPHS1|PAX5|POU4F1|MED1|RYR2|TGFBR1|WT1|CD164|CFLAR|ZFPM2|MAFF|ASB2|FGFRL1|SOX6|GPCPD1|STRA6|PTCD2|SPG11|TMEM182|MYL6B|CHODL|METTL21C|STAC3|CAVIN4	-1.7
GO Biological Processes	GO:1902476	chloride transmembrane transport	19_GO:0051179 localization	-3.6	2.4	4.1	30284	113	2098	19	0.91	0.21	846|1182|2555|2563|2741|3776|5349|7439|9022|9481|9498|9990|50636|53405|57468|63982|200959|266675|284129	CASR|CLCN3|GABRA2|GABRD|GLRA1|KCNK2|FXYD3|BEST1|CLIC3|SLC25A27|SLC4A8|SLC12A6|ANO7|CLIC5|SLC12A5|ANO3|GABRR3|BEST4|SLC26A11	-1.7
GO Biological Processes	GO:0090087	regulation of peptide transport	19_GO:0051179 localization	-3.6	2	4	30284	209	2098	29	1.4	0.25	111|640|760|846|1131|1268|2308|2693|2864|2867|2922|3458|3667|4544|5211|5578|5581|6279|6422|7074|8111|8447|8600|8609|8938|23178|29850|65220|84522	ADCY5|BLK|CA2|CASR|CHRM3|CNR1|FOXO1|GHSR|FFAR1|FFAR2|GRP|IFNG|IRS1|MTNR1B|PFKL|PRKCA|PRKCE|S100A8|SFRP1|TIAM1|GPR68|DOC2B|TNFSF11|KLF7|BAIAP3|PASK|TRPM5|NADK|JAGN1	-1.7
WikiPathways	WP481	Insulin signaling		-3.5	2.2	4	30284	160	2098	24	1.1	0.23	208|2308|2549|2889|2992|2998|3480|3667|5211|5506|5578|5596|5600|6009|6196|6446|7786|8773|9021|9265|9882|10110|10487|10603	AKT2|FOXO1|GAB1|RAPGEF1|GYG1|GYS2|IGF1R|IRS1|PFKL|PPP1R3A|PRKCA|MAPK4|MAPK11|RHEB|RPS6KA2|SGK1|MAP3K12|SNAP23|SOCS3|CYTH3|TBC1D4|SGK2|CAP1|SH2B2	-1.7
GO Biological Processes	GO:0043065	positive regulation of apoptotic process	19_GO:0048518 positive regulation of biological process	-3.5	1.6	3.8	30284	569	2098	62	3	0.37	322|652|658|837|838|841|1268|1493|1612|1902|2045|2308|2922|2934|3135|3273|3313|3394|3458|3579|3592|3620|3688|4055|4690|5062|5457|5468|6196|6279|6422|6622|6788|7046|7052|7490|8600|8648|8737|8837|8893|9262|9590|9770|9774|9927|10333|10392|10439|10497|11200|23621|25816|29949|51657|54507|56616|58484|80149|92565|138065|338442	APBB1|BMP4|BMPR1B|CASP4|CASP5|CASP8|CNR1|CTLA4|DAPK1|LPAR1|EPHA7|FOXO1|GRP|GSN|HLA-G|HRG|HSPA9|IRF8|IFNG|CXCR2|IL12A|IDO1|ITGB1|LTBR|NCK1|PAK2|POU4F1|PPARG|RPS6KA2|S100A8|SFRP1|SNCA|STK3|TGFBR1|TGM2|WT1|TNFSF11|NCOA1|RIPK1|CFLAR|EIF2B5|STK17B|AKAP12|RASSF2|BCLAF1|MFN2|TLR6|NOD1|OLFM1|UNC13B|CHEK2|BACE1|TNFAIP8|IL19|STYXL1|ADAMTSL4|DIABLO|NLRC4|ZC3H12A|FANK1|RNF183|HCAR2	-1.7
Reactome Gene Sets	R-HSA-9675108	Nervous system development		-3.5	1.6	3.8	30284	467	2098	53	2.5	0.34	1212|1385|1459|2045|2596|3688|3908|4440|4628|4650|4893|4897|5058|5062|5578|5690|5705|5713|5909|6164|6196|6204|6217|6324|6335|7074|7903|8453|8482|8997|9901|10109|10371|10487|10507|10818|23114|23122|23380|25791|27255|56924|57453|57731|64218|80031|80728|84059|84617|84790|256076|285220|347688	CLTB|CREB1|CSNK2A2|EPHA7|GAP43|ITGB1|LAMA2|MSI1|MYH10|MYO9B|NRAS|NRCAM|PAK1|PAK2|PRKCA|PSMB2|PSMC5|PSMD7|RAP1GAP|RPL34|RPS6KA2|RPS10|RPS16|SCN1B|SCN9A|TIAM1|ST8SIA4|CUL2|SEMA7A|KALRN|SRGAP3|ARPC2|SEMA3A|CAP1|SEMA4D|FRS2|NFASC|CLASP2|SRGAP2|NGEF|CNTN6|PAK6|DSCAML1|SPTBN4|SEMA4A|SEMA6D|ARHGAP39|ADGRV1|TUBB6|TUBA1C|COL6A5|EPHA6|TUBB8	-1.7
GO Biological Processes	GO:0051051	negative regulation of transport	19_GO:0051179 localization	-3.5	1.6	3.8	30284	467	2098	53	2.5	0.34	208|336|341|948|1268|1407|2308|2693|2859|2867|2922|3060|3071|3280|3592|3667|4345|4544|4734|4842|4988|5211|5581|5997|5999|6422|6457|6622|6781|7175|7881|8609|8832|8898|9478|9727|9882|9943|10062|10825|11060|26060|29091|29993|55432|55691|64285|79772|84522|84830|91404|150684|100507027	AKT2|APOA2|APOC1|CD36|CNR1|CRY1|FOXO1|GHSR|GPR35|FFAR2|GRP|HCRT|NCKAP1L|HES1|IL12A|IRS1|CD200|MTNR1B|NEDD4|NOS1|OPRM1|PFKL|PRKCE|RGS2|RGS4|SFRP1|SH3GL3|SNCA|STC1|TPR|KCNAB1|KLF7|CD84|MTMR2|CABP1|RAB11FIP3|TBC1D4|OXSR1|NR1H3|NEU3|WWP2|APPL1|STXBP6|PACSIN1|YOD1|FRMD4A|RHBDF1|MCTP1|JAGN1|ADTRP|SESTD1|COMMD1|MRLN	-1.7
GO Biological Processes	GO:0014706	striated muscle tissue development	19_GO:0032502 developmental process	-3.5	1.8	3.8	30284	335	2098	41	2	0.3	652|688|1301|1827|2274|2280|3516|3688|4036|4092|4634|4729|4868|5079|5457|5469|5600|5914|6262|7046|7490|8470|8837|10021|10052|10529|10848|23345|23414|23764|51676|56261|79810|80208|84525|84700|113622|140465|144165|196541|246329	BMP4|KLF5|COL11A1|RCAN1|FHL2|FKBP1A|RBPJ|ITGB1|LRP2|SMAD7|MYL3|NDUFV2|NPHS1|PAX5|POU4F1|MED1|MAPK11|RARA|RYR2|TGFBR1|WT1|SORBS2|CFLAR|HCN4|GJC1|NEBL|PPP1R13L|SYNE1|ZFPM2|MAFF|ASB2|GPCPD1|PTCD2|SPG11|HOPX|MYO18B|ADPRHL1|MYL6B|PRICKLE1|METTL21C|STAC3	-1.7
GO Biological Processes	GO:0098661	inorganic anion transmembrane transport	19_GO:0051179 localization	-3.5	2.3	4.1	30284	132	2098	21	1	0.22	846|1182|2555|2563|2741|3776|5349|6575|7439|9022|9481|9498|9990|50636|53405|56172|57468|63982|200959|266675|284129	CASR|CLCN3|GABRA2|GABRD|GLRA1|KCNK2|FXYD3|SLC20A2|BEST1|CLIC3|SLC25A27|SLC4A8|SLC12A6|ANO7|CLIC5|ANKH|SLC12A5|ANO3|GABRR3|BEST4|SLC26A11	-1.7
GO Biological Processes	GO:0045637	regulation of myeloid cell differentiation	19_GO:0002376 immune system process	-3.5	2	3.9	30284	220	2098	30	1.4	0.26	814|841|1385|1441|2124|2624|3059|3071|3313|3458|3567|4286|4920|5457|5469|5578|5914|6422|8111|8451|8600|8737|8861|9398|9770|9935|27086|54623|84959|140685	CAMK4|CASP8|CREB1|CSF3R|EVI2B|GATA2|HCLS1|NCKAP1L|HSPA9|IFNG|IL5|MITF|ROR2|POU4F1|MED1|PRKCA|RARA|SFRP1|GPR68|CUL4A|TNFSF11|RIPK1|LDB1|CD101|RASSF2|MAFB|FOXP1|PAF1|UBASH3B|ZBTB46	-1.7
Reactome Gene Sets	R-HSA-1483115	Hydrolysis of LPC		-3.5	7.2	5.4	30284	10	2098	5	0.24	0.11	5321|56261|79887|123745|255189	PLA2G4A|GPCPD1|PLBD1|PLA2G4E|PLA2G4F	-1.7
GO Biological Processes	GO:2000766	negative regulation of cytoplasmic translation	19_GO:0048519 negative regulation of biological process	-3.5	7.2	5.4	30284	10	2098	5	0.24	0.11	54956|64506|80315|85451|132864	PARP16|CPEB1|CPEB4|UNK|CPEB2	-1.7
Reactome Gene Sets	R-HSA-1257604	PIP3 activates AKT signaling		-3.5	2	4	30284	200	2098	28	1.3	0.25	208|941|1385|1459|2246|2308|2444|3667|4915|5690|5705|5713|6446|7409|8975|9112|10670|10718|10818|11060|22955|23252|23533|79837|80351|90865|153129|192669	AKT2|CD80|CREB1|CSNK2A2|FGF1|FOXO1|FRK|IRS1|NTRK2|PSMB2|PSMC5|PSMD7|SGK1|VAV1|USP13|MTA1|RRAGA|NRG3|FRS2|WWP2|SCMH1|OTUD3|PIK3R5|PIP4K2C|TNKS2|IL33|SLC38A9|AGO3	-1.7
GO Biological Processes	GO:0051970	negative regulation of transmission of nerve impulse	19_GO:0048519 negative regulation of biological process	-3.5	9.6	5.8	30284	6	2098	4	0.19	0.095	2741|2859|3060|4544	GLRA1|GPR35|HCRT|MTNR1B	-1.7
GO Biological Processes	GO:1901509	regulation of endothelial tube morphogenesis	19_GO:0032502 developmental process	-3.5	9.6	5.8	30284	6	2098	4	0.19	0.095	2246|3627|27086|81792	FGF1|CXCL10|FOXP1|ADAMTS12	-1.7
Reactome Gene Sets	R-HSA-422475	Axon guidance		-3.5	1.7	3.8	30284	446	2098	51	2.4	0.34	1212|1385|1459|2045|2596|3688|4440|4628|4650|4893|4897|5058|5062|5578|5690|5705|5713|5909|6164|6196|6204|6217|6324|6335|7074|7903|8453|8482|8997|9901|10109|10371|10487|10507|10818|23114|23122|23380|25791|27255|56924|57453|57731|64218|80031|80728|84617|84790|256076|285220|347688	CLTB|CREB1|CSNK2A2|EPHA7|GAP43|ITGB1|MSI1|MYH10|MYO9B|NRAS|NRCAM|PAK1|PAK2|PRKCA|PSMB2|PSMC5|PSMD7|RAP1GAP|RPL34|RPS6KA2|RPS10|RPS16|SCN1B|SCN9A|TIAM1|ST8SIA4|CUL2|SEMA7A|KALRN|SRGAP3|ARPC2|SEMA3A|CAP1|SEMA4D|FRS2|NFASC|CLASP2|SRGAP2|NGEF|CNTN6|PAK6|DSCAML1|SPTBN4|SEMA4A|SEMA6D|ARHGAP39|TUBB6|TUBA1C|COL6A5|EPHA6|TUBB8	-1.7
GO Biological Processes	GO:0046883	regulation of hormone secretion	19_GO:0051179 localization	-3.5	1.9	3.9	30284	262	2098	34	1.6	0.28	111|640|846|1131|1268|1385|1407|1588|2308|2693|2864|2867|2922|3458|3667|4544|5211|5468|5578|5581|6422|7074|8111|8447|8600|8609|8938|9727|23178|29850|65220|84522|114897|338442	ADCY5|BLK|CASR|CHRM3|CNR1|CREB1|CRY1|CYP19A1|FOXO1|GHSR|FFAR1|FFAR2|GRP|IFNG|IRS1|MTNR1B|PFKL|PPARG|PRKCA|PRKCE|SFRP1|TIAM1|GPR68|DOC2B|TNFSF11|KLF7|BAIAP3|RAB11FIP3|PASK|TRPM5|NADK|JAGN1|C1QTNF1|HCAR2	-1.7
GO Biological Processes	GO:1902903	regulation of supramolecular fiber organization	19_GO:0050789 regulation of biological process	-3.5	1.7	3.8	30284	402	2098	47	2.2	0.32	830|1902|2934|3059|3071|4690|4733|4868|5058|5062|5581|5999|6314|6422|6622|6904|7046|7111|9639|10109|10174|11075|11135|22911|22998|23122|23370|26999|29922|51466|51676|54361|54801|55160|55435|57731|79822|81624|84952|89795|122060|123720|146057|165186|200539|253725|256949	CAPZA2|LPAR1|GSN|HCLS1|NCKAP1L|NCK1|DRG1|NPHS1|PAK1|PAK2|PRKCE|RGS4|ATXN7|SFRP1|SNCA|TBCD|TGFBR1|TMOD1|ARHGEF10|ARPC2|SORBS3|STMN2|CDC42EP1|WDR47|LIMCH1|CLASP2|ARHGEF18|CYFIP2|NME7|EVL|ASB2|WNT4|HAUS6|ARHGEF10L|AP1AR|SPTBN4|ARHGAP28|DIAPH3|CGNL1|NAV3|SLAIN1|WHAMM|TTBK2|TOGARAM2|ANKRD23|WASHC2C|KANK3	-1.7
GO Biological Processes	GO:0045348	positive regulation of MHC class II biosynthetic process	19_GO:0048518 positive regulation of biological process	-3.5	5.8	5	30284	15	2098	6	0.29	0.12	3458|4261|5993|5994|8625|90865	IFNG|CIITA|RFX5|RFXAP|RFXANK|IL33	-1.7
GO Biological Processes	GO:0044070	regulation of monoatomic anion transport	19_GO:0051179 localization	-3.5	5.8	5	30284	15	2098	6	0.29	0.12	760|5174|5243|6781|8737|9747	CA2|PDZK1|ABCB1|STC1|RIPK1|TCAF1	-1.7
GO Biological Processes	GO:2000147	positive regulation of cell motility	19_GO:0040011 locomotion	-3.5	1.5	3.7	30284	630	2098	67	3.2	0.38	208|652|841|949|1081|1902|2246|2268|2358|2549|2624|3071|3346|3458|3480|3552|3576|3579|3592|3627|3688|3918|4920|5058|5578|5581|6363|6504|6846|6863|7046|7060|7074|7803|8482|8764|9564|9590|9734|9943|10371|10507|10630|23122|23224|23328|23587|26271|27086|51564|54437|54453|54566|56269|57007|57214|64218|64750|80031|80149|80310|81029|85440|132141|284119|284403|440335	AKT2|BMP4|CASP8|SCARB1|CGA|LPAR1|FGF1|FGR|FPR2|GAB1|GATA2|NCKAP1L|HTN1|IFNG|IGF1R|IL1A|CXCL8|CXCR2|IL12A|CXCL10|ITGB1|LAMC2|ROR2|PAK1|PRKCA|PRKCE|CCL19|SLAMF1|XCL2|TAC1|TGFBR1|THBS4|TIAM1|PTP4A1|SEMA7A|TNFRSF14|BCAR1|AKAP12|HDAC9|OXSR1|SEMA3A|SEMA4D|PDPN|CLASP2|SYNE2|SASH1|ELP5|FBXO5|FOXP1|HDAC7|SEMA5B|RIN2|EPB41L4B|IRGC|ACKR3|CEMIP|SEMA4A|SMURF2|SEMA6D|ZC3H12A|PDGFD|WNT5B|DOCK7|IQCF1|CAVIN1|WDR6…	-1.6
GO Biological Processes	GO:1901740	negative regulation of myoblast fusion	19_GO:0032502 developmental process	-3.5	14	6.3	30284	3	2098	3	0.14	0.082	3627|8837|130827	CXCL10|CFLAR|TMEM182	-1.6
CORUM	CORUM:6133	RFX5-RFXANK-RFXAP complex		-3.5	14	6.3	30284	3	2098	3	0.14	0.082	5993|5994|8625	RFX5|RFXAP|RFXANK	-1.6
GO Biological Processes	GO:2000195	negative regulation of female gonad development	19_GO:0022414 reproductive process	-3.5	14	6.3	30284	3	2098	3	0.14	0.082	2516|7490|23414	NR5A1|WT1|ZFPM2	-1.6
GO Biological Processes	GO:0030099	myeloid cell differentiation	19_GO:0032502 developmental process	-3.5	1.8	3.8	30284	305	2098	38	1.8	0.29	652|814|841|1385|2124|2624|3059|3071|3313|3394|3428|3458|3516|3694|4055|4286|4891|5048|5468|5469|6363|6415|6422|6670|6729|7994|8111|8600|8837|10320|25979|26276|27086|54790|81624|84522|90865|140685	BMP4|CAMK4|CASP8|CREB1|EVI2B|GATA2|HCLS1|NCKAP1L|HSPA9|IRF8|IFI16|IFNG|RBPJ|ITGB6|LTBR|MITF|SLC11A2|PAFAH1B1|PPARG|MED1|CCL19|SELENOW|SFRP1|SP3|SRP54|KAT6A|GPR68|TNFSF11|CFLAR|IKZF1|DHRS7B|VPS33B|FOXP1|TET2|DIAPH3|JAGN1|IL33|ZBTB46	-1.6
GO Biological Processes	GO:0006820	monoatomic anion transport	19_GO:0051179 localization	-3.5	2.1	4	30284	162	2098	24	1.1	0.23	846|1182|2555|2563|2741|3776|5349|7439|9022|9481|9497|9498|9990|10257|23516|50636|53405|57468|63982|80131|84230|200959|266675|284129	CASR|CLCN3|GABRA2|GABRD|GLRA1|KCNK2|FXYD3|BEST1|CLIC3|SLC25A27|SLC4A7|SLC4A8|SLC12A6|ABCC4|SLC39A14|ANO7|CLIC5|SLC12A5|ANO3|LRRC8E|LRRC8C|GABRR3|BEST4|SLC26A11	-1.6
KEGG Pathway	hsa04928	Parathyroid hormone synthesis, secretion and action		-3.5	2.4	4.1	30284	115	2098	19	0.91	0.21	111|846|1385|2776|4040|4326|5141|5142|5144|5332|5337|5578|6446|8600|9586|9826|9935|9943|64386	ADCY5|CASR|CREB1|GNAQ|LRP6|MMP17|PDE4A|PDE4B|PDE4D|PLCB4|PLD1|PRKCA|SGK1|TNFSF11|CREB5|ARHGEF11|MAFB|OXSR1|MMP25	-1.6
GO Biological Processes	GO:0006790	sulfur compound metabolic process	19_GO:0009987 cellular process	-3.5	1.8	3.8	30284	327	2098	40	1.9	0.3	31|32|55|2180|2328|2799|2940|3157|3425|4482|4524|4967|6448|6820|8509|8694|9348|10560|22901|23205|23382|23474|26227|51166|54898|55454|55711|55790|56922|57678|64174|64377|79690|80025|83401|84068|123876|138050|197322|441024	ACACA|ACACB|ACP3|ACSL1|FMO3|GNS|GSTA3|HMGCS1|IDUA|MSRA|MTHFR|OGDH|SGSH|SULT2B1|NDST2|DGAT1|NDST3|SLC19A2|ARSG|ACSBG1|AHCYL2|ETHE1|PHGDH|AADAT|ELOVL2|CSGALNACT2|FAR2|CSGALNACT1|MCCC1|GPAM|DPEP2|CHST8|GAL3ST4|PANK2|ELOVL3|SLC10A7|ACSM2A|HGSNAT|ACSF3|MTHFD2L	-1.6
GO Biological Processes	GO:0007193	adenylate cyclase-inhibiting G protein-coupled receptor signaling pathway	19_GO:0050896 response to stimulus	-3.5	2.7	4.2	30284	80	2098	15	0.71	0.18	111|846|1131|1902|2358|2913|2914|3361|4887|4988|5996|9590|11251|59340|122042	ADCY5|CASR|CHRM3|LPAR1|FPR2|GRM3|GRM4|HTR5A|NPY2R|OPRM1|RGS1|AKAP12|PTGDR2|HRH4|RXFP2	-1.6
GO Biological Processes	GO:0048839	inner ear development	19_GO:0032502 developmental process	-3.4	2	3.9	30284	202	2098	28	1.3	0.25	652|1301|1856|2103|2624|2737|3280|3516|3776|3777|4919|5048|6935|7007|8820|9481|9497|9935|10427|50508|51057|51761|54903|80184|81624|84059|84173|645104	BMP4|COL11A1|DVL2|ESRRB|GATA2|GLI3|HES1|RBPJ|KCNK2|KCNK3|ROR1|PAFAH1B1|ZEB1|TECTA|HESX1|SLC25A27|SLC4A7|MAFB|SEC24B|NOX3|WDPCP|ATP8A2|MKS1|CEP290|DIAPH3|ADGRV1|ELMOD3|CLRN2	-1.6
Reactome Gene Sets	R-HSA-9013406	RHOQ GTPase cycle		-3.4	3.3	4.4	30284	48	2098	11	0.52	0.16	2040|5058|5062|8773|9497|11060|23092|23380|55789|81624|143098	STOM|PAK1|PAK2|SNAP23|SLC4A7|WWP2|ARHGAP26|SRGAP2|DEPDC1B|DIAPH3|MPP7	-1.6
Reactome Gene Sets	R-HSA-112040	G-protein mediated events		-3.4	3.3	4.4	30284	48	2098	11	0.52	0.16	111|156|814|1385|2774|2776|5321|5332|5575|5578|26960	ADCY5|GRK2|CAMK4|CREB1|GNAL|GNAQ|PLA2G4A|PLCB4|PRKAR1B|PRKCA|NBEA	-1.6
WikiPathways	WP5420	ADHD and autism ASD pathways		-3.4	1.7	3.8	30284	371	2098	44	2.1	0.31	31|208|231|270|1268|2350|2555|2563|2776|2890|2891|2913|2914|3067|3362|3458|3620|3739|4524|4842|4988|5575|5578|6009|6324|6335|8470|8566|10369|10797|22863|22871|22941|23284|25902|27092|27255|50508|51166|55065|58512|80852|113278|441024	ACACA|AKT2|AKR1B1|AMPD1|CNR1|FOLR2|GABRA2|GABRD|GNAQ|GRIA1|GRIA2|GRM3|GRM4|HDC|HTR6|IFNG|IDO1|KCNA4|MTHFR|NOS1|OPRM1|PRKAR1B|PRKCA|RHEB|SCN1B|SCN9A|SORBS2|PDXK|CACNG2|MTHFD2|ATG14|NLGN1|SHANK2|ADGRL3|MTHFD1L|CACNG4|CNTN6|NOX3|AADAT|SLC52A1|DLGAP3|GRIP2|SLC52A3|MTHFD2L	-1.6
GO Biological Processes	GO:0032446	protein modification by small protein conjugation	19_GO:0009987 cellular process	-3.4	1.5	3.7	30284	667	2098	70	3.3	0.39	373|2534|4591|4734|5469|5903|7128|7322|7323|7336|7681|8315|8405|8451|8453|8945|9021|9520|9730|10425|10475|10612|11060|11342|22838|22978|23038|23077|23142|23321|23328|23338|23609|26046|26091|26094|26260|26268|26271|27304|29945|51506|51514|51564|51676|54797|55120|56929|57162|57542|64110|64326|64750|80067|80351|83737|84541|115294|115992|122773|127247|138065|140691|148203|162333|196403|205860|255488|…	TRIM23|FYN|TRIM37|NEDD4|MED1|RANBP2|TNFAIP3|UBE2D2|UBE2D3|UBE2V2|MKRN3|BRAP|SPOP|CUL4A|CUL2|BTRC|SOCS3|NPEPPS|DCAF1|ARIH2|TRIM38|TRIM3|WWP2|RNF13|RNF44|NT5C2|WDTC1|MYCBP2|DCUN1D4|TRIM2|SASH1|JADE2|MKRN2|LTN1|HERC4|DCAF4|FBXO25|FBXO9|FBXO5|MOCS3|ANAPC4|UFC1|DTL|HDAC7|ASB2|MED18|FANCL|FEM1C|PELI1|KLHL42|MAGEF1|COP1|SMURF2|DCAF17|TNKS2|ITCH|KBTBD8|PCMTD1|RNF166|KLHDC1|ASB17|RNF183|TRIM69|ZNF738|MARC…	-1.6
GO Biological Processes	GO:0008277	regulation of G protein-coupled receptor signaling pathway	19_GO:0050896 response to stimulus	-3.4	2.1	3.9	30284	163	2098	24	1.1	0.23	55|156|157|1407|2870|2922|3576|4842|5132|5141|5142|5144|5578|5997|5999|6011|6622|9628|11251|23349|23516|51304|54986|79823	ACP3|GRK2|GRK3|CRY1|GRK6|GRP|CXCL8|NOS1|PDC|PDE4A|PDE4B|PDE4D|PRKCA|RGS2|RGS4|GRK1|SNCA|RGS6|PTGDR2|PHF24|SLC39A14|ZDHHC3|ULK4|CAMKMT	-1.6
GO Biological Processes	GO:0061025	membrane fusion	19_GO:0009987 cellular process	-3.4	2.1	3.9	30284	163	2098	24	1.1	0.23	167|2350|4976|6622|7075|8676|8773|9218|25978|26276|29091|54586|54809|55968|63894|80183|80208|80230|81624|83871|84272|124912|135927|147650	CRISP1|FOLR2|OPA1|SNCA|TIE1|STX11|SNAP23|VAPA|CHMP2B|VPS33B|STXBP6|EQTN|SAMD9|NSFL1C|VIPAS39|RUBCNL|SPG11|RUFY1|DIAPH3|RAB34|YIPF4|SPACA3|LLCFC1|SPACA6	-1.6
GO Biological Processes	GO:0097305	response to alcohol	19_GO:0050896 response to stimulus	-3.4	1.8	3.8	30284	275	2098	35	1.7	0.28	2|31|111|841|1268|1385|1788|2534|2741|2776|2890|3060|3480|4040|4988|5465|5581|5737|5914|5997|5999|6279|6337|6363|6422|6446|7046|7988|23367|23514|54464|54762|57476|161823|284254	A2M|ACACA|ADCY5|CASP8|CNR1|CREB1|DNMT3A|FYN|GLRA1|GNAQ|GRIA1|HCRT|IGF1R|LRP6|OPRM1|PPARA|PRKCE|PTGFR|RARA|RGS2|RGS4|S100A8|SCNN1A|CCL19|SFRP1|SGK1|TGFBR1|ZNF212|LARP1|SPIDR|XRN1|GRAMD1C|GRAMD1B|MAPDA|DYNAP	-1.6
GO Biological Processes	GO:0140352	export from cell	19_GO:0051179 localization	-3.4	1.6	3.7	30284	495	2098	55	2.6	0.35	320|490|558|1081|1174|1385|2693|2864|2914|2922|3776|4818|4915|5002|5048|5058|5174|5243|5310|5539|5581|5873|6622|6836|6854|7052|7439|8111|8447|8448|8676|8773|8867|8938|9498|9515|9805|10257|10497|10814|22871|54586|54843|57829|64693|81615|84522|94120|116449|144165|284119|339302|376267|387597|644150	APBA1|ATP2B1|AXL|CGA|AP1S1|CREB1|GHSR|FFAR1|GRM4|GRP|KCNK2|NKG7|NTRK2|SLC22A18|PAFAH1B1|PAK1|PDZK1|ABCB1|PKD1|PPY|PRKCE|RAB27A|SNCA|SURF4|SYN2|TGM2|BEST1|GPR68|DOC2B|DOC2A|STX11|SNAP23|SYNJ1|BAIAP3|SLC4A8|STXBP5L|SCRN1|ABCC4|UNC13B|CPLX2|NLGN1|EQTN|SYTL2|ZP4|CTAGE1|TMEM163|JAGN1|SYTL3|CLNK|PRICKLE1|CAVIN1|CPLX4|RAB15|ILDR2|WIPF3	-1.6
GO Biological Processes	GO:0002763	positive regulation of myeloid leukocyte differentiation	19_GO:0002376 immune system process	-3.4	2.9	4.2	30284	64	2098	13	0.62	0.17	841|1385|2124|3059|3458|3567|4920|5457|5578|8111|8600|8737|9398	CASP8|CREB1|EVI2B|HCLS1|IFNG|IL5|ROR2|POU4F1|PRKCA|GPR68|TNFSF11|RIPK1|CD101	-1.6
GO Biological Processes	GO:0097306	cellular response to alcohol	19_GO:0050896 response to stimulus	-3.4	2.4	4	30284	107	2098	18	0.86	0.2	31|111|1385|1788|2741|3480|4040|5581|5737|6337|6422|6446|23367|23514|54464|54762|57476|284254	ACACA|ADCY5|CREB1|DNMT3A|GLRA1|IGF1R|LRP6|PRKCE|PTGFR|SCNN1A|SFRP1|SGK1|LARP1|SPIDR|XRN1|GRAMD1C|GRAMD1B|DYNAP	-1.6
Canonical Pathways	M30	PID HDAC CLASSII PATHWAY		-3.4	3.8	4.5	30284	34	2098	9	0.43	0.14	156|814|2099|2624|5903|8625|9734|51564|57763	GRK2|CAMK4|ESR1|GATA2|RANBP2|RFXANK|HDAC9|HDAC7|ANKRA2	-1.6
Reactome Gene Sets	R-HSA-5083635	Defective B3GALTL causes PpS		-3.4	3.8	4.5	30284	34	2098	9	0.43	0.14	7058|9509|11093|11174|54437|80731|81792|92949|170691	THBS2|ADAMTS2|ADAMTS13|ADAMTS6|SEMA5B|THSD7B|ADAMTS12|ADAMTSL1|ADAMTS17	-1.6
GO Biological Processes	GO:0048732	gland development	19_GO:0032502 developmental process	-3.4	1.7	3.7	30284	428	2098	49	2.3	0.33	208|652|1081|1102|1385|1459|1588|1999|2066|2099|2516|2624|2737|3200|3213|3232|3280|3516|4781|5310|5449|5469|5617|5618|5774|5914|6422|6670|6729|7046|7052|7477|7490|8600|8648|8820|8945|9914|9935|10718|10818|22890|54361|54576|55870|64220|79810|83606|390259	AKT2|BMP4|CGA|RCBTB2|CREB1|CSNK2A2|CYP19A1|ELF3|ERBB4|ESR1|NR5A1|GATA2|GLI3|HOXA3|HOXB3|HOXD3|HES1|RBPJ|NFIB|PKD1|POU1F1|MED1|PRL|PRLR|PTPN3|RARA|SFRP1|SP3|SRP54|TGFBR1|TGM2|WNT7B|WT1|TNFSF11|NCOA1|HESX1|BTRC|ATP2C2|MAFB|NRG3|FRS2|ZBTB1|WNT4|UGT1A8|ASH1L|STRA6|PTCD2|GUCD1|BSX	-1.6
GO Biological Processes	GO:1903531	negative regulation of secretion by cell	19_GO:0051179 localization	-3.4	2.2	3.9	30284	154	2098	23	1.1	0.23	1268|1407|2308|2693|2867|3071|3592|3667|4345|4544|4988|5211|6422|6622|8609|8832|9727|10062|29091|55691|64285|84522|84830	CNR1|CRY1|FOXO1|GHSR|FFAR2|NCKAP1L|IL12A|IRS1|CD200|MTNR1B|OPRM1|PFKL|SFRP1|SNCA|KLF7|CD84|RAB11FIP3|NR1H3|STXBP6|FRMD4A|RHBDF1|JAGN1|ADTRP	-1.6
GO Biological Processes	GO:1902850	microtubule cytoskeleton organization involved in mitosis	19_GO:0009987 cellular process	-3.4	2.2	4	30284	135	2098	21	1	0.22	1062|2009|3688|3837|5048|9371|9639|10252|10274|10464|11200|23122|54627|55125|55968|57562|79884|83541|144165|284403|729440	CENPE|EML1|ITGB1|KPNB1|PAFAH1B1|KIF3B|ARHGEF10|SPRY1|STAG1|PIBF1|CHEK2|CLASP2|MAP10|CEP192|NSFL1C|CEP126|MAP9|FAM110A|PRICKLE1|WDR62|CCDC61	-1.6
GO Biological Processes	GO:0050777	negative regulation of immune response	19_GO:0002376 immune system process	-3.4	2	3.8	30284	214	2098	29	1.4	0.25	2|941|969|2268|2302|2534|3071|3135|3428|3821|3824|4092|5169|5468|6504|7128|8764|10062|11005|23609|30009|51441|64092|80149|90865|127943|197358|201633|730249	A2M|CD80|CD69|FGR|FOXJ1|FYN|NCKAP1L|HLA-G|IFI16|KLRC1|KLRD1|SMAD7|ENPP3|PPARG|SLAMF1|TNFAIP3|TNFRSF14|NR1H3|SPINK5|MKRN2|TBX21|YTHDF2|SAMSN1|ZC3H12A|IL33|FCRLB|NLRC3|TIGIT|ACOD1	-1.6
WikiPathways	WP4803	Ciliopathies		-3.4	2	3.9	30284	184	2098	26	1.2	0.24	1768|2737|5310|10464|22897|23247|23639|27152|29922|51057|51098|54585|54903|55112|55130|55764|57096|65250|80184|83479|83861|85478|91147|146057|221322|347736	DNAH6|GLI3|PKD1|PIBF1|CEP164|KATNIP|DNAAF11|INTU|NME7|WDPCP|IFT52|LZTFL1|MKS1|DYNC2I1|ODAD2|IFT122|RPGRIP1|CPLANE1|CEP290|DDX59|RSPH3|CCDC65|TMEM67|TTBK2|TBC1D32|NME9	-1.6
Reactome Gene Sets	R-HSA-1483257	Phospholipid metabolism		-3.4	2	3.8	30284	194	2098	27	1.3	0.25	1459|5321|5337|5783|8694|8821|8867|8898|9107|10554|22876|23533|25816|56261|56895|57678|79837|79887|80230|84725|114884|123745|133121|149998|154141|162466|255189	CSNK2A2|PLA2G4A|PLD1|PTPN13|DGAT1|INPP4B|SYNJ1|MTMR2|MTMR6|AGPAT1|INPP5F|PIK3R5|TNFAIP8|GPCPD1|AGPAT4|GPAM|PIP4K2C|PLBD1|RUFY1|PLEKHA8|OSBPL10|PLA2G4E|ENPP6|LIPI|MBOAT1|PHOSPHO1|PLA2G4F	-1.6
WikiPathways	WP2328	Allograft rejection		-3.4	2.6	4.1	30284	90	2098	16	0.76	0.19	730|841|941|1459|1493|3117|3127|3135|3458|3552|3567|3576|3592|5243|6363|55825	C7|CASP8|CD80|CSNK2A2|CTLA4|HLA-DQA1|HLA-DRB5|HLA-G|IFNG|IL1A|IL5|CXCL8|IL12A|ABCB1|CCL19|PECR	-1.6
GO Biological Processes	GO:0006606	protein import into nucleus	19_GO:0051179 localization	-3.4	2.3	4	30284	117	2098	19	0.91	0.21	2737|3837|5469|5903|6396|6788|7175|9688|9883|10762|23633|26060|30000|64901|79902|80208|90865|144165|653489	GLI3|KPNB1|MED1|RANBP2|SEC13|STK3|TPR|NUP93|POM121|NUP50|KPNA6|APPL1|TNPO2|RANBP17|NUP85|SPG11|IL33|PRICKLE1|RGPD3	-1.6
GO Biological Processes	GO:0007052	mitotic spindle organization	19_GO:0009987 cellular process	-3.4	2.5	4	30284	99	2098	17	0.81	0.2	1062|2009|3837|9371|9639|10274|10464|11200|23122|54627|55125|57562|79884|83541|144165|284403|729440	CENPE|EML1|KPNB1|KIF3B|ARHGEF10|STAG1|PIBF1|CHEK2|CLASP2|MAP10|CEP192|CEP126|MAP9|FAM110A|PRICKLE1|WDR62|CCDC61	-1.6
GO Biological Processes	GO:0008610	lipid biosynthetic process	19_GO:0009987 cellular process	-3.4	1.5	3.6	30284	602	2098	64	3.1	0.38	31|32|231|336|1585|1588|2180|2528|3157|5321|5337|5407|5469|5618|6309|7357|7903|8694|8707|8821|8867|8898|9107|9218|9807|10170|10554|10858|22863|22876|23167|23205|25979|51170|51196|51302|51478|51604|53630|53947|54898|55301|55711|55825|56624|56895|57217|57678|79690|79837|80168|83401|83723|93210|114883|119548|123876|127550|132001|149998|154141|197322|255189|374462	ACACA|ACACB|AKR1B1|APOA2|CYP11B2|CYP19A1|ACSL1|FUT6|HMGCS1|PLA2G4A|PLD1|PNLIPRP1|MED1|PRLR|SC5D|UGCG|ST8SIA4|DGAT1|B3GALT2|INPP4B|SYNJ1|MTMR2|MTMR6|VAPA|IP6K1|DHRS9|AGPAT1|CYP46A1|ATG14|INPP5F|EFR3A|ACSBG1|DHRS7B|HSD17B11|PLCE1|CYP39A1|HSD17B7|PIGT|BCO1|A4GALT|ELOVL2|OLAH|FAR2|PECR|ASAH2|AGPAT4|TTC7A|GPAM|GAL3ST4|PIP4K2C|MOGAT2|ELOVL3|TLCD3B|PGAP3|OSBPL9|PNLIPRP3|ACSM2A|A3GALT2|TAMM41|LIPI|MBOAT1…	-1.6
Reactome Gene Sets	R-HSA-438064	Post NMDA receptor activation events		-3.3	2.9	4.2	30284	65	2098	13	0.62	0.17	814|1385|2066|2890|2891|4893|5575|5923|5924|6196|84617|84790|347688	CAMK4|CREB1|ERBB4|GRIA1|GRIA2|NRAS|PRKAR1B|RASGRF1|RASGRF2|RPS6KA2|TUBB6|TUBA1C|TUBB8	-1.6
GO Biological Processes	GO:0032655	regulation of interleukin-12 production	19_GO:0032501 multicellular organismal process	-3.3	2.9	4.2	30284	65	2098	13	0.62	0.17	948|3135|3394|3458|3620|4210|5600|6363|6504|10464|23139|27086|201633	CD36|HLA-G|IRF8|IFNG|IDO1|MEFV|MAPK11|CCL19|SLAMF1|PIBF1|MAST2|FOXP1|TIGIT	-1.6
GO Biological Processes	GO:1905515	non-motile cilium assembly	19_GO:0009987 cellular process	-3.3	3	4.2	30284	57	2098	12	0.57	0.16	10464|11190|27152|51098|54903|55764|55835|57096|57216|57562|80184|221322	PIBF1|CEP250|INTU|IFT52|MKS1|IFT122|CPAP|RPGRIP1|VANGL2|CEP126|CEP290|TBC1D32	-1.5
GO Biological Processes	GO:0007163	establishment or maintenance of cell polarity	19_GO:0009987 cellular process	-3.3	2	3.8	30284	205	2098	28	1.3	0.25	2302|3071|3280|3480|3688|3834|5048|5310|6363|7477|8729|9053|9265|9267|9826|10252|10487|10494|10615|23122|23221|29780|55691|55968|81624|85440|143098|144165	FOXJ1|NCKAP1L|HES1|IGF1R|ITGB1|KIF25|PAFAH1B1|PKD1|CCL19|WNT7B|GBF1|MAP7|CYTH3|CYTH1|ARHGEF11|SPRY1|CAP1|STK25|SPAG5|CLASP2|RHOBTB2|PARVB|FRMD4A|NSFL1C|DIAPH3|DOCK7|MPP7|PRICKLE1	-1.5
GO Biological Processes	GO:0010498	proteasomal protein catabolic process	19_GO:0009987 cellular process	-3.3	1.6	3.6	30284	454	2098	51	2.4	0.34	5690|5705|5713|5886|7323|7917|8405|8451|8453|8945|9112|9147|9730|9928|10425|10475|10612|10973|11060|23321|23753|26046|26268|29945|30009|51514|51676|54442|55432|55968|56929|57162|57542|57626|64326|64750|64777|80232|80343|83590|83737|84236|84301|84541|84961|91147|122773|153830|285533|339745|400735	PSMB2|PSMC5|PSMD7|RAD23A|UBE2D3|BAG6|SPOP|CUL4A|CUL2|BTRC|MTA1|NEMF|DCAF1|KIF14|ARIH2|TRIM38|TRIM3|ASCC3|WWP2|TRIM2|SDF2L1|LTN1|FBXO9|ANAPC4|TBX21|DTL|ASB2|KCTD5|YOD1|NSFL1C|FEM1C|PELI1|KLHL42|KLHL1|COP1|SMURF2|RMND5B|WDR26|SEL1L2|TMUB1|ITCH|RHBDD1|DDI2|KBTBD8|FBXL20|TMEM67|KLHDC1|RNF145|RNF175|SPOPL|PRAMEF4	-1.5
GO Biological Processes	GO:0043161	proteasome-mediated ubiquitin-dependent protein catabolic process	19_GO:0009987 cellular process	-3.3	1.7	3.7	30284	365	2098	43	2	0.31	5690|5705|5713|5886|7323|7917|8405|8451|8453|8945|9112|9147|9730|9928|10425|10475|10612|10973|11060|23321|26046|26268|29945|30009|51514|51676|54442|55968|56929|57162|57542|57626|64326|64750|64777|80232|83737|84541|84961|122773|153830|339745|400735	PSMB2|PSMC5|PSMD7|RAD23A|UBE2D3|BAG6|SPOP|CUL4A|CUL2|BTRC|MTA1|NEMF|DCAF1|KIF14|ARIH2|TRIM38|TRIM3|ASCC3|WWP2|TRIM2|LTN1|FBXO9|ANAPC4|TBX21|DTL|ASB2|KCTD5|NSFL1C|FEM1C|PELI1|KLHL42|KLHL1|COP1|SMURF2|RMND5B|WDR26|ITCH|KBTBD8|FBXL20|KLHDC1|RNF145|SPOPL|PRAMEF4	-1.5
GO Biological Processes	GO:0090660	cerebrospinal fluid circulation	19_GO:0051179 localization	-3.3	5.4	4.8	30284	16	2098	6	0.29	0.12	361|23247|23639|25790|79582|200373	AQP4|KATNIP|DNAAF11|CFAP45|SPAG16|CFAP221	-1.5
GO Biological Processes	GO:0051969	regulation of transmission of nerve impulse	19_GO:0032501 multicellular organismal process	-3.3	5.4	4.8	30284	16	2098	6	0.29	0.12	2257|2693|2741|2859|3060|4544	FGF12|GHSR|GLRA1|GPR35|HCRT|MTNR1B	-1.5
WikiPathways	WP289	Myometrial relaxation and contraction pathways		-3.3	2.1	3.9	30284	156	2098	23	1.1	0.23	111|466|1385|1902|2776|2870|4635|4842|5142|5144|5570|5575|5578|5581|5996|5997|5999|6262|9628|23764|26575|57007|122042	ADCY5|ATF1|CREB1|LPAR1|GNAQ|GRK6|MYL4|NOS1|PDE4B|PDE4D|PKIB|PRKAR1B|PRKCA|PRKCE|RGS1|RGS2|RGS4|RYR2|RGS6|MAFF|RGS17|ACKR3|RXFP2	-1.5
GO Biological Processes	GO:0043122	regulation of canonical NF-kappaB signal transduction	19_GO:0050896 response to stimulus	-3.3	1.8	3.7	30284	300	2098	37	1.8	0.29	841|948|1902|2099|2280|3552|4055|4919|5581|5617|6285|6363|7128|7187|8600|8737|8837|8945|9218|10333|10392|10475|10725|10771|23476|26057|51523|54503|57162|57449|79092|79155|80149|91662|197358|345611|497661	CASP8|CD36|LPAR1|ESR1|FKBP1A|IL1A|LTBR|ROR1|PRKCE|PRL|S100B|CCL19|TNFAIP3|TRAF3|TNFSF11|RIPK1|CFLAR|BTRC|VAPA|TLR6|NOD1|TRIM38|NFAT5|ZMYND11|BRD4|ANKRD17|CXXC5|ZDHHC13|PELI1|PLEKHG5|CARD14|TNIP2|ZC3H12A|NLRP12|NLRC3|IRGM|C18orf32	-1.5
Reactome Gene Sets	R-HSA-5173214	O-glycosylation of TSR domain-containing proteins		-3.3	3.7	4.4	30284	35	2098	9	0.43	0.14	7058|9509|11093|11174|54437|80731|81792|92949|170691	THBS2|ADAMTS2|ADAMTS13|ADAMTS6|SEMA5B|THSD7B|ADAMTS12|ADAMTSL1|ADAMTS17	-1.5
GO Biological Processes	GO:0002717	positive regulation of natural killer cell mediated immunity	19_GO:0044419 biological process involved in interspecies interaction between organisms	-3.3	3.7	4.4	30284	35	2098	9	0.43	0.14	3135|3592|3821|3824|7409|10666|116449|135250|259197	HLA-G|IL12A|KLRC1|KLRD1|VAV1|CD226|CLNK|RAET1E|NCR3	-1.5
GO Biological Processes	GO:0050954	sensory perception of mechanical stimulus	19_GO:0032501 multicellular organismal process	-3.3	2	3.8	30284	196	2098	27	1.3	0.25	1301|2534|3776|4036|4155|4640|4914|4919|5269|6335|7007|23349|23621|53405|57214|57731|79905|81624|84059|84173|89797|113278|125336|146183|374462|644168|645104	COL11A1|FYN|KCNK2|LRP2|MBP|MYO1A|NTRK1|ROR1|SERPINB6|SCN9A|TECTA|PHF24|BACE1|CLIC5|CEMIP|SPTBN4|TMC7|DIAPH3|ADGRV1|ELMOD3|NAV2|SLC52A3|LOXHD1|OTOA|PTPRQ|DRGX|CLRN2	-1.5
Reactome Gene Sets	R-HSA-9013404	RAC2 GTPase cycle		-3.3	2.7	4.1	30284	74	2098	14	0.67	0.18	29|3071|3688|3998|5058|5062|7074|7409|23092|55619|55789|80728|81624|143098	ABR|NCKAP1L|ITGB1|LMAN1|PAK1|PAK2|TIAM1|VAV1|ARHGAP26|DOCK10|DEPDC1B|ARHGAP39|DIAPH3|MPP7	-1.5
Reactome Gene Sets	R-HSA-2206281	Mucopolysaccharidoses		-3.3	6.6	5	30284	11	2098	5	0.24	0.11	2588|2799|3425|6448|138050	GALNS|GNS|IDUA|SGSH|HGSNAT	-1.5
GO Biological Processes	GO:0071028	nuclear mRNA surveillance	19_GO:0048519 negative regulation of biological process	-3.3	6.6	5	30284	11	2098	5	0.24	0.11	5394|22894|23016|54464|84186	EXOSC10|DIS3|EXOSC7|XRN1|ZCCHC7	-1.5
GO Biological Processes	GO:0072124	regulation of glomerular mesangial cell proliferation	19_GO:0032502 developmental process	-3.3	6.6	5	30284	11	2098	5	0.24	0.11	652|7490|8710|8837|80310	BMP4|WT1|SERPINB7|CFLAR|PDGFD	-1.5
GO Biological Processes	GO:0007162	negative regulation of cell adhesion	19_GO:0048519 negative regulation of biological process	-3.3	1.8	3.7	30284	312	2098	38	1.8	0.29	652|941|969|1493|1600|2302|2737|3135|3273|3620|4092|4155|5465|5800|6695|6904|8763|8764|10507|11146|23122|23654|30009|51441|53616|55435|57162|64600|79679|80149|83737|84830|84959|114897|168002|201633|387597|441864	BMP4|CD80|CD69|CTLA4|DAB1|FOXJ1|GLI3|HLA-G|HRG|IDO1|SMAD7|MBP|PPARA|PTPRO|SPOCK1|TBCD|CD164|TNFRSF14|SEMA4D|GLMN|CLASP2|PLXNB2|TBX21|YTHDF2|ADAM22|AP1AR|PELI1|PLA2G2F|VTCN1|ZC3H12A|ITCH|ADTRP|UBASH3B|C1QTNF1|DACT2|TIGIT|ILDR2|TARM1	-1.5
GO Biological Processes	GO:0060113	inner ear receptor cell differentiation	19_GO:0032502 developmental process	-3.3	2.8	4.1	30284	66	2098	13	0.62	0.17	652|3280|3516|5048|7007|9497|10427|51057|54903|81624|84059|84173|645104	BMP4|HES1|RBPJ|PAFAH1B1|TECTA|SLC4A7|SEC24B|WDPCP|MKS1|DIAPH3|ADGRV1|ELMOD3|CLRN2	-1.5
GO Biological Processes	GO:0002791	regulation of peptide secretion	19_GO:0051179 localization	-3.3	2	3.8	30284	207	2098	28	1.3	0.25	111|640|846|1131|1268|2308|2693|2864|2867|2922|3458|3667|4544|5211|5578|5581|6279|6422|7074|8111|8447|8600|8609|8938|23178|29850|65220|84522	ADCY5|BLK|CASR|CHRM3|CNR1|FOXO1|GHSR|FFAR1|FFAR2|GRP|IFNG|IRS1|MTNR1B|PFKL|PRKCA|PRKCE|S100A8|SFRP1|TIAM1|GPR68|DOC2B|TNFSF11|KLF7|BAIAP3|PASK|TRPM5|NADK|JAGN1	-1.5
GO Biological Processes	GO:0060537	muscle tissue development	19_GO:0032502 developmental process	-3.3	1.7	3.6	30284	356	2098	42	2	0.31	652|688|1301|1827|2274|2280|3516|3688|4036|4092|4634|4729|4868|5079|5457|5469|5600|5914|6262|7046|7490|8470|8837|10021|10052|10529|10848|23345|23414|23764|51676|56261|64220|79810|80208|84525|84700|113622|140465|144165|196541|246329	BMP4|KLF5|COL11A1|RCAN1|FHL2|FKBP1A|RBPJ|ITGB1|LRP2|SMAD7|MYL3|NDUFV2|NPHS1|PAX5|POU4F1|MED1|MAPK11|RARA|RYR2|TGFBR1|WT1|SORBS2|CFLAR|HCN4|GJC1|NEBL|PPP1R13L|SYNE1|ZFPM2|MAFF|ASB2|GPCPD1|STRA6|PTCD2|SPG11|HOPX|MYO18B|ADPRHL1|MYL6B|PRICKLE1|METTL21C|STAC3	-1.5
GO Biological Processes	GO:0014020	primary neural tube formation	19_GO:0032502 developmental process	-3.3	2.5	4	30284	92	2098	16	0.76	0.19	652|1856|4036|4524|4976|5914|6422|7798|10427|11146|23654|25902|54903|55764|57216|144165	BMP4|DVL2|LRP2|MTHFR|OPA1|RARA|SFRP1|LUZP1|SEC24B|GLMN|PLXNB2|MTHFD1L|MKS1|IFT122|VANGL2|PRICKLE1	-1.5
GO Biological Processes	GO:1901888	regulation of cell junction assembly	19_GO:0050789 regulation of biological process	-3.3	1.8	3.7	30284	270	2098	34	1.6	0.28	2045|2693|2889|2895|3273|4914|4915|5783|5789|6422|6622|7058|8292|8861|10160|10507|11178|22871|22998|23077|23122|23394|26999|51057|51225|54361|55209|55619|57468|64218|84525|144165|158038|647135	EPHA7|GHSR|RAPGEF1|GRID2|HRG|NTRK1|NTRK2|PTPN13|PTPRD|SFRP1|SNCA|THBS2|COLQ|LDB1|FARP1|SEMA4D|LZTS1|NLGN1|LIMCH1|MYCBP2|CLASP2|ADNP|CYFIP2|WDPCP|ABI3|WNT4|SETD5|DOCK10|SLC12A5|SEMA4A|HOPX|PRICKLE1|LINGO2|SRGAP2B	-1.5
GO Biological Processes	GO:0030048	actin filament-based movement	19_GO:0009987 cellular process	-3.3	2.4	3.9	30284	101	2098	17	0.81	0.2	2257|2934|3781|4430|4628|4640|4650|6262|6324|6335|7798|10052|10630|22998|23224|122786|140465	FGF12|GSN|KCNN2|MYO1B|MYH10|MYO1A|MYO9B|RYR2|SCN1B|SCN9A|LUZP1|GJC1|PDPN|LIMCH1|SYNE2|FRMD6|MYL6B	-1.5
Reactome Gene Sets	R-HSA-500792	GPCR ligand binding		-3.3	1.6	3.6	30284	446	2098	50	2.4	0.33	846|1081|1131|1237|1268|1902|2358|2359|2793|2829|2859|2864|2867|2913|2914|2922|3060|3269|3361|3362|3576|3579|3627|3973|4544|4887|5539|5737|6010|6363|6753|6846|6863|7477|7482|8111|9287|9934|10161|10803|11251|27202|30817|50832|50840|54361|57007|59340|122042|338442	CASR|CGA|CHRM3|CCR8|CNR1|LPAR1|FPR2|FPR3|GNGT2|XCR1|GPR35|FFAR1|FFAR2|GRM3|GRM4|GRP|HCRT|HRH1|HTR5A|HTR6|CXCL8|CXCR2|CXCL10|LHCGR|MTNR1B|NPY2R|PPY|PTGFR|RHO|CCL19|SSTR3|XCL2|TAC1|WNT7B|WNT2B|GPR68|TAAR2|P2RY14|LPAR6|CCR9|PTGDR2|C5AR2|ADGRE2|TAS2R4|TAS2R14|WNT4|ACKR3|HRH4|RXFP2|HCAR2	-1.5
Reactome Gene Sets	R-HSA-442755	Activation of NMDA receptors and postsynaptic events		-3.2	2.7	4	30284	75	2098	14	0.67	0.18	814|1385|2066|2890|2891|4893|5575|5923|5924|6196|26960|84617|84790|347688	CAMK4|CREB1|ERBB4|GRIA1|GRIA2|NRAS|PRKAR1B|RASGRF1|RASGRF2|RPS6KA2|NBEA|TUBB6|TUBA1C|TUBB8	-1.5
GO Biological Processes	GO:0032869	cellular response to insulin stimulus	19_GO:0050896 response to stimulus	-3.2	2	3.7	30284	198	2098	27	1.3	0.25	208|558|2045|2066|2308|2549|2693|3480|3667|4914|4915|4920|5166|5315|5468|7075|8837|9564|9734|9882|10603|23038|23516|26060|64506|132864|285220	AKT2|AXL|EPHA7|ERBB4|FOXO1|GAB1|GHSR|IGF1R|IRS1|NTRK1|NTRK2|ROR2|PDK4|PKM|PPARG|TIE1|CFLAR|BCAR1|HDAC9|TBC1D4|SH2B2|WDTC1|SLC39A14|APPL1|CPEB1|CPEB2|EPHA6	-1.5
GO Biological Processes	GO:0007281	germ cell development	19_GO:0022414 reproductive process	-3.2	1.7	3.6	30284	380	2098	44	2.1	0.31	639|652|658|1788|2176|2189|2528|3268|4292|5048|5914|7490|9425|10658|22862|23424|26108|26256|26271|51441|51742|54361|54496|54852|54970|55779|57683|79582|80025|84071|84229|120935|122042|124626|126859|132141|168391|200373|283417|284071|339834|346673|347688|388553	PRDM1|BMP4|BMPR1B|DNMT3A|FANCC|FANCG|FUT6|AGFG2|MLH1|PAFAH1B1|RARA|WT1|CDYL|CELF1|FNDC3A|TDRD7|PYGO1|CABYR|FBXO5|YTHDF2|ARID4B|WNT4|PRMT7|PAQR5|TTC12|CFAP44|ZDBF2|SPAG16|PANK2|ARMC2|DRC7|CCDC38|RXFP2|ZPBP2|AXDND1|IQCF1|GALNTL5|CFAP221|DPY19L2|MEIOC|IHO1|STRA8|TUBB8|MEIOSIN	-1.5
Reactome Gene Sets	R-HSA-199977	ER to Golgi Anterograde Transport		-3.2	2.2	3.8	30284	139	2098	21	1	0.22	830|832|2804|2890|3998|7109|8729|9632|10427|10466|10945|22796|23243|51143|57731|83696|84617|84790|91949|149111|347688	CAPZA2|CAPZB|GOLGB1|GRIA1|LMAN1|TRAPPC10|GBF1|SEC24C|SEC24B|COG5|KDELR1|COG2|ANKRD28|DYNC1LI1|SPTBN4|TRAPPC9|TUBB6|TUBA1C|COG7|CNIH3|TUBB8	-1.5
GO Biological Processes	GO:0046328	regulation of JNK cascade	19_GO:0050896 response to stimulus	-3.2	2.2	3.8	30284	139	2098	21	1	0.22	1856|2122|3480|3552|4055|5048|6363|6504|6788|7477|8600|8737|9770|10371|10392|10771|11342|54986|83737|84766|107986096	DVL2|MECOM|IGF1R|IL1A|LTBR|PAFAH1B1|CCL19|SLAMF1|STK3|WNT7B|TNFSF11|RIPK1|RASSF2|SEMA3A|NOD1|ZMYND11|RNF13|ULK4|ITCH|CRACR2A|MDFIC2	-1.5
GO Biological Processes	GO:0002088	lens development in camera-type eye	19_GO:0032502 developmental process	-3.2	2.6	4	30284	84	2098	15	0.71	0.18	652|1412|1420|2703|4284|5469|7046|7111|7477|7482|10818|23424|81029|131544|221322	BMP4|CRYBA2|CRYGC|GJA8|MIP|MED1|TGFBR1|TMOD1|WNT7B|WNT2B|FRS2|TDRD7|WNT5B|CRYBG3|TBC1D32	-1.5
GO Biological Processes	GO:0030032	lamellipodium assembly	19_GO:0009987 cellular process	-3.2	3.6	4.3	30284	36	2098	9	0.43	0.14	832|3688|3983|4690|5800|23380|29780|79902|123720	CAPZB|ITGB1|ABLIM1|NCK1|PTPRO|SRGAP2|PARVB|NUP85|WHAMM	-1.4
Reactome Gene Sets	R-HSA-9013408	RHOG GTPase cycle		-3.2	2.9	4.1	30284	59	2098	12	0.57	0.16	3688|3954|3998|5062|5337|7409|8997|55789|63916|80728|81624|143098	ITGB1|LETM1|LMAN1|PAK2|PLD1|VAV1|KALRN|DEPDC1B|ELMO2|ARHGAP39|DIAPH3|MPP7	-1.4
Reactome Gene Sets	R-HSA-9013026	RHOB GTPase cycle		-3.2	2.9	4.1	30284	59	2098	12	0.57	0.16	29|2040|4650|8773|9639|23092|55160|55789|80728|81624|90627|284119	ABR|STOM|MYO9B|SNAP23|ARHGEF10|ARHGAP26|ARHGEF10L|DEPDC1B|ARHGAP39|DIAPH3|STARD13|CAVIN1	-1.4
KEGG Pathway	hsa04080	Neuroactive ligand-receptor interaction		-3.2	1.7	3.6	30284	370	2098	43	2	0.31	1081|1131|1145|1268|1902|2358|2359|2555|2563|2693|2741|2859|2890|2891|2895|2897|2913|2914|2922|3060|3269|3361|3362|3973|4544|4887|4988|5539|5617|5618|5645|5737|6753|6863|8973|9127|9287|9934|10161|59340|122042|130576|200959	CGA|CHRM3|CHRNE|CNR1|LPAR1|FPR2|FPR3|GABRA2|GABRD|GHSR|GLRA1|GPR35|GRIA1|GRIA2|GRID2|GRIK1|GRM3|GRM4|GRP|HCRT|HRH1|HTR5A|HTR6|LHCGR|MTNR1B|NPY2R|OPRM1|PPY|PRL|PRLR|PRSS2|PTGFR|SSTR3|TAC1|CHRNA6|P2RX6|TAAR2|P2RY14|LPAR6|HRH4|RXFP2|LYPD6B|GABRR3	-1.4
GO Biological Processes	GO:0051251	positive regulation of lymphocyte activation	19_GO:0002376 immune system process	-3.2	1.7	3.6	30284	337	2098	40	1.9	0.3	558|921|923|941|2534|2737|3071|3117|3127|3135|3280|3458|3552|3567|3592|4292|4690|4976|5618|5914|6363|6504|6604|7409|8600|8764|9580|9840|10673|11148|22890|23476|30009|55012|55193|57162|57678|57829|79155|79679	AXL|CD5|CD6|CD80|FYN|GLI3|NCKAP1L|HLA-DQA1|HLA-DRB5|HLA-G|HES1|IFNG|IL1A|IL5|IL12A|MLH1|NCK1|OPA1|PRLR|RARA|CCL19|SLAMF1|SMARCD3|VAV1|TNFSF11|TNFRSF14|SOX13|TESPA1|TNFSF13B|HHLA2|ZBTB1|BRD4|TBX21|PPP2R3C|PBRM1|PELI1|GPAM|ZP4|TNIP2|VTCN1	-1.4
GO Biological Processes	GO:0007389	pattern specification process	19_GO:0032502 developmental process	-3.2	1.6	3.5	30284	461	2098	51	2.4	0.34	652|658|1856|2066|2186|2302|2528|2737|3200|3213|3223|3232|3280|3516|3975|4036|6422|6604|6781|6862|6935|7046|7477|7482|7490|7703|8831|8861|9371|9935|10718|10818|22823|23272|23424|23639|25790|27152|29922|50805|51098|51676|54903|55130|55764|56917|57216|57453|57801|144165|221322	BMP4|BMPR1B|DVL2|ERBB4|BPTF|FOXJ1|FUT6|GLI3|HOXA3|HOXB3|HOXC6|HOXD3|HES1|RBPJ|LHX1|LRP2|SFRP1|SMARCD3|STC1|TBXT|ZEB1|TGFBR1|WNT7B|WNT2B|WT1|PCGF2|SYNGAP1|LDB1|KIF3B|MAFB|NRG3|FRS2|MTF2|TASOR|TDRD7|DNAAF11|CFAP45|INTU|NME7|IRX4|IFT52|ASB2|MKS1|ODAD2|IFT122|MEIS3|VANGL2|DSCAML1|HES4|PRICKLE1|TBC1D32	-1.4
GO Biological Processes	GO:0030335	positive regulation of cell migration	19_GO:0040011 locomotion	-3.2	1.5	3.5	30284	600	2098	63	3	0.37	208|652|841|949|1081|1902|2246|2268|2358|2549|2624|3071|3346|3458|3480|3552|3576|3579|3592|3627|3688|3918|4920|5058|5578|5581|6363|6504|6846|7046|7060|7074|7803|8482|8764|9564|9590|9734|9943|10371|10507|10630|23122|23224|23328|23587|26271|27086|51564|54437|54453|54566|57007|57214|64218|64750|80031|80149|80310|81029|85440|284403|440335	AKT2|BMP4|CASP8|SCARB1|CGA|LPAR1|FGF1|FGR|FPR2|GAB1|GATA2|NCKAP1L|HTN1|IFNG|IGF1R|IL1A|CXCL8|CXCR2|IL12A|CXCL10|ITGB1|LAMC2|ROR2|PAK1|PRKCA|PRKCE|CCL19|SLAMF1|XCL2|TGFBR1|THBS4|TIAM1|PTP4A1|SEMA7A|TNFRSF14|BCAR1|AKAP12|HDAC9|OXSR1|SEMA3A|SEMA4D|PDPN|CLASP2|SYNE2|SASH1|ELP5|FBXO5|FOXP1|HDAC7|SEMA5B|RIN2|EPB41L4B|ACKR3|CEMIP|SEMA4A|SMURF2|SEMA6D|ZC3H12A|PDGFD|WNT5B|DOCK7|WDR62|SMIM22	-1.4
GO Biological Processes	GO:0034504	protein localization to nucleus	19_GO:0051179 localization	-3.2	1.9	3.7	30284	200	2098	27	1.3	0.25	2516|2737|3837|5469|5903|6396|6788|7175|9688|9883|10762|23345|23399|23633|26060|26108|30000|54623|55035|55127|55135|64901|79902|80208|90865|144165|653489	NR5A1|GLI3|KPNB1|MED1|RANBP2|SEC13|STK3|TPR|NUP93|POM121|NUP50|SYNE1|CTDNEP1|KPNA6|APPL1|PYGO1|TNPO2|PAF1|NOL8|HEATR1|WRAP53|RANBP17|NUP85|SPG11|IL33|PRICKLE1|RGPD3	-1.4
GO Biological Processes	GO:0038096	Fc-gamma receptor signaling pathway involved in phagocytosis	19_GO:0002376 immune system process	-3.2	4.4	4.4	30284	23	2098	7	0.33	0.13	2268|2534|3458|5058|5581|7409|196051	FGR|FYN|IFNG|PAK1|PRKCE|VAV1|PLPP4	-1.4
GO Biological Processes	GO:0002433	immune response-regulating cell surface receptor signaling pathway involved in phagocytosis	19_GO:0002376 immune system process	-3.2	4.4	4.4	30284	23	2098	7	0.33	0.13	2268|2534|3458|5058|5581|7409|196051	FGR|FYN|IFNG|PAK1|PRKCE|VAV1|PLPP4	-1.4
WikiPathways	WP4815	Glycosaminoglycan degradation		-3.2	5.1	4.6	30284	17	2098	6	0.29	0.12	2588|2799|3425|6448|60495|138050	GALNS|GNS|IDUA|SGSH|HPSE2|HGSNAT	-1.4
GO Biological Processes	GO:0035728	response to hepatocyte growth factor	19_GO:0050896 response to stimulus	-3.2	5.1	4.6	30284	17	2098	6	0.29	0.12	846|1385|2549|5469|9564|26060	CASR|CREB1|GAB1|MED1|BCAR1|APPL1	-1.4
GO Biological Processes	GO:0030852	regulation of granulocyte differentiation	19_GO:0002376 immune system process	-3.2	5.1	4.6	30284	17	2098	6	0.29	0.12	2124|3059|3567|5914|8451|140685	EVI2B|HCLS1|IL5|RARA|CUL4A|ZBTB46	-1.4
GO Biological Processes	GO:0032940	secretion by cell	19_GO:0051179 localization	-3.2	1.6	3.5	30284	428	2098	48	2.3	0.33	320|558|1081|1174|1385|2693|2864|2914|2922|3776|4818|4915|5048|5058|5539|5581|5873|6622|6854|7052|7439|8111|8447|8448|8676|8773|8867|8938|9498|9515|9805|10257|10497|10814|22871|54586|54843|57829|64693|84522|94120|116449|144165|284119|339302|376267|387597|644150	APBA1|AXL|CGA|AP1S1|CREB1|GHSR|FFAR1|GRM4|GRP|KCNK2|NKG7|NTRK2|PAFAH1B1|PAK1|PPY|PRKCE|RAB27A|SNCA|SYN2|TGM2|BEST1|GPR68|DOC2B|DOC2A|STX11|SNAP23|SYNJ1|BAIAP3|SLC4A8|STXBP5L|SCRN1|ABCC4|UNC13B|CPLX2|NLGN1|EQTN|SYTL2|ZP4|CTAGE1|JAGN1|SYTL3|CLNK|PRICKLE1|CAVIN1|CPLX4|RAB15|ILDR2|WIPF3	-1.4
GO Biological Processes	GO:0006650	glycerophospholipid metabolic process	19_GO:0009987 cellular process	-3.1	1.8	3.6	30284	285	2098	35	1.7	0.28	336|5048|5321|5332|5337|8821|8867|8898|9107|9807|10062|10554|22863|22876|23167|23533|25979|27163|51196|51604|56261|56895|57217|57678|64600|79837|93210|114884|123745|132001|133121|149998|154141|255189|374462	APOA2|PAFAH1B1|PLA2G4A|PLCB4|PLD1|INPP4B|SYNJ1|MTMR2|MTMR6|IP6K1|NR1H3|AGPAT1|ATG14|INPP5F|EFR3A|PIK3R5|DHRS7B|NAAA|PLCE1|PIGT|GPCPD1|AGPAT4|TTC7A|GPAM|PLA2G2F|PIP4K2C|PGAP3|OSBPL10|PLA2G4E|TAMM41|ENPP6|LIPI|MBOAT1|PLA2G4F|PTPRQ	-1.4
WikiPathways	WP4549	Fragile X syndrome		-3.1	2.2	3.8	30284	122	2098	19	0.91	0.21	814|1212|1268|1385|2534|2549|2563|2890|2891|4915|5578|5909|6009|6457|8831|26999|58512|80852|107080638	CAMK4|CLTB|CNR1|CREB1|FYN|GAB1|GABRD|GRIA1|GRIA2|NTRK2|PRKCA|RAP1GAP|RHEB|SH3GL3|SYNGAP1|CYFIP2|DLGAP3|GRIP2|TBC1D7-LOC100130357	-1.4
KEGG Pathway	hsa04919	Thyroid hormone signaling pathway		-3.1	2.2	3.8	30284	122	2098	19	0.91	0.21	208|652|1827|2099|2308|4893|5211|5332|5469|5578|6009|8648|9862|9882|23389|25942|51196|54361|89869	AKT2|BMP4|RCAN1|ESR1|FOXO1|NRAS|PFKL|PLCB4|MED1|PRKCA|RHEB|NCOA1|MED24|TBC1D4|MED13L|SIN3A|PLCE1|WNT4|PLCZ1	-1.4
GO Biological Processes	GO:0051170	import into nucleus	19_GO:0051179 localization	-3.1	2.2	3.8	30284	122	2098	19	0.91	0.21	2737|3837|5469|5903|6396|6788|7175|9688|9883|10762|23633|26060|30000|64901|79902|80208|90865|144165|653489	GLI3|KPNB1|MED1|RANBP2|SEC13|STK3|TPR|NUP93|POM121|NUP50|KPNA6|APPL1|TNPO2|RANBP17|NUP85|SPG11|IL33|PRICKLE1|RGPD3	-1.4
GO Biological Processes	GO:0008406	gonad development	19_GO:0022414 reproductive process	-3.1	1.9	3.6	30284	232	2098	30	1.4	0.26	2|658|1081|1588|2099|2189|2516|2620|3973|4036|4327|4678|4914|5914|6422|7046|7482|7490|7536|7812|8531|8648|8820|8893|22862|23414|23639|51742|54361|122042	A2M|BMPR1B|CGA|CYP19A1|ESR1|FANCG|NR5A1|GAS2|LHCGR|LRP2|MMP19|NASP|NTRK1|RARA|SFRP1|TGFBR1|WNT2B|WT1|SF1|CSDE1|YBX3|NCOA1|HESX1|EIF2B5|FNDC3A|ZFPM2|DNAAF11|ARID4B|WNT4|RXFP2	-1.4
KEGG Pathway	hsa04730	Long-term depression		-3.1	2.9	4	30284	60	2098	12	0.57	0.16	2776|2890|2891|2895|3480|4842|4893|5321|5332|5578|123745|255189	GNAQ|GRIA1|GRIA2|GRID2|IGF1R|NOS1|NRAS|PLA2G4A|PLCB4|PRKCA|PLA2G4E|PLA2G4F	-1.4
GO Biological Processes	GO:0055008	cardiac muscle tissue morphogenesis	19_GO:0032502 developmental process	-3.1	2.9	4	30284	60	2098	12	0.57	0.16	1301|2280|3516|4036|4092|4634|5457|5469|6262|7046|23414|79810	COL11A1|FKBP1A|RBPJ|LRP2|SMAD7|MYL3|POU4F1|MED1|RYR2|TGFBR1|ZFPM2|PTCD2	-1.4
GO Biological Processes	GO:0070542	response to fatty acid	19_GO:0050896 response to stimulus	-3.1	2.9	4	30284	60	2098	12	0.57	0.16	948|2180|2308|2864|2867|3280|3667|3776|5166|7520|54207|80149	CD36|ACSL1|FOXO1|FFAR1|FFAR2|HES1|IRS1|KCNK2|PDK4|XRCC5|KCNK10|ZC3H12A	-1.4
GO Biological Processes	GO:0006898	receptor-mediated endocytosis	19_GO:0051179 localization	-3.1	2	3.7	30284	171	2098	24	1.1	0.23	156|157|948|1174|1212|2890|3576|3579|3688|4036|4599|4734|5899|6622|8522|9892|10369|10487|22876|23654|27092|57007|83737|201176	GRK2|GRK3|CD36|AP1S1|CLTB|GRIA1|CXCL8|CXCR2|ITGB1|LRP2|MX1|NEDD4|RALB|SNCA|GAS7|SNAP91|CACNG2|CAP1|INPP5F|PLXNB2|CACNG4|ACKR3|ITCH|ARHGAP27	-1.4
Reactome Gene Sets	R-HSA-5668914	Diseases of metabolism		-3.1	1.8	3.6	30284	243	2098	31	1.5	0.26	1585|1588|2328|2331|2588|2591|2799|2992|2998|3425|4589|5095|6448|7058|7172|9509|9672|10585|11093|11174|29954|54437|54657|56922|79695|80731|81792|92949|138050|143662|170691	CYP11B2|CYP19A1|FMO3|FMOD|GALNS|GALNT3|GNS|GYG1|GYS2|IDUA|MUC7|PCCA|SGSH|THBS2|TPMT|ADAMTS2|SDC3|POMT1|ADAMTS13|ADAMTS6|POMT2|SEMA5B|UGT1A4|MCCC1|GALNT12|THSD7B|ADAMTS12|ADAMTSL1|HGSNAT|MUC15|ADAMTS17	-1.4
Reactome Gene Sets	R-HSA-166016	Toll Like Receptor 4 (TLR4) Cascade		-3.1	2.3	3.8	30284	113	2098	18	0.86	0.2	466|948|1385|5600|5775|6196|6279|6285|7096|7187|7322|7323|8737|10333|10392|23643|57162|79155	ATF1|CD36|CREB1|MAPK11|PTPN4|RPS6KA2|S100A8|S100B|TLR1|TRAF3|UBE2D2|UBE2D3|RIPK1|TLR6|NOD1|LY96|PELI1|TNIP2	-1.4
GO Biological Processes	GO:0046621	negative regulation of organ growth	19_GO:0040007 growth	-3.1	3.5	4.2	30284	37	2098	9	0.43	0.14	1081|3776|5465|5600|5997|5999|6788|9686|27086	CGA|KCNK2|PPARA|MAPK11|RGS2|RGS4|STK3|VGLL4|FOXP1	-1.4
Canonical Pathways	M269	PID RAS PATHWAY		-3.1	3.8	4.3	30284	30	2098	8	0.38	0.13	4893|5578|5581|5923|5924|8831|25780|51196	NRAS|PRKCA|PRKCE|RASGRF1|RASGRF2|SYNGAP1|RASGRP3|PLCE1	-1.4
GO Biological Processes	GO:0010893	positive regulation of steroid biosynthetic process	19_GO:0048518 positive regulation of biological process	-3.1	3.8	4.3	30284	30	2098	8	0.38	0.13	1081|2246|3458|3480|3552|3837|54361|134429	CGA|FGF1|IFNG|IGF1R|IL1A|KPNB1|WNT4|STARD4	-1.4
GO Biological Processes	GO:0051225	spindle assembly	19_GO:0009987 cellular process	-3.1	2.4	3.8	30284	104	2098	17	0.81	0.2	3837|4292|9371|9639|10274|10426|10464|11200|23122|26271|54627|54801|55125|79884|144165|347688|729440	KPNB1|MLH1|KIF3B|ARHGEF10|STAG1|TUBGCP3|PIBF1|CHEK2|CLASP2|FBXO5|MAP10|HAUS6|CEP192|MAP9|PRICKLE1|TUBB8|CCDC61	-1.4
GO Biological Processes	GO:0001843	neural tube closure	19_GO:0032502 developmental process	-3.1	2.5	3.8	30284	86	2098	15	0.71	0.18	652|1856|4036|4524|4976|5914|6422|10427|11146|23654|25902|54903|55764|57216|144165	BMP4|DVL2|LRP2|MTHFR|OPA1|RARA|SFRP1|SEC24B|GLMN|PLXNB2|MTHFD1L|MKS1|IFT122|VANGL2|PRICKLE1	-1.4
GO Biological Processes	GO:0045785	positive regulation of cell adhesion	19_GO:0048518 positive regulation of biological process	-3.1	1.6	3.5	30284	499	2098	54	2.6	0.35	463|921|923|941|948|1758|2534|2650|2737|3071|3117|3127|3135|3273|3280|3346|3458|3552|3592|3908|4092|4690|4976|5578|5581|5645|5914|6363|6422|6504|6604|7052|7409|8600|8764|8861|9265|9580|9840|10109|10630|10673|10725|11148|11187|22890|23476|54361|54453|54566|55193|57678|57829|79679	ZFHX3|CD5|CD6|CD80|CD36|DMP1|FYN|GCNT1|GLI3|NCKAP1L|HLA-DQA1|HLA-DRB5|HLA-G|HRG|HES1|HTN1|IFNG|IL1A|IL12A|LAMA2|SMAD7|NCK1|OPA1|PRKCA|PRKCE|PRSS2|RARA|CCL19|SFRP1|SLAMF1|SMARCD3|TGM2|VAV1|TNFSF11|TNFRSF14|LDB1|CYTH3|SOX13|TESPA1|ARPC2|PDPN|TNFSF13B|NFAT5|HHLA2|PKP3|ZBTB1|BRD4|WNT4|RIN2|EPB41L4B|PBRM1|GPAM|ZP4|VTCN1	-1.4
GO Biological Processes	GO:0046486	glycerolipid metabolic process	19_GO:0009987 cellular process	-3.1	1.7	3.5	30284	352	2098	41	2	0.3	336|341|2180|5048|5321|5332|5337|5407|8694|8821|8867|8898|9107|9807|10062|10554|22863|22876|23167|23533|25979|27163|51196|51604|56261|56895|57217|57678|64600|79837|80168|93210|114884|119548|123745|132001|133121|149998|154141|255189|374462	APOA2|APOC1|ACSL1|PAFAH1B1|PLA2G4A|PLCB4|PLD1|PNLIPRP1|DGAT1|INPP4B|SYNJ1|MTMR2|MTMR6|IP6K1|NR1H3|AGPAT1|ATG14|INPP5F|EFR3A|PIK3R5|DHRS7B|NAAA|PLCE1|PIGT|GPCPD1|AGPAT4|TTC7A|GPAM|PLA2G2F|PIP4K2C|MOGAT2|PGAP3|OSBPL10|PNLIPRP3|PLA2G4E|TAMM41|ENPP6|LIPI|MBOAT1|PLA2G4F|PTPRQ	-1.4
GO Biological Processes	GO:0019221	cytokine-mediated signaling pathway	19_GO:0050896 response to stimulus	-3.1	1.6	3.5	30284	431	2098	48	2.3	0.33	558|1237|1441|2045|2066|2180|2829|2859|3059|3458|3480|3552|3567|3568|3579|3592|3627|3667|4599|4914|4915|4920|5617|5618|6363|6846|7075|7187|7357|8600|8737|8764|9021|9943|10603|10670|10673|10803|25942|26060|57007|57724|79092|79155|84522|84639|90865|285220	AXL|CCR8|CSF3R|EPHA7|ERBB4|ACSL1|XCR1|GPR35|HCLS1|IFNG|IGF1R|IL1A|IL5|IL5RA|CXCR2|IL12A|CXCL10|IRS1|MX1|NTRK1|NTRK2|ROR2|PRL|PRLR|CCL19|XCL2|TIE1|TRAF3|UGCG|TNFSF11|RIPK1|TNFRSF14|SOCS3|OXSR1|SH2B2|RRAGA|TNFSF13B|CCR9|SIN3A|APPL1|ACKR3|EPG5|CARD14|TNIP2|JAGN1|IL1F10|IL33|EPHA6	-1.4
GO Biological Processes	GO:0015698	inorganic anion transport	19_GO:0051179 localization	-3.1	2	3.7	30284	162	2098	23	1.1	0.23	846|1182|2555|2563|2741|3776|5349|6575|7439|9022|9481|9497|9498|9990|10050|50636|53405|56172|57468|63982|200959|266675|284129	CASR|CLCN3|GABRA2|GABRD|GLRA1|KCNK2|FXYD3|SLC20A2|BEST1|CLIC3|SLC25A27|SLC4A7|SLC4A8|SLC12A6|SLC17A4|ANO7|CLIC5|ANKH|SLC12A5|ANO3|GABRR3|BEST4|SLC26A11	-1.4
GO Biological Processes	GO:0051960	regulation of nervous system development	19_GO:0032502 developmental process	-3.1	1.6	3.5	30284	454	2098	50	2.4	0.33	1600|1630|2045|2624|2737|2803|2895|3213|3280|3458|3688|3981|4036|4914|4915|4988|5048|5457|5783|5789|5914|6009|6259|6604|7052|7058|7074|7520|8482|8831|8898|9928|10371|10494|10507|22871|23105|23394|23654|51265|51441|64218|80031|85440|90865|118738|140578|158038|163175|284403	DAB1|DCC|EPHA7|GATA2|GLI3|GOLGA4|GRID2|HOXB3|HES1|IFNG|ITGB1|LIG4|LRP2|NTRK1|NTRK2|OPRM1|PAFAH1B1|POU4F1|PTPN13|PTPRD|RARA|RHEB|RYK|SMARCD3|TGM2|THBS2|TIAM1|XRCC5|SEMA7A|SYNGAP1|MTMR2|KIF14|SEMA3A|STK25|SEMA4D|NLGN1|FSTL4|ADNP|PLXNB2|CDKL3|YTHDF2|SEMA4A|SEMA6D|DOCK7|IL33|ZNF488|CHODL|LINGO2|LGI4|WDR62	-1.4
GO Biological Processes	GO:0060326	cell chemotaxis	19_GO:0040011 locomotion	-3.1	1.9	3.6	30284	213	2098	28	1.3	0.25	1130|1237|1441|1902|2549|2829|2867|3576|3579|3627|5142|5800|6279|6363|6504|6729|6846|7409|8600|8729|9564|10803|30817|57007|57449|63916|79902|245913	LYST|CCR8|CSF3R|LPAR1|GAB1|XCR1|FFAR2|CXCL8|CXCR2|CXCL10|PDE4B|PTPRO|S100A8|CCL19|SLAMF1|SRP54|XCL2|VAV1|TNFSF11|GBF1|BCAR1|CCR9|ADGRE2|ACKR3|PLEKHG5|ELMO2|NUP85|DEFB110	-1.4
GO Biological Processes	GO:0072594	establishment of protein localization to organelle	19_GO:0051179 localization	-3.1	1.7	3.5	30284	364	2098	42	2	0.31	617|2737|3837|3973|4591|4734|5469|5903|6262|6396|6729|6788|7128|7175|7917|9688|9789|9883|9927|10369|10762|22863|22930|23633|26060|27092|30000|51025|54557|55764|64901|79902|80208|89853|90865|130916|144165|152485|345611|387990|653489|728489	BCS1L|GLI3|KPNB1|LHCGR|TRIM37|NEDD4|MED1|RANBP2|RYR2|SEC13|SRP54|STK3|TNFAIP3|TPR|BAG6|NUP93|SPCS2|POM121|MFN2|CACNG2|NUP50|ATG14|RAB3GAP1|KPNA6|APPL1|CACNG4|TNPO2|PAM16|SGTB|IFT122|RANBP17|NUP85|SPG11|MVB12B|IL33|MTERF4|PRICKLE1|ZNF827|IRGM|TOMM20L|RGPD3|DNLZ	-1.4
Reactome Gene Sets	R-HSA-112043	PLC beta mediated events		-3.1	3.2	4	30284	45	2098	10	0.48	0.15	111|156|814|1385|2776|5321|5332|5575|5578|26960	ADCY5|GRK2|CAMK4|CREB1|GNAQ|PLA2G4A|PLCB4|PRKAR1B|PRKCA|NBEA	-1.3
GO Biological Processes	GO:0060627	regulation of vesicle-mediated transport	19_GO:0051179 localization	-3.1	1.5	3.4	30284	547	2098	58	2.8	0.36	336|341|558|933|948|949|967|1902|2268|2358|2624|3071|3458|5337|5575|5873|6363|6457|6504|6622|7052|8447|8448|8832|8898|8938|9498|9727|9779|9805|9882|9892|10062|10814|10825|22871|22876|22930|23122|23345|26060|29091|29993|30817|51143|57126|60561|78989|79772|80230|84961|114781|123745|124912|146395|163882|339302|376267	APOA2|APOC1|AXL|CD22|CD36|SCARB1|CD63|LPAR1|FGR|FPR2|GATA2|NCKAP1L|IFNG|PLD1|PRKAR1B|RAB27A|CCL19|SH3GL3|SLAMF1|SNCA|TGM2|DOC2B|DOC2A|CD84|MTMR2|BAIAP3|SLC4A8|RAB11FIP3|TBC1D5|SCRN1|TBC1D4|SNAP91|NR1H3|CPLX2|NEU3|NLGN1|INPP5F|RAB3GAP1|CLASP2|SYNE1|APPL1|STXBP6|PACSIN1|ADGRE2|DYNC1LI1|CD177|RINT1|COLEC11|MCTP1|RUFY1|FBXL20|BTBD9|PLA2G4E|SPACA3|GSG1L|CNST|CPLX4|RAB15	-1.3
GO Biological Processes	GO:0007265	Ras protein signal transduction	19_GO:0050896 response to stimulus	-3.1	2.6	3.8	30284	78	2098	14	0.67	0.18	2889|4893|5337|5899|5923|5924|8315|8625|8831|9771|22808|25780|51196|79930	RAPGEF1|NRAS|PLD1|RALB|RASGRF1|RASGRF2|BRAP|RFXANK|SYNGAP1|RAPGEF5|MRAS|RASGRP3|PLCE1|DOK3	-1.3
GO Biological Processes	GO:0010565	regulation of ketone metabolic process	19_GO:0050789 regulation of biological process	-3.1	2.1	3.7	30284	143	2098	21	1	0.22	32|208|341|1268|1385|2693|3667|5166|5465|5468|5581|6622|10062|10196|10464|23038|54361|54576|54657|80025|134429	ACACB|AKT2|APOC1|CNR1|CREB1|GHSR|IRS1|PDK4|PPARA|PPARG|PRKCE|SNCA|NR1H3|PRMT3|PIBF1|WDTC1|WNT4|UGT1A8|UGT1A4|PANK2|STARD4	-1.3
GO Biological Processes	GO:0016331	morphogenesis of embryonic epithelium	19_GO:0032502 developmental process	-3.1	2.1	3.7	30284	143	2098	21	1	0.22	652|1856|4036|4524|4976|5914|6422|6788|7477|7798|10427|10762|11146|23654|25902|51098|54361|54903|55764|57216|144165	BMP4|DVL2|LRP2|MTHFR|OPA1|RARA|SFRP1|STK3|WNT7B|LUZP1|SEC24B|NUP50|GLMN|PLXNB2|MTHFD1L|IFT52|WNT4|MKS1|IFT122|VANGL2|PRICKLE1	-1.3
GO Biological Processes	GO:0010256	endomembrane system organization	19_GO:0009987 cellular process	-3.1	1.5	3.4	30284	571	2098	60	2.9	0.36	167|208|545|1130|1174|1182|1385|2350|2804|3268|3998|5048|5578|5873|6836|7075|7357|7485|7917|8676|8729|8773|8938|9218|9688|9712|9935|10397|10466|10494|22796|22878|23122|23345|23399|25978|26276|26509|29993|50636|53947|54586|55968|56851|63982|79895|84272|84522|89853|89866|91949|120935|123720|124626|124912|130340|135927|147650|728047|111240474	CRISP1|AKT2|ATR|LYST|AP1S1|CLCN3|CREB1|FOLR2|GOLGB1|AGFG2|LMAN1|PAFAH1B1|PRKCA|RAB27A|SURF4|TIE1|UGCG|GET1|BAG6|STX11|GBF1|SNAP23|BAIAP3|VAPA|NUP93|USP6NL|MAFB|NDRG1|COG5|STK25|COG2|TRAPPC8|CLASP2|SYNE1|CTDNEP1|CHMP2B|VPS33B|MYOF|PACSIN1|ANO7|A4GALT|EQTN|NSFL1C|EMC7|ANO3|ATP8B4|YIPF4|JAGN1|MVB12B|SEC16B|COG7|CCDC38|WHAMM|ZPBP2|SPACA3|AP1S3|LLCFC1|SPACA6|GOLGA8O|CRYZL2P-SEC16B	-1.3
GO Biological Processes	GO:0060606	tube closure	19_GO:0032502 developmental process	-3.1	2.5	3.8	30284	87	2098	15	0.71	0.18	652|1856|4036|4524|4976|5914|6422|10427|11146|23654|25902|54903|55764|57216|144165	BMP4|DVL2|LRP2|MTHFR|OPA1|RARA|SFRP1|SEC24B|GLMN|PLXNB2|MTHFD1L|MKS1|IFT122|VANGL2|PRICKLE1	-1.3
Reactome Gene Sets	R-HSA-6811442	Intra-Golgi and retrograde Golgi-to-ER traffic		-3.1	2	3.6	30284	183	2098	25	1.2	0.24	830|832|1062|2803|3834|5048|5321|6836|8729|9267|9371|9712|10466|10945|22796|22930|51143|57589|60560|60561|64147|84617|84790|91949|347688	CAPZA2|CAPZB|CENPE|GOLGA4|KIF25|PAFAH1B1|PLA2G4A|SURF4|GBF1|CYTH1|KIF3B|USP6NL|COG5|KDELR1|COG2|RAB3GAP1|DYNC1LI1|RIC1|NAA35|RINT1|KIF9|TUBB6|TUBA1C|COG7|TUBB8	-1.3
GO Biological Processes	GO:0002218	activation of innate immune response	19_GO:0044419 biological process involved in interspecies interaction between organisms	-3	2	3.6	30284	173	2098	24	1.1	0.23	2534|2867|3428|3821|3824|4210|5058|5062|5581|7096|7128|7187|7520|10333|10392|23643|25942|57724|58484|78989|79155|80342|83737|345611	FYN|FFAR2|IFI16|KLRC1|KLRD1|MEFV|PAK1|PAK2|PRKCE|TLR1|TNFAIP3|TRAF3|XRCC5|TLR6|NOD1|LY96|SIN3A|EPG5|NLRC4|COLEC11|TNIP2|TRAF3IP3|ITCH|IRGM	-1.3
GO Biological Processes	GO:0006821	chloride transport	19_GO:0051179 localization	-3	2.2	3.7	30284	124	2098	19	0.91	0.21	846|1182|2555|2563|2741|3776|5349|7439|9022|9481|9498|9990|50636|53405|57468|63982|200959|266675|284129	CASR|CLCN3|GABRA2|GABRD|GLRA1|KCNK2|FXYD3|BEST1|CLIC3|SLC25A27|SLC4A8|SLC12A6|ANO7|CLIC5|SLC12A5|ANO3|GABRR3|BEST4|SLC26A11	-1.3
GO Biological Processes	GO:0043123	positive regulation of canonical NF-kappaB signal transduction	19_GO:0048518 positive regulation of biological process	-3	1.9	3.6	30284	214	2098	28	1.3	0.25	841|948|1902|2280|3552|4055|4919|5581|5617|6285|6363|8600|8737|8837|9218|10333|10392|10475|10725|23476|26057|51523|54503|57162|57449|79092|79155|497661	CASP8|CD36|LPAR1|FKBP1A|IL1A|LTBR|ROR1|PRKCE|PRL|S100B|CCL19|TNFSF11|RIPK1|CFLAR|VAPA|TLR6|NOD1|TRIM38|NFAT5|BRD4|ANKRD17|CXXC5|ZDHHC13|PELI1|PLEKHG5|CARD14|TNIP2|C18orf32	-1.3
GO Biological Processes	GO:0016310	phosphorylation	19_GO:0009987 cellular process	-3	1.6	3.4	30284	433	2098	48	2.3	0.33	156|545|640|814|1385|1612|2045|2066|2268|2534|3480|4140|4914|4915|5058|5062|5310|5578|5581|5596|5618|5914|6011|6446|6788|7046|7444|7786|8576|8737|8997|9262|9943|10110|10464|10494|10595|11200|23139|23178|23387|26007|54822|55277|65220|80025|146057|152110	GRK2|ATR|BLK|CAMK4|CREB1|DAPK1|EPHA7|ERBB4|FGR|FYN|IGF1R|MARK3|NTRK1|NTRK2|PAK1|PAK2|PKD1|PRKCA|PRKCE|MAPK4|PRLR|RARA|GRK1|SGK1|STK3|TGFBR1|VRK2|MAP3K12|STK16|RIPK1|KALRN|STK17B|OXSR1|SGK2|PIBF1|STK25|ERN2|CHEK2|MAST2|PASK|SIK3|TKFC|TRPM7|FGGY|NADK|PANK2|TTBK2|NEK10	-1.3
Reactome Gene Sets	R-HSA-9006934	Signaling by Receptor Tyrosine Kinases		-3	1.6	3.4	30284	433	2098	48	2.3	0.33	208|466|558|639|1301|1385|2066|2246|2591|2889|3071|3480|3667|3688|3908|3909|3918|4893|4914|4915|5058|5062|5435|5578|5581|5600|5774|5782|5800|5899|6196|6285|6446|7058|7060|7074|7409|9564|10252|10718|10818|25942|26999|53834|63916|80310|85440|256076	AKT2|ATF1|AXL|PRDM1|COL11A1|CREB1|ERBB4|FGF1|GALNT3|RAPGEF1|NCKAP1L|IGF1R|IRS1|ITGB1|LAMA2|LAMA3|LAMC2|NRAS|NTRK1|NTRK2|PAK1|PAK2|POLR2F|PRKCA|PRKCE|MAPK11|PTPN3|PTPN12|PTPRO|RALB|RPS6KA2|S100B|SGK1|THBS2|THBS4|TIAM1|VAV1|BCAR1|SPRY1|NRG3|FRS2|SIN3A|CYFIP2|FGFRL1|ELMO2|PDGFD|DOCK7|COL6A5	-1.3
GO Biological Processes	GO:0090276	regulation of peptide hormone secretion	19_GO:0051179 localization	-3	1.9	3.6	30284	204	2098	27	1.3	0.25	111|640|846|1131|1268|2308|2693|2864|2867|2922|3458|3667|4544|5211|5578|5581|6422|7074|8111|8447|8600|8609|8938|23178|29850|65220|84522	ADCY5|BLK|CASR|CHRM3|CNR1|FOXO1|GHSR|FFAR1|FFAR2|GRP|IFNG|IRS1|MTNR1B|PFKL|PRKCA|PRKCE|SFRP1|TIAM1|GPR68|DOC2B|TNFSF11|KLF7|BAIAP3|PASK|TRPM5|NADK|JAGN1	-1.3
GO Biological Processes	GO:0007548	sex differentiation	19_GO:0022414 reproductive process	-3	1.7	3.5	30284	289	2098	35	1.7	0.28	2|558|658|1081|1588|2099|2189|2516|2620|3973|3975|4036|4327|4678|4914|4920|5310|5914|6422|7046|7482|7490|7536|7812|8531|8648|8820|8893|22862|23414|23639|51742|54361|64220|122042	A2M|AXL|BMPR1B|CGA|CYP19A1|ESR1|FANCG|NR5A1|GAS2|LHCGR|LHX1|LRP2|MMP19|NASP|NTRK1|ROR2|PKD1|RARA|SFRP1|TGFBR1|WNT2B|WT1|SF1|CSDE1|YBX3|NCOA1|HESX1|EIF2B5|FNDC3A|ZFPM2|DNAAF11|ARID4B|WNT4|STRA6|RXFP2	-1.3
GO Biological Processes	GO:0048193	Golgi vesicle transport	19_GO:0051179 localization	-3	1.7	3.5	30284	289	2098	35	1.7	0.28	2803|3998|4430|6396|6643|6836|7109|8729|8773|9218|9265|9515|9632|9727|9905|10427|10466|10945|22796|22878|50807|55435|56907|60561|64693|80230|83696|83871|84272|89866|91949|117177|123720|150684|111240474	GOLGA4|LMAN1|MYO1B|SEC13|SNX2|SURF4|TRAPPC10|GBF1|SNAP23|VAPA|CYTH3|STXBP5L|SEC24C|RAB11FIP3|SGSM2|SEC24B|COG5|KDELR1|COG2|TRAPPC8|ASAP1|AP1AR|SPIRE1|RINT1|CTAGE1|RUFY1|TRAPPC9|RAB34|YIPF4|SEC16B|COG7|RAB3IP|WHAMM|COMMD1|CRYZL2P-SEC16B	-1.3
GO Biological Processes	GO:0045619	regulation of lymphocyte differentiation	19_GO:0002376 immune system process	-3	1.9	3.5	30284	225	2098	29	1.4	0.25	558|639|652|814|941|969|1493|2302|2737|3071|3135|3458|4092|4976|5914|6363|6422|6604|6935|9580|9840|11005|22806|22890|23476|30009|55012|55193|80149	AXL|PRDM1|BMP4|CAMK4|CD80|CD69|CTLA4|FOXJ1|GLI3|NCKAP1L|HLA-G|IFNG|SMAD7|OPA1|RARA|CCL19|SFRP1|SMARCD3|ZEB1|SOX13|TESPA1|SPINK5|IKZF3|ZBTB1|BRD4|TBX21|PPP2R3C|PBRM1|ZC3H12A	-1.3
WikiPathways	WP2880	Glucocorticoid receptor pathway		-3	2.7	3.8	30284	70	2098	13	0.62	0.17	2040|5142|5997|6337|7128|8972|10252|10560|54566|57007|80315|89795|121512	STOM|PDE4B|RGS2|SCNN1A|TNFAIP3|MGAM|SPRY1|SLC19A2|EPB41L4B|ACKR3|CPEB4|NAV3|FGD4	-1.3
GO Biological Processes	GO:0008286	insulin receptor signaling pathway	19_GO:0050896 response to stimulus	-3	2.3	3.7	30284	115	2098	18	0.86	0.2	208|558|2045|2066|2308|2549|3480|3667|4914|4915|4920|5166|7075|9564|10603|23516|26060|285220	AKT2|AXL|EPHA7|ERBB4|FOXO1|GAB1|IGF1R|IRS1|NTRK1|NTRK2|ROR2|PDK4|TIE1|BCAR1|SH2B2|SLC39A14|APPL1|EPHA6	-1.3
GO Biological Processes	GO:0016042	lipid catabolic process	19_GO:0009987 cellular process	-3	1.7	3.5	30284	300	2098	36	1.7	0.28	30|336|949|1588|1962|5048|5095|5321|5332|5337|5407|10825|10858|22876|27163|51170|51196|51302|53630|56261|56624|64174|64600|79887|84830|89869|119548|123745|124626|133121|142910|149998|255189|340654|389383|643418	ACAA1|APOA2|SCARB1|CYP19A1|EHHADH|PAFAH1B1|PCCA|PLA2G4A|PLCB4|PLD1|PNLIPRP1|NEU3|CYP46A1|INPP5F|NAAA|HSD17B11|PLCE1|CYP39A1|BCO1|GPCPD1|ASAH2|DPEP2|PLA2G2F|PLBD1|ADTRP|PLCZ1|PNLIPRP3|PLA2G4E|ZPBP2|ENPP6|LIPJ|LIPI|PLA2G4F|LIPM|CLPSL2|LIPN	-1.3
KEGG Pathway	hsa04261	Adrenergic signaling in cardiomyocytes		-3	2.1	3.6	30284	154	2098	22	1	0.22	111|208|490|1385|2776|3776|4634|4635|5332|5522|5578|5600|6262|6324|6547|9586|10369|23533|27092|55012|55799|93589	ADCY5|AKT2|ATP2B1|CREB1|GNAQ|KCNK2|MYL3|MYL4|PLCB4|PPP2R2C|PRKCA|MAPK11|RYR2|SCN1B|SLC8A3|CREB5|CACNG2|PIK3R5|CACNG4|PPP2R3C|CACNA2D3|CACNA2D4	-1.3
GO Biological Processes	GO:0050796	regulation of insulin secretion	19_GO:0051179 localization	-3	2	3.6	30284	174	2098	24	1.1	0.23	111|640|846|1131|1268|2308|2693|2864|2867|3458|3667|4544|5211|5578|5581|6422|7074|8111|8447|8609|8938|29850|65220|84522	ADCY5|BLK|CASR|CHRM3|CNR1|FOXO1|GHSR|FFAR1|FFAR2|IFNG|IRS1|MTNR1B|PFKL|PRKCA|PRKCE|SFRP1|TIAM1|GPR68|DOC2B|KLF7|BAIAP3|TRPM5|NADK|JAGN1	-1.3
GO Biological Processes	GO:0015850	organic hydroxy compound transport	19_GO:0051179 localization	-3	2	3.6	30284	174	2098	24	1.1	0.23	32|336|341|948|949|6579|6581|6622|7052|9194|9218|10257|10560|54762|55640|57476|64220|80208|83930|114134|114883|134429|159963|345274	ACACB|APOA2|APOC1|CD36|SCARB1|SLCO1A2|SLC22A3|SNCA|TGM2|SLC16A7|VAPA|ABCC4|SLC19A2|GRAMD1C|FLVCR2|GRAMD1B|STRA6|SPG11|STARD3NL|SLC2A13|OSBPL9|STARD4|SLC5A12|SLC10A6	-1.3
GO Biological Processes	GO:0030224	monocyte differentiation	19_GO:0032502 developmental process	-3	4.8	4.4	30284	18	2098	6	0.29	0.12	652|3428|5468|5469|6670|8111	BMP4|IFI16|PPARG|MED1|SP3|GPR68	-1.3
KEGG Pathway	hsa00061	Fatty acid biosynthesis		-3	4.8	4.4	30284	18	2098	6	0.29	0.12	31|32|2180|23205|55301|197322	ACACA|ACACB|ACSL1|ACSBG1|OLAH|ACSF3	-1.3
GO Biological Processes	GO:0046889	positive regulation of lipid biosynthetic process	19_GO:0048518 positive regulation of biological process	-3	2.4	3.7	30284	97	2098	16	0.76	0.19	949|1081|1385|2246|3458|3480|3552|3837|5465|10062|23399|26137|54361|79755|134429|345275	SCARB1|CGA|CREB1|FGF1|IFNG|IGF1R|IL1A|KPNB1|PPARA|NR1H3|CTDNEP1|ZBTB20|WNT4|ZNF750|STARD4|HSD17B13	-1.3
GO Biological Processes	GO:0002823	negative regulation of adaptive immune response based on somatic recombination of immune receptors built from immunoglobulin superfamily domains	19_GO:0002376 immune system process	-3	2.8	3.9	30284	62	2098	12	0.57	0.16	941|969|2302|3071|3135|3821|3824|4092|6504|30009|80149|90865	CD80|CD69|FOXJ1|NCKAP1L|HLA-G|KLRC1|KLRD1|SMAD7|SLAMF1|TBX21|ZC3H12A|IL33	-1.3
GO Biological Processes	GO:0031401	positive regulation of protein modification process	19_GO:0048518 positive regulation of biological process	-3	1.5	3.4	30284	574	2098	60	2.9	0.36	652|941|948|1062|1407|1856|2066|2246|3059|3280|3458|3567|3592|3937|4914|4915|5058|5062|5618|5899|6363|6622|7060|7336|7520|7786|8555|8600|8737|8945|9112|9722|9770|9928|10333|10464|10507|10585|22863|22930|22998|23077|23142|23328|23394|23533|29954|57162|57214|79092|80149|84830|85440|144165|150684|152110|284254|345611|388630|107080638	BMP4|CD80|CD36|CENPE|CRY1|DVL2|ERBB4|FGF1|HCLS1|HES1|IFNG|IL5|IL12A|LCP2|NTRK1|NTRK2|PAK1|PAK2|PRLR|RALB|CCL19|SNCA|THBS4|UBE2V2|XRCC5|MAP3K12|CDC14B|TNFSF11|RIPK1|BTRC|MTA1|NOS1AP|RASSF2|KIF14|TLR6|PIBF1|SEMA4D|POMT1|ATG14|RAB3GAP1|LIMCH1|MYCBP2|DCUN1D4|SASH1|ADNP|PIK3R5|POMT2|PELI1|CEMIP|CARD14|ZC3H12A|ADTRP|DOCK7|PRICKLE1|COMMD1|NEK10|DYNAP|IRGM|TRABD2B|TBC1D7-LOC100130357	-1.3
GO Biological Processes	GO:1903828	negative regulation of protein localization	19_GO:0051179 localization	-3	1.9	3.5	30284	226	2098	29	1.4	0.25	948|2308|2693|2867|3592|3667|3998|4140|4345|4544|4988|5211|6422|8609|9478|9727|10062|11060|25942|51225|54585|55432|55691|55968|64285|84522|84830|146057|150684	CD36|FOXO1|GHSR|FFAR2|IL12A|IRS1|LMAN1|MARK3|CD200|MTNR1B|OPRM1|PFKL|SFRP1|KLF7|CABP1|RAB11FIP3|NR1H3|WWP2|SIN3A|ABI3|LZTFL1|YOD1|FRMD4A|NSFL1C|RHBDF1|JAGN1|ADTRP|TTBK2|COMMD1	-1.3
Reactome Gene Sets	R-HSA-8948751	Regulation of PTEN stability and activity		-3	3.1	4	30284	46	2098	10	0.48	0.15	208|1459|2444|5690|5705|5713|8975|11060|23252|80351	AKT2|CSNK2A2|FRK|PSMB2|PSMC5|PSMD7|USP13|WWP2|OTUD3|TNKS2	-1.3
GO Biological Processes	GO:0042491	inner ear auditory receptor cell differentiation	19_GO:0032502 developmental process	-3	3.1	4	30284	46	2098	10	0.48	0.15	652|3280|3516|5048|7007|9497|10427|51057|84173|645104	BMP4|HES1|RBPJ|PAFAH1B1|TECTA|SLC4A7|SEC24B|WDPCP|ELMOD3|CLRN2	-1.3
Reactome Gene Sets	R-HSA-1655829	Regulation of cholesterol biosynthesis by SREBP (SREBF)		-3	3.1	4	30284	46	2098	10	0.48	0.15	32|3157|4520|5465|5469|6309|8648|9632|10427|57678	ACACB|HMGCS1|MTF1|PPARA|MED1|SC5D|NCOA1|SEC24C|SEC24B|GPAM	-1.3
Reactome Gene Sets	R-HSA-9013405	RHOD GTPase cycle		-3	3.1	4	30284	46	2098	10	0.48	0.15	832|3998|9497|9590|23092|55789|56924|80728|81624|123720	CAPZB|LMAN1|SLC4A7|AKAP12|ARHGAP26|DEPDC1B|PAK6|ARHGAP39|DIAPH3|WHAMM	-1.3
GO Biological Processes	GO:0045664	regulation of neuron differentiation	19_GO:0032502 developmental process	-3	1.9	3.5	30284	195	2098	26	1.2	0.24	463|652|1600|2624|2737|3232|3280|3688|4009|4897|5469|5909|5914|6285|6422|6457|6925|6935|7074|8648|22871|25942|50674|57540|284403|402117	ZFHX3|BMP4|DAB1|GATA2|GLI3|HOXD3|HES1|ITGB1|LMX1A|NRCAM|MED1|RAP1GAP|RARA|S100B|SFRP1|SH3GL3|TCF4|ZEB1|TIAM1|NCOA1|NLGN1|SIN3A|NEUROG3|DISP3|WDR62|VWC2L	-1.3
GO Biological Processes	GO:0035315	hair cell differentiation	19_GO:0032502 developmental process	-3	2.9	3.9	30284	54	2098	11	0.52	0.16	652|3280|3516|5048|7007|9497|10427|11005|51057|84173|645104	BMP4|HES1|RBPJ|PAFAH1B1|TECTA|SLC4A7|SEC24B|SPINK5|WDPCP|ELMOD3|CLRN2	-1.3
GO Biological Processes	GO:0015711	organic anion transport	19_GO:0051179 localization	-3	1.6	3.4	30284	413	2098	46	2.2	0.32	32|320|846|948|2180|2350|3776|3973|4036|4257|4915|5243|5321|5468|6518|6538|6579|6581|7439|9122|9194|9497|9498|10050|10257|10560|23516|54716|55065|56172|64600|80131|81539|84230|84725|84912|113278|146167|153129|159963|220963|255189|266675|284129|345274|388662	ACACB|APBA1|CASR|CD36|ACSL1|FOLR2|KCNK2|LHCGR|LRP2|MGST1|NTRK2|ABCB1|PLA2G4A|PPARG|SLC2A5|SLC6A11|SLCO1A2|SLC22A3|BEST1|SLC16A4|SLC16A7|SLC4A7|SLC4A8|SLC17A4|ABCC4|SLC19A2|SLC39A14|SLC6A20|SLC52A1|ANKH|PLA2G2F|LRRC8E|SLC38A1|LRRC8C|PLEKHA8|SLC35B4|SLC52A3|SLC38A8|SLC38A9|SLC5A12|SLC16A9|PLA2G4F|BEST4|SLC26A11|SLC10A6|SLC6A17	-1.3
GO Biological Processes	GO:0045137	development of primary sexual characteristics	19_GO:0022414 reproductive process	-3	1.8	3.5	30284	237	2098	30	1.4	0.26	2|658|1081|1588|2099|2189|2516|2620|3973|4036|4327|4678|4914|5914|6422|7046|7482|7490|7536|7812|8531|8648|8820|8893|22862|23414|23639|51742|54361|122042	A2M|BMPR1B|CGA|CYP19A1|ESR1|FANCG|NR5A1|GAS2|LHCGR|LRP2|MMP19|NASP|NTRK1|RARA|SFRP1|TGFBR1|WNT2B|WT1|SF1|CSDE1|YBX3|NCOA1|HESX1|EIF2B5|FNDC3A|ZFPM2|DNAAF11|ARID4B|WNT4|RXFP2	-1.3
KEGG Pathway	hsa04724	Glutamatergic synapse		-3	2.2	3.7	30284	116	2098	18	0.86	0.2	111|156|157|2776|2793|2890|2891|2897|2913|2914|5321|5332|5337|5578|22941|81539|123745|255189	ADCY5|GRK2|GRK3|GNAQ|GNGT2|GRIA1|GRIA2|GRIK1|GRM3|GRM4|PLA2G4A|PLCB4|PLD1|PRKCA|SHANK2|SLC38A1|PLA2G4E|PLA2G4F	-1.3
WikiPathways	WP5224	2q37 copy number variation syndrome		-3	2.1	3.6	30284	145	2098	21	1	0.22	2859|3280|3394|5510|5617|5873|7187|8837|9265|9267|10494|10670|23178|50636|54576|54657|57007|80895|130916|375316|653437	GPR35|HES1|IRF8|PPP1R7|PRL|RAB27A|TRAF3|CFLAR|CYTH3|CYTH1|STK25|RRAGA|PASK|ANO7|UGT1A8|UGT1A4|ACKR3|ILKAP|MTERF4|RBM44|AQP12B	-1.3
GO Biological Processes	GO:0046777	protein autophosphorylation	19_GO:0009987 cellular process	-3	2.1	3.6	30284	145	2098	21	1	0.22	545|1612|2066|2268|3480|4140|4914|4915|5058|5062|6011|7444|7786|8576|8737|9262|9943|10494|11200|23178|54822	ATR|DAPK1|ERBB4|FGR|IGF1R|MARK3|NTRK1|NTRK2|PAK1|PAK2|GRK1|VRK2|MAP3K12|STK16|RIPK1|STK17B|OXSR1|STK25|CHEK2|PASK|TRPM7	-1.3
GO Biological Processes	GO:0002274	myeloid leukocyte activation	19_GO:0002376 immune system process	-3	2	3.6	30284	155	2098	22	1	0.22	814|2922|3458|3516|3576|3579|3694|3937|4055|5169|5581|6504|6622|7096|8773|10333|10397|10814|27086|90865|116449|124912	CAMK4|GRP|IFNG|RBPJ|CXCL8|CXCR2|ITGB6|LCP2|LTBR|ENPP3|PRKCE|SLAMF1|SNCA|TLR1|SNAP23|TLR6|NDRG1|CPLX2|FOXP1|IL33|CLNK|SPACA3	-1.3
GO Biological Processes	GO:1903038	negative regulation of leukocyte cell-cell adhesion	19_GO:0048519 negative regulation of biological process	-3	2	3.6	30284	155	2098	22	1	0.22	652|941|969|1493|2302|2737|3135|3620|4092|5465|8764|11146|30009|57162|64600|79679|80149|83737|84830|201633|387597|441864	BMP4|CD80|CD69|CTLA4|FOXJ1|GLI3|HLA-G|IDO1|SMAD7|PPARA|TNFRSF14|GLMN|TBX21|PELI1|PLA2G2F|VTCN1|ZC3H12A|ITCH|ADTRP|TIGIT|ILDR2|TARM1	-1.3
GO Biological Processes	GO:0032271	regulation of protein polymerization	19_GO:0050789 regulation of biological process	-3	1.9	3.5	30284	206	2098	27	1.3	0.25	830|2934|3059|3071|4690|4733|4868|5058|5581|6622|6904|7111|10109|11075|11135|23122|26999|29922|51466|51676|54801|57731|79822|89795|122060|253725|256949	CAPZA2|GSN|HCLS1|NCKAP1L|NCK1|DRG1|NPHS1|PAK1|PRKCE|SNCA|TBCD|TMOD1|ARPC2|STMN2|CDC42EP1|CLASP2|CYFIP2|NME7|EVL|ASB2|HAUS6|SPTBN4|ARHGAP28|NAV3|SLAIN1|WASHC2C|KANK3	-1.3
GO Biological Processes	GO:0002699	positive regulation of immune effector process	19_GO:0002376 immune system process	-3	1.8	3.4	30284	270	2098	33	1.6	0.27	941|948|2268|2624|2867|3135|3458|3567|3592|3821|3824|4292|4976|5169|5914|6363|6504|7409|8482|8764|10392|10666|22890|23476|26057|30009|57126|78989|90865|116449|135250|163486|259197	CD80|CD36|FGR|GATA2|FFAR2|HLA-G|IFNG|IL5|IL12A|KLRC1|KLRD1|MLH1|OPA1|ENPP3|RARA|CCL19|SLAMF1|VAV1|SEMA7A|TNFRSF14|NOD1|CD226|ZBTB1|BRD4|ANKRD17|TBX21|CD177|COLEC11|IL33|CLNK|RAET1E|DENND1B|NCR3	-1.3
Reactome Gene Sets	R-HSA-1474244	Extracellular matrix organization		-3	1.7	3.4	30284	281	2098	34	1.6	0.28	2|652|1301|1303|1305|1758|1834|2331|3682|3688|3694|3818|3908|3909|3918|4319|4326|4327|5118|5578|5645|7177|8082|9313|9509|9672|10491|22795|50859|63923|64386|84171|84570|256076	A2M|BMP4|COL11A1|COL12A1|COL13A1|DMP1|DSPP|FMOD|ITGAE|ITGB1|ITGB6|KLKB1|LAMA2|LAMA3|LAMC2|MMP10|MMP17|MMP19|PCOLCE|PRKCA|PRSS2|TPSAB1|SSPN|MMP20|ADAMTS2|SDC3|CRTAP|NID2|SPOCK3|TNN|MMP25|LOXL4|COL25A1|COL6A5	-1.3
GO Biological Processes	GO:0051495	positive regulation of cytoskeleton organization	19_GO:0048518 positive regulation of biological process	-3	1.9	3.5	30284	186	2098	25	1.2	0.24	1902|2934|3071|4690|4733|4868|5058|5581|6422|7046|9639|10109|10174|10615|11075|11135|22998|51466|54361|55160|55835|89795|122060|123720|253725	LPAR1|GSN|NCKAP1L|NCK1|DRG1|NPHS1|PAK1|PRKCE|SFRP1|TGFBR1|ARHGEF10|ARPC2|SORBS3|SPAG5|STMN2|CDC42EP1|LIMCH1|EVL|WNT4|ARHGEF10L|CPAP|NAV3|SLAIN1|WHAMM|WASHC2C	-1.3
GO Biological Processes	GO:0050868	negative regulation of T cell activation	19_GO:0002376 immune system process	-3	2.1	3.6	30284	136	2098	20	0.95	0.21	652|941|969|1493|2302|2737|3135|3620|4092|8764|11146|30009|57162|64600|79679|80149|83737|201633|387597|441864	BMP4|CD80|CD69|CTLA4|FOXJ1|GLI3|HLA-G|IDO1|SMAD7|TNFRSF14|GLMN|TBX21|PELI1|PLA2G2F|VTCN1|ZC3H12A|ITCH|TIGIT|ILDR2|TARM1	-1.3
KEGG Pathway	hsa04512	ECM-receptor interaction		-2.9	2.4	3.7	30284	89	2098	15	0.71	0.18	948|1758|1834|3688|3694|3908|3909|3918|7058|7060|22798|56955|63923|158326|256076	CD36|DMP1|DSPP|ITGB1|ITGB6|LAMA2|LAMA3|LAMC2|THBS2|THBS4|LAMB4|MEPE|TNN|FREM1|COL6A5	-1.3
GO Biological Processes	GO:0050974	detection of mechanical stimulus involved in sensory perception	19_GO:0032501 multicellular organismal process	-2.9	3.3	4	30284	39	2098	9	0.43	0.14	1301|2534|3776|4914|6335|23349|23621|84059|374462	COL11A1|FYN|KCNK2|NTRK1|SCN9A|PHF24|BACE1|ADGRV1|PTPRQ	-1.3
WikiPathways	WP34	Ovarian infertility		-2.9	3.3	4	30284	39	2098	9	0.43	0.14	658|1385|1588|2100|2516|3973|4292|5618|23224	BMPR1B|CREB1|CYP19A1|ESR2|NR5A1|LHCGR|MLH1|PRLR|SYNE2	-1.3
GO Biological Processes	GO:0070507	regulation of microtubule cytoskeleton organization	19_GO:0050789 regulation of biological process	-2.9	2	3.5	30284	166	2098	23	1.1	0.23	4733|5048|5058|5310|6314|6622|6904|7175|10615|11075|22911|23122|25978|29922|54801|55521|55835|79598|79884|81624|89795|122060|146057	DRG1|PAFAH1B1|PAK1|PKD1|ATXN7|SNCA|TBCD|TPR|SPAG5|STMN2|WDR47|CLASP2|CHMP2B|NME7|HAUS6|TRIM36|CPAP|CEP97|MAP9|DIAPH3|NAV3|SLAIN1|TTBK2	-1.3
KEGG Pathway	hsa04814	Motor proteins		-2.9	1.9	3.5	30284	197	2098	26	1.2	0.24	830|832|1062|1768|3834|4430|4628|4634|4635|4636|4640|4650|9371|9928|23026|51143|55567|64147|80022|84617|84700|84790|92558|127602|140465|347688	CAPZA2|CAPZB|CENPE|DNAH6|KIF25|MYO1B|MYH10|MYL3|MYL4|MYL5|MYO1A|MYO9B|KIF3B|KIF14|MYO16|DYNC1LI1|DNAH3|KIF9|MYO15B|TUBB6|MYO18B|TUBA1C|BICDL1|DNAH14|MYL6B|TUBB8	-1.3
GO Biological Processes	GO:0007611	learning or memory	19_GO:0032501 multicellular organismal process	-2.9	1.7	3.4	30284	282	2098	34	1.6	0.28	814|1268|1385|1827|1996|2534|2693|2890|3269|3688|3776|4009|4125|4891|4914|4915|5048|5575|5923|6285|6446|6547|8831|8867|9486|22941|23394|54207|56924|57468|64220|80208|85461|114781	CAMK4|CNR1|CREB1|RCAN1|ELAVL4|FYN|GHSR|GRIA1|HRH1|ITGB1|KCNK2|LMX1A|MAN2B1|SLC11A2|NTRK1|NTRK2|PAFAH1B1|PRKAR1B|RASGRF1|S100B|SGK1|SLC8A3|SYNGAP1|SYNJ1|CHST10|SHANK2|ADNP|KCNK10|PAK6|SLC12A5|STRA6|SPG11|TANC1|BTBD9	-1.3
GO Biological Processes	GO:0090066	regulation of anatomical structure size	19_GO:0065007 biological regulation	-2.9	1.5	3.3	30284	508	2098	54	2.6	0.35	361|490|830|846|1182|1385|1630|2045|2803|2934|3059|3071|3269|3688|4544|4690|4842|4868|4897|5048|5581|5997|6259|7111|7409|7477|8482|9424|9943|9990|10109|10371|10439|10507|11135|23038|23105|23108|23122|23394|25942|26999|51265|51466|51676|57468|57731|79714|79822|80031|80131|80852|253725|256949	AQP4|ATP2B1|CAPZA2|CASR|CLCN3|CREB1|DCC|EPHA7|GOLGA4|GSN|HCLS1|NCKAP1L|HRH1|ITGB1|MTNR1B|NCK1|NOS1|NPHS1|NRCAM|PAFAH1B1|PRKCE|RGS2|RYK|TMOD1|VAV1|WNT7B|SEMA7A|KCNK6|OXSR1|SLC12A6|ARPC2|SEMA3A|OLFM1|SEMA4D|CDC42EP1|WDTC1|FSTL4|RAP1GAP2|CLASP2|ADNP|SIN3A|CYFIP2|CDKL3|EVL|ASB2|SLC12A5|SPTBN4|CCDC51|ARHGAP28|SEMA6D|LRRC8E|GRIP2|WASHC2C|KANK3	-1.3
Reactome Gene Sets	R-HSA-9658195	Leishmania infection		-2.9	2.2	3.6	30284	127	2098	19	0.91	0.21	111|953|1385|1856|2268|2793|3071|3552|4210|4650|5575|7409|9051|10109|26999|63916|64174|124056|644150	ADCY5|ENTPD1|CREB1|DVL2|FGR|GNGT2|NCKAP1L|IL1A|MEFV|MYO9B|PRKAR1B|VAV1|PSTPIP1|ARPC2|CYFIP2|ELMO2|DPEP2|NOXO1|WIPF3	-1.3
GO Biological Processes	GO:0030879	mammary gland development	19_GO:0032502 developmental process	-2.9	2.2	3.6	30284	127	2098	19	0.91	0.21	208|652|1385|1588|1999|2066|2099|2737|5469|5617|5618|7477|8600|8648|8945|9914|10718|54361|390259	AKT2|BMP4|CREB1|CYP19A1|ELF3|ERBB4|ESR1|GLI3|MED1|PRL|PRLR|WNT7B|TNFSF11|NCOA1|BTRC|ATP2C2|NRG3|WNT4|BSX	-1.3
Reactome Gene Sets	R-HSA-9824443	Parasitic Infection Pathways		-2.9	2.2	3.6	30284	127	2098	19	0.91	0.21	111|953|1385|1856|2268|2793|3071|3552|4210|4650|5575|7409|9051|10109|26999|63916|64174|124056|644150	ADCY5|ENTPD1|CREB1|DVL2|FGR|GNGT2|NCKAP1L|IL1A|MEFV|MYO9B|PRKAR1B|VAV1|PSTPIP1|ARPC2|CYFIP2|ELMO2|DPEP2|NOXO1|WIPF3	-1.3
GO Biological Processes	GO:0035336	long-chain fatty-acyl-CoA metabolic process	19_GO:0009987 cellular process	-2.9	4	4.2	30284	25	2098	7	0.33	0.13	2180|8694|23205|54898|55711|83401|197322	ACSL1|DGAT1|ACSBG1|ELOVL2|FAR2|ELOVL3|ACSF3	-1.3
GO Biological Processes	GO:0002431	Fc receptor mediated stimulatory signaling pathway	19_GO:0002376 immune system process	-2.9	4	4.2	30284	25	2098	7	0.33	0.13	2268|2534|3458|5058|5581|7409|196051	FGR|FYN|IFNG|PAK1|PRKCE|VAV1|PLPP4	-1.3
Reactome Gene Sets	R-HSA-3858494	Beta-catenin independent WNT signaling		-2.9	2.3	3.6	30284	108	2098	17	0.81	0.2	1212|1856|2793|4919|4920|5145|5578|5690|5705|5713|6259|54361|57216|64750|81029|144165|192669	CLTB|DVL2|GNGT2|ROR1|ROR2|PDE6A|PRKCA|PSMB2|PSMC5|PSMD7|RYK|WNT4|VANGL2|SMURF2|WNT5B|PRICKLE1|AGO3	-1.3
GO Biological Processes	GO:0002710	negative regulation of T cell mediated immunity	19_GO:0002376 immune system process	-2.9	3.6	4	30284	32	2098	8	0.38	0.13	941|3071|3135|3821|3824|4092|6504|30009	CD80|NCKAP1L|HLA-G|KLRC1|KLRD1|SMAD7|SLAMF1|TBX21	-1.2
Reactome Gene Sets	R-HSA-9696273	RND1 GTPase cycle		-2.9	3.6	4	30284	32	2098	8	0.38	0.13	5783|9462|9928|10818|11075|55789|57216|57579	PTPN13|RASAL2|KIF14|FRS2|STMN2|DEPDC1B|VANGL2|FAM135A	-1.2
WikiPathways	WP5289	Axon guidance		-2.9	2.6	3.7	30284	72	2098	13	0.62	0.17	658|1630|2534|3688|4690|5578|6259|8482|10371|23380|25791|54361|54437	BMPR1B|DCC|FYN|ITGB1|NCK1|PRKCA|RYK|SEMA7A|SEMA3A|SRGAP2|NGEF|WNT4|SEMA5B	-1.2
GO Biological Processes	GO:0050870	positive regulation of T cell activation	19_GO:0002376 immune system process	-2.9	1.8	3.4	30284	261	2098	32	1.5	0.27	921|923|941|2534|2737|3071|3117|3127|3135|3280|3458|3552|3592|4690|4976|5914|6363|6504|6604|7409|8600|8764|9580|9840|10673|11148|22890|23476|55193|57678|57829|79679	CD5|CD6|CD80|FYN|GLI3|NCKAP1L|HLA-DQA1|HLA-DRB5|HLA-G|HES1|IFNG|IL1A|IL12A|NCK1|OPA1|RARA|CCL19|SLAMF1|SMARCD3|VAV1|TNFSF11|TNFRSF14|SOX13|TESPA1|TNFSF13B|HHLA2|ZBTB1|BRD4|PBRM1|GPAM|ZP4|VTCN1	-1.2
GO Biological Processes	GO:0043583	ear development	19_GO:0032502 developmental process	-2.9	1.8	3.4	30284	229	2098	29	1.4	0.25	652|1301|1856|2103|2624|2737|3280|3516|3776|3777|4919|5048|6935|7007|8820|9481|9497|9935|10427|50508|51057|51761|54903|64220|80184|81624|84059|84173|645104	BMP4|COL11A1|DVL2|ESRRB|GATA2|GLI3|HES1|RBPJ|KCNK2|KCNK3|ROR1|PAFAH1B1|ZEB1|TECTA|HESX1|SLC25A27|SLC4A7|MAFB|SEC24B|NOX3|WDPCP|ATP8A2|MKS1|STRA6|CEP290|DIAPH3|ADGRV1|ELMOD3|CLRN2	-1.2
GO Biological Processes	GO:0061387	regulation of extent of cell growth	19_GO:0040007 growth	-2.9	2.3	3.6	30284	99	2098	16	0.76	0.19	1630|2045|2803|4897|5048|6259|8482|10371|10439|10507|23105|23122|23394|25942|51265|80031	DCC|EPHA7|GOLGA4|NRCAM|PAFAH1B1|RYK|SEMA7A|SEMA3A|OLFM1|SEMA4D|FSTL4|CLASP2|ADNP|SIN3A|CDKL3|SEMA6D	-1.2
GO Biological Processes	GO:0002758	innate immune response-activating signaling pathway	19_GO:0044419 biological process involved in interspecies interaction between organisms	-2.9	2.1	3.5	30284	147	2098	21	1	0.22	2534|2867|3821|3824|4210|5058|5062|5581|7096|7128|7187|10333|10392|23643|57724|58484|78989|79155|80342|83737|345611	FYN|FFAR2|KLRC1|KLRD1|MEFV|PAK1|PAK2|PRKCE|TLR1|TNFAIP3|TRAF3|TLR6|NOD1|LY96|EPG5|NLRC4|COLEC11|TNIP2|TRAF3IP3|ITCH|IRGM	-1.2
GO Biological Processes	GO:0007161	calcium-independent cell-matrix adhesion	19_GO:0009987 cellular process	-2.9	11	5.4	30284	4	2098	3	0.14	0.082	3688|5310|340706	ITGB1|PKD1|VWA2	-1.2
GO Biological Processes	GO:0061205	paramesonephric duct development	19_GO:0022414 reproductive process	-2.9	11	5.4	30284	4	2098	3	0.14	0.082	3975|54361|64220	LHX1|WNT4|STRA6	-1.2
GO Biological Processes	GO:0021615	glossopharyngeal nerve morphogenesis	19_GO:0032502 developmental process	-2.9	11	5.4	30284	4	2098	3	0.14	0.082	3200|3213|3232	HOXA3|HOXB3|HOXD3	-1.2
CORUM	CORUM:1777	Ubiquitin E3 ligase (SMURF2, SMAD7) - TGF(beta)		-2.9	11	5.4	30284	4	2098	3	0.14	0.082	4092|7046|64750	SMAD7|TGFBR1|SMURF2	-1.2
CORUM	CORUM:244	BRAFT complex		-2.9	5.6	4.5	30284	13	2098	5	0.24	0.11	2176|2189|4292|7156|55120	FANCC|FANCG|MLH1|TOP3A|FANCL	-1.2
Reactome Gene Sets	R-HSA-5602498	MyD88 deficiency (TLR2/4)		-2.9	5.6	4.5	30284	13	2098	5	0.24	0.11	948|6279|7096|10333|23643	CD36|S100A8|TLR1|TLR6|LY96	-1.2
WikiPathways	WP4484	Control of immune tolerance by vasoactive intestinal peptide		-2.9	5.6	4.5	30284	13	2098	5	0.24	0.11	941|1493|3458|3567|3592	CD80|CTLA4|IFNG|IL5|IL12A	-1.2
Reactome Gene Sets	R-HSA-6804759	Regulation of TP53 Activity through Association with Co-factors		-2.9	7.2	4.8	30284	8	2098	4	0.19	0.095	208|5457|10848|51230	AKT2|POU4F1|PPP1R13L|PHF20	-1.2
GO Biological Processes	GO:0002819	regulation of adaptive immune response	19_GO:0002376 immune system process	-2.9	1.8	3.4	30284	219	2098	28	1.3	0.25	941|969|2302|3071|3135|3592|3821|3824|4092|4292|4976|5321|6363|6504|6830|7128|8764|10666|10673|22890|23476|30009|64092|80149|90865|135250|163486|200558	CD80|CD69|FOXJ1|NCKAP1L|HLA-G|IL12A|KLRC1|KLRD1|SMAD7|MLH1|OPA1|PLA2G4A|CCL19|SLAMF1|SUPT6H|TNFAIP3|TNFRSF14|CD226|TNFSF13B|ZBTB1|BRD4|TBX21|SAMSN1|ZC3H12A|IL33|RAET1E|DENND1B|APLF	-1.2
GO Biological Processes	GO:0002237	response to molecule of bacterial origin	19_GO:0044419 biological process involved in interspecies interaction between organisms	-2.9	1.6	3.3	30284	361	2098	41	2	0.3	558|841|923|941|948|949|1268|1668|1671|2693|3394|3552|3576|3592|3620|3627|4842|5142|5581|5737|5914|6279|6415|6622|7096|7128|9590|10062|10333|11093|23643|27086|54623|57162|79155|80149|84639|199713|342979|345611|730249	AXL|CASP8|CD6|CD80|CD36|SCARB1|CNR1|DEFA3|DEFA6|GHSR|IRF8|IL1A|CXCL8|IL12A|IDO1|CXCL10|NOS1|PDE4B|PRKCE|PTGFR|RARA|S100A8|SELENOW|SNCA|TLR1|TNFAIP3|AKAP12|NR1H3|TLR6|ADAMTS13|LY96|FOXP1|PAF1|PELI1|TNIP2|ZC3H12A|IL1F10|NLRP7|PALM3|IRGM|ACOD1	-1.2
GO Biological Processes	GO:0032496	response to lipopolysaccharide	19_GO:0044419 biological process involved in interspecies interaction between organisms	-2.9	1.7	3.3	30284	339	2098	39	1.9	0.29	558|841|923|941|948|949|1268|1668|1671|2693|3394|3552|3576|3592|3620|3627|4842|5142|5581|5737|5914|6279|6415|6622|7128|9590|10062|11093|23643|27086|54623|57162|79155|80149|84639|199713|342979|345611|730249	AXL|CASP8|CD6|CD80|CD36|SCARB1|CNR1|DEFA3|DEFA6|GHSR|IRF8|IL1A|CXCL8|IL12A|IDO1|CXCL10|NOS1|PDE4B|PRKCE|PTGFR|RARA|S100A8|SELENOW|SNCA|TNFAIP3|AKAP12|NR1H3|ADAMTS13|LY96|FOXP1|PAF1|PELI1|TNIP2|ZC3H12A|IL1F10|NLRP7|PALM3|IRGM|ACOD1	-1.2
GO Biological Processes	GO:0110053	regulation of actin filament organization	19_GO:0050789 regulation of biological process	-2.9	1.7	3.4	30284	273	2098	33	1.6	0.27	830|1902|2934|3059|3071|4690|4868|5058|5062|5581|5999|6422|7046|7111|9639|10109|10174|11135|22998|23122|23370|26999|51466|51676|54361|55160|55435|57731|79822|84952|123720|253725|256949	CAPZA2|LPAR1|GSN|HCLS1|NCKAP1L|NCK1|NPHS1|PAK1|PAK2|PRKCE|RGS4|SFRP1|TGFBR1|TMOD1|ARHGEF10|ARPC2|SORBS3|CDC42EP1|LIMCH1|CLASP2|ARHGEF18|CYFIP2|EVL|ASB2|WNT4|ARHGEF10L|AP1AR|SPTBN4|ARHGAP28|CGNL1|WHAMM|WASHC2C|KANK3	-1.2
GO Biological Processes	GO:0019226	transmission of nerve impulse	19_GO:0032501 multicellular organismal process	-2.9	2.7	3.7	30284	64	2098	12	0.57	0.16	2741|2890|3776|4897|4915|5048|6324|6335|10369|27092|57731|146183	GLRA1|GRIA1|KCNK2|NRCAM|NTRK2|PAFAH1B1|SCN1B|SCN9A|CACNG2|CACNG4|SPTBN4|OTOA	-1.2
GO Biological Processes	GO:0016055	Wnt signaling pathway	19_GO:0050896 response to stimulus	-2.9	1.7	3.4	30284	284	2098	34	1.6	0.28	1459|1856|2308|2870|4040|4092|4286|4919|4920|5310|6259|6422|6788|7074|7090|7091|7477|7482|8820|8861|8945|23399|26108|54361|54623|57216|64750|64897|80351|81029|91147|92162|144165|388630	CSNK2A2|DVL2|FOXO1|GRK6|LRP6|SMAD7|MITF|ROR1|ROR2|PKD1|RYK|SFRP1|STK3|TIAM1|TLE3|TLE4|WNT7B|WNT2B|HESX1|LDB1|BTRC|CTDNEP1|PYGO1|WNT4|PAF1|VANGL2|SMURF2|C12orf43|TNKS2|WNT5B|TMEM67|TMEM88|PRICKLE1|TRABD2B	-1.2
GO Biological Processes	GO:1903829	positive regulation of protein localization	19_GO:0051179 localization	-2.9	1.5	3.3	30284	499	2098	53	2.5	0.34	208|322|640|652|846|1131|1459|2040|2066|2534|2737|2864|2867|3059|3458|3552|3688|4628|5174|5468|5578|5581|6622|7175|7323|8111|8447|8938|9520|9747|10160|10369|10425|10497|10807|11187|11190|29850|55135|55691|55835|57214|57602|57628|65220|80149|80184|89866|163882|245812|246329|338442|111240474	AKT2|APBB1|BLK|BMP4|CASR|CHRM3|CSNK2A2|STOM|ERBB4|FYN|GLI3|FFAR1|FFAR2|HCLS1|IFNG|IL1A|ITGB1|MYH10|PDZK1|PPARG|PRKCA|PRKCE|SNCA|TPR|UBE2D3|GPR68|DOC2B|BAIAP3|NPEPPS|TCAF1|FARP1|CACNG2|ARIH2|UNC13B|ENTR1|PKP3|CEP250|TRPM5|WRAP53|FRMD4A|CPAP|CEMIP|USP36|DPP10|NADK|ZC3H12A|CEP290|SEC16B|CNST|CNPY4|STAC3|HCAR2|CRYZL2P-SEC16B	-1.2
GO Biological Processes	GO:0050900	leukocyte migration	19_GO:0002376 immune system process	-2.9	1.8	3.4	30284	241	2098	30	1.4	0.26	1130|1441|2302|2534|2650|2838|2867|3576|3579|3627|3688|4920|5048|5142|5800|6279|6363|6504|6729|7409|8600|8729|30009|30817|51676|57126|79902|84522|91662|255231	LYST|CSF3R|FOXJ1|FYN|GCNT1|GPR15|FFAR2|CXCL8|CXCR2|CXCL10|ITGB1|ROR2|PAFAH1B1|PDE4B|PTPRO|S100A8|CCL19|SLAMF1|SRP54|VAV1|TNFSF11|GBF1|TBX21|ADGRE2|ASB2|CD177|NUP85|JAGN1|NLRP12|MCOLN2	-1.2
KEGG Pathway	hsa00531	Glycosaminoglycan degradation		-2.9	4.6	4.2	30284	19	2098	6	0.29	0.12	2588|2799|3425|6448|60495|138050	GALNS|GNS|IDUA|SGSH|HPSE2|HGSNAT	-1.2
GO Biological Processes	GO:0010885	regulation of cholesterol storage	19_GO:0051179 localization	-2.9	4.6	4.2	30284	19	2098	6	0.29	0.12	948|949|5465|5468|10062|158219	CD36|SCARB1|PPARA|PPARG|NR1H3|TTC39B	-1.2
GO Biological Processes	GO:0030540	female genitalia development	19_GO:0022414 reproductive process	-2.9	4.6	4.2	30284	19	2098	6	0.29	0.12	558|1588|2099|3975|4036|64220	AXL|CYP19A1|ESR1|LHX1|LRP2|STRA6	-1.2
GO Biological Processes	GO:0045346	regulation of MHC class II biosynthetic process	19_GO:0050789 regulation of biological process	-2.9	4.6	4.2	30284	19	2098	6	0.29	0.12	3458|4261|5993|5994|8625|90865	IFNG|CIITA|RFX5|RFXAP|RFXANK|IL33	-1.2
GO Biological Processes	GO:0021510	spinal cord development	19_GO:0032502 developmental process	-2.9	2.3	3.6	30284	100	2098	16	0.76	0.19	104|1600|1630|2624|2737|2890|3975|5310|9580|26227|27152|50674|55553|55764|161357|644168	ADARB1|DAB1|DCC|GATA2|GLI3|GRIA1|LHX1|PKD1|SOX13|PHGDH|INTU|NEUROG3|SOX6|IFT122|MDGA2|DRGX	-1.2
GO Biological Processes	GO:0072337	modified amino acid transport	19_GO:0051179 localization	-2.9	3.2	3.9	30284	40	2098	9	0.43	0.14	2350|4036|4257|5174|10257|10560|54716|55356|220963	FOLR2|LRP2|MGST1|PDZK1|ABCC4|SLC19A2|SLC6A20|SLC22A15|SLC16A9	-1.2
GO Biological Processes	GO:0060415	muscle tissue morphogenesis	19_GO:0032502 developmental process	-2.9	2.6	3.7	30284	73	2098	13	0.62	0.17	104|1301|2280|3516|4036|4092|4634|5457|5469|6262|7046|23414|79810	ADARB1|COL11A1|FKBP1A|RBPJ|LRP2|SMAD7|MYL3|POU4F1|MED1|RYR2|TGFBR1|ZFPM2|PTCD2	-1.2
GO Biological Processes	GO:0048012	hepatocyte growth factor receptor signaling pathway	19_GO:0050896 response to stimulus	-2.9	2.8	3.8	30284	56	2098	11	0.52	0.16	558|2045|2066|3480|4914|4915|4920|5058|7075|9564|285220	AXL|EPHA7|ERBB4|IGF1R|NTRK1|NTRK2|ROR2|PAK1|TIE1|BCAR1|EPHA6	-1.2
GO Biological Processes	GO:0007187	G protein-coupled receptor signaling pathway, coupled to cyclic nucleotide second messenger	19_GO:0050896 response to stimulus	-2.9	2.8	3.8	30284	56	2098	11	0.52	0.16	1131|1268|2829|3269|3361|3362|3973|4544|4988|6753|59340	CHRM3|CNR1|XCR1|HRH1|HTR5A|HTR6|LHCGR|MTNR1B|OPRM1|SSTR3|HRH4	-1.2
Canonical Pathways	M99	PID TXA2PATHWAY		-2.9	2.8	3.8	30284	56	2098	11	0.52	0.16	156|157|640|2268|2534|2776|5578|5581|5600|7052|23533	GRK2|GRK3|BLK|FGR|FYN|GNAQ|PRKCA|PRKCE|MAPK11|TGM2|PIK3R5	-1.2
GO Biological Processes	GO:0048863	stem cell differentiation	19_GO:0032502 developmental process	-2.9	1.9	3.4	30284	189	2098	25	1.2	0.24	2|652|1106|2066|2099|2823|3280|3516|3688|4040|4093|5469|6422|6862|7520|8482|8820|10371|10507|22823|54437|64218|80031|84541|124540	A2M|BMP4|CHD2|ERBB4|ESR1|GPM6A|HES1|RBPJ|ITGB1|LRP6|SMAD9|MED1|SFRP1|TBXT|XRCC5|SEMA7A|HESX1|SEMA3A|SEMA4D|MTF2|SEMA5B|SEMA4A|SEMA6D|KBTBD8|MSI2	-1.2
GO Biological Processes	GO:0050890	cognition	19_GO:0032501 multicellular organismal process	-2.9	1.7	3.3	30284	329	2098	38	1.8	0.29	814|1268|1385|1827|1996|2534|2693|2890|3269|3688|3776|3973|4009|4125|4891|4914|4915|5048|5575|5923|6285|6446|6547|8831|8867|9486|22941|23394|25978|54207|55209|56924|57468|64220|80208|85461|114781|143496	CAMK4|CNR1|CREB1|RCAN1|ELAVL4|FYN|GHSR|GRIA1|HRH1|ITGB1|KCNK2|LHCGR|LMX1A|MAN2B1|SLC11A2|NTRK1|NTRK2|PAFAH1B1|PRKAR1B|RASGRF1|S100B|SGK1|SLC8A3|SYNGAP1|SYNJ1|CHST10|SHANK2|ADNP|CHMP2B|KCNK10|SETD5|PAK6|SLC12A5|STRA6|SPG11|TANC1|BTBD9|OR52B4	-1.2
GO Biological Processes	GO:1903039	positive regulation of leukocyte cell-cell adhesion	19_GO:0048518 positive regulation of biological process	-2.8	1.7	3.3	30284	285	2098	34	1.6	0.28	921|923|941|2534|2650|2737|3071|3117|3127|3135|3280|3458|3552|3592|4690|4976|5914|6363|6504|6604|7409|8600|8764|9580|9840|10673|10725|11148|22890|23476|55193|57678|57829|79679	CD5|CD6|CD80|FYN|GCNT1|GLI3|NCKAP1L|HLA-DQA1|HLA-DRB5|HLA-G|HES1|IFNG|IL1A|IL12A|NCK1|OPA1|RARA|CCL19|SLAMF1|SMARCD3|VAV1|TNFSF11|TNFRSF14|SOX13|TESPA1|TNFSF13B|NFAT5|HHLA2|ZBTB1|BRD4|PBRM1|GPAM|ZP4|VTCN1	-1.2
GO Biological Processes	GO:1990138	neuron projection extension	19_GO:0040007 growth	-2.8	2.5	3.6	30284	82	2098	14	0.67	0.18	3688|6259|6285|7074|8482|10371|26999|51265|54437|56924|63923|80208|123904|144165	ITGB1|RYK|S100B|TIAM1|SEMA7A|SEMA3A|CYFIP2|CDKL3|SEMA5B|PAK6|TNN|SPG11|NRN1L|PRICKLE1	-1.2
GO Biological Processes	GO:0048806	genitalia development	19_GO:0022414 reproductive process	-2.8	3	3.8	30284	48	2098	10	0.48	0.15	558|1588|2099|3973|3975|4036|4920|5310|7490|64220	AXL|CYP19A1|ESR1|LHCGR|LHX1|LRP2|ROR2|PKD1|WT1|STRA6	-1.2
GO Biological Processes	GO:0140694	membraneless organelle assembly	19_GO:0009987 cellular process	-2.8	1.6	3.3	30284	352	2098	40	1.9	0.3	1062|3688|3837|4292|6010|7111|7520|7812|8837|9371|9639|10274|10426|10464|10529|11155|11200|23122|25804|26271|51001|51441|51676|54627|54801|55125|55835|64105|79631|79884|81624|113622|130916|144165|159989|197135|284403|347688|440335|729440	CENPE|ITGB1|KPNB1|MLH1|RHO|TMOD1|XRCC5|CSDE1|CFLAR|KIF3B|ARHGEF10|STAG1|TUBGCP3|PIBF1|NEBL|LDB3|CHEK2|CLASP2|LSM4|FBXO5|MTERF3|YTHDF2|ASB2|MAP10|HAUS6|CEP192|CPAP|CENPK|EFL1|MAP9|DIAPH3|ADPRHL1|MTERF4|PRICKLE1|DEUP1|PATL2|WDR62|TUBB8|SMIM22|CCDC61	-1.2
WikiPathways	WP437	EGF EGFR signaling		-2.8	2	3.4	30284	159	2098	22	1	0.22	466|1385|2308|2549|4690|4734|5058|5337|5578|5596|5782|5801|5899|6196|6457|7409|8867|9564|9712|50807|51196|83737	ATF1|CREB1|FOXO1|GAB1|NCK1|NEDD4|PAK1|PLD1|PRKCA|MAPK4|PTPN12|PTPRR|RALB|RPS6KA2|SH3GL3|VAV1|SYNJ1|BCAR1|USP6NL|ASAP1|PLCE1|ITCH	-1.2
Reactome Gene Sets	R-HSA-111996	Ca-dependent events		-2.8	3.5	3.9	30284	33	2098	8	0.38	0.13	111|156|814|1385|5321|5575|5578|26960	ADCY5|GRK2|CAMK4|CREB1|PLA2G4A|PRKAR1B|PRKCA|NBEA	-1.2
Reactome Gene Sets	R-HSA-2029480	Fcgamma receptor (FCGR) dependent phagocytosis		-2.8	2.7	3.7	30284	65	2098	12	0.57	0.16	2268|3071|4650|5058|5337|5581|7409|10109|26999|63916|196051|644150	FGR|NCKAP1L|MYO9B|PAK1|PLD1|PRKCE|VAV1|ARPC2|CYFIP2|ELMO2|PLPP4|WIPF3	-1.2
GO Biological Processes	GO:1990266	neutrophil migration	19_GO:0002376 immune system process	-2.8	2.7	3.7	30284	65	2098	12	0.57	0.16	1441|3576|3579|3627|5142|6279|6729|7409|8729|57126|84522|255231	CSF3R|CXCL8|CXCR2|CXCL10|PDE4B|S100A8|SRP54|VAV1|GBF1|CD177|JAGN1|MCOLN2	-1.2
KEGG Pathway	hsa00561	Glycerolipid metabolism		-2.8	2.7	3.7	30284	65	2098	12	0.57	0.16	219|231|5407|8694|10554|26007|56895|57678|80168|119548|154141|196051	ALDH1B1|AKR1B1|PNLIPRP1|DGAT1|AGPAT1|TKFC|AGPAT4|GPAM|MOGAT2|PNLIPRP3|MBOAT1|PLPP4	-1.2
GO Biological Processes	GO:0071539	protein localization to centrosome	19_GO:0051179 localization	-2.8	3.9	4	30284	26	2098	7	0.33	0.13	2804|6788|10464|10615|11190|55125|140691	GOLGB1|STK3|PIBF1|SPAG5|CEP250|CEP192|TRIM69	-1.2
GO Biological Processes	GO:0003338	metanephros morphogenesis	19_GO:0032502 developmental process	-2.8	3.9	4	30284	26	2098	7	0.33	0.13	2302|3280|3975|5310|7477|7490|54361	FOXJ1|HES1|LHX1|PKD1|WNT7B|WT1|WNT4	-1.2
GO Biological Processes	GO:1905508	protein localization to microtubule organizing center	19_GO:0051179 localization	-2.8	3.9	4	30284	26	2098	7	0.33	0.13	2804|6788|10464|10615|11190|55125|140691	GOLGB1|STK3|PIBF1|SPAG5|CEP250|CEP192|TRIM69	-1.2
GO Biological Processes	GO:0048520	positive regulation of behavior	19_GO:0032501 multicellular organismal process	-2.8	3.9	4	30284	26	2098	7	0.33	0.13	2693|2890|2922|4544|4862|22871|64220	GHSR|GRIA1|GRP|MTNR1B|NPAS2|NLGN1|STRA6	-1.2
GO Biological Processes	GO:0001558	regulation of cell growth	19_GO:0040007 growth	-2.8	1.6	3.2	30284	410	2098	45	2.1	0.32	1630|2045|2100|2803|3273|4009|4092|4897|5048|5465|5645|5997|5999|6259|6279|6422|6446|6695|7046|7490|8482|9564|9686|9826|9928|10110|10371|10439|10507|10718|23105|23122|23338|23394|25942|27086|51265|54879|55602|57446|57699|79960|80031|83737|84260	DCC|EPHA7|ESR2|GOLGA4|HRG|LMX1A|SMAD7|NRCAM|PAFAH1B1|PPARA|PRSS2|RGS2|RGS4|RYK|S100A8|SFRP1|SGK1|SPOCK1|TGFBR1|WT1|SEMA7A|BCAR1|VGLL4|ARHGEF11|KIF14|SGK2|SEMA3A|OLFM1|SEMA4D|NRG3|FSTL4|CLASP2|JADE2|ADNP|SIN3A|FOXP1|CDKL3|ST7L|CDKN2AIP|NDRG3|CPNE5|JADE1|SEMA6D|ITCH|TCHP	-1.2
GO Biological Processes	GO:0007601	visual perception	19_GO:0032501 multicellular organismal process	-2.8	1.8	3.3	30284	222	2098	28	1.3	0.25	1301|1412|1420|2741|3983|4284|4976|5132|5145|5470|6010|6011|6096|6314|7439|9478|10052|11190|51761|53405|54437|57096|83872|84059|93589|131544|146167|339302	COL11A1|CRYBA2|CRYGC|GLRA1|ABLIM1|MIP|OPA1|PDC|PDE6A|PPEF2|RHO|GRK1|RORB|ATXN7|BEST1|CABP1|GJC1|CEP250|ATP8A2|CLIC5|SEMA5B|RPGRIP1|HMCN1|ADGRV1|CACNA2D4|CRYBG3|SLC38A8|CPLX4	-1.2
GO Biological Processes	GO:0060420	regulation of heart growth	19_GO:0040007 growth	-2.8	2.5	3.6	30284	74	2098	13	0.62	0.17	32|2066|3516|3776|5465|5600|5997|5999|7046|7490|9686|23414|27086	ACACB|ERBB4|RBPJ|KCNK2|PPARA|MAPK11|RGS2|RGS4|TGFBR1|WT1|VGLL4|ZFPM2|FOXP1	-1.2
GO Biological Processes	GO:0030010	establishment of cell polarity	19_GO:0009987 cellular process	-2.8	2.1	3.4	30284	140	2098	20	0.95	0.21	2302|3280|3480|3688|3834|5048|5310|6363|8729|9265|9267|9826|10252|10615|55691|55968|81624|85440|143098|144165	FOXJ1|HES1|IGF1R|ITGB1|KIF25|PAFAH1B1|PKD1|CCL19|GBF1|CYTH3|CYTH1|ARHGEF11|SPRY1|SPAG5|FRMD4A|NSFL1C|DIAPH3|DOCK7|MPP7|PRICKLE1	-1.2
WikiPathways	WP5083	Neuroinflammation and glutamatergic signaling		-2.8	2.1	3.4	30284	140	2098	20	0.95	0.21	814|1385|2890|2891|2897|2914|3458|3552|3592|3667|4092|4842|5332|5578|7046|9021|26227|80131|81539|84230	CAMK4|CREB1|GRIA1|GRIA2|GRIK1|GRM4|IFNG|IL1A|IL12A|IRS1|SMAD7|NOS1|PLCB4|PRKCA|TGFBR1|SOCS3|PHGDH|LRRC8E|SLC38A1|LRRC8C	-1.2
GO Biological Processes	GO:0032956	regulation of actin cytoskeleton organization	19_GO:0050789 regulation of biological process	-2.8	1.6	3.3	30284	354	2098	40	1.9	0.3	830|1856|1902|2934|3059|3071|3273|3552|4690|4868|5058|5062|5581|5999|6422|7046|7111|9639|10109|10174|11135|22998|23122|23221|23370|25791|26999|51466|51676|54361|55160|55435|57731|79822|84952|123720|200539|253725|256949|440335	CAPZA2|DVL2|LPAR1|GSN|HCLS1|NCKAP1L|HRG|IL1A|NCK1|NPHS1|PAK1|PAK2|PRKCE|RGS4|SFRP1|TGFBR1|TMOD1|ARHGEF10|ARPC2|SORBS3|CDC42EP1|LIMCH1|CLASP2|RHOBTB2|ARHGEF18|NGEF|CYFIP2|EVL|ASB2|WNT4|ARHGEF10L|AP1AR|SPTBN4|ARHGAP28|CGNL1|WHAMM|ANKRD23|WASHC2C|KANK3|SMIM22	-1.2
GO Biological Processes	GO:0006468	protein phosphorylation	19_GO:0009987 cellular process	-2.8	1.6	3.2	30284	388	2098	43	2	0.31	156|545|640|814|1385|1612|2066|2268|2534|3480|4140|4914|4915|5058|5062|5310|5578|5581|5596|5618|5914|6011|6446|6788|7046|7444|7786|8576|8737|8997|9262|9943|10110|10464|10494|10595|11200|23139|23178|23387|54822|146057|152110	GRK2|ATR|BLK|CAMK4|CREB1|DAPK1|ERBB4|FGR|FYN|IGF1R|MARK3|NTRK1|NTRK2|PAK1|PAK2|PKD1|PRKCA|PRKCE|MAPK4|PRLR|RARA|GRK1|SGK1|STK3|TGFBR1|VRK2|MAP3K12|STK16|RIPK1|KALRN|STK17B|OXSR1|SGK2|PIBF1|STK25|ERN2|CHEK2|MAST2|PASK|SIK3|TRPM7|TTBK2|NEK10	-1.2
GO Biological Processes	GO:0032651	regulation of interleukin-1 beta production	19_GO:0032501 multicellular organismal process	-2.8	2.2	3.5	30284	111	2098	17	0.81	0.2	841|948|2693|2864|3428|3458|4210|6363|7128|10333|10392|27086|58484|80149|91662|199713|647087	CASP8|CD36|GHSR|FFAR1|IFI16|IFNG|MEFV|CCL19|TNFAIP3|TLR6|NOD1|FOXP1|NLRC4|ZC3H12A|NLRP12|NLRP7|STMP1	-1.2
GO Biological Processes	GO:0050982	detection of mechanical stimulus	19_GO:0050896 response to stimulus	-2.8	2.8	3.7	30284	57	2098	11	0.52	0.16	1301|2534|3776|4914|5310|6335|23349|23621|63982|84059|374462	COL11A1|FYN|KCNK2|NTRK1|PKD1|SCN9A|PHF24|BACE1|ANO3|ADGRV1|PTPRQ	-1.2
KEGG Pathway	hsa04015	Rap1 signaling pathway		-2.8	1.8	3.3	30284	212	2098	27	1.3	0.25	111|208|1268|1902|2246|2776|2889|3480|3688|3937|4893|5332|5578|5600|5899|5909|7074|7409|9564|9771|22808|25780|26037|51196|51466|57568|80310	ADCY5|AKT2|CNR1|LPAR1|FGF1|GNAQ|RAPGEF1|IGF1R|ITGB1|LCP2|NRAS|PLCB4|PRKCA|MAPK11|RALB|RAP1GAP|TIAM1|VAV1|BCAR1|RAPGEF5|MRAS|RASGRP3|SIPA1L1|PLCE1|EVL|SIPA1L2|PDGFD	-1.2
GO Biological Processes	GO:0032814	regulation of natural killer cell activation	19_GO:0002376 immune system process	-2.8	3.2	3.8	30284	41	2098	9	0.43	0.14	558|639|2268|3592|3821|3824|10464|22890|116449	AXL|PRDM1|FGR|IL12A|KLRC1|KLRD1|PIBF1|ZBTB1|CLNK	-1.2
GO Biological Processes	GO:0035337	fatty-acyl-CoA metabolic process	19_GO:0009987 cellular process	-2.8	3.2	3.8	30284	41	2098	9	0.43	0.14	31|2180|8694|23205|54898|55711|83401|123876|197322	ACACA|ACSL1|DGAT1|ACSBG1|ELOVL2|FAR2|ELOVL3|ACSM2A|ACSF3	-1.2
Reactome Gene Sets	R-HSA-196849	Metabolism of water-soluble vitamins and cofactors		-2.8	2.1	3.5	30284	121	2098	18	0.86	0.2	32|2350|4036|4524|5095|5169|8566|8875|10560|10797|25902|27304|54956|55065|56922|65220|113278|441024	ACACB|FOLR2|LRP2|MTHFR|PCCA|ENPP3|PDXK|VNN2|SLC19A2|MTHFD2|MTHFD1L|MOCS3|PARP16|SLC52A1|MCCC1|NADK|SLC52A3|MTHFD2L	-1.2
GO Biological Processes	GO:0048640	negative regulation of developmental growth	19_GO:0040007 growth	-2.8	2.3	3.5	30284	102	2098	16	0.76	0.19	1081|1630|2045|3776|5465|5600|5997|5999|6259|6788|9686|10371|23105|27086|51265|80031	CGA|DCC|EPHA7|KCNK2|PPARA|MAPK11|RGS2|RGS4|RYK|STK3|VGLL4|SEMA3A|FSTL4|FOXP1|CDKL3|SEMA6D	-1.2
GO Biological Processes	GO:0097529	myeloid leukocyte migration	19_GO:0002376 immune system process	-2.8	2.1	3.4	30284	131	2098	19	0.91	0.21	1441|3576|3579|3627|4920|5048|5142|5800|6279|6363|6729|7409|8600|8729|30817|57126|79902|84522|255231	CSF3R|CXCL8|CXCR2|CXCL10|ROR2|PAFAH1B1|PDE4B|PTPRO|S100A8|CCL19|SRP54|VAV1|TNFSF11|GBF1|ADGRE2|CD177|NUP85|JAGN1|MCOLN2	-1.1
GO Biological Processes	GO:0010977	negative regulation of neuron projection development	19_GO:0032502 developmental process	-2.8	2.1	3.4	30284	131	2098	19	0.91	0.21	1600|1630|1902|2045|3280|5048|5800|6259|6695|8831|10371|11075|22871|22876|23105|25791|51265|80031|157285	DAB1|DCC|LPAR1|EPHA7|HES1|PAFAH1B1|PTPRO|RYK|SPOCK1|SYNGAP1|SEMA3A|STMN2|NLGN1|INPP5F|FSTL4|NGEF|CDKL3|SEMA6D|PRAG1	-1.1
GO Biological Processes	GO:0045580	regulation of T cell differentiation	19_GO:0002376 immune system process	-2.8	1.9	3.3	30284	192	2098	25	1.2	0.24	639|652|814|941|969|1493|2302|2737|3071|3135|3458|4092|4976|5914|6363|6604|6935|9580|9840|11005|22890|23476|30009|55193|80149	PRDM1|BMP4|CAMK4|CD80|CD69|CTLA4|FOXJ1|GLI3|NCKAP1L|HLA-G|IFNG|SMAD7|OPA1|RARA|CCL19|SMARCD3|ZEB1|SOX13|TESPA1|SPINK5|ZBTB1|BRD4|TBX21|PBRM1|ZC3H12A	-1.1
KEGG Pathway	hsa05145	Toxoplasmosis		-2.7	2.2	3.4	30284	112	2098	17	0.81	0.2	208|841|3117|3127|3458|3592|3688|3908|3909|3918|4261|5600|22798|23533|23643|54205|345611	AKT2|CASP8|HLA-DQA1|HLA-DRB5|IFNG|IL12A|ITGB1|LAMA2|LAMA3|LAMC2|CIITA|MAPK11|LAMB4|PIK3R5|LY96|CYCS|IRGM	-1.1
Reactome Gene Sets	R-HSA-1250196	SHC1 events in ERBB2 signaling		-2.7	4.3	4.1	30284	20	2098	6	0.29	0.12	2066|4893|5578|5581|5782|10718	ERBB4|NRAS|PRKCA|PRKCE|PTPN12|NRG3	-1.1
GO Biological Processes	GO:0034393	positive regulation of smooth muscle cell apoptotic process	19_GO:0048518 positive regulation of biological process	-2.7	4.3	4.1	30284	20	2098	6	0.29	0.12	2308|2922|3458|3592|5468|9927	FOXO1|GRP|IFNG|IL12A|PPARG|MFN2	-1.1
GO Biological Processes	GO:0033194	response to hydroperoxide	19_GO:0050896 response to stimulus	-2.7	4.3	4.1	30284	20	2098	6	0.29	0.12	948|1612|4257|25942|55074|388364	CD36|DAPK1|MGST1|SIN3A|OXR1|TMIGD1	-1.1
GO Biological Processes	GO:0060071	Wnt signaling pathway, planar cell polarity pathway	19_GO:0050896 response to stimulus	-2.7	3.4	3.8	30284	34	2098	8	0.38	0.13	1856|6259|6422|7074|7477|57216|64750|144165	DVL2|RYK|SFRP1|TIAM1|WNT7B|VANGL2|SMURF2|PRICKLE1	-1.1
Reactome Gene Sets	R-HSA-5603041	IRAK4 deficiency (TLR2/4)		-2.7	5.2	4.2	30284	14	2098	5	0.24	0.11	948|6279|7096|10333|23643	CD36|S100A8|TLR1|TLR6|LY96	-1.1
GO Biological Processes	GO:0045165	cell fate commitment	19_GO:0032502 developmental process	-2.7	1.7	3.3	30284	257	2098	31	1.5	0.26	639|652|2066|2596|2624|2737|3280|3516|3688|4286|4781|5457|5468|5914|6422|6862|7046|7477|7482|7490|9021|9580|10630|23040|30009|54361|54623|55553|57453|81029|85440	PRDM1|BMP4|ERBB4|GAP43|GATA2|GLI3|HES1|RBPJ|ITGB1|MITF|NFIB|POU4F1|PPARG|RARA|SFRP1|TBXT|TGFBR1|WNT7B|WNT2B|WT1|SOCS3|SOX13|PDPN|MYT1L|TBX21|WNT4|PAF1|SOX6|DSCAML1|WNT5B|DOCK7	-1.1
Reactome Gene Sets	R-HSA-204998	Cell death signalling via NRAGE, NRIF and NADE		-2.7	2.7	3.6	30284	58	2098	11	0.52	0.16	29|5924|7074|7409|8997|9639|23370|25791|55160|89846|121512	ABR|RASGRF2|TIAM1|VAV1|KALRN|ARHGEF10|ARHGEF18|NGEF|ARHGEF10L|FGD3|FGD4	-1.1
GO Biological Processes	GO:0046620	regulation of organ growth	19_GO:0040007 growth	-2.7	2.2	3.4	30284	103	2098	16	0.76	0.19	32|1081|2066|3516|3776|5465|5600|5997|5999|6788|7046|7490|8531|9686|23414|27086	ACACB|CGA|ERBB4|RBPJ|KCNK2|PPARA|MAPK11|RGS2|RGS4|STK3|TGFBR1|WT1|YBX3|VGLL4|ZFPM2|FOXP1	-1.1
GO Biological Processes	GO:0030534	adult behavior	19_GO:0032501 multicellular organismal process	-2.7	2	3.4	30284	152	2098	21	1	0.22	434|1182|1600|2257|2693|2741|4988|5048|5079|5465|6622|7111|22876|22911|22941|23287|55074|57626|57731|114781|163175	ASIP|CLCN3|DAB1|FGF12|GHSR|GLRA1|OPRM1|PAFAH1B1|PAX5|PPARA|SNCA|TMOD1|INPP5F|WDR47|SHANK2|AGTPBP1|OXR1|KLHL1|SPTBN4|BTBD9|LGI4	-1.1
GO Biological Processes	GO:0002822	regulation of adaptive immune response based on somatic recombination of immune receptors built from immunoglobulin superfamily domains	19_GO:0002376 immune system process	-2.7	1.8	3.3	30284	204	2098	26	1.2	0.24	941|969|2302|3071|3135|3592|3821|3824|4092|4292|4976|5321|6363|6504|6830|7128|10666|10673|22890|23476|30009|80149|90865|135250|163486|200558	CD80|CD69|FOXJ1|NCKAP1L|HLA-G|IL12A|KLRC1|KLRD1|SMAD7|MLH1|OPA1|PLA2G4A|CCL19|SLAMF1|SUPT6H|TNFAIP3|CD226|TNFSF13B|ZBTB1|BRD4|TBX21|ZC3H12A|IL33|RAET1E|DENND1B|APLF	-1.1
GO Biological Processes	GO:0045649	regulation of macrophage differentiation	19_GO:0002376 immune system process	-2.7	3.7	3.9	30284	27	2098	7	0.33	0.13	841|2624|3059|4920|5578|8737|140685	CASP8|GATA2|HCLS1|ROR2|PRKCA|RIPK1|ZBTB46	-1.1
GO Biological Processes	GO:0035567	non-canonical Wnt signaling pathway	19_GO:0050896 response to stimulus	-2.7	2.9	3.6	30284	50	2098	10	0.48	0.15	1856|6259|6422|7074|7477|54361|57216|64750|91147|144165	DVL2|RYK|SFRP1|TIAM1|WNT7B|WNT4|VANGL2|SMURF2|TMEM67|PRICKLE1	-1.1
GO Biological Processes	GO:0006858	extracellular transport	19_GO:0051179 localization	-2.7	2.9	3.6	30284	50	2098	10	0.48	0.15	361|11060|23247|23639|25790|26256|29922|79582|152110|200373	AQP4|WWP2|KATNIP|DNAAF11|CFAP45|CABYR|NME7|SPAG16|NEK10|CFAP221	-1.1
GO Biological Processes	GO:0006644	phospholipid metabolic process	19_GO:0009987 cellular process	-2.7	1.6	3.2	30284	358	2098	40	1.9	0.3	336|3157|5048|5321|5332|5337|6622|8821|8867|8898|9107|9218|9807|10062|10554|22863|22876|23167|23533|25979|27163|51196|51604|56261|56895|57217|57678|64600|79837|79887|93210|114884|123745|132001|133121|149998|154141|196051|255189|374462	APOA2|HMGCS1|PAFAH1B1|PLA2G4A|PLCB4|PLD1|SNCA|INPP4B|SYNJ1|MTMR2|MTMR6|VAPA|IP6K1|NR1H3|AGPAT1|ATG14|INPP5F|EFR3A|PIK3R5|DHRS7B|NAAA|PLCE1|PIGT|GPCPD1|AGPAT4|TTC7A|GPAM|PLA2G2F|PIP4K2C|PLBD1|PGAP3|OSBPL10|PLA2G4E|TAMM41|ENPP6|LIPI|MBOAT1|PLPP4|PLA2G4F|PTPRQ	-1.1
GO Biological Processes	GO:0046676	negative regulation of insulin secretion	19_GO:0051179 localization	-2.7	3.1	3.7	30284	42	2098	9	0.43	0.14	2308|2693|2867|3667|4544|5211|6422|8609|84522	FOXO1|GHSR|FFAR2|IRS1|MTNR1B|PFKL|SFRP1|KLF7|JAGN1	-1.1
Canonical Pathways	M295	SIG PIP3 SIGNALING IN CARDIAC MYOCTES		-2.7	2.6	3.5	30284	67	2098	12	0.57	0.16	208|1385|2066|2549|3667|5058|5062|6196|9265|9586|23533|56924	AKT2|CREB1|ERBB4|GAB1|IRS1|PAK1|PAK2|RPS6KA2|CYTH3|CREB5|PIK3R5|PAK6	-1.1
Reactome Gene Sets	R-HSA-416482	G alpha (12/13) signalling events		-2.7	2.6	3.5	30284	67	2098	12	0.57	0.16	29|2793|5924|7074|7409|8997|9639|23370|25791|55160|89846|121512	ABR|GNGT2|RASGRF2|TIAM1|VAV1|KALRN|ARHGEF10|ARHGEF18|NGEF|ARHGEF10L|FGD3|FGD4	-1.1
GO Biological Processes	GO:0030101	natural killer cell activation	19_GO:0002376 immune system process	-2.7	2.6	3.5	30284	67	2098	12	0.57	0.16	558|841|2534|4783|4818|5873|6504|6670|7409|7917|57823|259197	AXL|CASP8|FYN|NFIL3|NKG7|RAB27A|SLAMF1|SP3|VAV1|BAG6|SLAMF7|NCR3	-1.1
Reactome Gene Sets	R-HSA-195721	Signaling by WNT		-2.7	1.7	3.2	30284	269	2098	32	1.5	0.27	208|1212|1459|1856|2793|4040|4919|4920|5145|5578|5690|5705|5713|5929|6259|6422|7091|7477|7482|8345|8356|8607|9580|26108|54361|55553|57216|64750|80351|81029|144165|192669	AKT2|CLTB|CSNK2A2|DVL2|GNGT2|LRP6|ROR1|ROR2|PDE6A|PRKCA|PSMB2|PSMC5|PSMD7|RBBP5|RYK|SFRP1|TLE4|WNT7B|WNT2B|H2BC9|H3C12|RUVBL1|SOX13|PYGO1|WNT4|SOX6|VANGL2|SMURF2|TNKS2|WNT5B|PRICKLE1|AGO3	-1.1
WikiPathways	WP5218	Extrafollicular and follicular B cell activation by SARS CoV 2		-2.7	2.5	3.5	30284	76	2098	13	0.62	0.17	639|933|941|969|2308|3394|3458|3592|5079|6363|10673|30009|57823	PRDM1|CD22|CD80|CD69|FOXO1|IRF8|IFNG|IL12A|PAX5|CCL19|TNFSF13B|TBX21|SLAMF7	-1.1
Reactome Gene Sets	R-HSA-111885	Opioid Signalling		-2.7	2.5	3.5	30284	76	2098	13	0.62	0.17	111|156|814|1385|2774|2776|2793|5142|5321|5332|5575|5578|26960	ADCY5|GRK2|CAMK4|CREB1|GNAL|GNAQ|GNGT2|PDE4B|PLA2G4A|PLCB4|PRKAR1B|PRKCA|NBEA	-1.1
KEGG Pathway	hsa04024	cAMP signaling pathway		-2.7	1.8	3.2	30284	226	2098	28	1.3	0.25	111|208|490|814|1081|1385|2693|2737|2867|2890|2891|3362|3776|3973|5058|5141|5142|5144|5337|5465|6262|7074|7409|9586|10021|10257|51196|338442	ADCY5|AKT2|ATP2B1|CAMK4|CGA|CREB1|GHSR|GLI3|FFAR2|GRIA1|GRIA2|HTR6|KCNK2|LHCGR|PAK1|PDE4A|PDE4B|PDE4D|PLD1|PPARA|RYR2|TIAM1|VAV1|CREB5|HCN4|ABCC4|PLCE1|HCAR2	-1.1
GO Biological Processes	GO:0050953	sensory perception of light stimulus	19_GO:0032501 multicellular organismal process	-2.7	1.8	3.2	30284	226	2098	28	1.3	0.25	1301|1412|1420|2741|3983|4284|4976|5132|5145|5470|6010|6011|6096|6314|7439|9478|10052|11190|51761|53405|54437|57096|83872|84059|93589|131544|146167|339302	COL11A1|CRYBA2|CRYGC|GLRA1|ABLIM1|MIP|OPA1|PDC|PDE6A|PPEF2|RHO|GRK1|RORB|ATXN7|BEST1|CABP1|GJC1|CEP250|ATP8A2|CLIC5|SEMA5B|RPGRIP1|HMCN1|ADGRV1|CACNA2D4|CRYBG3|SLC38A8|CPLX4	-1.1
GO Biological Processes	GO:0071219	cellular response to molecule of bacterial origin	19_GO:0044419 biological process involved in interspecies interaction between organisms	-2.7	1.8	3.2	30284	226	2098	28	1.3	0.25	558|923|941|948|949|1668|1671|2693|3394|3552|3576|3627|5142|5581|5914|7096|7128|10062|10333|11093|23643|54623|79155|80149|84639|199713|345611|730249	AXL|CD6|CD80|CD36|SCARB1|DEFA3|DEFA6|GHSR|IRF8|IL1A|CXCL8|CXCL10|PDE4B|PRKCE|RARA|TLR1|TNFAIP3|NR1H3|TLR6|ADAMTS13|LY96|PAF1|TNIP2|ZC3H12A|IL1F10|NLRP7|IRGM|ACOD1	-1.1
WikiPathways	WP1984	Integrated breast cancer pathway		-2.7	2	3.3	30284	153	2098	21	1	0.22	466|545|571|841|1385|1588|2099|2308|3667|4092|5058|6009|6010|7046|7175|11200|23077|25780|57223|79027|79902	ATF1|ATR|BACH1|CASP8|CREB1|CYP19A1|ESR1|FOXO1|IRS1|SMAD7|PAK1|RHEB|RHO|TGFBR1|TPR|CHEK2|MYCBP2|RASGRP3|PPP4R3B|ZNF655|NUP85	-1.1
GO Biological Processes	GO:0007416	synapse assembly	19_GO:0032502 developmental process	-2.7	2.1	3.3	30284	133	2098	19	0.91	0.21	1007|2066|2555|2823|2890|2895|4897|5457|5789|6259|10160|10718|22871|22941|23284|23380|23654|56126|56131	CDH9|ERBB4|GABRA2|GPM6A|GRIA1|GRID2|NRCAM|POU4F1|PTPRD|RYK|FARP1|NRG3|NLGN1|SHANK2|ADGRL3|SRGAP2|PLXNB2|PCDHB10|PCDHB4	-1.1
GO Biological Processes	GO:0007200	phospholipase C-activating G protein-coupled receptor signaling pathway	19_GO:0050896 response to stimulus	-2.7	2.1	3.3	30284	133	2098	19	0.91	0.21	846|1131|1902|2099|2358|2359|2596|2776|2864|2867|3060|3269|3579|3973|4988|5332|7052|27202|51196	CASR|CHRM3|LPAR1|ESR1|FPR2|FPR3|GAP43|GNAQ|FFAR1|FFAR2|HCRT|HRH1|CXCR2|LHCGR|OPRM1|PLCB4|TGM2|C5AR2|PLCE1	-1.1
WikiPathways	WP4536	Genes related to primary cilium development based on CRISPR		-2.7	2.2	3.4	30284	104	2098	16	0.76	0.19	9371|10464|11159|22832|51057|51098|54585|54903|55112|55125|55764|65250|79598|80178|91147|146057	KIF3B|PIBF1|RABL2A|CEP162|WDPCP|IFT52|LZTFL1|MKS1|DYNC2I1|CEP192|IFT122|CPLANE1|CEP97|TEDC2|TMEM67|TTBK2	-1.1
GO Biological Processes	GO:0034329	cell junction assembly	19_GO:0009987 cellular process	-2.7	1.7	3.2	30284	303	2098	35	1.7	0.28	1007|1010|2066|2555|2823|2890|2895|3909|4092|4868|4897|5062|5457|5578|5789|5800|6259|6904|8777|10052|10160|10686|10718|11187|22871|22941|23284|23380|23654|28513|51564|56126|56131|123720|143098	CDH9|CDH12|ERBB4|GABRA2|GPM6A|GRIA1|GRID2|LAMA3|SMAD7|NPHS1|NRCAM|PAK2|POU4F1|PRKCA|PTPRD|PTPRO|RYK|TBCD|MPDZ|GJC1|FARP1|CLDN16|NRG3|PKP3|NLGN1|SHANK2|ADGRL3|SRGAP2|PLXNB2|CDH19|HDAC7|PCDHB10|PCDHB4|WHAMM|MPP7	-1.1
GO Biological Processes	GO:0031667	response to nutrient levels	19_GO:0050896 response to stimulus	-2.7	1.5	3.1	30284	510	2098	53	2.5	0.34	2|32|846|1268|1788|2180|2308|2350|2693|2890|3060|3428|3480|3552|3627|4524|4914|5058|5062|5166|5337|5465|5468|5617|5899|5914|6009|6396|6422|6581|6753|6781|6935|7482|8648|9462|9779|9812|10367|10670|22863|22941|23252|23367|54361|55846|56270|56924|80149|80315|388364|389383|107080638	A2M|ACACB|CASR|CNR1|DNMT3A|ACSL1|FOXO1|FOLR2|GHSR|GRIA1|HCRT|IFI16|IGF1R|IL1A|CXCL10|MTHFR|NTRK1|PAK1|PAK2|PDK4|PLD1|PPARA|PPARG|PRL|RALB|RARA|RHEB|SEC13|SFRP1|SLC22A3|SSTR3|STC1|ZEB1|WNT2B|NCOA1|RASAL2|TBC1D5|DELE1|MICU1|RRAGA|ATG14|SHANK2|OTUD3|LARP1|WNT4|ITFG2|WDR45B|PAK6|ZC3H12A|CPEB4|TMIGD1|CLPSL2|TBC1D7-LOC100130357	-1.1
GO Biological Processes	GO:0022409	positive regulation of cell-cell adhesion	19_GO:0048518 positive regulation of biological process	-2.7	1.6	3.2	30284	337	2098	38	1.8	0.29	921|923|941|2534|2650|2737|3071|3117|3127|3135|3280|3346|3458|3552|3592|4092|4690|4976|5914|6363|6504|6604|7409|8600|8764|9580|9840|10630|10673|10725|11148|11187|22890|23476|55193|57678|57829|79679	CD5|CD6|CD80|FYN|GCNT1|GLI3|NCKAP1L|HLA-DQA1|HLA-DRB5|HLA-G|HES1|HTN1|IFNG|IL1A|IL12A|SMAD7|NCK1|OPA1|RARA|CCL19|SLAMF1|SMARCD3|VAV1|TNFSF11|TNFRSF14|SOX13|TESPA1|PDPN|TNFSF13B|NFAT5|HHLA2|PKP3|ZBTB1|BRD4|PBRM1|GPAM|ZP4|VTCN1	-1.1
GO Biological Processes	GO:0044703	multi-organism reproductive process	19_GO:0022414 reproductive process	-2.7	1.9	3.3	30284	195	2098	25	1.2	0.24	639|1268|2099|2693|3620|5069|5469|5617|5618|5737|5858|5914|5997|6670|6781|6863|23633|23764|53405|54361|55870|81539|154865|200558|730249	PRDM1|CNR1|ESR1|GHSR|IDO1|PAPPA|MED1|PRL|PRLR|PTGFR|PZP|RARA|RGS2|SP3|STC1|TAC1|KPNA6|MAFF|CLIC5|WNT4|ASH1L|SLC38A1|IQUB|APLF|ACOD1	-1.1
GO Biological Processes	GO:0006198	cAMP catabolic process	19_GO:0009987 cellular process	-2.7	6.4	4.4	30284	9	2098	4	0.19	0.095	5141|5142|5144|5150	PDE4A|PDE4B|PDE4D|PDE7A	-1.1
GO Biological Processes	GO:0035999	tetrahydrofolate interconversion	19_GO:0009987 cellular process	-2.7	6.4	4.4	30284	9	2098	4	0.19	0.095	4524|10797|25902|441024	MTHFR|MTHFD2|MTHFD1L|MTHFD2L	-1.1
Reactome Gene Sets	R-HSA-389359	CD28 dependent Vav1 pathway		-2.7	6.4	4.4	30284	9	2098	4	0.19	0.095	941|5058|5062|7409	CD80|PAK1|PAK2|VAV1	-1.1
GO Biological Processes	GO:2000018	regulation of male gonad development	19_GO:0022414 reproductive process	-2.7	6.4	4.4	30284	9	2098	4	0.19	0.095	2516|7490|23414|54361	NR5A1|WT1|ZFPM2|WNT4	-1.1
WikiPathways	WP5031	Biotin metabolism including IMDs		-2.7	6.4	4.4	30284	9	2098	4	0.19	0.095	31|32|5095|56922	ACACA|ACACB|PCCA|MCCC1	-1.1
GO Biological Processes	GO:1902047	polyamine transmembrane transport	19_GO:0051179 localization	-2.7	6.4	4.4	30284	9	2098	4	0.19	0.095	6581|79572|84239|344905	SLC22A3|ATP13A3|ATP13A4|ATP13A5	-1.1
GO Biological Processes	GO:0051492	regulation of stress fiber assembly	19_GO:0050789 regulation of biological process	-2.7	2.3	3.4	30284	95	2098	15	0.71	0.18	1902|5058|5062|6422|7046|9639|10174|22998|23122|23370|51466|54361|55160|79822|84952	LPAR1|PAK1|PAK2|SFRP1|TGFBR1|ARHGEF10|SORBS3|LIMCH1|CLASP2|ARHGEF18|EVL|WNT4|ARHGEF10L|ARHGAP28|CGNL1	-1.1
Canonical Pathways	M3468	NABA ECM REGULATORS		-2.7	1.8	3.2	30284	238	2098	29	1.4	0.25	2|1470|1519|3273|4319|4326|4327|5069|5269|5273|5276|5645|5858|7052|8710|9313|9509|11093|11174|23436|53616|54507|60495|64386|81792|84171|89777|92949|170691	A2M|CST2|CTSO|HRG|MMP10|MMP17|MMP19|PAPPA|SERPINB6|SERPINB10|SERPINI2|PRSS2|PZP|TGM2|SERPINB7|MMP20|ADAMTS2|ADAMTS13|ADAMTS6|CELA3B|ADAM22|ADAMTSL4|HPSE2|MMP25|ADAMTS12|LOXL4|SERPINB12|ADAMTSL1|ADAMTS17	-1.1
GO Biological Processes	GO:0031644	regulation of nervous system process	19_GO:0032501 multicellular organismal process	-2.6	2.1	3.3	30284	124	2098	18	0.86	0.2	55|2257|2693|2741|2859|2890|3060|4544|5575|5999|6547|6863|8898|10497|10879|22871|23345|118738	ACP3|FGF12|GHSR|GLRA1|GPR35|GRIA1|HCRT|MTNR1B|PRKAR1B|RGS4|SLC8A3|TAC1|MTMR2|UNC13B|SMR3B|NLGN1|SYNE1|ZNF488	-1.1
GO Biological Processes	GO:0045940	positive regulation of steroid metabolic process	19_GO:0048518 positive regulation of biological process	-2.6	3.3	3.7	30284	35	2098	8	0.38	0.13	1081|2246|3458|3480|3552|3837|54361|134429	CGA|FGF1|IFNG|IGF1R|IL1A|KPNB1|WNT4|STARD4	-1.1
Reactome Gene Sets	R-HSA-2426168	Activation of gene expression by SREBF (SREBP)		-2.6	3.3	3.7	30284	35	2098	8	0.38	0.13	32|3157|4520|5465|5469|6309|8648|57678	ACACB|HMGCS1|MTF1|PPARA|MED1|SC5D|NCOA1|GPAM	-1.1
GO Biological Processes	GO:0051496	positive regulation of stress fiber assembly	19_GO:0048518 positive regulation of biological process	-2.6	2.8	3.6	30284	51	2098	10	0.48	0.15	1902|5058|6422|7046|9639|10174|22998|51466|54361|55160	LPAR1|PAK1|SFRP1|TGFBR1|ARHGEF10|SORBS3|LIMCH1|EVL|WNT4|ARHGEF10L	-1.1
GO Biological Processes	GO:0060119	inner ear receptor cell development	19_GO:0032502 developmental process	-2.6	2.8	3.6	30284	51	2098	10	0.48	0.15	3280|5048|7007|9497|10427|51057|54903|84059|84173|645104	HES1|PAFAH1B1|TECTA|SLC4A7|SEC24B|WDPCP|MKS1|ADGRV1|ELMOD3|CLRN2	-1.1
GO Biological Processes	GO:0051048	negative regulation of secretion	19_GO:0051179 localization	-2.6	1.9	3.2	30284	175	2098	23	1.1	0.23	1268|1407|2308|2693|2867|3071|3592|3667|4345|4544|4988|5211|6422|6622|8609|8832|9727|10062|29091|55691|64285|84522|84830	CNR1|CRY1|FOXO1|GHSR|FFAR2|NCKAP1L|IL12A|IRS1|CD200|MTNR1B|OPRM1|PFKL|SFRP1|SNCA|KLF7|CD84|RAB11FIP3|NR1H3|STXBP6|FRMD4A|RHBDF1|JAGN1|ADTRP	-1.1
GO Biological Processes	GO:0043266	regulation of potassium ion transport	19_GO:0051179 localization	-2.6	2.2	3.4	30284	105	2098	16	0.76	0.19	967|2922|3060|3688|3781|4734|4842|5999|7881|9465|9722|9943|11060|57628|80333|93107	CD63|GRP|HCRT|ITGB1|KCNN2|NEDD4|NOS1|RGS4|KCNAB1|AKAP7|NOS1AP|OXSR1|WWP2|DPP10|KCNIP4|KCNG4	-1.1
KEGG Pathway	hsa05131	Shigellosis		-2.6	1.7	3.2	30284	250	2098	30	1.4	0.26	208|837|2308|3059|3576|3688|4636|5332|5581|5600|7322|7323|7336|8356|8737|8945|9265|9267|9564|10109|10392|10670|11146|22863|23176|51196|54205|58484|63916|89869	AKT2|CASP4|FOXO1|HCLS1|CXCL8|ITGB1|MYL5|PLCB4|PRKCE|MAPK11|UBE2D2|UBE2D3|UBE2V2|H3C12|RIPK1|BTRC|CYTH3|CYTH1|BCAR1|ARPC2|NOD1|RRAGA|GLMN|ATG14|SEPTIN8|PLCE1|CYCS|NLRC4|ELMO2|PLCZ1	-1
GO Biological Processes	GO:0009913	epidermal cell differentiation	19_GO:0032502 developmental process	-2.6	1.8	3.2	30284	207	2098	26	1.2	0.24	652|3280|3516|3552|3853|5048|5469|6707|7007|7357|9497|9935|10427|11005|23254|27152|51057|84173|147409|163778|337967|340654|353145|643418|645104|122526777	BMP4|HES1|RBPJ|IL1A|KRT6A|PAFAH1B1|MED1|SPRR3|TECTA|UGCG|SLC4A7|MAFB|SEC24B|SPINK5|KAZN|INTU|WDPCP|ELMOD3|DSG4|SPRR4|KRTAP6-2|LIPM|LCE3E|LIPN|CLRN2|LCE7A	-1
GO Biological Processes	GO:0032012	regulation of ARF protein signal transduction	19_GO:0050896 response to stimulus	-2.6	4.1	3.9	30284	21	2098	6	0.29	0.12	8729|9265|9267|23362|23550|57221	GBF1|CYTH3|CYTH1|PSD3|PSD4|ARFGEF3	-1
GO Biological Processes	GO:0016358	dendrite development	19_GO:0032502 developmental process	-2.6	2.1	3.3	30284	115	2098	17	0.81	0.2	1600|1996|2534|3688|4891|5062|7988|8609|8831|10160|10371|23380|55619|57468|57626|144165|221692	DAB1|ELAVL4|FYN|ITGB1|SLC11A2|PAK2|ZNF212|KLF7|SYNGAP1|FARP1|SEMA3A|SRGAP2|DOCK10|SLC12A5|KLHL1|PRICKLE1|PHACTR1	-1
Reactome Gene Sets	R-HSA-5358351	Signaling by Hedgehog		-2.6	2.1	3.3	30284	115	2098	17	0.81	0.2	111|156|2737|5575|5690|5705|5713|8405|27152|51098|54903|55733|55764|64750|84617|84790|339745	ADCY5|GRK2|GLI3|PRKAR1B|PSMB2|PSMC5|PSMD7|SPOP|INTU|IFT52|MKS1|HHAT|IFT122|SMURF2|TUBB6|TUBA1C|SPOPL	-1
GO Biological Processes	GO:0051402	neuron apoptotic process	19_GO:0009987 cellular process	-2.6	2.1	3.3	30284	115	2098	17	0.81	0.2	104|208|558|2045|3981|4914|5457|6622|7988|8831|22901|23394|51604|55074|56616|57724|80208	ADARB1|AKT2|AXL|EPHA7|LIG4|NTRK1|POU4F1|SNCA|ZNF212|SYNGAP1|ARSG|ADNP|PIGT|OXR1|DIABLO|EPG5|SPG11	-1
GO Biological Processes	GO:0045444	fat cell differentiation	19_GO:0032502 developmental process	-2.6	2.1	3.3	30284	125	2098	18	0.86	0.2	208|1488|2308|2624|2867|5468|5469|5997|9935|10603|23414|23786|25979|26268|81029|84230|116844|284207	AKT2|CTBP2|FOXO1|GATA2|FFAR2|PPARG|MED1|RGS2|MAFB|SH2B2|ZFPM2|BCL2L13|DHRS7B|FBXO9|WNT5B|LRRC8C|LRG1|METRNL	-1
GO Biological Processes	GO:0010971	positive regulation of G2/M transition of mitotic cell cycle	19_GO:0048518 positive regulation of biological process	-2.6	3.6	3.8	30284	28	2098	7	0.33	0.13	6604|8317|23476|25942|26271|51514|80174	SMARCD3|CDC7|BRD4|SIN3A|FBXO5|DTL|DBF4B	-1
GO Biological Processes	GO:0060117	auditory receptor cell development	19_GO:0032502 developmental process	-2.6	3.6	3.8	30284	28	2098	7	0.33	0.13	5048|7007|9497|10427|51057|84173|645104	PAFAH1B1|TECTA|SLC4A7|SEC24B|WDPCP|ELMOD3|CLRN2	-1
GO Biological Processes	GO:0016048	detection of temperature stimulus	19_GO:0050896 response to stimulus	-2.6	3.6	3.8	30284	28	2098	7	0.33	0.13	4914|6010|6335|6863|22911|63982|644168	NTRK1|RHO|SCN9A|TAC1|WDR47|ANO3|DRGX	-1
GO Biological Processes	GO:0055022	negative regulation of cardiac muscle tissue growth	19_GO:0040007 growth	-2.6	3.6	3.8	30284	28	2098	7	0.33	0.13	3776|5465|5600|5997|5999|9686|27086	KCNK2|PPARA|MAPK11|RGS2|RGS4|VGLL4|FOXP1	-1
GO Biological Processes	GO:0061117	negative regulation of heart growth	19_GO:0040007 growth	-2.6	3.6	3.8	30284	28	2098	7	0.33	0.13	3776|5465|5600|5997|5999|9686|27086	KCNK2|PPARA|MAPK11|RGS2|RGS4|VGLL4|FOXP1	-1
GO Biological Processes	GO:0001701	in utero embryonic development	19_GO:0032502 developmental process	-2.6	1.6	3.1	30284	397	2098	43	2	0.31	320|639|841|1999|2186|2530|2624|2737|3280|3516|3688|3981|4678|4849|5310|5469|5801|6670|6788|6830|7046|7075|7477|7703|8451|8531|8648|9021|9632|9927|10161|10443|23038|23414|23764|25942|57718|81624|84081|84525|84700|85451|196051	APBA1|PRDM1|CASP8|ELF3|BPTF|FUT8|GATA2|GLI3|HES1|RBPJ|ITGB1|LIG4|NASP|CNOT3|PKD1|MED1|PTPRR|SP3|STK3|SUPT6H|TGFBR1|TIE1|WNT7B|PCGF2|CUL4A|YBX3|NCOA1|SOCS3|SEC24C|MFN2|LPAR6|N4BP2L2|WDTC1|ZFPM2|MAFF|SIN3A|PPP4R4|DIAPH3|NSRP1|HOPX|MYO18B|UNK|PLPP4	-1
GO Biological Processes	GO:0070663	regulation of leukocyte proliferation	19_GO:0050789 regulation of biological process	-2.6	1.7	3.1	30284	273	2098	32	1.5	0.27	652|923|933|941|1493|2302|3071|3135|3280|3552|3567|3568|3592|3620|4690|5169|5618|6363|6504|7128|8764|10673|11146|11148|22806|57162|57678|57829|64600|79679|83737|90865	BMP4|CD6|CD22|CD80|CTLA4|FOXJ1|NCKAP1L|HLA-G|HES1|IL1A|IL5|IL5RA|IL12A|IDO1|NCK1|ENPP3|PRLR|CCL19|SLAMF1|TNFAIP3|TNFRSF14|TNFSF13B|GLMN|HHLA2|IKZF3|PELI1|GPAM|ZP4|PLA2G2F|VTCN1|ITCH|IL33	-1
GO Biological Processes	GO:0098742	cell-cell adhesion via plasma-membrane adhesion molecules	19_GO:0009987 cellular process	-2.6	1.7	3.1	30284	262	2098	31	1.5	0.26	923|1007|1010|1600|2196|2895|3688|5310|5789|8763|8832|9499|9752|10686|22871|23284|23654|26025|27255|28513|53834|54798|55714|56107|56109|56126|56131|57126|57453|83872|147409	CD6|CDH9|CDH12|DAB1|FAT2|GRID2|ITGB1|PKD1|PTPRD|CD164|CD84|MYOT|PCDHA9|CLDN16|NLGN1|ADGRL3|PLXNB2|PCDHGA12|CNTN6|CDH19|FGFRL1|DCHS2|TENM3|PCDHGA9|PCDHGA6|PCDHB10|PCDHB4|CD177|DSCAML1|HMCN1|DSG4	-1
Reactome Gene Sets	R-HSA-73887	Death Receptor Signaling		-2.6	2.2	3.3	30284	106	2098	16	0.76	0.19	29|5924|7074|7128|7322|7323|7409|8737|8997|9639|23370|25791|55160|84888|89846|121512	ABR|RASGRF2|TIAM1|TNFAIP3|UBE2D2|UBE2D3|VAV1|RIPK1|KALRN|ARHGEF10|ARHGEF18|NGEF|ARHGEF10L|SPPL2A|FGD3|FGD4	-1
GO Biological Processes	GO:0110020	regulation of actomyosin structure organization	19_GO:0050789 regulation of biological process	-2.6	2.2	3.3	30284	106	2098	16	0.76	0.19	1902|5058|5062|6422|7046|9639|10174|22998|23122|23370|51466|54361|55160|79822|84952|200539	LPAR1|PAK1|PAK2|SFRP1|TGFBR1|ARHGEF10|SORBS3|LIMCH1|CLASP2|ARHGEF18|EVL|WNT4|ARHGEF10L|ARHGAP28|CGNL1|ANKRD23	-1
GO Biological Processes	GO:1903533	regulation of protein targeting	19_GO:0051179 localization	-2.6	2.4	3.4	30284	78	2098	13	0.62	0.17	208|1459|2040|2534|3998|5174|7323|9520|9747|10425|55486|57214|57602	AKT2|CSNK2A2|STOM|FYN|LMAN1|PDZK1|UBE2D3|NPEPPS|TCAF1|ARIH2|PARL|CEMIP|USP36	-1
GO Biological Processes	GO:0046660	female sex differentiation	19_GO:0022414 reproductive process	-2.6	2.1	3.3	30284	116	2098	17	0.81	0.2	2|558|658|1081|1588|2099|2189|2516|2620|3973|3975|4036|4327|6422|8893|54361|64220	A2M|AXL|BMPR1B|CGA|CYP19A1|ESR1|FANCG|NR5A1|GAS2|LHCGR|LHX1|LRP2|MMP19|SFRP1|EIF2B5|WNT4|STRA6	-1
GO Biological Processes	GO:0035729	cellular response to hepatocyte growth factor stimulus	19_GO:0050896 response to stimulus	-2.6	4.8	4	30284	15	2098	5	0.24	0.11	846|1385|5469|9564|26060	CASR|CREB1|MED1|BCAR1|APPL1	-1
GO Biological Processes	GO:1901722	regulation of cell proliferation involved in kidney development	19_GO:0032502 developmental process	-2.6	4.8	4	30284	15	2098	5	0.24	0.11	652|7490|8710|8837|80310	BMP4|WT1|SERPINB7|CFLAR|PDGFD	-1
GO Biological Processes	GO:0051481	negative regulation of cytosolic calcium ion concentration	19_GO:0065007 biological regulation	-2.6	4.8	4	30284	15	2098	5	0.24	0.11	490|3777|4544|4842|4988	ATP2B1|KCNK3|MTNR1B|NOS1|OPRM1	-1
GO Biological Processes	GO:0071027	nuclear RNA surveillance	19_GO:0009987 cellular process	-2.6	4.8	4	30284	15	2098	5	0.24	0.11	5394|22894|23016|54464|84186	EXOSC10|DIS3|EXOSC7|XRN1|ZCCHC7	-1
GO Biological Processes	GO:1902905	positive regulation of supramolecular fiber organization	19_GO:0048518 positive regulation of biological process	-2.6	1.9	3.2	30284	177	2098	23	1.1	0.23	1902|2934|3071|4690|4733|4868|5058|5581|6422|7046|9639|10109|10174|11075|11135|22998|51466|54361|55160|89795|122060|123720|253725	LPAR1|GSN|NCKAP1L|NCK1|DRG1|NPHS1|PAK1|PRKCE|SFRP1|TGFBR1|ARHGEF10|ARPC2|SORBS3|STMN2|CDC42EP1|LIMCH1|EVL|WNT4|ARHGEF10L|NAV3|SLAIN1|WHAMM|WASHC2C	-1
KEGG Pathway	hsa04913	Ovarian steroidogenesis		-2.6	2.8	3.5	30284	52	2098	10	0.48	0.15	111|949|1081|1588|3480|3973|5321|51478|123745|255189	ADCY5|SCARB1|CGA|CYP19A1|IGF1R|LHCGR|PLA2G4A|HSD17B7|PLA2G4E|PLA2G4F	-1
Reactome Gene Sets	R-HSA-9707564	Cytoprotection by HMOX1		-2.6	2.8	3.5	30284	52	2098	10	0.48	0.15	571|644|1327|1347|3163|5465|5469|8648|9167|25942	BACH1|BLVRA|COX4I1|COX7A2|HMOX2|PPARA|MED1|NCOA1|COX7A2L|SIN3A	-1
Reactome Gene Sets	R-HSA-400206	Regulation of lipid metabolism by PPARalpha		-2.6	2.2	3.3	30284	97	2098	15	0.71	0.18	336|948|2180|2274|3157|4520|4862|5465|5469|8648|9862|23389|25942|54797|55588	APOA2|CD36|ACSL1|FHL2|HMGCS1|MTF1|NPAS2|PPARA|MED1|NCOA1|MED24|MED13L|SIN3A|MED18|MED29	-1
GO Biological Processes	GO:0022408	negative regulation of cell-cell adhesion	19_GO:0048519 negative regulation of biological process	-2.6	1.8	3.1	30284	209	2098	26	1.2	0.24	652|941|969|1493|2302|2737|3135|3620|4092|4155|5465|8764|11146|30009|51441|57162|64600|79679|80149|83737|84830|84959|114897|201633|387597|441864	BMP4|CD80|CD69|CTLA4|FOXJ1|GLI3|HLA-G|IDO1|SMAD7|MBP|PPARA|TNFRSF14|GLMN|TBX21|YTHDF2|PELI1|PLA2G2F|VTCN1|ZC3H12A|ITCH|ADTRP|UBASH3B|C1QTNF1|TIGIT|ILDR2|TARM1	-1
GO Biological Processes	GO:0038094	Fc-gamma receptor signaling pathway	19_GO:0002376 immune system process	-2.6	3.2	3.6	30284	36	2098	8	0.38	0.13	2215|2268|2534|3458|5058|5581|7409|196051	FCGR3B|FGR|FYN|IFNG|PAK1|PRKCE|VAV1|PLPP4	-1
GO Biological Processes	GO:0031111	negative regulation of microtubule polymerization or depolymerization	19_GO:0048519 negative regulation of biological process	-2.6	3	3.5	30284	44	2098	9	0.43	0.14	6314|6622|6904|11075|22911|23122|81624|89795|146057	ATXN7|SNCA|TBCD|STMN2|WDR47|CLASP2|DIAPH3|NAV3|TTBK2	-1
GO Biological Processes	GO:0002228	natural killer cell mediated immunity	19_GO:0044419 biological process involved in interspecies interaction between organisms	-2.6	3	3.5	30284	44	2098	9	0.43	0.14	1130|3824|4818|5873|7409|10666|57823|135250|387836	LYST|KLRD1|NKG7|RAB27A|VAV1|CD226|SLAMF7|RAET1E|CLEC2A	-1
GO Biological Processes	GO:0003012	muscle system process	19_GO:0032501 multicellular organismal process	-2.6	1.7	3.1	30284	297	2098	34	1.6	0.28	156|322|1131|1145|2257|2741|2934|3781|4634|4635|4842|5062|5997|6262|6324|6335|7074|7111|8082|8470|8837|9127|9499|9826|10021|10052|10848|22876|26509|51676|51761|80852|140465|246329	GRK2|APBB1|CHRM3|CHRNE|FGF12|GLRA1|GSN|KCNN2|MYL3|MYL4|NOS1|PAK2|RGS2|RYR2|SCN1B|SCN9A|TIAM1|TMOD1|SSPN|SORBS2|CFLAR|P2RX6|MYOT|ARHGEF11|HCN4|GJC1|PPP1R13L|INPP5F|MYOF|ASB2|ATP8A2|GRIP2|MYL6B|STAC3	-1
GO Biological Processes	GO:0045639	positive regulation of myeloid cell differentiation	19_GO:0002376 immune system process	-2.5	2.2	3.3	30284	107	2098	16	0.76	0.19	841|1385|2124|2624|3059|3071|3458|3567|4920|5457|5469|5578|8111|8600|8737|9398	CASP8|CREB1|EVI2B|GATA2|HCLS1|NCKAP1L|IFNG|IL5|ROR2|POU4F1|MED1|PRKCA|GPR68|TNFSF11|RIPK1|CD101	-1
Reactome Gene Sets	R-HSA-9705671	SARS-CoV-2 activates/modulates innate and adaptive immune responses		-2.5	2.2	3.3	30284	107	2098	16	0.76	0.19	3135|5903|7096|7175|7187|9632|9688|10392|10427|10762|22863|23367|26007|79902|91662|348995	HLA-G|RANBP2|TLR1|TPR|TRAF3|SEC24C|NUP93|NOD1|SEC24B|NUP50|ATG14|LARP1|TKFC|NUP85|NLRP12|NUP43	-1
GO Biological Processes	GO:1901379	regulation of potassium ion transmembrane transport	19_GO:0051179 localization	-2.5	2.3	3.3	30284	88	2098	14	0.67	0.18	967|2922|3688|3781|4734|5999|7881|9465|9722|9943|11060|57628|80333|93107	CD63|GRP|ITGB1|KCNN2|NEDD4|RGS4|KCNAB1|AKAP7|NOS1AP|OXSR1|WWP2|DPP10|KCNIP4|KCNG4	-1
Canonical Pathways	M5884	NABA CORE MATRISOME		-2.5	1.7	3.1	30284	275	2098	32	1.5	0.27	1301|1303|1305|1758|1834|2331|3908|3909|3918|4236|5118|6695|7007|7058|7060|8292|8838|22795|22798|50859|51232|56955|57829|63923|83872|84570|116844|131368|163175|256076|285313|340706	COL11A1|COL12A1|COL13A1|DMP1|DSPP|FMOD|LAMA2|LAMA3|LAMC2|MFAP1|PCOLCE|SPOCK1|TECTA|THBS2|THBS4|COLQ|CCN6|NID2|LAMB4|SPOCK3|CRIM1|MEPE|ZP4|TNN|HMCN1|COL25A1|LRG1|ZPLD1|LGI4|COL6A5|IGSF10|VWA2	-1
GO Biological Processes	GO:0048511	rhythmic process	19_GO:0048511 rhythmic process	-2.5	1.7	3.1	30284	275	2098	32	1.5	0.27	2|463|558|658|1081|1385|1407|2099|2516|2620|3480|3973|4327|4783|4862|4914|4915|5465|5468|6096|6335|8451|8648|8945|9112|22871|23077|23394|25942|51514|114781|124626	A2M|ZFHX3|AXL|BMPR1B|CGA|CREB1|CRY1|ESR1|NR5A1|GAS2|IGF1R|LHCGR|MMP19|NFIL3|NPAS2|NTRK1|NTRK2|PPARA|PPARG|RORB|SCN9A|CUL4A|NCOA1|BTRC|MTA1|NLGN1|MYCBP2|ADNP|SIN3A|DTL|BTBD9|ZPBP2	-1
GO Biological Processes	GO:0016197	endosomal transport	19_GO:0051179 localization	-2.5	1.7	3.1	30284	264	2098	31	1.5	0.26	1130|6643|7109|7813|8729|8938|9372|9727|9779|9905|10807|22863|25938|25978|51143|51699|54918|57589|57724|80230|80852|81624|84440|84766|85021|89853|163486|253725|284697|401548|644150	LYST|SNX2|TRAPPC10|EVI5|GBF1|BAIAP3|ZFYVE9|RAB11FIP3|TBC1D5|SGSM2|ENTR1|ATG14|HEATR5A|CHMP2B|DYNC1LI1|VPS29|CMTM6|RIC1|EPG5|RUFY1|GRIP2|DIAPH3|RAB11FIP4|CRACR2A|REPS1|MVB12B|DENND1B|WASHC2C|BTBD8|SNX30|WIPF3	-1
Reactome Gene Sets	R-HSA-5620912	Anchoring of the basal body to the plasma membrane		-2.5	2.4	3.3	30284	79	2098	13	0.62	0.17	5048|11190|22832|22897|54801|54903|55125|55835|79598|80184|91147|121441|146057	PAFAH1B1|CEP250|CEP162|CEP164|HAUS6|MKS1|CEP192|CPAP|CEP97|CEP290|TMEM67|NEDD1|TTBK2	-0.99
GO Biological Processes	GO:0044458	motile cilium assembly	19_GO:0009987 cellular process	-2.5	2.4	3.3	30284	79	2098	13	0.62	0.17	2302|23639|27152|54558|54903|54970|55779|55835|79582|84071|84229|120935|200373	FOXJ1|DNAAF11|INTU|SPATA6|MKS1|TTC12|CFAP44|CPAP|SPAG16|ARMC2|DRC7|CCDC38|CFAP221	-0.99
GO Biological Processes	GO:0007160	cell-matrix adhesion	19_GO:0009987 cellular process	-2.5	2	3.2	30284	137	2098	19	0.91	0.21	967|1305|3232|3682|3688|3694|5310|7007|7074|9358|11093|22795|54822|63923|81792|123720|146183|158326|340706	CD63|COL13A1|HOXD3|ITGAE|ITGB1|ITGB6|PKD1|TECTA|TIAM1|ITGBL1|ADAMTS13|NID2|TRPM7|TNN|ADAMTS12|WHAMM|OTOA|FREM1|VWA2	-0.99
GO Biological Processes	GO:1903707	negative regulation of hemopoiesis	19_GO:0002376 immune system process	-2.5	2	3.2	30284	127	2098	18	0.86	0.2	652|969|1493|2302|2624|2737|3135|3313|4092|5914|6422|8111|8451|9935|30009|80149|84959|140685	BMP4|CD69|CTLA4|FOXJ1|GATA2|GLI3|HLA-G|HSPA9|SMAD7|RARA|SFRP1|GPR68|CUL4A|MAFB|TBX21|ZC3H12A|UBASH3B|ZBTB46	-0.99
Reactome Gene Sets	R-HSA-983712	Ion channel transport		-2.5	1.9	3.2	30284	168	2098	22	1	0.22	490|2040|6262|6337|6446|7439|8737|9914|10110|29850|50636|51761|54822|57194|57578|63982|79895|84239|255231|259232|266675|344905	ATP2B1|STOM|RYR2|SCNN1A|SGK1|BEST1|RIPK1|ATP2C2|SGK2|TRPM5|ANO7|ATP8A2|TRPM7|ATP10A|UNC79|ANO3|ATP8B4|ATP13A4|MCOLN2|NALCN|BEST4|ATP13A5	-0.99
GO Biological Processes	GO:0060687	regulation of branching involved in prostate gland morphogenesis	19_GO:0022414 reproductive process	-2.5	8.7	4.7	30284	5	2098	3	0.14	0.082	652|2099|6422	BMP4|ESR1|SFRP1	-0.99
GO Biological Processes	GO:0036071	N-glycan fucosylation	19_GO:0009987 cellular process	-2.5	8.7	4.7	30284	5	2098	3	0.14	0.082	2528|2530|170384	FUT6|FUT8|FUT11	-0.99
GO Biological Processes	GO:0098908	regulation of neuronal action potential	19_GO:0032501 multicellular organismal process	-2.5	8.7	4.7	30284	5	2098	3	0.14	0.082	2257|2859|4544	FGF12|GPR35|MTNR1B	-0.99
GO Biological Processes	GO:0034242	negative regulation of syncytium formation by plasma membrane fusion	19_GO:0032502 developmental process	-2.5	8.7	4.7	30284	5	2098	3	0.14	0.082	3627|8837|130827	CXCL10|CFLAR|TMEM182	-0.99
GO Biological Processes	GO:0071034	CUT catabolic process	19_GO:0009987 cellular process	-2.5	8.7	4.7	30284	5	2098	3	0.14	0.082	5394|22894|84186	EXOSC10|DIS3|ZCCHC7	-0.99
GO Biological Processes	GO:0071043	CUT metabolic process	19_GO:0009987 cellular process	-2.5	8.7	4.7	30284	5	2098	3	0.14	0.082	5394|22894|84186	EXOSC10|DIS3|ZCCHC7	-0.99
Reactome Gene Sets	R-HSA-6807070	PTEN Regulation		-2.5	2.2	3.3	30284	98	2098	15	0.71	0.18	208|1459|2444|5690|5705|5713|8975|9112|10670|11060|22955|23252|80351|153129|192669	AKT2|CSNK2A2|FRK|PSMB2|PSMC5|PSMD7|USP13|MTA1|RRAGA|WWP2|SCMH1|OTUD3|TNKS2|SLC38A9|AGO3	-0.98
KEGG Pathway	hsa04820	Cytoskeleton in muscle cells		-2.5	1.7	3.1	30284	232	2098	28	1.3	0.25	270|830|832|1301|2274|3688|3694|3908|4628|4634|4635|4636|7058|7060|7111|8082|9499|9672|10529|11155|22795|23224|23345|57731|81624|91010|200539|256076	AMPD1|CAPZA2|CAPZB|COL11A1|FHL2|ITGB1|ITGB6|LAMA2|MYH10|MYL3|MYL4|MYL5|THBS2|THBS4|TMOD1|SSPN|MYOT|SDC3|NEBL|LDB3|NID2|SYNE2|SYNE1|SPTBN4|DIAPH3|FMNL3|ANKRD23|COL6A5	-0.98
GO Biological Processes	GO:0003007	heart morphogenesis	19_GO:0032502 developmental process	-2.5	1.7	3.1	30284	265	2098	31	1.5	0.26	652|1301|1856|2274|2280|3280|3516|4036|4092|4634|4887|5457|5469|5914|6262|6604|6862|7046|10252|10427|10439|10848|23414|51098|51676|53834|54903|57216|79810|113622|144165	BMP4|COL11A1|DVL2|FHL2|FKBP1A|HES1|RBPJ|LRP2|SMAD7|MYL3|NPY2R|POU4F1|MED1|RARA|RYR2|SMARCD3|TBXT|TGFBR1|SPRY1|SEC24B|OLFM1|PPP1R13L|ZFPM2|IFT52|ASB2|FGFRL1|MKS1|VANGL2|PTCD2|ADPRHL1|PRICKLE1	-0.98
GO Biological Processes	GO:0045954	positive regulation of natural killer cell mediated cytotoxicity	19_GO:0044419 biological process involved in interspecies interaction between organisms	-2.5	3.5	3.7	30284	29	2098	7	0.33	0.13	3592|3821|3824|7409|10666|135250|259197	IL12A|KLRC1|KLRD1|VAV1|CD226|RAET1E|NCR3	-0.98
GO Biological Processes	GO:0051236	establishment of RNA localization	19_GO:0051179 localization	-2.5	1.9	3.2	30284	158	2098	21	1	0.22	545|3837|5903|6396|6830|7175|9688|9883|9887|10643|10644|10762|23293|54847|55421|64901|79902|80145|348995|387990|441155	ATR|KPNB1|RANBP2|SEC13|SUPT6H|TPR|NUP93|POM121|SMG7|IGF2BP3|IGF2BP2|NUP50|SMG6|SIDT1|NCBP3|RANBP17|NUP85|THOC7|NUP43|TOMM20L|ZC3H11C	-0.98
GO Biological Processes	GO:1904889	regulation of excitatory synapse assembly	19_GO:0032502 developmental process	-2.5	3.9	3.8	30284	22	2098	6	0.29	0.12	2895|5783|5789|51225|64218|144165	GRID2|PTPN13|PTPRD|ABI3|SEMA4A|PRICKLE1	-0.97
GO Biological Processes	GO:0060008	Sertoli cell differentiation	19_GO:0022414 reproductive process	-2.5	3.9	3.8	30284	22	2098	6	0.29	0.12	2516|4914|5914|22862|51742|54361	NR5A1|NTRK1|RARA|FNDC3A|ARID4B|WNT4	-0.97
GO Biological Processes	GO:0046128	purine ribonucleoside metabolic process	19_GO:0009987 cellular process	-2.5	3.9	3.8	30284	22	2098	6	0.29	0.12	55|132|22875|22978|93034|161823	ACP3|ADK|ENPP4|NT5C2|NT5C1B|MAPDA	-0.97
GO Biological Processes	GO:0008584	male gonad development	19_GO:0022414 reproductive process	-2.5	2	3.2	30284	148	2098	20	0.95	0.21	2099|2516|3973|4036|4678|4914|5914|6422|7046|7482|7490|7536|7812|8531|8648|22862|23639|51742|54361|122042	ESR1|NR5A1|LHCGR|LRP2|NASP|NTRK1|RARA|SFRP1|TGFBR1|WNT2B|WT1|SF1|CSDE1|YBX3|NCOA1|FNDC3A|DNAAF11|ARID4B|WNT4|RXFP2	-0.97
GO Biological Processes	GO:0008037	cell recognition	19_GO:0009987 cellular process	-2.5	2	3.2	30284	138	2098	19	0.91	0.21	167|921|923|948|949|1268|2350|2596|4897|6363|7455|10666|27255|57453|57829|63923|124626|124912|259197	CRISP1|CD5|CD6|CD36|SCARB1|CNR1|FOLR2|GAP43|NRCAM|CCL19|ZAN|CD226|CNTN6|DSCAML1|ZP4|TNN|ZPBP2|SPACA3|NCR3	-0.97
GO Biological Processes	GO:0048010	vascular endothelial growth factor receptor signaling pathway	19_GO:0050896 response to stimulus	-2.5	2.3	3.3	30284	80	2098	13	0.62	0.17	558|2045|2066|2534|3480|4914|4915|4920|5062|7075|7409|9564|285220	AXL|EPHA7|ERBB4|FYN|IGF1R|NTRK1|NTRK2|ROR2|PAK2|TIE1|VAV1|BCAR1|EPHA6	-0.96
GO Biological Processes	GO:0032731	positive regulation of interleukin-1 beta production	19_GO:0032501 multicellular organismal process	-2.5	2.6	3.4	30284	62	2098	11	0.52	0.16	841|948|3428|3458|4210|6363|10333|10392|58484|91662|647087	CASP8|CD36|IFI16|IFNG|MEFV|CCL19|TLR6|NOD1|NLRC4|NLRP12|STMP1	-0.96
KEGG Pathway	hsa05332	Graft-versus-host disease		-2.5	2.9	3.5	30284	45	2098	9	0.43	0.14	941|3117|3127|3135|3458|3552|3821|3824|115653	CD80|HLA-DQA1|HLA-DRB5|HLA-G|IFNG|IL1A|KLRC1|KLRD1|KIR3DL3	-0.96
GO Biological Processes	GO:0060443	mammary gland morphogenesis	19_GO:0032502 developmental process	-2.5	2.9	3.5	30284	45	2098	9	0.43	0.14	652|1999|2099|2737|5469|8945|10718|54361|390259	BMP4|ELF3|ESR1|GLI3|MED1|BTRC|NRG3|WNT4|BSX	-0.96
Reactome Gene Sets	R-HSA-1660499	Synthesis of PIPs at the plasma membrane		-2.5	2.9	3.5	30284	45	2098	9	0.43	0.14	5783|8821|8867|8898|9107|23533|79837|80230|84725	PTPN13|INPP4B|SYNJ1|MTMR2|MTMR6|PIK3R5|PIP4K2C|RUFY1|PLEKHA8	-0.96
Reactome Gene Sets	R-HSA-1489509	DAG and IP3 signaling		-2.5	3.1	3.5	30284	37	2098	8	0.38	0.13	111|156|814|1385|5575|5578|5581|26960	ADCY5|GRK2|CAMK4|CREB1|PRKAR1B|PRKCA|PRKCE|NBEA	-0.95
GO Biological Processes	GO:0097028	dendritic cell differentiation	19_GO:0032502 developmental process	-2.5	3.1	3.5	30284	37	2098	8	0.38	0.13	558|814|3394|3516|3694|4055|6363|140685	AXL|CAMK4|IRF8|RBPJ|ITGB6|LTBR|CCL19|ZBTB46	-0.95
GO Biological Processes	GO:0071222	cellular response to lipopolysaccharide	19_GO:0044419 biological process involved in interspecies interaction between organisms	-2.5	1.8	3.1	30284	212	2098	26	1.2	0.24	558|923|941|948|949|1668|1671|2693|3394|3552|3576|3627|5142|5581|5914|7128|10062|11093|23643|54623|79155|80149|84639|199713|345611|730249	AXL|CD6|CD80|CD36|SCARB1|DEFA3|DEFA6|GHSR|IRF8|IL1A|CXCL8|CXCL10|PDE4B|PRKCE|RARA|TNFAIP3|NR1H3|ADAMTS13|LY96|PAF1|TNIP2|ZC3H12A|IL1F10|NLRP7|IRGM|ACOD1	-0.95
GO Biological Processes	GO:0046546	development of primary male sexual characteristics	19_GO:0022414 reproductive process	-2.5	1.9	3.1	30284	149	2098	20	0.95	0.21	2099|2516|3973|4036|4678|4914|5914|6422|7046|7482|7490|7536|7812|8531|8648|22862|23639|51742|54361|122042	ESR1|NR5A1|LHCGR|LRP2|NASP|NTRK1|RARA|SFRP1|TGFBR1|WNT2B|WT1|SF1|CSDE1|YBX3|NCOA1|FNDC3A|DNAAF11|ARID4B|WNT4|RXFP2	-0.94
GO Biological Processes	GO:0019217	regulation of fatty acid metabolic process	19_GO:0050789 regulation of biological process	-2.5	2.1	3.2	30284	109	2098	16	0.76	0.19	32|208|341|1268|2693|3667|5166|5465|5468|6622|10062|10464|23038|54576|54657|80025	ACACB|AKT2|APOC1|CNR1|GHSR|IRS1|PDK4|PPARA|PPARG|SNCA|NR1H3|PIBF1|WDTC1|UGT1A8|UGT1A4|PANK2	-0.94
Reactome Gene Sets	R-HSA-2046106	alpha-linolenic acid (ALA) metabolism		-2.5	5.8	4.1	30284	10	2098	4	0.19	0.095	30|2180|54898|83401	ACAA1|ACSL1|ELOVL2|ELOVL3	-0.94
GO Biological Processes	GO:0098751	bone cell development	19_GO:0032502 developmental process	-2.5	5.8	4.1	30284	10	2098	4	0.19	0.095	5048|8111|8600|27086	PAFAH1B1|GPR68|TNFSF11|FOXP1	-0.94
GO Biological Processes	GO:0060068	vagina development	19_GO:0022414 reproductive process	-2.5	5.8	4.1	30284	10	2098	4	0.19	0.095	558|2099|3975|4036	AXL|ESR1|LHX1|LRP2	-0.94
GO Biological Processes	GO:0035357	peroxisome proliferator activated receptor signaling pathway	19_GO:0050896 response to stimulus	-2.5	5.8	4.1	30284	10	2098	4	0.19	0.095	5465|5468|5469|8648	PPARA|PPARG|MED1|NCOA1	-0.94
Reactome Gene Sets	R-HSA-2046104	alpha-linolenic (omega3) and linoleic (omega6) acid metabolism		-2.5	5.8	4.1	30284	10	2098	4	0.19	0.095	30|2180|54898|83401	ACAA1|ACSL1|ELOVL2|ELOVL3	-0.94
GO Biological Processes	GO:0036035	osteoclast development	19_GO:0032502 developmental process	-2.5	5.8	4.1	30284	10	2098	4	0.19	0.095	5048|8111|8600|27086	PAFAH1B1|GPR68|TNFSF11|FOXP1	-0.94
GO Biological Processes	GO:0001915	negative regulation of T cell mediated cytotoxicity	19_GO:0002376 immune system process	-2.5	5.8	4.1	30284	10	2098	4	0.19	0.095	3071|3135|3821|3824	NCKAP1L|HLA-G|KLRC1|KLRD1	-0.94
Reactome Gene Sets	R-HSA-975578	Reactions specific to the complex N-glycan synthesis pathway		-2.5	5.8	4.1	30284	10	2098	4	0.19	0.095	1081|2530|9486|64377	CGA|FUT8|CHST10|CHST8	-0.94
WikiPathways	WP4787	Osteoblast differentiation and related diseases		-2.5	2.1	3.2	30284	119	2098	17	0.81	0.2	652|658|2246|2737|3516|4040|4093|5468|5578|5581|5596|5600|7477|7482|23533|54361|81029	BMP4|BMPR1B|FGF1|GLI3|RBPJ|LRP6|SMAD9|PPARG|PRKCA|PRKCE|MAPK4|MAPK11|WNT7B|WNT2B|PIK3R5|WNT4|WNT5B	-0.94
GO Biological Processes	GO:0007613	memory	19_GO:0032501 multicellular organismal process	-2.5	2	3.1	30284	129	2098	18	0.86	0.2	814|1268|1385|1827|2890|3269|3776|4009|5923|6285|6446|6547|9486|23394|54207|56924|80208|114781	CAMK4|CNR1|CREB1|RCAN1|GRIA1|HRH1|KCNK2|LMX1A|RASGRF1|S100B|SGK1|SLC8A3|CHST10|ADNP|KCNK10|PAK6|SPG11|BTBD9	-0.94
GO Biological Processes	GO:0097530	granulocyte migration	19_GO:0002376 immune system process	-2.5	2.2	3.2	30284	90	2098	14	0.67	0.18	1441|3576|3579|3627|5142|6279|6363|6729|7409|8729|30817|57126|84522|255231	CSF3R|CXCL8|CXCR2|CXCL10|PDE4B|S100A8|CCL19|SRP54|VAV1|GBF1|ADGRE2|CD177|JAGN1|MCOLN2	-0.94
KEGG Pathway	hsa04211	Longevity regulating pathway		-2.5	2.2	3.2	30284	90	2098	14	0.67	0.18	111|208|814|1385|2308|3480|3667|4893|5468|6009|9586|26060|79813|253314	ADCY5|AKT2|CAMK4|CREB1|FOXO1|IGF1R|IRS1|NRAS|PPARG|RHEB|CREB5|APPL1|EHMT1|EIF4E1B	-0.94
GO Biological Processes	GO:0032230	positive regulation of synaptic transmission, GABAergic	19_GO:0048518 positive regulation of biological process	-2.4	4.5	3.8	30284	16	2098	5	0.24	0.11	760|5581|22871|51304|259232	CA2|PRKCE|NLGN1|ZDHHC3|NALCN	-0.93
GO Biological Processes	GO:0071474	cellular hyperosmotic response	19_GO:0050896 response to stimulus	-2.4	4.5	3.8	30284	16	2098	5	0.24	0.11	231|7520|8531|9943|10725	AKR1B1|XRCC5|YBX3|OXSR1|NFAT5	-0.93
Reactome Gene Sets	R-HSA-8876198	RAB GEFs exchange GTP for GDP on RABs		-2.4	2.3	3.2	30284	81	2098	13	0.62	0.17	208|1122|5866|5873|7109|10981|22878|22898|22930|54453|57589|83696|163486	AKT2|CHML|RAB3IL1|RAB27A|TRAPPC10|RAB32|TRAPPC8|DENND3|RAB3GAP1|RIN2|RIC1|TRAPPC9|DENND1B	-0.93
GO Biological Processes	GO:0048644	muscle organ morphogenesis	19_GO:0032502 developmental process	-2.4	2.3	3.2	30284	81	2098	13	0.62	0.17	104|1301|2280|3516|4036|4092|4634|5457|5469|6262|7046|23414|79810	ADARB1|COL11A1|FKBP1A|RBPJ|LRP2|SMAD7|MYL3|POU4F1|MED1|RYR2|TGFBR1|ZFPM2|PTCD2	-0.93
KEGG Pathway	hsa04612	Antigen processing and presentation		-2.4	2.3	3.2	30284	81	2098	13	0.62	0.17	1385|3117|3127|3135|3458|3821|3824|4261|5993|5994|8625|10197|115653	CREB1|HLA-DQA1|HLA-DRB5|HLA-G|IFNG|KLRC1|KLRD1|CIITA|RFX5|RFXAP|RFXANK|PSME3|KIR3DL3	-0.93
GO Biological Processes	GO:0046637	regulation of alpha-beta T cell differentiation	19_GO:0002376 immune system process	-2.4	2.3	3.2	30284	81	2098	13	0.62	0.17	639|941|969|2737|3071|3458|4092|4976|5914|6363|23476|30009|80149	PRDM1|CD80|CD69|GLI3|NCKAP1L|IFNG|SMAD7|OPA1|RARA|CCL19|BRD4|TBX21|ZC3H12A	-0.93
GO Biological Processes	GO:0070664	negative regulation of leukocyte proliferation	19_GO:0048519 negative regulation of biological process	-2.4	2.2	3.2	30284	100	2098	15	0.71	0.18	652|941|1493|2302|3135|3620|5169|7128|8764|11146|57162|64600|79679|83737|90865	BMP4|CD80|CTLA4|FOXJ1|HLA-G|IDO1|ENPP3|TNFAIP3|TNFRSF14|GLMN|PELI1|PLA2G2F|VTCN1|ITCH|IL33	-0.93
Reactome Gene Sets	R-HSA-2672351	Stimuli-sensing channels		-2.4	2.2	3.2	30284	100	2098	15	0.71	0.18	2040|6262|6337|6446|7439|8737|10110|29850|50636|54822|57578|63982|255231|259232|266675	STOM|RYR2|SCNN1A|SGK1|BEST1|RIPK1|SGK2|TRPM5|ANO7|TRPM7|UNC79|ANO3|MCOLN2|NALCN|BEST4	-0.93
GO Biological Processes	GO:0021675	nerve development	19_GO:0032502 developmental process	-2.4	2.2	3.2	30284	100	2098	15	0.71	0.18	104|1902|2737|3200|3213|3232|3280|4914|5457|9935|10371|57007|89797|146167|644168	ADARB1|LPAR1|GLI3|HOXA3|HOXB3|HOXD3|HES1|NTRK1|POU4F1|MAFB|SEMA3A|ACKR3|NAV2|SLC38A8|DRGX	-0.93
WikiPathways	WP5362	TAR syndrome		-2.4	2.5	3.3	30284	63	2098	11	0.52	0.16	463|1182|2972|3135|3458|3688|5174|8764|9112|10623|23786	ZFHX3|CLCN3|BRF1|HLA-G|IFNG|ITGB1|PDZK1|TNFRSF14|MTA1|POLR3C|BCL2L13	-0.92
GO Biological Processes	GO:0043370	regulation of CD4-positive, alpha-beta T cell differentiation	19_GO:0002376 immune system process	-2.4	2.5	3.3	30284	63	2098	11	0.52	0.16	941|969|3071|3458|4092|4976|5914|6363|23476|30009|80149	CD80|CD69|NCKAP1L|IFNG|SMAD7|OPA1|RARA|CCL19|BRD4|TBX21|ZC3H12A	-0.92
GO Biological Processes	GO:0042698	ovulation cycle	19_GO:0048511 rhythmic process	-2.4	2.4	3.3	30284	72	2098	12	0.57	0.16	2|558|658|1081|2099|2516|2620|3480|3973|4327|8648|23394	A2M|AXL|BMPR1B|CGA|ESR1|NR5A1|GAS2|IGF1R|LHCGR|MMP19|NCOA1|ADNP	-0.92
GO Biological Processes	GO:0009119	ribonucleoside metabolic process	19_GO:0009987 cellular process	-2.4	3.4	3.5	30284	30	2098	7	0.33	0.13	55|132|22875|22978|81602|93034|161823	ACP3|ADK|ENPP4|NT5C2|CDADC1|NT5C1B|MAPDA	-0.92
GO Biological Processes	GO:0008209	androgen metabolic process	19_GO:0065007 biological regulation	-2.4	3.4	3.5	30284	30	2098	7	0.33	0.13	1588|2099|5469|9486|10170|51170|51478	CYP19A1|ESR1|MED1|CHST10|DHRS9|HSD17B11|HSD17B7	-0.92
Reactome Gene Sets	R-HSA-5689896	Ovarian tumor domain proteases		-2.4	3.4	3.5	30284	30	2098	7	0.33	0.13	7128|7187|8737|10392|23252|55432|79155	TNFAIP3|TRAF3|RIPK1|NOD1|OTUD3|YOD1|TNIP2	-0.92
GO Biological Processes	GO:0030098	lymphocyte differentiation	19_GO:0002376 immune system process	-2.4	1.6	3	30284	280	2098	32	1.5	0.27	558|2737|3394|3516|3688|3821|3981|4783|4914|5079|6504|6670|7409|9021|9580|9730|9734|9840|9935|10320|10673|10803|10945|22806|22890|27086|30009|54361|55619|55846|64218|84766	AXL|GLI3|IRF8|RBPJ|ITGB1|KLRC1|LIG4|NFIL3|NTRK1|PAX5|SLAMF1|SP3|VAV1|SOCS3|SOX13|DCAF1|HDAC9|TESPA1|MAFB|IKZF1|TNFSF13B|CCR9|KDELR1|IKZF3|ZBTB1|FOXP1|TBX21|WNT4|DOCK10|ITFG2|SEMA4A|CRACR2A	-0.92
GO Biological Processes	GO:1902106	negative regulation of leukocyte differentiation	19_GO:0002376 immune system process	-2.4	2	3.1	30284	120	2098	17	0.81	0.2	652|969|1493|2302|2624|2737|3135|4092|5914|6422|8111|8451|9935|30009|80149|84959|140685	BMP4|CD69|CTLA4|FOXJ1|GATA2|GLI3|HLA-G|SMAD7|RARA|SFRP1|GPR68|CUL4A|MAFB|TBX21|ZC3H12A|UBASH3B|ZBTB46	-0.92
GO Biological Processes	GO:0045017	glycerolipid biosynthetic process	19_GO:0009987 cellular process	-2.4	1.8	3	30284	214	2098	26	1.2	0.24	336|2180|5321|5337|8694|8821|8867|8898|9107|9807|10554|22863|22876|23167|25979|51196|51604|56895|57217|57678|79837|80168|93210|132001|149998|374462	APOA2|ACSL1|PLA2G4A|PLD1|DGAT1|INPP4B|SYNJ1|MTMR2|MTMR6|IP6K1|AGPAT1|ATG14|INPP5F|EFR3A|DHRS7B|PLCE1|PIGT|AGPAT4|TTC7A|GPAM|PIP4K2C|MOGAT2|PGAP3|TAMM41|LIPI|PTPRQ	-0.92
Reactome Gene Sets	R-HSA-9694516	SARS-CoV-2 Infection		-2.4	1.7	3	30284	258	2098	30	1.4	0.26	208|2530|3135|5903|6204|6217|6635|7096|7175|7187|9632|9672|9688|10392|10427|10762|22863|23367|25834|25978|26007|26276|26762|50636|51304|54956|63982|79902|91662|348995	AKT2|FUT8|HLA-G|RANBP2|RPS10|RPS16|SNRPE|TLR1|TPR|TRAF3|SEC24C|SDC3|NUP93|NOD1|SEC24B|NUP50|ATG14|LARP1|MGAT4C|CHMP2B|TKFC|VPS33B|HAVCR1|ANO7|ZDHHC3|PARP16|ANO3|NUP85|NLRP12|NUP43	-0.91
GO Biological Processes	GO:0002701	negative regulation of production of molecular mediator of immune response	19_GO:0002376 immune system process	-2.4	2.8	3.4	30284	46	2098	9	0.43	0.14	336|558|933|4092|6504|11005|30009|90865|124626	APOA2|AXL|CD22|SMAD7|SLAMF1|SPINK5|TBX21|IL33|ZPBP2	-0.91
WikiPathways	WP3932	Focal adhesion PI3K Akt mTOR signaling		-2.4	1.6	3	30284	303	2098	34	1.6	0.28	31|208|1301|1385|1441|1902|2246|2257|2308|2793|2998|3480|3667|3682|3688|3694|3908|3909|3918|4842|4893|5522|5617|5618|6009|7058|7060|9586|10161|23533|55012|63923|80310|253314	ACACA|AKT2|COL11A1|CREB1|CSF3R|LPAR1|FGF1|FGF12|FOXO1|GNGT2|GYS2|IGF1R|IRS1|ITGAE|ITGB1|ITGB6|LAMA2|LAMA3|LAMC2|NOS1|NRAS|PPP2R2C|PRL|PRLR|RHEB|THBS2|THBS4|CREB5|LPAR6|PIK3R5|PPP2R3C|TNN|PDGFD|EIF4E1B	-0.91
GO Biological Processes	GO:0045995	regulation of embryonic development	19_GO:0032502 developmental process	-2.4	2.2	3.2	30284	91	2098	14	0.67	0.18	3280|3908|3909|3975|5048|7482|7917|8607|8820|23122|51057|54361|55689|79813	HES1|LAMA2|LAMA3|LHX1|PAFAH1B1|WNT2B|BAG6|RUVBL1|HESX1|CLASP2|WDPCP|WNT4|YEATS2|EHMT1	-0.91
KEGG Pathway	hsa05032	Morphine addiction		-2.4	2.2	3.2	30284	91	2098	14	0.67	0.18	111|156|157|2555|2563|2793|2870|4988|5141|5142|5144|5150|5578|200959	ADCY5|GRK2|GRK3|GABRA2|GABRD|GNGT2|GRK6|OPRM1|PDE4A|PDE4B|PDE4D|PDE7A|PRKCA|GABRR3	-0.91
WikiPathways	WP35	G protein signaling		-2.4	2.2	3.2	30284	91	2098	14	0.67	0.18	111|2774|2776|2793|4893|5141|5142|5144|5150|5575|5578|5581|9465|9590	ADCY5|GNAL|GNAQ|GNGT2|NRAS|PDE4A|PDE4B|PDE4D|PDE7A|PRKAR1B|PRKCA|PRKCE|AKAP7|AKAP12	-0.91
GO Biological Processes	GO:0051648	vesicle localization	19_GO:0051179 localization	-2.4	1.8	3	30284	193	2098	24	1.1	0.23	434|4599|4640|5048|5873|6622|6854|7109|8729|8773|8867|9371|9892|10497|22871|22878|23122|26276|55435|80208|83696|83930|92558|284697	ASIP|MX1|MYO1A|PAFAH1B1|RAB27A|SNCA|SYN2|TRAPPC10|GBF1|SNAP23|SYNJ1|KIF3B|SNAP91|UNC13B|NLGN1|TRAPPC8|CLASP2|VPS33B|AP1AR|SPG11|TRAPPC9|STARD3NL|BICDL1|BTBD8	-0.91
KEGG Pathway	hsa04062	Chemokine signaling pathway		-2.4	1.8	3	30284	193	2098	24	1.1	0.23	111|156|157|208|1237|2268|2776|2793|2829|2870|3576|3579|3627|4893|5058|5332|6011|6363|6846|7074|7409|9564|10803|23533	ADCY5|GRK2|GRK3|AKT2|CCR8|FGR|GNAQ|GNGT2|XCR1|GRK6|CXCL8|CXCR2|CXCL10|NRAS|PAK1|PLCB4|GRK1|CCL19|XCL2|TIAM1|VAV1|BCAR1|CCR9|PIK3R5	-0.91
GO Biological Processes	GO:0071398	cellular response to fatty acid	19_GO:0050896 response to stimulus	-2.4	3	3.4	30284	38	2098	8	0.38	0.13	2867|3280|3667|3776|5166|7520|54207|80149	FFAR2|HES1|IRS1|KCNK2|PDK4|XRCC5|KCNK10|ZC3H12A	-0.91
Canonical Pathways	M241	PID RAC1 REG PATHWAY		-2.4	3	3.4	30284	38	2098	8	0.38	0.13	29|1123|5923|5924|7074|7409|8997|25791	ABR|CHN1|RASGRF1|RASGRF2|TIAM1|VAV1|KALRN|NGEF	-0.91
GO Biological Processes	GO:0034391	regulation of smooth muscle cell apoptotic process	19_GO:0050789 regulation of biological process	-2.4	3	3.4	30284	38	2098	8	0.38	0.13	2099|2308|2922|3458|3592|4040|5468|9927	ESR1|FOXO1|GRP|IFNG|IL12A|LRP6|PPARG|MFN2	-0.91
GO Biological Processes	GO:0046942	carboxylic acid transport	19_GO:0051179 localization	-2.4	1.6	2.9	30284	304	2098	34	1.6	0.28	32|320|846|948|2180|2350|3776|3973|4036|4915|5243|5321|5468|6538|6579|6581|7439|9122|9194|10257|10560|54716|64600|80131|81539|84230|146167|153129|159963|220963|255189|284129|345274|388662	ACACB|APBA1|CASR|CD36|ACSL1|FOLR2|KCNK2|LHCGR|LRP2|NTRK2|ABCB1|PLA2G4A|PPARG|SLC6A11|SLCO1A2|SLC22A3|BEST1|SLC16A4|SLC16A7|ABCC4|SLC19A2|SLC6A20|PLA2G2F|LRRC8E|SLC38A1|LRRC8C|SLC38A8|SLC38A9|SLC5A12|SLC16A9|PLA2G4F|SLC26A11|SLC10A6|SLC6A17	-0.89
GO Biological Processes	GO:0003279	cardiac septum development	19_GO:0032502 developmental process	-2.4	2.1	3.1	30284	111	2098	16	0.76	0.19	639|652|3280|3516|4036|4092|5914|7046|7541|7798|10818|11174|23414|53834|54903|64220	PRDM1|BMP4|HES1|RBPJ|LRP2|SMAD7|RARA|TGFBR1|ZBTB14|LUZP1|FRS2|ADAMTS6|ZFPM2|FGFRL1|MKS1|STRA6	-0.89
GO Biological Processes	GO:0019827	stem cell population maintenance	19_GO:0032502 developmental process	-2.4	2	3.1	30284	121	2098	17	0.81	0.2	2103|2176|2308|2624|3280|3516|3981|4781|6422|8451|8820|8861|9079|22823|22911|54623|390259	ESRRB|FANCC|FOXO1|GATA2|HES1|RBPJ|LIG4|NFIB|SFRP1|CUL4A|HESX1|LDB1|LDB2|MTF2|WDR47|PAF1|BSX	-0.89
KEGG Pathway	hsa03460	Fanconi anemia pathway		-2.4	2.6	3.3	30284	55	2098	10	0.48	0.15	545|2176|2189|3280|4292|7156|11201|22909|51426|55120	ATR|FANCC|FANCG|HES1|MLH1|TOP3A|POLI|FAN1|POLK|FANCL	-0.89
WikiPathways	WP2272	Pathogenic Escherichia coli infection		-2.4	2.6	3.3	30284	55	2098	10	0.48	0.15	2534|3059|3688|4690|5578|10109|23643|84617|84790|347688	FYN|HCLS1|ITGB1|NCK1|PRKCA|ARPC2|LY96|TUBB6|TUBA1C|TUBB8	-0.89
WikiPathways	WP560	TGF beta receptor signaling		-2.4	2.6	3.3	30284	55	2098	10	0.48	0.15	652|2280|3458|3694|4092|4093|7046|7050|9372|25805	BMP4|FKBP1A|IFNG|ITGB6|SMAD7|SMAD9|TGFBR1|TGIF1|ZFYVE9|BAMBI	-0.89
WikiPathways	WP4172	PI3K Akt signaling		-2.4	1.6	2.9	30284	339	2098	37	1.8	0.29	208|1385|1441|1902|2246|2257|2793|2998|3480|3667|3688|3694|3908|3909|3918|4893|4914|4915|5522|5578|5617|5618|5934|6009|6446|7058|7060|9586|10110|10161|22798|23533|55012|63923|80310|253314|256076	AKT2|CREB1|CSF3R|LPAR1|FGF1|FGF12|GNGT2|GYS2|IGF1R|IRS1|ITGB1|ITGB6|LAMA2|LAMA3|LAMC2|NRAS|NTRK1|NTRK2|PPP2R2C|PRKCA|PRL|PRLR|RBL2|RHEB|SGK1|THBS2|THBS4|CREB5|SGK2|LPAR6|LAMB4|PIK3R5|PPP2R3C|TNN|PDGFD|EIF4E1B|COL6A5	-0.88
WikiPathways	WP3888	VEGFA VEGFR2 signaling		-2.4	1.5	2.9	30284	432	2098	45	2.1	0.32	31|32|832|1385|1827|2274|2308|2534|2549|2624|2889|3576|3688|3998|4319|4690|5058|5062|5321|5578|5581|6729|7111|8664|8821|8867|9079|9564|9734|10397|10818|10973|23476|23753|51564|54205|56907|57007|80031|83473|83737|84790|84952|91010|347688	ACACA|ACACB|CAPZB|CREB1|RCAN1|FHL2|FOXO1|FYN|GAB1|GATA2|RAPGEF1|CXCL8|ITGB1|LMAN1|MMP10|NCK1|PAK1|PAK2|PLA2G4A|PRKCA|PRKCE|SRP54|TMOD1|EIF3D|INPP4B|SYNJ1|LDB2|BCAR1|HDAC9|NDRG1|FRS2|ASCC3|BRD4|SDF2L1|HDAC7|CYCS|SPIRE1|ACKR3|SEMA6D|KATNAL2|ITCH|TUBA1C|CGNL1|FMNL3|TUBB8	-0.88
GO Biological Processes	GO:0051259	protein complex oligomerization	19_GO:0009987 cellular process	-2.4	1.7	2.9	30284	271	2098	31	1.5	0.26	31|32|361|3135|3739|3744|3834|3954|4976|5310|6622|6788|7052|7439|9812|10367|22890|51466|54442|54557|54822|58484|64375|79869|80149|84230|92799|93107|138050|154881|201176	ACACA|ACACB|AQP4|HLA-G|KCNA4|KCNA10|KIF25|LETM1|OPA1|PKD1|SNCA|STK3|TGM2|BEST1|DELE1|MICU1|ZBTB1|EVL|KCTD5|SGTB|TRPM7|NLRC4|IKZF4|CPSF7|ZC3H12A|LRRC8C|SHKBP1|KCNG4|HGSNAT|KCTD7|ARHGAP27	-0.88
GO Biological Processes	GO:0031334	positive regulation of protein-containing complex assembly	19_GO:0048518 positive regulation of biological process	-2.4	1.8	3	30284	205	2098	25	1.2	0.24	545|948|3071|3458|3567|3936|4690|4733|4868|5058|5581|6622|9424|10109|10333|10497|11135|23514|51466|89795|122060|143098|253725|388630|647087	ATR|CD36|NCKAP1L|IFNG|IL5|LCP1|NCK1|DRG1|NPHS1|PAK1|PRKCE|SNCA|KCNK6|ARPC2|TLR6|UNC13B|CDC42EP1|SPIDR|EVL|NAV3|SLAIN1|MPP7|WASHC2C|TRABD2B|STMP1	-0.88
WikiPathways	WP536	Calcium regulation in cardiac cells		-2.4	1.9	3	30284	152	2098	20	0.95	0.21	111|490|814|1131|2280|2703|2776|2870|5570|5575|5578|5581|5996|5997|5999|6262|6547|9628|10052|26575	ADCY5|ATP2B1|CAMK4|CHRM3|FKBP1A|GJA8|GNAQ|GRK6|PKIB|PRKAR1B|PRKCA|PRKCE|RGS1|RGS2|RGS4|RYR2|SLC8A3|RGS6|GJC1|RGS17	-0.88
Reactome Gene Sets	R-HSA-68877	Mitotic Prometaphase		-2.4	1.8	3	30284	173	2098	22	1	0.22	1062|1459|5048|5903|10274|10426|11190|22897|23122|29922|51143|54801|55125|55835|64105|79902|80184|84617|84790|121441|347688|348995	CENPE|CSNK2A2|PAFAH1B1|RANBP2|STAG1|TUBGCP3|CEP250|CEP164|CLASP2|NME7|DYNC1LI1|HAUS6|CEP192|CPAP|CENPK|NUP85|CEP290|TUBB6|TUBA1C|NEDD1|TUBB8|NUP43	-0.88
GO Biological Processes	GO:0015849	organic acid transport	19_GO:0051179 localization	-2.4	1.6	2.9	30284	305	2098	34	1.6	0.28	32|320|846|948|2180|2350|3776|3973|4036|4915|5243|5321|5468|6538|6579|6581|7439|9122|9194|10257|10560|54716|64600|80131|81539|84230|146167|153129|159963|220963|255189|284129|345274|388662	ACACB|APBA1|CASR|CD36|ACSL1|FOLR2|KCNK2|LHCGR|LRP2|NTRK2|ABCB1|PLA2G4A|PPARG|SLC6A11|SLCO1A2|SLC22A3|BEST1|SLC16A4|SLC16A7|ABCC4|SLC19A2|SLC6A20|PLA2G2F|LRRC8E|SLC38A1|LRRC8C|SLC38A8|SLC38A9|SLC5A12|SLC16A9|PLA2G4F|SLC26A11|SLC10A6|SLC6A17	-0.88
WikiPathways	WP4352	Ciliary landscape		-2.4	1.7	3	30284	216	2098	26	1.2	0.24	1488|2040|4236|5048|5713|5866|5899|7322|9882|9883|23016|25804|27152|51098|51143|54585|54903|55112|55245|55388|55764|64777|79598|80184|80232|140465	CTBP2|STOM|MFAP1|PAFAH1B1|PSMD7|RAB3IL1|RALB|UBE2D2|TBC1D4|POM121|EXOSC7|LSM4|INTU|IFT52|DYNC1LI1|LZTFL1|MKS1|DYNC2I1|UQCC1|MCM10|IFT122|RMND5B|CEP97|CEP290|WDR26|MYL6B	-0.88
GO Biological Processes	GO:0006637	acyl-CoA metabolic process	19_GO:0009987 cellular process	-2.4	2.2	3.1	30284	92	2098	14	0.67	0.18	31|32|2180|3157|4967|8694|23205|51166|54898|55711|57678|83401|123876|197322	ACACA|ACACB|ACSL1|HMGCS1|OGDH|DGAT1|ACSBG1|AADAT|ELOVL2|FAR2|GPAM|ELOVL3|ACSM2A|ACSF3	-0.88
GO Biological Processes	GO:0035383	thioester metabolic process	19_GO:0009987 cellular process	-2.4	2.2	3.1	30284	92	2098	14	0.67	0.18	31|32|2180|3157|4967|8694|23205|51166|54898|55711|57678|83401|123876|197322	ACACA|ACACB|ACSL1|HMGCS1|OGDH|DGAT1|ACSBG1|AADAT|ELOVL2|FAR2|GPAM|ELOVL3|ACSM2A|ACSF3	-0.88
GO Biological Processes	GO:0042129	regulation of T cell proliferation	19_GO:0002376 immune system process	-2.4	1.8	3	30284	184	2098	23	1.1	0.23	652|923|941|1493|2302|3071|3135|3280|3552|3620|4690|6363|6504|8764|10673|11146|11148|57162|57678|57829|64600|79679|83737	BMP4|CD6|CD80|CTLA4|FOXJ1|NCKAP1L|HLA-G|HES1|IL1A|IDO1|NCK1|CCL19|SLAMF1|TNFRSF14|TNFSF13B|GLMN|HHLA2|PELI1|GPAM|ZP4|PLA2G2F|VTCN1|ITCH	-0.87
GO Biological Processes	GO:0051494	negative regulation of cytoskeleton organization	19_GO:0048519 negative regulation of biological process	-2.4	1.9	3	30284	163	2098	21	1	0.22	830|2934|4591|5062|6314|6622|6904|7111|11075|22911|23122|23370|57731|79822|81624|84952|89795|91147|146057|165186|256949	CAPZA2|GSN|TRIM37|PAK2|ATXN7|SNCA|TBCD|TMOD1|STMN2|WDR47|CLASP2|ARHGEF18|SPTBN4|ARHGAP28|DIAPH3|CGNL1|NAV3|TMEM67|TTBK2|TOGARAM2|KANK3	-0.87
GO Biological Processes	GO:1903307	positive regulation of regulated secretory pathway	19_GO:0051179 localization	-2.4	2.8	3.3	30284	47	2098	9	0.43	0.14	2268|2624|5873|8447|8448|9498|22871|57126|376267	FGR|GATA2|RAB27A|DOC2B|DOC2A|SLC4A8|NLGN1|CD177|RAB15	-0.87
GO Biological Processes	GO:0009395	phospholipid catabolic process	19_GO:0009987 cellular process	-2.4	2.8	3.3	30284	47	2098	9	0.43	0.14	336|5321|5337|22876|56261|79887|123745|133121|255189	APOA2|PLA2G4A|PLD1|INPP5F|GPCPD1|PLBD1|PLA2G4E|ENPP6|PLA2G4F	-0.87
GO Biological Processes	GO:0003351	epithelial cilium movement involved in extracellular fluid movement	19_GO:0051179 localization	-2.4	2.8	3.3	30284	47	2098	9	0.43	0.14	361|23247|23639|25790|26256|29922|79582|152110|200373	AQP4|KATNIP|DNAAF11|CFAP45|CABYR|NME7|SPAG16|NEK10|CFAP221	-0.87
GO Biological Processes	GO:0090278	negative regulation of peptide hormone secretion	19_GO:0051179 localization	-2.4	2.8	3.3	30284	47	2098	9	0.43	0.14	2308|2693|2867|3667|4544|5211|6422|8609|84522	FOXO1|GHSR|FFAR2|IRS1|MTNR1B|PFKL|SFRP1|KLF7|JAGN1	-0.87
Reactome Gene Sets	R-HSA-6811436	COPI-independent Golgi-to-ER retrograde traffic		-2.4	2.8	3.3	30284	47	2098	9	0.43	0.14	830|832|5048|5321|22930|51143|84617|84790|347688	CAPZA2|CAPZB|PAFAH1B1|PLA2G4A|RAB3GAP1|DYNC1LI1|TUBB6|TUBA1C|TUBB8	-0.87
GO Biological Processes	GO:1903426	regulation of reactive oxygen species biosynthetic process	19_GO:0050789 regulation of biological process	-2.4	2.8	3.3	30284	47	2098	9	0.43	0.14	948|1182|2534|5465|5873|6622|8837|8838|10333	CD36|CLCN3|FYN|PPARA|RAB27A|SNCA|CFLAR|CCN6|TLR6	-0.87
Reactome Gene Sets	R-HSA-380320	Recruitment of NuMA to mitotic centrosomes		-2.3	2.3	3.1	30284	83	2098	13	0.62	0.17	5048|10426|11190|22897|29922|54801|55125|55835|80184|84617|84790|121441|347688	PAFAH1B1|TUBGCP3|CEP250|CEP164|NME7|HAUS6|CEP192|CPAP|CEP290|TUBB6|TUBA1C|NEDD1|TUBB8	-0.86
GO Biological Processes	GO:0051169	nuclear transport	19_GO:0051179 localization	-2.3	1.7	2.9	30284	250	2098	29	1.4	0.25	2737|3059|3313|3837|5310|5469|5903|6396|6788|7175|9147|9688|9883|9887|10762|23293|23633|26060|30000|55421|64901|79902|80145|80208|90865|144165|348995|441155|653489	GLI3|HCLS1|HSPA9|KPNB1|PKD1|MED1|RANBP2|SEC13|STK3|TPR|NEMF|NUP93|POM121|SMG7|NUP50|SMG6|KPNA6|APPL1|TNPO2|NCBP3|RANBP17|NUP85|THOC7|SPG11|IL33|PRICKLE1|NUP43|ZC3H11C|RGPD3	-0.86
Reactome Gene Sets	R-HSA-111997	CaM pathway		-2.3	3.3	3.4	30284	31	2098	7	0.33	0.13	111|156|814|1385|5575|5578|26960	ADCY5|GRK2|CAMK4|CREB1|PRKAR1B|PRKCA|NBEA	-0.86
Reactome Gene Sets	R-HSA-8875878	MET promotes cell motility		-2.3	3.3	3.4	30284	31	2098	7	0.33	0.13	1301|2889|3688|3908|3909|3918|85440	COL11A1|RAPGEF1|ITGB1|LAMA2|LAMA3|LAMC2|DOCK7	-0.86
WikiPathways	WP4719	Eicosanoid metabolism via cyclooxygenases COX		-2.3	3.3	3.4	30284	31	2098	7	0.33	0.13	30|231|1962|5321|5468|5737|11251	ACAA1|AKR1B1|EHHADH|PLA2G4A|PPARG|PTGFR|PTGDR2	-0.86
GO Biological Processes	GO:1902751	positive regulation of cell cycle G2/M phase transition	19_GO:0048518 positive regulation of biological process	-2.3	3.3	3.4	30284	31	2098	7	0.33	0.13	6604|8317|23476|25942|26271|51514|80174	SMARCD3|CDC7|BRD4|SIN3A|FBXO5|DTL|DBF4B	-0.86
GO Biological Processes	GO:0021602	cranial nerve morphogenesis	19_GO:0032502 developmental process	-2.3	3.3	3.4	30284	31	2098	7	0.33	0.13	104|2737|3200|3213|3232|9935|10371	ADARB1|GLI3|HOXA3|HOXB3|HOXD3|MAFB|SEMA3A	-0.86
Reactome Gene Sets	R-HSA-111933	Calmodulin induced events		-2.3	3.3	3.4	30284	31	2098	7	0.33	0.13	111|156|814|1385|5575|5578|26960	ADCY5|GRK2|CAMK4|CREB1|PRKAR1B|PRKCA|NBEA	-0.86
GO Biological Processes	GO:0007026	negative regulation of microtubule depolymerization	19_GO:0048519 negative regulation of biological process	-2.3	3.3	3.4	30284	31	2098	7	0.33	0.13	6314|11075|22911|23122|81624|89795|146057	ATXN7|STMN2|WDR47|CLASP2|DIAPH3|NAV3|TTBK2	-0.86
GO Biological Processes	GO:0015931	nucleobase-containing compound transport	19_GO:0051179 localization	-2.3	1.7	2.9	30284	228	2098	27	1.3	0.25	3837|5903|6396|6830|7175|9688|9883|9887|10257|10643|10644|10762|23293|54847|55421|56172|57724|64078|64901|79902|80131|80145|84230|84912|348995|387990|441155	KPNB1|RANBP2|SEC13|SUPT6H|TPR|NUP93|POM121|SMG7|ABCC4|IGF2BP3|IGF2BP2|NUP50|SMG6|SIDT1|NCBP3|ANKH|EPG5|SLC28A3|RANBP17|NUP85|LRRC8E|THOC7|LRRC8C|SLC35B4|NUP43|TOMM20L|ZC3H11C	-0.86
Reactome Gene Sets	R-HSA-4570464	SUMOylation of RNA binding proteins		-2.3	3	3.3	30284	39	2098	8	0.38	0.13	5903|7175|7703|9688|10762|22955|79902|348995	RANBP2|TPR|PCGF2|NUP93|NUP50|SCMH1|NUP85|NUP43	-0.86
GO Biological Processes	GO:0060428	lung epithelium development	19_GO:0032502 developmental process	-2.3	3	3.3	30284	39	2098	8	0.38	0.13	652|1385|2302|3516|4781|5310|7477|64220	BMP4|CREB1|FOXJ1|RBPJ|NFIB|PKD1|WNT7B|STRA6	-0.86
GO Biological Processes	GO:0006403	RNA localization	19_GO:0051179 localization	-2.3	1.8	3	30284	185	2098	23	1.1	0.23	545|3837|5903|6396|6830|7175|8607|9688|9883|9887|10643|10644|10762|23293|54847|55135|55421|64901|79902|80145|348995|387990|441155	ATR|KPNB1|RANBP2|SEC13|SUPT6H|TPR|RUVBL1|NUP93|POM121|SMG7|IGF2BP3|IGF2BP2|NUP50|SMG6|SIDT1|WRAP53|NCBP3|RANBP17|NUP85|THOC7|NUP43|TOMM20L|ZC3H11C	-0.85
Reactome Gene Sets	R-HSA-1483255	PI Metabolism		-2.3	2.3	3.2	30284	74	2098	12	0.57	0.16	5783|8821|8867|8898|9107|22876|23533|25816|79837|80230|84725|133121	PTPN13|INPP4B|SYNJ1|MTMR2|MTMR6|INPP5F|PIK3R5|TNFAIP8|PIP4K2C|RUFY1|PLEKHA8|ENPP6	-0.85
GO Biological Processes	GO:0072089	stem cell proliferation	19_GO:0009987 cellular process	-2.3	2.3	3.2	30284	74	2098	12	0.57	0.16	2122|2737|3200|3516|3981|4781|5243|7477|7482|7520|10425|51441	MECOM|GLI3|HOXA3|RBPJ|LIG4|NFIB|ABCB1|WNT7B|WNT2B|XRCC5|ARIH2|YTHDF2	-0.85
GO Biological Processes	GO:0035791	platelet-derived growth factor receptor-beta signaling pathway	19_GO:0050896 response to stimulus	-2.3	2.6	3.2	30284	56	2098	10	0.48	0.15	558|2045|2066|3480|4914|4915|4920|7075|23122|285220	AXL|EPHA7|ERBB4|IGF1R|NTRK1|NTRK2|ROR2|TIE1|CLASP2|EPHA6	-0.85
Reactome Gene Sets	R-HSA-983169	Class I MHC mediated antigen processing & presentation		-2.3	1.6	2.9	30284	307	2098	34	1.6	0.28	948|3135|4591|5690|5705|5713|6279|7096|7322|7323|7336|8453|8773|9021|9520|9632|9730|10333|10425|10427|11146|22863|23643|26046|26091|29945|50489|55521|57542|64750|84541|84961|127247|255488	CD36|HLA-G|TRIM37|PSMB2|PSMC5|PSMD7|S100A8|TLR1|UBE2D2|UBE2D3|UBE2V2|CUL2|SNAP23|SOCS3|NPEPPS|SEC24C|DCAF1|TLR6|ARIH2|SEC24B|GLMN|ATG14|LY96|LTN1|HERC4|ANAPC4|CD207|TRIM36|KLHL42|SMURF2|KBTBD8|FBXL20|ASB17|RNF144B	-0.85
Reactome Gene Sets	R-HSA-9843745	Adipogenesis		-2.3	2.2	3.1	30284	93	2098	14	0.67	0.18	688|948|1879|5465|5468|5469|8648|9112|9862|23389|54797|55588|83401|168544	KLF5|CD36|EBF1|PPARA|PPARG|MED1|NCOA1|MTA1|MED24|MED13L|MED18|MED29|ELOVL3|ZNF467	-0.85
WikiPathways	WP2005	miR targeted genes in muscle cell		-2.3	1.6	2.9	30284	353	2098	38	1.8	0.29	558|571|1788|2099|2483|2891|3280|3667|3918|4734|4924|5315|5510|6009|6935|7798|7812|8763|8773|9497|10797|22862|23224|23261|23345|23621|26046|26064|26973|51742|54901|55591|57678|79813|81539|83871|85440|192669	AXL|BACH1|DNMT3A|ESR1|FRG1|GRIA2|HES1|IRS1|LAMC2|NEDD4|NUCB1|PKM|PPP1R7|RHEB|ZEB1|LUZP1|CSDE1|CD164|SNAP23|SLC4A7|MTHFD2|FNDC3A|SYNE2|CAMTA1|SYNE1|BACE1|LTN1|RAI14|CHORDC1|ARID4B|CDKAL1|VEZT|GPAM|EHMT1|SLC38A1|RAB34|DOCK7|AGO3	-0.85
Canonical Pathways	M3008	NABA ECM GLYCOPROTEINS		-2.3	1.8	2.9	30284	196	2098	24	1.1	0.23	1758|1834|3908|3909|3918|4236|5118|7007|7058|7060|8292|8838|22795|22798|51232|56955|57829|63923|83872|116844|131368|163175|285313|340706	DMP1|DSPP|LAMA2|LAMA3|LAMC2|MFAP1|PCOLCE|TECTA|THBS2|THBS4|COLQ|CCN6|NID2|LAMB4|CRIM1|MEPE|ZP4|TNN|HMCN1|LRG1|ZPLD1|LGI4|IGSF10|VWA2	-0.85
KEGG Pathway	hsa04142	Lysosome		-2.3	2	3	30284	133	2098	18	0.86	0.2	967|1174|1212|1519|2588|2799|3425|4125|4891|6448|8763|9741|22901|23457|58511|130340|135112|138050	CD63|AP1S1|CLTB|CTSO|GALNS|GNS|IDUA|MAN2B1|SLC11A2|SGSH|CD164|LAPTM4A|ARSG|ABCB9|DNASE2B|AP1S3|NCOA7|HGSNAT	-0.85
Reactome Gene Sets	R-HSA-196757	Metabolism of folate and pterines		-2.3	4.2	3.7	30284	17	2098	5	0.24	0.11	2350|4524|10797|25902|441024	FOLR2|MTHFR|MTHFD2|MTHFD1L|MTHFD2L	-0.85
GO Biological Processes	GO:0045651	positive regulation of macrophage differentiation	19_GO:0002376 immune system process	-2.3	4.2	3.7	30284	17	2098	5	0.24	0.11	841|3059|4920|5578|8737	CASP8|HCLS1|ROR2|PRKCA|RIPK1	-0.85
GO Biological Processes	GO:0070198	protein localization to chromosome, telomeric region	19_GO:0051179 localization	-2.3	4.2	3.7	30284	17	2098	5	0.24	0.11	545|7520|26277|80351|152485	ATR|XRCC5|TINF2|TNKS2|ZNF827	-0.85
GO Biological Processes	GO:0060602	branch elongation of an epithelium	19_GO:0040007 growth	-2.3	4.2	3.7	30284	17	2098	5	0.24	0.11	652|2099|2246|5469|10252	BMP4|ESR1|FGF1|MED1|SPRY1	-0.85
GO Biological Processes	GO:0021783	preganglionic parasympathetic fiber development	19_GO:0032502 developmental process	-2.3	4.2	3.7	30284	17	2098	5	0.24	0.11	104|3280|10371|57007|89797	ADARB1|HES1|SEMA3A|ACKR3|NAV2	-0.85
GO Biological Processes	GO:0031645	negative regulation of nervous system process	19_GO:0048519 negative regulation of biological process	-2.3	4.2	3.7	30284	17	2098	5	0.24	0.11	2741|2859|3060|4544|8898	GLRA1|GPR35|HCRT|MTNR1B|MTMR2	-0.85
GO Biological Processes	GO:0030202	heparin metabolic process	19_GO:0009987 cellular process	-2.3	4.2	3.7	30284	17	2098	5	0.24	0.11	3425|8509|9348|55790|84068	IDUA|NDST2|NDST3|CSGALNACT1|SLC10A7	-0.85
GO Biological Processes	GO:0015697	quaternary ammonium group transport	19_GO:0051179 localization	-2.3	4.2	3.7	30284	17	2098	5	0.24	0.11	5174|6581|54716|55356|220963	PDZK1|SLC22A3|SLC6A20|SLC22A15|SLC16A9	-0.85
Reactome Gene Sets	R-HSA-8856688	Golgi-to-ER retrograde transport		-2.3	2	3	30284	123	2098	17	0.81	0.2	830|832|1062|3834|5048|5321|6836|8729|9371|10945|22930|51143|60561|64147|84617|84790|347688	CAPZA2|CAPZB|CENPE|KIF25|PAFAH1B1|PLA2G4A|SURF4|GBF1|KIF3B|KDELR1|RAB3GAP1|DYNC1LI1|RINT1|KIF9|TUBB6|TUBA1C|TUBB8	-0.85
GO Biological Processes	GO:0046634	regulation of alpha-beta T cell activation	19_GO:0002376 immune system process	-2.3	2	3	30284	123	2098	17	0.81	0.2	639|941|969|2737|3071|3458|3592|4092|4976|5914|6363|8764|23476|30009|80149|83737|441864	PRDM1|CD80|CD69|GLI3|NCKAP1L|IFNG|IL12A|SMAD7|OPA1|RARA|CCL19|TNFRSF14|BRD4|TBX21|ZC3H12A|ITCH|TARM1	-0.85
GO Biological Processes	GO:0016051	carbohydrate biosynthetic process	19_GO:0009987 cellular process	-2.3	2	3	30284	123	2098	17	0.81	0.2	208|231|1407|2528|2530|2992|2998|5465|8509|8707|9348|9486|23516|55454|55790|57223|64377	AKT2|AKR1B1|CRY1|FUT6|FUT8|GYG1|GYS2|PPARA|NDST2|B3GALT2|NDST3|CHST10|SLC39A14|CSGALNACT2|CSGALNACT1|PPP4R3B|CHST8	-0.85
GO Biological Processes	GO:0051962	positive regulation of nervous system development	19_GO:0032502 developmental process	-2.3	1.6	2.9	30284	285	2098	32	1.5	0.27	2737|2803|2895|3280|3458|3688|3981|4036|4914|4915|4988|5048|5789|6009|6604|7052|7058|7074|7520|8482|10494|10507|22871|23394|23654|51265|64218|90865|118738|140578|158038|284403	GLI3|GOLGA4|GRID2|HES1|IFNG|ITGB1|LIG4|LRP2|NTRK1|NTRK2|OPRM1|PAFAH1B1|PTPRD|RHEB|SMARCD3|TGM2|THBS2|TIAM1|XRCC5|SEMA7A|STK25|SEMA4D|NLGN1|ADNP|PLXNB2|CDKL3|SEMA4A|IL33|ZNF488|CHODL|LINGO2|WDR62	-0.85
GO Biological Processes	GO:0072207	metanephric epithelium development	19_GO:0032502 developmental process	-2.3	3.6	3.5	30284	24	2098	6	0.29	0.12	3280|3579|5310|7477|7490|54361	HES1|CXCR2|PKD1|WNT7B|WT1|WNT4	-0.84
GO Biological Processes	GO:0051560	mitochondrial calcium ion homeostasis	19_GO:0042592 homeostatic process	-2.3	3.6	3.5	30284	24	2098	6	0.29	0.12	3954|6547|7052|9481|10367|10989	LETM1|SLC8A3|TGM2|SLC25A27|MICU1|IMMT	-0.84
GO Biological Processes	GO:1902018	negative regulation of cilium assembly	19_GO:0048519 negative regulation of biological process	-2.3	3.6	3.5	30284	24	2098	6	0.29	0.12	1902|7798|10198|79598|84260|107080638	LPAR1|LUZP1|MPHOSPH9|CEP97|TCHP|TBC1D7-LOC100130357	-0.84
Reactome Gene Sets	R-HSA-399721	Glutamate binding, activation of AMPA receptors and synaptic plasticity		-2.3	3.6	3.5	30284	24	2098	6	0.29	0.12	2890|2891|5578|10369|27092|80852	GRIA1|GRIA2|PRKCA|CACNG2|CACNG4|GRIP2	-0.84
WikiPathways	WP5044	Kynurenine pathway and links to cell senescence		-2.3	3.6	3.5	30284	24	2098	6	0.29	0.12	688|2308|3458|3620|4842|51166	KLF5|FOXO1|IFNG|IDO1|NOS1|AADAT	-0.84
Reactome Gene Sets	R-HSA-399719	Trafficking of AMPA receptors		-2.3	3.6	3.5	30284	24	2098	6	0.29	0.12	2890|2891|5578|10369|27092|80852	GRIA1|GRIA2|PRKCA|CACNG2|CACNG4|GRIP2	-0.84
GO Biological Processes	GO:0051590	positive regulation of neurotransmitter transport	19_GO:0051179 localization	-2.3	3.6	3.5	30284	24	2098	6	0.29	0.12	3688|6622|8938|9498|22871|22930	ITGB1|SNCA|BAIAP3|SLC4A8|NLGN1|RAB3GAP1	-0.84
WikiPathways	WP4288	MTHFR deficiency		-2.3	3.6	3.5	30284	24	2098	6	0.29	0.12	1788|4141|4524|54205|55471|79813	DNMT3A|MARS1|MTHFR|CYCS|NDUFAF7|EHMT1	-0.84
GO Biological Processes	GO:0046434	organophosphate catabolic process	19_GO:0009987 cellular process	-2.3	1.8	2.9	30284	186	2098	23	1.1	0.23	336|953|4967|5141|5142|5144|5150|5169|5211|5315|5321|5337|22876|22978|23786|25961|51071|56261|79887|93034|123745|133121|255189	APOA2|ENTPD1|OGDH|PDE4A|PDE4B|PDE4D|PDE7A|ENPP3|PFKL|PKM|PLA2G4A|PLD1|INPP5F|NT5C2|BCL2L13|NUDT13|DERA|GPCPD1|PLBD1|NT5C1B|PLA2G4E|ENPP6|PLA2G4F	-0.84
GO Biological Processes	GO:0002064	epithelial cell development	19_GO:0032502 developmental process	-2.3	1.8	2.9	30284	197	2098	24	1.1	0.23	231|639|652|688|2099|2302|2624|2889|4868|4914|5144|5914|6781|7111|7477|7798|10818|22862|51742|54507|81029|122786|168002|388364	AKR1B1|PRDM1|BMP4|KLF5|ESR1|FOXJ1|GATA2|RAPGEF1|NPHS1|NTRK1|PDE4D|RARA|STC1|TMOD1|WNT7B|LUZP1|FRS2|FNDC3A|ARID4B|ADAMTSL4|WNT5B|FRMD6|DACT2|TMIGD1	-0.84
GO Biological Processes	GO:2000347	positive regulation of hepatocyte proliferation	19_GO:0032502 developmental process	-2.3	5.2	3.8	30284	11	2098	4	0.19	0.095	2246|5469|7128|8837	FGF1|MED1|TNFAIP3|CFLAR	-0.84
GO Biological Processes	GO:0046085	adenosine metabolic process	19_GO:0009987 cellular process	-2.3	5.2	3.8	30284	11	2098	4	0.19	0.095	55|22978|93034|161823	ACP3|NT5C2|NT5C1B|MAPDA	-0.84
GO Biological Processes	GO:0003139	secondary heart field specification	19_GO:0032502 developmental process	-2.3	5.2	3.8	30284	11	2098	4	0.19	0.095	652|3516|4036|6604	BMP4|RBPJ|LRP2|SMARCD3	-0.84
GO Biological Processes	GO:0060442	branching involved in prostate gland morphogenesis	19_GO:0022414 reproductive process	-2.3	5.2	3.8	30284	11	2098	4	0.19	0.095	652|2099|6422|10818	BMP4|ESR1|SFRP1|FRS2	-0.84
CORUM	CORUM:248	BRAFT complex		-2.3	5.2	3.8	30284	11	2098	4	0.19	0.095	2176|2189|7156|55120	FANCC|FANCG|TOP3A|FANCL	-0.84
GO Biological Processes	GO:0002645	positive regulation of tolerance induction	19_GO:0002376 immune system process	-2.3	5.2	3.8	30284	11	2098	4	0.19	0.095	2302|3135|3620|83737	FOXJ1|HLA-G|IDO1|ITCH	-0.84
GO Biological Processes	GO:0072173	metanephric tubule morphogenesis	19_GO:0032502 developmental process	-2.3	5.2	3.8	30284	11	2098	4	0.19	0.095	3280|3579|5310|54361	HES1|CXCR2|PKD1|WNT4	-0.84
GO Biological Processes	GO:0097062	dendritic spine maintenance	19_GO:0009987 cellular process	-2.3	5.2	3.8	30284	11	2098	4	0.19	0.095	2534|3480|8898|85461	FYN|IGF1R|MTMR2|TANC1	-0.84
GO Biological Processes	GO:0010887	negative regulation of cholesterol storage	19_GO:0051179 localization	-2.3	5.2	3.8	30284	11	2098	4	0.19	0.095	5465|5468|10062|158219	PPARA|PPARG|NR1H3|TTC39B	-0.84
GO Biological Processes	GO:0098870	action potential propagation	19_GO:0065007 biological regulation	-2.3	5.2	3.8	30284	11	2098	4	0.19	0.095	4897|4915|6324|6335	NRCAM|NTRK2|SCN1B|SCN9A	-0.84
GO Biological Processes	GO:0015846	polyamine transport	19_GO:0051179 localization	-2.3	5.2	3.8	30284	11	2098	4	0.19	0.095	6581|79572|84239|344905	SLC22A3|ATP13A3|ATP13A4|ATP13A5	-0.84
GO Biological Processes	GO:0030167	proteoglycan catabolic process	19_GO:0009987 cellular process	-2.3	5.2	3.8	30284	11	2098	4	0.19	0.095	3425|6448|81792|138050	IDUA|SGSH|ADAMTS12|HGSNAT	-0.84
GO Biological Processes	GO:0030210	heparin biosynthetic process	19_GO:0009987 cellular process	-2.3	5.2	3.8	30284	11	2098	4	0.19	0.095	8509|9348|55790|84068	NDST2|NDST3|CSGALNACT1|SLC10A7	-0.84
CORUM	CORUM:2739	FA complex (Fanconi anemia complex)		-2.3	5.2	3.8	30284	11	2098	4	0.19	0.095	2176|2189|7156|55120	FANCC|FANCG|TOP3A|FANCL	-0.84
GO Biological Processes	GO:0045787	positive regulation of cell cycle	19_GO:0048518 positive regulation of biological process	-2.3	1.6	2.8	30284	343	2098	37	1.8	0.29	3280|3480|3552|4040|5048|5469|5578|5581|5886|5914|6604|7175|8317|8451|8555|9371|9727|9928|10615|11187|11200|23476|25942|26057|26271|51143|51514|54361|54623|54627|55835|55968|80174|84440|284071|346673|388553	HES1|IGF1R|IL1A|LRP6|PAFAH1B1|MED1|PRKCA|PRKCE|RAD23A|RARA|SMARCD3|TPR|CDC7|CUL4A|CDC14B|KIF3B|RAB11FIP3|KIF14|SPAG5|PKP3|CHEK2|BRD4|SIN3A|ANKRD17|FBXO5|DYNC1LI1|DTL|WNT4|PAF1|MAP10|CPAP|NSFL1C|DBF4B|RAB11FIP4|MEIOC|STRA8|MEIOSIN	-0.84
GO Biological Processes	GO:0003002	regionalization	19_GO:0032502 developmental process	-2.3	1.5	2.8	30284	413	2098	43	2	0.31	652|658|1856|2186|2302|2737|3200|3213|3223|3232|3280|3516|3975|4036|6422|6604|6862|7046|7477|7482|7490|7703|8861|9371|9935|10818|22823|23272|23424|23639|25790|27152|29922|51098|51676|54903|55130|55764|57216|57453|57801|144165|221322	BMP4|BMPR1B|DVL2|BPTF|FOXJ1|GLI3|HOXA3|HOXB3|HOXC6|HOXD3|HES1|RBPJ|LHX1|LRP2|SFRP1|SMARCD3|TBXT|TGFBR1|WNT7B|WNT2B|WT1|PCGF2|LDB1|KIF3B|MAFB|FRS2|MTF2|TASOR|TDRD7|DNAAF11|CFAP45|INTU|NME7|IFT52|ASB2|MKS1|ODAD2|IFT122|VANGL2|DSCAML1|HES4|PRICKLE1|TBC1D32	-0.84
GO Biological Processes	GO:0002792	negative regulation of peptide secretion	19_GO:0051179 localization	-2.3	2.7	3.2	30284	48	2098	9	0.43	0.14	2308|2693|2867|3667|4544|5211|6422|8609|84522	FOXO1|GHSR|FFAR2|IRS1|MTNR1B|PFKL|SFRP1|KLF7|JAGN1	-0.84
GO Biological Processes	GO:0050864	regulation of B cell activation	19_GO:0002376 immune system process	-2.3	1.9	3	30284	134	2098	18	0.86	0.2	933|1493|2302|3071|3567|4292|5618|6422|6830|7128|10673|22806|30009|55012|57162|64092|79155|200558	CD22|CTLA4|FOXJ1|NCKAP1L|IL5|MLH1|PRLR|SFRP1|SUPT6H|TNFAIP3|TNFSF13B|IKZF3|TBX21|PPP2R3C|PELI1|SAMSN1|TNIP2|APLF	-0.83
GO Biological Processes	GO:0021954	central nervous system neuron development	19_GO:0032502 developmental process	-2.3	2.1	3	30284	94	2098	14	0.67	0.18	104|1630|2624|4781|4915|4967|5048|6324|22911|23077|23287|57731|64283|80208	ADARB1|DCC|GATA2|NFIB|NTRK2|OGDH|PAFAH1B1|SCN1B|WDR47|MYCBP2|AGTPBP1|SPTBN4|ARHGEF28|SPG11	-0.83
GO Biological Processes	GO:0030100	regulation of endocytosis	19_GO:0051179 localization	-2.3	1.6	2.8	30284	309	2098	34	1.6	0.28	336|341|558|933|948|949|967|1902|2268|2358|2624|3071|3458|5873|6363|6457|6622|7052|8898|9779|9892|10062|10825|22871|23345|26060|29993|57126|78989|79772|80230|114781|124912|146395	APOA2|APOC1|AXL|CD22|CD36|SCARB1|CD63|LPAR1|FGR|FPR2|GATA2|NCKAP1L|IFNG|RAB27A|CCL19|SH3GL3|SNCA|TGM2|MTMR2|TBC1D5|SNAP91|NR1H3|NEU3|NLGN1|SYNE1|APPL1|PACSIN1|CD177|COLEC11|MCTP1|RUFY1|BTBD9|SPACA3|GSG1L	-0.83
GO Biological Processes	GO:0042130	negative regulation of T cell proliferation	19_GO:0002376 immune system process	-2.3	2.3	3.1	30284	75	2098	12	0.57	0.16	652|941|1493|2302|3135|3620|8764|11146|57162|64600|79679|83737	BMP4|CD80|CTLA4|FOXJ1|HLA-G|IDO1|TNFRSF14|GLMN|PELI1|PLA2G2F|VTCN1|ITCH	-0.83
GO Biological Processes	GO:0003281	ventricular septum development	19_GO:0032502 developmental process	-2.3	2.3	3.1	30284	75	2098	12	0.57	0.16	639|652|3280|3516|4036|4092|7046|7798|10818|23414|53834|64220	PRDM1|BMP4|HES1|RBPJ|LRP2|SMAD7|TGFBR1|LUZP1|FRS2|ZFPM2|FGFRL1|STRA6	-0.83
WikiPathways	WP428	Wnt signaling		-2.3	2	3	30284	114	2098	16	0.76	0.19	1459|1488|1856|4040|4919|4920|5332|5578|6259|6422|7477|7482|54361|57216|81029|144165	CSNK2A2|CTBP2|DVL2|LRP6|ROR1|ROR2|PLCB4|PRKCA|RYK|SFRP1|WNT7B|WNT2B|WNT4|VANGL2|WNT5B|PRICKLE1	-0.83
GO Biological Processes	GO:0032963	collagen metabolic process	19_GO:0009987 cellular process	-2.3	2.4	3.1	30284	66	2098	11	0.52	0.16	4319|4326|4327|5118|5645|9313|9509|22878|26276|63894|64386	MMP10|MMP17|MMP19|PCOLCE|PRSS2|MMP20|ADAMTS2|TRAPPC8|VPS33B|VIPAS39|MMP25	-0.82
GO Biological Processes	GO:1905330	regulation of morphogenesis of an epithelium	19_GO:0032502 developmental process	-2.3	2.4	3.1	30284	66	2098	11	0.52	0.16	652|2099|2246|3627|3975|6422|7482|27086|54361|81029|81792	BMP4|ESR1|FGF1|CXCL10|LHX1|SFRP1|WNT2B|FOXP1|WNT4|WNT5B|ADAMTS12	-0.82
GO Biological Processes	GO:0002220	innate immune response activating cell surface receptor signaling pathway	19_GO:0044419 biological process involved in interspecies interaction between organisms	-2.3	2.4	3.1	30284	66	2098	11	0.52	0.16	2534|2867|3821|3824|5058|5062|5581|7187|23643|78989|79155	FYN|FFAR2|KLRC1|KLRD1|PAK1|PAK2|PRKCE|TRAF3|LY96|COLEC11|TNIP2	-0.82
GO Biological Processes	GO:0050919	negative chemotaxis	19_GO:0040011 locomotion	-2.3	2.9	3.3	30284	40	2098	8	0.38	0.13	2045|6259|8482|10371|10507|10718|54437|64218	EPHA7|RYK|SEMA7A|SEMA3A|SEMA4D|NRG3|SEMA5B|SEMA4A	-0.82
Canonical Pathways	M41	PID ER NONGENOMIC PATHWAY		-2.3	2.9	3.3	30284	40	2098	8	0.38	0.13	2099|2100|2774|2776|3480|4893|5600|9564	ESR1|ESR2|GNAL|GNAQ|IGF1R|NRAS|MAPK11|BCAR1	-0.82
GO Biological Processes	GO:0090659	walking behavior	19_GO:0032501 multicellular organismal process	-2.3	2.9	3.3	30284	40	2098	8	0.38	0.13	1600|2741|7988|23287|55074|57626|57731|80208	DAB1|GLRA1|ZNF212|AGTPBP1|OXR1|KLHL1|SPTBN4|SPG11	-0.82
Reactome Gene Sets	R-HSA-2173789	TGF-beta receptor signaling activates SMADs		-2.3	2.9	3.3	30284	40	2098	8	0.38	0.13	2280|3688|3694|4092|7046|9372|25805|64750	FKBP1A|ITGB1|ITGB6|SMAD7|TGFBR1|ZFYVE9|BAMBI|SMURF2	-0.82
Reactome Gene Sets	R-HSA-9664422	FCGR3A-mediated phagocytosis		-2.3	2.9	3.3	30284	40	2098	8	0.38	0.13	2268|3071|4650|7409|10109|26999|63916|644150	FGR|NCKAP1L|MYO9B|VAV1|ARPC2|CYFIP2|ELMO2|WIPF3	-0.82
Canonical Pathways	M5887	NABA BASEMENT MEMBRANES		-2.3	2.9	3.3	30284	40	2098	8	0.38	0.13	3908|3909|3918|8292|22795|22798|83872|256076	LAMA2|LAMA3|LAMC2|COLQ|NID2|LAMB4|HMCN1|COL6A5	-0.82
Reactome Gene Sets	R-HSA-9664417	Leishmania phagocytosis		-2.3	2.9	3.3	30284	40	2098	8	0.38	0.13	2268|3071|4650|7409|10109|26999|63916|644150	FGR|NCKAP1L|MYO9B|VAV1|ARPC2|CYFIP2|ELMO2|WIPF3	-0.82
Reactome Gene Sets	R-HSA-9664407	Parasite infection		-2.3	2.9	3.3	30284	40	2098	8	0.38	0.13	2268|3071|4650|7409|10109|26999|63916|644150	FGR|NCKAP1L|MYO9B|VAV1|ARPC2|CYFIP2|ELMO2|WIPF3	-0.82
GO Biological Processes	GO:0048592	eye morphogenesis	19_GO:0032502 developmental process	-2.3	1.8	2.9	30284	166	2098	21	1	0.22	639|652|2737|3975|4915|6010|6096|6670|6935|7482|9927|10818|23287|23424|51761|55714|55764|57096|64220|80184|118427	PRDM1|BMP4|GLI3|LHX1|NTRK2|RHO|RORB|SP3|ZEB1|WNT2B|MFN2|FRS2|AGTPBP1|TDRD7|ATP8A2|TENM3|IFT122|RPGRIP1|STRA6|CEP290|OLFM3	-0.82
GO Biological Processes	GO:0050931	pigment cell differentiation	19_GO:0043473 pigmentation	-2.3	3.2	3.3	30284	32	2098	7	0.33	0.13	967|2737|4286|5873|8975|10981|54507	CD63|GLI3|MITF|RAB27A|USP13|RAB32|ADAMTSL4	-0.82
Reactome Gene Sets	R-HSA-1592389	Activation of Matrix Metalloproteinases		-2.3	3.2	3.3	30284	32	2098	7	0.33	0.13	3818|4319|4326|5645|7177|50859|64386	KLKB1|MMP10|MMP17|PRSS2|TPSAB1|SPOCK3|MMP25	-0.82
Reactome Gene Sets	R-HSA-5663084	Diseases of carbohydrate metabolism		-2.3	3.2	3.3	30284	32	2098	7	0.33	0.13	2588|2799|2992|2998|3425|6448|138050	GALNS|GNS|GYG1|GYS2|IDUA|SGSH|HGSNAT	-0.82
GO Biological Processes	GO:0099601	regulation of neurotransmitter receptor activity	19_GO:0050896 response to stimulus	-2.3	3.2	3.3	30284	32	2098	7	0.33	0.13	1612|3458|4988|10369|22871|27092|149111	DAPK1|IFNG|OPRM1|CACNG2|NLGN1|CACNG4|CNIH3	-0.82
Reactome Gene Sets	R-HSA-71387	Metabolism of carbohydrates		-2.3	1.6	2.8	30284	276	2098	31	1.5	0.26	231|2331|2528|2588|2799|2992|2998|3425|4125|5211|5315|5903|6448|7175|8509|8707|9348|9672|9688|10762|26007|51071|55454|55790|57214|60495|79902|80146|138050|170384|348995	AKR1B1|FMOD|FUT6|GALNS|GNS|GYG1|GYS2|IDUA|MAN2B1|PFKL|PKM|RANBP2|SGSH|TPR|NDST2|B3GALT2|NDST3|SDC3|NUP93|NUP50|TKFC|DERA|CSGALNACT2|CSGALNACT1|CEMIP|HPSE2|NUP85|UXS1|HGSNAT|FUT11|NUP43	-0.82
GO Biological Processes	GO:2000514	regulation of CD4-positive, alpha-beta T cell activation	19_GO:0002376 immune system process	-2.3	2.2	3	30284	85	2098	13	0.62	0.17	941|969|3071|3458|4092|4976|5914|6363|23476|30009|80149|83737|441864	CD80|CD69|NCKAP1L|IFNG|SMAD7|OPA1|RARA|CCL19|BRD4|TBX21|ZC3H12A|ITCH|TARM1	-0.82
GO Biological Processes	GO:0006029	proteoglycan metabolic process	19_GO:0009987 cellular process	-2.3	2.2	3	30284	85	2098	13	0.62	0.17	658|1301|3425|6448|8509|9348|9486|55454|55790|64377|79690|81792|138050	BMPR1B|COL11A1|IDUA|SGSH|NDST2|NDST3|CHST10|CSGALNACT2|CSGALNACT1|CHST8|GAL3ST4|ADAMTS12|HGSNAT	-0.82
Reactome Gene Sets	R-HSA-166058	MyD88:MAL(TIRAP) cascade initiated on plasma membrane		-2.3	2.2	3	30284	85	2098	13	0.62	0.17	466|948|1385|5600|6196|6279|6285|7096|10333|10392|23643|57162|79155	ATF1|CD36|CREB1|MAPK11|RPS6KA2|S100A8|S100B|TLR1|TLR6|NOD1|LY96|PELI1|TNIP2	-0.82
Reactome Gene Sets	R-HSA-168188	Toll Like Receptor TLR6:TLR2 Cascade		-2.3	2.2	3	30284	85	2098	13	0.62	0.17	466|948|1385|5600|6196|6279|6285|7096|10333|10392|23643|57162|79155	ATF1|CD36|CREB1|MAPK11|RPS6KA2|S100A8|S100B|TLR1|TLR6|NOD1|LY96|PELI1|TNIP2	-0.82
GO Biological Processes	GO:0071375	cellular response to peptide hormone stimulus	19_GO:0050896 response to stimulus	-2.3	1.6	2.8	30284	299	2098	33	1.6	0.27	208|558|760|1585|2045|2066|2308|2549|2693|2890|3480|3667|3973|4914|4915|4920|5166|5315|5468|6337|7075|8837|9564|9734|9882|10603|23038|23516|26060|64506|89766|132864|285220	AKT2|AXL|CA2|CYP11B2|EPHA7|ERBB4|FOXO1|GAB1|GHSR|GRIA1|IGF1R|IRS1|LHCGR|NTRK1|NTRK2|ROR2|PDK4|PKM|PPARG|SCNN1A|TIE1|CFLAR|BCAR1|HDAC9|TBC1D4|SH2B2|WDTC1|SLC39A14|APPL1|CPEB1|UMODL1|CPEB2|EPHA6	-0.82
GO Biological Processes	GO:0048706	embryonic skeletal system development	19_GO:0032502 developmental process	-2.2	1.9	2.9	30284	135	2098	18	0.86	0.2	652|1301|2737|3200|3213|3223|3232|3975|5079|6670|6935|7046|7703|25902|54903|55112|56243|57453	BMP4|COL11A1|GLI3|HOXA3|HOXB3|HOXC6|HOXD3|LHX1|PAX5|SP3|ZEB1|TGFBR1|PCGF2|MTHFD1L|MKS1|DYNC2I1|KIAA1217|DSCAML1	-0.82
GO Biological Processes	GO:0060478	acrosomal vesicle exocytosis	19_GO:0022414 reproductive process	-2.2	7.2	4.2	30284	6	2098	3	0.14	0.082	10497|54586|57829	UNC13B|EQTN|ZP4	-0.82
GO Biological Processes	GO:0060527	prostate epithelial cord arborization involved in prostate glandular acinus morphogenesis	19_GO:0022414 reproductive process	-2.2	7.2	4.2	30284	6	2098	3	0.14	0.082	2099|6422|10818	ESR1|SFRP1|FRS2	-0.82
GO Biological Processes	GO:0060526	prostate glandular acinus morphogenesis	19_GO:0022414 reproductive process	-2.2	7.2	4.2	30284	6	2098	3	0.14	0.082	2099|6422|10818	ESR1|SFRP1|FRS2	-0.82
GO Biological Processes	GO:0061156	pulmonary artery morphogenesis	19_GO:0032502 developmental process	-2.2	7.2	4.2	30284	6	2098	3	0.14	0.082	4036|10427|64220	LRP2|SEC24B|STRA6	-0.82
GO Biological Processes	GO:0070508	cholesterol import	19_GO:0051179 localization	-2.2	7.2	4.2	30284	6	2098	3	0.14	0.082	948|949|134429	CD36|SCARB1|STARD4	-0.82
GO Biological Processes	GO:0032534	regulation of microvillus assembly	19_GO:0050789 regulation of biological process	-2.2	7.2	4.2	30284	6	2098	3	0.14	0.082	688|5337|5909	KLF5|PLD1|RAP1GAP	-0.82
GO Biological Processes	GO:0045345	positive regulation of MHC class I biosynthetic process	19_GO:0048518 positive regulation of biological process	-2.2	7.2	4.2	30284	6	2098	3	0.14	0.082	4261|90865|91662	CIITA|IL33|NLRP12	-0.82
CORUM	CORUM:6444	SMAR1-HDAC1-SIN3A-SIN3B-p107-p130 repressor complex		-2.2	7.2	4.2	30284	6	2098	3	0.14	0.082	5933|5934|25942	RBL1|RBL2|SIN3A	-0.82
Reactome Gene Sets	R-HSA-428543	Inactivation of CDC42 and RAC1		-2.2	7.2	4.2	30284	6	2098	3	0.14	0.082	9901|23380|80728	SRGAP3|SRGAP2|ARHGAP39	-0.82
GO Biological Processes	GO:0036514	dopaminergic neuron axon guidance	19_GO:0032502 developmental process	-2.2	7.2	4.2	30284	6	2098	3	0.14	0.082	6259|7477|57216	RYK|WNT7B|VANGL2	-0.82
GO Biological Processes	GO:0072050	S-shaped body morphogenesis	19_GO:0032502 developmental process	-2.2	7.2	4.2	30284	6	2098	3	0.14	0.082	3280|3975|7490	HES1|LHX1|WT1	-0.82
Reactome Gene Sets	R-HSA-199920	CREB phosphorylation		-2.2	7.2	4.2	30284	6	2098	3	0.14	0.082	466|1385|6196	ATF1|CREB1|RPS6KA2	-0.82
WikiPathways	WP5115	Network map of SARS CoV 2 signaling		-2.2	1.6	2.8	30284	254	2098	29	1.4	0.25	336|341|814|838|841|2534|2934|3127|3273|3458|3552|3567|3576|3579|3592|3627|4599|4914|6009|6729|7090|7187|10666|23367|64386|79572|83737|90865|116844	APOA2|APOC1|CAMK4|CASP5|CASP8|FYN|GSN|HLA-DRB5|HRG|IFNG|IL1A|IL5|CXCL8|CXCR2|IL12A|CXCL10|MX1|NTRK1|RHEB|SRP54|TLE3|TRAF3|CD226|LARP1|MMP25|ATP13A3|ITCH|IL33|LRG1	-0.82
Reactome Gene Sets	R-HSA-196854	Metabolism of vitamins and cofactors		-2.2	1.8	2.9	30284	188	2098	23	1.1	0.23	32|48|336|2350|4036|4524|5095|5169|8566|8875|9672|10560|10797|25902|27304|53630|54956|55065|56922|65220|79001|113278|441024	ACACB|ACO1|APOA2|FOLR2|LRP2|MTHFR|PCCA|ENPP3|PDXK|VNN2|SDC3|SLC19A2|MTHFD2|MTHFD1L|MOCS3|BCO1|PARP16|SLC52A1|MCCC1|NADK|VKORC1|SLC52A3|MTHFD2L	-0.82
GO Biological Processes	GO:0050806	positive regulation of synaptic transmission	19_GO:0048518 positive regulation of biological process	-2.2	1.9	2.9	30284	156	2098	20	0.95	0.21	760|2890|3908|4914|4915|4920|5575|5581|5924|6547|6622|8938|9498|10369|22871|22930|22941|27092|51304|259232	CA2|GRIA1|LAMA2|NTRK1|NTRK2|ROR2|PRKAR1B|PRKCE|RASGRF2|SLC8A3|SNCA|BAIAP3|SLC4A8|CACNG2|NLGN1|RAB3GAP1|SHANK2|CACNG4|ZDHHC3|NALCN	-0.82
GO Biological Processes	GO:0050658	RNA transport	19_GO:0051179 localization	-2.2	1.9	2.9	30284	156	2098	20	0.95	0.21	3837|5903|6396|6830|7175|9688|9883|9887|10643|10644|10762|23293|54847|55421|64901|79902|80145|348995|387990|441155	KPNB1|RANBP2|SEC13|SUPT6H|TPR|NUP93|POM121|SMG7|IGF2BP3|IGF2BP2|NUP50|SMG6|SIDT1|NCBP3|RANBP17|NUP85|THOC7|NUP43|TOMM20L|ZC3H11C	-0.82
GO Biological Processes	GO:0050657	nucleic acid transport	19_GO:0051179 localization	-2.2	1.9	2.9	30284	156	2098	20	0.95	0.21	3837|5903|6396|6830|7175|9688|9883|9887|10643|10644|10762|23293|54847|55421|64901|79902|80145|348995|387990|441155	KPNB1|RANBP2|SEC13|SUPT6H|TPR|NUP93|POM121|SMG7|IGF2BP3|IGF2BP2|NUP50|SMG6|SIDT1|NCBP3|RANBP17|NUP85|THOC7|NUP43|TOMM20L|ZC3H11C	-0.82
GO Biological Processes	GO:0050670	regulation of lymphocyte proliferation	19_GO:0002376 immune system process	-2.2	1.7	2.8	30284	243	2098	28	1.3	0.25	652|923|933|941|1493|2302|3071|3135|3280|3552|3567|3592|3620|4690|5618|6363|6504|8764|10673|11146|11148|22806|57162|57678|57829|64600|79679|83737	BMP4|CD6|CD22|CD80|CTLA4|FOXJ1|NCKAP1L|HLA-G|HES1|IL1A|IL5|IL12A|IDO1|NCK1|PRLR|CCL19|SLAMF1|TNFRSF14|TNFSF13B|GLMN|HHLA2|IKZF3|PELI1|GPAM|ZP4|PLA2G2F|VTCN1|ITCH	-0.82
GO Biological Processes	GO:0098727	maintenance of cell number	19_GO:0032502 developmental process	-2.2	2	2.9	30284	125	2098	17	0.81	0.2	2103|2176|2308|2624|3280|3516|3981|4781|6422|8451|8820|8861|9079|22823|22911|54623|390259	ESRRB|FANCC|FOXO1|GATA2|HES1|RBPJ|LIG4|NFIB|SFRP1|CUL4A|HESX1|LDB1|LDB2|MTF2|WDR47|PAF1|BSX	-0.82
WikiPathways	WP306	Focal adhesion		-2.2	1.7	2.9	30284	199	2098	24	1.1	0.23	208|640|2268|2534|2889|3480|3688|3694|3908|3909|3918|4636|5058|5062|5578|5923|7058|7060|7409|9564|29780|56924|63923|80310	AKT2|BLK|FGR|FYN|RAPGEF1|IGF1R|ITGB1|ITGB6|LAMA2|LAMA3|LAMC2|MYL5|PAK1|PAK2|PRKCA|RASGRF1|THBS2|THBS4|VAV1|BCAR1|PARVB|PAK6|TNN|PDGFD	-0.82
GO Biological Processes	GO:0046890	regulation of lipid biosynthetic process	19_GO:0050789 regulation of biological process	-2.2	1.7	2.9	30284	199	2098	24	1.1	0.23	341|949|1081|1385|2246|2516|3458|3480|3552|3837|3973|5166|5465|7536|10062|10196|10464|23038|23399|26137|54361|79755|134429|345275	APOC1|SCARB1|CGA|CREB1|FGF1|NR5A1|IFNG|IGF1R|IL1A|KPNB1|LHCGR|PDK4|PPARA|SF1|NR1H3|PRMT3|PIBF1|WDTC1|CTDNEP1|ZBTB20|WNT4|ZNF750|STARD4|HSD17B13	-0.82
WikiPathways	WP4659	Gastrin signaling		-2.2	2	3	30284	115	2098	16	0.76	0.19	1385|2308|2534|2776|3067|3576|3667|3688|5058|5468|5578|5581|6925|9564|51564|64283	CREB1|FOXO1|FYN|GNAQ|HDC|CXCL8|IRS1|ITGB1|PAK1|PPARG|PRKCA|PRKCE|TCF4|BCAR1|HDAC7|ARHGEF28	-0.81
GO Biological Processes	GO:0046887	positive regulation of hormone secretion	19_GO:0051179 localization	-2.2	1.9	2.9	30284	146	2098	19	0.91	0.21	640|846|1131|1385|1588|2864|2867|2922|5468|5578|5581|8111|8447|8600|8938|29850|65220|114897|338442	BLK|CASR|CHRM3|CREB1|CYP19A1|FFAR1|FFAR2|GRP|PPARG|PRKCA|PRKCE|GPR68|DOC2B|TNFSF11|BAIAP3|TRPM5|NADK|C1QTNF1|HCAR2	-0.81
GO Biological Processes	GO:0044380	protein localization to cytoskeleton	19_GO:0051179 localization	-2.2	2.7	3.2	30284	49	2098	9	0.43	0.14	2804|6788|7798|10464|10615|11190|11259|55125|140691	GOLGB1|STK3|LUZP1|PIBF1|SPAG5|CEP250|FILIP1L|CEP192|TRIM69	-0.81
GO Biological Processes	GO:0036323	vascular endothelial growth factor receptor-1 signaling pathway	19_GO:0050896 response to stimulus	-2.2	2.7	3.2	30284	49	2098	9	0.43	0.14	558|2045|2066|3480|4914|4915|4920|7075|285220	AXL|EPHA7|ERBB4|IGF1R|NTRK1|NTRK2|ROR2|TIE1|EPHA6	-0.81
GO Biological Processes	GO:0071470	cellular response to osmotic stress	19_GO:0050896 response to stimulus	-2.2	2.7	3.2	30284	49	2098	9	0.43	0.14	231|5269|7520|8531|9943|9990|10725|80131|84230	AKR1B1|SERPINB6|XRCC5|YBX3|OXSR1|SLC12A6|NFAT5|LRRC8E|LRRC8C	-0.81
GO Biological Processes	GO:0007215	glutamate receptor signaling pathway	19_GO:0050896 response to stimulus	-2.2	2.7	3.2	30284	49	2098	9	0.43	0.14	2534|2776|2890|2891|2895|2897|2913|2914|80315	FYN|GNAQ|GRIA1|GRIA2|GRID2|GRIK1|GRM3|GRM4|CPEB4	-0.81
GO Biological Processes	GO:0045622	regulation of T-helper cell differentiation	19_GO:0002376 immune system process	-2.2	2.7	3.2	30284	49	2098	9	0.43	0.14	941|969|4092|4976|5914|6363|23476|30009|80149	CD80|CD69|SMAD7|OPA1|RARA|CCL19|BRD4|TBX21|ZC3H12A	-0.81
GO Biological Processes	GO:0038063	collagen-activated tyrosine kinase receptor signaling pathway	19_GO:0050896 response to stimulus	-2.2	2.5	3.1	30284	58	2098	10	0.48	0.15	558|2045|2066|3480|4914|4915|4920|7075|84959|285220	AXL|EPHA7|ERBB4|IGF1R|NTRK1|NTRK2|ROR2|TIE1|UBASH3B|EPHA6	-0.8
Reactome Gene Sets	R-HSA-195258	RHO GTPase Effectors		-2.2	1.6	2.8	30284	278	2098	31	1.5	0.26	1062|1856|3071|3688|4628|5048|5058|5062|5578|5600|5903|6279|8345|8356|9928|10109|23122|23380|26999|50508|51143|64105|79902|81624|84617|84790|91010|124056|347688|348995|644150	CENPE|DVL2|NCKAP1L|ITGB1|MYH10|PAFAH1B1|PAK1|PAK2|PRKCA|MAPK11|RANBP2|S100A8|H2BC9|H3C12|KIF14|ARPC2|CLASP2|SRGAP2|CYFIP2|NOX3|DYNC1LI1|CENPK|NUP85|DIAPH3|TUBB6|TUBA1C|FMNL3|NOXO1|TUBB8|NUP43|WIPF3	-0.8
GO Biological Processes	GO:0001892	embryonic placenta development	19_GO:0032502 developmental process	-2.2	2.2	3	30284	86	2098	13	0.62	0.17	639|841|2186|2624|3280|3516|5310|5469|6670|6788|7477|8648|9021	PRDM1|CASP8|BPTF|GATA2|HES1|RBPJ|PKD1|MED1|SP3|STK3|WNT7B|NCOA1|SOCS3	-0.8
GO Biological Processes	GO:0007269	neurotransmitter secretion	19_GO:0051179 localization	-2.2	2.2	3	30284	86	2098	13	0.62	0.17	2914|6622|6854|7439|8447|8448|8676|8773|8867|10497|10814|22871|339302	GRM4|SNCA|SYN2|BEST1|DOC2B|DOC2A|STX11|SNAP23|SYNJ1|UNC13B|CPLX2|NLGN1|CPLX4	-0.8
GO Biological Processes	GO:2001056	positive regulation of cysteine-type endopeptidase activity	19_GO:0048518 positive regulation of biological process	-2.2	2.2	3	30284	86	2098	13	0.62	0.17	841|1612|2934|3428|4210|4891|6279|10392|23786|26999|56616|58484|91662	CASP8|DAPK1|GSN|IFI16|MEFV|SLC11A2|S100A8|NOD1|BCL2L13|CYFIP2|DIABLO|NLRC4|NLRP12	-0.8
GO Biological Processes	GO:0099643	signal release from synapse	19_GO:0051179 localization	-2.2	2.2	3	30284	86	2098	13	0.62	0.17	2914|6622|6854|7439|8447|8448|8676|8773|8867|10497|10814|22871|339302	GRM4|SNCA|SYN2|BEST1|DOC2B|DOC2A|STX11|SNAP23|SYNJ1|UNC13B|CPLX2|NLGN1|CPLX4	-0.8
GO Biological Processes	GO:0035023	regulation of Rho protein signal transduction	19_GO:0050896 response to stimulus	-2.2	2.2	3	30284	86	2098	13	0.62	0.17	1902|3688|4650|10507|23263|23348|23370|55619|56990|64283|85440|90627|157285	LPAR1|ITGB1|MYO9B|SEMA4D|MCF2L|DOCK9|ARHGEF18|DOCK10|CDC42SE2|ARHGEF28|DOCK7|STARD13|PRAG1	-0.8
GO Biological Processes	GO:0003401	axis elongation	19_GO:0040007 growth	-2.2	3.5	3.4	30284	25	2098	6	0.29	0.12	652|2099|2246|5469|6422|10252	BMP4|ESR1|FGF1|MED1|SFRP1|SPRY1	-0.79
Reactome Gene Sets	R-HSA-187687	Signalling to ERKs		-2.2	3.5	3.4	30284	25	2098	6	0.29	0.12	2889|4893|4914|5600|5899|10818	RAPGEF1|NRAS|NTRK1|MAPK11|RALB|FRS2	-0.79
GO Biological Processes	GO:0007156	homophilic cell adhesion via plasma membrane adhesion molecules	19_GO:0009987 cellular process	-2.2	1.8	2.9	30284	168	2098	21	1	0.22	1007|1010|2196|3688|5310|8832|9499|9752|23654|26025|27255|28513|54798|55714|56107|56109|56126|56131|57453|83872|147409	CDH9|CDH12|FAT2|ITGB1|PKD1|CD84|MYOT|PCDHA9|PLXNB2|PCDHGA12|CNTN6|CDH19|DCHS2|TENM3|PCDHGA9|PCDHGA6|PCDHB10|PCDHB4|DSCAML1|HMCN1|DSG4	-0.79
GO Biological Processes	GO:0048704	embryonic skeletal system morphogenesis	19_GO:0032502 developmental process	-2.2	2.1	3	30284	96	2098	14	0.67	0.18	652|1301|2737|3200|3213|3232|3975|5079|6935|7046|7703|25902|55112|57453	BMP4|COL11A1|GLI3|HOXA3|HOXB3|HOXD3|LHX1|PAX5|ZEB1|TGFBR1|PCGF2|MTHFD1L|DYNC2I1|DSCAML1	-0.79
Reactome Gene Sets	R-HSA-1989781	PPARA activates gene expression		-2.2	2.1	3	30284	96	2098	14	0.67	0.18	336|948|2180|2274|3157|4520|4862|5465|5469|8648|9862|23389|54797|55588	APOA2|CD36|ACSL1|FHL2|HMGCS1|MTF1|NPAS2|PPARA|MED1|NCOA1|MED24|MED13L|MED18|MED29	-0.79
GO Biological Processes	GO:0045666	positive regulation of neuron differentiation	19_GO:0032502 developmental process	-2.2	2.1	3	30284	96	2098	14	0.67	0.18	652|1600|2624|3232|4897|5914|6285|6457|6925|6935|8648|25942|50674|402117	BMP4|DAB1|GATA2|HOXD3|NRCAM|RARA|S100B|SH3GL3|TCF4|ZEB1|NCOA1|SIN3A|NEUROG3|VWC2L	-0.79
Reactome Gene Sets	R-HSA-5620916	VxPx cargo-targeting to cilium		-2.2	4	3.5	30284	18	2098	5	0.24	0.11	5310|6010|8729|9727|50807	PKD1|RHO|GBF1|RAB11FIP3|ASAP1	-0.79
GO Biological Processes	GO:0001956	positive regulation of neurotransmitter secretion	19_GO:0051179 localization	-2.2	4	3.5	30284	18	2098	5	0.24	0.11	6622|8938|9498|22871|22930	SNCA|BAIAP3|SLC4A8|NLGN1|RAB3GAP1	-0.79
GO Biological Processes	GO:0010092	specification of animal organ identity	19_GO:0032502 developmental process	-2.2	4	3.5	30284	18	2098	5	0.24	0.11	652|2737|3516|4036|6604	BMP4|GLI3|RBPJ|LRP2|SMARCD3	-0.79
GO Biological Processes	GO:0071025	RNA surveillance	19_GO:0009987 cellular process	-2.2	4	3.5	30284	18	2098	5	0.24	0.11	5394|22894|23016|54464|84186	EXOSC10|DIS3|EXOSC7|XRN1|ZCCHC7	-0.79
Reactome Gene Sets	R-HSA-416700	Other semaphorin interactions		-2.2	4	3.5	30284	18	2098	5	0.24	0.11	3688|8482|10507|64218|80031	ITGB1|SEMA7A|SEMA4D|SEMA4A|SEMA6D	-0.79
WikiPathways	WP5101	Congenital generalized lipodystrophy		-2.2	4	3.5	30284	18	2098	5	0.24	0.11	208|2534|3667|8694|284119	AKT2|FYN|IRS1|DGAT1|CAVIN1	-0.79
GO Biological Processes	GO:1905477	positive regulation of protein localization to membrane	19_GO:0051179 localization	-2.2	2	2.9	30284	106	2098	15	0.71	0.18	208|2040|2534|3458|3688|5174|5581|9747|10160|10369|57214|57628|163882|245812|246329	AKT2|STOM|FYN|IFNG|ITGB1|PDZK1|PRKCE|TCAF1|FARP1|CACNG2|CEMIP|DPP10|CNST|CNPY4|STAC3	-0.79
WikiPathways	WP1433	Nucleotide binding oligomerization domain NOD pathway		-2.2	2.8	3.2	30284	41	2098	8	0.38	0.13	639|838|841|4210|10392|58484|91662|199713	PRDM1|CASP5|CASP8|MEFV|NOD1|NLRC4|NLRP12|NLRP7	-0.79
GO Biological Processes	GO:0001763	morphogenesis of a branching structure	19_GO:0032502 developmental process	-2.2	1.8	2.8	30284	179	2098	22	1	0.22	639|652|846|1305|2045|2099|2246|2737|3975|5058|5310|5469|6422|7052|7075|7490|8945|9021|10252|10818|54361|54903	PRDM1|BMP4|CASR|COL13A1|EPHA7|ESR1|FGF1|GLI3|LHX1|PAK1|PKD1|MED1|SFRP1|TGM2|TIE1|WT1|BTRC|SOCS3|SPRY1|FRS2|WNT4|MKS1	-0.79
GO Biological Processes	GO:0003341	cilium movement	19_GO:0009987 cellular process	-2.2	1.7	2.8	30284	234	2098	27	1.3	0.25	361|1768|23247|23639|25790|26256|29922|54585|54970|55130|55567|55779|55870|58531|64800|79582|79645|84071|84229|120935|127602|151651|152110|154865|161502|200373|257177	AQP4|DNAH6|KATNIP|DNAAF11|CFAP45|CABYR|NME7|LZTFL1|TTC12|ODAD2|DNAH3|CFAP44|ASH1L|PRM3|EFCAB6|SPAG16|CLXN|ARMC2|DRC7|CCDC38|DNAH14|EFHB|NEK10|IQUB|CFAP161|CFAP221|CFAP126	-0.78
Reactome Gene Sets	R-HSA-4420097	VEGFA-VEGFR2 Pathway		-2.2	2.2	3	30284	77	2098	12	0.57	0.16	208|558|3071|4893|5058|5062|5578|5600|7409|9564|26999|63916	AKT2|AXL|NCKAP1L|NRAS|PAK1|PAK2|PRKCA|MAPK11|VAV1|BCAR1|CYFIP2|ELMO2	-0.78
GO Biological Processes	GO:0031128	developmental induction	19_GO:0032502 developmental process	-2.2	3.1	3.2	30284	33	2098	7	0.33	0.13	652|2246|7482|10252|10818|54361|64897	BMP4|FGF1|WNT2B|SPRY1|FRS2|WNT4|C12orf43	-0.78
GO Biological Processes	GO:0045026	plasma membrane fusion	19_GO:0009987 cellular process	-2.2	3.1	3.2	30284	33	2098	7	0.33	0.13	167|2350|7075|54586|124912|135927|147650	CRISP1|FOLR2|TIE1|EQTN|SPACA3|LLCFC1|SPACA6	-0.78
GO Biological Processes	GO:0032868	response to insulin	19_GO:0050896 response to stimulus	-2.2	1.6	2.8	30284	268	2098	30	1.4	0.26	208|558|1407|2045|2066|2308|2549|2650|2693|3480|3667|4914|4915|4920|5166|5315|5465|5468|7075|8837|9564|9734|9882|10603|23038|23516|26060|64506|132864|285220	AKT2|AXL|CRY1|EPHA7|ERBB4|FOXO1|GAB1|GCNT1|GHSR|IGF1R|IRS1|NTRK1|NTRK2|ROR2|PDK4|PKM|PPARA|PPARG|TIE1|CFLAR|BCAR1|HDAC9|TBC1D4|SH2B2|WDTC1|SLC39A14|APPL1|CPEB1|CPEB2|EPHA6	-0.78
GO Biological Processes	GO:0048593	camera-type eye morphogenesis	19_GO:0032502 developmental process	-2.2	1.9	2.9	30284	137	2098	18	0.86	0.2	639|652|2737|3975|4915|6010|6096|6670|6935|7482|9927|10818|23424|51761|55714|55764|57096|64220	PRDM1|BMP4|GLI3|LHX1|NTRK2|RHO|RORB|SP3|ZEB1|WNT2B|MFN2|FRS2|TDRD7|ATP8A2|TENM3|IFT122|RPGRIP1|STRA6	-0.78
GO Biological Processes	GO:0050767	regulation of neurogenesis	19_GO:0032502 developmental process	-2.2	1.5	2.7	30284	372	2098	39	1.9	0.29	1600|1630|2045|2624|2737|2803|3213|3280|3458|3688|3981|4036|4915|4988|5048|5457|5789|6009|6259|6604|7052|7074|7520|8482|8831|10371|10494|10507|23105|23394|23654|51265|51441|80031|85440|90865|118738|140578|284403	DAB1|DCC|EPHA7|GATA2|GLI3|GOLGA4|HOXB3|HES1|IFNG|ITGB1|LIG4|LRP2|NTRK2|OPRM1|PAFAH1B1|POU4F1|PTPRD|RHEB|RYK|SMARCD3|TGM2|TIAM1|XRCC5|SEMA7A|SYNGAP1|SEMA3A|STK25|SEMA4D|FSTL4|ADNP|PLXNB2|CDKL3|YTHDF2|SEMA6D|DOCK7|IL33|ZNF488|CHODL|WDR62	-0.78
GO Biological Processes	GO:0000209	protein polyubiquitination	19_GO:0009987 cellular process	-2.2	1.6	2.8	30284	246	2098	28	1.3	0.25	4734|7128|7322|7323|7336|7681|8405|8945|9520|10425|10475|10612|11060|22978|23077|23321|23328|23609|26268|29945|51514|57162|57542|80351|83737|115992|138065|148203	NEDD4|TNFAIP3|UBE2D2|UBE2D3|UBE2V2|MKRN3|SPOP|BTRC|NPEPPS|ARIH2|TRIM38|TRIM3|WWP2|NT5C2|MYCBP2|TRIM2|SASH1|MKRN2|FBXO9|ANAPC4|DTL|PELI1|KLHL42|TNKS2|ITCH|RNF166|RNF183|ZNF738	-0.77
GO Biological Processes	GO:0055021	regulation of cardiac muscle tissue growth	19_GO:0040007 growth	-2.2	2.3	3	30284	68	2098	11	0.52	0.16	2066|3516|3776|5465|5600|5997|5999|7046|9686|23414|27086	ERBB4|RBPJ|KCNK2|PPARA|MAPK11|RGS2|RGS4|TGFBR1|VGLL4|ZFPM2|FOXP1	-0.77
Reactome Gene Sets	R-HSA-181438	Toll Like Receptor 2 (TLR2) Cascade		-2.2	2.2	2.9	30284	87	2098	13	0.62	0.17	466|948|1385|5600|6196|6279|6285|7096|10333|10392|23643|57162|79155	ATF1|CD36|CREB1|MAPK11|RPS6KA2|S100A8|S100B|TLR1|TLR6|NOD1|LY96|PELI1|TNIP2	-0.77
Reactome Gene Sets	R-HSA-168179	Toll Like Receptor TLR1:TLR2 Cascade		-2.2	2.2	2.9	30284	87	2098	13	0.62	0.17	466|948|1385|5600|6196|6279|6285|7096|10333|10392|23643|57162|79155	ATF1|CD36|CREB1|MAPK11|RPS6KA2|S100A8|S100B|TLR1|TLR6|NOD1|LY96|PELI1|TNIP2	-0.77
GO Biological Processes	GO:1902116	negative regulation of organelle assembly	19_GO:0048519 negative regulation of biological process	-2.2	2.6	3.1	30284	50	2098	9	0.43	0.14	1902|4591|7798|10198|51657|79598|84260|197135|107080638	LPAR1|TRIM37|LUZP1|MPHOSPH9|STYXL1|CEP97|TCHP|PATL2|TBC1D7-LOC100130357	-0.77
GO Biological Processes	GO:0035790	platelet-derived growth factor receptor-alpha signaling pathway	19_GO:0050896 response to stimulus	-2.2	2.6	3.1	30284	50	2098	9	0.43	0.14	558|2045|2066|3480|4914|4915|4920|7075|285220	AXL|EPHA7|ERBB4|IGF1R|NTRK1|NTRK2|ROR2|TIE1|EPHA6	-0.77
Reactome Gene Sets	R-HSA-5663220	RHO GTPases Activate Formins		-2.2	2	2.9	30284	117	2098	16	0.76	0.19	1062|1856|3688|5048|5903|23122|23380|51143|64105|79902|81624|84617|84790|91010|347688|348995	CENPE|DVL2|ITGB1|PAFAH1B1|RANBP2|CLASP2|SRGAP2|DYNC1LI1|CENPK|NUP85|DIAPH3|TUBB6|TUBA1C|FMNL3|TUBB8|NUP43	-0.76
GO Biological Processes	GO:0048588	developmental cell growth	19_GO:0040007 growth	-2.2	2	2.9	30284	117	2098	16	0.76	0.19	3688|6259|6285|7074|8470|8482|10371|10425|26999|51265|54437|56924|63923|80208|123904|144165	ITGB1|RYK|S100B|TIAM1|SORBS2|SEMA7A|SEMA3A|ARIH2|CYFIP2|CDKL3|SEMA5B|PAK6|TNN|SPG11|NRN1L|PRICKLE1	-0.76
GO Biological Processes	GO:0030522	intracellular receptor signaling pathway	19_GO:0050896 response to stimulus	-2.2	1.7	2.8	30284	191	2098	23	1.1	0.23	1407|1668|2099|2100|2494|2516|4306|4734|5465|5468|5469|5914|6096|7128|8648|10062|10392|23543|57724|79155|80342|83737|345611	CRY1|DEFA3|ESR1|ESR2|NR5A2|NR5A1|NR3C2|NEDD4|PPARA|PPARG|MED1|RARA|RORB|TNFAIP3|NCOA1|NR1H3|NOD1|RBFOX2|EPG5|TNIP2|TRAF3IP3|ITCH|IRGM	-0.76
Canonical Pathways	M281	PID FAK PATHWAY		-2.2	2.4	3	30284	59	2098	10	0.48	0.15	2534|2889|3688|4690|5058|9564|9826|23092|50807|64283	FYN|RAPGEF1|ITGB1|NCK1|PAK1|BCAR1|ARHGEF11|ARHGAP26|ASAP1|ARHGEF28	-0.76
WikiPathways	WP4816	TGF beta receptor signaling in skeletal dysplasias		-2.2	2.4	3	30284	59	2098	10	0.48	0.15	652|2280|3458|3694|4092|4093|7046|7050|9372|25805	BMP4|FKBP1A|IFNG|ITGB6|SMAD7|SMAD9|TGFBR1|TGIF1|ZFYVE9|BAMBI	-0.76
GO Biological Processes	GO:0060135	maternal process involved in female pregnancy	19_GO:0022414 reproductive process	-2.2	2.4	3	30284	59	2098	10	0.48	0.15	639|1268|2099|2693|5469|5997|6781|23633|54361|55870	PRDM1|CNR1|ESR1|GHSR|MED1|RGS2|STC1|KPNA6|WNT4|ASH1L	-0.76
GO Biological Processes	GO:0002715	regulation of natural killer cell mediated immunity	19_GO:0044419 biological process involved in interspecies interaction between organisms	-2.2	2.4	3	30284	59	2098	10	0.48	0.15	3135|3592|3821|3824|7409|10666|116449|135250|201633|259197	HLA-G|IL12A|KLRC1|KLRD1|VAV1|CD226|CLNK|RAET1E|TIGIT|NCR3	-0.76
GO Biological Processes	GO:0061180	mammary gland epithelium development	19_GO:0032502 developmental process	-2.2	2.4	3	30284	59	2098	10	0.48	0.15	208|2066|2099|5469|5618|7477|8600|8945|9914|54361	AKT2|ERBB4|ESR1|MED1|PRLR|WNT7B|TNFSF11|BTRC|ATP2C2|WNT4	-0.76
Reactome Gene Sets	R-HSA-373760	L1CAM interactions		-2.2	2.1	2.9	30284	97	2098	14	0.67	0.18	1459|2596|3688|4897|5058|6196|6324|6335|23114|27255|57731|84617|84790|347688	CSNK2A2|GAP43|ITGB1|NRCAM|PAK1|RPS6KA2|SCN1B|SCN9A|NFASC|CNTN6|SPTBN4|TUBB6|TUBA1C|TUBB8	-0.76
GO Biological Processes	GO:0046330	positive regulation of JNK cascade	19_GO:0048518 positive regulation of biological process	-2.2	2.1	2.9	30284	97	2098	14	0.67	0.18	1856|3552|4055|6363|6504|6788|7477|8600|8737|9770|10371|10392|11342|84766	DVL2|IL1A|LTBR|CCL19|SLAMF1|STK3|WNT7B|TNFSF11|RIPK1|RASSF2|SEMA3A|NOD1|RNF13|CRACR2A	-0.76
GO Biological Processes	GO:0061351	neural precursor cell proliferation	19_GO:0009987 cellular process	-2.2	2	2.9	30284	107	2098	15	0.71	0.18	2009|2624|2737|3688|4781|5048|9928|10612|10818|22911|23595|23654|55127|57096|85440	EML1|GATA2|GLI3|ITGB1|NFIB|PAFAH1B1|KIF14|TRIM3|FRS2|WDR47|ORC3|PLXNB2|HEATR1|RPGRIP1|DOCK7	-0.76
[truncated: 947 more rows]
