# Supplementary material for: Cell-free DNA fragmentomics for preeclampsia risk assessment
Source: Nat Commun. 2026 May 2;17:5957. doi: 10.1038/s41467-026-72682-4 (PMC13342102; doi:10.1038/s41467-026-72682-4)
Supplement: Supplementary file 10 — Supplementary Data 7 [file 41467_2026_72682_MOESM10_ESM.xlsx]

## Sheet: Supplementary Data 7
Supplementary Data 7. The enrichment of pathways, biological processes and human gene-disease associations on a gene set with differential TSS coverages between late-onset PE pregnancies and controls
Category	GO	Description	PARENT_GO	LogP	Enrichment	Z-score	#TotalGeneInLibrary	#GeneInGO	#GeneInHitList	#GeneInGOAndHitList	%InGO	STDV %InGO	GeneID	Hits	Log(q-value)
GO Biological Processes	GO:0097435	supramolecular fiber organization	19_GO:0009987 cellular process	-4.8	5.5	6.1	30284	608	91	10	11	3.3	3860|3886|4921|6356|10142|51350|55607|84056|85477|152206	KRT13|KRT35|DDR2|CCL11|AKAP9|KRT76|PPP1R9A|KATNAL1|SCIN|CCDC13	-0.49
WikiPathways	WP4217	Ebola virus infection in host		-4.3	13	7.4	30284	129	91	5	5.5	2.4	1212|2348|3685|10332|85477	CLTB|FOLR1|ITGAV|CLEC4M|SCIN	-0.31
GO Biological Processes	GO:0061041	regulation of wound healing	19_GO:0050896 response to stimulus	-4.2	12	7.1	30284	140	91	5	5.5	2.4	2244|3346|4921|22915|54361	FGB|HTN1|DDR2|MMRN1|WNT4	-0.31
GO Biological Processes	GO:0140013	meiotic nuclear division	19_GO:0022414 reproductive process	-3.7	9.6	6.2	30284	173	91	5	5.5	2.4	4292|54361|55706|317761|391714	MLH1|WNT4|NDC1|C14orf39|TRIM75	-0.01
GO Biological Processes	GO:1903034	regulation of response to wounding	19_GO:0050896 response to stimulus	-3.7	9.2	6.1	30284	181	91	5	5.5	2.4	2244|3346|4921|22915|54361	FGB|HTN1|DDR2|MMRN1|WNT4	-0.01
GO Biological Processes	GO:1903046	meiotic cell cycle process	19_GO:0022414 reproductive process	-3.5	8.6	5.8	30284	194	91	5	5.5	2.4	4292|54361|55706|317761|391714	MLH1|WNT4|NDC1|C14orf39|TRIM75	0
KEGG Pathway	hsa04919	Thyroid hormone signaling pathway		-3.3	11	6	30284	122	91	4	4.4	2.1	3685|7068|10499|54361	ITGAV|THRB|NCOA2|WNT4	0
GO Biological Processes	GO:0007129	homologous chromosome pairing at meiosis	19_GO:0022414 reproductive process	-3.3	19	7.1	30284	53	91	3	3.3	1.9	4292|55706|317761	MLH1|NDC1|C14orf39	0
GO Biological Processes	GO:0007127	meiosis I	19_GO:0022414 reproductive process	-3.3	11	5.9	30284	125	91	4	4.4	2.1	4292|55706|317761|391714	MLH1|NDC1|C14orf39|TRIM75	0
GO Biological Processes	GO:0061982	meiosis I cell cycle process	19_GO:0022414 reproductive process	-3.2	10	5.9	30284	128	91	4	4.4	2.1	4292|55706|317761|391714	MLH1|NDC1|C14orf39|TRIM75	0
GO Biological Processes	GO:0030855	epithelial cell differentiation	19_GO:0032502 developmental process	-3.1	4.1	4.4	30284	646	91	8	8.8	3	3860|3886|7068|27152|29986|51350|54361|168850	KRT13|KRT35|THRB|INTU|SLC39A2|KRT76|WNT4|ZNF800	0
WikiPathways	WP4808	Endochondral ossification with skeletal dysplasias		-3	16	6.5	30284	63	91	3	3.3	1.9	1300|4921|85477	COL10A1|DDR2|SCIN	0
WikiPathways	WP474	Endochondral ossification		-3	16	6.5	30284	63	91	3	3.3	1.9	1300|4921|85477	COL10A1|DDR2|SCIN	0
Reactome Gene Sets	R-HSA-3000171	Non-integrin membrane-ECM interactions		-3	16	6.4	30284	64	91	3	3.3	1.9	1300|3685|4921	COL10A1|ITGAV|DDR2	0
GO Biological Processes	GO:0070192	chromosome organization involved in meiotic cell cycle	19_GO:0022414 reproductive process	-3	15	6.4	30284	65	91	3	3.3	1.9	4292|55706|317761	MLH1|NDC1|C14orf39	0
GO Biological Processes	GO:0045143	homologous chromosome segregation	19_GO:0022414 reproductive process	-3	15	6.3	30284	66	91	3	3.3	1.9	4292|55706|317761	MLH1|NDC1|C14orf39	0
GO Biological Processes	GO:0051321	meiotic cell cycle	19_GO:0022414 reproductive process	-3	6.5	4.8	30284	257	91	5	5.5	2.4	4292|54361|55706|317761|391714	MLH1|WNT4|NDC1|C14orf39|TRIM75	0
Reactome Gene Sets	R-HSA-109582	Hemostasis		-2.9	4.4	4.3	30284	535	91	7	7.7	2.8	2244|2786|3447|3512|3685|8352|22915	FGB|GNG4|IFNA13|JCHAIN|ITGAV|H3C3|MMRN1	0
Reactome Gene Sets	R-HSA-216083	Integrin cell surface interactions		-2.9	14	6.1	30284	70	91	3	3.3	1.9	1300|2244|3685	COL10A1|FGB|ITGAV	0
GO Biological Processes	GO:0061045	negative regulation of wound healing	19_GO:0048519 negative regulation of biological process	-2.8	13	5.9	30284	74	91	3	3.3	1.9	2244|22915|54361	FGB|MMRN1|WNT4	0
GO Biological Processes	GO:0045109	intermediate filament organization	19_GO:0009987 cellular process	-2.8	13	5.9	30284	75	91	3	3.3	1.9	3860|3886|51350	KRT13|KRT35|KRT76	0
GO Biological Processes	GO:0006959	humoral immune response	19_GO:0002376 immune system process	-2.8	5.9	4.5	30284	282	91	5	5.5	2.4	2244|3346|3447|3512|6356	FGB|HTN1|IFNA13|JCHAIN|CCL11	0
GO Biological Processes	GO:0007292	female gamete generation	19_GO:0022414 reproductive process	-2.8	8	5	30284	167	91	4	4.4	2.1	4292|54361|317761|391714	MLH1|WNT4|C14orf39|TRIM75	0
GO Biological Processes	GO:0006898	receptor-mediated endocytosis	19_GO:0051179 localization	-2.7	7.8	4.9	30284	171	91	4	4.4	2.1	1212|2348|10332|83737	CLTB|FOLR1|CLEC4M|ITCH	0
GO Biological Processes	GO:0000226	microtubule cytoskeleton organization	19_GO:0009987 cellular process	-2.7	4	4	30284	578	91	7	7.7	2.8	4292|6760|8632|10142|54875|84056|152206	MLH1|SS18|DNAH17|AKAP9|CNTLN|KATNAL1|CCDC13	0
GO Biological Processes	GO:0048732	gland development	19_GO:0032502 developmental process	-2.7	4.7	4.2	30284	428	91	6	6.6	2.6	1588|5774|6356|51350|54361|64220	CYP19A1|PTPN3|CCL11|KRT76|WNT4|STRA6	0
GO Biological Processes	GO:0019730	antimicrobial humoral response	19_GO:0044419 biological process involved in interspecies interaction between organisms	-2.7	7.7	4.8	30284	174	91	4	4.4	2.1	2244|3346|3512|6356	FGB|HTN1|JCHAIN|CCL11	0
GO Biological Processes	GO:0044057	regulation of system process	19_GO:0032501 multicellular organismal process	-2.7	4	4	30284	584	91	7	7.7	2.8	1588|2244|2744|5129|7068|10142|120892	CYP19A1|FGB|GLS|CDK18|THRB|AKAP9|LRRK2	0
GO Biological Processes	GO:0048013	ephrin receptor signaling pathway	19_GO:0050896 response to stimulus	-2.7	12	5.5	30284	83	91	3	3.3	1.9	2046|4921|6760	EPHA8|DDR2|SS18	0
GO Biological Processes	GO:1902905	positive regulation of supramolecular fiber organization	19_GO:0048518 positive regulation of biological process	-2.7	7.5	4.8	30284	177	91	4	4.4	2.1	6356|10142|54361|85477	CCL11|AKAP9|WNT4|SCIN	0
GO Biological Processes	GO:0051495	positive regulation of cytoskeleton organization	19_GO:0048518 positive regulation of biological process	-2.6	7.2	4.6	30284	186	91	4	4.4	2.1	6356|10142|54361|85477	CCL11|AKAP9|WNT4|SCIN	0
GO Biological Processes	GO:0045132	meiotic chromosome segregation	19_GO:0022414 reproductive process	-2.6	11	5.2	30284	92	91	3	3.3	1.9	4292|55706|317761	MLH1|NDC1|C14orf39	0
WikiPathways	WP4746	Thyroid hormones production and peripheral downstream signaling effects		-2.6	11	5.2	30284	93	91	3	3.3	1.9	3685|7068|54361	ITGAV|THRB|WNT4	0
GO Biological Processes	GO:0000280	nuclear division	19_GO:0009987 cellular process	-2.5	5.2	4.1	30284	320	91	5	5.5	2.4	4292|54361|55706|317761|391714	MLH1|WNT4|NDC1|C14orf39|TRIM75	0
GO Biological Processes	GO:0044283	small molecule biosynthetic process	19_GO:0009987 cellular process	-2.5	4.3	3.9	30284	466	91	6	6.6	2.6	467|1588|1806|2744|55825|79644	ATF3|CYP19A1|DPYD|GLS|PECR|SRD5A3	0
GO Biological Processes	GO:0045104	intermediate filament cytoskeleton organization	19_GO:0009987 cellular process	-2.5	11	5.1	30284	95	91	3	3.3	1.9	3860|3886|51350	KRT13|KRT35|KRT76	0
GO Biological Processes	GO:0007610	behavior	19_GO:0032501 multicellular organismal process	-2.5	3.7	3.7	30284	634	91	7	7.7	2.8	2744|6328|6356|7068|10499|64220|120892	GLS|SCN3A|CCL11|THRB|NCOA2|STRA6|LRRK2	0
GO Biological Processes	GO:0045103	intermediate filament-based process	19_GO:0009987 cellular process	-2.5	10	5.1	30284	96	91	3	3.3	1.9	3860|3886|51350	KRT13|KRT35|KRT76	0
GO Biological Processes	GO:1903035	negative regulation of response to wounding	19_GO:0048519 negative regulation of biological process	-2.5	10	5	30284	97	91	3	3.3	1.9	2244|22915|54361	FGB|MMRN1|WNT4	0
GO Biological Processes	GO:0008543	fibroblast growth factor receptor signaling pathway	19_GO:0050896 response to stimulus	-2.4	9.7	4.9	30284	103	91	3	3.3	1.9	2046|4921|54361	EPHA8|DDR2|WNT4	0
GO Biological Processes	GO:0043408	regulation of MAPK cascade	19_GO:0050896 response to stimulus	-2.4	3.5	3.6	30284	662	91	7	7.7	2.8	467|2046|2244|4921|54361|83737|120892	ATF3|EPHA8|FGB|DDR2|WNT4|ITCH|LRRK2	0
GO Biological Processes	GO:0048285	organelle fission	19_GO:0009987 cellular process	-2.4	4.8	3.9	30284	348	91	5	5.5	2.4	4292|54361|55706|317761|391714	MLH1|WNT4|NDC1|C14orf39|TRIM75	0
Reactome Gene Sets	R-HSA-9610379	HCMV Late Events		-2.4	9.4	4.8	30284	106	91	3	3.3	1.9	8352|51271|55706	H3C3|UBAP1|NDC1	0
Reactome Gene Sets	R-HSA-3858494	Beta-catenin independent WNT signaling		-2.4	9.2	4.7	30284	108	91	3	3.3	1.9	1212|2786|54361	CLTB|GNG4|WNT4	0
GO Biological Processes	GO:0048477	oogenesis	19_GO:0022414 reproductive process	-2.4	9.2	4.7	30284	108	91	3	3.3	1.9	4292|54361|317761	MLH1|WNT4|C14orf39	0
GO Biological Processes	GO:0006897	endocytosis	19_GO:0051179 localization	-2.4	3.9	3.7	30284	508	91	6	6.6	2.6	1212|2348|3685|10332|83737|120892	CLTB|FOLR1|ITGAV|CLEC4M|ITCH|LRRK2	0
GO Biological Processes	GO:0051276	chromosome organization	19_GO:0009987 cellular process	-2.4	3.9	3.6	30284	511	91	6	6.6	2.6	3087|4292|8352|55706|80205|317761	HHEX|MLH1|H3C3|NDC1|CHD9|C14orf39	0
GO Biological Processes	GO:0000165	MAPK cascade	19_GO:0050896 response to stimulus	-2.3	6	4.1	30284	221	91	4	4.4	2.1	3685|5774|6356|120892	ITGAV|PTPN3|CCL11|LRRK2	0
GO Biological Processes	GO:0044409	symbiont entry into host	19_GO:0044419 biological process involved in interspecies interaction between organisms	-2.3	8.8	4.6	30284	114	91	3	3.3	1.9	3685|10332|83737	ITGAV|CLEC4M|ITCH	0
GO Biological Processes	GO:0046718	symbiont entry into host cell	19_GO:0016032 viral process	-2.3	8.8	4.6	30284	114	91	3	3.3	1.9	3685|10332|83737	ITGAV|CLEC4M|ITCH	0
GO Biological Processes	GO:0098657	import into cell	19_GO:0051179 localization	-2.3	3.3	3.4	30284	697	91	7	7.7	2.8	1212|2348|3685|10332|64220|83737|120892	CLTB|FOLR1|ITGAV|CLEC4M|STRA6|ITCH|LRRK2	0
GO Biological Processes	GO:0046660	female sex differentiation	19_GO:0022414 reproductive process	-2.3	8.6	4.5	30284	116	91	3	3.3	1.9	1588|54361|64220	CYP19A1|WNT4|STRA6	0
Reactome Gene Sets	R-HSA-6809371	Formation of the cornified envelope		-2.2	8.2	4.4	30284	122	91	3	3.3	1.9	3860|3886|51350	KRT13|KRT35|KRT76	0
GO Biological Processes	GO:2001234	negative regulation of apoptotic signaling pathway	19_GO:0048519 negative regulation of biological process	-2.2	5.5	3.8	30284	243	91	4	4.4	2.1	2244|3685|54361|120892	FGB|ITGAV|WNT4|LRRK2	0
GO Biological Processes	GO:0010811	positive regulation of cell-substrate adhesion	19_GO:0048518 positive regulation of biological process	-2.2	7.9	4.3	30284	126	91	3	3.3	1.9	2244|3346|54361	FGB|HTN1|WNT4	0
GO Biological Processes	GO:0030879	mammary gland development	19_GO:0032502 developmental process	-2.2	7.9	4.3	30284	127	91	3	3.3	1.9	1588|6356|54361	CYP19A1|CCL11|WNT4	0
GO Biological Processes	GO:0031669	cellular response to nutrient levels	19_GO:0050896 response to stimulus	-2.2	5.3	3.8	30284	249	91	4	4.4	2.1	467|2348|54361|120892	ATF3|FOLR1|WNT4|LRRK2	0
GO Biological Processes	GO:0030278	regulation of ossification	19_GO:0032501 multicellular organismal process	-2.2	7.8	4.2	30284	128	91	3	3.3	1.9	4921|27152|54361	DDR2|INTU|WNT4	0
GO Biological Processes	GO:2001233	regulation of apoptotic signaling pathway	19_GO:0050896 response to stimulus	-2.1	4.2	3.5	30284	399	91	5	5.5	2.4	467|2244|3685|54361|120892	ATF3|FGB|ITGAV|WNT4|LRRK2	0
GO Biological Processes	GO:0035270	endocrine system development	19_GO:0032502 developmental process	-2.1	7.6	4.2	30284	131	91	3	3.3	1.9	54361|64220|168850	WNT4|STRA6|ZNF800	0
GO Biological Processes	GO:0010256	endomembrane system organization	19_GO:0009987 cellular process	-2.1	3.5	3.3	30284	571	91	6	6.6	2.6	2348|2804|9145|51271|63982|120892	FOLR1|GOLGB1|SYNGR1|UBAP1|ANO3|LRRK2	0
GO Biological Processes	GO:0001775	cell activation	19_GO:0032501 multicellular organismal process	-2.1	3.1	3.2	30284	754	91	7	7.7	2.8	2244|3087|3447|4292|54361|55904|83737	FGB|HHEX|IFNA13|MLH1|WNT4|KMT2E|ITCH	0
GO Biological Processes	GO:0044344	cellular response to fibroblast growth factor stimulus	19_GO:0050896 response to stimulus	-2.1	7.5	4.1	30284	134	91	3	3.3	1.9	2046|4921|54361	EPHA8|DDR2|WNT4	0
WikiPathways	WP5461	Primary ovarian insufficiency		-2.1	7.3	4	30284	137	91	3	3.3	1.9	1588|4292|317761	CYP19A1|MLH1|C14orf39	0
Reactome Gene Sets	R-HSA-5653656	Vesicle-mediated transport		-2.1	3.4	3.2	30284	585	91	6	6.6	2.6	1212|2348|2804|3512|4121|51271	CLTB|FOLR1|GOLGB1|JCHAIN|MAN1A1|UBAP1	0
KEGG Pathway	hsa04915	Estrogen signaling pathway		-2.1	7.2	4	30284	139	91	3	3.3	1.9	3860|3886|10499	KRT13|KRT35|NCOA2	0
Reactome Gene Sets	R-HSA-9609646	HCMV Infection		-2.1	7.1	4	30284	140	91	3	3.3	1.9	8352|51271|55706	H3C3|UBAP1|NDC1	0
GO Biological Processes	GO:0090288	negative regulation of cellular response to growth factor stimulus	19_GO:0048519 negative regulation of biological process	-2.1	7.1	4	30284	140	91	3	3.3	1.9	3087|22915|54361	HHEX|MMRN1|WNT4	0
Reactome Gene Sets	R-HSA-195721	Signaling by WNT		-2.1	4.9	3.6	30284	269	91	4	4.4	2.1	1212|2786|8352|54361	CLTB|GNG4|H3C3|WNT4	0
Reactome Gene Sets	R-HSA-8957322	Metabolism of steroids		-2.1	7.1	4	30284	141	91	3	3.3	1.9	1588|10499|79644	CYP19A1|NCOA2|SRD5A3	0
GO Biological Processes	GO:0071774	response to fibroblast growth factor	19_GO:0050896 response to stimulus	-2	7	4	30284	142	91	3	3.3	1.9	2046|4921|54361	EPHA8|DDR2|WNT4	0
GO Biological Processes	GO:0030216	keratinocyte differentiation	19_GO:0032502 developmental process	-2	7	3.9	30284	143	91	3	3.3	1.9	27152|29986|51350	INTU|SLC39A2|KRT76	0
DisGeNET	35	Pseudoachondroplasia		-4.6	53	12	30284	19	91	3	3.3	1.9	1300|2744|22915	COL10A1|GLS|MMRN1	-0.59
DisGeNET	35	Female Genital Diseases		-4.5	48	12	30284	21	91	3	3.3	1.9	1588|10499|54361	CYP19A1|NCOA2|WNT4	-0.59
DisGeNET	35	Secondary malignant neoplasm of soft tissues		-4.4	45	11	30284	22	91	3	3.3	1.9	1588|3860|22915	CYP19A1|KRT13|MMRN1	-0.59
DisGeNET	35	Age at menarche		-3.8	7.5	5.8	30284	267	91	6	6.6	2.6	1588|1806|7068|26033|196074|317761	CYP19A1|DPYD|THRB|ATRNL1|METTL15|C14orf39	-0.27
DisGeNET	35	Primary cholangiocarcinoma of intrahepatic biliary tract		-3.7	7.3	5.7	30284	274	91	6	6.6	2.6	1806|2744|4292|5774|22915|120892	DPYD|GLS|MLH1|PTPN3|MMRN1|LRRK2	-0.27
DisGeNET	35	Fibroid Tumor		-3.6	5.6	5.2	30284	413	91	7	7.7	2.8	467|1588|3447|3685|10499|22915|55729	ATF3|CYP19A1|IFNA13|ITGAV|NCOA2|MMRN1|ATF7IP	-0.19
DisGeNET	35	Uterine Fibroids		-3.5	4.7	4.9	30284	569	91	8	8.8	3	467|1588|3447|3685|10499|22915|54361|55729	ATF3|CYP19A1|IFNA13|ITGAV|NCOA2|MMRN1|WNT4|ATF7IP	-0.12
DisGeNET	35	Localized scleroderma		-3.3	20	7.3	30284	51	91	3	3.3	1.9	3447|3685|6356	IFNA13|ITGAV|CCL11	-0.02
DisGeNET	35	Cyst		-3.3	7.5	5.3	30284	221	91	5	5.5	2.4	1588|3447|3860|6356|10142	CYP19A1|IFNA13|KRT13|CCL11|AKAP9	0
DisGeNET	35	Intelligence		-3.1	4.1	4.4	30284	645	91	8	8.8	3	1806|7068|9145|10499|54361|55729|55904|168850	DPYD|THRB|SYNGR1|NCOA2|WNT4|ATF7IP|KMT2E|ZNF800	0
DisGeNET	35	Mental Retardation, Psychosocial		-3	9.4	5.5	30284	142	91	4	4.4	2.1	2348|55825|64220|79644	FOLR1|PECR|STRA6|SRD5A3	0
DisGeNET	35	Mycosis Fungoides		-3	6.6	4.9	30284	251	91	5	5.5	2.4	3087|3447|4292|6760|55729	HHEX|IFNA13|MLH1|SS18|ATF7IP	0
DisGeNET	35	Mental deficiency		-3	9	5.4	30284	148	91	4	4.4	2.1	2348|55825|64220|79644	FOLR1|PECR|STRA6|SRD5A3	0
DisGeNET	35	Carotid Artery Diseases		-2.9	14	6.1	30284	69	91	3	3.3	1.9	2244|22915|29986	FGB|MMRN1|SLC39A2	0
DisGeNET	35	Profound Mental Retardation		-2.9	8.3	5.1	30284	160	91	4	4.4	2.1	2348|55825|64220|79644	FOLR1|PECR|STRA6|SRD5A3	0
DisGeNET	35	Osteoarthritis of hip		-2.8	8.1	5	30284	164	91	4	4.4	2.1	467|1300|22915|80125	ATF3|COL10A1|MMRN1|CCDC33	0
DisGeNET	35	Li-Fraumeni Syndrome		-2.8	13	5.8	30284	76	91	3	3.3	1.9	1588|3447|4292	CYP19A1|IFNA13|MLH1	0
DisGeNET	35	Microscopic Polyarteritis		-2.8	13	5.8	30284	76	91	3	3.3	1.9	467|4292|26033	ATF3|MLH1|ATRNL1	0
DisGeNET	35	Waist-Hip Ratio		-2.8	4.1	4.1	30284	565	91	7	7.7	2.8	1588|1806|8632|22996|54361|54875|317761	CYP19A1|DPYD|DNAH17|TTC39A|WNT4|CNTLN|C14orf39	0
DisGeNET	35	Trichohepatoenteric Syndrome		-2.8	4.7	4.2	30284	422	91	6	6.6	2.6	1588|4292|6356|7068|55729|64220	CYP19A1|MLH1|CCL11|THRB|ATF7IP|STRA6	0
DisGeNET	35	Fatty Liver Disease		-2.8	3.6	3.9	30284	741	91	8	8.8	3	3447|3685|6356|7068|10499|22915|26033|27152	IFNA13|ITGAV|CCL11|THRB|NCOA2|MMRN1|ATRNL1|INTU	0
DisGeNET	35	Ameloblastoma		-2.7	7.7	4.8	30284	174	91	4	4.4	2.1	1016|4292|4921|6760	CDH18|MLH1|DDR2|SS18	0
DisGeNET	35	Congenital hypoplasia of lung		-2.7	7.6	4.8	30284	175	91	4	4.4	2.1	27152|54361|55706|64220	INTU|WNT4|NDC1|STRA6	0
DisGeNET	35	Hallucinations		-2.7	7.5	4.8	30284	178	91	4	4.4	2.1	1588|4292|6356|120892	CYP19A1|MLH1|CCL11|LRRK2	0
DisGeNET	35	Lymphocytic infiltration		-2.7	12	5.5	30284	84	91	3	3.3	1.9	3447|4292|55729	IFNA13|MLH1|ATF7IP	0
DisGeNET	35	Factor V Leiden mutation		-2.6	12	5.4	30284	86	91	3	3.3	1.9	1806|2244|22915	DPYD|FGB|MMRN1	0
DisGeNET	35	Latent Tuberculosis		-2.6	7.3	4.7	30284	183	91	4	4.4	2.1	2744|3447|6356|10332	GLS|IFNA13|CCL11|CLEC4M	0
DisGeNET	35	Narcolepsy		-2.6	5.4	4.3	30284	307	91	5	5.5	2.4	1806|2348|3447|63982|83737	DPYD|FOLR1|IFNA13|ANO3|ITCH	0
DisGeNET	35	Leukemia, T-Cell		-2.6	4.4	4	30284	457	91	6	6.6	2.6	467|1588|2744|3447|4292|55729	ATF3|CYP19A1|GLS|IFNA13|MLH1|ATF7IP	0
DisGeNET	35	Intrahepatic Cholangiocarcinoma		-2.5	4.2	3.9	30284	470	91	6	6.6	2.6	1806|2744|4292|5774|22915|120892	DPYD|GLS|MLH1|PTPN3|MMRN1|LRRK2	0
DisGeNET	35	Epithelioma		-2.5	5.1	4.1	30284	326	91	5	5.5	2.4	1588|1806|3087|3447|54361	CYP19A1|DPYD|HHEX|IFNA13|WNT4	0
DisGeNET	35	Ventricular Fibrillation		-2.5	10	5.1	30284	96	91	3	3.3	1.9	1212|6760|10142	CLTB|SS18|AKAP9	0
DisGeNET	35	Congenital hypoplasia of kidney		-2.5	10	5.1	30284	96	91	3	3.3	1.9	27152|54361|64220	INTU|WNT4|STRA6	0
DisGeNET	35	Lymphangioleiomyomatosis		-2.5	10	5.1	30284	96	91	3	3.3	1.9	1588|3447|4921	CYP19A1|IFNA13|DDR2	0
DisGeNET	35	Primary biliary cirrhosis		-2.5	4.2	3.8	30284	478	91	6	6.6	2.6	3685|4921|6356|9145|26033|27152	ITGAV|DDR2|CCL11|SYNGR1|ATRNL1|INTU	0
DisGeNET	35	Secondary malignant neoplasm of bone		-2.5	3.6	3.7	30284	647	91	7	7.7	2.8	467|1588|3685|3860|4921|22915|26033	ATF3|CYP19A1|ITGAV|KRT13|DDR2|MMRN1|ATRNL1	0
DisGeNET	35	Noninfiltrating Intraductal Carcinoma		-2.5	4.1	3.8	30284	486	91	6	6.6	2.6	1300|1588|3087|4921|8821|10499	COL10A1|CYP19A1|HHEX|DDR2|INPP4B|NCOA2	0
DisGeNET	35	Luminal B Breast Carcinoma		-2.4	9.7	4.9	30284	103	91	3	3.3	1.9	1588|2744|4292	CYP19A1|GLS|MLH1	0
DisGeNET	35	Squamous cell carcinoma of lung		-2.4	3.5	3.6	30284	670	91	7	7.7	2.8	4292|4921|7068|8352|8821|22915|120892	MLH1|DDR2|THRB|H3C3|INPP4B|MMRN1|LRRK2	0
DisGeNET	35	Osteoporotic Fractures		-2.4	9.2	4.7	30284	108	91	3	3.3	1.9	1588|3685|4921	CYP19A1|ITGAV|DDR2	0
DisGeNET	35	Prostatic Hyperplasia		-2.3	8.9	4.6	30284	112	91	3	3.3	1.9	467|1588|1806	ATF3|CYP19A1|DPYD	0
DisGeNET	35	Celiac Disease		-2.3	3.8	3.5	30284	527	91	6	6.6	2.6	2744|3447|4292|80125|120892|150962	GLS|IFNA13|MLH1|CCDC33|LRRK2|PUS10	0
DisGeNET	35	Pleural Effusion, Malignant		-2.3	8.4	4.4	30284	119	91	3	3.3	1.9	3447|6356|26033	IFNA13|CCL11|ATRNL1	0
DisGeNET	35	Venous Thromboembolism		-2.2	4.4	3.7	30284	378	91	5	5.5	2.4	1588|2244|8352|22915|83737	CYP19A1|FGB|H3C3|MMRN1|ITCH	0
DisGeNET	35	Alzheimer Disease, Late Onset		-2.2	4.3	3.6	30284	385	91	5	5.5	2.4	2744|3087|10142|54875|120892	GLS|HHEX|AKAP9|CNTLN|LRRK2	0
DisGeNET	35	Growth delay		-2.2	5.5	3.8	30284	244	91	4	4.4	2.1	1588|1806|27152|54361	CYP19A1|DPYD|INTU|WNT4	0
DisGeNET	35	Basal-Like Breast Carcinoma		-2.2	5.4	3.8	30284	245	91	4	4.4	2.1	2744|3685|4292|8821	GLS|ITGAV|MLH1|INPP4B	0
DisGeNET	35	Inflammatory disorder		-2.2	4.3	3.6	30284	391	91	5	5.5	2.4	1588|3685|55729|83737|120892	CYP19A1|ITGAV|ATF7IP|ITCH|LRRK2	0
DisGeNET	35	PARKINSON DISEASE, LATE-ONSET		-2.2	5.4	3.8	30284	247	91	4	4.4	2.1	1806|3447|63982|120892	DPYD|IFNA13|ANO3|LRRK2	0
DisGeNET	35	Delayed speech and language development		-2.2	3.6	3.4	30284	560	91	6	6.6	2.6	1806|2744|6328|7068|27152|55904	DPYD|GLS|SCN3A|THRB|INTU|KMT2E	0
DisGeNET	35	Congenital ocular coloboma (disorder)		-2.2	7.7	4.2	30284	129	91	3	3.3	1.9	1806|64220|79644	DPYD|STRA6|SRD5A3	0
DisGeNET	35	HIV Coinfection		-2.2	7.7	4.2	30284	129	91	3	3.3	1.9	3447|6356|55729	IFNA13|CCL11|ATF7IP	0
DisGeNET	35	Werner Syndrome		-2.1	7.7	4.2	30284	130	91	3	3.3	1.9	4292|22915|80205	MLH1|MMRN1|CHD9	0
DisGeNET	35	Carcinoma breast stage IV		-2.1	3.5	3.3	30284	573	91	6	6.6	2.6	467|1588|1806|8821|22915|83737	ATF3|CYP19A1|DPYD|INPP4B|MMRN1|ITCH	0
DisGeNET	35	Fatigue		-2.1	3.1	3.2	30284	758	91	7	7.7	2.8	1588|3447|3685|4292|5774|6356|120892	CYP19A1|IFNA13|ITGAV|MLH1|PTPN3|CCL11|LRRK2	0
DisGeNET	35	Alcoholic Intoxication, Chronic		-2.1	3.5	3.3	30284	577	91	6	6.6	2.6	1016|1588|2046|2348|3087|55825	CDH18|CYP19A1|EPHA8|FOLR1|HHEX|PECR	0
DisGeNET	35	Bone pain		-2.1	7.2	4	30284	139	91	3	3.3	1.9	1588|2744|26033	CYP19A1|GLS|ATRNL1	0
DisGeNET	35	Malignant mesothelioma		-2.1	4	3.4	30284	420	91	5	5.5	2.4	467|1588|2348|3447|6356	ATF3|CYP19A1|FOLR1|IFNA13|CCL11	0
DisGeNET	35	Hamartoma Syndrome, Multiple		-2	4.9	3.6	30284	270	91	4	4.4	2.1	467|2744|3447|6356	ATF3|GLS|IFNA13|CCL11	0
DisGeNET	35	Constipation		-2	3.9	3.3	30284	423	91	5	5.5	2.4	4292|7068|26033|55904|120892	MLH1|THRB|ATRNL1|KMT2E|LRRK2	0
DisGeNET	35	Plasmacytoma		-2	7	4	30284	142	91	3	3.3	1.9	2744|3447|4292	GLS|IFNA13|MLH1	0
DisGeNET	35	Multiple tumors		-2	7	3.9	30284	143	91	3	3.3	1.9	1588|2348|4292	CYP19A1|FOLR1|MLH1	0
DisGeNET	35	Germ cell tumor		-2	4.8	3.5	30284	278	91	4	4.4	2.1	1588|4292|26033|55729	CYP19A1|MLH1|ATRNL1|ATF7IP	0
