# Supplementary material for: Cell-free DNA fragmentomics for preeclampsia risk assessment
Source: Nat Commun. 2026 May 2;17:5957. doi: 10.1038/s41467-026-72682-4 (PMC13342102; doi:10.1038/s41467-026-72682-4)
Supplement: Supplementary file 11 — Supplementary Data 8 [file 41467_2026_72682_MOESM11_ESM.xlsx]

## Sheet: Supplementary Data 8
Supplementary Data 8. The enrichment of pathways, biological processes and human gene-disease associations on a gene set with differential TSS scores between late-onset PE pregnancies and controls
Category	GO	Description	PARENT_GO	LogP	Enrichment	Z-score	#TotalGeneInLibrary	#GeneInGO	#GeneInHitList	#GeneInGOAndHitList	%InGO	STDV %InGO	GeneID	Hits	Log(q-value)
GO Biological Processes	GO:0044057	regulation of system process	19_GO:0032501 multicellular organismal process	-4.9	7.4	6.7	30284	584	56	8	14	4.7	152|817|9444|9759|10659|23345|27086|57731	ADRA2C|CAMK2D|QKI|HDAC4|CELF2|SYNE1|FOXP1|SPTBN4	-0.75
GO Biological Processes	GO:0048013	ephrin receptor signaling pathway	19_GO:0050896 response to stimulus	-4.8	26	9.8	30284	83	56	4	7.1	3.4	2046|2048|8874|285220	EPHA8|EPHB2|ARHGEF7|EPHA6	-0.75
GO Biological Processes	GO:0038127	ERBB signaling pathway	19_GO:0050896 response to stimulus	-4.3	19	8.4	30284	112	56	4	7.1	3.4	2046|2048|145957|285220	EPHA8|EPHB2|NRG4|EPHA6	-0.75
GO Biological Processes	GO:0050808	synapse organization	19_GO:0009987 cellular process	-4.2	8.8	6.5	30284	368	56	6	11	4.1	2048|2558|6710|9379|57731|80725	EPHB2|GABRA5|SPTB|NRXN2|SPTBN4|SRCIN1	-0.75
GO Biological Processes	GO:0045596	negative regulation of cell differentiation	19_GO:0032502 developmental process	-4.2	5.9	5.8	30284	739	56	8	14	4.7	2048|5080|9444|9759|27086|122953|140685|441478	EPHB2|PAX6|QKI|HDAC4|FOXP1|JDP2|ZBTB46|NRARP	-0.75
GO Biological Processes	GO:0034330	cell junction organization	19_GO:0009987 cellular process	-4.1	6.7	5.9	30284	566	56	7	12	4.4	2048|2558|6710|8874|9379|57731|80725	EPHB2|GABRA5|SPTB|ARHGEF7|NRXN2|SPTBN4|SRCIN1	-0.75
GO Biological Processes	GO:0022604	regulation of cell morphogenesis	19_GO:0032502 developmental process	-4	11	6.8	30284	247	56	5	8.9	3.8	2048|2768|8874|114804|221061	EPHB2|GNA12|ARHGEF7|RNF157|FAM171A1	-0.75
GO Biological Processes	GO:0036323	vascular endothelial growth factor receptor-1 signaling pathway	19_GO:0050896 response to stimulus	-4	33	9.7	30284	49	56	3	5.4	3	2046|2048|285220	EPHA8|EPHB2|EPHA6	-0.75
GO Biological Processes	GO:0035790	platelet-derived growth factor receptor-alpha signaling pathway	19_GO:0050896 response to stimulus	-4	32	9.6	30284	50	56	3	5.4	3	2046|2048|285220	EPHA8|EPHB2|EPHA6	-0.75
GO Biological Processes	GO:0044344	cellular response to fibroblast growth factor stimulus	19_GO:0050896 response to stimulus	-3.9	16	7.6	30284	134	56	4	7.1	3.4	2046|2048|5080|285220	EPHA8|EPHB2|PAX6|EPHA6	-0.75
GO Biological Processes	GO:0038145	macrophage colony-stimulating factor signaling pathway	19_GO:0050896 response to stimulus	-3.9	32	9.5	30284	51	56	3	5.4	3	2046|2048|285220	EPHA8|EPHB2|EPHA6	-0.75
GO Biological Processes	GO:0036215	response to stem cell factor	19_GO:0050896 response to stimulus	-3.9	32	9.5	30284	51	56	3	5.4	3	2046|2048|285220	EPHA8|EPHB2|EPHA6	-0.75
GO Biological Processes	GO:0036216	cellular response to stem cell factor stimulus	19_GO:0050896 response to stimulus	-3.9	32	9.5	30284	51	56	3	5.4	3	2046|2048|285220	EPHA8|EPHB2|EPHA6	-0.75
GO Biological Processes	GO:0038109	Kit signaling pathway	19_GO:0050896 response to stimulus	-3.9	32	9.5	30284	51	56	3	5.4	3	2046|2048|285220	EPHA8|EPHB2|EPHA6	-0.75
GO Biological Processes	GO:0031547	brain-derived neurotrophic factor receptor signaling pathway	19_GO:0050896 response to stimulus	-3.9	31	9.3	30284	53	56	3	5.4	3	2046|2048|285220	EPHA8|EPHB2|EPHA6	-0.75
GO Biological Processes	GO:0071774	response to fibroblast growth factor	19_GO:0050896 response to stimulus	-3.9	15	7.3	30284	142	56	4	7.1	3.4	2046|2048|5080|285220	EPHA8|EPHB2|PAX6|EPHA6	-0.75
GO Biological Processes	GO:0036006	cellular response to macrophage colony-stimulating factor stimulus	19_GO:0050896 response to stimulus	-3.8	29	9.1	30284	55	56	3	5.4	3	2046|2048|285220	EPHA8|EPHB2|EPHA6	-0.75
GO Biological Processes	GO:0035791	platelet-derived growth factor receptor-beta signaling pathway	19_GO:0050896 response to stimulus	-3.8	29	9	30284	56	56	3	5.4	3	2046|2048|285220	EPHA8|EPHB2|EPHA6	-0.75
GO Biological Processes	GO:0048012	hepatocyte growth factor receptor signaling pathway	19_GO:0050896 response to stimulus	-3.8	29	9	30284	56	56	3	5.4	3	2046|2048|285220	EPHA8|EPHB2|EPHA6	-0.75
GO Biological Processes	GO:0007610	behavior	19_GO:0032501 multicellular organismal process	-3.8	6	5.4	30284	634	56	7	12	4.4	20|2048|2558|5080|9379|56172|57731	ABCA2|EPHB2|GABRA5|PAX6|NRXN2|ANKH|SPTBN4	-0.75
GO Biological Processes	GO:0038063	collagen-activated tyrosine kinase receptor signaling pathway	19_GO:0050896 response to stimulus	-3.8	28	8.8	30284	58	56	3	5.4	3	2046|2048|285220	EPHA8|EPHB2|EPHA6	-0.75
GO Biological Processes	GO:0036005	response to macrophage colony-stimulating factor	19_GO:0050896 response to stimulus	-3.7	27	8.8	30284	59	56	3	5.4	3	2046|2048|285220	EPHA8|EPHB2|EPHA6	-0.75
GO Biological Processes	GO:0010721	negative regulation of cell development	19_GO:0032502 developmental process	-3.7	9.5	6.2	30284	285	56	5	8.9	3.8	2048|5080|9444|140685|441478	EPHB2|PAX6|QKI|ZBTB46|NRARP	-0.75
GO Biological Processes	GO:0038065	collagen-activated signaling pathway	19_GO:0050896 response to stimulus	-3.7	26	8.5	30284	62	56	3	5.4	3	2046|2048|285220	EPHA8|EPHB2|EPHA6	-0.72
GO Biological Processes	GO:0048814	regulation of dendrite morphogenesis	19_GO:0032502 developmental process	-3.6	25	8.3	30284	65	56	3	5.4	3	2048|23072|23345	EPHB2|HECW1|SYNE1	-0.69
GO Biological Processes	GO:0038084	vascular endothelial growth factor signaling pathway	19_GO:0050896 response to stimulus	-3.6	25	8.3	30284	65	56	3	5.4	3	2046|2048|285220	EPHA8|EPHB2|EPHA6	-0.69
GO Biological Processes	GO:0048858	cell projection morphogenesis	19_GO:0032502 developmental process	-3.5	6.4	5.3	30284	510	56	6	11	4.1	2046|2048|5080|55107|57731|285220	EPHA8|EPHB2|PAX6|ANO1|SPTBN4|EPHA6	-0.56
GO Biological Processes	GO:0032272	negative regulation of protein polymerization	19_GO:0048519 negative regulation of biological process	-3.5	22	7.8	30284	74	56	3	5.4	3	6710|8874|57731	SPTB|ARHGEF7|SPTBN4	-0.56
KEGG Pathway	hsa04360	Axon guidance		-3.4	12	6.3	30284	184	56	4	7.1	3.4	817|2046|2048|285220	CAMK2D|EPHA8|EPHB2|EPHA6	-0.54
GO Biological Processes	GO:0048010	vascular endothelial growth factor receptor signaling pathway	19_GO:0050896 response to stimulus	-3.4	20	7.4	30284	80	56	3	5.4	3	2046|2048|285220	EPHA8|EPHB2|EPHA6	-0.49
GO Biological Processes	GO:0048009	insulin-like growth factor receptor signaling pathway	19_GO:0050896 response to stimulus	-3.3	20	7.4	30284	81	56	3	5.4	3	2046|2048|285220	EPHA8|EPHB2|EPHA6	-0.49
GO Biological Processes	GO:0032869	cellular response to insulin stimulus	19_GO:0050896 response to stimulus	-3.3	11	6	30284	198	56	4	7.1	3.4	2046|2048|5080|285220	EPHA8|EPHB2|PAX6|EPHA6	-0.46
GO Biological Processes	GO:0048008	platelet-derived growth factor receptor signaling pathway	19_GO:0050896 response to stimulus	-3.3	19	7.2	30284	85	56	3	5.4	3	2046|2048|285220	EPHA8|EPHB2|EPHA6	-0.46
GO Biological Processes	GO:1903131	mononuclear cell differentiation	19_GO:0032502 developmental process	-3.3	7.5	5.3	30284	360	56	5	8.9	3.8	9444|9759|27086|140685|441478	QKI|HDAC4|FOXP1|ZBTB46|NRARP	-0.46
GO Biological Processes	GO:0007409	axonogenesis	19_GO:0032502 developmental process	-3.2	7.3	5.3	30284	370	56	5	8.9	3.8	2046|2048|5080|57731|285220	EPHA8|EPHB2|PAX6|SPTBN4|EPHA6	-0.42
GO Biological Processes	GO:0035924	cellular response to vascular endothelial growth factor stimulus	19_GO:0050896 response to stimulus	-3.2	17	6.8	30284	93	56	3	5.4	3	2046|2048|285220	EPHA8|EPHB2|EPHA6	-0.39
GO Biological Processes	GO:0010001	glial cell differentiation	19_GO:0032502 developmental process	-3.2	10	5.7	30284	216	56	4	7.1	3.4	20|5080|9444|55107	ABCA2|PAX6|QKI|ANO1	-0.39
GO Biological Processes	GO:0007173	epidermal growth factor receptor signaling pathway	19_GO:0050896 response to stimulus	-3.1	17	6.8	30284	95	56	3	5.4	3	2046|2048|285220	EPHA8|EPHB2|EPHA6	-0.37
GO Biological Processes	GO:0043502	regulation of muscle adaptation	19_GO:0032501 multicellular organismal process	-3.1	17	6.6	30284	98	56	3	5.4	3	817|9759|27086	CAMK2D|HDAC4|FOXP1	-0.34
GO Biological Processes	GO:0007411	axon guidance	19_GO:0032502 developmental process	-3.1	9.5	5.5	30284	228	56	4	7.1	3.4	2046|2048|5080|285220	EPHA8|EPHB2|PAX6|EPHA6	-0.34
GO Biological Processes	GO:0097485	neuron projection guidance	19_GO:0032502 developmental process	-3.1	9.4	5.5	30284	229	56	4	7.1	3.4	2046|2048|5080|285220	EPHA8|EPHB2|PAX6|EPHA6	-0.34
GO Biological Processes	GO:0050773	regulation of dendrite development	19_GO:0032502 developmental process	-3	16	6.5	30284	102	56	3	5.4	3	2048|23072|23345	EPHB2|HECW1|SYNE1	-0.33
GO Biological Processes	GO:0008543	fibroblast growth factor receptor signaling pathway	19_GO:0050896 response to stimulus	-3	16	6.5	30284	103	56	3	5.4	3	2046|2048|285220	EPHA8|EPHB2|EPHA6	-0.32
GO Biological Processes	GO:0030029	actin filament-based process	19_GO:0009987 cellular process	-3	5.3	4.6	30284	616	56	6	11	4.1	817|6710|9444|57731|80725|221061	CAMK2D|SPTB|QKI|SPTBN4|SRCIN1|FAM171A1	-0.32
WikiPathways	WP4874	CAMKK2 pathway		-2.9	15	6.2	30284	110	56	3	5.4	3	8874|9759|200186	ARHGEF7|HDAC4|CRTC2	-0.27
GO Biological Processes	GO:0002521	leukocyte differentiation	19_GO:0032502 developmental process	-2.9	6.3	4.8	30284	426	56	5	8.9	3.8	9444|9759|27086|140685|441478	QKI|HDAC4|FOXP1|ZBTB46|NRARP	-0.27
GO Biological Processes	GO:0061564	axon development	19_GO:0032502 developmental process	-2.9	6.3	4.8	30284	427	56	5	8.9	3.8	2046|2048|5080|57731|285220	EPHA8|EPHB2|PAX6|SPTBN4|EPHA6	-0.27
GO Biological Processes	GO:0007169	cell surface receptor protein tyrosine kinase signaling pathway	19_GO:0050896 response to stimulus	-2.9	6.3	4.8	30284	430	56	5	8.9	3.8	2046|2048|8874|145957|285220	EPHA8|EPHB2|ARHGEF7|NRG4|EPHA6	-0.27
WikiPathways	WP3888	VEGFA VEGFR2 signaling		-2.9	6.3	4.7	30284	432	56	5	8.9	3.8	2048|9444|9759|9898|441478	EPHB2|QKI|HDAC4|UBAP2L|NRARP	-0.27
GO Biological Processes	GO:0099173	postsynapse organization	19_GO:0009987 cellular process	-2.9	14	6.1	30284	114	56	3	5.4	3	2048|9379|80725	EPHB2|NRXN2|SRCIN1	-0.27
GO Biological Processes	GO:0120035	regulation of plasma membrane bounded cell projection organization	19_GO:0050789 regulation of biological process	-2.9	5	4.4	30284	650	56	6	11	4.1	2048|5080|8874|23072|23345|80725	EPHB2|PAX6|ARHGEF7|HECW1|SYNE1|SRCIN1	-0.27
GO Biological Processes	GO:0008286	insulin receptor signaling pathway	19_GO:0050896 response to stimulus	-2.9	14	6.1	30284	115	56	3	5.4	3	2046|2048|285220	EPHA8|EPHB2|EPHA6	-0.27
GO Biological Processes	GO:0090257	regulation of muscle system process	19_GO:0032501 multicellular organismal process	-2.9	8.4	5.2	30284	256	56	4	7.1	3.4	152|817|9759|27086	ADRA2C|CAMK2D|HDAC4|FOXP1	-0.27
GO Biological Processes	GO:0031344	regulation of cell projection organization	19_GO:0050789 regulation of biological process	-2.8	4.9	4.3	30284	667	56	6	11	4.1	2048|5080|8874|23072|23345|80725	EPHB2|PAX6|ARHGEF7|HECW1|SYNE1|SRCIN1	-0.25
GO Biological Processes	GO:0010975	regulation of neuron projection development	19_GO:0032502 developmental process	-2.8	6	4.6	30284	448	56	5	8.9	3.8	2048|5080|23072|23345|80725	EPHB2|PAX6|HECW1|SYNE1|SRCIN1	-0.25
GO Biological Processes	GO:0048667	cell morphogenesis involved in neuron differentiation	19_GO:0032502 developmental process	-2.8	6	4.6	30284	449	56	5	8.9	3.8	2046|2048|5080|57731|285220	EPHA8|EPHB2|PAX6|SPTBN4|EPHA6	-0.25
GO Biological Processes	GO:1902106	negative regulation of leukocyte differentiation	19_GO:0002376 immune system process	-2.8	14	5.9	30284	120	56	3	5.4	3	9444|140685|441478	QKI|ZBTB46|NRARP	-0.25
GO Biological Processes	GO:1903522	regulation of blood circulation	19_GO:0032501 multicellular organismal process	-2.8	8.2	5	30284	265	56	4	7.1	3.4	152|817|10659|57731	ADRA2C|CAMK2D|CELF2|SPTBN4	-0.25
GO Biological Processes	GO:0032868	response to insulin	19_GO:0050896 response to stimulus	-2.8	8.1	5	30284	268	56	4	7.1	3.4	2046|2048|5080|285220	EPHA8|EPHB2|PAX6|EPHA6	-0.24
GO Biological Processes	GO:0045936	negative regulation of phosphate metabolic process	19_GO:0048519 negative regulation of biological process	-2.8	8	5	30284	271	56	4	7.1	3.4	20|2048|9759|80725	ABCA2|EPHB2|HDAC4|SRCIN1	-0.24
GO Biological Processes	GO:0010563	negative regulation of phosphorus metabolic process	19_GO:0048519 negative regulation of biological process	-2.8	8	5	30284	271	56	4	7.1	3.4	20|2048|9759|80725	ABCA2|EPHB2|HDAC4|SRCIN1	-0.24
GO Biological Processes	GO:0042063	gliogenesis	19_GO:0032502 developmental process	-2.8	7.9	4.9	30284	275	56	4	7.1	3.4	20|5080|9444|55107	ABCA2|PAX6|QKI|ANO1	-0.23
GO Biological Processes	GO:1903707	negative regulation of hemopoiesis	19_GO:0002376 immune system process	-2.8	13	5.7	30284	127	56	3	5.4	3	9444|140685|441478	QKI|ZBTB46|NRARP	-0.23
GO Biological Processes	GO:0002761	regulation of myeloid leukocyte differentiation	19_GO:0002376 immune system process	-2.7	12	5.6	30284	130	56	3	5.4	3	9444|27086|140685	QKI|FOXP1|ZBTB46	-0.21
GO Biological Processes	GO:0007611	learning or memory	19_GO:0032501 multicellular organismal process	-2.7	7.7	4.8	30284	282	56	4	7.1	3.4	2048|2558|5080|9379	EPHB2|GABRA5|PAX6|NRXN2	-0.21
GO Biological Processes	GO:0098661	inorganic anion transmembrane transport	19_GO:0051179 localization	-2.7	12	5.6	30284	132	56	3	5.4	3	2558|55107|56172	GABRA5|ANO1|ANKH	-0.21
GO Biological Processes	GO:0000902	cell morphogenesis	19_GO:0032502 developmental process	-2.7	4.6	4.2	30284	706	56	6	11	4.1	2046|2048|5080|55107|57731|285220	EPHA8|EPHB2|PAX6|ANO1|SPTBN4|EPHA6	-0.21
GO Biological Processes	GO:0007416	synapse assembly	19_GO:0032502 developmental process	-2.7	12	5.6	30284	133	56	3	5.4	3	2048|2558|9379	EPHB2|GABRA5|NRXN2	-0.2
GO Biological Processes	GO:0048812	neuron projection morphogenesis	19_GO:0032502 developmental process	-2.6	5.4	4.3	30284	498	56	5	8.9	3.8	2046|2048|5080|57731|285220	EPHA8|EPHB2|PAX6|SPTBN4|EPHA6	-0.14
GO Biological Processes	GO:0071375	cellular response to peptide hormone stimulus	19_GO:0050896 response to stimulus	-2.6	7.2	4.7	30284	299	56	4	7.1	3.4	2046|2048|5080|285220	EPHA8|EPHB2|PAX6|EPHA6	-0.14
GO Biological Processes	GO:0120039	plasma membrane bounded cell projection morphogenesis	19_GO:0032502 developmental process	-2.6	5.4	4.3	30284	503	56	5	8.9	3.8	2046|2048|5080|57731|285220	EPHA8|EPHB2|PAX6|SPTBN4|EPHA6	-0.14
GO Biological Processes	GO:0034329	cell junction assembly	19_GO:0009987 cellular process	-2.6	7.1	4.6	30284	303	56	4	7.1	3.4	2048|2558|8874|9379	EPHB2|GABRA5|ARHGEF7|NRXN2	-0.14
GO Biological Processes	GO:0031333	negative regulation of protein-containing complex assembly	19_GO:0048519 negative regulation of biological process	-2.6	11	5.3	30284	146	56	3	5.4	3	6710|8874|57731	SPTB|ARHGEF7|SPTBN4	-0.12
GO Biological Processes	GO:0099175	regulation of postsynapse organization	19_GO:0050789 regulation of biological process	-2.6	11	5.2	30284	148	56	3	5.4	3	2048|9379|80725	EPHB2|NRXN2|SRCIN1	-0.11
GO Biological Processes	GO:0001775	cell activation	19_GO:0032501 multicellular organismal process	-2.6	4.3	4	30284	754	56	6	11	4.1	152|2048|9759|27086|140685|441478	ADRA2C|EPHB2|HDAC4|FOXP1|ZBTB46|NRARP	-0.11
GO Biological Processes	GO:0003013	circulatory system process	19_GO:0032501 multicellular organismal process	-2.6	5.2	4.2	30284	519	56	5	8.9	3.8	20|152|817|2768|11309	ABCA2|ADRA2C|CAMK2D|GNA12|SLCO2B1	-0.11
GO Biological Processes	GO:0050807	regulation of synapse organization	19_GO:0050789 regulation of biological process	-2.6	6.9	4.5	30284	315	56	4	7.1	3.4	2048|9379|80725|116987	EPHB2|NRXN2|SRCIN1|AGAP1	-0.1
GO Biological Processes	GO:0050803	regulation of synapse structure or activity	19_GO:0065007 biological regulation	-2.5	6.7	4.4	30284	321	56	4	7.1	3.4	2048|9379|80725|116987	EPHB2|NRXN2|SRCIN1|AGAP1	-0.08
GO Biological Processes	GO:1904375	regulation of protein localization to cell periphery	19_GO:0051179 localization	-2.5	10	5.1	30284	155	56	3	5.4	3	20|817|2048	ABCA2|CAMK2D|EPHB2	-0.08
GO Biological Processes	GO:0001568	blood vessel development	19_GO:0032502 developmental process	-2.5	5.1	4.1	30284	534	56	5	8.9	3.8	2048|5080|7541|9444|441478	EPHB2|PAX6|ZBTB14|QKI|NRARP	-0.077
GO Biological Processes	GO:0050890	cognition	19_GO:0032501 multicellular organismal process	-2.5	6.6	4.4	30284	329	56	4	7.1	3.4	2048|2558|5080|9379	EPHB2|GABRA5|PAX6|NRXN2	-0.063
GO Biological Processes	GO:0071345	cellular response to cytokine stimulus	19_GO:0050896 response to stimulus	-2.5	4.1	3.8	30284	787	56	6	11	4.1	2046|2048|5080|9759|27086|285220	EPHA8|EPHB2|PAX6|HDAC4|FOXP1|EPHA6	-0.063
GO Biological Processes	GO:0007612	learning	19_GO:0032501 multicellular organismal process	-2.5	10	5	30284	160	56	3	5.4	3	2048|2558|9379	EPHB2|GABRA5|NRXN2	-0.063
GO Biological Processes	GO:0002573	myeloid leukocyte differentiation	19_GO:0032502 developmental process	-2.5	10	5	30284	161	56	3	5.4	3	9444|27086|140685	QKI|FOXP1|ZBTB46	-0.06
GO Biological Processes	GO:0015698	inorganic anion transport	19_GO:0051179 localization	-2.5	10	5	30284	162	56	3	5.4	3	2558|55107|56172	GABRA5|ANO1|ANKH	-0.058
GO Biological Processes	GO:0051494	negative regulation of cytoskeleton organization	19_GO:0048519 negative regulation of biological process	-2.5	10	4.9	30284	163	56	3	5.4	3	6710|8874|57731	SPTB|ARHGEF7|SPTBN4	-0.055
GO Biological Processes	GO:0001944	vasculature development	19_GO:0032502 developmental process	-2.4	4.9	4	30284	556	56	5	8.9	3.8	2048|5080|7541|9444|441478	EPHB2|PAX6|ZBTB14|QKI|NRARP	-0.043
GO Biological Processes	GO:1902105	regulation of leukocyte differentiation	19_GO:0002376 immune system process	-2.4	6.4	4.3	30284	340	56	4	7.1	3.4	9444|27086|140685|441478	QKI|FOXP1|ZBTB46|NRARP	-0.043
GO Biological Processes	GO:1902904	negative regulation of supramolecular fiber organization	19_GO:0048519 negative regulation of biological process	-2.4	9.7	4.8	30284	168	56	3	5.4	3	6710|8874|57731	SPTB|ARHGEF7|SPTBN4	-0.033
GO Biological Processes	GO:0032870	cellular response to hormone stimulus	19_GO:0050896 response to stimulus	-2.4	4.8	3.9	30284	562	56	5	8.9	3.8	2046|2048|2104|5080|285220	EPHA8|EPHB2|ESRRG|PAX6|EPHA6	-0.033
GO Biological Processes	GO:0050878	regulation of body fluid levels	19_GO:0065007 biological regulation	-2.3	5.8	4	30284	370	56	4	7.1	3.4	152|2048|2768|55107	ADRA2C|EPHB2|GNA12|ANO1	0
GO Biological Processes	GO:0040008	regulation of growth	19_GO:0040007 growth	-2.3	4.4	3.7	30284	616	56	5	8.9	3.8	817|27086|57731|114804|440093	CAMK2D|FOXP1|SPTBN4|RNF157|H3-5	0
GO Biological Processes	GO:0021953	central nervous system neuron differentiation	19_GO:0032502 developmental process	-2.2	8.2	4.4	30284	198	56	3	5.4	3	2048|5080|57731	EPHB2|PAX6|SPTBN4	0
GO Biological Processes	GO:0045321	leukocyte activation	19_GO:0002376 immune system process	-2.2	4.3	3.6	30284	626	56	5	8.9	3.8	2048|9759|27086|140685|441478	EPHB2|HDAC4|FOXP1|ZBTB46|NRARP	0
GO Biological Processes	GO:0007167	enzyme-linked receptor protein signaling pathway	19_GO:0050896 response to stimulus	-2.2	4.3	3.6	30284	629	56	5	8.9	3.8	2046|2048|8874|145957|285220	EPHA8|EPHB2|ARHGEF7|NRG4|EPHA6	0
GO Biological Processes	GO:1901699	cellular response to nitrogen compound	19_GO:0050896 response to stimulus	-2.2	4.3	3.6	30284	633	56	5	8.9	3.8	2046|2048|5080|200186|285220	EPHA8|EPHB2|PAX6|CRTC2|EPHA6	0
GO Biological Processes	GO:0032271	regulation of protein polymerization	19_GO:0050789 regulation of biological process	-2.2	7.9	4.3	30284	206	56	3	5.4	3	6710|8874|57731	SPTB|ARHGEF7|SPTBN4	0
GO Biological Processes	GO:0007626	locomotory behavior	19_GO:0032501 multicellular organismal process	-2.2	7.8	4.2	30284	207	56	3	5.4	3	20|56172|57731	ABCA2|ANKH|SPTBN4	0
GO Biological Processes	GO:0008016	regulation of heart contraction	19_GO:0032501 multicellular organismal process	-2.2	7.7	4.2	30284	210	56	3	5.4	3	817|10659|57731	CAMK2D|CELF2|SPTBN4	0
GO Biological Processes	GO:0001558	regulation of cell growth	19_GO:0040007 growth	-2.2	5.3	3.8	30284	410	56	4	7.1	3.4	817|27086|114804|440093	CAMK2D|FOXP1|RNF157|H3-5	0
GO Biological Processes	GO:0045637	regulation of myeloid cell differentiation	19_GO:0002376 immune system process	-2.1	7.4	4.1	30284	220	56	3	5.4	3	9444|27086|140685	QKI|FOXP1|ZBTB46	0
GO Biological Processes	GO:0042593	glucose homeostasis	19_GO:0042592 homeostatic process	-2.1	7.3	4.1	30284	221	56	3	5.4	3	5080|200186|221937	PAX6|CRTC2|FOXK1	0
GO Biological Processes	GO:0033500	carbohydrate homeostasis	19_GO:0042592 homeostatic process	-2.1	7.3	4.1	30284	222	56	3	5.4	3	5080|200186|221937	PAX6|CRTC2|FOXK1	0
Reactome Gene Sets	R-HSA-5673001	RAF/MAP kinase cascade		-2.1	7.2	4	30284	224	56	3	5.4	3	6710|57731|145957	SPTB|SPTBN4|NRG4	0
GO Biological Processes	GO:0019221	cytokine-mediated signaling pathway	19_GO:0050896 response to stimulus	-2.1	5	3.6	30284	431	56	4	7.1	3.4	2046|2048|9759|285220	EPHA8|EPHB2|HDAC4|EPHA6	0
GO Biological Processes	GO:0043434	response to peptide hormone	19_GO:0050896 response to stimulus	-2.1	5	3.6	30284	431	56	4	7.1	3.4	2046|2048|5080|285220	EPHA8|EPHB2|PAX6|EPHA6	0
Reactome Gene Sets	R-HSA-5684996	MAPK1/MAPK3 signaling		-2.1	7.1	4	30284	227	56	3	5.4	3	6710|57731|145957	SPTB|SPTBN4|NRG4	0
GO Biological Processes	GO:1903706	regulation of hemopoiesis	19_GO:0002376 immune system process	-2.1	5	3.6	30284	436	56	4	7.1	3.4	9444|27086|140685|441478	QKI|FOXP1|ZBTB46|NRARP	0
GO Biological Processes	GO:0009410	response to xenobiotic stimulus	19_GO:0050896 response to stimulus	-2.1	4.9	3.6	30284	437	56	4	7.1	3.4	20|2768|5080|11309	ABCA2|GNA12|PAX6|SLCO2B1	0
GO Biological Processes	GO:0030097	hemopoiesis	19_GO:0032502 developmental process	-2.1	3.9	3.3	30284	690	56	5	8.9	3.8	9444|9759|27086|140685|441478	QKI|HDAC4|FOXP1|ZBTB46|NRARP	0
Reactome Gene Sets	R-HSA-422475	Axon guidance		-2	4.9	3.5	30284	446	56	4	7.1	3.4	2046|6710|57731|285220	EPHA8|SPTB|SPTBN4|EPHA6	0
GO Biological Processes	GO:0050769	positive regulation of neurogenesis	19_GO:0032502 developmental process	-2	6.9	3.9	30284	234	56	3	5.4	3	2048|5080|9444	EPHB2|PAX6|QKI	0
GO Biological Processes	GO:0010720	positive regulation of cell development	19_GO:0032502 developmental process	-2	4.8	3.5	30284	447	56	4	7.1	3.4	2048|5080|9444|140685	EPHB2|PAX6|QKI|ZBTB46	0
GO Biological Processes	GO:0019725	cellular homeostasis	19_GO:0042592 homeostatic process	-2	3.8	3.3	30284	703	56	5	8.9	3.8	20|817|5080|56172|221937	ABCA2|CAMK2D|PAX6|ANKH|FOXK1	0
DisGeNET	35	Activated B-cell type diffuse large B-cell lymphoma		-4.3	42	11	30284	39	56	3	5.4	3	8874|9759|27086	ARHGEF7|HDAC4|FOXP1	-0.37
DisGeNET	35	Developmental delay (disorder)		-4	6.5	5.8	30284	584	56	7	12	4.4	2104|2558|5080|8874|9379|9759|27086	ESRRG|GABRA5|PAX6|ARHGEF7|NRXN2|HDAC4|FOXP1	-0.36
DisGeNET	35	Mental Retardation, Psychosocial		-3.9	15	7.3	30284	142	56	4	7.1	3.4	5080|5900|6873|9759	PAX6|RALGDS|TAF2|HDAC4	-0.36
DisGeNET	35	Adverse effects, not elsewhere classified		-3.8	29	9.1	30284	55	56	3	5.4	3	20|2104|10659	ABCA2|ESRRG|CELF2	-0.36
DisGeNET	35	Mental deficiency		-3.8	15	7.1	30284	148	56	4	7.1	3.4	5080|5900|6873|9759	PAX6|RALGDS|TAF2|HDAC4	-0.34
DisGeNET	35	Profound Mental Retardation		-3.7	14	6.8	30284	160	56	4	7.1	3.4	5080|5900|6873|9759	PAX6|RALGDS|TAF2|HDAC4	-0.25
DisGeNET	35	Spinal Muscular Atrophy		-3.5	8.5	5.8	30284	319	56	5	8.9	3.8	8099|8874|9379|9759|10659	CDK2AP1|ARHGEF7|NRXN2|HDAC4|CELF2	-0.17
DisGeNET	35	Uranostaphyloschisis		-3.4	11	6.2	30284	190	56	4	7.1	3.4	2048|5080|9759|27086	EPHB2|PAX6|HDAC4|FOXP1	-0.081
DisGeNET	35	Mental disorders		-3.2	4.8	4.7	30284	789	56	7	12	4.4	2048|5080|8874|9444|9759|23345|27086	EPHB2|PAX6|ARHGEF7|QKI|HDAC4|SYNE1|FOXP1	-0.003
DisGeNET	35	Mood Disorders		-3.2	5.6	4.8	30284	580	56	6	11	4.1	152|2558|5080|8874|9759|200186	ADRA2C|GABRA5|PAX6|ARHGEF7|HDAC4|CRTC2	-0.003
DisGeNET	35	Precursor T-Cell Lymphoblastic Leukemia-Lymphoma		-2.9	5	4.5	30284	644	56	6	11	4.1	20|2048|5080|9759|122953|441478	ABCA2|EPHB2|PAX6|HDAC4|JDP2|NRARP	0
DisGeNET	35	Cardiomegaly		-2.8	8.1	5	30284	267	56	4	7.1	3.4	152|817|2104|9759	ADRA2C|CAMK2D|ESRRG|HDAC4	0
DisGeNET	35	Bulbo-Spinal Atrophy, X-Linked		-2.8	13	5.7	30284	126	56	3	5.4	3	2048|2768|10659	EPHB2|GNA12|CELF2	0
DisGeNET	35	Neurofibromatoses		-2.7	12	5.5	30284	135	56	3	5.4	3	2048|2768|5080	EPHB2|GNA12|PAX6	0
DisGeNET	35	Malignant neoplasm of brain		-2.7	7.4	4.7	30284	294	56	4	7.1	3.4	20|2048|5900|441478	ABCA2|EPHB2|RALGDS|NRARP	0
DisGeNET	35	Vascular inflammations		-2.6	7.1	4.6	30284	305	56	4	7.1	3.4	2048|9759|11309|27086	EPHB2|HDAC4|SLCO2B1|FOXP1	0
DisGeNET	35	Oestrogen receptor positive breast cancer		-2.6	5.3	4.2	30284	510	56	5	8.9	3.8	2048|2104|8874|11309|55107	EPHB2|ESRRG|ARHGEF7|SLCO2B1|ANO1	0
DisGeNET	35	Mean blood pressure		-2.6	11	5.3	30284	146	56	3	5.4	3	2104|9444|9759	ESRRG|QKI|HDAC4	0
DisGeNET	35	Head and Neck Carcinoma		-2.5	4.1	3.8	30284	786	56	6	11	4.1	2048|8099|8874|9759|27086|55107	EPHB2|CDK2AP1|ARHGEF7|HDAC4|FOXP1|ANO1	0
DisGeNET	35	Memory Loss		-2.5	10	4.9	30284	163	56	3	5.4	3	2048|2558|9379	EPHB2|GABRA5|NRXN2	0
DisGeNET	35	Hypertriglyceridemia		-2.4	6.4	4.3	30284	340	56	4	7.1	3.4	2048|23345|53345|145957	EPHB2|SYNE1|TM6SF2|NRG4	0
DisGeNET	35	Child Development Disorders, Pervasive		-2.4	9.7	4.8	30284	168	56	3	5.4	3	23345|27086|55568	SYNE1|FOXP1|GALNT10	0
DisGeNET	35	Renal cyst		-2.4	9.5	4.8	30284	170	56	3	5.4	3	2048|2768|55107	EPHB2|GNA12|ANO1	0
DisGeNET	35	Amnesia		-2.4	9.4	4.8	30284	173	56	3	5.4	3	2048|2558|9379	EPHB2|GABRA5|NRXN2	0
DisGeNET	35	Alcoholic Intoxication, Chronic		-2.4	4.7	3.8	30284	577	56	5	8.9	3.8	2046|2104|2558|8874|27164	EPHA8|ESRRG|GABRA5|ARHGEF7|SALL3	0
DisGeNET	35	Fibrosis		-2.3	8.8	4.6	30284	184	56	3	5.4	3	152|2768|9759	ADRA2C|GNA12|HDAC4	0
DisGeNET	35	MAJOR AFFECTIVE DISORDER 2		-2.3	8.8	4.6	30284	185	56	3	5.4	3	152|2558|23345	ADRA2C|GABRA5|SYNE1	0
DisGeNET	35	Neurilemmoma		-2.3	8.4	4.4	30284	193	56	3	5.4	3	20|8874|55107	ABCA2|ARHGEF7|ANO1	0
DisGeNET	35	Cocaine Dependence		-2.2	8.2	4.4	30284	199	56	3	5.4	3	9679|9759|80725	FAM53B|HDAC4|SRCIN1	0
DisGeNET	35	Anorexia Nervosa		-2.2	8	4.3	30284	202	56	3	5.4	3	2048|9759|27086	EPHB2|HDAC4|FOXP1	0
DisGeNET	35	Gout		-2.2	7.9	4.3	30284	205	56	3	5.4	3	6710|9379|145957	SPTB|NRXN2|NRG4	0
DisGeNET	35	Intelligence		-2.2	4.2	3.5	30284	645	56	5	8.9	3.8	2104|8099|27086|55568|200186	ESRRG|CDK2AP1|FOXP1|GALNT10|CRTC2	0
DisGeNET	35	Birth Weight		-2.1	7.6	4.2	30284	214	56	3	5.4	3	2768|10659|140685	GNA12|CELF2|ZBTB46	0
DisGeNET	35	Serum albumin measurement		-2.1	5	3.6	30284	433	56	4	7.1	3.4	2104|10659|23345|92255	ESRRG|CELF2|SYNE1|LMBRD2	0
DisGeNET	35	Myalgia		-2.1	7.2	4	30284	226	56	3	5.4	3	2048|6710|11309	EPHB2|SPTB|SLCO2B1	0
DisGeNET	35	Craniofacial Abnormalities		-2	6.9	3.9	30284	234	56	3	5.4	3	5080|27164|56172	PAX6|SALL3|ANKH	0
DisGeNET	35	Hyperalgesia		-2	4.8	3.5	30284	451	56	4	7.1	3.4	152|2048|9759|55107	ADRA2C|EPHB2|HDAC4|ANO1	0
