# Supplementary material for: Cell-free DNA fragmentomics for preeclampsia risk assessment
Source: Nat Commun. 2026 May 2;17:5957. doi: 10.1038/s41467-026-72682-4 (PMC13342102; doi:10.1038/s41467-026-72682-4)
Supplement: Supplementary file 12 — Supplementary Data 9 [file 41467_2026_72682_MOESM12_ESM.xlsx]

## Sheet: Supplementary Data 9
Supplementary Data 9. The enrichment of pathways, biological processes and human gene-disease associations on a gene set with differential gini coefficients between late-onset PE pregnancies and controls
Category	GO	Description	PARENT_GO	LogP	Enrichment	Z-score	#TotalGeneInLibrary	#GeneInGO	#GeneInHitList	#GeneInGOAndHitList	%InGO	STDV %InGO	GeneID	Hits	Log(q-value)
GO Biological Processes	GO:0000902	cell morphogenesis	19_GO:0032502 developmental process	-11	2.2	7.8	30284	706	1629	84	5.2	0.55	104|473|1006|1016|1139|1141|1496|1600|1630|1813|2038|2043|2046|2048|2534|2625|2737|4192|4208|4650|4660|4756|4774|4781|4891|4909|5048|5080|5590|5800|5979|6383|6446|6507|6643|6904|7474|7846|8522|9024|9252|9334|9369|9499|10381|10494|22854|22906|23077|23380|23405|23769|25987|26999|27255|28513|29842|51347|51761|54437|55107|55740|57010|57453|57679|57731|64218|66000|79006|80031|80128|80217|84071|84665|8…	ADARB1|RERE|CDH8|CDH18|CHRNA7|CHRNB2|CTNNA2|DAB1|DCC|DRD2|EPB42|EPHA4|EPHA8|EPHB2|FYN|GATA3|GLI3|MDK|MEF2C|MYO9B|PPP1R12B|NEO1|NFIA|NFIB|SLC11A2|NTF4|PAFAH1B1|PAX6|PRKCZ|PTPRO|RET|SDC2|SGK1|SLC1A3|SNX2|TBCD|WNT5A|TUBA1A|GAS7|BRSK2|RPS6KA5|B4GALT5|NRXN3|MYOT|TUBB3|STK25|NTNG1|TRAK1|MYCBP2|SRGAP2|DICER1|FLRT1|TSKU|CYFIP2|CNTN6|CDH19|TFCP2L1|TAOK3|ATP8A2|SEMA5B|ANO1|ENAH|CABP4|DSCAML1|ALS2|SPTBN4|SE…	-7
GO Biological Processes	GO:0030029	actin filament-based process	19_GO:0009987 cellular process	-11	2.3	7.7	30284	616	1629	76	4.7	0.52	287|301|399|783|800|817|2036|2039|2241|2302|2620|2934|3757|3781|3993|4430|4604|4648|4650|4690|4771|5048|5770|6323|6624|6710|7111|7273|7456|8394|8407|9024|9026|9444|9639|9788|9839|9844|9922|10097|10395|10529|10603|11151|11188|23171|23224|23370|23380|23384|26037|29780|51778|54551|54566|55607|55740|57626|57731|59341|64236|79585|79767|79816|80725|80774|84033|84665|113622|121512|122786|123720|221061|2…	ANK2|ANXA1|RHOH|CACNB2|CALD1|CAMK2D|EPB41L1|DMTN|FER|FOXJ1|GAS2|GSN|KCNH2|KCNN2|LLGL2|MYO1B|MYBPC1|MYO7B|MYO9B|NCK1|NF2|PAFAH1B1|PTPN1|SCN1A|FSCN1|SPTB|TMOD1|TTN|WIPF1|PIP5K1A|TAGLN2|BRSK2|HIP1R|QKI|ARHGEF10|MTSS1|ZEB2|ELMO1|IQSEC1|ACTR2|DLC1|NEBL|SH2B2|CORO1A|NISCH|GPD1L|SYNE2|ARHGEF18|SRGAP2|SPECC1L|SIPA1L1|PARVB|MYOZ2|MAGEL2|EPB41L4B|PPP1R9A|ENAH|KLHL1|SPTBN4|TRPV4|PDLIM2|CORO7|ELMO3|TLE6|SRCI…	-7
GO Biological Processes	GO:0048858	cell projection morphogenesis	19_GO:0032502 developmental process	-11	2.4	7.8	30284	510	1629	67	4.1	0.49	104|473|1139|1141|1496|1600|1630|1813|2043|2046|2048|2534|2625|2737|4192|4650|4660|4756|4781|4891|4909|5048|5080|5590|5800|5979|6383|6446|6643|7474|7846|8522|9024|9252|9334|9369|9499|10381|10494|22854|22906|23077|23380|23405|23769|25987|26999|27255|51347|51761|54437|55107|55740|57453|57679|57731|64218|66000|79006|80031|80128|84665|137970|221692|223117|285220|494470	ADARB1|RERE|CHRNA7|CHRNB2|CTNNA2|DAB1|DCC|DRD2|EPHA4|EPHA8|EPHB2|FYN|GATA3|GLI3|MDK|MYO9B|PPP1R12B|NEO1|NFIB|SLC11A2|NTF4|PAFAH1B1|PAX6|PRKCZ|PTPRO|RET|SDC2|SGK1|SNX2|WNT5A|TUBA1A|GAS7|BRSK2|RPS6KA5|B4GALT5|NRXN3|MYOT|TUBB3|STK25|NTNG1|TRAK1|MYCBP2|SRGAP2|DICER1|FLRT1|TSKU|CYFIP2|CNTN6|TAOK3|ATP8A2|SEMA5B|ANO1|ENAH|DSCAML1|ALS2|SPTBN4|SEMA4A|TMEM108|METRN|SEMA6D|TRIM46|MYPN|UNC5D|PHACTR1|SEMA3D|E…	-7
GO Biological Processes	GO:0071345	cellular response to cytokine stimulus	19_GO:0050896 response to stimulus	-11	2.1	7.5	30284	787	1629	89	5.5	0.56	246|820|857|920|1234|1441|1612|2043|2046|2048|2050|2180|2204|2241|2309|2625|2635|2934|3093|3579|3594|3665|3977|3987|4046|4313|4332|4593|4599|4656|4772|4783|4915|4920|4938|5080|5566|5618|5979|6198|6369|6662|6814|6846|7133|7293|7474|8809|9173|9252|9482|9590|9750|9759|9774|10097|10312|10603|10725|10859|11006|11025|11027|11122|11151|11156|11213|27086|27178|27179|55022|57724|79092|81704|81792|81848|85…	ALOX15|CAMP|CAV1|CD4|CCR5|CSF3R|DAPK1|EPHA4|EPHA8|EPHB2|EPHB4|ACSL1|FCAR|FER|FOXO3|GATA3|GBP3|GSN|UBE2K|CXCR2|IL12RB1|IRF7|LIFR|LIMS1|LSP1|MMP2|MNDA|MUSK|MX1|MYOG|NFATC1|NFIL3|NTRK2|ROR2|OAS1|PAX6|PRKACA|PRLR|RET|RPS6KB1|CCL24|SOX9|STXBP3|XCL2|TNFRSF1B|TNFRSF4|WNT5A|IL18R1|IL1RL1|RPS6KA5|STX8|AKAP12|RIPOR2|HDAC4|BCLAF1|ACTR2|TCIRG1|SH2B2|NFAT5|LILRB1|LILRB4|LILRB3|LILRA2|PTPRT|CORO1A|PTP4A3|IRAK3…	-6.8
GO Biological Processes	GO:0120039	plasma membrane bounded cell projection morphogenesis	19_GO:0032502 developmental process	-10	2.4	7.6	30284	503	1629	65	4	0.48	104|473|1139|1141|1496|1600|1630|1813|2043|2046|2048|2534|2625|2737|4650|4660|4756|4781|4891|4909|5048|5080|5590|5800|5979|6383|6446|6643|7474|7846|8522|9024|9252|9334|9369|9499|10381|10494|22854|22906|23077|23380|23405|23769|25987|26999|27255|51347|51761|54437|55740|57453|57679|57731|64218|66000|79006|80031|80128|84665|137970|221692|223117|285220|494470	ADARB1|RERE|CHRNA7|CHRNB2|CTNNA2|DAB1|DCC|DRD2|EPHA4|EPHA8|EPHB2|FYN|GATA3|GLI3|MYO9B|PPP1R12B|NEO1|NFIB|SLC11A2|NTF4|PAFAH1B1|PAX6|PRKCZ|PTPRO|RET|SDC2|SGK1|SNX2|WNT5A|TUBA1A|GAS7|BRSK2|RPS6KA5|B4GALT5|NRXN3|MYOT|TUBB3|STK25|NTNG1|TRAK1|MYCBP2|SRGAP2|DICER1|FLRT1|TSKU|CYFIP2|CNTN6|TAOK3|ATP8A2|SEMA5B|ENAH|DSCAML1|ALS2|SPTBN4|SEMA4A|TMEM108|METRN|SEMA6D|TRIM46|MYPN|UNC5D|PHACTR1|SEMA3D|EPHA6|ARK2C	-6.6
GO Biological Processes	GO:0120035	regulation of plasma membrane bounded cell projection organization	19_GO:0050789 regulation of biological process	-10	2.2	7.4	30284	650	1629	77	4.7	0.53	653|857|1141|1268|1496|1600|1630|2039|2043|2048|2241|2534|2625|4192|4690|4756|4915|4957|5048|5080|5770|5789|5800|5979|6280|6383|6624|7043|7046|7474|8499|8814|8874|9024|9148|9750|9820|10097|10198|10494|10690|10807|11075|22854|22873|22906|23072|23077|23224|23345|25791|25987|26037|26115|26153|27124|50807|51761|53335|55714|55754|56965|57118|59341|79006|79625|80031|80128|80725|81545|117177|120114|1541…	BMP5|CAV1|CHRNB2|CNR1|CTNNA2|DAB1|DCC|DMTN|EPHA4|EPHB2|FER|FYN|GATA3|MDK|NCK1|NEO1|NTRK2|ODF2|PAFAH1B1|PAX6|PTPN1|PTPRD|PTPRO|RET|S100A9|SDC2|FSCN1|TGFB3|TGFBR1|WNT5A|PPFIA2|CDKL1|ARHGEF7|BRSK2|NEURL1|RIPOR2|CUL7|ACTR2|MPHOSPH9|STK25|FUT9|ENTR1|STMN2|NTNG1|DZIP1|TRAK1|HECW1|MYCBP2|SYNE2|SYNE1|NGEF|TSKU|SIPA1L1|TANC2|KIF26A|INPP5J|ASAP1|ATP8A2|BCL11A|TENM3|TMEM30A|PARP6|CAMK1D|TRPV4|METRN|NDNF|SEM…	-6.6
GO Biological Processes	GO:0002694	regulation of leukocyte activation	19_GO:0002376 immune system process	-10	2.3	7.4	30284	593	1629	72	4.4	0.51	301|399|472|639|857|920|941|944|945|1141|1268|1326|1493|2048|2241|2268|2302|2309|2534|2625|2737|3117|3142|3594|3662|3824|4004|4192|4208|4332|4690|5590|5618|5788|5914|6595|6597|6935|7133|7293|7474|8456|9173|9306|9580|9750|10333|10859|11006|11126|11146|11151|11314|30009|56603|56848|57162|57181|57678|64127|64581|81545|81704|83737|85480|90865|133396|140685|140885|257101|441478|441864	ANXA1|RHOH|ATM|PRDM1|CAV1|CD4|CD80|TNFSF8|CD33|CHRNB2|CNR1|MAP3K8|CTLA4|EPHB2|FER|FGR|FOXJ1|FOXO3|FYN|GATA3|GLI3|HLA-DQA1|HLX|IL12RB1|IRF4|KLRD1|LMO1|MDK|MEF2C|MNDA|NCK1|PRKCZ|PRLR|PTPRC|RARA|SMARCA2|SMARCA4|ZEB1|TNFRSF1B|TNFRSF4|WNT5A|FOXN1|IL1RL1|SOCS6|SOX13|RIPOR2|TLR6|LILRB1|LILRB4|CD160|GLMN|CORO1A|CD300A|TBX21|CYP26B1|SPHK2|PELI1|SLC39A10|GPAM|NOD2|CLEC7A|FBXO38|DOCK8|ITCH|TSLP|IL33|IL31RA|…	-6.5
GO Biological Processes	GO:0031344	regulation of cell projection organization	19_GO:0050789 regulation of biological process	-10	2.2	7.3	30284	667	1629	78	4.8	0.53	653|857|1141|1268|1496|1600|1630|2039|2043|2048|2241|2534|2625|4192|4690|4756|4915|4957|5048|5080|5770|5789|5800|5979|6280|6383|6624|7043|7046|7474|8499|8814|8874|9024|9148|9750|9820|10097|10198|10494|10690|10807|11075|22854|22873|22906|23072|23077|23224|23345|25791|25987|26035|26037|26115|26153|27124|50807|51761|53335|55714|55754|56965|57118|59341|79006|79625|80031|80128|80725|81545|117177|12011…	BMP5|CAV1|CHRNB2|CNR1|CTNNA2|DAB1|DCC|DMTN|EPHA4|EPHB2|FER|FYN|GATA3|MDK|NCK1|NEO1|NTRK2|ODF2|PAFAH1B1|PAX6|PTPN1|PTPRD|PTPRO|RET|S100A9|SDC2|FSCN1|TGFB3|TGFBR1|WNT5A|PPFIA2|CDKL1|ARHGEF7|BRSK2|NEURL1|RIPOR2|CUL7|ACTR2|MPHOSPH9|STK25|FUT9|ENTR1|STMN2|NTNG1|DZIP1|TRAK1|HECW1|MYCBP2|SYNE2|SYNE1|NGEF|TSKU|GLCE|SIPA1L1|TANC2|KIF26A|INPP5J|ASAP1|ATP8A2|BCL11A|TENM3|TMEM30A|PARP6|CAMK1D|TRPV4|METRN|NDN…	-6.5
GO Biological Processes	GO:0098657	import into cell	19_GO:0051179 localization	-9.8	2.1	7.2	30284	697	1629	80	4.9	0.54	157|246|287|301|857|948|1175|1487|1813|2180|2268|2534|2890|2934|3579|3685|3757|3758|3772|3786|4430|4481|4599|4648|4688|5031|5298|5581|5899|5914|6198|6506|6507|6518|6523|6533|6538|6539|6540|6546|6556|7275|8394|8522|9026|9051|9066|9107|9372|9844|9892|10332|10859|11006|11151|23301|26276|51479|53353|54453|54586|54795|55707|56990|57181|57403|57534|59283|59341|64127|64220|64581|66000|79767|79958|80131|…	GRK3|ALOX15|ANK2|ANXA1|CAV1|CD36|AP2S1|CTBP1|DRD2|ACSL1|FGR|FYN|GRIA1|GSN|CXCR2|ITGAV|KCNH2|KCNJ1|KCNJ15|KCNQ3|MYO1B|MSR1|MX1|MYO7B|NCF2|P2RY6|PI4KB|PRKCE|RALB|RARA|RPS6KB1|SLC1A2|SLC1A3|SLC2A5|SLC5A1|SLC6A6|SLC6A11|SLC6A12|SLC6A13|SLC8A1|SLC11A1|TUB|PIP5K1A|GAS7|HIP1R|PSTPIP1|SYT7|MTMR6|ZFYVE9|ELMO1|SNAP91|CLEC4M|LILRB1|LILRB4|CORO1A|EHBP1|VPS33B|ANKFY1|LRP1B|RIN2|EQTN|TRPM4|NECAP2|CDC42SE2|SLC3…	-6.4
GO Biological Processes	GO:0045087	innate immune response	19_GO:0044419 biological process involved in interspecies interaction between organisms	-9.7	2	7.1	30284	791	1629	87	5.3	0.56	104|301|639|714|820|1612|1672|2161|2204|2625|2635|2934|3437|3594|3665|3669|3824|4599|4688|4690|4938|5293|5537|5610|6039|6198|6280|6397|6556|6732|6814|7100|7474|7726|8349|9051|9482|9759|9830|9908|10097|10332|10333|10392|10584|11027|11126|11151|22861|22900|26057|26253|27179|27293|51127|54210|55061|55655|57724|64127|64581|78989|81790|83737|84329|89790|90865|117285|120224|129868|140885|146433|149708|…	ADARB1|ANXA1|PRDM1|C1QC|CAMP|DAPK1|DEFB1|F12|FCAR|GATA3|GBP3|GSN|IFIT3|IL12RB1|IRF7|ISG20|KLRD1|MX1|NCF2|NCK1|OAS1|PIK3CD|PPP6C|EIF2AK2|RNASE6|RPS6KB1|S100A9|SEC14L1|SLC11A1|SRPK1|STXBP3|TLR5|WNT5A|TRIM26|H2BC21|PSTPIP1|STX8|HDAC4|TRIM14|G3BP2|ACTR2|CLEC4M|TLR6|NOD1|COLEC10|LILRA2|CD160|CORO1A|NLRP1|CARD8|ANKRD17|CLEC4E|IL36A|SMPDL3B|TRIM17|TREM1|SUSD4|NLRP2|EPG5|NOD2|CLEC7A|COLEC11|RNF170|ITCH|H…	-6.3
GO Biological Processes	GO:0048812	neuron projection morphogenesis	19_GO:0032502 developmental process	-9.5	2.4	7.3	30284	498	1629	63	3.9	0.48	104|473|1139|1141|1496|1600|1630|1813|2043|2046|2048|2534|2625|2737|4660|4756|4781|4891|4909|5048|5080|5590|5800|5979|6383|6446|7474|7846|8522|9024|9252|9334|9369|9499|10381|10494|22854|22906|23077|23380|23405|23769|25987|26999|27255|51347|51761|54437|55740|57453|57679|57731|64218|66000|79006|80031|80128|84665|137970|221692|223117|285220|494470	ADARB1|RERE|CHRNA7|CHRNB2|CTNNA2|DAB1|DCC|DRD2|EPHA4|EPHA8|EPHB2|FYN|GATA3|GLI3|PPP1R12B|NEO1|NFIB|SLC11A2|NTF4|PAFAH1B1|PAX6|PRKCZ|PTPRO|RET|SDC2|SGK1|WNT5A|TUBA1A|GAS7|BRSK2|RPS6KA5|B4GALT5|NRXN3|MYOT|TUBB3|STK25|NTNG1|TRAK1|MYCBP2|SRGAP2|DICER1|FLRT1|TSKU|CYFIP2|CNTN6|TAOK3|ATP8A2|SEMA5B|ENAH|DSCAML1|ALS2|SPTBN4|SEMA4A|TMEM108|METRN|SEMA6D|TRIM46|MYPN|UNC5D|PHACTR1|SEMA3D|EPHA6|ARK2C	-6.2
GO Biological Processes	GO:0050865	regulation of cell activation	19_GO:0032501 multicellular organismal process	-9.3	2.1	7	30284	653	1629	75	4.6	0.52	301|399|472|639|857|920|941|944|945|1141|1268|1326|1493|2048|2241|2268|2302|2309|2534|2625|2737|3117|3142|3594|3662|3824|4004|4192|4208|4332|4690|5590|5618|5788|5914|6595|6597|6935|7133|7293|7474|8456|9173|9306|9580|9750|10333|10859|11006|11027|11126|11146|11151|11314|26276|30009|56603|56848|57162|57181|57678|64127|64581|81545|81704|83737|85480|90865|133396|140685|140885|257101|353514|441478|4418…	ANXA1|RHOH|ATM|PRDM1|CAV1|CD4|CD80|TNFSF8|CD33|CHRNB2|CNR1|MAP3K8|CTLA4|EPHB2|FER|FGR|FOXJ1|FOXO3|FYN|GATA3|GLI3|HLA-DQA1|HLX|IL12RB1|IRF4|KLRD1|LMO1|MDK|MEF2C|MNDA|NCK1|PRKCZ|PRLR|PTPRC|RARA|SMARCA2|SMARCA4|ZEB1|TNFRSF1B|TNFRSF4|WNT5A|FOXN1|IL1RL1|SOCS6|SOX13|RIPOR2|TLR6|LILRB1|LILRB4|LILRA2|CD160|GLMN|CORO1A|CD300A|VPS33B|TBX21|CYP26B1|SPHK2|PELI1|SLC39A10|GPAM|NOD2|CLEC7A|FBXO38|DOCK8|ITCH|TSL…	-6
GO Biological Processes	GO:0031175	neuron projection development	19_GO:0032502 developmental process	-9.2	2.1	6.9	30284	717	1629	80	4.9	0.54	104|116|473|1139|1141|1268|1496|1600|1630|1813|1861|2043|2046|2048|2534|2625|2737|4313|4660|4685|4756|4781|4891|4909|5048|5080|5590|5800|5979|6383|6446|7474|7846|8522|9024|9252|9334|9369|9499|9922|10381|10494|11075|11122|22854|22906|23077|23162|23380|23405|23769|25814|25987|26999|27255|51347|51761|54437|55607|55740|57453|57626|57679|57731|64218|66000|79006|80031|80128|84173|84665|120114|137970|17…	ADARB1|ADCYAP1|RERE|CHRNA7|CHRNB2|CNR1|CTNNA2|DAB1|DCC|DRD2|TOR1A|EPHA4|EPHA8|EPHB2|FYN|GATA3|GLI3|MMP2|PPP1R12B|NCAM2|NEO1|NFIB|SLC11A2|NTF4|PAFAH1B1|PAX6|PRKCZ|PTPRO|RET|SDC2|SGK1|WNT5A|TUBA1A|GAS7|BRSK2|RPS6KA5|B4GALT5|NRXN3|MYOT|IQSEC1|TUBB3|STK25|STMN2|PTPRT|NTNG1|TRAK1|MYCBP2|MAPK8IP3|SRGAP2|DICER1|FLRT1|ATXN10|TSKU|CYFIP2|CNTN6|TAOK3|ATP8A2|SEMA5B|PPP1R9A|ENAH|DSCAML1|KLHL1|ALS2|SPTBN4|SEM…	-6
GO Biological Processes	GO:0010975	regulation of neuron projection development	19_GO:0032502 developmental process	-9.2	2.4	7.2	30284	448	1629	58	3.6	0.46	653|1141|1268|1496|1600|1630|2043|2048|2534|2625|4192|4690|4756|4915|5048|5080|5770|5789|5800|5979|6280|6383|7474|8499|9024|9820|10494|10690|11075|22854|22906|23072|23077|23345|25791|25987|26037|26115|26153|27124|51761|53335|55714|55754|56965|57118|59341|79006|79625|80031|80128|80725|81545|120114|154141|157285|389658|401720	BMP5|CHRNB2|CNR1|CTNNA2|DAB1|DCC|EPHA4|EPHB2|FYN|GATA3|MDK|NCK1|NEO1|NTRK2|PAFAH1B1|PAX6|PTPN1|PTPRD|PTPRO|RET|S100A9|SDC2|WNT5A|PPFIA2|BRSK2|CUL7|STK25|FUT9|STMN2|NTNG1|TRAK1|HECW1|MYCBP2|SYNE1|NGEF|TSKU|SIPA1L1|TANC2|KIF26A|INPP5J|ATP8A2|BCL11A|TENM3|TMEM30A|PARP6|CAMK1D|TRPV4|METRN|NDNF|SEMA6D|TRIM46|SRCIN1|FBXO38|FAT3|MBOAT1|PRAG1|ALKAL1|FIGNL2	-6
GO Biological Processes	GO:0048667	cell morphogenesis involved in neuron differentiation	19_GO:0032502 developmental process	-9.2	2.4	7.1	30284	449	1629	58	3.6	0.46	104|473|1139|1141|1496|1600|1630|1813|2043|2046|2048|2534|2625|2737|4208|4756|4781|4891|5048|5080|5800|5979|6383|6507|6904|7474|9024|9252|9334|9369|9499|10381|10494|22854|22906|23077|25987|26999|27255|51761|54437|55740|57010|57453|57731|64218|79006|80031|80128|84665|92211|120114|137970|170961|221692|223117|285220|494470	ADARB1|RERE|CHRNA7|CHRNB2|CTNNA2|DAB1|DCC|DRD2|EPHA4|EPHA8|EPHB2|FYN|GATA3|GLI3|MEF2C|NEO1|NFIB|SLC11A2|PAFAH1B1|PAX6|PTPRO|RET|SDC2|SLC1A3|TBCD|WNT5A|BRSK2|RPS6KA5|B4GALT5|NRXN3|MYOT|TUBB3|STK25|NTNG1|TRAK1|MYCBP2|TSKU|CYFIP2|CNTN6|ATP8A2|SEMA5B|ENAH|CABP4|DSCAML1|SPTBN4|SEMA4A|METRN|SEMA6D|TRIM46|MYPN|CDHR1|FAT3|UNC5D|ANKRD24|PHACTR1|SEMA3D|EPHA6|ARK2C	-6
GO Biological Processes	GO:0002683	negative regulation of immune system process	19_GO:0002376 immune system process	-8.9	2.2	6.9	30284	564	1629	67	4.1	0.49	246|284|301|472|653|714|941|945|1268|1493|1588|1813|2241|2268|2302|2534|2737|3142|3313|3662|3824|4192|4332|4690|4938|5537|5788|5914|6397|6662|7043|8815|9140|9173|9306|9444|9750|10225|10333|10859|11006|11025|11027|11126|11146|11213|11314|22900|23151|27202|27293|30009|51208|55061|55666|57162|57678|63976|64127|83737|90865|133396|140685|148066|441478|441864|730249	ALOX15|ANGPT1|ANXA1|ATM|BMP5|C1QC|CD80|CD33|CNR1|CTLA4|CYP19A1|DRD2|FER|FGR|FOXJ1|FYN|GLI3|HLX|HSPA9|IRF4|KLRD1|MDK|MNDA|NCK1|OAS1|PPP6C|PTPRC|RARA|SEC14L1|SOX9|TGFB3|BANF1|ATG12|IL1RL1|SOCS6|QKI|RIPOR2|CD96|TLR6|LILRB1|LILRB4|LILRB3|LILRA2|CD160|GLMN|IRAK3|CD300A|CARD8|GRAMD4|C5AR2|SMPDL3B|TBX21|CLDN18|SUSD4|NPLOC4|PELI1|GPAM|PRDM16|NOD2|ITCH|IL33|IL31RA|ZBTB46|ZNRF4|NRARP|TARM1|ACOD1	-5.8
GO Biological Processes	GO:0051493	regulation of cytoskeleton organization	19_GO:0050789 regulation of biological process	-8.6	2.2	6.7	30284	539	1629	64	3.9	0.48	246|402|1496|1778|2039|2241|2934|4591|4690|4733|4771|5048|5581|5999|6050|6249|6280|6369|6624|6710|6904|7043|7046|7111|8477|8874|9026|9463|9639|9647|9750|9788|10174|10395|10615|11075|11151|11214|22899|23077|23122|23370|23406|25791|25978|26999|27124|51510|54551|54801|55435|57551|57704|57731|59341|81553|85415|91782|123720|128866|146057|163786|171024|256949	ALOX15|ARL2|CTNNA2|DYNC1H1|DMTN|FER|GSN|TRIM37|NCK1|DRG1|NF2|PAFAH1B1|PRKCE|RGS4|RNH1|CLIP1|S100A9|CCL24|FSCN1|SPTB|TBCD|TGFB3|TGFBR1|TMOD1|GPR65|ARHGEF7|HIP1R|PICK1|ARHGEF10|PPM1F|RIPOR2|MTSS1|SORBS3|DLC1|SPAG5|STMN2|CORO1A|AKAP13|ARHGEF15|MYCBP2|CLASP2|ARHGEF18|COTL1|NGEF|CHMP2B|CYFIP2|INPP5J|CHMP5|MAGEL2|HAUS6|AP1AR|TAOK1|GBA2|SPTBN4|TRPV4|CYRIA|RHPN2|CHMP7|WHAMM|CHMP4B|TTBK2|SASS6|SYNPO2|KANK3	-5.4
GO Biological Processes	GO:0016310	phosphorylation	19_GO:0009987 cellular process	-8.5	2.4	6.8	30284	433	1629	55	3.4	0.45	472|817|983|1196|1326|1487|1607|1612|2043|2048|2050|2241|2268|2534|4140|4145|4593|4915|5213|5293|5566|5581|5590|5596|5602|5610|5618|5914|5979|6198|6446|6732|7046|7294|7444|8526|8814|9024|9252|9451|9463|10000|10110|10114|10494|10595|11213|23085|23400|51347|57448|57551|65220|84451|146057	ATM|CAMK2D|CDK1|CLK2|MAP3K8|CTBP1|DGKB|DAPK1|EPHA4|EPHB2|EPHB4|FER|FGR|FYN|MARK3|MATK|MUSK|NTRK2|PFKM|PIK3CD|PRKACA|PRKCE|PRKCZ|MAPK4|MAPK10|EIF2AK2|PRLR|RARA|RET|RPS6KB1|SGK1|SRPK1|TGFBR1|TXK|VRK2|DGKE|CDKL1|BRSK2|RPS6KA5|EIF2AK3|PICK1|AKT3|SGK2|HIPK3|STK25|ERN2|IRAK3|ERC1|ATP13A2|TAOK3|BIRC6|TAOK1|NADK|MAP3K21|TTBK2	-5.4
GO Biological Processes	GO:0051336	regulation of hydrolase activity	19_GO:0065007 biological regulation	-8.5	2.3	6.8	30284	457	1629	57	3.5	0.46	29|116|341|402|578|841|1612|2043|2302|2934|3987|4208|4891|4915|4938|5269|5273|5329|5979|6280|6369|6657|7813|8394|8477|8874|9451|9639|9647|9750|10392|10395|11033|22861|22900|23151|23380|23400|23637|25791|26037|26086|26355|26999|50859|55031|55357|56616|57148|57186|57679|64786|81704|91662|121512|653145|107080638	ABR|ADCYAP1|APOC1|ARL2|BAK1|CASP8|DAPK1|EPHA4|FOXJ1|GSN|LIMS1|MEF2C|SLC11A2|NTRK2|OAS1|SERPINB6|SERPINB10|PLAUR|RET|S100A9|CCL24|SOX2|EVI5|PIP5K1A|GPR65|ARHGEF7|EIF2AK3|ARHGEF10|PPM1F|RIPOR2|NOD1|DLC1|ADAP1|NLRP1|CARD8|GRAMD4|SRGAP2|ATP13A2|RABGAP1|NGEF|SIPA1L1|GPSM1|FAM162A|CYFIP2|SPOCK3|USP47|TBC1D2|DIABLO|RALGAPB|RALGAPA2|ALS2|TBC1D15|DOCK8|NLRP12|FGD4|ANXA8|TBC1D7-LOC100130357	-5.4
GO Biological Processes	GO:0006468	protein phosphorylation	19_GO:0009987 cellular process	-8.4	2.4	6.8	30284	388	1629	51	3.1	0.43	472|817|983|1196|1326|1487|1612|2043|2048|2050|2241|2268|2534|4140|4145|4593|4915|5293|5566|5581|5590|5596|5602|5610|5618|5914|5979|6198|6446|6732|7046|7294|7444|8814|9024|9252|9451|9463|10000|10110|10114|10494|10595|11213|23085|23400|51347|57448|57551|84451|146057	ATM|CAMK2D|CDK1|CLK2|MAP3K8|CTBP1|DAPK1|EPHA4|EPHB2|EPHB4|FER|FGR|FYN|MARK3|MATK|MUSK|NTRK2|PIK3CD|PRKACA|PRKCE|PRKCZ|MAPK4|MAPK10|EIF2AK2|PRLR|RARA|RET|RPS6KB1|SGK1|SRPK1|TGFBR1|TXK|VRK2|CDKL1|BRSK2|RPS6KA5|EIF2AK3|PICK1|AKT3|SGK2|HIPK3|STK25|ERN2|IRAK3|ERC1|ATP13A2|TAOK3|BIRC6|TAOK1|MAP3K21|TTBK2	-5.4
GO Biological Processes	GO:0030036	actin cytoskeleton organization	19_GO:0009987 cellular process	-8.3	2.2	6.6	30284	546	1629	64	3.9	0.48	301|399|800|2036|2039|2241|2302|2620|2934|3993|4430|4604|4648|4690|4771|5048|5770|6624|6710|7111|7273|7456|8394|8407|9024|9026|9639|9788|9839|9844|9922|10097|10395|10529|10603|11151|11188|23370|23384|26037|29780|51778|54551|54566|55607|55740|57626|57731|59341|64236|79585|79767|79816|80725|80774|84033|84665|113622|121512|123720|221061|221692|257019|339768	ANXA1|RHOH|CALD1|EPB41L1|DMTN|FER|FOXJ1|GAS2|GSN|LLGL2|MYO1B|MYBPC1|MYO7B|NCK1|NF2|PAFAH1B1|PTPN1|FSCN1|SPTB|TMOD1|TTN|WIPF1|PIP5K1A|TAGLN2|BRSK2|HIP1R|ARHGEF10|MTSS1|ZEB2|ELMO1|IQSEC1|ACTR2|DLC1|NEBL|SH2B2|CORO1A|NISCH|ARHGEF18|SPECC1L|SIPA1L1|PARVB|MYOZ2|MAGEL2|EPB41L4B|PPP1R9A|ENAH|KLHL1|SPTBN4|TRPV4|PDLIM2|CORO7|ELMO3|TLE6|SRCIN1|LIMD2|OBSCN|MYPN|ADPRHL1|FGD4|WHAMM|FAM171A1|PHACTR1|FRMD3|ESPNL	-5.3
GO Biological Processes	GO:0030031	cell projection assembly	19_GO:0009987 cellular process	-8.2	2.3	6.7	30284	452	1629	56	3.4	0.45	2039|2302|2622|2934|3983|4690|5800|6624|7046|8394|8632|8655|8874|9148|9371|9788|9851|10097|22873|23380|25814|25981|26999|29070|29780|50807|51314|54970|55112|55172|55582|57096|63917|64518|65250|79819|79902|80217|84071|84074|84173|84962|93233|117177|121512|123720|138639|144132|145173|146057|147700|152206|154865|160762|283232|399949	DMTN|FOXJ1|GAS8|GSN|ABLIM1|NCK1|PTPRO|FSCN1|TGFBR1|PIP5K1A|DNAH17|DYNLL1|ARHGEF7|NEURL1|KIF3B|MTSS1|KIAA0753|ACTR2|DZIP1|SRGAP2|ATXN10|DNAH1|CYFIP2|CFAP263|PARVB|ASAP1|NME8|TTC12|DYNC2I1|DNAAF2|KIF27|RPGRIP1|GALNT11|TEKT3|CPLANE1|DNAI4|NUP85|CFAP43|ARMC2|QRICH2|ELMOD3|AJUBA|ODAD1|RAB3IP|FGD4|WHAMM|PTPDC1|DNHD1|B3GLCT|TTBK2|KLC3|CCDC13|IQUB|CCDC63|TMEM80|HOATZ	-5.2
Reactome Gene Sets	R-HSA-112316	Neuronal System		-8.2	2.5	6.7	30284	370	1629	49	3	0.42	111|783|1139|1141|1142|1145|1175|2036|2558|2743|2793|2890|3739|3744|3757|3758|3772|3776|3781|3786|5566|5575|5789|6506|6507|6538|6539|7278|7846|8499|8874|9066|9369|9379|9463|9568|9647|10381|26037|26251|27133|27163|54331|57576|57596|59283|60482|83988|347730	ADCY5|CACNB2|CHRNA7|CHRNB2|CHRNB3|CHRNE|AP2S1|EPB41L1|GABRA5|GLRB|GNGT2|GRIA1|KCNA4|KCNA10|KCNH2|KCNJ1|KCNJ15|KCNK2|KCNN2|KCNQ3|PRKACA|PRKAR1B|PTPRD|SLC1A2|SLC1A3|SLC6A11|SLC6A12|TUBA3C|TUBA1A|PPFIA2|ARHGEF7|SYT7|NRXN3|NRXN2|PICK1|GABBR2|PPM1F|TUBB3|SIPA1L1|KCNG2|KCNH5|NAAA|GNG2|KIF17|BEGAIN|CACNG8|SLC5A7|NCALD|LRRTM1	-5.2
GO Biological Processes	GO:0001819	positive regulation of cytokine production	19_GO:0032501 multicellular organismal process	-8.2	2.2	6.6	30284	514	1629	61	3.7	0.47	116|301|820|841|920|941|943|948|1813|2048|2268|2625|2867|3594|3662|3665|4192|4938|5144|5293|5590|5610|5788|5914|6284|6556|7100|7294|7474|8809|9173|9451|9590|10333|10392|10859|11027|11126|11146|11213|22861|22900|23633|26253|27086|27179|30009|54093|55655|56848|56919|57162|59341|64127|64581|79400|80342|85480|90865|91662|353514	ADCYAP1|ANXA1|CAMP|CASP8|CD4|CD80|TNFRSF8|CD36|DRD2|EPHB2|FGR|GATA3|FFAR2|IL12RB1|IRF4|IRF7|MDK|OAS1|PDE4D|PIK3CD|PRKCZ|EIF2AK2|PTPRC|RARA|S100A13|SLC11A1|TLR5|TXK|WNT5A|IL18R1|IL1RL1|EIF2AK3|AKAP12|TLR6|NOD1|LILRB1|LILRA2|CD160|GLMN|IRAK3|NLRP1|CARD8|KPNA6|CLEC4E|FOXP1|IL36A|TBX21|SETD4|NLRP2|SPHK2|DHX33|PELI1|TRPV4|NOD2|CLEC7A|NOX5|TRAF3IP3|TSLP|IL33|NLRP12|LILRA5	-5.2
GO Biological Processes	GO:0002764	immune response-regulating signaling pathway	19_GO:0002376 immune system process	-8.1	2.4	6.7	30284	395	1629	51	3.1	0.43	1|915|945|1493|2204|2215|2241|2268|2358|2533|2534|2625|2867|3665|3824|4208|4332|4669|4938|5144|5293|5581|5602|5788|7100|7294|7917|8891|10333|10392|10584|10603|10859|11006|11025|11027|11213|22861|22900|26253|27202|57724|64127|64581|78989|80342|81790|83737|257101|353514|441864	A1BG|CD3D|CD33|CTLA4|FCAR|FCGR3B|FER|FGR|FPR2|FYB1|FYN|GATA3|FFAR2|IRF7|KLRD1|MEF2C|MNDA|NAGLU|OAS1|PDE4D|PIK3CD|PRKCE|MAPK10|PTPRC|TLR5|TXK|BAG6|EIF2B3|TLR6|NOD1|COLEC10|SH2B2|LILRB1|LILRB4|LILRB3|LILRA2|IRAK3|NLRP1|CARD8|CLEC4E|C5AR2|EPG5|NOD2|CLEC7A|COLEC11|TRAF3IP3|RNF170|ITCH|ZNF683|LILRA5|TARM1	-5.2
GO Biological Processes	GO:0006897	endocytosis	19_GO:0051179 localization	-8	2.2	6.5	30284	508	1629	60	3.7	0.47	157|246|287|301|857|948|1175|1487|1813|2268|2534|2890|2934|3579|3685|3786|4430|4481|4599|4648|4688|5031|5298|5581|5899|5914|6556|7275|8394|8522|9026|9051|9066|9107|9372|9844|9892|10332|10859|11006|11151|23301|26276|51479|53353|54453|54586|55707|56990|57403|57534|59283|64127|64581|66000|79767|79958|83737|115677|347730	GRK3|ALOX15|ANK2|ANXA1|CAV1|CD36|AP2S1|CTBP1|DRD2|FGR|FYN|GRIA1|GSN|CXCR2|ITGAV|KCNQ3|MYO1B|MSR1|MX1|MYO7B|NCF2|P2RY6|PI4KB|PRKCE|RALB|RARA|SLC11A1|TUB|PIP5K1A|GAS7|HIP1R|PSTPIP1|SYT7|MTMR6|ZFYVE9|ELMO1|SNAP91|CLEC4M|LILRB1|LILRB4|CORO1A|EHBP1|VPS33B|ANKFY1|LRP1B|RIN2|EQTN|NECAP2|CDC42SE2|RAB22A|MIB1|CACNG8|NOD2|CLEC7A|TMEM108|ELMO3|DENND1C|ITCH|NOSTRIN|LRRTM1	-5.1
GO Biological Processes	GO:0051249	regulation of lymphocyte activation	19_GO:0002376 immune system process	-8	2.2	6.5	30284	521	1629	61	3.7	0.47	301|399|472|639|857|920|941|944|1141|1326|1493|2048|2268|2302|2309|2534|2625|2737|3117|3142|3594|3662|3824|4004|4192|4208|4332|4690|5590|5618|5788|5914|6595|6597|6935|7133|7293|8456|9306|9580|9750|10859|11006|11126|11146|11151|11314|30009|56603|57162|57181|57678|64127|64581|81545|81704|83737|140885|257101|441478|441864	ANXA1|RHOH|ATM|PRDM1|CAV1|CD4|CD80|TNFSF8|CHRNB2|MAP3K8|CTLA4|EPHB2|FGR|FOXJ1|FOXO3|FYN|GATA3|GLI3|HLA-DQA1|HLX|IL12RB1|IRF4|KLRD1|LMO1|MDK|MEF2C|MNDA|NCK1|PRKCZ|PRLR|PTPRC|RARA|SMARCA2|SMARCA4|ZEB1|TNFRSF1B|TNFRSF4|FOXN1|SOCS6|SOX13|RIPOR2|LILRB1|LILRB4|CD160|GLMN|CORO1A|CD300A|TBX21|CYP26B1|PELI1|SLC39A10|GPAM|NOD2|CLEC7A|FBXO38|DOCK8|ITCH|SIRPA|ZNF683|NRARP|TARM1	-5
GO Biological Processes	GO:1902903	regulation of supramolecular fiber organization	19_GO:0050789 regulation of biological process	-7.9	2.4	6.5	30284	402	1629	51	3.1	0.43	246|402|1139|1496|2039|2241|2934|4690|4733|4771|5581|5999|6050|6249|6369|6710|6904|7043|7046|7111|8477|8874|9026|9463|9639|9647|9788|10174|10395|11075|11151|11214|22899|23122|23370|23406|26999|27124|54551|54801|55435|57551|57704|57731|59341|81553|85415|123720|146057|171024|256949	ALOX15|ARL2|CHRNA7|CTNNA2|DMTN|FER|GSN|NCK1|DRG1|NF2|PRKCE|RGS4|RNH1|CLIP1|CCL24|SPTB|TBCD|TGFB3|TGFBR1|TMOD1|GPR65|ARHGEF7|HIP1R|PICK1|ARHGEF10|PPM1F|MTSS1|SORBS3|DLC1|STMN2|CORO1A|AKAP13|ARHGEF15|CLASP2|ARHGEF18|COTL1|CYFIP2|INPP5J|MAGEL2|HAUS6|AP1AR|TAOK1|GBA2|SPTBN4|TRPV4|CYRIA|RHPN2|WHAMM|TTBK2|SYNPO2|KANK3	-5
Reactome Gene Sets	R-HSA-1280215	Cytokine Signaling in Immune system		-7.9	2	6.3	30284	651	1629	71	4.4	0.51	240|246|301|920|941|943|944|948|983|1234|1326|1441|2309|2625|2635|3117|3313|3437|3594|3662|3665|3669|3977|4208|4313|4507|4599|4927|5566|5602|5610|5618|5687|5689|5706|5770|5782|5903|6597|6624|6657|6935|7133|7278|7293|7726|7846|8809|9173|9252|9306|9451|9830|10000|10381|10392|10762|11213|27178|27179|51127|57162|64127|79902|80128|85480|90865|133396|282617|402569|414062	ALOX5|ALOX15|ANXA1|CD4|CD80|TNFRSF8|TNFSF8|CD36|CDK1|CCR5|MAP3K8|CSF3R|FOXO3|GATA3|GBP3|HLA-DQA1|HSPA9|IFIT3|IL12RB1|IRF4|IRF7|ISG20|LIFR|MEF2C|MMP2|MTAP|MX1|NUP88|PRKACA|MAPK10|EIF2AK2|PRLR|PSMA6|PSMB1|PSMC6|PTPN1|PTPN12|RANBP2|SMARCA4|FSCN1|SOX2|ZEB1|TNFRSF1B|TUBA3C|TNFRSF4|TRIM26|TUBA1A|IL18R1|IL1RL1|RPS6KA5|SOCS6|EIF2AK3|TRIM14|AKT3|TUBB3|NOD1|NUP50|IRAK3|IL37|IL36A|TRIM17|PELI1|NOD2|NUP85|TR…	-5
GO Biological Processes	GO:0120031	plasma membrane bounded cell projection assembly	19_GO:0009987 cellular process	-7.8	2.3	6.5	30284	439	1629	54	3.3	0.44	2039|2302|2622|2934|3983|4690|5800|6624|7046|8394|8632|8655|8874|9148|9371|9788|9851|10097|22873|23380|25814|25981|29070|29780|50807|51314|54970|55112|55172|55582|57096|63917|64518|65250|79819|79902|80217|84071|84173|84962|93233|117177|121512|123720|138639|144132|145173|146057|147700|152206|154865|160762|283232|399949	DMTN|FOXJ1|GAS8|GSN|ABLIM1|NCK1|PTPRO|FSCN1|TGFBR1|PIP5K1A|DNAH17|DYNLL1|ARHGEF7|NEURL1|KIF3B|MTSS1|KIAA0753|ACTR2|DZIP1|SRGAP2|ATXN10|DNAH1|CFAP263|PARVB|ASAP1|NME8|TTC12|DYNC2I1|DNAAF2|KIF27|RPGRIP1|GALNT11|TEKT3|CPLANE1|DNAI4|NUP85|CFAP43|ARMC2|ELMOD3|AJUBA|ODAD1|RAB3IP|FGD4|WHAMM|PTPDC1|DNHD1|B3GLCT|TTBK2|KLC3|CCDC13|IQUB|CCDC63|TMEM80|HOATZ	-5
GO Biological Processes	GO:0006954	inflammatory response	19_GO:0050896 response to stimulus	-7.8	2.1	6.3	30284	577	1629	65	4	0.48	240|246|301|623|669|820|841|948|1036|1234|2161|2215|2358|2625|2867|2908|3269|3516|3579|4192|4669|5293|5423|5590|6280|6369|6556|6846|7100|7133|7293|7474|8809|9051|9173|9252|9734|9759|9830|9839|10014|10225|10312|10333|10392|22861|22900|27178|27179|27202|27293|54093|55655|56603|57118|57724|59340|64386|64581|83737|90865|133396|146433|414062|730249	ALOX5|ALOX15|ANXA1|BDKRB1|BPGM|CAMP|CASP8|CD36|CDO1|CCR5|F12|FCGR3B|FPR2|GATA3|FFAR2|NR3C1|HRH1|RBPJ|CXCR2|MDK|NAGLU|PIK3CD|POLB|PRKCZ|S100A9|CCL24|SLC11A1|XCL2|TLR5|TNFRSF1B|TNFRSF4|WNT5A|IL18R1|PSTPIP1|IL1RL1|RPS6KA5|HDAC9|HDAC4|TRIM14|ZEB2|HDAC5|CD96|TCIRG1|TLR6|NOD1|NLRP1|CARD8|IL37|IL36A|C5AR2|SMPDL3B|SETD4|NLRP2|CYP26B1|CAMK1D|EPG5|HRH4|MMP25|CLEC7A|ITCH|IL33|IL31RA|IL34|CCL3L3|ACOD1	-4.9
GO Biological Processes	GO:0050863	regulation of T cell activation	19_GO:0002376 immune system process	-7.7	2.4	6.5	30284	395	1629	50	3.1	0.43	301|399|639|857|920|941|944|1326|1493|2302|2309|2534|2625|2737|3117|3142|3594|3662|4004|4192|4690|5590|5788|5914|6595|6597|6935|7133|8456|9306|9580|9750|10859|11006|11126|11146|11151|11314|30009|56603|57162|57678|64127|81545|81704|83737|140885|257101|441478|441864	ANXA1|RHOH|PRDM1|CAV1|CD4|CD80|TNFSF8|MAP3K8|CTLA4|FOXJ1|FOXO3|FYN|GATA3|GLI3|HLA-DQA1|HLX|IL12RB1|IRF4|LMO1|MDK|NCK1|PRKCZ|PTPRC|RARA|SMARCA2|SMARCA4|ZEB1|TNFRSF1B|FOXN1|SOCS6|SOX13|RIPOR2|LILRB1|LILRB4|CD160|GLMN|CORO1A|CD300A|TBX21|CYP26B1|PELI1|GPAM|NOD2|FBXO38|DOCK8|ITCH|SIRPA|ZNF683|NRARP|TARM1	-4.9
GO Biological Processes	GO:0050804	modulation of chemical synaptic transmission	19_GO:0050789 regulation of biological process	-7.7	2.2	6.3	30284	518	1629	60	3.7	0.47	29|817|1139|1141|1142|1268|1630|1813|2043|2048|2534|2890|2893|2914|2918|3269|3351|3776|3786|4208|4756|4909|4915|4920|5048|5413|5566|5575|5581|5590|5789|5914|5999|6198|6507|6533|7474|8499|8526|9066|9148|9379|9463|9590|9627|10718|22854|23345|23621|25978|26037|55607|57231|59283|66000|84502|85445|134957|259232|347730	ABR|CAMK2D|CHRNA7|CHRNB2|CHRNB3|CNR1|DCC|DRD2|EPHA4|EPHB2|FYN|GRIA1|GRIA4|GRM4|GRM8|HRH1|HTR1B|KCNK2|KCNQ3|MEF2C|NEO1|NTF4|NTRK2|ROR2|PAFAH1B1|SEPTIN5|PRKACA|PRKAR1B|PRKCE|PRKCZ|PTPRD|RARA|RGS4|RPS6KB1|SLC1A3|SLC6A6|WNT5A|PPFIA2|DGKE|SYT7|NEURL1|NRXN2|PICK1|AKAP12|SNCAIP|NRG3|NTNG1|SYNE1|BACE1|CHMP2B|SIPA1L1|PPP1R9A|SNX14|CACNG8|TMEM108|JPH4|CNTNAP4|STXBP5|NALCN|LRRTM1	-4.8
GO Biological Processes	GO:0099177	regulation of trans-synaptic signaling	19_GO:0050789 regulation of biological process	-7.6	2.1	6.3	30284	519	1629	60	3.7	0.47	29|817|1139|1141|1142|1268|1630|1813|2043|2048|2534|2890|2893|2914|2918|3269|3351|3776|3786|4208|4756|4909|4915|4920|5048|5413|5566|5575|5581|5590|5789|5914|5999|6198|6507|6533|7474|8499|8526|9066|9148|9379|9463|9590|9627|10718|22854|23345|23621|25978|26037|55607|57231|59283|66000|84502|85445|134957|259232|347730	ABR|CAMK2D|CHRNA7|CHRNB2|CHRNB3|CNR1|DCC|DRD2|EPHA4|EPHB2|FYN|GRIA1|GRIA4|GRM4|GRM8|HRH1|HTR1B|KCNK2|KCNQ3|MEF2C|NEO1|NTF4|NTRK2|ROR2|PAFAH1B1|SEPTIN5|PRKACA|PRKAR1B|PRKCE|PRKCZ|PTPRD|RARA|RGS4|RPS6KB1|SLC1A3|SLC6A6|WNT5A|PPFIA2|DGKE|SYT7|NEURL1|NRXN2|PICK1|AKAP12|SNCAIP|NRG3|NTNG1|SYNE1|BACE1|CHMP2B|SIPA1L1|PPP1R9A|SNX14|CACNG8|TMEM108|JPH4|CNTNAP4|STXBP5|NALCN|LRRTM1	-4.8
GO Biological Processes	GO:0043408	regulation of MAPK cascade	19_GO:0050896 response to stimulus	-7.6	2	6.2	30284	662	1629	71	4.4	0.51	116|152|242|246|284|846|857|920|948|1139|1813|2043|2046|2048|2246|2358|2914|4208|4771|4915|5031|5048|5581|5590|5610|5770|5788|5801|5979|6657|7043|7444|7474|8312|9365|9590|9770|10114|10174|10333|10392|10494|11006|11213|11314|23162|23533|29937|51347|54550|56919|56981|57551|59340|59341|64127|64802|81848|83737|84766|91662|140885|146433|154043|200734|283455|341152|353514|387129|389658|399473	ADCYAP1|ADRA2C|ALOX12B|ALOX15|ANGPT1|CASR|CAV1|CD4|CD36|CHRNA7|DRD2|EPHA4|EPHA8|EPHB2|FGF1|FPR2|GRM4|MEF2C|NF2|NTRK2|P2RY6|PAFAH1B1|PRKCE|PRKCZ|EIF2AK2|PTPN1|PTPRC|PTPRR|RET|SOX2|TGFB3|VRK2|WNT5A|AXIN1|KL|AKAP12|RASSF2|HIPK3|SORBS3|TLR6|NOD1|STK25|LILRB4|IRAK3|CD300A|MAPK8IP3|PIK3R5|NENF|TAOK3|NECAB2|DHX33|PRDM11|TAOK1|HRH4|TRPV4|NOD2|NMNAT1|SPRY4|ITCH|CRACR2A|NLRP12|SIRPA|IL34|CNKSR3|SPRED2|KSR2…	-4.8
GO Biological Processes	GO:0044089	positive regulation of cellular component biogenesis	19_GO:0048518 positive regulation of biological process	-7.5	2.1	6.2	30284	512	1629	59	3.6	0.46	40|246|402|472|578|857|948|1778|2048|2241|3987|4690|4733|4771|4915|5581|5706|5789|5899|6249|6369|6624|6662|7043|7046|8477|9026|9148|9639|9647|9750|9788|9898|9908|10097|10174|10333|10615|10807|22873|22899|23122|23400|23514|23769|50807|55062|56919|64218|64581|79837|84962|117177|122664|143098|158038|163786|171024|347730	ASIC2|ALOX15|ARL2|ATM|BAK1|CAV1|CD36|DYNC1H1|EPHB2|FER|LIMS1|NCK1|DRG1|NF2|NTRK2|PRKCE|PSMC6|PTPRD|RALB|CLIP1|CCL24|FSCN1|SOX9|TGFB3|TGFBR1|GPR65|HIP1R|NEURL1|ARHGEF10|PPM1F|RIPOR2|MTSS1|UBAP2L|G3BP2|ACTR2|SORBS3|TLR6|SPAG5|ENTR1|DZIP1|ARHGEF15|CLASP2|ATP13A2|SPIDR|FLRT1|ASAP1|WIPI1|DHX33|SEMA4A|CLEC7A|PIP4K2C|AJUBA|RAB3IP|TPPP2|MPP7|LINGO2|SASS6|SYNPO2|LRRTM1	-4.7
GO Biological Processes	GO:0000226	microtubule cytoskeleton organization	19_GO:0009987 cellular process	-7.4	2.1	6.1	30284	578	1629	64	3.9	0.48	402|891|983|1778|2241|2302|2622|3837|3993|4140|4957|5048|5080|5590|6249|6904|7278|7846|8312|8632|9024|9148|9371|9639|9820|9851|10381|10540|10615|11075|22873|22981|23122|23224|23380|25981|26086|54462|54801|54970|55172|57519|57551|59341|79816|79819|80128|80217|83473|84071|93233|114327|122664|146057|152206|158135|160762|163786|260334|284403|399693|399949|401720|729440	ARL2|CCNB1|CDK1|DYNC1H1|FER|FOXJ1|GAS8|KPNB1|LLGL2|MARK3|ODF2|PAFAH1B1|PAX6|PRKCZ|CLIP1|TBCD|TUBA3C|TUBA1A|AXIN1|DNAH17|BRSK2|NEURL1|KIF3B|ARHGEF10|CUL7|KIAA0753|TUBB3|DCTN2|SPAG5|STMN2|DZIP1|NINL|CLASP2|SYNE2|SRGAP2|DNAH1|GPSM1|CCSER2|HAUS6|TTC12|DNAAF2|STARD9|TAOK1|TRPV4|TLE6|DNAI4|TRIM46|CFAP43|KATNAL2|ARMC2|ODAD1|EFHC1|TPPP2|TTBK2|CCDC13|TTLL11|CCDC63|SASS6|TUBB8B|WDR62|CCDC187|HOATZ|FIGNL2|C…	-4.6
GO Biological Processes	GO:0034330	cell junction organization	19_GO:0009987 cellular process	-7.4	2.1	6.1	30284	566	1629	63	3.9	0.48	40|287|402|714|783|1006|1016|1139|1813|2043|2048|2241|2534|2558|2743|2890|3987|4593|4771|4774|5362|5789|5800|6624|6710|6904|7043|7474|7846|8394|8499|8874|9026|9379|9463|9499|9788|10395|10718|22854|23085|23122|23380|23544|26285|27255|28513|51208|51564|55740|56125|57679|57731|59341|66000|80725|84962|85461|123720|143098|143162|266977|347730	ASIC2|ANK2|ARL2|C1QC|CACNB2|CDH8|CDH18|CHRNA7|DRD2|EPHA4|EPHB2|FER|FYN|GABRA5|GLRB|GRIA1|LIMS1|MUSK|NF2|NFIA|PLXNA2|PTPRD|PTPRO|FSCN1|SPTB|TBCD|TGFB3|WNT5A|TUBA1A|PIP5K1A|PPFIA2|ARHGEF7|HIP1R|NRXN2|PICK1|MYOT|MTSS1|DLC1|NRG3|NTNG1|ERC1|CLASP2|SRGAP2|SEZ6L|CLDN17|CNTN6|CDH19|CLDN18|HDAC7|ENAH|PCDHB11|ALS2|SPTBN4|TRPV4|TMEM108|SRCIN1|AJUBA|TANC1|WHAMM|MPP7|FRMPD2|ADGRF1|LRRTM1	-4.6
GO Biological Processes	GO:0032970	regulation of actin filament-based process	19_GO:0050789 regulation of biological process	-7.2	2.3	6.2	30284	398	1629	49	3	0.42	246|287|817|857|1496|2039|2241|2934|4690|4771|5144|5581|5999|6050|6369|6624|6710|7043|7046|7111|8477|9026|9463|9639|9647|9788|9839|10174|10395|11151|11214|22899|23122|23370|23406|25791|26999|54551|54795|55435|57551|57704|57731|81553|85415|122786|123720|171024|256949	ALOX15|ANK2|CAMK2D|CAV1|CTNNA2|DMTN|FER|GSN|NCK1|NF2|PDE4D|PRKCE|RGS4|RNH1|CCL24|FSCN1|SPTB|TGFB3|TGFBR1|TMOD1|GPR65|HIP1R|PICK1|ARHGEF10|PPM1F|MTSS1|ZEB2|SORBS3|DLC1|CORO1A|AKAP13|ARHGEF15|CLASP2|ARHGEF18|COTL1|NGEF|CYFIP2|MAGEL2|TRPM4|AP1AR|TAOK1|GBA2|SPTBN4|CYRIA|RHPN2|FRMD6|WHAMM|SYNPO2|KANK3	-4.4
GO Biological Processes	GO:0051345	positive regulation of hydrolase activity	19_GO:0065007 biological regulation	-7.2	2.6	6.3	30284	271	1629	38	2.3	0.37	29|116|578|841|1612|2043|2302|2934|3987|4208|4891|5979|6280|6369|7813|8394|8477|8874|9451|9639|9647|10392|10395|22861|22900|23151|23380|26037|26355|26999|55357|56616|57148|57186|57679|81704|91662|107080638	ABR|ADCYAP1|BAK1|CASP8|DAPK1|EPHA4|FOXJ1|GSN|LIMS1|MEF2C|SLC11A2|RET|S100A9|CCL24|EVI5|PIP5K1A|GPR65|ARHGEF7|EIF2AK3|ARHGEF10|PPM1F|NOD1|DLC1|NLRP1|CARD8|GRAMD4|SRGAP2|SIPA1L1|FAM162A|CYFIP2|TBC1D2|DIABLO|RALGAPB|RALGAPA2|ALS2|DOCK8|NLRP12|TBC1D7-LOC100130357	-4.4
GO Biological Processes	GO:0045321	leukocyte activation	19_GO:0002376 immune system process	-7.1	2	6	30284	626	1629	67	4.1	0.49	301|399|472|578|820|841|915|920|941|944|962|1141|2048|2204|2534|2625|2737|3142|3516|3579|3662|4192|4208|4669|4690|4783|5293|5581|5788|6284|6482|6556|6814|7293|7551|7917|8456|8809|9580|9730|9734|9759|10014|10312|10320|10333|10859|11027|11151|26253|27086|30009|56603|57089|57162|57678|57705|64218|64581|80031|81704|83737|84766|90865|140685|222487|441478	ANXA1|RHOH|ATM|BAK1|CAMP|CASP8|CD3D|CD4|CD80|TNFSF8|CD48|CHRNB2|EPHB2|FCAR|FYN|GATA3|GLI3|HLX|RBPJ|CXCR2|IRF4|MDK|MEF2C|NAGLU|NCK1|NFIL3|PIK3CD|PRKCE|PTPRC|S100A13|ST3GAL1|SLC11A1|STXBP3|TNFRSF4|ZNF3|BAG6|FOXN1|IL18R1|SOX13|DCAF1|HDAC9|HDAC4|HDAC5|TCIRG1|IKZF1|TLR6|LILRB1|LILRA2|CORO1A|CLEC4E|FOXP1|TBX21|CYP26B1|ENTPD7|PELI1|GPAM|WDFY4|SEMA4A|CLEC7A|SEMA6D|DOCK8|ITCH|CRACR2A|IL33|ZBTB46|ADGRG3|NR…	-4.4
GO Biological Processes	GO:0002831	regulation of response to biotic stimulus	19_GO:0050896 response to stimulus	-7.1	2	6	30284	576	1629	63	3.9	0.48	841|857|948|1612|1813|2268|2358|2534|2627|2867|3093|3594|3662|3665|3824|4332|4669|4938|5537|5581|5610|5770|6280|6397|7100|7294|7474|8815|9140|10225|10333|10392|10584|10859|11027|11126|11213|11314|22861|22900|22978|23151|26057|26253|27086|27293|54476|55061|55666|56919|57162|57724|64127|64581|78989|80342|81545|81790|83737|117285|140885|148066|730249	CASP8|CAV1|CD36|DAPK1|DRD2|FGR|FPR2|FYN|GATA6|FFAR2|UBE2K|IL12RB1|IRF4|IRF7|KLRD1|MNDA|NAGLU|OAS1|PPP6C|PRKCE|EIF2AK2|PTPN1|S100A9|SEC14L1|TLR5|TXK|WNT5A|BANF1|ATG12|CD96|TLR6|NOD1|COLEC10|LILRB1|LILRA2|CD160|IRAK3|CD300A|NLRP1|CARD8|NT5C2|GRAMD4|ANKRD17|CLEC4E|FOXP1|SMPDL3B|RNF216|SUSD4|NPLOC4|DHX33|PELI1|EPG5|NOD2|CLEC7A|COLEC11|TRAF3IP3|FBXO38|RNF170|ITCH|DEFB118|SIRPA|ZNRF4|ACOD1	-4.4
GO Biological Processes	GO:0110053	regulation of actin filament organization	19_GO:0050789 regulation of biological process	-7.1	2.6	6.3	30284	273	1629	38	2.3	0.37	246|1496|2039|2241|2934|4690|4771|5581|5999|6050|6369|6710|7043|7046|7111|8477|9026|9463|9639|9647|9788|10174|10395|11151|22899|23122|23370|23406|26999|54551|55435|57704|57731|81553|85415|123720|171024|256949	ALOX15|CTNNA2|DMTN|FER|GSN|NCK1|NF2|PRKCE|RGS4|RNH1|CCL24|SPTB|TGFB3|TGFBR1|TMOD1|GPR65|HIP1R|PICK1|ARHGEF10|PPM1F|MTSS1|SORBS3|DLC1|CORO1A|ARHGEF15|CLASP2|ARHGEF18|COTL1|CYFIP2|MAGEL2|AP1AR|GBA2|SPTBN4|CYRIA|RHPN2|WHAMM|SYNPO2|KANK3	-4.4
GO Biological Processes	GO:0050778	positive regulation of immune response	19_GO:0002376 immune system process	-7	1.9	5.9	30284	684	1629	71	4.4	0.51	301|714|857|909|915|920|941|948|1268|1493|2268|2358|2533|2534|2625|2867|3093|3117|3142|3594|3665|3824|4208|4332|4669|4938|5144|5293|5581|5590|5788|5914|6556|7100|7294|7474|7917|8809|8891|10333|10392|10584|10603|10859|11027|11126|11213|22861|22900|26057|26253|27086|27202|30009|55061|56848|56919|57162|57181|57724|64127|64581|78989|80342|81545|81790|83737|90865|257101|282617|730249	ANXA1|C1QC|CAV1|CD1A|CD3D|CD4|CD80|CD36|CNR1|CTLA4|FGR|FPR2|FYB1|FYN|GATA3|FFAR2|UBE2K|HLA-DQA1|HLX|IL12RB1|IRF7|KLRD1|MEF2C|MNDA|NAGLU|OAS1|PDE4D|PIK3CD|PRKCE|PRKCZ|PTPRC|RARA|SLC11A1|TLR5|TXK|WNT5A|BAG6|IL18R1|EIF2B3|TLR6|NOD1|COLEC10|SH2B2|LILRB1|LILRA2|CD160|IRAK3|NLRP1|CARD8|ANKRD17|CLEC4E|FOXP1|C5AR2|TBX21|SUSD4|SPHK2|DHX33|PELI1|SLC39A10|EPG5|NOD2|CLEC7A|COLEC11|TRAF3IP3|FBXO38|RNF170|ITCH…	-4.3
GO Biological Processes	GO:0000165	MAPK cascade	19_GO:0050896 response to stimulus	-7	2.8	6.3	30284	221	1629	33	2	0.35	846|857|948|983|1234|1326|2887|3685|4208|4771|5048|5581|5596|5602|5774|5788|5979|6662|7474|10044|10174|10392|11214|23162|25780|29937|51347|64127|84451|91662|133396|283455|646643	CASR|CAV1|CD36|CDK1|CCR5|MAP3K8|GRB10|ITGAV|MEF2C|NF2|PAFAH1B1|PRKCE|MAPK4|MAPK10|PTPN3|PTPRC|RET|SOX9|WNT5A|SH2D3C|SORBS3|NOD1|AKAP13|MAPK8IP3|RASGRP3|NENF|TAOK3|NOD2|MAP3K21|NLRP12|IL31RA|KSR2|SBK2	-4.3
GO Biological Processes	GO:0019221	cytokine-mediated signaling pathway	19_GO:0050896 response to stimulus	-6.9	2.2	6	30284	431	1629	51	3.1	0.43	857|920|1234|1441|2043|2046|2048|2050|2180|2241|2309|3579|3594|3665|3977|3987|4593|4599|4915|4920|4938|5566|5618|5979|6369|6846|7133|7293|8809|9173|9252|9759|10603|10859|11006|11025|11027|11213|27178|27179|57724|79092|85480|90865|122809|133396|146433|282617|285220|353514|414062	CAV1|CD4|CCR5|CSF3R|EPHA4|EPHA8|EPHB2|EPHB4|ACSL1|FER|FOXO3|CXCR2|IL12RB1|IRF7|LIFR|LIMS1|MUSK|MX1|NTRK2|ROR2|OAS1|PRKACA|PRLR|RET|CCL24|XCL2|TNFRSF1B|TNFRSF4|IL18R1|IL1RL1|RPS6KA5|HDAC4|SH2B2|LILRB1|LILRB4|LILRB3|LILRA2|IRAK3|IL37|IL36A|EPG5|CARD14|TSLP|IL33|SOCS4|IL31RA|IL34|IFNL3|EPHA6|LILRA5|CCL3L3	-4.2
GO Biological Processes	GO:0071396	cellular response to lipid	19_GO:0050896 response to stimulus	-6.9	2	5.9	30284	546	1629	60	3.7	0.47	111|301|472|820|846|941|948|1234|1813|2048|2204|2309|2635|2867|2908|3776|4208|4306|4313|4656|5031|5080|5465|5467|5581|5914|5979|6096|6198|6446|6662|7100|7133|7474|9516|10014|10474|10859|11213|23097|27178|27179|51510|54206|54331|54762|55022|55625|56603|56848|56937|57655|64127|64754|84649|130497|196541|257101|339479|730249	ADCY5|ANXA1|ATM|CAMP|CASR|CD80|CD36|CCR5|DRD2|EPHB2|FCAR|FOXO3|GBP3|FFAR2|NR3C1|KCNK2|MEF2C|NR3C2|MMP2|MYOG|P2RY6|PAX6|PPARA|PPARD|PRKCE|RARA|RET|RORB|RPS6KB1|SGK1|SOX9|TLR5|TNFRSF1B|WNT5A|LITAF|HDAC5|TADA3|LILRB1|IRAK3|CDK19|IL37|IL36A|CHMP5|ERRFI1|GNG2|GRAMD1C|PID1|ZDHHC7|CYP26B1|SPHK2|PMEPA1|GRAMD1A|NOD2|SMYD3|DGAT2|OSR1|METTL21C|ZNF683|BRINP3|ACOD1	-4.2
GO Biological Processes	GO:0043087	regulation of GTPase activity	19_GO:0065007 biological regulation	-6.8	3	6.4	30284	172	1629	28	1.7	0.32	29|116|402|2043|2302|3987|4915|6369|7813|8394|8477|8874|9639|9750|11033|23380|23637|25791|26037|26086|55357|57148|57186|57679|64786|81704|121512|107080638	ABR|ADCYAP1|ARL2|EPHA4|FOXJ1|LIMS1|NTRK2|CCL24|EVI5|PIP5K1A|GPR65|ARHGEF7|ARHGEF10|RIPOR2|ADAP1|SRGAP2|RABGAP1|NGEF|SIPA1L1|GPSM1|TBC1D2|RALGAPB|RALGAPA2|ALS2|TBC1D15|DOCK8|FGD4|TBC1D7-LOC100130357	-4.1
GO Biological Processes	GO:0050807	regulation of synapse organization	19_GO:0050789 regulation of biological process	-6.8	2.4	6	30284	315	1629	41	2.5	0.39	40|1006|1141|1496|1600|1813|2043|2048|2534|4208|4593|4915|4920|5048|5770|5789|5800|7474|7846|8499|9148|9252|9379|9844|11122|22899|23077|23769|25791|25978|26037|26115|26999|50807|55209|64218|80725|85461|116987|158038|347730	ASIC2|CDH8|CHRNB2|CTNNA2|DAB1|DRD2|EPHA4|EPHB2|FYN|MEF2C|MUSK|NTRK2|ROR2|PAFAH1B1|PTPN1|PTPRD|PTPRO|WNT5A|TUBA1A|PPFIA2|NEURL1|RPS6KA5|NRXN2|ELMO1|PTPRT|ARHGEF15|MYCBP2|FLRT1|NGEF|CHMP2B|SIPA1L1|TANC2|CYFIP2|ASAP1|SETD5|SEMA4A|SRCIN1|TANC1|AGAP1|LINGO2|LRRTM1	-4.1
GO Biological Processes	GO:0031349	positive regulation of defense response	19_GO:0048518 positive regulation of biological process	-6.7	2.2	5.9	30284	449	1629	52	3.2	0.44	838|857|948|1268|1326|2358|2534|2635|2867|3093|3665|3824|4192|4208|4332|4669|4862|4938|5581|6280|6369|7100|7294|7474|8840|9173|10333|10392|10584|11027|11126|11213|22861|22900|26057|26253|54093|56919|57162|57724|59341|64127|64581|78989|80342|81790|83737|85480|90865|91662|353514|730249	CASP5|CAV1|CD36|CNR1|MAP3K8|FPR2|FYN|GBP3|FFAR2|UBE2K|IRF7|KLRD1|MDK|MEF2C|MNDA|NAGLU|NPAS2|OAS1|PRKCE|S100A9|CCL24|TLR5|TXK|WNT5A|CCN4|IL1RL1|TLR6|NOD1|COLEC10|LILRA2|CD160|IRAK3|NLRP1|CARD8|ANKRD17|CLEC4E|SETD4|DHX33|PELI1|EPG5|TRPV4|NOD2|CLEC7A|COLEC11|TRAF3IP3|RNF170|ITCH|TSLP|IL33|NLRP12|LILRA5|ACOD1	-4.1
GO Biological Processes	GO:0040017	positive regulation of locomotion	19_GO:0040011 locomotion	-6.6	1.9	5.7	30284	646	1629	67	4.1	0.49	284|301|472|623|841|846|857|1081|1672|2039|2043|2048|2241|2246|2268|2358|2625|2890|3579|3685|4192|4313|4920|5031|5080|5293|5581|5788|5979|6198|6369|6615|6662|6846|6870|7046|7474|8840|8874|9590|9647|9734|9750|9922|10000|11151|22800|23122|23224|27086|51564|54437|54453|54566|54859|57118|59341|64218|64581|80031|81704|83706|146433|171024|223117|284403|414062	ANGPT1|ANXA1|ATM|BDKRB1|CASP8|CASR|CAV1|CGA|DEFB1|DMTN|EPHA4|EPHB2|FER|FGF1|FGR|FPR2|GATA3|GRIA1|CXCR2|ITGAV|MDK|MMP2|ROR2|P2RY6|PAX6|PIK3CD|PRKCE|PTPRC|RET|RPS6KB1|CCL24|SNAI1|SOX9|XCL2|TACR3|TGFBR1|WNT5A|CCN4|ARHGEF7|AKAP12|PPM1F|HDAC9|RIPOR2|IQSEC1|AKT3|CORO1A|RRAS2|CLASP2|SYNE2|FOXP1|HDAC7|SEMA5B|RIN2|EPB41L4B|ELP6|CAMK1D|TRPV4|SEMA4A|CLEC7A|SEMA6D|DOCK8|FERMT3|IL34|SYNPO2|SEMA3D|WDR62|CCL3L3	-4
GO Biological Processes	GO:1901699	cellular response to nitrogen compound	19_GO:0050896 response to stimulus	-6.6	1.9	5.7	30284	633	1629	66	4.1	0.49	111|366|820|857|948|1139|1141|1142|1145|1813|2039|2043|2046|2048|2050|2241|2309|2358|2534|2887|2890|3269|3351|3416|3973|4208|4593|4915|4920|5031|5080|5144|5315|5566|5590|5770|5899|5979|6198|6506|6507|6546|6662|9663|9734|10014|10333|10392|10603|23038|23367|23514|23621|51510|53335|54331|54464|54795|55625|57724|57761|59340|64127|89766|200186|285220	ADCY5|AQP9|CAMP|CAV1|CD36|CHRNA7|CHRNB2|CHRNB3|CHRNE|DRD2|DMTN|EPHA4|EPHA8|EPHB2|EPHB4|FER|FOXO3|FPR2|FYN|GRB10|GRIA1|HRH1|HTR1B|IDE|LHCGR|MEF2C|MUSK|NTRK2|ROR2|P2RY6|PAX6|PDE4D|PKM|PRKACA|PRKCZ|PTPN1|RALB|RET|RPS6KB1|SLC1A2|SLC1A3|SLC8A1|SOX9|LPIN2|HDAC9|HDAC5|TLR6|NOD1|SH2B2|WDTC1|LARP1|SPIDR|BACE1|CHMP5|BCL11A|GNG2|XRN1|TRPM4|ZDHHC7|EPG5|TRIB3|HRH4|NOD2|UMODL1|CRTC2|EPHA6	-4
GO Biological Processes	GO:0050867	positive regulation of cell activation	19_GO:0032501 multicellular organismal process	-6.6	2.2	5.8	30284	392	1629	47	2.9	0.41	301|399|857|920|941|1141|1326|2048|2309|2534|2625|2737|3117|3142|3594|4192|4208|4690|5590|5618|5788|5914|6595|6597|7293|7474|9173|9580|10333|10859|11006|11027|11126|11151|30009|56848|57162|57181|57678|64127|64581|81545|81704|85480|90865|140885|353514	ANXA1|RHOH|CAV1|CD4|CD80|CHRNB2|MAP3K8|EPHB2|FOXO3|FYN|GATA3|GLI3|HLA-DQA1|HLX|IL12RB1|MDK|MEF2C|NCK1|PRKCZ|PRLR|PTPRC|RARA|SMARCA2|SMARCA4|TNFRSF4|WNT5A|IL1RL1|SOX13|TLR6|LILRB1|LILRB4|LILRA2|CD160|CORO1A|TBX21|SPHK2|PELI1|SLC39A10|GPAM|NOD2|CLEC7A|FBXO38|DOCK8|TSLP|IL33|SIRPA|LILRA5	-4
GO Biological Processes	GO:0050803	regulation of synapse structure or activity	19_GO:0065007 biological regulation	-6.6	2.4	5.9	30284	321	1629	41	2.5	0.39	40|1006|1141|1496|1600|1813|2043|2048|2534|4208|4593|4915|4920|5048|5770|5789|5800|7474|7846|8499|9148|9252|9379|9844|11122|22899|23077|23769|25791|25978|26037|26115|26999|50807|55209|64218|80725|85461|116987|158038|347730	ASIC2|CDH8|CHRNB2|CTNNA2|DAB1|DRD2|EPHA4|EPHB2|FYN|MEF2C|MUSK|NTRK2|ROR2|PAFAH1B1|PTPN1|PTPRD|PTPRO|WNT5A|TUBA1A|PPFIA2|NEURL1|RPS6KA5|NRXN2|ELMO1|PTPRT|ARHGEF15|MYCBP2|FLRT1|NGEF|CHMP2B|SIPA1L1|TANC2|CYFIP2|ASAP1|SETD5|SEMA4A|SRCIN1|TANC1|AGAP1|LINGO2|LRRTM1	-3.9
GO Biological Processes	GO:0097305	response to alcohol	19_GO:0050896 response to stimulus	-6.5	2.5	6	30284	275	1629	37	2.3	0.37	20|111|578|841|983|1036|1141|1234|1268|1621|1788|1813|2309|2534|2625|2890|3351|5031|5080|5423|5465|5581|5788|5914|5999|6198|6446|7046|8431|23367|23514|51208|54331|54464|54762|56848|57655	ABCA2|ADCY5|BAK1|CASP8|CDK1|CDO1|CHRNB2|CCR5|CNR1|DBH|DNMT3A|DRD2|FOXO3|FYN|GATA3|GRIA1|HTR1B|P2RY6|PAX6|POLB|PPARA|PRKCE|PTPRC|RARA|RGS4|RPS6KB1|SGK1|TGFBR1|NR0B2|LARP1|SPIDR|CLDN18|GNG2|XRN1|GRAMD1C|SPHK2|GRAMD1A	-3.9
GO Biological Processes	GO:0007409	axonogenesis	19_GO:0032502 developmental process	-6.5	2.3	5.8	30284	370	1629	45	2.8	0.41	104|1141|1496|1600|1630|1813|2043|2046|2048|2534|2625|2737|4756|4781|5048|5080|5800|5979|7474|9024|9252|9334|9369|9499|10381|10494|22854|23077|25987|26999|27255|51761|54437|55740|57453|57731|64218|79006|80031|80128|84665|137970|223117|285220|494470	ADARB1|CHRNB2|CTNNA2|DAB1|DCC|DRD2|EPHA4|EPHA8|EPHB2|FYN|GATA3|GLI3|NEO1|NFIB|PAFAH1B1|PAX6|PTPRO|RET|WNT5A|BRSK2|RPS6KA5|B4GALT5|NRXN3|MYOT|TUBB3|STK25|NTNG1|MYCBP2|TSKU|CYFIP2|CNTN6|ATP8A2|SEMA5B|ENAH|DSCAML1|SPTBN4|SEMA4A|METRN|SEMA6D|TRIM46|MYPN|UNC5D|SEMA3D|EPHA6|ARK2C	-3.9
GO Biological Processes	GO:0045088	regulation of innate immune response	19_GO:0044419 biological process involved in interspecies interaction between organisms	-6.5	2.1	5.7	30284	482	1629	54	3.3	0.44	841|857|948|1813|2268|2358|2534|2867|3093|3662|3665|3824|4332|4669|4938|5537|5581|5610|5770|6280|6397|7100|7294|7474|8815|9140|10225|10333|10392|10584|10859|11027|11126|11213|11314|22861|22900|23151|26057|26253|27293|55061|55666|56919|57162|57724|64127|64581|78989|80342|81790|83737|148066|730249	CASP8|CAV1|CD36|DRD2|FGR|FPR2|FYN|FFAR2|UBE2K|IRF4|IRF7|KLRD1|MNDA|NAGLU|OAS1|PPP6C|PRKCE|EIF2AK2|PTPN1|S100A9|SEC14L1|TLR5|TXK|WNT5A|BANF1|ATG12|CD96|TLR6|NOD1|COLEC10|LILRB1|LILRA2|CD160|IRAK3|CD300A|NLRP1|CARD8|GRAMD4|ANKRD17|CLEC4E|SMPDL3B|SUSD4|NPLOC4|DHX33|PELI1|EPG5|NOD2|CLEC7A|COLEC11|TRAF3IP3|RNF170|ITCH|ZNRF4|ACOD1	-3.9
GO Biological Processes	GO:0030335	positive regulation of cell migration	19_GO:0040011 locomotion	-6.5	2	5.6	30284	600	1629	63	3.9	0.48	284|301|472|623|841|857|1081|2039|2043|2048|2241|2246|2268|2358|2625|3579|3685|4192|4313|4920|5031|5080|5293|5581|5788|5979|6198|6369|6615|6662|6846|7046|7474|8840|8874|9590|9647|9734|9750|9922|10000|11151|22800|23122|23224|27086|51564|54437|54453|54566|54859|57118|59341|64218|64581|80031|81704|83706|146433|171024|223117|284403|414062	ANGPT1|ANXA1|ATM|BDKRB1|CASP8|CAV1|CGA|DMTN|EPHA4|EPHB2|FER|FGF1|FGR|FPR2|GATA3|CXCR2|ITGAV|MDK|MMP2|ROR2|P2RY6|PAX6|PIK3CD|PRKCE|PTPRC|RET|RPS6KB1|CCL24|SNAI1|SOX9|XCL2|TGFBR1|WNT5A|CCN4|ARHGEF7|AKAP12|PPM1F|HDAC9|RIPOR2|IQSEC1|AKT3|CORO1A|RRAS2|CLASP2|SYNE2|FOXP1|HDAC7|SEMA5B|RIN2|EPB41L4B|ELP6|CAMK1D|TRPV4|SEMA4A|CLEC7A|SEMA6D|DOCK8|FERMT3|IL34|SYNPO2|SEMA3D|WDR62|CCL3L3	-3.9
GO Biological Processes	GO:0032754	positive regulation of interleukin-5 production	19_GO:0032501 multicellular organismal process	-6.5	12	8.6	30284	11	1629	7	0.43	0.16	2625|5144|5590|5914|9173|85480|90865	GATA3|PDE4D|PRKCZ|RARA|IL1RL1|TSLP|IL33	-3.9
GO Biological Processes	GO:0002696	positive regulation of leukocyte activation	19_GO:0002376 immune system process	-6.4	2.2	5.8	30284	372	1629	45	2.8	0.41	301|399|857|920|941|1141|1326|2048|2309|2534|2625|2737|3117|3142|3594|4192|4208|4690|5590|5618|5788|5914|6595|6597|7293|7474|9173|9580|10333|10859|11006|11126|11151|30009|56848|57162|57181|57678|64127|64581|81545|81704|85480|90865|140885	ANXA1|RHOH|CAV1|CD4|CD80|CHRNB2|MAP3K8|EPHB2|FOXO3|FYN|GATA3|GLI3|HLA-DQA1|HLX|IL12RB1|MDK|MEF2C|NCK1|PRKCZ|PRLR|PTPRC|RARA|SMARCA2|SMARCA4|TNFRSF4|WNT5A|IL1RL1|SOX13|TLR6|LILRB1|LILRB4|CD160|CORO1A|TBX21|SPHK2|PELI1|SLC39A10|GPAM|NOD2|CLEC7A|FBXO38|DOCK8|TSLP|IL33|SIRPA	-3.9
GO Biological Processes	GO:2000147	positive regulation of cell motility	19_GO:0040011 locomotion	-6.4	1.9	5.6	30284	630	1629	65	4	0.48	284|301|472|623|841|857|1081|1672|2039|2043|2048|2241|2246|2268|2358|2625|3579|3685|4192|4313|4920|5031|5080|5293|5581|5788|5979|6198|6369|6615|6662|6846|6870|7046|7474|8840|8874|9590|9647|9734|9750|9922|10000|11151|22800|23122|23224|27086|51564|54437|54453|54566|54859|57118|59341|64218|64581|80031|81704|83706|146433|171024|223117|284403|414062	ANGPT1|ANXA1|ATM|BDKRB1|CASP8|CAV1|CGA|DEFB1|DMTN|EPHA4|EPHB2|FER|FGF1|FGR|FPR2|GATA3|CXCR2|ITGAV|MDK|MMP2|ROR2|P2RY6|PAX6|PIK3CD|PRKCE|PTPRC|RET|RPS6KB1|CCL24|SNAI1|SOX9|XCL2|TACR3|TGFBR1|WNT5A|CCN4|ARHGEF7|AKAP12|PPM1F|HDAC9|RIPOR2|IQSEC1|AKT3|CORO1A|RRAS2|CLASP2|SYNE2|FOXP1|HDAC7|SEMA5B|RIN2|EPB41L4B|ELP6|CAMK1D|TRPV4|SEMA4A|CLEC7A|SEMA6D|DOCK8|FERMT3|IL34|SYNPO2|SEMA3D|WDR62|CCL3L3	-3.8
Reactome Gene Sets	R-HSA-948021	Transport to the Golgi and subsequent modification		-6.4	3	6.1	30284	170	1629	27	1.7	0.32	287|1081|1778|1781|2525|2804|2890|3998|4245|5537|6710|7109|7278|7846|8655|8775|9334|9632|10381|10540|11014|11282|22818|57731|64377|81562|90411	ANK2|CGA|DYNC1H1|DYNC1I2|FUT3|GOLGB1|GRIA1|LMAN1|MGAT1|PPP6C|SPTB|TRAPPC10|TUBA3C|TUBA1A|DYNLL1|NAPA|B4GALT5|SEC24C|TUBB3|DCTN2|KDELR2|MGAT4B|COPZ1|SPTBN4|CHST8|LMAN2L|MCFD2	-3.8
GO Biological Processes	GO:0045596	negative regulation of cell differentiation	19_GO:0032502 developmental process	-6.3	1.8	5.5	30284	739	1629	73	4.5	0.51	301|463|653|714|753|857|1493|1600|1630|2043|2048|2302|2309|2625|2737|3142|3313|3516|3685|4192|4771|4772|5080|5465|5467|5744|5914|5999|6096|6595|6597|6615|6657|6662|6935|7046|7474|8312|8840|8861|9444|9759|10014|10859|11006|11025|23405|25987|26057|27086|30009|51208|51564|53335|54795|55810|57534|57540|57761|59341|63976|80031|80128|81792|84148|93166|122953|130497|140685|200734|390999|399473|441478	ANXA1|ZFHX3|BMP5|C1QC|LDLRAD4|CAV1|CTLA4|DAB1|DCC|EPHA4|EPHB2|FOXJ1|FOXO3|GATA3|GLI3|HLX|HSPA9|RBPJ|ITGAV|MDK|NF2|NFATC1|PAX6|PPARA|PPARD|PTHLH|RARA|RGS4|RORB|SMARCA2|SMARCA4|SNAI1|SOX2|SOX9|ZEB1|TGFBR1|WNT5A|AXIN1|CCN4|LDB1|QKI|HDAC4|HDAC5|LILRB1|LILRB4|LILRB3|DICER1|TSKU|ANKRD17|FOXP1|TBX21|CLDN18|HDAC7|BCL11A|TRPM4|FOXJ2|MIB1|DISP3|TRIB3|TRPV4|PRDM16|SEMA6D|TRIM46|ADAMTS12|KAT8|PRDM6|JDP2|OSR1…	-3.8
GO Biological Processes	GO:0001775	cell activation	19_GO:0032501 multicellular organismal process	-6.3	1.8	5.5	30284	754	1629	74	4.5	0.52	152|301|399|472|578|820|841|915|920|941|944|962|1141|1607|2048|2204|2534|2625|2737|3142|3516|3579|3662|4192|4208|4669|4690|4783|5293|5581|5788|6284|6482|6556|6814|7046|7293|7551|7917|8456|8526|8809|9580|9590|9730|9734|9759|9839|10014|10312|10320|10333|10859|11027|11151|26253|27086|30009|56603|57089|57162|57678|57705|64218|64581|80031|81704|83706|83737|84766|90865|140685|222487|441478	ADRA2C|ANXA1|RHOH|ATM|BAK1|CAMP|CASP8|CD3D|CD4|CD80|TNFSF8|CD48|CHRNB2|DGKB|EPHB2|FCAR|FYN|GATA3|GLI3|HLX|RBPJ|CXCR2|IRF4|MDK|MEF2C|NAGLU|NCK1|NFIL3|PIK3CD|PRKCE|PTPRC|S100A13|ST3GAL1|SLC11A1|STXBP3|TGFBR1|TNFRSF4|ZNF3|BAG6|FOXN1|DGKE|IL18R1|SOX13|AKAP12|DCAF1|HDAC9|HDAC4|ZEB2|HDAC5|TCIRG1|IKZF1|TLR6|LILRB1|LILRA2|CORO1A|CLEC4E|FOXP1|TBX21|CYP26B1|ENTPD7|PELI1|GPAM|WDFY4|SEMA4A|CLEC7A|SEMA6D|DOCK…	-3.8
GO Biological Processes	GO:1902105	regulation of leukocyte differentiation	19_GO:0002376 immune system process	-6.3	2.3	5.7	30284	340	1629	42	2.6	0.39	301|399|639|714|841|920|941|1493|2124|2302|2309|2625|2737|3142|3594|3662|3665|4192|4286|4920|5590|5788|5914|6595|6597|6935|8456|9444|9580|9770|10859|11006|11025|27086|30009|51208|56603|63976|140685|146433|257101|441478	ANXA1|RHOH|PRDM1|C1QC|CASP8|CD4|CD80|CTLA4|EVI2B|FOXJ1|FOXO3|GATA3|GLI3|HLX|IL12RB1|IRF4|IRF7|MDK|MITF|ROR2|PRKCZ|PTPRC|RARA|SMARCA2|SMARCA4|ZEB1|FOXN1|QKI|SOX13|RASSF2|LILRB1|LILRB4|LILRB3|FOXP1|TBX21|CLDN18|CYP26B1|PRDM16|ZBTB46|IL34|ZNF683|NRARP	-3.8
GO Biological Processes	GO:1902115	regulation of organelle assembly	19_GO:0050789 regulation of biological process	-6.3	2.6	5.9	30284	236	1629	33	2	0.35	472|1778|2048|2934|4591|4733|4771|4957|5789|5899|6624|8814|9750|9898|9908|10198|10615|10807|22873|23224|25978|50807|51510|55062|79142|79837|91782|117177|118611|128866|163786|347730|107080638	ATM|DYNC1H1|EPHB2|GSN|TRIM37|DRG1|NF2|ODF2|PTPRD|RALB|FSCN1|CDKL1|RIPOR2|UBAP2L|G3BP2|MPHOSPH9|SPAG5|ENTR1|DZIP1|SYNE2|CHMP2B|ASAP1|CHMP5|WIPI1|PHF23|PIP4K2C|CHMP7|RAB3IP|C10orf90|CHMP4B|SASS6|LRRTM1|TBC1D7-LOC100130357	-3.8
GO Biological Processes	GO:0007610	behavior	19_GO:0032501 multicellular organismal process	-6.3	1.9	5.5	30284	634	1629	65	4	0.48	20|104|111|434|846|1139|1141|1268|1600|1621|1813|2043|2048|2534|2558|2737|2743|2890|2908|3269|3351|3776|3786|4192|4208|4593|4669|4891|4909|4915|5048|5080|5413|5465|5575|5581|5590|6198|6323|6446|6506|6507|7111|7846|9369|9379|10499|27087|29989|51761|56172|57626|57679|57731|64220|80010|81790|84502|85461|94233|266977|347148|347730|387129|431707	ABCA2|ADARB1|ADCY5|ASIP|CASR|CHRNA7|CHRNB2|CNR1|DAB1|DBH|DRD2|EPHA4|EPHB2|FYN|GABRA5|GLI3|GLRB|GRIA1|NR3C1|HRH1|HTR1B|KCNK2|KCNQ3|MDK|MEF2C|MUSK|NAGLU|SLC11A2|NTF4|NTRK2|PAFAH1B1|PAX6|SEPTIN5|PPARA|PRKAR1B|PRKCE|PRKCZ|RPS6KB1|SCN1A|SGK1|SLC1A2|SLC1A3|TMOD1|TUBA1A|NRXN3|NRXN2|NCOA2|B3GAT1|OBP2B|ATP8A2|ANKH|KLHL1|ALS2|SPTBN4|STRA6|RMI1|RNF170|JPH4|TANC1|OPN4|ADGRF1|QRFP|LRRTM1|NPSR1|LHX8	-3.8
GO Biological Processes	GO:0061564	axon development	19_GO:0032502 developmental process	-6.3	2.1	5.6	30284	427	1629	49	3	0.42	104|1141|1268|1496|1600|1630|1813|2043|2046|2048|2534|2625|2737|4313|4685|4756|4781|5048|5080|5800|5979|7474|9024|9252|9334|9369|9499|10381|10494|22854|23077|23162|25987|26999|27255|51761|54437|55740|57453|57731|64218|79006|80031|80128|84665|137970|223117|285220|494470	ADARB1|CHRNB2|CNR1|CTNNA2|DAB1|DCC|DRD2|EPHA4|EPHA8|EPHB2|FYN|GATA3|GLI3|MMP2|NCAM2|NEO1|NFIB|PAFAH1B1|PAX6|PTPRO|RET|WNT5A|BRSK2|RPS6KA5|B4GALT5|NRXN3|MYOT|TUBB3|STK25|NTNG1|MYCBP2|MAPK8IP3|TSKU|CYFIP2|CNTN6|ATP8A2|SEMA5B|ENAH|DSCAML1|SPTBN4|SEMA4A|METRN|SEMA6D|TRIM46|MYPN|UNC5D|SEMA3D|EPHA6|ARK2C	-3.8
GO Biological Processes	GO:0097435	supramolecular fiber organization	19_GO:0009987 cellular process	-6.3	1.9	5.5	30284	608	1629	63	3.9	0.48	399|649|800|820|948|1301|1778|2039|2620|2934|3837|3884|3885|3891|4430|4604|4648|4690|5048|6249|6624|7046|7111|7273|7456|7837|7846|8312|8407|8425|9026|9509|9839|9844|10097|10529|11075|11151|23122|23621|26276|51778|54551|55607|55740|59341|79585|79767|79816|80774|81792|83473|84033|84665|113622|122664|123720|140807|152206|221061|221692|339768|642658	RHOH|BMP1|CALD1|CAMP|CD36|COL11A1|DYNC1H1|DMTN|GAS2|GSN|KPNB1|KRT33B|KRT34|KRT85|MYO1B|MYBPC1|MYO7B|NCK1|PAFAH1B1|CLIP1|FSCN1|TGFBR1|TMOD1|TTN|WIPF1|PXDN|TUBA1A|AXIN1|TAGLN2|LTBP4|HIP1R|ADAMTS2|ZEB2|ELMO1|ACTR2|NEBL|STMN2|CORO1A|CLASP2|BACE1|VPS33B|MYOZ2|MAGEL2|PPP1R9A|ENAH|TRPV4|CORO7|ELMO3|TLE6|LIMD2|ADAMTS12|KATNAL2|OBSCN|MYPN|ADPRHL1|TPPP2|WHAMM|KRT72|CCDC13|FAM171A1|PHACTR1|ESPNL|SCX	-3.8
GO Biological Processes	GO:0046649	lymphocyte activation	19_GO:0002376 immune system process	-6.2	2	5.6	30284	504	1629	55	3.4	0.45	301|399|472|578|841|915|920|941|944|962|1141|2048|2534|2625|2737|3142|3516|3662|4192|4208|4690|4783|5293|5788|6482|6556|7293|7917|8456|8809|9580|9730|9734|9759|10014|10312|10320|10859|11151|26253|27086|30009|56603|57089|57162|57678|57705|64218|64581|80031|81704|83737|84766|222487|441478	ANXA1|RHOH|ATM|BAK1|CASP8|CD3D|CD4|CD80|TNFSF8|CD48|CHRNB2|EPHB2|FYN|GATA3|GLI3|HLX|RBPJ|IRF4|MDK|MEF2C|NCK1|NFIL3|PIK3CD|PTPRC|ST3GAL1|SLC11A1|TNFRSF4|BAG6|FOXN1|IL18R1|SOX13|DCAF1|HDAC9|HDAC4|HDAC5|TCIRG1|IKZF1|LILRB1|CORO1A|CLEC4E|FOXP1|TBX21|CYP26B1|ENTPD7|PELI1|GPAM|WDFY4|SEMA4A|CLEC7A|SEMA6D|DOCK8|ITCH|CRACR2A|ADGRG3|NRARP	-3.7
GO Biological Processes	GO:0051129	negative regulation of cellular component organization	19_GO:0048519 negative regulation of biological process	-6.2	1.8	5.4	30284	730	1629	72	4.4	0.51	20|341|472|578|857|1496|1600|1630|2039|2043|2048|2534|2934|3020|3685|4591|4756|5048|5590|5770|5800|6662|6710|6904|7111|7133|7474|8874|9026|9463|9928|10198|10395|10825|10859|11075|11151|11213|11314|22899|22900|23122|23293|23370|25791|25987|26035|27124|53335|54464|54550|55937|57143|57551|57731|59341|79142|80031|80128|85415|88455|117177|120114|124930|140885|146057|157285|256949|286151|347730|401720|…	ABCA2|APOC1|ATM|BAK1|CAV1|CTNNA2|DAB1|DCC|DMTN|EPHA4|EPHB2|FYN|GSN|H3-3A|ITGAV|TRIM37|NEO1|PAFAH1B1|PRKCZ|PTPN1|PTPRO|SOX9|SPTB|TBCD|TMOD1|TNFRSF1B|WNT5A|ARHGEF7|HIP1R|PICK1|KIF14|MPHOSPH9|DLC1|NEU3|LILRB1|STMN2|CORO1A|IRAK3|CD300A|ARHGEF15|CARD8|CLASP2|SMG6|ARHGEF18|NGEF|TSKU|GLCE|INPP5J|BCL11A|XRN1|NECAB2|APOM|ADCK1|TAOK1|SPTBN4|TRPV4|PHF23|SEMA6D|TRIM46|RHPN2|ANKRD13A|RAB3IP|FAT3|ANKRD13B|SIRP…	-3.7
GO Biological Processes	GO:2001056	positive regulation of cysteine-type endopeptidase activity	19_GO:0048518 positive regulation of biological process	-6.2	3.9	6.4	30284	86	1629	18	1.1	0.26	578|841|1612|2934|4891|5979|6280|9451|9647|10392|10395|22861|22900|23151|26355|26999|56616|91662	BAK1|CASP8|DAPK1|GSN|SLC11A2|RET|S100A9|EIF2AK3|PPM1F|NOD1|DLC1|NLRP1|CARD8|GRAMD4|FAM162A|CYFIP2|DIABLO|NLRP12	-3.7
GO Biological Processes	GO:0043085	positive regulation of catalytic activity	19_GO:0065007 biological regulation	-6.2	1.9	5.5	30284	584	1629	61	3.7	0.47	29|116|152|284|578|841|920|1139|1612|2043|2246|2302|2934|3973|3987|4208|4891|5618|5770|5788|5899|5979|6280|6369|6786|7474|7813|8312|8394|8477|8874|9451|9639|9647|9770|9928|10333|10392|10395|22861|22900|23151|23380|23533|26037|26355|26999|51347|55357|56616|57148|57186|57679|57761|79092|80725|81704|91662|146433|353514|107080638	ABR|ADCYAP1|ADRA2C|ANGPT1|BAK1|CASP8|CD4|CHRNA7|DAPK1|EPHA4|FGF1|FOXJ1|GSN|LHCGR|LIMS1|MEF2C|SLC11A2|PRLR|PTPN1|PTPRC|RALB|RET|S100A9|CCL24|STIM1|WNT5A|EVI5|AXIN1|PIP5K1A|GPR65|ARHGEF7|EIF2AK3|ARHGEF10|PPM1F|RASSF2|KIF14|TLR6|NOD1|DLC1|NLRP1|CARD8|GRAMD4|SRGAP2|PIK3R5|SIPA1L1|FAM162A|CYFIP2|TAOK3|TBC1D2|DIABLO|RALGAPB|RALGAPA2|ALS2|TRIB3|CARD14|SRCIN1|DOCK8|NLRP12|IL34|LILRA5|TBC1D7-LOC100130357	-3.7
Reactome Gene Sets	R-HSA-112315	Transmission across Chemical Synapses		-6.2	2.6	5.8	30284	239	1629	33	2	0.35	111|783|1139|1141|1142|1145|1175|2036|2558|2743|2793|2890|3772|5566|5575|6506|6507|6538|6539|7278|7846|8499|8874|9463|9568|9647|10381|27163|54331|57576|59283|60482|83988	ADCY5|CACNB2|CHRNA7|CHRNB2|CHRNB3|CHRNE|AP2S1|EPB41L1|GABRA5|GLRB|GNGT2|GRIA1|KCNJ15|PRKACA|PRKAR1B|SLC1A2|SLC1A3|SLC6A11|SLC6A12|TUBA3C|TUBA1A|PPFIA2|ARHGEF7|PICK1|GABBR2|PPM1F|TUBB3|NAAA|GNG2|KIF17|CACNG8|SLC5A7|NCALD	-3.7
Reactome Gene Sets	R-HSA-1280218	Adaptive Immune System		-6.1	1.9	5.4	30284	627	1629	64	3.9	0.48	909|915|920|941|945|948|1326|1493|1778|1781|2533|3093|3117|3685|3824|4591|4688|4772|5566|5687|5689|5706|5788|6280|6494|6786|7064|7278|7846|8139|8655|9371|9632|9730|9820|10000|10225|10333|10381|10393|10425|10540|10859|11006|11027|11059|11126|11146|11314|23194|23533|25780|26153|29945|50489|54210|55175|55658|55740|57761|89790|92591|200845|353514	CD1A|CD3D|CD4|CD80|CD33|CD36|MAP3K8|CTLA4|DYNC1H1|DYNC1I2|FYB1|UBE2K|HLA-DQA1|ITGAV|KLRD1|TRIM37|NCF2|NFATC1|PRKACA|PSMA6|PSMB1|PSMC6|PTPRC|S100A9|SIPA1|STIM1|THOP1|TUBA3C|TUBA1A|GAN|DYNLL1|KIF3B|SEC24C|DCAF1|CUL7|AKT3|CD96|TLR6|TUBB3|ANAPC10|ARIH2|DCTN2|LILRB1|LILRB4|LILRA2|WWP1|CD160|GLMN|CD300A|FBXL7|PIK3R5|RASGRP3|KIF26A|ANAPC4|CD207|TREM1|KLHL11|RNF126|ENAH|TRIB3|SIGLEC10|ASB16|KCTD6|LILRA5	-3.7
GO Biological Processes	GO:0002768	immune response-regulating cell surface receptor signaling pathway	19_GO:0002376 immune system process	-6.1	2.4	5.7	30284	286	1629	37	2.3	0.37	915|945|1493|2204|2215|2241|2268|2358|2533|2534|2625|2867|3824|4208|4332|4669|4938|5144|5293|5581|5602|5788|7100|7294|7917|8891|10584|10603|10859|11006|11027|26253|27202|64127|64581|78989|257101	CD3D|CD33|CTLA4|FCAR|FCGR3B|FER|FGR|FPR2|FYB1|FYN|GATA3|FFAR2|KLRD1|MEF2C|MNDA|NAGLU|OAS1|PDE4D|PIK3CD|PRKCE|MAPK10|PTPRC|TLR5|TXK|BAG6|EIF2B3|COLEC10|SH2B2|LILRB1|LILRB4|LILRA2|CLEC4E|C5AR2|NOD2|CLEC7A|COLEC11|ZNF683	-3.7
GO Biological Processes	GO:0042063	gliogenesis	19_GO:0032502 developmental process	-6.1	2.4	5.7	30284	275	1629	36	2.2	0.36	20|1600|2043|2737|2908|4192|4669|4771|4774|4781|4915|4920|5048|5080|5787|6280|6657|6662|7223|7846|8891|9334|9444|9463|9580|9639|9839|22800|22901|23224|23380|23405|55107|79006|90865|146433	ABCA2|DAB1|EPHA4|GLI3|NR3C1|MDK|NAGLU|NF2|NFIA|NFIB|NTRK2|ROR2|PAFAH1B1|PAX6|PTPRB|S100A9|SOX2|SOX9|TRPC4|TUBA1A|EIF2B3|B4GALT5|QKI|PICK1|SOX13|ARHGEF10|ZEB2|RRAS2|ARSG|SYNE2|SRGAP2|DICER1|ANO1|METRN|IL33|IL34	-3.6
GO Biological Processes	GO:0007018	microtubule-based movement	19_GO:0009987 cellular process	-6	2.1	5.5	30284	447	1629	50	3.1	0.43	1768|1778|1781|2622|3837|5048|5590|7275|7846|8632|8655|9148|9371|9389|9928|10097|22873|22906|23162|23224|25981|51314|54514|54970|55112|55172|55582|57519|57576|64518|66000|79819|80128|80217|84071|84074|92104|93233|114327|135138|144132|146439|147700|154865|160762|196385|203074|339778|389799|399949	DNAH6|DYNC1H1|DYNC1I2|GAS8|KPNB1|PAFAH1B1|PRKCZ|TUB|TUBA1A|DNAH17|DYNLL1|NEURL1|KIF3B|SLC22A14|KIF14|ACTR2|DZIP1|TRAK1|MAPK8IP3|SYNE2|DNAH1|NME8|DDX4|TTC12|DYNC2I1|DNAAF2|KIF27|STARD9|KIF17|TEKT3|TMEM108|DNAI4|TRIM46|CFAP43|ARMC2|QRICH2|IFT70A|ODAD1|EFHC1|PACRG|DNHD1|BICDL2|KLC3|IQUB|CCDC63|DNAH10|PRSS55|CIMIP2C|CFAP77|HOATZ	-3.6
GO Biological Processes	GO:1903131	mononuclear cell differentiation	19_GO:0032502 developmental process	-6	2.2	5.6	30284	360	1629	43	2.6	0.4	301|399|472|578|841|915|920|944|2625|2737|2908|3142|3516|3662|4669|4772|4783|5293|5788|6482|8456|8809|9173|9444|9580|9730|9734|9759|10014|10312|10320|10859|26253|27086|30009|57089|64218|84766|90865|133396|140685|222487|441478	ANXA1|RHOH|ATM|BAK1|CASP8|CD3D|CD4|TNFSF8|GATA3|GLI3|NR3C1|HLX|RBPJ|IRF4|NAGLU|NFATC1|NFIL3|PIK3CD|PTPRC|ST3GAL1|FOXN1|IL18R1|IL1RL1|QKI|SOX13|DCAF1|HDAC9|HDAC4|HDAC5|TCIRG1|IKZF1|LILRB1|CLEC4E|FOXP1|TBX21|ENTPD7|SEMA4A|CRACR2A|IL33|IL31RA|ZBTB46|ADGRG3|NRARP	-3.6
GO Biological Processes	GO:0007162	negative regulation of cell adhesion	19_GO:0048519 negative regulation of biological process	-6	2.3	5.6	30284	312	1629	39	2.4	0.38	284|301|941|1493|1600|2039|2043|2048|2302|2737|3142|4192|4313|4771|5465|5770|5788|5800|6494|6904|8763|9306|9647|9750|10395|10859|11006|11146|11314|23122|30009|55435|57162|59341|81848|83737|117285|441478|441864	ANGPT1|ANXA1|CD80|CTLA4|DAB1|DMTN|EPHA4|EPHB2|FOXJ1|GLI3|HLX|MDK|MMP2|NF2|PPARA|PTPN1|PTPRC|PTPRO|SIPA1|TBCD|CD164|SOCS6|PPM1F|RIPOR2|DLC1|LILRB1|LILRB4|GLMN|CD300A|CLASP2|TBX21|AP1AR|PELI1|TRPV4|SPRY4|ITCH|DEFB118|NRARP|TARM1	-3.6
GO Biological Processes	GO:0010638	positive regulation of organelle organization	19_GO:0048518 positive regulation of biological process	-6	2	5.4	30284	499	1629	54	3.3	0.44	246|301|402|472|578|983|1634|1778|2241|2934|3998|4690|4733|4771|5329|5570|5581|5899|6249|6369|6624|7043|7046|7474|8477|9026|9066|9639|9647|9788|9898|9908|10174|10615|10807|11075|22873|22899|26355|50807|54551|54891|55062|55154|57143|59341|79837|79913|81626|117177|123720|125476|163786|171024	ALOX15|ANXA1|ARL2|ATM|BAK1|CDK1|DCN|DYNC1H1|FER|GSN|LMAN1|NCK1|DRG1|NF2|PLAUR|PKIB|PRKCE|RALB|CLIP1|CCL24|FSCN1|TGFB3|TGFBR1|WNT5A|GPR65|HIP1R|SYT7|ARHGEF10|PPM1F|MTSS1|UBAP2L|G3BP2|SORBS3|SPAG5|ENTR1|STMN2|DZIP1|ARHGEF15|FAM162A|ASAP1|MAGEL2|INO80D|WIPI1|MSTO1|ADCK1|TRPV4|PIP4K2C|ACTR5|SHCBP1L|RAB3IP|WHAMM|INO80C|SASS6|SYNPO2	-3.6
GO Biological Processes	GO:0045785	positive regulation of cell adhesion	19_GO:0048518 positive regulation of biological process	-6	2	5.4	30284	499	1629	54	3.3	0.44	240|246|284|301|399|402|463|472|857|920|941|948|1326|2043|2309|2525|2534|2625|2737|3117|3142|3594|3685|3987|4192|4690|5329|5581|5590|5788|5914|5979|6595|6597|6657|7474|8861|8874|9580|9647|10725|10859|11006|11126|11151|54453|54566|57678|64127|79625|81545|81704|140885|284217	ALOX5|ALOX15|ANGPT1|ANXA1|RHOH|ARL2|ZFHX3|ATM|CAV1|CD4|CD80|CD36|MAP3K8|EPHA4|FOXO3|FUT3|FYN|GATA3|GLI3|HLA-DQA1|HLX|IL12RB1|ITGAV|LIMS1|MDK|NCK1|PLAUR|PRKCE|PRKCZ|PTPRC|RARA|RET|SMARCA2|SMARCA4|SOX2|WNT5A|LDB1|ARHGEF7|SOX13|PPM1F|NFAT5|LILRB1|LILRB4|CD160|CORO1A|RIN2|EPB41L4B|GPAM|NOD2|NDNF|FBXO38|DOCK8|SIRPA|LAMA1	-3.6
GO Biological Processes	GO:0009611	response to wounding	19_GO:0050896 response to stimulus	-6	2.1	5.5	30284	448	1629	50	3.1	0.43	152|246|284|948|983|1607|1813|1861|2161|2246|2768|3685|3776|3998|4192|4313|4669|4772|4774|4781|5080|5329|5465|5467|6506|6507|6521|6556|6657|6707|6814|7046|7474|8526|9066|23162|25833|25978|25987|51510|54566|64802|79625|83706|84962|89781|91782|128866|221037|653145	ADRA2C|ALOX15|ANGPT1|CD36|CDK1|DGKB|DRD2|TOR1A|F12|FGF1|GNA12|ITGAV|KCNK2|LMAN1|MDK|MMP2|NAGLU|NFATC1|NFIA|NFIB|PAX6|PLAUR|PPARA|PPARD|SLC1A2|SLC1A3|SLC4A1|SLC11A1|SOX2|SPRR3|STXBP3|TGFBR1|WNT5A|DGKE|SYT7|MAPK8IP3|POU2F3|CHMP2B|TSKU|CHMP5|EPB41L4B|NMNAT1|NDNF|FERMT3|AJUBA|HPS4|CHMP7|CHMP4B|JMJD1C|ANXA8	-3.6
GO Biological Processes	GO:0022407	regulation of cell-cell adhesion	19_GO:0050789 regulation of biological process	-6	2	5.4	30284	513	1629	55	3.4	0.45	240|301|399|857|920|941|1326|1493|2302|2309|2525|2534|2625|2737|3117|3142|3594|4192|4690|4771|5329|5465|5590|5788|5914|6595|6597|6657|7474|9306|9580|9647|9750|10690|10725|10859|11006|11126|11146|11151|11314|26276|30009|55714|57162|57678|59341|64127|81545|81704|83706|83737|140885|441478|441864	ALOX5|ANXA1|RHOH|CAV1|CD4|CD80|MAP3K8|CTLA4|FOXJ1|FOXO3|FUT3|FYN|GATA3|GLI3|HLA-DQA1|HLX|IL12RB1|MDK|NCK1|NF2|PLAUR|PPARA|PRKCZ|PTPRC|RARA|SMARCA2|SMARCA4|SOX2|WNT5A|SOCS6|SOX13|PPM1F|RIPOR2|FUT9|NFAT5|LILRB1|LILRB4|CD160|GLMN|CORO1A|CD300A|VPS33B|TBX21|TENM3|PELI1|GPAM|TRPV4|NOD2|FBXO38|DOCK8|FERMT3|ITCH|SIRPA|NRARP|TARM1	-3.6
Reactome Gene Sets	R-HSA-199991	Membrane Trafficking		-6	1.9	5.4	30284	553	1629	58	3.6	0.46	157|287|915|920|1778|1781|2804|2890|3998|5048|5537|5866|6643|6710|6814|7109|7278|7474|7846|8655|8775|9267|9371|9609|9632|10000|10097|10254|10381|10540|11014|22818|22898|23062|23216|23637|25978|26153|51271|51510|54453|55582|55707|56894|57148|57186|57679|57731|64786|79958|81562|89781|89853|90411|91782|128866|152503|107080638	GRK3|ANK2|CD3D|CD4|DYNC1H1|DYNC1I2|GOLGB1|GRIA1|LMAN1|PAFAH1B1|PPP6C|RAB3IL1|SNX2|SPTB|STXBP3|TRAPPC10|TUBA3C|WNT5A|TUBA1A|DYNLL1|NAPA|CYTH1|KIF3B|RAB36|SEC24C|AKT3|ACTR2|STAM2|TUBB3|DCTN2|KDELR2|COPZ1|DENND3|GGA2|TBC1D1|RABGAP1|CHMP2B|KIF26A|UBAP1|CHMP5|RIN2|KIF27|NECAP2|AGPAT3|RALGAPB|RALGAPA2|ALS2|SPTBN4|TBC1D15|DENND1C|LMAN2L|HPS4|MVB12B|MCFD2|CHMP7|CHMP4B|SH3D19|TBC1D7-LOC100130357	-3.6
GO Biological Processes	GO:0043254	regulation of protein-containing complex assembly	19_GO:0050789 regulation of biological process	-5.9	2.1	5.4	30284	438	1629	49	3	0.42	246|402|472|578|948|2039|2241|2934|3020|4690|4733|5581|5590|5610|5706|5899|6249|6369|6624|6662|6710|6904|7111|8775|8874|9026|9928|10333|11075|11151|22900|23122|23406|23514|26999|27124|29091|53335|54801|56919|57704|57731|64581|81553|84962|122664|134957|143098|256949	ALOX15|ARL2|ATM|BAK1|CD36|DMTN|FER|GSN|H3-3A|NCK1|DRG1|PRKCE|PRKCZ|EIF2AK2|PSMC6|RALB|CLIP1|CCL24|FSCN1|SOX9|SPTB|TBCD|TMOD1|NAPA|ARHGEF7|HIP1R|KIF14|TLR6|STMN2|CORO1A|CARD8|CLASP2|COTL1|SPIDR|CYFIP2|INPP5J|STXBP6|BCL11A|HAUS6|DHX33|GBA2|SPTBN4|CLEC7A|CYRIA|AJUBA|TPPP2|STXBP5|MPP7|KANK3	-3.5
GO Biological Processes	GO:0043410	positive regulation of MAPK cascade	19_GO:0048518 positive regulation of biological process	-5.9	2	5.4	30284	464	1629	51	3.1	0.43	116|152|242|246|284|846|920|948|1139|1813|2046|2246|2358|2914|4208|4915|5031|5581|5590|5610|5770|5788|5979|6657|7043|7474|8312|9365|9590|9770|10174|10333|10392|10494|23162|23533|29937|51347|54550|56919|57551|59341|64127|64802|84766|146433|283455|341152|353514|387129|389658	ADCYAP1|ADRA2C|ALOX12B|ALOX15|ANGPT1|CASR|CD4|CD36|CHRNA7|DRD2|EPHA8|FGF1|FPR2|GRM4|MEF2C|NTRK2|P2RY6|PRKCE|PRKCZ|EIF2AK2|PTPN1|PTPRC|RET|SOX2|TGFB3|WNT5A|AXIN1|KL|AKAP12|RASSF2|SORBS3|TLR6|NOD1|STK25|MAPK8IP3|PIK3R5|NENF|TAOK3|NECAB2|DHX33|TAOK1|TRPV4|NOD2|NMNAT1|CRACR2A|IL34|KSR2|OR2AT4|LILRA5|NPSR1|ALKAL1	-3.5
GO Biological Processes	GO:0061061	muscle structure development	19_GO:0032502 developmental process	-5.9	2	5.4	30284	529	1629	56	3.4	0.45	104|287|463|857|983|1301|2121|2483|2535|2627|3020|3142|3516|4207|4208|4604|4656|4669|4756|5463|5738|5914|6546|6662|6862|7046|7111|7273|8110|8470|8763|9148|9444|9750|10529|11146|11214|23345|23764|27230|30816|51778|64091|64220|64236|64754|84033|84665|85461|94104|113622|196541|221937|341405|494470|642658	ADARB1|ANK2|ZFHX3|CAV1|CDK1|COL11A1|EVC|FRG1|FZD2|GATA6|H3-3A|HLX|RBPJ|BORCS8-MEF2B|MEF2C|MYBPC1|MYOG|NAGLU|NEO1|POU6F1|PTGFRN|RARA|SLC8A1|SOX9|TBXT|TGFBR1|TMOD1|TTN|DPF3|SORBS2|CD164|NEURL1|QKI|RIPOR2|NEBL|GLMN|AKAP13|SYNE1|MAFF|SERP1|ERVW-1|MYOZ2|POPDC2|STRA6|PDLIM2|SMYD3|OBSCN|MYPN|TANC1|PAXBP1|ADPRHL1|METTL21C|FOXK1|ANKRD33|ARK2C|SCX	-3.5
GO Biological Processes	GO:0030097	hemopoiesis	19_GO:0032502 developmental process	-5.9	1.8	5.3	30284	690	1629	68	4.2	0.5	284|301|399|472|578|669|841|915|920|944|2038|2039|2124|2625|2737|2908|3142|3213|3313|3516|3662|4208|4286|4669|4772|4783|4891|5048|5293|5788|6482|6521|7474|8456|8763|8809|8840|9173|9444|9580|9730|9734|9759|10014|10312|10320|10425|10859|26013|26253|26276|27086|30009|51510|57089|57217|57623|64218|79819|84148|84766|90338|90865|133396|135228|140685|222487|441478	ANGPT1|ANXA1|RHOH|ATM|BAK1|BPGM|CASP8|CD3D|CD4|TNFSF8|EPB42|DMTN|EVI2B|GATA3|GLI3|NR3C1|HLX|HOXB3|HSPA9|RBPJ|IRF4|MEF2C|MITF|NAGLU|NFATC1|NFIL3|SLC11A2|PAFAH1B1|PIK3CD|PTPRC|ST3GAL1|SLC4A1|WNT5A|FOXN1|CD164|IL18R1|CCN4|IL1RL1|QKI|SOX13|DCAF1|HDAC9|HDAC4|HDAC5|TCIRG1|IKZF1|ARIH2|LILRB1|L3MBTL1|CLEC4E|VPS33B|FOXP1|TBX21|CHMP5|ENTPD7|TTC7A|ZFAT|SEMA4A|DNAI4|KAT8|CRACR2A|ZNF160|IL33|IL31RA|CD109|ZBTB…	-3.5
Reactome Gene Sets	R-HSA-382551	Transport of small molecules		-5.9	1.9	5.3	30284	663	1629	66	4.1	0.49	20|40|111|341|366|402|528|2039|2793|3933|4284|5566|5575|5687|5689|5706|6446|6506|6507|6521|6523|6533|6538|6539|6546|6556|6579|7223|7781|9056|9194|9376|9635|10110|10312|10349|11059|23400|23460|27173|29850|51761|53826|54331|54795|55107|55356|55974|56172|57181|57194|57578|59341|60482|64078|66035|79895|80131|85320|124935|146802|169026|259232|284129|344905|606495	ABCA2|ASIC2|ADCY5|APOC1|AQP9|ARL2|ATP6V1C1|DMTN|GNGT2|LCN1|MIP|PRKACA|PRKAR1B|PSMA6|PSMB1|PSMC6|SGK1|SLC1A2|SLC1A3|SLC4A1|SLC5A1|SLC6A6|SLC6A11|SLC6A12|SLC8A1|SLC11A1|SLCO1A2|TRPC4|SLC30A3|SLC7A7|SLC16A7|SLC22A8|CLCA2|SGK2|TCIRG1|ABCA10|WWP1|ATP13A2|ABCA6|SLC39A1|TRPM5|ATP8A2|FXYD6|GNG2|TRPM4|ANO1|SLC22A15|SLC50A1|ANKH|SLC39A10|ATP10A|UNC79|TRPV4|SLC5A7|SLC28A3|SLC2A11|ATP8B4|LRRC8E|ABCC11|SLC43A…	-3.5
GO Biological Processes	GO:0046486	glycerolipid metabolic process	19_GO:0009987 cellular process	-5.9	2.2	5.5	30284	352	1629	42	2.6	0.39	246|339|341|472|857|1103|1607|2180|3613|3632|5048|5293|5297|5298|8394|8526|9107|9514|9663|10400|23167|23533|23761|27124|27163|51604|54947|54979|56894|56895|57217|57678|79837|84649|84962|93183|114884|133121|154141|253430|283748|346606	ALOX15|APOBEC1|APOC1|ATM|CAV1|CHAT|DGKB|ACSL1|IMPA2|INPP5A|PAFAH1B1|PIK3CD|PI4KA|PI4KB|PIP5K1A|DGKE|MTMR6|GAL3ST1|LPIN2|PEMT|EFR3A|PIK3R5|PISD|INPP5J|NAAA|PIGT|LPCAT2|PLAAT2|AGPAT3|AGPAT4|TTC7A|GPAM|PIP4K2C|DGAT2|AJUBA|PIGM|OSBPL10|ENPP6|MBOAT1|IPMK|PLA2G4D|MOGAT3	-3.5
GO Biological Processes	GO:0099175	regulation of postsynapse organization	19_GO:0050789 regulation of biological process	-5.9	3	5.9	30284	148	1629	24	1.5	0.3	40|2043|2048|2534|4920|5048|5770|5789|7474|8499|9148|9252|9379|9844|22899|25791|25978|26037|26115|26999|50807|80725|85461|347730	ASIC2|EPHA4|EPHB2|FYN|ROR2|PAFAH1B1|PTPN1|PTPRD|WNT5A|PPFIA2|NEURL1|RPS6KA5|NRXN2|ELMO1|ARHGEF15|NGEF|CHMP2B|SIPA1L1|TANC2|CYFIP2|ASAP1|SRCIN1|TANC1|LRRTM1	-3.5
Reactome Gene Sets	R-HSA-5653656	Vesicle-mediated transport		-5.8	1.9	5.3	30284	585	1629	60	3.7	0.47	157|287|915|920|948|1778|1781|2804|2890|3998|4481|5048|5537|5866|6643|6710|6814|7109|7278|7474|7846|8655|8775|9267|9371|9609|9632|10000|10097|10254|10381|10540|11014|22818|22898|23062|23216|23637|25978|26153|51271|51510|54453|55582|55707|56894|57148|57186|57679|57731|64786|79958|81562|89781|89853|90411|91782|128866|152503|107080638	GRK3|ANK2|CD3D|CD4|CD36|DYNC1H1|DYNC1I2|GOLGB1|GRIA1|LMAN1|MSR1|PAFAH1B1|PPP6C|RAB3IL1|SNX2|SPTB|STXBP3|TRAPPC10|TUBA3C|WNT5A|TUBA1A|DYNLL1|NAPA|CYTH1|KIF3B|RAB36|SEC24C|AKT3|ACTR2|STAM2|TUBB3|DCTN2|KDELR2|COPZ1|DENND3|GGA2|TBC1D1|RABGAP1|CHMP2B|KIF26A|UBAP1|CHMP5|RIN2|KIF27|NECAP2|AGPAT3|RALGAPB|RALGAPA2|ALS2|SPTBN4|TBC1D15|DENND1C|LMAN2L|HPS4|MVB12B|MCFD2|CHMP7|CHMP4B|SH3D19|TBC1D7-LOC100130357	-3.5
GO Biological Processes	GO:0003013	circulatory system process	19_GO:0032501 multicellular organismal process	-5.8	2	5.3	30284	519	1629	55	3.4	0.45	20|40|152|284|287|623|783|817|846|857|948|1268|1621|1813|2534|2627|2768|2934|3269|3351|3579|3757|3781|4313|4922|5465|5467|5770|5800|6323|6446|6506|6507|6518|6523|6533|6540|6546|6846|6870|7136|7273|9194|9365|9376|9590|9839|11156|11309|23171|54795|55640|59341|83988|347148	ABCA2|ASIC2|ADRA2C|ANGPT1|ANK2|BDKRB1|CACNB2|CAMK2D|CASR|CAV1|CD36|CNR1|DBH|DRD2|FYN|GATA6|GNA12|GSN|HRH1|HTR1B|CXCR2|KCNH2|KCNN2|MMP2|NTS|PPARA|PPARD|PTPN1|PTPRO|SCN1A|SGK1|SLC1A2|SLC1A3|SLC2A5|SLC5A1|SLC6A6|SLC6A13|SLC8A1|XCL2|TACR3|TNNI2|TTN|SLC16A7|KL|SLC22A8|AKAP12|ZEB2|PTP4A3|SLCO2B1|GPD1L|TRPM4|FLVCR2|TRPV4|NCALD|QRFP	-3.5
GO Biological Processes	GO:0022604	regulation of cell morphogenesis	19_GO:0032502 developmental process	-5.8	2.5	5.6	30284	247	1629	33	2	0.35	301|2038|2039|2043|2048|2268|2534|2620|2768|4771|5048|5789|6369|7474|8874|9202|9820|11151|22854|23370|29780|53335|54014|56965|56990|57194|57699|64218|114804|121512|152503|157285|221061	ANXA1|EPB42|DMTN|EPHA4|EPHB2|FGR|FYN|GAS2|GNA12|NF2|PAFAH1B1|PTPRD|CCL24|WNT5A|ARHGEF7|ZMYM4|CUL7|CORO1A|NTNG1|ARHGEF18|PARVB|BCL11A|BRWD1|PARP6|CDC42SE2|ATP10A|CPNE5|SEMA4A|RNF157|FGD4|SH3D19|PRAG1|FAM171A1	-3.5
GO Biological Processes	GO:0032956	regulation of actin cytoskeleton organization	19_GO:0050789 regulation of biological process	-5.8	2.2	5.4	30284	354	1629	42	2.6	0.39	246|1496|2039|2241|2934|4690|4771|5581|5999|6050|6369|6624|6710|7043|7046|7111|8477|9026|9463|9639|9647|9788|10174|10395|11151|11214|22899|23122|23370|23406|25791|26999|54551|55435|57551|57704|57731|81553|85415|123720|171024|256949	ALOX15|CTNNA2|DMTN|FER|GSN|NCK1|NF2|PRKCE|RGS4|RNH1|CCL24|FSCN1|SPTB|TGFB3|TGFBR1|TMOD1|GPR65|HIP1R|PICK1|ARHGEF10|PPM1F|MTSS1|SORBS3|DLC1|CORO1A|AKAP13|ARHGEF15|CLASP2|ARHGEF18|COTL1|NGEF|CYFIP2|MAGEL2|AP1AR|TAOK1|GBA2|SPTBN4|CYRIA|RHPN2|WHAMM|SYNPO2|KANK3	-3.5
GO Biological Processes	GO:0044782	cilium organization	19_GO:0009987 cellular process	-5.8	2.2	5.4	30284	379	1629	44	2.7	0.4	2302|2622|2934|3983|4957|7275|8632|8655|9148|9371|9851|10097|22873|25814|25981|29070|50807|51314|54970|55112|55172|55582|57096|63917|64518|65250|79819|80217|84071|84173|92104|93233|117177|138639|144132|145173|145483|146057|147700|152206|154865|160762|283232|399949	FOXJ1|GAS8|GSN|ABLIM1|ODF2|TUB|DNAH17|DYNLL1|NEURL1|KIF3B|KIAA0753|ACTR2|DZIP1|ATXN10|DNAH1|CFAP263|ASAP1|NME8|TTC12|DYNC2I1|DNAAF2|KIF27|RPGRIP1|GALNT11|TEKT3|CPLANE1|DNAI4|CFAP43|ARMC2|ELMOD3|IFT70A|ODAD1|RAB3IP|PTPDC1|DNHD1|B3GLCT|FAM161B|TTBK2|KLC3|CCDC13|IQUB|CCDC63|TMEM80|HOATZ	-3.5
GO Biological Processes	GO:0002757	immune response-activating signaling pathway	19_GO:0002376 immune system process	-5.8	2.3	5.5	30284	330	1629	40	2.5	0.38	915|1493|2268|2358|2533|2534|2625|2867|3665|3824|4208|4332|4669|4938|5144|5293|5581|5788|7100|7294|7917|8891|10333|10392|10584|10603|11027|11213|22861|22900|26253|27202|57724|64127|64581|78989|80342|81790|83737|257101	CD3D|CTLA4|FGR|FPR2|FYB1|FYN|GATA3|FFAR2|IRF7|KLRD1|MEF2C|MNDA|NAGLU|OAS1|PDE4D|PIK3CD|PRKCE|PTPRC|TLR5|TXK|BAG6|EIF2B3|TLR6|NOD1|COLEC10|SH2B2|LILRA2|IRAK3|NLRP1|CARD8|CLEC4E|C5AR2|EPG5|NOD2|CLEC7A|COLEC11|TRAF3IP3|RNF170|ITCH|ZNF683	-3.5
GO Biological Processes	GO:0021952	central nervous system projection neuron axonogenesis	19_GO:0032502 developmental process	-5.8	6.4	7	30284	29	1629	10	0.61	0.19	104|1141|1630|2043|2048|4781|5048|23077|25987|57731	ADARB1|CHRNB2|DCC|EPHA4|EPHB2|NFIB|PAFAH1B1|MYCBP2|TSKU|SPTBN4	-3.5
GO Biological Processes	GO:1903037	regulation of leukocyte cell-cell adhesion	19_GO:0050789 regulation of biological process	-5.7	2.1	5.3	30284	395	1629	45	2.8	0.41	240|301|399|857|920|941|1326|1493|2302|2309|2534|2625|2737|3117|3142|3594|4192|4690|5465|5590|5788|5914|6595|6597|9306|9580|9750|10690|10725|10859|11006|11126|11146|11151|11314|30009|57162|57678|64127|81545|81704|83737|140885|441478|441864	ALOX5|ANXA1|RHOH|CAV1|CD4|CD80|MAP3K8|CTLA4|FOXJ1|FOXO3|FYN|GATA3|GLI3|HLA-DQA1|HLX|IL12RB1|MDK|NCK1|PPARA|PRKCZ|PTPRC|RARA|SMARCA2|SMARCA4|SOCS6|SOX13|RIPOR2|FUT9|NFAT5|LILRB1|LILRB4|CD160|GLMN|CORO1A|CD300A|TBX21|PELI1|GPAM|NOD2|FBXO38|DOCK8|ITCH|SIRPA|NRARP|TARM1	-3.4
GO Biological Processes	GO:0030100	regulation of endocytosis	19_GO:0051179 localization	-5.7	2.3	5.4	30284	309	1629	38	2.3	0.37	20|246|284|341|857|948|1175|1813|1861|2268|2358|3685|5770|5788|6556|7275|7474|9026|9066|9463|9892|10584|10825|10859|11314|23345|51479|54550|55061|57118|57534|64127|64581|78989|88455|124930|140885|347730	ABCA2|ALOX15|ANGPT1|APOC1|CAV1|CD36|AP2S1|DRD2|TOR1A|FGR|FPR2|ITGAV|PTPN1|PTPRC|SLC11A1|TUB|WNT5A|HIP1R|SYT7|PICK1|SNAP91|COLEC10|NEU3|LILRB1|CD300A|SYNE1|ANKFY1|NECAB2|SUSD4|CAMK1D|MIB1|NOD2|CLEC7A|COLEC11|ANKRD13A|ANKRD13B|SIRPA|LRRTM1	-3.4
GO Biological Processes	GO:0045471	response to ethanol	19_GO:0050896 response to stimulus	-5.7	3.1	5.8	30284	131	1629	22	1.4	0.29	578|841|983|1036|1141|1268|1621|1788|1813|2534|2625|2890|3351|5080|5423|5465|5581|5914|5999|6198|8431|51208	BAK1|CASP8|CDK1|CDO1|CHRNB2|CNR1|DBH|DNMT3A|DRD2|FYN|GATA3|GRIA1|HTR1B|PAX6|POLB|PPARA|PRKCE|RARA|RGS4|RPS6KB1|NR0B2|CLDN18	-3.4
Reactome Gene Sets	R-HSA-422475	Axon guidance		-5.7	2	5.3	30284	446	1629	49	3	0.42	287|783|1297|1299|2043|2046|2050|2107|3685|3786|4313|4440|4650|4756|5362|5566|5687|5689|5706|5788|6132|6141|6164|6209|6229|6323|6383|6710|7223|7278|7846|7903|9252|9901|10097|10381|23053|23122|23380|25791|27255|55740|57453|57731|64218|80031|137970|284217|285220	ANK2|CACNB2|COL9A1|COL9A3|EPHA4|EPHA8|EPHB4|ETF1|ITGAV|KCNQ3|MMP2|MSI1|MYO9B|NEO1|PLXNA2|PRKACA|PSMA6|PSMB1|PSMC6|PTPRC|RPL8|RPL18|RPL34|RPS15|RPS24|SCN1A|SDC2|SPTB|TRPC4|TUBA3C|TUBA1A|ST8SIA4|RPS6KA5|SRGAP3|ACTR2|TUBB3|ZSWIM8|CLASP2|SRGAP2|NGEF|CNTN6|ENAH|DSCAML1|SPTBN4|SEMA4A|SEMA6D|UNC5D|LAMA1|EPHA6	-3.4
GO Biological Processes	GO:0030163	protein catabolic process	19_GO:0009987 cellular process	-5.6	1.8	5.1	30284	786	1629	74	4.5	0.52	472|665|841|1861|2534|3093|3416|4313|4669|5193|5527|5566|5687|5689|5706|7726|7917|8139|8312|9024|9306|9730|9810|9820|9928|10254|10312|10393|10425|10444|10724|11059|11060|22898|23053|23072|23190|23194|23392|23510|23761|25978|29945|30009|50613|51271|51510|54476|54858|55175|55658|55666|55776|56886|57162|57534|57626|57724|64236|81545|81790|81792|83590|83737|89853|91782|114088|116138|128866|148066|165…	ATM|BNIP3L|CASP8|TOR1A|FYN|UBE2K|IDE|MMP2|NAGLU|PEX12|PPP2R5C|PRKACA|PSMA6|PSMB1|PSMC6|TRIM26|BAG6|GAN|AXIN1|BRSK2|SOCS6|DCAF1|RNF40|CUL7|KIF14|STAM2|TCIRG1|ANAPC10|ARIH2|ZER1|OGA|WWP1|WWP2|DENND3|ZSWIM8|HECW1|UBXN4|FBXL7|ECPAS|KCTD2|PISD|CHMP2B|ANAPC4|TBX21|UBQLN3|UBAP1|CHMP5|RNF216|PGPEP1|KLHL11|RNF126|NPLOC4|SAYSD1|UGGT1|PELI1|MIB1|KLHL1|EPG5|PDLIM2|FBXO38|RNF170|ADAMTS12|TMUB1|ITCH|MVB12B|CHM…	-3.3
GO Biological Processes	GO:1903706	regulation of hemopoiesis	19_GO:0002376 immune system process	-5.6	2	5.2	30284	436	1629	48	2.9	0.42	301|399|639|714|841|920|941|1441|1493|2124|2302|2309|2625|2737|3142|3313|3594|3662|3665|4192|4208|4286|4920|5590|5788|5914|6595|6597|6935|8456|8861|9444|9580|9770|10859|11006|11025|26013|27086|30009|51208|56603|63976|114803|140685|146433|257101|441478	ANXA1|RHOH|PRDM1|C1QC|CASP8|CD4|CD80|CSF3R|CTLA4|EVI2B|FOXJ1|FOXO3|GATA3|GLI3|HLX|HSPA9|IL12RB1|IRF4|IRF7|MDK|MEF2C|MITF|ROR2|PRKCZ|PTPRC|RARA|SMARCA2|SMARCA4|ZEB1|FOXN1|LDB1|QKI|SOX13|RASSF2|LILRB1|LILRB4|LILRB3|L3MBTL1|FOXP1|TBX21|CLDN18|CYP26B1|PRDM16|MYSM1|ZBTB46|IL34|ZNF683|NRARP	-3.3
GO Biological Processes	GO:0021954	central nervous system neuron development	19_GO:0032502 developmental process	-5.6	3.6	5.9	30284	94	1629	18	1.1	0.26	104|1141|1630|1813|2043|2048|4781|4915|5048|7474|9334|23077|25987|57551|57704|57731|79625|431707	ADARB1|CHRNB2|DCC|DRD2|EPHA4|EPHB2|NFIB|NTRK2|PAFAH1B1|WNT5A|B4GALT5|MYCBP2|TSKU|TAOK1|GBA2|SPTBN4|NDNF|LHX8	-3.3
GO Biological Processes	GO:0021955	central nervous system neuron axonogenesis	19_GO:0032502 developmental process	-5.6	5.5	6.6	30284	37	1629	11	0.68	0.2	104|1141|1630|2043|2048|4781|5048|9334|23077|25987|57731	ADARB1|CHRNB2|DCC|EPHA4|EPHB2|NFIB|PAFAH1B1|B4GALT5|MYCBP2|TSKU|SPTBN4	-3.3
GO Biological Processes	GO:0043065	positive regulation of apoptotic process	19_GO:0048518 positive regulation of biological process	-5.6	1.9	5.1	30284	569	1629	58	3.6	0.46	301|472|578|665|817|838|841|857|943|1268|1493|1612|2204|2309|2627|2908|2934|3313|3579|4208|4313|4332|4690|5293|5770|5788|5979|6280|7043|7046|7133|7262|7474|8874|9148|9590|9770|9774|10333|10392|10395|10514|10533|10859|11126|23097|23621|26355|29949|54870|56259|56616|56848|56981|57118|138151|256130|641700	ANXA1|ATM|BAK1|BNIP3L|CAMK2D|CASP5|CASP8|CAV1|TNFRSF8|CNR1|CTLA4|DAPK1|FCAR|FOXO3|GATA6|NR3C1|GSN|HSPA9|CXCR2|MEF2C|MMP2|MNDA|NCK1|PIK3CD|PTPN1|PTPRC|RET|S100A9|TGFB3|TGFBR1|TNFRSF1B|PHLDA2|WNT5A|ARHGEF7|NEURL1|AKAP12|RASSF2|BCLAF1|TLR6|NOD1|DLC1|MYBBP1A|ATG7|LILRB1|CD160|CDK19|BACE1|FAM162A|IL19|QRICH1|CTNNBL1|DIABLO|SPHK2|PRDM11|CAMK1D|NACC2|TMEM196|ECSCR	-3.3
GO Biological Processes	GO:0002521	leukocyte differentiation	19_GO:0032502 developmental process	-5.6	2.1	5.2	30284	426	1629	47	2.9	0.41	301|399|472|578|841|915|920|944|2625|2737|2908|3142|3516|3662|4286|4669|4772|4783|5048|5293|5788|6482|8456|8809|8840|9173|9444|9580|9730|9734|9759|10014|10312|10320|10859|26253|27086|30009|57089|64218|84766|90865|133396|135228|140685|222487|441478	ANXA1|RHOH|ATM|BAK1|CASP8|CD3D|CD4|TNFSF8|GATA3|GLI3|NR3C1|HLX|RBPJ|IRF4|MITF|NAGLU|NFATC1|NFIL3|PAFAH1B1|PIK3CD|PTPRC|ST3GAL1|FOXN1|IL18R1|CCN4|IL1RL1|QKI|SOX13|DCAF1|HDAC9|HDAC4|HDAC5|TCIRG1|IKZF1|LILRB1|CLEC4E|FOXP1|TBX21|ENTPD7|SEMA4A|CRACR2A|IL33|IL31RA|CD109|ZBTB46|ADGRG3|NRARP	-3.3
GO Biological Processes	GO:0042110	T cell activation	19_GO:0002376 immune system process	-5.5	2.2	5.3	30284	339	1629	40	2.5	0.38	301|399|841|915|920|941|944|2534|2625|2737|3142|3662|4192|4690|5293|5788|6556|7293|7917|8456|8809|9580|10312|10859|11151|26253|27086|30009|56603|57089|57162|57678|57705|64218|64581|80031|81704|83737|84766|441478	ANXA1|RHOH|CASP8|CD3D|CD4|CD80|TNFSF8|FYN|GATA3|GLI3|HLX|IRF4|MDK|NCK1|PIK3CD|PTPRC|SLC11A1|TNFRSF4|BAG6|FOXN1|IL18R1|SOX13|TCIRG1|LILRB1|CORO1A|CLEC4E|FOXP1|TBX21|CYP26B1|ENTPD7|PELI1|GPAM|WDFY4|SEMA4A|CLEC7A|SEMA6D|DOCK8|ITCH|CRACR2A|NRARP	-3.2
GO Biological Processes	GO:0001818	negative regulation of cytokine production	19_GO:0048519 negative regulation of biological process	-5.5	2.1	5.2	30284	389	1629	44	2.7	0.4	284|301|945|1139|2048|2302|2625|2627|4938|5465|5566|5788|5914|6556|7043|8815|9140|9173|9252|9444|9734|10225|10333|10859|11006|11213|22900|23405|25987|27178|27202|30009|51564|54476|55666|64127|83737|84148|90865|91662|140885|257101|353514|730249	ANGPT1|ANXA1|CD33|CHRNA7|EPHB2|FOXJ1|GATA3|GATA6|OAS1|PPARA|PRKACA|PTPRC|RARA|SLC11A1|TGFB3|BANF1|ATG12|IL1RL1|RPS6KA5|QKI|HDAC9|CD96|TLR6|LILRB1|LILRB4|IRAK3|CARD8|DICER1|TSKU|IL37|C5AR2|TBX21|HDAC7|RNF216|NPLOC4|NOD2|ITCH|KAT8|IL33|NLRP12|SIRPA|ZNF683|LILRA5|ACOD1	-3.2
Reactome Gene Sets	R-HSA-446203	Asparagine N-linked glycosylation		-5.5	2.3	5.3	30284	279	1629	35	2.1	0.36	287|1081|1778|1781|2525|2804|2890|3998|4245|5537|6482|6710|7109|7278|7846|7903|8655|8775|9334|9526|9632|10381|10540|10825|11014|11282|22818|29880|56886|57731|64377|81562|90411|91869|256435	ANK2|CGA|DYNC1H1|DYNC1I2|FUT3|GOLGB1|GRIA1|LMAN1|MGAT1|PPP6C|ST3GAL1|SPTB|TRAPPC10|TUBA3C|TUBA1A|ST8SIA4|DYNLL1|NAPA|B4GALT5|MPDU1|SEC24C|TUBB3|DCTN2|NEU3|KDELR2|MGAT4B|COPZ1|ALG5|UGGT1|SPTBN4|CHST8|LMAN2L|MCFD2|RFT1|ST6GALNAC3	-3.2
GO Biological Processes	GO:0097581	lamellipodium organization	19_GO:0009987 cellular process	-5.5	5	6.3	30284	45	1629	12	0.74	0.21	2039|3983|4650|4690|5800|6643|8874|23380|29780|79902|84962|123720	DMTN|ABLIM1|MYO9B|NCK1|PTPRO|SNX2|ARHGEF7|SRGAP2|PARVB|NUP85|AJUBA|WHAMM	-3.2
GO Biological Processes	GO:0043068	positive regulation of programmed cell death	19_GO:0048518 positive regulation of biological process	-5.5	1.9	5.1	30284	586	1629	59	3.6	0.46	301|472|578|665|817|838|841|857|943|1268|1493|1612|2204|2309|2627|2908|2934|3313|3579|4208|4313|4332|4690|5293|5770|5788|5979|6280|7043|7046|7133|7262|7474|8874|9148|9590|9770|9774|10333|10392|10395|10514|10533|10859|11126|23097|23621|26355|27086|29949|54870|56259|56616|56848|56981|57118|138151|256130|641700	ANXA1|ATM|BAK1|BNIP3L|CAMK2D|CASP5|CASP8|CAV1|TNFRSF8|CNR1|CTLA4|DAPK1|FCAR|FOXO3|GATA6|NR3C1|GSN|HSPA9|CXCR2|MEF2C|MMP2|MNDA|NCK1|PIK3CD|PTPN1|PTPRC|RET|S100A9|TGFB3|TGFBR1|TNFRSF1B|PHLDA2|WNT5A|ARHGEF7|NEURL1|AKAP12|RASSF2|BCLAF1|TLR6|NOD1|DLC1|MYBBP1A|ATG7|LILRB1|CD160|CDK19|BACE1|FAM162A|FOXP1|IL19|QRICH1|CTNNBL1|DIABLO|SPHK2|PRDM11|CAMK1D|NACC2|TMEM196|ECSCR	-3.2
GO Biological Processes	GO:0032736	positive regulation of interleukin-13 production	19_GO:0032501 multicellular organismal process	-5.5	9.3	7.4	30284	14	1629	7	0.43	0.16	2625|3662|5590|5914|56848|85480|90865	GATA3|IRF4|PRKCZ|RARA|SPHK2|TSLP|IL33	-3.2
Reactome Gene Sets	R-HSA-9675108	Nervous system development		-5.5	2	5.1	30284	467	1629	50	3.1	0.43	287|783|1297|1299|2043|2046|2050|2107|3685|3786|4313|4440|4650|4756|5362|5566|5687|5689|5706|5788|6132|6141|6164|6209|6229|6323|6383|6597|6710|7223|7278|7846|7903|9252|9901|10097|10381|23053|23122|23380|25791|27255|55740|57453|57731|64218|80031|137970|284217|285220	ANK2|CACNB2|COL9A1|COL9A3|EPHA4|EPHA8|EPHB4|ETF1|ITGAV|KCNQ3|MMP2|MSI1|MYO9B|NEO1|PLXNA2|PRKACA|PSMA6|PSMB1|PSMC6|PTPRC|RPL8|RPL18|RPL34|RPS15|RPS24|SCN1A|SDC2|SMARCA4|SPTB|TRPC4|TUBA3C|TUBA1A|ST8SIA4|RPS6KA5|SRGAP3|ACTR2|TUBB3|ZSWIM8|CLASP2|SRGAP2|NGEF|CNTN6|ENAH|DSCAML1|SPTBN4|SEMA4A|SEMA6D|UNC5D|LAMA1|EPHA6	-3.2
GO Biological Processes	GO:0030001	metal ion transport	19_GO:0051179 localization	-5.5	1.8	5	30284	656	1629	64	3.9	0.48	40|287|578|783|846|857|1139|1141|1234|1813|2534|3313|3685|3739|3744|3757|3758|3772|3776|3781|3786|4891|5349|5788|6323|6446|6507|6523|6533|6538|6539|6540|6546|6556|6786|7223|7781|9127|10050|11151|23017|26251|27133|27173|29850|53826|54795|55640|56996|57181|57582|57685|59283|59341|60482|64078|79714|84068|84502|84766|130497|168507|169026|259232	ASIC2|ANK2|BAK1|CACNB2|CASR|CAV1|CHRNA7|CHRNB2|CCR5|DRD2|FYN|HSPA9|ITGAV|KCNA4|KCNA10|KCNH2|KCNJ1|KCNJ15|KCNK2|KCNN2|KCNQ3|SLC11A2|FXYD3|PTPRC|SCN1A|SGK1|SLC1A3|SLC5A1|SLC6A6|SLC6A11|SLC6A12|SLC6A13|SLC8A1|SLC11A1|STIM1|TRPC4|SLC30A3|P2RX6|SLC17A4|CORO1A|FAIM2|KCNG2|KCNH5|SLC39A1|TRPM5|FXYD6|TRPM4|FLVCR2|SLC12A9|SLC39A10|KCNT1|CACHD1|CACNG8|TRPV4|SLC5A7|SLC28A3|CCDC51|SLC10A7|JPH4|CRACR2A|OSR1|PK…	-3.2
GO Biological Processes	GO:0010950	positive regulation of endopeptidase activity	19_GO:0048518 positive regulation of biological process	-5.5	3.3	5.7	30284	106	1629	19	1.2	0.27	578|841|1612|2043|2934|4891|5979|6280|9451|9647|10392|10395|22861|22900|23151|26355|26999|56616|91662	BAK1|CASP8|DAPK1|EPHA4|GSN|SLC11A2|RET|S100A9|EIF2AK3|PPM1F|NOD1|DLC1|NLRP1|CARD8|GRAMD4|FAM162A|CYFIP2|DIABLO|NLRP12	-3.2
GO Biological Processes	GO:0032870	cellular response to hormone stimulus	19_GO:0050896 response to stimulus	-5.4	1.9	5.1	30284	562	1629	57	3.5	0.46	301|434|857|1081|2043|2046|2048|2050|2104|2180|2241|2309|2627|2887|2890|2908|3416|3973|4208|4306|4593|4915|4920|5031|5080|5315|5465|5467|5566|5581|5590|5618|5770|5914|5979|6198|6446|9663|9734|10014|10474|10499|10603|23038|51208|54206|54331|55022|55625|56603|56937|57761|64754|89766|196541|285220|730249	ANXA1|ASIP|CAV1|CGA|EPHA4|EPHA8|EPHB2|EPHB4|ESRRG|ACSL1|FER|FOXO3|GATA6|GRB10|GRIA1|NR3C1|IDE|LHCGR|MEF2C|NR3C2|MUSK|NTRK2|ROR2|P2RY6|PAX6|PKM|PPARA|PPARD|PRKACA|PRKCE|PRKCZ|PRLR|PTPN1|RARA|RET|RPS6KB1|SGK1|LPIN2|HDAC9|HDAC5|TADA3|NCOA2|SH2B2|WDTC1|CLDN18|ERRFI1|GNG2|PID1|ZDHHC7|CYP26B1|PMEPA1|TRIB3|SMYD3|UMODL1|METTL21C|EPHA6|ACOD1	-3.2
GO Biological Processes	GO:0002718	regulation of cytokine production involved in immune response	19_GO:0002376 immune system process	-5.4	3.1	5.6	30284	126	1629	21	1.3	0.28	284|948|2625|2867|5590|7043|7133|7474|8809|9516|10225|10392|10859|11006|11126|11213|30009|54795|56848|64127|64581	ANGPT1|CD36|GATA3|FFAR2|PRKCZ|TGFB3|TNFRSF1B|WNT5A|IL18R1|LITAF|CD96|NOD1|LILRB1|LILRB4|CD160|IRAK3|TBX21|TRPM4|SPHK2|NOD2|CLEC7A	-3.2
GO Biological Processes	GO:0009612	response to mechanical stimulus	19_GO:0050896 response to stimulus	-5.4	2.5	5.4	30284	223	1629	30	1.8	0.33	40|578|623|838|841|943|1301|1813|2534|2934|3776|3786|4192|4313|6198|6323|6507|6546|6662|7100|7273|7846|9379|23621|51761|59341|64220|90865|168507|642658	ASIC2|BAK1|BDKRB1|CASP5|CASP8|TNFRSF8|COL11A1|DRD2|FYN|GSN|KCNK2|KCNQ3|MDK|MMP2|RPS6KB1|SCN1A|SLC1A3|SLC8A1|SOX9|TLR5|TTN|TUBA1A|NRXN2|BACE1|ATP8A2|TRPV4|STRA6|IL33|PKD1L1|SCX	-3.2
GO Biological Processes	GO:0007281	germ cell development	19_GO:0022414 reproductive process	-5.4	2.1	5.2	30284	380	1629	43	2.6	0.4	472|639|1672|1788|2241|2309|3020|4192|4948|5048|5566|5620|5914|6045|6198|6595|6732|9148|9389|9444|9665|10522|22873|23318|23626|25981|54514|54852|54970|80217|84071|84148|84944|126859|132612|135138|144132|147700|160762|166863|283417|339834|344758	ATM|PRDM1|DEFB1|DNMT3A|FER|FOXO3|H3-3A|MDK|OCA2|PAFAH1B1|PRKACA|PRM2|RARA|RNF2|RPS6KB1|SMARCA2|SRPK1|NEURL1|SLC22A14|QKI|MARF1|DEAF1|DZIP1|TUT4|SPO11|DNAH1|DDX4|PAQR5|TTC12|CFAP43|ARMC2|KAT8|MAEL|AXDND1|ADAD1|PACRG|DNHD1|KLC3|CCDC63|RBM46|DPY19L2|IHO1|GPR149	-3.2
GO Biological Processes	GO:0002758	innate immune response-activating signaling pathway	19_GO:0044419 biological process involved in interspecies interaction between organisms	-5.4	2.9	5.5	30284	147	1629	23	1.4	0.29	2534|2867|3665|3824|4669|4938|5581|7100|10333|10392|10584|11027|11213|22861|22900|26253|57724|64127|64581|78989|80342|81790|83737	FYN|FFAR2|IRF7|KLRD1|NAGLU|OAS1|PRKCE|TLR5|TLR6|NOD1|COLEC10|LILRA2|IRAK3|NLRP1|CARD8|CLEC4E|EPG5|NOD2|CLEC7A|COLEC11|TRAF3IP3|RNF170|ITCH	-3.2
Reactome Gene Sets	R-HSA-449147	Signaling by Interleukins		-5.4	2.1	5.1	30284	381	1629	43	2.6	0.4	240|246|301|920|941|948|1234|1326|1441|2309|2625|3313|3594|3662|3977|4208|4313|4507|5566|5602|5687|5689|5706|5782|6597|6624|6657|6935|7133|8809|9173|9252|10392|11213|27178|27179|57162|64127|85480|90865|133396|282617|414062	ALOX5|ALOX15|ANXA1|CD4|CD80|CD36|CCR5|MAP3K8|CSF3R|FOXO3|GATA3|HSPA9|IL12RB1|IRF4|LIFR|MEF2C|MMP2|MTAP|PRKACA|MAPK10|PSMA6|PSMB1|PSMC6|PTPN12|SMARCA4|FSCN1|SOX2|ZEB1|TNFRSF1B|IL18R1|IL1RL1|RPS6KA5|NOD1|IRAK3|IL37|IL36A|PELI1|NOD2|TSLP|IL33|IL31RA|IFNL3|CCL3L3	-3.1
GO Biological Processes	GO:0051640	organelle localization	19_GO:0051179 localization	-5.4	1.9	5	30284	551	1629	56	3.4	0.45	434|472|891|1487|1600|1778|1861|3837|3993|4599|4669|4927|5048|5080|5293|5413|5537|5590|6209|6284|6814|7109|7514|7846|8499|8676|9371|9482|9892|9928|10097|10312|10494|10540|10615|22906|23122|23224|23277|23626|25900|25978|26086|26115|26276|51510|55062|55154|55435|79816|80128|91782|117177|128866|146439|221927	ASIP|ATM|CCNB1|CTBP1|DAB1|DYNC1H1|TOR1A|KPNB1|LLGL2|MX1|NAGLU|NUP88|PAFAH1B1|PAX6|PIK3CD|SEPTIN5|PPP6C|PRKCZ|RPS15|S100A13|STXBP3|TRAPPC10|XPO1|TUBA1A|PPFIA2|STX11|KIF3B|STX8|SNAP91|KIF14|ACTR2|TCIRG1|STK25|DCTN2|SPAG5|TRAK1|CLASP2|SYNE2|CLUH|SPO11|IFFO1|CHMP2B|GPSM1|TANC2|VPS33B|CHMP5|WIPI1|MSTO1|AP1AR|TLE6|TRIM46|CHMP7|RAB3IP|CHMP4B|BICDL2|BRAT1	-3.1
GO Biological Processes	GO:0060271	cilium assembly	19_GO:0009987 cellular process	-5.4	2.2	5.2	30284	344	1629	40	2.5	0.38	2302|2622|2934|3983|8632|8655|9148|9371|9851|10097|22873|25814|25981|29070|50807|51314|54970|55112|55172|55582|57096|63917|64518|65250|79819|80217|84071|84173|93233|117177|138639|144132|145173|146057|147700|152206|154865|160762|283232|399949	FOXJ1|GAS8|GSN|ABLIM1|DNAH17|DYNLL1|NEURL1|KIF3B|KIAA0753|ACTR2|DZIP1|ATXN10|DNAH1|CFAP263|ASAP1|NME8|TTC12|DYNC2I1|DNAAF2|KIF27|RPGRIP1|GALNT11|TEKT3|CPLANE1|DNAI4|CFAP43|ARMC2|ELMOD3|ODAD1|RAB3IP|PTPDC1|DNHD1|B3GLCT|TTBK2|KLC3|CCDC13|IQUB|CCDC63|TMEM80|HOATZ	-3.1
GO Biological Processes	GO:0043269	regulation of monoatomic ion transport	19_GO:0051179 localization	-5.4	2	5.1	30284	472	1629	50	3.1	0.43	40|287|578|623|783|817|846|857|920|1268|1804|1813|2048|2534|2890|3351|3757|3758|3772|3781|3973|5031|5144|5174|5349|5566|5581|5774|5999|6546|6786|10312|10859|11027|11060|11151|23171|26251|53826|56848|57731|84502|84766|91404|130497|154043|196541|201140|353514|387129	ASIC2|ANK2|BAK1|BDKRB1|CACNB2|CAMK2D|CASR|CAV1|CD4|CNR1|DPP6|DRD2|EPHB2|FYN|GRIA1|HTR1B|KCNH2|KCNJ1|KCNJ15|KCNN2|LHCGR|P2RY6|PDE4D|PDZK1|FXYD3|PRKACA|PRKCE|PTPN3|RGS4|SLC8A1|STIM1|TCIRG1|LILRB1|LILRA2|WWP2|CORO1A|GPD1L|KCNG2|FXYD6|SPHK2|SPTBN4|JPH4|CRACR2A|SESTD1|OSR1|CNKSR3|METTL21C|DHRS7C|LILRA5|NPSR1	-3.1
GO Biological Processes	GO:0032680	regulation of tumor necrosis factor production	19_GO:0032501 multicellular organismal process	-5.4	2.6	5.4	30284	191	1629	27	1.7	0.32	284|943|945|948|1139|2048|4938|5788|5914|7474|9590|10392|10859|11006|11027|11213|23405|27086|27178|27202|54093|56848|64127|64581|90865|140885|353514	ANGPT1|TNFRSF8|CD33|CD36|CHRNA7|EPHB2|OAS1|PTPRC|RARA|WNT5A|AKAP12|NOD1|LILRB1|LILRB4|LILRA2|IRAK3|DICER1|FOXP1|IL37|C5AR2|SETD4|SPHK2|NOD2|CLEC7A|IL33|SIRPA|LILRA5	-3.1
GO Biological Processes	GO:0006644	phospholipid metabolic process	19_GO:0009987 cellular process	-5.3	2.1	5.1	30284	358	1629	41	2.5	0.39	20|246|472|1103|1607|2222|2627|3613|3632|5048|5293|5297|5298|5467|8394|8526|9107|10400|10558|23167|23533|23761|27124|27163|27293|51604|54947|54979|56848|56894|56895|57217|57678|79837|84962|93183|114884|133121|154141|253430|283748	ABCA2|ALOX15|ATM|CHAT|DGKB|FDFT1|GATA6|IMPA2|INPP5A|PAFAH1B1|PIK3CD|PI4KA|PI4KB|PPARD|PIP5K1A|DGKE|MTMR6|PEMT|SPTLC1|EFR3A|PIK3R5|PISD|INPP5J|NAAA|SMPDL3B|PIGT|LPCAT2|PLAAT2|SPHK2|AGPAT3|AGPAT4|TTC7A|GPAM|PIP4K2C|AJUBA|PIGM|OSBPL10|ENPP6|MBOAT1|IPMK|PLA2G4D	-3.1
GO Biological Processes	GO:0032674	regulation of interleukin-5 production	19_GO:0032501 multicellular organismal process	-5.3	7.4	6.9	30284	20	1629	8	0.49	0.17	2625|5144|5590|5914|9173|11006|85480|90865	GATA3|PDE4D|PRKCZ|RARA|IL1RL1|LILRB4|TSLP|IL33	-3.1
GO Biological Processes	GO:0007423	sensory organ development	19_GO:0032502 developmental process	-5.3	1.8	4.9	30284	609	1629	60	3.7	0.47	578|639|653|1301|1409|1420|1813|2043|2048|2535|2558|2625|2737|3516|3776|4284|4286|4648|4669|4771|4774|4781|4901|4909|4915|5048|5080|5298|5914|5979|6096|6597|6657|6662|6935|7043|7046|7111|7275|7474|7837|10312|22899|22901|23192|25987|51761|54796|55714|56603|57010|57096|64220|84173|94233|120114|130497|145173|170961|284217	BAK1|PRDM1|BMP5|COL11A1|CRYAA|CRYGC|DRD2|EPHA4|EPHB2|FZD2|GABRA5|GATA3|GLI3|RBPJ|KCNK2|MIP|MITF|MYO7B|NAGLU|NF2|NFIA|NFIB|NRL|NTF4|NTRK2|PAFAH1B1|PAX6|PI4KB|RARA|RET|RORB|SMARCA4|SOX2|SOX9|ZEB1|TGFB3|TGFBR1|TMOD1|TUB|WNT5A|PXDN|TCIRG1|ARHGEF15|ARSG|ATG4B|TSKU|ATP8A2|BNC2|TENM3|CYP26B1|CABP4|RPGRIP1|STRA6|ELMOD3|OPN4|FAT3|OSR1|B3GLCT|ANKRD24|LAMA1	-3.1
GO Biological Processes	GO:0007411	axon guidance	19_GO:0032502 developmental process	-5.2	2.4	5.2	30284	228	1629	30	1.8	0.33	1630|2043|2046|2048|2534|2625|2737|4756|4781|5080|5800|5979|7474|9252|9369|9499|10381|23077|26999|27255|54437|55740|57453|64218|80031|84665|137970|223117|285220|494470	DCC|EPHA4|EPHA8|EPHB2|FYN|GATA3|GLI3|NEO1|NFIB|PAX6|PTPRO|RET|WNT5A|RPS6KA5|NRXN3|MYOT|TUBB3|MYCBP2|CYFIP2|CNTN6|SEMA5B|ENAH|DSCAML1|SEMA4A|SEMA6D|MYPN|UNC5D|SEMA3D|EPHA6|ARK2C	-3
GO Biological Processes	GO:0052548	regulation of endopeptidase activity	19_GO:0050789 regulation of biological process	-5.2	2.6	5.3	30284	194	1629	27	1.7	0.32	578|841|1612|2043|2934|4891|5269|5273|5329|5979|6280|6657|9451|9647|10392|10395|22861|22900|23151|23400|26355|26999|50859|55031|56616|91662|653145	BAK1|CASP8|DAPK1|EPHA4|GSN|SLC11A2|SERPINB6|SERPINB10|PLAUR|RET|S100A9|SOX2|EIF2AK3|PPM1F|NOD1|DLC1|NLRP1|CARD8|GRAMD4|ATP13A2|FAM162A|CYFIP2|SPOCK3|USP47|DIABLO|NLRP12|ANXA8	-3
GO Biological Processes	GO:0021675	nerve development	19_GO:0032502 developmental process	-5.2	3.3	5.6	30284	100	1629	18	1.1	0.26	104|401|1141|2043|2048|2558|2737|3211|3213|3786|4669|4909|5979|6323|6507|10312|23405|494470	ADARB1|PHOX2A|CHRNB2|EPHA4|EPHB2|GABRA5|GLI3|HOXB1|HOXB3|KCNQ3|NAGLU|NTF4|RET|SCN1A|SLC1A3|TCIRG1|DICER1|ARK2C	-3
GO Biological Processes	GO:2000116	regulation of cysteine-type endopeptidase activity	19_GO:0050789 regulation of biological process	-5.2	3	5.5	30284	130	1629	21	1.3	0.28	578|841|1612|2934|4891|5329|5979|6280|6657|9451|9647|10392|10395|22861|22900|23151|26355|26999|55031|56616|91662	BAK1|CASP8|DAPK1|GSN|SLC11A2|PLAUR|RET|S100A9|SOX2|EIF2AK3|PPM1F|NOD1|DLC1|NLRP1|CARD8|GRAMD4|FAM162A|CYFIP2|USP47|DIABLO|NLRP12	-3
GO Biological Processes	GO:0051251	positive regulation of lymphocyte activation	19_GO:0002376 immune system process	-5.2	2.2	5.1	30284	337	1629	39	2.4	0.38	301|399|857|920|941|1141|1326|2048|2309|2534|2625|2737|3117|3142|3594|4192|4208|4690|5590|5618|5788|5914|6595|6597|7293|9580|10859|11006|11126|11151|30009|57162|57181|57678|64127|64581|81545|81704|140885	ANXA1|RHOH|CAV1|CD4|CD80|CHRNB2|MAP3K8|EPHB2|FOXO3|FYN|GATA3|GLI3|HLA-DQA1|HLX|IL12RB1|MDK|MEF2C|NCK1|PRKCZ|PRLR|PTPRC|RARA|SMARCA2|SMARCA4|TNFRSF4|SOX13|LILRB1|LILRB4|CD160|CORO1A|TBX21|PELI1|SLC39A10|GPAM|NOD2|CLEC7A|FBXO38|DOCK8|SIRPA	-3
GO Biological Processes	GO:0097485	neuron projection guidance	19_GO:0032502 developmental process	-5.2	2.4	5.2	30284	229	1629	30	1.8	0.33	1630|2043|2046|2048|2534|2625|2737|4756|4781|5080|5800|5979|7474|9252|9369|9499|10381|23077|26999|27255|54437|55740|57453|64218|80031|84665|137970|223117|285220|494470	DCC|EPHA4|EPHA8|EPHB2|FYN|GATA3|GLI3|NEO1|NFIB|PAX6|PTPRO|RET|WNT5A|RPS6KA5|NRXN3|MYOT|TUBB3|MYCBP2|CYFIP2|CNTN6|SEMA5B|ENAH|DSCAML1|SEMA4A|SEMA6D|MYPN|UNC5D|SEMA3D|EPHA6|ARK2C	-3
KEGG Pathway	hsa04360	Axon guidance		-5.2	2.6	5.3	30284	184	1629	26	1.6	0.31	817|1630|2043|2046|2048|2050|2534|3983|4690|4756|5293|5362|5590|7223|7474|9901|22854|23380|25791|54437|55740|64218|80031|137970|223117|285220	CAMK2D|DCC|EPHA4|EPHA8|EPHB2|EPHB4|FYN|ABLIM1|NCK1|NEO1|PIK3CD|PLXNA2|PRKCZ|TRPC4|WNT5A|SRGAP3|NTNG1|SRGAP2|NGEF|SEMA5B|ENAH|SEMA4A|SEMA6D|UNC5D|SEMA3D|EPHA6	-3
GO Biological Processes	GO:0051090	regulation of DNA-binding transcription factor activity	19_GO:0050789 regulation of biological process	-5.2	2.1	5	30284	338	1629	39	2.4	0.38	2241|2302|2535|4591|4922|5590|5610|5687|6045|6280|6446|6597|6862|7293|7474|7726|8431|8809|9252|9759|9830|9908|10014|10392|10891|11060|11213|22900|23085|56919|57118|64127|64581|79092|83737|91662|200186|222487|730249	FER|FOXJ1|FZD2|TRIM37|NTS|PRKCZ|EIF2AK2|PSMA6|RNF2|S100A9|SGK1|SMARCA4|TBXT|TNFRSF4|WNT5A|TRIM26|NR0B2|IL18R1|RPS6KA5|HDAC4|TRIM14|G3BP2|HDAC5|NOD1|PPARGC1A|WWP2|IRAK3|CARD8|ERC1|DHX33|CAMK1D|NOD2|CLEC7A|CARD14|ITCH|NLRP12|CRTC2|ADGRG3|ACOD1	-3
GO Biological Processes	GO:1903555	regulation of tumor necrosis factor superfamily cytokine production	19_GO:0032501 multicellular organismal process	-5.1	2.6	5.2	30284	196	1629	27	1.7	0.32	284|943|945|948|1139|2048|4938|5788|5914|7474|9590|10392|10859|11006|11027|11213|23405|27086|27178|27202|54093|56848|64127|64581|90865|140885|353514	ANGPT1|TNFRSF8|CD33|CD36|CHRNA7|EPHB2|OAS1|PTPRC|RARA|WNT5A|AKAP12|NOD1|LILRB1|LILRB4|LILRA2|IRAK3|DICER1|FOXP1|IL37|C5AR2|SETD4|SPHK2|NOD2|CLEC7A|IL33|SIRPA|LILRA5	-3
GO Biological Processes	GO:0050796	regulation of insulin secretion	19_GO:0051179 localization	-5.1	2.7	5.3	30284	174	1629	25	1.5	0.3	111|152|240|846|1268|1813|2867|5211|5213|5467|5566|5581|8431|9024|9066|9463|9854|10312|27230|29850|54795|55107|65220|131177|169026	ADCY5|ADRA2C|ALOX5|CASR|CNR1|DRD2|FFAR2|PFKL|PFKM|PPARD|PRKACA|PRKCE|NR0B2|BRSK2|SYT7|PICK1|C2CD2L|TCIRG1|SERP1|TRPM5|TRPM4|ANO1|NADK|FAM3D|SLC30A8	-3
Reactome Gene Sets	R-HSA-162906	HIV Infection		-5.1	2.7	5.3	30284	174	1629	25	1.5	0.3	920|1234|2967|4927|5430|5687|5689|5706|5903|6873|6882|6883|6924|7514|8815|9844|10762|25978|51271|51510|55690|79902|89853|91782|128866	CD4|CCR5|GTF2H3|NUP88|POLR2A|PSMA6|PSMB1|PSMC6|RANBP2|TAF2|TAF11|TAF12|ELOA|XPO1|BANF1|ELMO1|NUP50|CHMP2B|UBAP1|CHMP5|PACS1|NUP85|MVB12B|CHMP7|CHMP4B	-3
GO Biological Processes	GO:0002819	regulation of adaptive immune response	19_GO:0002376 immune system process	-5.1	2.5	5.2	30284	219	1629	29	1.8	0.33	246|301|909|920|941|2048|2302|2625|3142|3594|3665|3824|4208|5590|5788|6556|7133|8809|9173|10859|11006|11126|30009|54795|55061|64127|64581|81545|90865	ALOX15|ANXA1|CD1A|CD4|CD80|EPHB2|FOXJ1|GATA3|HLX|IL12RB1|IRF7|KLRD1|MEF2C|PRKCZ|PTPRC|SLC11A1|TNFRSF1B|IL18R1|IL1RL1|LILRB1|LILRB4|CD160|TBX21|TRPM4|SUSD4|NOD2|CLEC7A|FBXO38|IL33	-3
GO Biological Processes	GO:0022412	cellular process involved in reproduction in multicellular organism	19_GO:0022414 reproductive process	-5.1	2	5	30284	416	1629	45	2.8	0.41	167|472|639|1672|1788|2241|2309|3020|4192|4948|5048|5566|5620|5914|6045|6198|6595|6732|9148|9389|9444|9665|10522|22873|23318|23626|25981|54514|54586|54852|54970|80217|84071|84148|84944|126859|132612|135138|144132|147700|160762|166863|283417|339834|344758	CRISP1|ATM|PRDM1|DEFB1|DNMT3A|FER|FOXO3|H3-3A|MDK|OCA2|PAFAH1B1|PRKACA|PRM2|RARA|RNF2|RPS6KB1|SMARCA2|SRPK1|NEURL1|SLC22A14|QKI|MARF1|DEAF1|DZIP1|TUT4|SPO11|DNAH1|DDX4|EQTN|PAQR5|TTC12|CFAP43|ARMC2|KAT8|MAEL|AXDND1|ADAD1|PACRG|DNHD1|KLC3|CCDC63|RBM46|DPY19L2|IHO1|GPR149	-2.9
GO Biological Processes	GO:0032656	regulation of interleukin-13 production	19_GO:0032501 multicellular organismal process	-5.1	7.1	6.6	30284	21	1629	8	0.49	0.17	2625|3662|5590|5914|56848|85480|90865|353514	GATA3|IRF4|PRKCZ|RARA|SPHK2|TSLP|IL33|LILRA5	-2.9
GO Biological Processes	GO:0070848	response to growth factor	19_GO:0050896 response to stimulus	-5.1	1.9	4.9	30284	562	1629	56	3.4	0.45	301|463|653|846|857|1795|2043|2046|2048|2050|2241|2246|2309|2534|2625|2627|2890|2908|3987|4208|4593|4656|4772|4774|4909|4915|4920|5080|5293|5770|5782|5789|5979|6198|6657|6662|6935|7043|7046|7050|7133|7474|8425|9365|9372|11075|11151|23769|25987|66000|79625|81792|147409|285220|642658|107080638	ANXA1|ZFHX3|BMP5|CASR|CAV1|DOCK3|EPHA4|EPHA8|EPHB2|EPHB4|FER|FGF1|FOXO3|FYN|GATA3|GATA6|GRIA1|NR3C1|LIMS1|MEF2C|MUSK|MYOG|NFATC1|NFIA|NTF4|NTRK2|ROR2|PAX6|PIK3CD|PTPN1|PTPN12|PTPRD|RET|RPS6KB1|SOX2|SOX9|ZEB1|TGFB3|TGFBR1|TGIF1|TNFRSF1B|WNT5A|LTBP4|KL|ZFYVE9|STMN2|CORO1A|FLRT1|TSKU|TMEM108|NDNF|ADAMTS12|DSG4|EPHA6|SCX|TBC1D7-LOC100130357	-2.9
GO Biological Processes	GO:0048013	ephrin receptor signaling pathway	19_GO:0050896 response to stimulus	-5.1	3.6	5.6	30284	83	1629	16	0.98	0.24	2043|2046|2048|2050|2534|4313|4593|4690|4915|4920|5979|8874|23294|25791|26037|285220	EPHA4|EPHA8|EPHB2|EPHB4|FYN|MMP2|MUSK|NCK1|NTRK2|ROR2|RET|ARHGEF7|ANKS1A|NGEF|SIPA1L1|EPHA6	-2.9
Canonical Pathways	M30	PID HDAC CLASSII PATHWAY		-5.1	5.5	6.2	30284	34	1629	10	0.61	0.19	2908|4208|5903|7514|8625|9734|9759|10014|51564|54331	NR3C1|MEF2C|RANBP2|XPO1|RFXANK|HDAC9|HDAC4|HDAC5|HDAC7|GNG2	-2.9
GO Biological Processes	GO:0051495	positive regulation of cytoskeleton organization	19_GO:0048518 positive regulation of biological process	-5.1	2.6	5.2	30284	186	1629	26	1.6	0.31	246|402|1778|2241|2934|4690|4733|4771|5581|6249|6369|7043|7046|8477|9639|9647|9788|10174|10615|11075|22899|54551|59341|123720|163786|171024	ALOX15|ARL2|DYNC1H1|FER|GSN|NCK1|DRG1|NF2|PRKCE|CLIP1|CCL24|TGFB3|TGFBR1|GPR65|ARHGEF10|PPM1F|MTSS1|SORBS3|SPAG5|STMN2|ARHGEF15|MAGEL2|TRPV4|WHAMM|SASS6|SYNPO2	-2.9
GO Biological Processes	GO:0051216	cartilage development	19_GO:0032502 developmental process	-5.1	2.7	5.2	30284	175	1629	25	1.5	0.3	649|653|1301|2121|2625|2737|3213|4208|4774|4781|5914|6615|6662|6935|7474|9451|23314|25884|25987|54206|55790|59341|81792|130497|642658	BMP1|BMP5|COL11A1|EVC|GATA3|GLI3|HOXB3|MEF2C|NFIA|NFIB|RARA|SNAI1|SOX9|ZEB1|WNT5A|EIF2AK3|SATB2|CHRDL2|TSKU|ERRFI1|CSGALNACT1|TRPV4|ADAMTS12|OSR1|SCX	-2.9
GO Biological Processes	GO:0001501	skeletal system development	19_GO:0032502 developmental process	-5.1	1.9	4.8	30284	511	1629	52	3.2	0.44	649|653|1301|2121|2268|2625|2737|3203|3211|3213|3226|3233|4208|4313|4774|4781|5048|5744|5788|5914|6615|6662|6935|7043|7046|7474|8840|9451|9770|10522|11214|23314|25884|25902|25987|27086|27173|27230|54206|54796|55112|55790|56172|56603|57453|59341|81792|84068|130497|145173|158326|642658	BMP1|BMP5|COL11A1|EVC|FGR|GATA3|GLI3|HOXA6|HOXB1|HOXB3|HOXC10|HOXD4|MEF2C|MMP2|NFIA|NFIB|PAFAH1B1|PTHLH|PTPRC|RARA|SNAI1|SOX9|ZEB1|TGFB3|TGFBR1|WNT5A|CCN4|EIF2AK3|RASSF2|DEAF1|AKAP13|SATB2|CHRDL2|MTHFD1L|TSKU|FOXP1|SLC39A1|SERP1|ERRFI1|BNC2|DYNC2I1|CSGALNACT1|ANKH|CYP26B1|DSCAML1|TRPV4|ADAMTS12|SLC10A7|OSR1|B3GLCT|FREM1|SCX	-2.9
GO Biological Processes	GO:0030162	regulation of proteolysis	19_GO:0050789 regulation of biological process	-5.1	1.9	4.8	30284	538	1629	54	3.3	0.44	578|841|857|1612|2043|2161|2768|2934|3093|4891|5269|5273|5329|5566|5706|5770|5774|5979|6280|6657|7133|7514|7917|8312|9451|9647|10392|10395|10444|11146|22861|22900|23151|23400|26355|26999|27074|29761|50613|50859|55031|56616|57761|64285|79853|80011|84074|90865|91662|122809|152503|165324|641700|653145	BAK1|CASP8|CAV1|DAPK1|EPHA4|F12|GNA12|GSN|UBE2K|SLC11A2|SERPINB6|SERPINB10|PLAUR|PRKACA|PSMC6|PTPN1|PTPN3|RET|S100A9|SOX2|TNFRSF1B|XPO1|BAG6|AXIN1|EIF2AK3|PPM1F|NOD1|DLC1|ZER1|GLMN|NLRP1|CARD8|GRAMD4|ATP13A2|FAM162A|CYFIP2|LAMP3|USP25|UBQLN3|SPOCK3|USP47|DIABLO|TRIB3|RHBDF1|TM4SF20|PSME3IP1|QRICH2|IL33|NLRP12|SOCS4|SH3D19|UBXN2A|ECSCR|ANXA8	-2.9
GO Biological Processes	GO:0043010	camera-type eye development	19_GO:0032502 developmental process	-5	2.1	4.9	30284	355	1629	40	2.5	0.38	578|639|1409|1420|1813|2048|2625|2737|4284|4286|4669|4771|4774|4781|4901|4915|5080|5914|5979|6096|6597|6662|6935|7046|7111|7275|7474|10312|22899|22901|25987|51761|55714|57010|57096|64220|94233|120114|145173|284217	BAK1|PRDM1|CRYAA|CRYGC|DRD2|EPHB2|GATA3|GLI3|MIP|MITF|NAGLU|NF2|NFIA|NFIB|NRL|NTRK2|PAX6|RARA|RET|RORB|SMARCA4|SOX9|ZEB1|TGFBR1|TMOD1|TUB|WNT5A|TCIRG1|ARHGEF15|ARSG|TSKU|ATP8A2|TENM3|CABP4|RPGRIP1|STRA6|OPN4|FAT3|B3GLCT|LAMA1	-2.9
GO Biological Processes	GO:0003341	cilium movement	19_GO:0009987 cellular process	-5	2.4	5.1	30284	234	1629	30	1.8	0.33	1768|2622|7846|8632|9148|9389|22873|25981|51314|54514|54970|55172|55582|64518|79819|80217|84071|84074|93233|114327|135138|144132|147700|154865|160762|196385|203074|339778|389799|399949	DNAH6|GAS8|TUBA1A|DNAH17|NEURL1|SLC22A14|DZIP1|DNAH1|NME8|DDX4|TTC12|DNAAF2|KIF27|TEKT3|DNAI4|CFAP43|ARMC2|QRICH2|ODAD1|EFHC1|PACRG|DNHD1|KLC3|IQUB|CCDC63|DNAH10|PRSS55|CIMIP2C|CFAP77|HOATZ	-2.9
GO Biological Processes	GO:0061448	connective tissue development	19_GO:0032502 developmental process	-5	2.4	5.1	30284	234	1629	30	1.8	0.33	649|653|846|1301|2121|2625|2737|3213|4208|4774|4781|5467|5914|6615|6662|6935|7474|9451|10891|23314|25884|25987|54206|55790|59341|81792|84649|89766|130497|642658	BMP1|BMP5|CASR|COL11A1|EVC|GATA3|GLI3|HOXB3|MEF2C|NFIA|NFIB|PPARD|RARA|SNAI1|SOX9|ZEB1|WNT5A|EIF2AK3|PPARGC1A|SATB2|CHRDL2|TSKU|ERRFI1|CSGALNACT1|TRPV4|ADAMTS12|DGAT2|UMODL1|OSR1|SCX	-2.9
GO Biological Processes	GO:0097190	apoptotic signaling pathway	19_GO:0050896 response to stimulus	-5	2.1	4.9	30284	332	1629	38	2.3	0.37	472|578|665|841|857|1612|1870|2309|3685|3786|5423|5467|5527|5788|7133|7917|9024|9026|9647|9812|10038|10494|10514|10595|22861|22900|23017|54870|55031|56616|57761|64581|83941|84216|84944|85450|90865|196541	ATM|BAK1|BNIP3L|CASP8|CAV1|DAPK1|E2F2|FOXO3|ITGAV|KCNQ3|POLB|PPARD|PPP2R5C|PTPRC|TNFRSF1B|BAG6|BRSK2|HIP1R|PPM1F|DELE1|PARP2|STK25|MYBBP1A|ERN2|NLRP1|CARD8|FAIM2|QRICH1|USP47|DIABLO|TRIB3|CLEC7A|TM2D1|TMEM117|MAEL|ITPRIP|IL33|METTL21C	-2.8
GO Biological Processes	GO:0032663	regulation of interleukin-2 production	19_GO:0032501 multicellular organismal process	-5	3.9	5.6	30284	67	1629	14	0.86	0.23	301|920|941|2625|3662|5144|5566|5788|11006|11146|30009|51564|64127|64581	ANXA1|CD4|CD80|GATA3|IRF4|PDE4D|PRKACA|PTPRC|LILRB4|GLMN|TBX21|HDAC7|NOD2|CLEC7A	-2.8
GO Biological Processes	GO:0045936	negative regulation of phosphate metabolic process	19_GO:0048519 negative regulation of biological process	-5	2.3	5	30284	271	1629	33	2	0.35	20|104|341|857|2039|2048|4690|5144|5465|5566|5590|5770|5788|6521|6546|8655|9647|9759|9770|10114|11006|11122|11213|11314|54206|55022|57761|80725|84919|91662|122809|154043|200734	ABCA2|ADARB1|APOC1|CAV1|DMTN|EPHB2|NCK1|PDE4D|PPARA|PRKACA|PRKCZ|PTPN1|PTPRC|SLC4A1|SLC8A1|DYNLL1|PPM1F|HDAC4|RASSF2|HIPK3|LILRB4|PTPRT|IRAK3|CD300A|ERRFI1|PID1|TRIB3|SRCIN1|PPP1R15B|NLRP12|SOCS4|CNKSR3|SPRED2	-2.8
GO Biological Processes	GO:0010563	negative regulation of phosphorus metabolic process	19_GO:0048519 negative regulation of biological process	-5	2.3	5	30284	271	1629	33	2	0.35	20|104|341|857|2039|2048|4690|5144|5465|5566|5590|5770|5788|6521|6546|8655|9647|9759|9770|10114|11006|11122|11213|11314|54206|55022|57761|80725|84919|91662|122809|154043|200734	ABCA2|ADARB1|APOC1|CAV1|DMTN|EPHB2|NCK1|PDE4D|PPARA|PRKACA|PRKCZ|PTPN1|PTPRC|SLC4A1|SLC8A1|DYNLL1|PPM1F|HDAC4|RASSF2|HIPK3|LILRB4|PTPRT|IRAK3|CD300A|ERRFI1|PID1|TRIB3|SRCIN1|PPP1R15B|NLRP12|SOCS4|CNKSR3|SPRED2	-2.8
GO Biological Processes	GO:0050795	regulation of behavior	19_GO:0032501 multicellular organismal process	-5	3.7	5.6	30284	76	1629	15	0.92	0.24	463|1141|1268|1813|2048|2890|3351|4192|4208|4862|6870|64220|85445|347148|387129	ZFHX3|CHRNB2|CNR1|DRD2|EPHB2|GRIA1|HTR1B|MDK|MEF2C|NPAS2|TACR3|STRA6|CNTNAP4|QRFP|NPSR1	-2.8
GO Biological Processes	GO:0042325	regulation of phosphorylation	19_GO:0050789 regulation of biological process	-5	1.7	4.7	30284	694	1629	65	4	0.48	104|116|152|284|857|920|941|948|1139|2039|2043|2048|2241|2246|2268|2534|2887|3093|4593|4690|4915|5144|5329|5590|5618|5770|5788|5899|6546|7474|8099|8312|8655|8861|9088|9451|9647|9770|9928|10114|10333|11006|11122|11146|11213|11314|23533|51347|54206|55022|57679|57761|64127|79092|80725|84919|91662|122809|133396|146433|154043|171024|200734|221927|353514	ADARB1|ADCYAP1|ADRA2C|ANGPT1|CAV1|CD4|CD80|CD36|CHRNA7|DMTN|EPHA4|EPHB2|FER|FGF1|FGR|FYN|GRB10|UBE2K|MUSK|NCK1|NTRK2|PDE4D|PLAUR|PRKCZ|PRLR|PTPN1|PTPRC|RALB|SLC8A1|WNT5A|CDK2AP1|AXIN1|DYNLL1|LDB1|PKMYT1|EIF2AK3|PPM1F|RASSF2|KIF14|HIPK3|TLR6|LILRB4|PTPRT|GLMN|IRAK3|CD300A|PIK3R5|TAOK3|ERRFI1|PID1|ALS2|TRIB3|NOD2|CARD14|SRCIN1|PPP1R15B|NLRP12|SOCS4|IL31RA|IL34|CNKSR3|SYNPO2|SPRED2|BRAT1|LILRA5	-2.8
GO Biological Processes	GO:0010952	positive regulation of peptidase activity	19_GO:0048518 positive regulation of biological process	-4.9	3.1	5.3	30284	115	1629	19	1.2	0.27	578|841|1612|2043|2934|4891|5979|6280|9451|9647|10392|10395|22861|22900|23151|26355|26999|56616|91662	BAK1|CASP8|DAPK1|EPHA4|GSN|SLC11A2|RET|S100A9|EIF2AK3|PPM1F|NOD1|DLC1|NLRP1|CARD8|GRAMD4|FAM162A|CYFIP2|DIABLO|NLRP12	-2.8
Reactome Gene Sets	R-HSA-112314	Neurotransmitter receptors and postsynaptic signal transmission		-4.9	2.6	5.1	30284	179	1629	25	1.5	0.3	111|1139|1141|1142|1145|1175|2036|2558|2743|2793|2890|3772|5566|5575|7278|7846|8874|9463|9568|9647|10381|54331|57576|59283|83988	ADCY5|CHRNA7|CHRNB2|CHRNB3|CHRNE|AP2S1|EPB41L1|GABRA5|GLRB|GNGT2|GRIA1|KCNJ15|PRKACA|PRKAR1B|TUBA3C|TUBA1A|ARHGEF7|PICK1|GABBR2|PPM1F|TUBB3|GNG2|KIF17|CACNG8|NCALD	-2.8
GO Biological Processes	GO:0006650	glycerophospholipid metabolic process	19_GO:0009987 cellular process	-4.9	2.2	4.9	30284	285	1629	34	2.1	0.35	246|472|1103|1607|3613|3632|5048|5293|5297|5298|8394|8526|9107|10400|23167|23533|23761|27124|27163|51604|54947|54979|56894|56895|57217|57678|79837|84962|93183|114884|133121|154141|253430|283748	ALOX15|ATM|CHAT|DGKB|IMPA2|INPP5A|PAFAH1B1|PIK3CD|PI4KA|PI4KB|PIP5K1A|DGKE|MTMR6|PEMT|EFR3A|PIK3R5|PISD|INPP5J|NAAA|PIGT|LPCAT2|PLAAT2|AGPAT3|AGPAT4|TTC7A|GPAM|PIP4K2C|AJUBA|PIGM|OSBPL10|ENPP6|MBOAT1|IPMK|PLA2G4D	-2.8
GO Biological Processes	GO:0050708	regulation of protein secretion	19_GO:0051179 localization	-4.9	2.2	4.9	30284	273	1629	33	2	0.35	111|152|240|846|945|1268|1813|2867|4756|5211|5213|5467|5566|5581|7043|7273|8431|9024|9066|9463|9854|10312|23400|27230|29850|54795|55107|55691|64285|65220|131177|169026|285381	ADCY5|ADRA2C|ALOX5|CASR|CD33|CNR1|DRD2|FFAR2|NEO1|PFKL|PFKM|PPARD|PRKACA|PRKCE|TGFB3|TTN|NR0B2|BRSK2|SYT7|PICK1|C2CD2L|TCIRG1|ATP13A2|SERP1|TRPM5|TRPM4|ANO1|FRMD4A|RHBDF1|NADK|FAM3D|SLC30A8|DPH3	-2.8
GO Biological Processes	GO:0051656	establishment of organelle localization	19_GO:0051179 localization	-4.9	2	4.8	30284	425	1629	45	2.8	0.41	434|472|891|1778|1861|3837|3993|4599|4669|4927|5048|5080|5293|5413|5537|5590|6209|6284|6814|7109|7514|7846|8499|9371|9892|9928|10312|10494|10540|10615|22906|23122|23224|23626|25978|26086|26115|51510|55062|55435|79816|80128|91782|128866|146439	ASIP|ATM|CCNB1|DYNC1H1|TOR1A|KPNB1|LLGL2|MX1|NAGLU|NUP88|PAFAH1B1|PAX6|PIK3CD|SEPTIN5|PPP6C|PRKCZ|RPS15|S100A13|STXBP3|TRAPPC10|XPO1|TUBA1A|PPFIA2|KIF3B|SNAP91|KIF14|TCIRG1|STK25|DCTN2|SPAG5|TRAK1|CLASP2|SYNE2|SPO11|CHMP2B|GPSM1|TANC2|CHMP5|WIPI1|AP1AR|TLE6|TRIM46|CHMP7|CHMP4B|BICDL2	-2.8
GO Biological Processes	GO:0045017	glycerolipid biosynthetic process	19_GO:0009987 cellular process	-4.9	2.4	5	30284	214	1629	28	1.7	0.32	246|472|1103|1607|2180|3613|5293|5297|5298|8394|8526|9107|9663|10400|23167|23761|27124|51604|54947|56894|56895|57217|57678|79837|84649|84962|93183|346606	ALOX15|ATM|CHAT|DGKB|ACSL1|IMPA2|PIK3CD|PI4KA|PI4KB|PIP5K1A|DGKE|MTMR6|LPIN2|PEMT|EFR3A|PISD|INPP5J|PIGT|LPCAT2|AGPAT3|AGPAT4|TTC7A|GPAM|PIP4K2C|DGAT2|AJUBA|PIGM|MOGAT3	-2.8
GO Biological Processes	GO:0030032	lamellipodium assembly	19_GO:0009987 cellular process	-4.9	5.2	6	30284	36	1629	10	0.61	0.19	2039|3983|4690|5800|8874|23380|29780|79902|84962|123720	DMTN|ABLIM1|NCK1|PTPRO|ARHGEF7|SRGAP2|PARVB|NUP85|AJUBA|WHAMM	-2.7
GO Biological Processes	GO:0070201	regulation of establishment of protein localization	19_GO:0051179 localization	-4.9	1.8	4.7	30284	547	1629	54	3.3	0.44	111|152|240|284|665|846|945|948|983|1268|1813|2039|2534|2737|2867|3998|4756|5174|5211|5213|5467|5566|5581|5590|5770|7043|7273|7514|8431|9024|9066|9463|9647|9854|10312|10425|11060|11156|23400|23514|27230|29850|54795|55107|55691|55754|64285|65220|84455|89781|89866|131177|169026|285381	ADCY5|ADRA2C|ALOX5|ANGPT1|BNIP3L|CASR|CD33|CD36|CDK1|CNR1|DRD2|DMTN|FYN|GLI3|FFAR2|LMAN1|NEO1|PDZK1|PFKL|PFKM|PPARD|PRKACA|PRKCE|PRKCZ|PTPN1|TGFB3|TTN|XPO1|NR0B2|BRSK2|SYT7|PICK1|PPM1F|C2CD2L|TCIRG1|ARIH2|WWP2|PTP4A3|ATP13A2|SPIDR|SERP1|TRPM5|TRPM4|ANO1|FRMD4A|TMEM30A|RHBDF1|NADK|EFCAB7|HPS4|SEC16B|FAM3D|SLC30A8|DPH3	-2.7
GO Biological Processes	GO:0045580	regulation of T cell differentiation	19_GO:0002376 immune system process	-4.8	2.5	5	30284	192	1629	26	1.6	0.31	301|399|639|941|1493|2302|2309|2625|2737|3142|3594|3662|4192|5590|5788|5914|6595|6597|6935|8456|9580|11006|30009|56603|257101|441478	ANXA1|RHOH|PRDM1|CD80|CTLA4|FOXJ1|FOXO3|GATA3|GLI3|HLX|IL12RB1|IRF4|MDK|PRKCZ|PTPRC|RARA|SMARCA2|SMARCA4|ZEB1|FOXN1|SOX13|LILRB4|TBX21|CYP26B1|ZNF683|NRARP	-2.7
GO Biological Processes	GO:0001932	regulation of protein phosphorylation	19_GO:0050789 regulation of biological process	-4.8	1.8	4.7	30284	644	1629	61	3.7	0.47	104|116|152|284|857|920|941|948|1139|2039|2043|2048|2241|2246|2268|2534|3093|4593|4690|4915|5144|5329|5590|5618|5770|5788|5899|6546|7474|8099|8312|9088|9451|9647|9770|9928|10114|10333|11006|11122|11213|11314|23533|51347|54206|55022|57679|57761|64127|79092|80725|84919|91662|122809|133396|146433|154043|171024|200734|221927|353514	ADARB1|ADCYAP1|ADRA2C|ANGPT1|CAV1|CD4|CD80|CD36|CHRNA7|DMTN|EPHA4|EPHB2|FER|FGF1|FGR|FYN|UBE2K|MUSK|NCK1|NTRK2|PDE4D|PLAUR|PRKCZ|PRLR|PTPN1|PTPRC|RALB|SLC8A1|WNT5A|CDK2AP1|AXIN1|PKMYT1|EIF2AK3|PPM1F|RASSF2|KIF14|HIPK3|TLR6|LILRB4|PTPRT|IRAK3|CD300A|PIK3R5|TAOK3|ERRFI1|PID1|ALS2|TRIB3|NOD2|CARD14|SRCIN1|PPP1R15B|NLRP12|SOCS4|IL31RA|IL34|CNKSR3|SYNPO2|SPRED2|BRAT1|LILRA5	-2.7
GO Biological Processes	GO:0002697	regulation of immune effector process	19_GO:0002376 immune system process	-4.8	2	4.8	30284	414	1629	44	2.7	0.4	284|301|909|941|948|2048|2241|2268|2302|2625|2867|3142|3594|3662|3824|5590|5788|5914|6280|7043|7133|7293|7474|8809|9516|10225|10392|10584|10859|11006|11126|11213|11314|26057|30009|54795|55061|56848|64127|64581|78989|81545|90865|257101	ANGPT1|ANXA1|CD1A|CD80|CD36|EPHB2|FER|FGR|FOXJ1|GATA3|FFAR2|HLX|IL12RB1|IRF4|KLRD1|PRKCZ|PTPRC|RARA|S100A9|TGFB3|TNFRSF1B|TNFRSF4|WNT5A|IL18R1|LITAF|CD96|NOD1|COLEC10|LILRB1|LILRB4|CD160|IRAK3|CD300A|ANKRD17|TBX21|TRPM4|SUSD4|SPHK2|NOD2|CLEC7A|COLEC11|FBXO38|IL33|ZNF683	-2.7
GO Biological Processes	GO:0006909	phagocytosis	19_GO:0051179 localization	-4.8	2.7	5.1	30284	159	1629	23	1.4	0.29	246|301|948|2268|2534|2934|3685|4481|4688|5031|5581|5914|6556|7275|8394|9066|9844|11151|26276|56990|64127|64581|79767	ALOX15|ANXA1|CD36|FGR|FYN|GSN|ITGAV|MSR1|NCF2|P2RY6|PRKCE|RARA|SLC11A1|TUB|PIP5K1A|SYT7|ELMO1|CORO1A|VPS33B|CDC42SE2|NOD2|CLEC7A|ELMO3	-2.7
GO Biological Processes	GO:0002695	negative regulation of leukocyte activation	19_GO:0002376 immune system process	-4.8	2.5	5	30284	204	1629	27	1.7	0.32	301|472|941|945|1268|1493|2241|2268|2302|2737|3142|4192|4332|5788|9306|9750|10859|11006|11146|11314|30009|57162|83737|133396|140685|441478|441864	ANXA1|ATM|CD80|CD33|CNR1|CTLA4|FER|FGR|FOXJ1|GLI3|HLX|MDK|MNDA|PTPRC|SOCS6|RIPOR2|LILRB1|LILRB4|GLMN|CD300A|TBX21|PELI1|ITCH|IL31RA|ZBTB46|NRARP|TARM1	-2.7
GO Biological Processes	GO:0033137	negative regulation of peptidyl-serine phosphorylation	19_GO:0048519 negative regulation of biological process	-4.8	7.7	6.5	30284	17	1629	7	0.43	0.16	857|2039|4690|5144|9647|9770|154043	CAV1|DMTN|NCK1|PDE4D|PPM1F|RASSF2|CNKSR3	-2.7
GO Biological Processes	GO:0002221	pattern recognition receptor signaling pathway	19_GO:0044419 biological process involved in interspecies interaction between organisms	-4.8	2.9	5.1	30284	128	1629	20	1.2	0.27	2867|3665|4669|4938|5581|7100|10333|10392|10584|11213|22861|22900|26253|57724|64127|64581|78989|80342|81790|83737	FFAR2|IRF7|NAGLU|OAS1|PRKCE|TLR5|TLR6|NOD1|COLEC10|IRAK3|NLRP1|CARD8|CLEC4E|EPG5|NOD2|CLEC7A|COLEC11|TRAF3IP3|RNF170|ITCH	-2.7
Reactome Gene Sets	R-HSA-162587	HIV Life Cycle		-4.8	2.9	5.1	30284	128	1629	20	1.2	0.27	920|1234|2967|4927|5430|5903|6873|6882|6883|6924|7514|8815|10762|25978|51271|51510|79902|89853|91782|128866	CD4|CCR5|GTF2H3|NUP88|POLR2A|RANBP2|TAF2|TAF11|TAF12|ELOA|XPO1|BANF1|NUP50|CHMP2B|UBAP1|CHMP5|NUP85|MVB12B|CHMP7|CHMP4B	-2.7
Reactome Gene Sets	R-HSA-199977	ER to Golgi Anterograde Transport		-4.8	2.8	5.1	30284	139	1629	21	1.3	0.28	287|1778|1781|2804|2890|3998|5537|6710|7109|7278|7846|8655|8775|9632|10381|10540|11014|22818|57731|81562|90411	ANK2|DYNC1H1|DYNC1I2|GOLGB1|GRIA1|LMAN1|PPP6C|SPTB|TRAPPC10|TUBA3C|TUBA1A|DYNLL1|NAPA|SEC24C|TUBB3|DCTN2|KDELR2|COPZ1|SPTBN4|LMAN2L|MCFD2	-2.7
GO Biological Processes	GO:0032271	regulation of protein polymerization	19_GO:0050789 regulation of biological process	-4.7	2.4	4.9	30284	206	1629	27	1.7	0.32	246|402|2039|2241|2934|4690|4733|5581|6249|6369|6710|6904|7111|8874|9026|11075|11151|23122|23406|26999|27124|54801|57704|57731|81553|122664|256949	ALOX15|ARL2|DMTN|FER|GSN|NCK1|DRG1|PRKCE|CLIP1|CCL24|SPTB|TBCD|TMOD1|ARHGEF7|HIP1R|STMN2|CORO1A|CLASP2|COTL1|CYFIP2|INPP5J|HAUS6|GBA2|SPTBN4|CYRIA|TPPP2|KANK3	-2.7
GO Biological Processes	GO:0060285	cilium-dependent cell motility	19_GO:0009987 cellular process	-4.7	2.5	4.9	30284	195	1629	26	1.6	0.31	1768|2622|7846|8632|9148|9389|22873|25981|51314|54514|54970|55172|64518|80217|84071|84074|114327|135138|144132|147700|154865|196385|203074|339778|389799|399949	DNAH6|GAS8|TUBA1A|DNAH17|NEURL1|SLC22A14|DZIP1|DNAH1|NME8|DDX4|TTC12|DNAAF2|TEKT3|CFAP43|ARMC2|QRICH2|EFHC1|PACRG|DNHD1|KLC3|IQUB|DNAH10|PRSS55|CIMIP2C|CFAP77|HOATZ	-2.6
GO Biological Processes	GO:0001539	cilium or flagellum-dependent cell motility	19_GO:0009987 cellular process	-4.7	2.5	4.9	30284	195	1629	26	1.6	0.31	1768|2622|7846|8632|9148|9389|22873|25981|51314|54514|54970|55172|64518|80217|84071|84074|114327|135138|144132|147700|154865|196385|203074|339778|389799|399949	DNAH6|GAS8|TUBA1A|DNAH17|NEURL1|SLC22A14|DZIP1|DNAH1|NME8|DDX4|TTC12|DNAAF2|TEKT3|CFAP43|ARMC2|QRICH2|EFHC1|PACRG|DNHD1|KLC3|IQUB|DNAH10|PRSS55|CIMIP2C|CFAP77|HOATZ	-2.6
GO Biological Processes	GO:0051091	positive regulation of DNA-binding transcription factor activity	19_GO:0050789 regulation of biological process	-4.7	2.5	4.9	30284	195	1629	26	1.6	0.31	2241|2535|4591|4922|5590|5610|5687|6280|6597|7474|7726|8809|9252|9759|9830|10014|10392|10891|11213|23085|56919|57118|64127|64581|79092|200186	FER|FZD2|TRIM37|NTS|PRKCZ|EIF2AK2|PSMA6|S100A9|SMARCA4|WNT5A|TRIM26|IL18R1|RPS6KA5|HDAC4|TRIM14|HDAC5|NOD1|PPARGC1A|IRAK3|ERC1|DHX33|CAMK1D|NOD2|CLEC7A|CARD14|CRTC2	-2.6
GO Biological Processes	GO:0051056	regulation of small GTPase mediated signal transduction	19_GO:0050896 response to stimulus	-4.7	2.1	4.8	30284	303	1629	35	2.1	0.36	29|1795|2048|3685|4650|6494|9267|9639|9649|9750|9901|9922|9928|10395|10603|11214|22898|22899|23263|23362|23370|23380|25791|26037|56990|57148|57186|57568|57679|64333|81704|81848|84033|121512|157285	ABR|DOCK3|EPHB2|ITGAV|MYO9B|SIPA1|CYTH1|ARHGEF10|RALGPS1|RIPOR2|SRGAP3|IQSEC1|KIF14|DLC1|SH2B2|AKAP13|DENND3|ARHGEF15|MCF2L|PSD3|ARHGEF18|SRGAP2|NGEF|SIPA1L1|CDC42SE2|RALGAPB|RALGAPA2|SIPA1L2|ALS2|ARHGAP9|DOCK8|SPRY4|OBSCN|FGD4|PRAG1	-2.6
WikiPathways	WP3888	VEGFA VEGFR2 signaling		-4.7	1.9	4.7	30284	432	1629	45	2.8	0.41	301|857|1175|2048|2309|2534|2887|3142|3685|3998|4208|4313|4319|4688|4690|4772|5329|5581|5590|5770|6198|6546|6595|6624|6732|6924|7111|8664|8775|9252|9365|9444|9451|9734|9759|9898|10014|22899|51564|55692|80031|83473|83737|83939|441478	ANXA1|CAV1|AP2S1|EPHB2|FOXO3|FYN|GRB10|HLX|ITGAV|LMAN1|MEF2C|MMP2|MMP10|NCF2|NCK1|NFATC1|PLAUR|PRKCE|PRKCZ|PTPN1|RPS6KB1|SLC8A1|SMARCA2|FSCN1|SRPK1|ELOA|TMOD1|EIF3D|NAPA|RPS6KA5|KL|QKI|EIF2AK3|HDAC9|HDAC4|UBAP2L|HDAC5|ARHGEF15|HDAC7|LUC7L|SEMA6D|KATNAL2|ITCH|EIF2A|NRARP	-2.6
GO Biological Processes	GO:0071407	cellular response to organic cyclic compound	19_GO:0050896 response to stimulus	-4.7	1.9	4.6	30284	472	1629	48	2.9	0.42	111|301|366|841|846|857|983|1788|1813|2039|2309|2890|2908|3269|4208|4306|4313|4481|4656|4669|5031|5144|5465|5467|5899|6198|6446|6506|6507|6546|10474|23367|23514|54206|54331|54464|54762|54795|55625|56937|57655|57724|64127|64754|196541|200186|257101|730249	ADCY5|ANXA1|AQP9|CASP8|CASR|CAV1|CDK1|DNMT3A|DRD2|DMTN|FOXO3|GRIA1|NR3C1|HRH1|MEF2C|NR3C2|MMP2|MSR1|MYOG|NAGLU|P2RY6|PDE4D|PPARA|PPARD|RALB|RPS6KB1|SGK1|SLC1A2|SLC1A3|SLC8A1|TADA3|LARP1|SPIDR|ERRFI1|GNG2|XRN1|GRAMD1C|TRPM4|ZDHHC7|PMEPA1|GRAMD1A|EPG5|NOD2|SMYD3|METTL21C|CRTC2|ZNF683|ACOD1	-2.6
GO Biological Processes	GO:0031589	cell-substrate adhesion	19_GO:0009987 cellular process	-4.7	2.5	5	30284	184	1629	25	1.5	0.3	284|2196|2241|3685|5467|5581|8394|8499|8874|9928|10174|10225|10395|11151|23380|29780|55435|80725|81792|83706|84962|117285|123720|158326|340706	ANGPT1|FAT2|FER|ITGAV|PPARD|PRKCE|PIP5K1A|PPFIA2|ARHGEF7|KIF14|SORBS3|CD96|DLC1|CORO1A|SRGAP2|PARVB|AP1AR|SRCIN1|ADAMTS12|FERMT3|AJUBA|DEFB118|WHAMM|FREM1|VWA2	-2.6
GO Biological Processes	GO:0002218	activation of innate immune response	19_GO:0044419 biological process involved in interspecies interaction between organisms	-4.7	2.6	5	30284	173	1629	24	1.5	0.3	2534|2867|3665|3824|4332|4669|4938|5581|7100|10333|10392|10584|11027|11213|22861|22900|26253|57724|64127|64581|78989|80342|81790|83737	FYN|FFAR2|IRF7|KLRD1|MNDA|NAGLU|OAS1|PRKCE|TLR5|TLR6|NOD1|COLEC10|LILRA2|IRAK3|NLRP1|CARD8|CLEC4E|EPG5|NOD2|CLEC7A|COLEC11|TRAF3IP3|RNF170|ITCH	-2.6
GO Biological Processes	GO:0051603	proteolysis involved in protein catabolic process	19_GO:0009987 cellular process	-4.7	1.7	4.5	30284	666	1629	62	3.8	0.47	841|1861|3093|3416|4669|5193|5527|5687|5689|5706|7726|7917|8139|8312|9024|9306|9730|9810|9820|9928|10254|10393|10425|10444|11059|11060|23053|23072|23190|23194|23392|23510|25978|29945|30009|50613|51271|51510|54476|55175|55658|55666|55776|56886|57162|57534|57626|57724|81545|81790|81792|83590|83737|89853|91782|114088|116138|128866|148066|165324|200845|390999	CASP8|TOR1A|UBE2K|IDE|NAGLU|PEX12|PPP2R5C|PSMA6|PSMB1|PSMC6|TRIM26|BAG6|GAN|AXIN1|BRSK2|SOCS6|DCAF1|RNF40|CUL7|KIF14|STAM2|ANAPC10|ARIH2|ZER1|WWP1|WWP2|ZSWIM8|HECW1|UBXN4|FBXL7|ECPAS|KCTD2|CHMP2B|ANAPC4|TBX21|UBQLN3|UBAP1|CHMP5|RNF216|KLHL11|RNF126|NPLOC4|SAYSD1|UGGT1|PELI1|MIB1|KLHL1|EPG5|FBXO38|RNF170|ADAMTS12|TMUB1|ITCH|MVB12B|CHMP7|TRIM9|KLHDC3|CHMP4B|ZNRF4|UBXN2A|KCTD6|PRAMEF12	-2.6
GO Biological Processes	GO:0098660	inorganic ion transmembrane transport	19_GO:0051179 localization	-4.7	1.7	4.5	30284	780	1629	70	4.3	0.5	40|528|578|783|846|1139|1234|1813|2558|2743|3313|3685|3739|3744|3757|3758|3772|3776|3781|3786|4891|4948|5349|5788|6323|6507|6521|6523|6533|6538|6539|6540|6546|6556|7223|7781|9127|9635|10050|10312|23017|26251|26285|27109|27133|27173|29850|53405|54795|55107|56172|56996|57181|57582|57685|59283|59341|64078|79400|79714|84329|84502|130497|146802|168507|169026|259232|284129|347741|374291	ASIC2|ATP6V1C1|BAK1|CACNB2|CASR|CHRNA7|CCR5|DRD2|GABRA5|GLRB|HSPA9|ITGAV|KCNA4|KCNA10|KCNH2|KCNJ1|KCNJ15|KCNK2|KCNN2|KCNQ3|SLC11A2|OCA2|FXYD3|PTPRC|SCN1A|SLC1A3|SLC4A1|SLC5A1|SLC6A6|SLC6A11|SLC6A12|SLC6A13|SLC8A1|SLC11A1|TRPC4|SLC30A3|P2RX6|CLCA2|SLC17A4|TCIRG1|FAIM2|KCNG2|CLDN17|DMAC2L|KCNH5|SLC39A1|TRPM5|CLIC5|TRPM4|ANO1|ANKH|SLC12A9|SLC39A10|KCNT1|CACHD1|CACNG8|TRPV4|SLC28A3|NOX5|CCDC51|HVCN1|…	-2.6
GO Biological Processes	GO:0032731	positive regulation of interleukin-1 beta production	19_GO:0032501 multicellular organismal process	-4.7	3.9	5.4	30284	62	1629	13	0.8	0.22	841|948|7474|10333|10392|11027|22861|22900|55655|64127|64581|91662|353514	CASP8|CD36|WNT5A|TLR6|NOD1|LILRA2|NLRP1|CARD8|NLRP2|NOD2|CLEC7A|NLRP12|LILRA5	-2.6
GO Biological Processes	GO:0030098	lymphocyte differentiation	19_GO:0002376 immune system process	-4.7	2.2	4.8	30284	280	1629	33	2	0.35	301|399|472|578|915|920|944|2625|2737|3142|3516|3662|4783|5293|5788|6482|8456|8809|9580|9730|9734|9759|10014|10312|10320|26253|27086|30009|57089|64218|84766|222487|441478	ANXA1|RHOH|ATM|BAK1|CD3D|CD4|TNFSF8|GATA3|GLI3|HLX|RBPJ|IRF4|NFIL3|PIK3CD|PTPRC|ST3GAL1|FOXN1|IL18R1|SOX13|DCAF1|HDAC9|HDAC4|HDAC5|TCIRG1|IKZF1|CLEC4E|FOXP1|TBX21|ENTPD7|SEMA4A|CRACR2A|ADGRG3|NRARP	-2.6
GO Biological Processes	GO:0060322	head development	19_GO:0032502 developmental process	-4.7	1.7	4.5	30284	795	1629	71	4.4	0.51	401|472|473|653|838|1141|1496|1600|1813|2048|2302|2309|2534|2622|2737|2890|3211|3213|3516|3579|4192|4313|4669|4771|4781|4915|5048|5080|5362|5463|5914|6506|6657|6662|6814|6935|7043|7474|7846|7917|8312|8655|8775|8861|9928|10000|10395|10718|23017|23224|23380|25987|26153|27086|55582|56848|57453|57626|64220|66000|79625|80031|80217|114327|145173|146057|158067|221692|284403|431707|642658	PHOX2A|ATM|RERE|BMP5|CASP5|CHRNB2|CTNNA2|DAB1|DRD2|EPHB2|FOXJ1|FOXO3|FYN|GAS8|GLI3|GRIA1|HOXB1|HOXB3|RBPJ|CXCR2|MDK|MMP2|NAGLU|NF2|NFIB|NTRK2|PAFAH1B1|PAX6|PLXNA2|POU6F1|RARA|SLC1A2|SOX2|SOX9|STXBP3|ZEB1|TGFB3|WNT5A|TUBA1A|BAG6|AXIN1|DYNLL1|NAPA|LDB1|KIF14|AKT3|DLC1|NRG3|FAIM2|SYNE2|SRGAP2|TSKU|KIF26A|FOXP1|KIF27|SPHK2|DSCAML1|KLHL1|STRA6|TMEM108|NDNF|SEMA6D|CFAP43|EFHC1|B3GLCT|TTBK2|AK8|PHACTR1|…	-2.6
KEGG Pathway	hsa04814	Motor proteins		-4.7	2.5	4.9	30284	197	1629	26	1.6	0.31	1768|1778|1781|4430|4648|4650|7136|7278|7846|8632|8655|9371|9928|10381|10540|25981|26153|55582|57519|57576|79819|93408|146439|147700|196385|260334	DNAH6|DYNC1H1|DYNC1I2|MYO1B|MYO7B|MYO9B|TNNI2|TUBA3C|TUBA1A|DNAH17|DYNLL1|KIF3B|KIF14|TUBB3|DCTN2|DNAH1|KIF26A|KIF27|STARD9|KIF17|DNAI4|MYL10|BICDL2|KLC3|DNAH10|TUBB8B	-2.6
Reactome Gene Sets	R-HSA-68882	Mitotic Anaphase		-4.6	2.5	4.9	30284	186	1629	25	1.5	0.3	891|983|1778|1781|5048|5687|5689|5706|5903|7278|7514|7846|8655|8815|10381|10393|23122|25978|29945|57551|79902|80152|91782|128866|401541	CCNB1|CDK1|DYNC1H1|DYNC1I2|PAFAH1B1|PSMA6|PSMB1|PSMC6|RANBP2|TUBA3C|XPO1|TUBA1A|DYNLL1|BANF1|TUBB3|ANAPC10|CLASP2|CHMP2B|ANAPC4|TAOK1|NUP85|CENPT|CHMP7|CHMP4B|CENPP	-2.6
GO Biological Processes	GO:0002253	activation of immune response	19_GO:0002376 immune system process	-4.6	2	4.6	30284	396	1629	42	2.6	0.39	714|915|1493|2268|2358|2533|2534|2625|2867|3665|3824|4208|4332|4669|4938|5144|5293|5581|5788|7100|7294|7917|8891|10333|10392|10584|10603|11027|11213|22861|22900|26253|27202|55061|57724|64127|64581|78989|80342|81790|83737|257101	C1QC|CD3D|CTLA4|FGR|FPR2|FYB1|FYN|GATA3|FFAR2|IRF7|KLRD1|MEF2C|MNDA|NAGLU|OAS1|PDE4D|PIK3CD|PRKCE|PTPRC|TLR5|TXK|BAG6|EIF2B3|TLR6|NOD1|COLEC10|SH2B2|LILRA2|IRAK3|NLRP1|CARD8|CLEC4E|C5AR2|SUSD4|EPG5|NOD2|CLEC7A|COLEC11|TRAF3IP3|RNF170|ITCH|ZNF683	-2.6
GO Biological Processes	GO:0010977	negative regulation of neuron projection development	19_GO:0032502 developmental process	-4.6	2.8	5	30284	131	1629	20	1.2	0.27	1600|1630|2043|2048|4756|5048|5770|5800|7474|11075|25791|25987|27124|53335|59341|80031|80128|120114|157285|401720	DAB1|DCC|EPHA4|EPHB2|NEO1|PAFAH1B1|PTPN1|PTPRO|WNT5A|STMN2|NGEF|TSKU|INPP5J|BCL11A|TRPV4|SEMA6D|TRIM46|FAT3|PRAG1|FIGNL2	-2.6
GO Biological Processes	GO:0071363	cellular response to growth factor stimulus	19_GO:0050896 response to stimulus	-4.6	1.8	4.6	30284	530	1629	52	3.2	0.44	301|653|846|857|1795|2043|2046|2048|2050|2246|2309|2534|2625|2627|2890|2908|3987|4208|4593|4656|4772|4774|4909|4915|4920|5080|5293|5770|5782|5789|5979|6198|6662|6935|7043|7046|7050|7133|7474|8425|9365|9372|11075|11151|23769|25987|66000|79625|81792|147409|285220|642658	ANXA1|BMP5|CASR|CAV1|DOCK3|EPHA4|EPHA8|EPHB2|EPHB4|FGF1|FOXO3|FYN|GATA3|GATA6|GRIA1|NR3C1|LIMS1|MEF2C|MUSK|MYOG|NFATC1|NFIA|NTF4|NTRK2|ROR2|PAX6|PIK3CD|PTPN1|PTPN12|PTPRD|RET|RPS6KB1|SOX9|ZEB1|TGFB3|TGFBR1|TGIF1|TNFRSF1B|WNT5A|LTBP4|KL|ZFYVE9|STMN2|CORO1A|FLRT1|TSKU|TMEM108|NDNF|ADAMTS12|DSG4|EPHA6|SCX	-2.6
Canonical Pathways	M68	PID RHOA REG PATHWAY		-4.6	4.4	5.6	30284	46	1629	11	0.68	0.2	29|4650|9639|10395|11214|22899|23263|23370|25791|64333|84033	ABR|MYO9B|ARHGEF10|DLC1|AKAP13|ARHGEF15|MCF2L|ARHGEF18|NGEF|ARHGAP9|OBSCN	-2.6
GO Biological Processes	GO:0042391	regulation of membrane potential	19_GO:0065007 biological regulation	-4.6	1.9	4.6	30284	463	1629	47	2.9	0.41	40|287|578|665|783|817|846|857|948|1139|1141|1142|1145|1268|1634|1813|2558|2743|2890|2893|3739|3744|3757|3776|3781|3786|4208|4915|5575|5590|5774|5999|6323|6546|8838|9127|11060|23171|23345|26251|27133|54795|55022|57596|64091|66000|259232	ASIC2|ANK2|BAK1|BNIP3L|CACNB2|CAMK2D|CASR|CAV1|CD36|CHRNA7|CHRNB2|CHRNB3|CHRNE|CNR1|DCN|DRD2|GABRA5|GLRB|GRIA1|GRIA4|KCNA4|KCNA10|KCNH2|KCNK2|KCNN2|KCNQ3|MEF2C|NTRK2|PRKAR1B|PRKCZ|PTPN3|RGS4|SCN1A|SLC8A1|CCN6|P2RX6|WWP2|GPD1L|SYNE1|KCNG2|KCNH5|TRPM4|PID1|BEGAIN|POPDC2|TMEM108|NALCN	-2.6
GO Biological Processes	GO:0034765	regulation of monoatomic ion transmembrane transport	19_GO:0051179 localization	-4.6	2	4.7	30284	345	1629	38	2.3	0.37	40|287|578|623|783|817|857|1804|2048|2534|2890|3757|3758|3772|3781|3973|5031|5144|5174|5349|5566|5581|5774|5999|6546|6786|10312|11060|11151|53826|56848|84502|84766|91404|130497|196541|201140|387129	ASIC2|ANK2|BAK1|BDKRB1|CACNB2|CAMK2D|CAV1|DPP6|EPHB2|FYN|GRIA1|KCNH2|KCNJ1|KCNJ15|KCNN2|LHCGR|P2RY6|PDE4D|PDZK1|FXYD3|PRKACA|PRKCE|PTPN3|RGS4|SLC8A1|STIM1|TCIRG1|WWP2|CORO1A|FXYD6|SPHK2|JPH4|CRACR2A|SESTD1|OSR1|METTL21C|DHRS7C|NPSR1	-2.6
GO Biological Processes	GO:0002825	regulation of T-helper 1 type immune response	19_GO:0002376 immune system process	-4.6	5.4	5.8	30284	31	1629	9	0.55	0.18	301|941|3142|3594|6556|8809|9173|30009|90865	ANXA1|CD80|HLX|IL12RB1|SLC11A1|IL18R1|IL1RL1|TBX21|IL33	-2.6
Reactome Gene Sets	R-HSA-2555396	Mitotic Metaphase and Anaphase		-4.6	2.5	4.9	30284	187	1629	25	1.5	0.3	891|983|1778|1781|5048|5687|5689|5706|5903|7278|7514|7846|8655|8815|10381|10393|23122|25978|29945|57551|79902|80152|91782|128866|401541	CCNB1|CDK1|DYNC1H1|DYNC1I2|PAFAH1B1|PSMA6|PSMB1|PSMC6|RANBP2|TUBA3C|XPO1|TUBA1A|DYNLL1|BANF1|TUBB3|ANAPC10|CLASP2|CHMP2B|ANAPC4|TAOK1|NUP85|CENPT|CHMP7|CHMP4B|CENPP	-2.6
GO Biological Processes	GO:0034762	regulation of transmembrane transport	19_GO:0051179 localization	-4.6	1.9	4.6	30284	478	1629	48	2.9	0.42	40|287|578|623|783|817|857|1612|1804|2048|2180|2534|2887|2890|3757|3758|3772|3781|3973|5031|5144|5174|5349|5566|5581|5774|5999|6198|6506|6546|6786|6814|10312|11060|11151|53826|55022|56848|57761|59283|84502|84766|91404|124935|130497|196541|201140|387129	ASIC2|ANK2|BAK1|BDKRB1|CACNB2|CAMK2D|CAV1|DAPK1|DPP6|EPHB2|ACSL1|FYN|GRB10|GRIA1|KCNH2|KCNJ1|KCNJ15|KCNN2|LHCGR|P2RY6|PDE4D|PDZK1|FXYD3|PRKACA|PRKCE|PTPN3|RGS4|RPS6KB1|SLC1A2|SLC8A1|STIM1|STXBP3|TCIRG1|WWP2|CORO1A|FXYD6|PID1|SPHK2|TRIB3|CACNG8|JPH4|CRACR2A|SESTD1|SLC43A2|OSR1|METTL21C|DHRS7C|NPSR1	-2.5
GO Biological Processes	GO:0032103	positive regulation of response to external stimulus	19_GO:0048518 positive regulation of biological process	-4.6	1.8	4.5	30284	588	1629	56	3.4	0.45	838|846|857|948|1268|1326|2358|2534|2635|2867|3093|3579|3665|3824|4192|4332|4669|4938|5581|6280|6369|7100|7294|7474|8840|9173|9647|9750|10333|10392|10584|11027|11126|11213|22861|22900|26057|26253|54093|56919|57118|57162|57724|59341|64127|64581|78989|80342|81790|83737|85480|90865|91662|146433|353514|730249	CASP5|CASR|CAV1|CD36|CNR1|MAP3K8|FPR2|FYN|GBP3|FFAR2|UBE2K|CXCR2|IRF7|KLRD1|MDK|MNDA|NAGLU|OAS1|PRKCE|S100A9|CCL24|TLR5|TXK|WNT5A|CCN4|IL1RL1|PPM1F|RIPOR2|TLR6|NOD1|COLEC10|LILRA2|CD160|IRAK3|NLRP1|CARD8|ANKRD17|CLEC4E|SETD4|DHX33|CAMK1D|PELI1|EPG5|TRPV4|NOD2|CLEC7A|COLEC11|TRAF3IP3|RNF170|ITCH|TSLP|IL33|NLRP12|IL34|LILRA5|ACOD1	-2.5
GO Biological Processes	GO:0098655	monoatomic cation transmembrane transport	19_GO:0051179 localization	-4.6	1.7	4.5	30284	701	1629	64	3.9	0.48	40|528|578|783|1139|1145|1234|1813|3313|3685|3739|3744|3757|3758|3772|3776|3781|3786|4891|5788|6323|6507|6523|6533|6538|6539|6540|6546|6556|7223|7781|9127|10050|10312|23017|23400|26251|27109|27133|27173|29850|54714|54795|55107|56996|57181|57582|57685|59283|59341|64078|79400|79572|79714|84329|84502|130497|146802|168507|169026|259232|344905|347741|374291	ASIC2|ATP6V1C1|BAK1|CACNB2|CHRNA7|CHRNE|CCR5|DRD2|HSPA9|ITGAV|KCNA4|KCNA10|KCNH2|KCNJ1|KCNJ15|KCNK2|KCNN2|KCNQ3|SLC11A2|PTPRC|SCN1A|SLC1A3|SLC5A1|SLC6A6|SLC6A11|SLC6A12|SLC6A13|SLC8A1|SLC11A1|TRPC4|SLC30A3|P2RX6|SLC17A4|TCIRG1|FAIM2|ATP13A2|KCNG2|DMAC2L|KCNH5|SLC39A1|TRPM5|CNGB3|TRPM4|ANO1|SLC12A9|SLC39A10|KCNT1|CACHD1|CACNG8|TRPV4|SLC28A3|NOX5|ATP13A3|CCDC51|HVCN1|JPH4|OSR1|SLC47A2|PKD1L1|SLC30A…	-2.5
GO Biological Processes	GO:0060627	regulation of vesicle-mediated transport	19_GO:0051179 localization	-4.6	1.8	4.5	30284	547	1629	53	3.3	0.44	20|246|284|301|341|857|948|1175|1813|1861|2268|2358|3351|3685|4771|5413|5575|5770|5788|6556|6814|7275|7474|8499|9026|9066|9463|9892|10584|10825|10859|11126|11151|11314|23122|23345|23400|29091|51479|54550|55061|56848|57118|57534|64127|64581|78989|88455|124930|134957|140885|169026|347730	ABCA2|ALOX15|ANGPT1|ANXA1|APOC1|CAV1|CD36|AP2S1|DRD2|TOR1A|FGR|FPR2|HTR1B|ITGAV|NF2|SEPTIN5|PRKAR1B|PTPN1|PTPRC|SLC11A1|STXBP3|TUB|WNT5A|PPFIA2|HIP1R|SYT7|PICK1|SNAP91|COLEC10|NEU3|LILRB1|CD160|CORO1A|CD300A|CLASP2|SYNE1|ATP13A2|STXBP6|ANKFY1|NECAB2|SUSD4|SPHK2|CAMK1D|MIB1|NOD2|CLEC7A|COLEC11|ANKRD13A|ANKRD13B|STXBP5|SIRPA|SLC30A8|LRRTM1	-2.5
GO Biological Processes	GO:0031345	negative regulation of cell projection organization	19_GO:0048519 negative regulation of biological process	-4.6	2.5	4.8	30284	188	1629	25	1.5	0.3	1600|1630|2043|2048|2534|4756|5048|5770|5800|7474|10198|11075|25791|25987|26035|27124|53335|59341|80031|80128|117177|120114|157285|401720|107080638	DAB1|DCC|EPHA4|EPHB2|FYN|NEO1|PAFAH1B1|PTPN1|PTPRO|WNT5A|MPHOSPH9|STMN2|NGEF|TSKU|GLCE|INPP5J|BCL11A|TRPV4|SEMA6D|TRIM46|RAB3IP|FAT3|PRAG1|FIGNL2|TBC1D7-LOC100130357	-2.5
GO Biological Processes	GO:0031346	positive regulation of cell projection organization	19_GO:0048518 positive regulation of biological process	-4.5	2	4.6	30284	360	1629	39	2.4	0.38	653|1268|2043|2048|2534|4192|4690|4915|5048|5789|5979|6280|6624|7043|7046|7474|8874|9148|9750|9820|10097|10494|10690|10807|11075|22873|22906|50807|51761|53335|55714|55754|56965|57118|79006|79625|81545|117177|389658	BMP5|CNR1|EPHA4|EPHB2|FYN|MDK|NCK1|NTRK2|PAFAH1B1|PTPRD|RET|S100A9|FSCN1|TGFB3|TGFBR1|WNT5A|ARHGEF7|NEURL1|RIPOR2|CUL7|ACTR2|STK25|FUT9|ENTR1|STMN2|DZIP1|TRAK1|ASAP1|ATP8A2|BCL11A|TENM3|TMEM30A|PARP6|CAMK1D|METRN|NDNF|FBXO38|RAB3IP|ALKAL1	-2.5
Reactome Gene Sets	R-HSA-9006925	Intracellular signaling by second messengers		-4.5	2.3	4.7	30284	236	1629	29	1.8	0.33	111|941|2246|2309|4909|4915|5137|5566|5575|5581|5687|5689|5706|6045|6446|6615|8394|9365|10000|10014|10718|11060|23533|57761|79837|90865|145957|153129|192669	ADCY5|CD80|FGF1|FOXO3|NTF4|NTRK2|PDE1C|PRKACA|PRKAR1B|PRKCE|PSMA6|PSMB1|PSMC6|RNF2|SGK1|SNAI1|PIP5K1A|KL|AKT3|HDAC5|NRG3|WWP2|PIK3R5|TRIB3|PIP4K2C|IL33|NRG4|SLC38A9|AGO3	-2.5
Reactome Gene Sets	R-HSA-194315	Signaling by Rho GTPases		-4.5	1.8	4.5	30284	605	1629	57	3.5	0.46	29|399|857|1778|1781|1795|3020|3998|4650|4688|5048|5903|6280|7278|7514|7846|8338|8349|8655|9590|9639|9901|9928|10097|10254|10381|10395|10499|11060|11075|11188|11214|22800|22899|23122|23370|23380|25791|26999|51133|51347|51479|54514|56990|57551|57679|64333|79902|80152|85415|121512|123720|124540|143098|157285|399693|401541	ABR|RHOH|CAV1|DYNC1H1|DYNC1I2|DOCK3|H3-3A|LMAN1|MYO9B|NCF2|PAFAH1B1|RANBP2|S100A9|TUBA3C|XPO1|TUBA1A|H2AC20|H2BC21|DYNLL1|AKAP12|ARHGEF10|SRGAP3|KIF14|ACTR2|STAM2|TUBB3|DLC1|NCOA2|WWP2|STMN2|NISCH|AKAP13|RRAS2|ARHGEF15|CLASP2|ARHGEF18|SRGAP2|NGEF|CYFIP2|KCTD3|TAOK3|ANKFY1|DDX4|CDC42SE2|TAOK1|ALS2|ARHGAP9|NUP85|CENPT|RHPN2|FGD4|WHAMM|MSI2|MPP7|PRAG1|CCDC187|CENPP	-2.5
Reactome Gene Sets	R-HSA-9716542	Signaling by Rho GTPases, Miro GTPases and RHOBTB3		-4.5	1.7	4.4	30284	619	1629	58	3.6	0.46	29|399|857|1778|1781|1795|3020|3998|4650|4688|5048|5903|6280|7278|7514|7846|8338|8349|8655|9590|9639|9901|9928|10097|10254|10381|10395|10499|11060|11075|11188|11214|22800|22899|22906|23122|23370|23380|25791|26999|51133|51347|51479|54514|56990|57551|57679|64333|79902|80152|85415|121512|123720|124540|143098|157285|399693|401541	ABR|RHOH|CAV1|DYNC1H1|DYNC1I2|DOCK3|H3-3A|LMAN1|MYO9B|NCF2|PAFAH1B1|RANBP2|S100A9|TUBA3C|XPO1|TUBA1A|H2AC20|H2BC21|DYNLL1|AKAP12|ARHGEF10|SRGAP3|KIF14|ACTR2|STAM2|TUBB3|DLC1|NCOA2|WWP2|STMN2|NISCH|AKAP13|RRAS2|ARHGEF15|TRAK1|CLASP2|ARHGEF18|SRGAP2|NGEF|CYFIP2|KCTD3|TAOK3|ANKFY1|DDX4|CDC42SE2|TAOK1|ALS2|ARHGAP9|NUP85|CENPT|RHPN2|FGD4|WHAMM|MSI2|MPP7|PRAG1|CCDC187|CENPP	-2.5
GO Biological Processes	GO:0046634	regulation of alpha-beta T cell activation	19_GO:0002376 immune system process	-4.5	2.9	5	30284	123	1629	19	1.2	0.27	301|639|941|2625|2737|3142|3594|3662|5590|5788|5914|10859|11006|11126|11314|30009|83737|257101|441864	ANXA1|PRDM1|CD80|GATA3|GLI3|HLX|IL12RB1|IRF4|PRKCZ|PTPRC|RARA|LILRB1|LILRB4|CD160|CD300A|TBX21|ITCH|ZNF683|TARM1	-2.5
GO Biological Processes	GO:0098609	cell-cell adhesion	19_GO:0009987 cellular process	-4.5	1.8	4.5	30284	551	1629	53	3.3	0.44	301|421|653|945|1006|1016|1496|1600|1630|2196|2241|3685|3987|4284|4685|4756|4907|5788|5789|5979|6280|6662|6814|7455|8763|9369|9379|9499|10332|11122|22854|26285|26999|27255|28513|29091|51208|54798|55714|56107|56125|56140|56145|57453|83706|84665|84962|92211|120114|137970|140885|147409|168507	ANXA1|ARVCF|BMP5|CD33|CDH8|CDH18|CTNNA2|DAB1|DCC|FAT2|FER|ITGAV|LIMS1|MIP|NCAM2|NEO1|NT5E|PTPRC|PTPRD|RET|S100A9|SOX9|STXBP3|ZAN|CD164|NRXN3|NRXN2|MYOT|CLEC4M|PTPRT|NTNG1|CLDN17|CYFIP2|CNTN6|CDH19|STXBP6|CLDN18|DCHS2|TENM3|PCDHGA9|PCDHB11|PCDHA8|PCDHA3|DSCAML1|FERMT3|MYPN|AJUBA|CDHR1|FAT3|UNC5D|SIRPA|DSG4|PKD1L1	-2.5
GO Biological Processes	GO:0032732	positive regulation of interleukin-1 production	19_GO:0032501 multicellular organismal process	-4.5	3.5	5.2	30284	74	1629	14	0.86	0.23	841|948|6284|7474|10333|10392|11027|22861|22900|55655|64127|64581|91662|353514	CASP8|CD36|S100A13|WNT5A|TLR6|NOD1|LILRA2|NLRP1|CARD8|NLRP2|NOD2|CLEC7A|NLRP12|LILRA5	-2.4
GO Biological Processes	GO:0052547	regulation of peptidase activity	19_GO:0050789 regulation of biological process	-4.5	2.3	4.7	30284	214	1629	27	1.7	0.32	578|841|1612|2043|2934|4891|5269|5273|5329|5979|6280|6657|9451|9647|10392|10395|22861|22900|23151|23400|26355|26999|50859|55031|56616|91662|653145	BAK1|CASP8|DAPK1|EPHA4|GSN|SLC11A2|SERPINB6|SERPINB10|PLAUR|RET|S100A9|SOX2|EIF2AK3|PPM1F|NOD1|DLC1|NLRP1|CARD8|GRAMD4|ATP13A2|FAM162A|CYFIP2|SPOCK3|USP47|DIABLO|NLRP12|ANXA8	-2.4
GO Biological Processes	GO:0001654	eye development	19_GO:0032502 developmental process	-4.5	1.9	4.5	30284	403	1629	42	2.6	0.39	578|639|1409|1420|1813|2048|2625|2737|4284|4286|4669|4771|4774|4781|4901|4915|5080|5914|5979|6096|6597|6657|6662|6935|7046|7111|7275|7474|7837|10312|22899|22901|25987|51761|55714|57010|57096|64220|94233|120114|145173|284217	BAK1|PRDM1|CRYAA|CRYGC|DRD2|EPHB2|GATA3|GLI3|MIP|MITF|NAGLU|NF2|NFIA|NFIB|NRL|NTRK2|PAX6|RARA|RET|RORB|SMARCA4|SOX2|SOX9|ZEB1|TGFBR1|TMOD1|TUB|WNT5A|PXDN|TCIRG1|ARHGEF15|ARSG|TSKU|ATP8A2|TENM3|CABP4|RPGRIP1|STRA6|OPN4|FAT3|B3GLCT|LAMA1	-2.4
GO Biological Processes	GO:0007169	cell surface receptor protein tyrosine kinase signaling pathway	19_GO:0050896 response to stimulus	-4.4	1.9	4.5	30284	430	1629	44	2.7	0.4	284|920|1795|2043|2046|2048|2050|2241|2246|2268|2534|2887|3416|4313|4593|4690|4909|4915|4920|5293|5618|5770|5801|5979|6662|7474|8874|9365|9451|9788|10603|10718|11122|23122|23294|23769|25791|26037|54206|128954|133396|145957|285220|389658	ANGPT1|CD4|DOCK3|EPHA4|EPHA8|EPHB2|EPHB4|FER|FGF1|FGR|FYN|GRB10|IDE|MMP2|MUSK|NCK1|NTF4|NTRK2|ROR2|PIK3CD|PRLR|PTPN1|PTPRR|RET|SOX9|WNT5A|ARHGEF7|KL|EIF2AK3|MTSS1|SH2B2|NRG3|PTPRT|CLASP2|ANKS1A|FLRT1|NGEF|SIPA1L1|ERRFI1|GAB4|IL31RA|NRG4|EPHA6|ALKAL1	-2.4
GO Biological Processes	GO:1902532	negative regulation of intracellular signal transduction	19_GO:0048519 negative regulation of biological process	-4.4	1.7	4.4	30284	736	1629	66	4.1	0.49	399|472|753|841|857|1813|2043|2048|2534|4140|4690|4771|5048|5329|5465|5537|5566|5575|5770|5788|5801|6198|6396|6397|6597|6615|8815|9516|9686|9750|9770|10000|10114|10395|10846|11006|11213|11314|22900|23151|25862|27086|51347|51564|51778|55031|55654|55655|55666|56603|56937|57162|79674|81848|83737|84919|84962|91662|140885|148066|154043|166655|200734|222487|399473|107080638	RHOH|ATM|LDLRAD4|CASP8|CAV1|DRD2|EPHA4|EPHB2|FYN|MARK3|NCK1|NF2|PAFAH1B1|PLAUR|PPARA|PPP6C|PRKACA|PRKAR1B|PTPN1|PTPRC|PTPRR|RPS6KB1|SEC13|SEC14L1|SMARCA4|SNAI1|BANF1|LITAF|VGLL4|RIPOR2|RASSF2|AKT3|HIPK3|DLC1|PDE10A|LILRB4|IRAK3|CD300A|CARD8|GRAMD4|USP49|FOXP1|TAOK3|HDAC7|MYOZ2|USP47|TMEM127|NLRP2|NPLOC4|CYP26B1|PMEPA1|PELI1|VEPH1|SPRY4|ITCH|PPP1R15B|AJUBA|NLRP12|SIRPA|ZNRF4|CNKSR3|TRIM60|SPRED2|A…	-2.4
GO Biological Processes	GO:0045089	positive regulation of innate immune response	19_GO:0044419 biological process involved in interspecies interaction between organisms	-4.4	2.1	4.6	30284	301	1629	34	2.1	0.35	857|948|2358|2534|2867|3093|3665|3824|4332|4669|4938|5581|7100|7294|7474|10333|10392|10584|11027|11126|11213|22861|22900|26057|26253|56919|57162|57724|64127|64581|78989|80342|81790|83737	CAV1|CD36|FPR2|FYN|FFAR2|UBE2K|IRF7|KLRD1|MNDA|NAGLU|OAS1|PRKCE|TLR5|TXK|WNT5A|TLR6|NOD1|COLEC10|LILRA2|CD160|IRAK3|NLRP1|CARD8|ANKRD17|CLEC4E|DHX33|PELI1|EPG5|NOD2|CLEC7A|COLEC11|TRAF3IP3|RNF170|ITCH	-2.4
GO Biological Processes	GO:0060294	cilium movement involved in cell motility	19_GO:0009987 cellular process	-4.4	2.4	4.7	30284	192	1629	25	1.5	0.3	1768|2622|7846|8632|9148|9389|22873|25981|51314|54514|54970|64518|80217|84071|84074|114327|135138|144132|147700|154865|196385|203074|339778|389799|399949	DNAH6|GAS8|TUBA1A|DNAH17|NEURL1|SLC22A14|DZIP1|DNAH1|NME8|DDX4|TTC12|TEKT3|CFAP43|ARMC2|QRICH2|EFHC1|PACRG|DNHD1|KLC3|IQUB|DNAH10|PRSS55|CIMIP2C|CFAP77|HOATZ	-2.4
GO Biological Processes	GO:0002822	regulation of adaptive immune response based on somatic recombination of immune receptors built from immunoglobulin superfamily domains	19_GO:0002376 immune system process	-4.4	2.4	4.7	30284	204	1629	26	1.6	0.31	301|909|920|941|2048|2302|2625|3142|3594|3824|4208|5590|5788|6556|7133|8809|9173|10859|11006|30009|54795|55061|64127|64581|81545|90865	ANXA1|CD1A|CD4|CD80|EPHB2|FOXJ1|GATA3|HLX|IL12RB1|KLRD1|MEF2C|PRKCZ|PTPRC|SLC11A1|TNFRSF1B|IL18R1|IL1RL1|LILRB1|LILRB4|TBX21|TRPM4|SUSD4|NOD2|CLEC7A|FBXO38|IL33	-2.4
GO Biological Processes	GO:0090276	regulation of peptide hormone secretion	19_GO:0051179 localization	-4.4	2.4	4.7	30284	204	1629	26	1.6	0.31	111|116|152|240|846|1268|1813|2867|5211|5213|5467|5566|5581|8431|9024|9066|9463|9854|10312|27230|29850|54795|55107|65220|131177|169026	ADCY5|ADCYAP1|ADRA2C|ALOX5|CASR|CNR1|DRD2|FFAR2|PFKL|PFKM|PPARD|PRKACA|PRKCE|NR0B2|BRSK2|SYT7|PICK1|C2CD2L|TCIRG1|SERP1|TRPM5|TRPM4|ANO1|NADK|FAM3D|SLC30A8	-2.4
GO Biological Processes	GO:0010001	glial cell differentiation	19_GO:0032502 developmental process	-4.4	2.3	4.7	30284	216	1629	27	1.7	0.32	20|1600|2737|2908|4192|4669|4774|4781|4915|4920|5080|6280|6657|6662|7223|7846|8891|9334|9444|9463|9580|9639|9839|22901|23405|55107|79006	ABCA2|DAB1|GLI3|NR3C1|MDK|NAGLU|NFIA|NFIB|NTRK2|ROR2|PAX6|S100A9|SOX2|SOX9|TRPC4|TUBA1A|EIF2B3|B4GALT5|QKI|PICK1|SOX13|ARHGEF10|ZEB2|ARSG|DICER1|ANO1|METRN	-2.4
GO Biological Processes	GO:0051899	membrane depolarization	19_GO:0065007 biological regulation	-4.4	3.9	5.3	30284	57	1629	12	0.74	0.21	287|783|857|1141|1142|1145|3757|3786|5590|6323|6546|54795	ANK2|CACNB2|CAV1|CHRNB2|CHRNB3|CHRNE|KCNH2|KCNQ3|PRKCZ|SCN1A|SLC8A1|TRPM4	-2.4
GO Biological Processes	GO:0150063	visual system development	19_GO:0032502 developmental process	-4.4	1.9	4.4	30284	407	1629	42	2.6	0.39	578|639|1409|1420|1813|2048|2625|2737|4284|4286|4669|4771|4774|4781|4901|4915|5080|5914|5979|6096|6597|6657|6662|6935|7046|7111|7275|7474|7837|10312|22899|22901|25987|51761|55714|57010|57096|64220|94233|120114|145173|284217	BAK1|PRDM1|CRYAA|CRYGC|DRD2|EPHB2|GATA3|GLI3|MIP|MITF|NAGLU|NF2|NFIA|NFIB|NRL|NTRK2|PAX6|RARA|RET|RORB|SMARCA4|SOX2|SOX9|ZEB1|TGFBR1|TMOD1|TUB|WNT5A|PXDN|TCIRG1|ARHGEF15|ARSG|TSKU|ATP8A2|TENM3|CABP4|RPGRIP1|STRA6|OPN4|FAT3|B3GLCT|LAMA1	-2.4
GO Biological Processes	GO:0099537	trans-synaptic signaling	19_GO:0050789 regulation of biological process	-4.3	1.9	4.4	30284	434	1629	44	2.7	0.4	40|104|783|1006|1103|1139|1141|1142|1145|1268|1621|1813|2558|2743|2890|2893|2908|2914|3269|3351|3776|3786|4208|4756|4915|5048|5413|5581|5789|6506|6507|6814|8676|8775|9066|9127|9379|9568|56125|57596|57679|59340|60482|79608	ASIC2|ADARB1|CACNB2|CDH8|CHAT|CHRNA7|CHRNB2|CHRNB3|CHRNE|CNR1|DBH|DRD2|GABRA5|GLRB|GRIA1|GRIA4|NR3C1|GRM4|HRH1|HTR1B|KCNK2|KCNQ3|MEF2C|NEO1|NTRK2|PAFAH1B1|SEPTIN5|PRKCE|PTPRD|SLC1A2|SLC1A3|STXBP3|STX11|NAPA|SYT7|P2RX6|NRXN2|GABBR2|PCDHB11|BEGAIN|ALS2|HRH4|SLC5A7|RIC3	-2.4
GO Biological Processes	GO:0050808	synapse organization	19_GO:0009987 cellular process	-4.3	2	4.5	30284	368	1629	39	2.4	0.38	40|714|783|1139|1813|2043|2048|2534|2558|2743|2890|4593|4774|5362|5789|6710|7474|7846|8499|9026|9379|9463|9499|10718|22854|23085|23122|23380|23544|27255|55740|56125|57679|57731|66000|80725|85461|266977|347730	ASIC2|C1QC|CACNB2|CHRNA7|DRD2|EPHA4|EPHB2|FYN|GABRA5|GLRB|GRIA1|MUSK|NFIA|PLXNA2|PTPRD|SPTB|WNT5A|TUBA1A|PPFIA2|HIP1R|NRXN2|PICK1|MYOT|NRG3|NTNG1|ERC1|CLASP2|SRGAP2|SEZ6L|CNTN6|ENAH|PCDHB11|ALS2|SPTBN4|TMEM108|SRCIN1|TANC1|ADGRF1|LRRTM1	-2.4
GO Biological Processes	GO:0042330	taxis	19_GO:0040011 locomotion	-4.3	2	4.5	30284	343	1629	37	2.3	0.37	240|284|301|1234|1441|1672|2241|2358|2867|3579|3685|4046|4192|4313|5293|5329|5800|6280|6361|6369|6846|7474|8394|9750|10584|10718|11151|27202|54210|54437|54795|64218|79902|94233|223117|414062|641700	ALOX5|ANGPT1|ANXA1|CCR5|CSF3R|DEFB1|FER|FPR2|FFAR2|CXCR2|ITGAV|LSP1|MDK|MMP2|PIK3CD|PLAUR|PTPRO|S100A9|CCL17|CCL24|XCL2|WNT5A|PIP5K1A|RIPOR2|COLEC10|NRG3|CORO1A|C5AR2|TREM1|SEMA5B|TRPM4|SEMA4A|NUP85|OPN4|SEMA3D|CCL3L3|ECSCR	-2.3
GO Biological Processes	GO:0051223	regulation of protein transport	19_GO:0051179 localization	-4.3	1.9	4.4	30284	449	1629	45	2.8	0.41	111|152|240|284|846|945|948|983|1268|1813|2737|2867|4756|5211|5213|5467|5566|5581|5590|5770|7043|7273|7514|8431|9024|9066|9463|9647|9854|10312|11060|23400|27230|29850|54795|55107|55691|55754|64285|65220|84455|89866|131177|169026|285381	ADCY5|ADRA2C|ALOX5|ANGPT1|CASR|CD33|CD36|CDK1|CNR1|DRD2|GLI3|FFAR2|NEO1|PFKL|PFKM|PPARD|PRKACA|PRKCE|PRKCZ|PTPN1|TGFB3|TTN|XPO1|NR0B2|BRSK2|SYT7|PICK1|PPM1F|C2CD2L|TCIRG1|WWP2|ATP13A2|SERP1|TRPM5|TRPM4|ANO1|FRMD4A|TMEM30A|RHBDF1|NADK|EFCAB7|SEC16B|FAM3D|SLC30A8|DPH3	-2.3
GO Biological Processes	GO:0002820	negative regulation of adaptive immune response	19_GO:0002376 immune system process	-4.3	3.6	5.1	30284	67	1629	13	0.8	0.22	246|941|2302|3824|5788|9173|10859|11006|11126|30009|55061|64127|90865	ALOX15|CD80|FOXJ1|KLRD1|PTPRC|IL1RL1|LILRB1|LILRB4|CD160|TBX21|SUSD4|NOD2|IL33	-2.3
GO Biological Processes	GO:0040008	regulation of growth	19_GO:0040007 growth	-4.3	1.7	4.3	30284	616	1629	57	3.5	0.46	623|817|983|1081|1630|1813|2627|3020|3142|3516|3776|4208|4490|4593|5048|5465|5467|5999|6198|6280|6446|6494|6595|6597|7046|7474|8425|9306|9647|9686|9730|9928|10038|10110|10718|23077|23122|26153|27086|27230|29842|51761|53335|55031|56848|56981|57678|57699|57731|80031|80128|83737|84944|114804|221927|256130|440093	BDKRB1|CAMK2D|CDK1|CGA|DCC|DRD2|GATA6|H3-3A|HLX|RBPJ|KCNK2|MEF2C|MT1B|MUSK|PAFAH1B1|PPARA|PPARD|RGS4|RPS6KB1|S100A9|SGK1|SIPA1|SMARCA2|SMARCA4|TGFBR1|WNT5A|LTBP4|SOCS6|PPM1F|VGLL4|DCAF1|KIF14|PARP2|SGK2|NRG3|MYCBP2|CLASP2|KIF26A|FOXP1|SERP1|TFCP2L1|ATP8A2|BCL11A|USP47|SPHK2|PRDM11|GPAM|CPNE5|SPTBN4|SEMA6D|TRIM46|ITCH|MAEL|RNF157|BRAT1|TMEM196|H3-5	-2.3
GO Biological Processes	GO:0002791	regulation of peptide secretion	19_GO:0051179 localization	-4.3	2.3	4.6	30284	207	1629	26	1.6	0.31	111|116|152|240|846|1268|1813|2867|5211|5213|5467|5566|5581|8431|9024|9066|9463|9854|10312|27230|29850|54795|55107|65220|131177|169026	ADCY5|ADCYAP1|ADRA2C|ALOX5|CASR|CNR1|DRD2|FFAR2|PFKL|PFKM|PPARD|PRKACA|PRKCE|NR0B2|BRSK2|SYT7|PICK1|C2CD2L|TCIRG1|SERP1|TRPM5|TRPM4|ANO1|NADK|FAM3D|SLC30A8	-2.3
GO Biological Processes	GO:0043547	positive regulation of GTPase activity	19_GO:0065007 biological regulation	-4.3	2.9	4.8	30284	117	1629	18	1.1	0.26	29|116|2302|3987|6369|7813|8394|8477|8874|9639|23380|26037|55357|57148|57186|57679|81704|107080638	ABR|ADCYAP1|FOXJ1|LIMS1|CCL24|EVI5|PIP5K1A|GPR65|ARHGEF7|ARHGEF10|SRGAP2|SIPA1L1|TBC1D2|RALGAPB|RALGAPA2|ALS2|DOCK8|TBC1D7-LOC100130357	-2.3
GO Biological Processes	GO:0046631	alpha-beta T cell activation	19_GO:0002376 immune system process	-4.3	2.9	4.8	30284	117	1629	18	1.1	0.26	301|915|944|2625|2737|3142|3662|5788|7917|8809|10312|27086|30009|57089|57705|64218|83737|84766	ANXA1|CD3D|TNFSF8|GATA3|GLI3|HLX|IRF4|PTPRC|BAG6|IL18R1|TCIRG1|FOXP1|TBX21|ENTPD7|WDFY4|SEMA4A|ITCH|CRACR2A	-2.3
GO Biological Processes	GO:0002833	positive regulation of response to biotic stimulus	19_GO:0048518 positive regulation of biological process	-4.3	2	4.4	30284	332	1629	36	2.2	0.36	857|948|2358|2534|2867|3093|3665|3824|4332|4669|4938|5581|7100|7294|7474|10333|10392|10584|11027|11126|11213|22861|22900|26057|26253|56919|57162|57724|64127|64581|78989|80342|81545|81790|83737|730249	CAV1|CD36|FPR2|FYN|FFAR2|UBE2K|IRF7|KLRD1|MNDA|NAGLU|OAS1|PRKCE|TLR5|TXK|WNT5A|TLR6|NOD1|COLEC10|LILRA2|CD160|IRAK3|NLRP1|CARD8|ANKRD17|CLEC4E|DHX33|PELI1|EPG5|NOD2|CLEC7A|COLEC11|TRAF3IP3|FBXO38|RNF170|ITCH|ACOD1	-2.3
GO Biological Processes	GO:0031623	receptor internalization	19_GO:0051179 localization	-4.3	3.4	5	30284	77	1629	14	0.86	0.23	157|857|948|1175|1813|2890|3579|4599|5899|10859|11006|59283|83737|347730	GRK3|CAV1|CD36|AP2S1|DRD2|GRIA1|CXCR2|MX1|RALB|LILRB1|LILRB4|CACNG8|ITCH|LRRTM1	-2.3
GO Biological Processes	GO:0090169	regulation of spindle assembly	19_GO:0050789 regulation of biological process	-4.2	4.9	5.5	30284	34	1629	9	0.55	0.18	1778|4733|9750|10615|25978|51510|91782|128866|163786	DYNC1H1|DRG1|RIPOR2|SPAG5|CHMP2B|CHMP5|CHMP7|CHMP4B|SASS6	-2.3
GO Biological Processes	GO:0032886	regulation of microtubule-based process	19_GO:0050789 regulation of biological process	-4.2	2.1	4.5	30284	269	1629	31	1.9	0.34	402|1672|1778|4591|4733|5048|6249|6870|6904|7514|8874|9750|10615|11075|23122|25978|27124|51510|54801|57551|57704|59341|80128|80217|91782|118611|122664|128866|146057|163786|284403	ARL2|DEFB1|DYNC1H1|TRIM37|DRG1|PAFAH1B1|CLIP1|TACR3|TBCD|XPO1|ARHGEF7|RIPOR2|SPAG5|STMN2|CLASP2|CHMP2B|INPP5J|CHMP5|HAUS6|TAOK1|GBA2|TRPV4|TRIM46|CFAP43|CHMP7|C10orf90|TPPP2|CHMP4B|TTBK2|SASS6|WDR62	-2.3
GO Biological Processes	GO:0000280	nuclear division	19_GO:0009987 cellular process	-4.2	2	4.4	30284	320	1629	35	2.1	0.36	472|891|3837|4774|4781|7273|7474|7917|8815|9371|9639|9665|9928|10097|10540|10615|23122|23626|25978|51510|54514|55810|56603|80010|81626|84944|91782|116138|128866|150365|166863|339834|388649|391714|729440	ATM|CCNB1|KPNB1|NFIA|NFIB|TTN|WNT5A|BAG6|BANF1|KIF3B|ARHGEF10|MARF1|KIF14|ACTR2|DCTN2|SPAG5|CLASP2|SPO11|CHMP2B|CHMP5|DDX4|FOXJ2|CYP26B1|RMI1|SHCBP1L|MAEL|CHMP7|KLHDC3|CHMP4B|MEI1|RBM46|IHO1|C1orf146|TRIM75|CCDC61	-2.3
GO Biological Processes	GO:0007611	learning or memory	19_GO:0032501 multicellular organismal process	-4.2	2.1	4.5	30284	282	1629	32	2	0.34	1139|1141|1268|1621|1813|2048|2534|2558|2890|3269|3776|4192|4208|4593|4891|4909|4915|5048|5080|5575|5590|6198|6446|7846|9369|9379|27087|64220|84502|85461|266977|431707	CHRNA7|CHRNB2|CNR1|DBH|DRD2|EPHB2|FYN|GABRA5|GRIA1|HRH1|KCNK2|MDK|MEF2C|MUSK|SLC11A2|NTF4|NTRK2|PAFAH1B1|PAX6|PRKAR1B|PRKCZ|RPS6KB1|SGK1|TUBA1A|NRXN3|NRXN2|B3GAT1|STRA6|JPH4|TANC1|ADGRF1|LHX8	-2.3
Reactome Gene Sets	R-HSA-372790	Signaling by GPCR		-4.2	1.7	4.2	30284	648	1629	59	3.6	0.46	29|111|116|152|157|301|623|846|1081|1234|1268|1607|1813|2358|2535|2768|2793|2867|2914|2918|3269|3351|3579|3973|5031|5137|5566|5575|5581|5744|5999|6361|6846|6870|7474|8477|8526|9287|9568|9639|10000|10846|11214|22899|23370|23533|25791|26575|27202|53831|54331|59340|94233|121512|122876|170589|347148|387129|414062	ABR|ADCY5|ADCYAP1|ADRA2C|GRK3|ANXA1|BDKRB1|CASR|CGA|CCR5|CNR1|DGKB|DRD2|FPR2|FZD2|GNA12|GNGT2|FFAR2|GRM4|GRM8|HRH1|HTR1B|CXCR2|LHCGR|P2RY6|PDE1C|PRKACA|PRKAR1B|PRKCE|PTHLH|RGS4|CCL17|XCL2|TACR3|WNT5A|GPR65|DGKE|TAAR2|GABBR2|ARHGEF10|AKT3|PDE10A|AKAP13|ARHGEF15|ARHGEF18|PIK3R5|NGEF|RGS17|C5AR2|GPR84|GNG2|HRH4|OPN4|FGD4|GPHB5|GPHA2|QRFP|NPSR1|CCL3L3	-2.3
GO Biological Processes	GO:0002699	positive regulation of immune effector process	19_GO:0002376 immune system process	-4.2	2.1	4.5	30284	270	1629	31	1.9	0.34	301|909|941|948|2048|2241|2268|2625|2867|3142|3594|3824|5590|5788|5914|7293|7474|8809|10392|10584|10859|11126|11314|26057|30009|56848|64127|64581|78989|81545|90865	ANXA1|CD1A|CD80|CD36|EPHB2|FER|FGR|GATA3|FFAR2|HLX|IL12RB1|KLRD1|PRKCZ|PTPRC|RARA|TNFRSF4|WNT5A|IL18R1|NOD1|COLEC10|LILRB1|CD160|CD300A|ANKRD17|TBX21|SPHK2|NOD2|CLEC7A|COLEC11|FBXO38|IL33	-2.3
GO Biological Processes	GO:0002700	regulation of production of molecular mediator of immune response	19_GO:0002376 immune system process	-4.2	2.4	4.6	30284	197	1629	25	1.5	0.3	284|948|2048|2625|2867|5590|5788|7043|7133|7293|7474|8809|9516|10225|10392|10859|11006|11126|11213|30009|54795|56848|64127|64581|90865	ANGPT1|CD36|EPHB2|GATA3|FFAR2|PRKCZ|PTPRC|TGFB3|TNFRSF1B|TNFRSF4|WNT5A|IL18R1|LITAF|CD96|NOD1|LILRB1|LILRB4|CD160|IRAK3|TBX21|TRPM4|SPHK2|NOD2|CLEC7A|IL33	-2.3
GO Biological Processes	GO:0120161	regulation of cold-induced thermogenesis	19_GO:0042592 homeostatic process	-4.2	2.6	4.7	30284	151	1629	21	1.3	0.28	116|857|948|1621|1778|2104|2180|2887|3226|3516|3662|5618|6597|8809|9444|10400|10891|23090|63976|79813|283455	ADCYAP1|CAV1|CD36|DBH|DYNC1H1|ESRRG|ACSL1|GRB10|HOXC10|RBPJ|IRF4|PRLR|SMARCA4|IL18R1|QKI|PEMT|PPARGC1A|ZNF423|PRDM16|EHMT1|KSR2	-2.3
GO Biological Processes	GO:0090087	regulation of peptide transport	19_GO:0051179 localization	-4.2	2.3	4.5	30284	209	1629	26	1.6	0.31	111|116|152|240|846|1268|1813|2867|5211|5213|5467|5566|5581|8431|9024|9066|9463|9854|10312|27230|29850|54795|55107|65220|131177|169026	ADCY5|ADCYAP1|ADRA2C|ALOX5|CASR|CNR1|DRD2|FFAR2|PFKL|PFKM|PPARD|PRKACA|PRKCE|NR0B2|BRSK2|SYT7|PICK1|C2CD2L|TCIRG1|SERP1|TRPM5|TRPM4|ANO1|NADK|FAM3D|SLC30A8	-2.3
GO Biological Processes	GO:0015711	organic anion transport	19_GO:0051179 localization	-4.2	1.9	4.3	30284	413	1629	42	2.6	0.39	301|366|846|948|1813|2180|3776|3973|3993|4915|5467|6198|6506|6507|6518|6521|6533|6538|6539|6540|6556|6579|7223|8431|9056|9122|9194|9376|9389|10050|11309|51700|56172|57181|66035|80131|85320|89874|124935|153129|284129|606495	ANXA1|AQP9|CASR|CD36|DRD2|ACSL1|KCNK2|LHCGR|LLGL2|NTRK2|PPARD|RPS6KB1|SLC1A2|SLC1A3|SLC2A5|SLC4A1|SLC6A6|SLC6A11|SLC6A12|SLC6A13|SLC11A1|SLCO1A2|TRPC4|NR0B2|SLC7A7|SLC16A4|SLC16A7|SLC22A8|SLC22A14|SLC17A4|SLCO2B1|CYB5R2|ANKH|SLC39A10|SLC2A11|LRRC8E|ABCC11|SLC25A21|SLC43A2|SLC38A9|SLC26A11|CYB5RL	-2.3
Reactome Gene Sets	R-HSA-9824446	Viral Infection Pathways		-4.2	1.7	4.2	30284	692	1629	62	3.8	0.47	857|920|1234|1778|1781|2967|3665|4245|4927|5430|5610|5687|5689|5706|5903|6132|6141|6164|6209|6229|6383|6482|6873|6882|6883|6924|7278|7514|7846|8338|8349|8655|8815|9632|9844|10000|10332|10333|10381|10392|10762|10951|11282|23097|23367|25978|26276|51271|51510|53826|55107|55690|56965|64127|79902|89853|91662|91782|128866|256435|402569|440689	CAV1|CD4|CCR5|DYNC1H1|DYNC1I2|GTF2H3|IRF7|MGAT1|NUP88|POLR2A|EIF2AK2|PSMA6|PSMB1|PSMC6|RANBP2|RPL8|RPL18|RPL34|RPS15|RPS24|SDC2|ST3GAL1|TAF2|TAF11|TAF12|ELOA|TUBA3C|XPO1|TUBA1A|H2AC20|H2BC21|DYNLL1|BANF1|SEC24C|ELMO1|AKT3|CLEC4M|TLR6|TUBB3|NOD1|NUP50|CBX1|MGAT4B|CDK19|LARP1|CHMP2B|VPS33B|UBAP1|CHMP5|FXYD6|ANO1|PACS1|PARP6|NOD2|NUP85|MVB12B|NLRP12|CHMP7|CHMP4B|ST6GALNAC3|KPNA7|H2BC18	-2.2
GO Biological Processes	GO:0048880	sensory system development	19_GO:0032502 developmental process	-4.2	1.9	4.3	30284	414	1629	42	2.6	0.39	578|639|1409|1420|1813|2048|2625|2737|4284|4286|4669|4771|4774|4781|4901|4915|5080|5914|5979|6096|6597|6657|6662|6935|7046|7111|7275|7474|7837|10312|22899|22901|25987|51761|55714|57010|57096|64220|94233|120114|145173|284217	BAK1|PRDM1|CRYAA|CRYGC|DRD2|EPHB2|GATA3|GLI3|MIP|MITF|NAGLU|NF2|NFIA|NFIB|NRL|NTRK2|PAX6|RARA|RET|RORB|SMARCA4|SOX2|SOX9|ZEB1|TGFBR1|TMOD1|TUB|WNT5A|PXDN|TCIRG1|ARHGEF15|ARSG|TSKU|ATP8A2|TENM3|CABP4|RPGRIP1|STRA6|OPN4|FAT3|B3GLCT|LAMA1	-2.2
GO Biological Processes	GO:0048285	organelle fission	19_GO:0009987 cellular process	-4.2	2	4.4	30284	348	1629	37	2.3	0.37	472|891|3837|4774|4781|7273|7474|7917|8815|9371|9639|9665|9928|10097|10540|10615|23023|23122|23626|25978|51510|54514|55810|56603|80010|81626|84944|89866|91782|116138|128866|150365|166863|339834|388649|391714|729440	ATM|CCNB1|KPNB1|NFIA|NFIB|TTN|WNT5A|BAG6|BANF1|KIF3B|ARHGEF10|MARF1|KIF14|ACTR2|DCTN2|SPAG5|TMCC1|CLASP2|SPO11|CHMP2B|CHMP5|DDX4|FOXJ2|CYP26B1|RMI1|SHCBP1L|MAEL|SEC16B|CHMP7|KLHDC3|CHMP4B|MEI1|RBM46|IHO1|C1orf146|TRIM75|CCDC61	-2.2
GO Biological Processes	GO:0042060	wound healing	19_GO:0050896 response to stimulus	-4.2	2	4.4	30284	335	1629	36	2.2	0.36	152|246|284|948|1607|1861|2161|2246|2768|3685|3998|4772|5329|5465|5467|6521|6556|6707|6814|7046|7474|8526|9066|25833|25978|25987|51510|54566|79625|83706|84962|89781|91782|128866|221037|653145	ADRA2C|ALOX15|ANGPT1|CD36|DGKB|TOR1A|F12|FGF1|GNA12|ITGAV|LMAN1|NFATC1|PLAUR|PPARA|PPARD|SLC4A1|SLC11A1|SPRR3|STXBP3|TGFBR1|WNT5A|DGKE|SYT7|POU2F3|CHMP2B|TSKU|CHMP5|EPB41L4B|NDNF|FERMT3|AJUBA|HPS4|CHMP7|CHMP4B|JMJD1C|ANXA8	-2.2
GO Biological Processes	GO:0021953	central nervous system neuron differentiation	19_GO:0032502 developmental process	-4.2	2.3	4.5	30284	198	1629	25	1.5	0.3	104|401|1141|1630|1813|2043|2048|2737|3226|4781|4915|5048|5080|7474|8861|9334|23017|23077|25987|57551|57704|57731|79625|339479|431707	ADARB1|PHOX2A|CHRNB2|DCC|DRD2|EPHA4|EPHB2|GLI3|HOXC10|NFIB|NTRK2|PAFAH1B1|PAX6|WNT5A|LDB1|B4GALT5|FAIM2|MYCBP2|TSKU|TAOK1|GBA2|SPTBN4|NDNF|BRINP3|LHX8	-2.2
GO Biological Processes	GO:0001933	negative regulation of protein phosphorylation	19_GO:0048519 negative regulation of biological process	-4.2	2.3	4.5	30284	210	1629	26	1.6	0.31	104|857|2039|2048|4690|5144|5590|5770|5788|6546|9647|9770|10114|11006|11122|11213|11314|54206|55022|57761|80725|84919|91662|122809|154043|200734	ADARB1|CAV1|DMTN|EPHB2|NCK1|PDE4D|PRKCZ|PTPN1|PTPRC|SLC8A1|PPM1F|RASSF2|HIPK3|LILRB4|PTPRT|IRAK3|CD300A|ERRFI1|PID1|TRIB3|SRCIN1|PPP1R15B|NLRP12|SOCS4|CNKSR3|SPRED2	-2.2
GO Biological Processes	GO:0030534	adult behavior	19_GO:0032501 multicellular organismal process	-4.2	2.6	4.6	30284	152	1629	21	1.3	0.28	434|1141|1600|1621|1813|2043|2743|4669|4909|5048|5413|5465|6323|6506|7111|7846|9369|9379|57626|57731|81790	ASIP|CHRNB2|DAB1|DBH|DRD2|EPHA4|GLRB|NAGLU|NTF4|PAFAH1B1|SEPTIN5|PPARA|SCN1A|SLC1A2|TMOD1|TUBA1A|NRXN3|NRXN2|KLHL1|SPTBN4|RNF170	-2.2
WikiPathways	WP2858	Ectoderm differentiation		-4.2	2.6	4.6	30284	141	1629	20	1.2	0.27	1006|1487|1496|2534|2627|2737|4771|4772|4920|5080|5269|5297|5362|5467|5787|6657|7903|25987|51222|151613	CDH8|CTBP1|CTNNA2|FYN|GATA6|GLI3|NF2|NFATC1|ROR2|PAX6|SERPINB6|PI4KA|PLXNA2|PPARD|PTPRB|SOX2|ST8SIA4|TSKU|ZNF219|TTC14	-2.2
GO Biological Processes	GO:0050727	regulation of inflammatory response	19_GO:0050896 response to stimulus	-4.2	1.9	4.3	30284	442	1629	44	2.7	0.4	240|246|301|472|838|1268|1326|1588|2161|2268|2358|2534|2625|2635|2867|4192|4907|5465|5467|5687|5788|6280|6369|7133|7474|8840|9173|22861|27086|27178|27293|54093|55655|59341|64127|81792|85480|89790|90527|90865|91662|140885|353514|730249	ALOX5|ALOX15|ANXA1|ATM|CASP5|CNR1|MAP3K8|CYP19A1|F12|FGR|FPR2|FYN|GATA3|GBP3|FFAR2|MDK|NT5E|PPARA|PPARD|PSMA6|PTPRC|S100A9|CCL24|TNFRSF1B|WNT5A|CCN4|IL1RL1|NLRP1|FOXP1|IL37|SMPDL3B|SETD4|NLRP2|TRPV4|NOD2|ADAMTS12|TSLP|SIGLEC10|DUOXA1|IL33|NLRP12|SIRPA|LILRA5|ACOD1	-2.2
GO Biological Processes	GO:0098771	inorganic ion homeostasis	19_GO:0042592 homeostatic process	-4.2	1.9	4.3	30284	442	1629	44	2.7	0.4	287|578|783|817|846|857|1139|1268|1534|1813|2038|2039|2890|3351|3757|4490|4669|4756|4891|4907|6280|6507|6546|6556|6786|7223|7474|9365|10312|23400|51027|55847|56172|56898|56996|57181|57217|59341|79572|84068|160335|169026|201140|344905	ANK2|BAK1|CACNB2|CAMK2D|CASR|CAV1|CHRNA7|CNR1|CYB561|DRD2|EPB42|DMTN|GRIA1|HTR1B|KCNH2|MT1B|NAGLU|NEO1|SLC11A2|NT5E|S100A9|SLC1A3|SLC8A1|SLC11A1|STIM1|TRPC4|WNT5A|KL|TCIRG1|ATP13A2|BOLA1|CISD1|ANKH|BDH2|SLC12A9|SLC39A10|TTC7A|TRPV4|ATP13A3|SLC10A7|TMTC2|SLC30A8|DHRS7C|ATP13A5	-2.2
GO Biological Processes	GO:0008654	phospholipid biosynthetic process	19_GO:0009987 cellular process	-4.1	2.2	4.5	30284	235	1629	28	1.7	0.32	246|472|1103|1607|3613|5293|5297|5298|5467|8394|8526|9107|10400|10558|23167|23761|27124|51604|54947|56848|56894|56895|57217|57678|79837|84962|93183|154141	ALOX15|ATM|CHAT|DGKB|IMPA2|PIK3CD|PI4KA|PI4KB|PPARD|PIP5K1A|DGKE|MTMR6|PEMT|SPTLC1|EFR3A|PISD|INPP5J|PIGT|LPCAT2|SPHK2|AGPAT3|AGPAT4|TTC7A|GPAM|PIP4K2C|AJUBA|PIGM|MBOAT1	-2.2
GO Biological Processes	GO:0008015	blood circulation	19_GO:0032501 multicellular organismal process	-4.1	1.9	4.3	30284	429	1629	43	2.6	0.4	40|152|284|287|623|783|817|846|857|1268|1621|1813|2627|2768|2934|3269|3351|3579|3757|3781|4313|4922|5465|5467|5770|5800|6323|6446|6518|6546|6846|6870|7136|7273|9365|9590|9839|11156|23171|54795|59341|83988|347148	ASIC2|ADRA2C|ANGPT1|ANK2|BDKRB1|CACNB2|CAMK2D|CASR|CAV1|CNR1|DBH|DRD2|GATA6|GNA12|GSN|HRH1|HTR1B|CXCR2|KCNH2|KCNN2|MMP2|NTS|PPARA|PPARD|PTPN1|PTPRO|SCN1A|SGK1|SLC2A5|SLC8A1|XCL2|TACR3|TNNI2|TTN|KL|AKAP12|ZEB2|PTP4A3|GPD1L|TRPM4|TRPV4|NCALD|QRFP	-2.2
GO Biological Processes	GO:1903039	positive regulation of leukocyte cell-cell adhesion	19_GO:0048518 positive regulation of biological process	-4.1	2.1	4.4	30284	285	1629	32	2	0.34	240|301|399|857|920|941|1326|2309|2534|2625|2737|3117|3142|3594|4192|4690|5590|5788|5914|6595|6597|9580|10725|10859|11006|11126|11151|57678|64127|81545|81704|140885	ALOX5|ANXA1|RHOH|CAV1|CD4|CD80|MAP3K8|FOXO3|FYN|GATA3|GLI3|HLA-DQA1|HLX|IL12RB1|MDK|NCK1|PRKCZ|PTPRC|RARA|SMARCA2|SMARCA4|SOX13|NFAT5|LILRB1|LILRB4|CD160|CORO1A|GPAM|NOD2|FBXO38|DOCK8|SIRPA	-2.2
GO Biological Processes	GO:0051092	positive regulation of NF-kappaB transcription factor activity	19_GO:0050789 regulation of biological process	-4.1	2.8	4.7	30284	120	1629	18	1.1	0.26	2241|4591|4922|5590|5610|5687|6280|7474|8809|9252|9830|10392|11213|23085|56919|64127|64581|79092	FER|TRIM37|NTS|PRKCZ|EIF2AK2|PSMA6|S100A9|WNT5A|IL18R1|RPS6KA5|TRIM14|NOD1|IRAK3|ERC1|DHX33|NOD2|CLEC7A|CARD14	-2.2
GO Biological Processes	GO:0022409	positive regulation of cell-cell adhesion	19_GO:0048518 positive regulation of biological process	-4.1	2	4.3	30284	337	1629	36	2.2	0.36	240|301|399|857|920|941|1326|2309|2525|2534|2625|2737|3117|3142|3594|4192|4690|5329|5590|5788|5914|6595|6597|6657|7474|9580|10725|10859|11006|11126|11151|57678|64127|81545|81704|140885	ALOX5|ANXA1|RHOH|CAV1|CD4|CD80|MAP3K8|FOXO3|FUT3|FYN|GATA3|GLI3|HLA-DQA1|HLX|IL12RB1|MDK|NCK1|PLAUR|PRKCZ|PTPRC|RARA|SMARCA2|SMARCA4|SOX2|WNT5A|SOX13|NFAT5|LILRB1|LILRB4|CD160|CORO1A|GPAM|NOD2|FBXO38|DOCK8|SIRPA	-2.2
GO Biological Processes	GO:0032652	regulation of interleukin-1 production	19_GO:0032501 multicellular organismal process	-4.1	2.7	4.6	30284	131	1629	19	1.2	0.27	301|841|945|948|6284|7474|10333|10392|11006|11027|22861|22900|27086|55655|64127|64581|91662|140885|353514	ANXA1|CASP8|CD33|CD36|S100A13|WNT5A|TLR6|NOD1|LILRB4|LILRA2|NLRP1|CARD8|FOXP1|NLRP2|NOD2|CLEC7A|NLRP12|SIRPA|LILRA5	-2.2
GO Biological Processes	GO:0050870	positive regulation of T cell activation	19_GO:0002376 immune system process	-4.1	2.1	4.4	30284	261	1629	30	1.8	0.33	301|399|857|920|941|1326|2309|2534|2625|2737|3117|3142|3594|4192|4690|5590|5788|5914|6595|6597|9580|10859|11006|11126|11151|57678|64127|81545|81704|140885	ANXA1|RHOH|CAV1|CD4|CD80|MAP3K8|FOXO3|FYN|GATA3|GLI3|HLA-DQA1|HLX|IL12RB1|MDK|NCK1|PRKCZ|PTPRC|RARA|SMARCA2|SMARCA4|SOX13|LILRB1|LILRB4|CD160|CORO1A|GPAM|NOD2|FBXO38|DOCK8|SIRPA	-2.2
GO Biological Processes	GO:0009617	response to bacterium	19_GO:0044419 biological process involved in interspecies interaction between organisms	-4.1	1.6	4.2	30284	726	1629	64	3.9	0.48	623|820|841|857|920|941|944|948|1234|1268|1672|2048|2204|2241|2268|2358|2635|3516|4208|4669|4781|4938|5467|5581|5618|5914|6039|6198|6280|6556|7100|7133|7474|8349|9516|9590|10014|10225|10333|10392|10859|11126|11213|22861|23097|26057|26253|27086|27178|27179|51510|54210|57162|64127|85480|90865|117285|140881|149708|245911|504180|654463|730249|100129216	BDKRB1|CAMP|CASP8|CAV1|CD4|CD80|TNFSF8|CD36|CCR5|CNR1|DEFB1|EPHB2|FCAR|FER|FGR|FPR2|GBP3|RBPJ|MEF2C|NAGLU|NFIB|OAS1|PPARD|PRKCE|PRLR|RARA|RNASE6|RPS6KB1|S100A9|SLC11A1|TLR5|TNFRSF1B|WNT5A|H2BC21|LITAF|AKAP12|HDAC5|CD96|TLR6|NOD1|LILRB1|CD160|IRAK3|NLRP1|CDK19|ANKRD17|CLEC4E|FOXP1|IL37|IL36A|CHMP5|TREM1|PELI1|NOD2|TSLP|IL33|DEFB118|DEFB129|WFDC5|DEFB108B|DEFB105B|FER1L6|ACOD1|DEFB131B	-2.2
GO Biological Processes	GO:0010976	positive regulation of neuron projection development	19_GO:0032502 developmental process	-4.1	2.5	4.5	30284	165	1629	22	1.4	0.29	653|1268|2048|2534|4192|4690|4915|5048|5789|5979|6280|7474|10690|11075|51761|53335|55714|55754|57118|79625|81545|389658	BMP5|CNR1|EPHB2|FYN|MDK|NCK1|NTRK2|PAFAH1B1|PTPRD|RET|S100A9|WNT5A|FUT9|STMN2|ATP8A2|BCL11A|TENM3|TMEM30A|CAMK1D|NDNF|FBXO38|ALKAL1	-2.2
GO Biological Processes	GO:0032102	negative regulation of response to external stimulus	19_GO:0048519 negative regulation of biological process	-4.1	1.8	4.2	30284	445	1629	44	2.7	0.4	240|1496|1588|1813|2043|2161|2268|2358|2534|2625|3824|4192|4756|4907|4938|5465|5467|5788|5800|7133|7474|8815|9140|10225|10859|11027|11213|22900|22978|23122|23621|27202|27293|55061|64127|83737|89790|90865|91662|117285|135228|140885|401720|730249	ALOX5|CTNNA2|CYP19A1|DRD2|EPHA4|F12|FGR|FPR2|FYN|GATA3|KLRD1|MDK|NEO1|NT5E|OAS1|PPARA|PPARD|PTPRC|PTPRO|TNFRSF1B|WNT5A|BANF1|ATG12|CD96|LILRB1|LILRA2|IRAK3|CARD8|NT5C2|CLASP2|BACE1|C5AR2|SMPDL3B|SUSD4|NOD2|ITCH|SIGLEC10|IL33|NLRP12|DEFB118|CD109|SIRPA|FIGNL2|ACOD1	-2.2
GO Biological Processes	GO:1902905	positive regulation of supramolecular fiber organization	19_GO:0048518 positive regulation of biological process	-4.1	2.4	4.5	30284	177	1629	23	1.4	0.29	246|402|2241|2934|4690|4733|4771|5581|6249|6369|7043|7046|8477|9639|9647|9788|10174|11075|22899|54551|59341|123720|171024	ALOX15|ARL2|FER|GSN|NCK1|DRG1|NF2|PRKCE|CLIP1|CCL24|TGFB3|TGFBR1|GPR65|ARHGEF10|PPM1F|MTSS1|SORBS3|STMN2|ARHGEF15|MAGEL2|TRPV4|WHAMM|SYNPO2	-2.2
GO Biological Processes	GO:2001222	regulation of neuron migration	19_GO:0040011 locomotion	-4.1	3.9	5	30284	52	1629	11	0.68	0.2	1496|1813|4192|5080|10718|22854|23380|26153|137970|221692|284403	CTNNA2|DRD2|MDK|PAX6|NRG3|NTNG1|SRGAP2|KIF26A|UNC5D|PHACTR1|WDR62	-2.2
GO Biological Processes	GO:0070507	regulation of microtubule cytoskeleton organization	19_GO:0050789 regulation of biological process	-4.1	2.5	4.5	30284	166	1629	22	1.4	0.29	402|1778|4733|5048|6249|6904|8874|9750|10615|11075|23122|25978|27124|51510|54801|57551|57704|59341|91782|128866|146057|163786	ARL2|DYNC1H1|DRG1|PAFAH1B1|CLIP1|TBCD|ARHGEF7|RIPOR2|SPAG5|STMN2|CLASP2|CHMP2B|INPP5J|CHMP5|HAUS6|TAOK1|GBA2|TRPV4|CHMP7|CHMP4B|TTBK2|SASS6	-2.1
Reactome Gene Sets	R-HSA-9006934	Signaling by Receptor Tyrosine Kinases		-4.1	1.8	4.2	30284	433	1629	43	2.6	0.4	116|528|639|857|1297|1299|1301|1795|2241|2246|3685|4145|4192|4208|4688|4909|4915|5430|5566|5581|5770|5774|5782|5800|5899|6446|9252|9306|9365|9844|10000|10254|10312|10718|11033|11059|23769|26999|57761|145957|200734|284217|389658	ADCYAP1|ATP6V1C1|PRDM1|CAV1|COL9A1|COL9A3|COL11A1|DOCK3|FER|FGF1|ITGAV|MATK|MDK|MEF2C|NCF2|NTF4|NTRK2|POLR2A|PRKACA|PRKCE|PTPN1|PTPN3|PTPN12|PTPRO|RALB|SGK1|RPS6KA5|SOCS6|KL|ELMO1|AKT3|STAM2|TCIRG1|NRG3|ADAP1|WWP1|FLRT1|CYFIP2|TRIB3|NRG4|SPRED2|LAMA1|ALKAL1	-2.1
GO Biological Processes	GO:0046548	retinal rod cell development	19_GO:0032502 developmental process	-4	9.3	6.3	30284	10	1629	5	0.31	0.14	4669|4901|4915|6096|57096	NAGLU|NRL|NTRK2|RORB|RPGRIP1	-2.1
GO Biological Processes	GO:0010720	positive regulation of cell development	19_GO:0032502 developmental process	-4	1.8	4.2	30284	447	1629	44	2.7	0.4	301|399|841|920|941|1813|2043|2048|2124|2309|2625|2737|3142|3594|4192|4656|4915|4920|5048|5080|5590|5788|5789|5914|5979|6595|6597|7133|9148|9444|9580|9820|10494|11006|22906|23405|53335|56965|64581|79006|90865|140685|146433|284403	ANXA1|RHOH|CASP8|CD4|CD80|DRD2|EPHA4|EPHB2|EVI2B|FOXO3|GATA3|GLI3|HLX|IL12RB1|MDK|MYOG|NTRK2|ROR2|PAFAH1B1|PAX6|PRKCZ|PTPRC|PTPRD|RARA|RET|SMARCA2|SMARCA4|TNFRSF1B|NEURL1|QKI|SOX13|CUL7|STK25|LILRB4|TRAK1|DICER1|BCL11A|PARP6|CLEC7A|METRN|IL33|ZBTB46|IL34|WDR62	-2.1
GO Biological Processes	GO:0032651	regulation of interleukin-1 beta production	19_GO:0032501 multicellular organismal process	-4	2.8	4.6	30284	111	1629	17	1	0.25	841|945|948|7474|10333|10392|11006|11027|22861|22900|27086|55655|64127|64581|91662|140885|353514	CASP8|CD33|CD36|WNT5A|TLR6|NOD1|LILRB4|LILRA2|NLRP1|CARD8|FOXP1|NLRP2|NOD2|CLEC7A|NLRP12|SIRPA|LILRA5	-2.1
KEGG Pathway	hsa04024	cAMP signaling pathway		-4	2.2	4.4	30284	226	1629	27	1.7	0.32	111|116|817|1081|1813|2737|2867|2890|2893|3351|3776|3973|4772|5144|5293|5465|5566|5602|6662|9568|10000|10846|22800|54714|64091|122876|170589	ADCY5|ADCYAP1|CAMK2D|CGA|DRD2|GLI3|FFAR2|GRIA1|GRIA4|HTR1B|KCNK2|LHCGR|NFATC1|PDE4D|PIK3CD|PPARA|PRKACA|MAPK10|SOX9|GABBR2|AKT3|PDE10A|RRAS2|CNGB3|POPDC2|GPHB5|GPHA2	-2.1
GO Biological Processes	GO:0042326	negative regulation of phosphorylation	19_GO:0048519 negative regulation of biological process	-4	2.2	4.4	30284	226	1629	27	1.7	0.32	104|857|2039|2048|4690|5144|5590|5770|5788|6546|8655|9647|9770|10114|11006|11122|11213|11314|54206|55022|57761|80725|84919|91662|122809|154043|200734	ADARB1|CAV1|DMTN|EPHB2|NCK1|PDE4D|PRKCZ|PTPN1|PTPRC|SLC8A1|DYNLL1|PPM1F|RASSF2|HIPK3|LILRB4|PTPRT|IRAK3|CD300A|ERRFI1|PID1|TRIB3|SRCIN1|PPP1R15B|NLRP12|SOCS4|CNKSR3|SPRED2	-2.1
GO Biological Processes	GO:0050777	negative regulation of immune response	19_GO:0002376 immune system process	-4	2.3	4.4	30284	214	1629	26	1.6	0.31	246|301|941|1813|2241|2268|2302|2534|3142|3824|4938|5788|8815|9140|9173|10225|10859|11006|11126|11213|11314|30009|55061|64127|90865|730249	ALOX15|ANXA1|CD80|DRD2|FER|FGR|FOXJ1|FYN|HLX|KLRD1|OAS1|PTPRC|BANF1|ATG12|IL1RL1|CD96|LILRB1|LILRB4|CD160|IRAK3|CD300A|TBX21|SUSD4|NOD2|IL33|ACOD1	-2.1
GO Biological Processes	GO:0090630	activation of GTPase activity	19_GO:0065007 biological regulation	-4	4.6	5.2	30284	36	1629	9	0.55	0.18	29|2302|8394|8477|9639|26037|57148|57186|107080638	ABR|FOXJ1|PIP5K1A|GPR65|ARHGEF10|SIPA1L1|RALGAPB|RALGAPA2|TBC1D7-LOC100130357	-2.1
GO Biological Processes	GO:0043009	chordate embryonic development	19_GO:0032502 developmental process	-4	1.7	4.1	30284	658	1629	59	3.6	0.46	284|472|639|653|841|891|1301|2625|2627|2737|2768|3203|3211|3213|3233|3516|4245|5080|5362|5423|5566|5801|5914|6615|6662|6862|6935|7043|7046|7474|8312|9632|9837|10395|10400|10522|10762|11146|23038|23314|23764|25902|27173|55112|55172|57448|57453|57534|60482|64359|79621|130497|140467|144455|154197|166863|402569|441478|642658	ANGPT1|ATM|PRDM1|BMP5|CASP8|CCNB1|COL11A1|GATA3|GATA6|GLI3|GNA12|HOXA6|HOXB1|HOXB3|HOXD4|RBPJ|MGAT1|PAX6|PLXNA2|POLB|PRKACA|PTPRR|RARA|SNAI1|SOX9|TBXT|ZEB1|TGFB3|TGFBR1|WNT5A|AXIN1|SEC24C|GINS1|DLC1|PEMT|DEAF1|NUP50|GLMN|WDTC1|SATB2|MAFF|MTHFD1L|SLC39A1|DYNC2I1|DNAAF2|BIRC6|DSCAML1|MIB1|SLC5A7|NXN|RNASEH2B|OSR1|ZNF358|E2F7|PNLDC1|RBM46|KPNA7|NRARP|SCX	-2.1
GO Biological Processes	GO:0002429	immune response-activating cell surface receptor signaling pathway	19_GO:0002376 immune system process	-4	2.1	4.4	30284	251	1629	29	1.8	0.33	915|1493|2268|2358|2533|2534|2625|2867|3824|4208|4332|4669|4938|5144|5293|5581|5788|7100|7294|7917|8891|10584|10603|11027|27202|64127|64581|78989|257101	CD3D|CTLA4|FGR|FPR2|FYB1|FYN|GATA3|FFAR2|KLRD1|MEF2C|MNDA|NAGLU|OAS1|PDE4D|PIK3CD|PRKCE|PTPRC|TLR5|TXK|BAG6|EIF2B3|COLEC10|SH2B2|LILRA2|C5AR2|NOD2|CLEC7A|COLEC11|ZNF683	-2.1
GO Biological Processes	GO:0007420	brain development	19_GO:0032502 developmental process	-4	1.6	4.1	30284	745	1629	65	4	0.48	401|472|473|653|838|1141|1496|1600|1813|2048|2302|2309|2534|2622|2737|2890|3211|3213|3516|3579|4192|4669|4771|4781|4915|5048|5080|5362|5463|5914|6506|6657|6814|6935|7474|7846|7917|8655|8775|8861|9928|10000|10395|10718|23017|23224|23380|25987|26153|27086|55582|56848|57453|57626|66000|79625|80031|80217|114327|145173|146057|158067|221692|284403|431707	PHOX2A|ATM|RERE|BMP5|CASP5|CHRNB2|CTNNA2|DAB1|DRD2|EPHB2|FOXJ1|FOXO3|FYN|GAS8|GLI3|GRIA1|HOXB1|HOXB3|RBPJ|CXCR2|MDK|NAGLU|NF2|NFIB|NTRK2|PAFAH1B1|PAX6|PLXNA2|POU6F1|RARA|SLC1A2|SOX2|STXBP3|ZEB1|WNT5A|TUBA1A|BAG6|DYNLL1|NAPA|LDB1|KIF14|AKT3|DLC1|NRG3|FAIM2|SYNE2|SRGAP2|TSKU|KIF26A|FOXP1|KIF27|SPHK2|DSCAML1|KLHL1|TMEM108|NDNF|SEMA6D|CFAP43|EFHC1|B3GLCT|TTBK2|AK8|PHACTR1|WDR62|LHX8	-2.1
Reactome Gene Sets	R-HSA-388396	GPCR downstream signalling		-4	1.7	4.1	30284	573	1629	53	3.3	0.44	29|111|116|152|157|301|623|846|1081|1234|1268|1607|2358|2768|2793|2867|2914|2918|3269|3351|3579|3973|5031|5137|5566|5575|5581|5744|5999|6846|6870|8477|8526|9287|9568|9639|10000|10846|11214|22899|23370|23533|25791|26575|53831|54331|59340|94233|121512|122876|170589|347148|387129	ABR|ADCY5|ADCYAP1|ADRA2C|GRK3|ANXA1|BDKRB1|CASR|CGA|CCR5|CNR1|DGKB|FPR2|GNA12|GNGT2|FFAR2|GRM4|GRM8|HRH1|HTR1B|CXCR2|LHCGR|P2RY6|PDE1C|PRKACA|PRKAR1B|PRKCE|PTHLH|RGS4|XCL2|TACR3|GPR65|DGKE|TAAR2|GABBR2|ARHGEF10|AKT3|PDE10A|AKAP13|ARHGEF15|ARHGEF18|PIK3R5|NGEF|RGS17|GPR84|GNG2|HRH4|OPN4|FGD4|GPHB5|GPHA2|QRFP|NPSR1	-2.1
GO Biological Processes	GO:0006935	chemotaxis	19_GO:0040011 locomotion	-4	2	4.3	30284	341	1629	36	2.2	0.36	240|284|301|1234|1441|1672|2241|2358|2867|3579|3685|4046|4192|4313|5293|5329|5800|6280|6361|6369|6846|7474|8394|9750|10584|10718|11151|27202|54210|54437|54795|64218|79902|223117|414062|641700	ALOX5|ANGPT1|ANXA1|CCR5|CSF3R|DEFB1|FER|FPR2|FFAR2|CXCR2|ITGAV|LSP1|MDK|MMP2|PIK3CD|PLAUR|PTPRO|S100A9|CCL17|CCL24|XCL2|WNT5A|PIP5K1A|RIPOR2|COLEC10|NRG3|CORO1A|C5AR2|TREM1|SEMA5B|TRPM4|SEMA4A|NUP85|SEMA3D|CCL3L3|ECSCR	-2.1
GO Biological Processes	GO:0120162	positive regulation of cold-induced thermogenesis	19_GO:0042592 homeostatic process	-4	2.9	4.7	30284	101	1629	16	0.98	0.24	116|857|948|1621|1778|2104|2180|2887|3662|5618|6597|10400|10891|63976|79813|283455	ADCYAP1|CAV1|CD36|DBH|DYNC1H1|ESRRG|ACSL1|GRB10|IRF4|PRLR|SMARCA4|PEMT|PPARGC1A|PRDM16|EHMT1|KSR2	-2.1
Reactome Gene Sets	R-HSA-6798695	Neutrophil degranulation		-4	1.8	4.2	30284	435	1629	43	2.6	0.4	1|55|240|820|945|948|963|1778|2204|2215|2268|2358|3579|3685|4332|5211|5269|5273|5689|5787|5788|6280|6518|6556|7133|8655|8972|10097|10312|10450|11314|23406|53831|64333|64386|79895|81619|83858|84329|84766|140885|222487|441864	A1BG|ACP3|ALOX5|CAMP|CD33|CD36|CD53|DYNC1H1|FCAR|FCGR3B|FGR|FPR2|CXCR2|ITGAV|MNDA|PFKL|SERPINB6|SERPINB10|PSMB1|PTPRB|PTPRC|S100A9|SLC2A5|SLC11A1|TNFRSF1B|DYNLL1|MGAM|ACTR2|TCIRG1|PPIE|CD300A|COTL1|GPR84|ARHGAP9|MMP25|ATP8B4|TSPAN14|ATAD3B|HVCN1|CRACR2A|SIRPA|ADGRG3|TARM1	-2.1
GO Biological Processes	GO:0050866	negative regulation of cell activation	19_GO:0048519 negative regulation of biological process	-4	2.2	4.4	30284	227	1629	27	1.7	0.32	301|472|941|945|1268|1493|2241|2268|2302|2737|3142|4192|4332|5788|9306|9750|10859|11006|11146|11314|30009|57162|83737|133396|140685|441478|441864	ANXA1|ATM|CD80|CD33|CNR1|CTLA4|FER|FGR|FOXJ1|GLI3|HLX|MDK|MNDA|PTPRC|SOCS6|RIPOR2|LILRB1|LILRB4|GLMN|CD300A|TBX21|PELI1|ITCH|IL31RA|ZBTB46|NRARP|TARM1	-2.1
GO Biological Processes	GO:0045995	regulation of embryonic development	19_GO:0032502 developmental process	-4	3.1	4.7	30284	91	1629	15	0.92	0.24	983|5048|7262|7917|9334|10474|23122|54891|79813|79816|79913|125476|130497|284217|642658	CDK1|PAFAH1B1|PHLDA2|BAG6|B4GALT5|TADA3|CLASP2|INO80D|EHMT1|TLE6|ACTR5|INO80C|OSR1|LAMA1|SCX	-2.1
GO Biological Processes	GO:0019725	cellular homeostasis	19_GO:0042592 homeostatic process	-4	1.6	4.1	30284	703	1629	62	3.8	0.47	20|287|528|578|783|817|846|857|1139|1268|1534|1813|2039|2309|2890|3093|3351|3416|4490|4669|4756|4891|4948|5080|5213|5566|6280|6507|6521|6546|6556|6786|6814|7223|7474|10312|10891|23038|23400|25978|51027|55847|56172|56898|56996|57181|57217|57551|59341|79572|79714|80131|84068|84203|84329|84649|120071|169026|201140|221937|252839|344905	ABCA2|ANK2|ATP6V1C1|BAK1|CACNB2|CAMK2D|CASR|CAV1|CHRNA7|CNR1|CYB561|DRD2|DMTN|FOXO3|GRIA1|UBE2K|HTR1B|IDE|MT1B|NAGLU|NEO1|SLC11A2|OCA2|PAX6|PFKM|PRKACA|S100A9|SLC1A3|SLC4A1|SLC8A1|SLC11A1|STIM1|STXBP3|TRPC4|WNT5A|TCIRG1|PPARGC1A|WDTC1|ATP13A2|CHMP2B|BOLA1|CISD1|ANKH|BDH2|SLC12A9|SLC39A10|TTC7A|TAOK1|TRPV4|ATP13A3|CCDC51|LRRC8E|SLC10A7|TXNDC2|HVCN1|DGAT2|LARGE2|SLC30A8|DHRS7C|FOXK1|TMEM9|ATP13A5	-2.1
GO Biological Processes	GO:0062207	regulation of pattern recognition receptor signaling pathway	19_GO:0044419 biological process involved in interspecies interaction between organisms	-4	2.3	4.4	30284	191	1629	24	1.5	0.3	857|948|3662|3665|5537|5610|6280|6397|8815|10333|11027|11213|11314|22900|23151|26057|27293|55666|56919|57162|64127|83737|148066|730249	CAV1|CD36|IRF4|IRF7|PPP6C|EIF2AK2|S100A9|SEC14L1|BANF1|TLR6|LILRA2|IRAK3|CD300A|CARD8|GRAMD4|ANKRD17|SMPDL3B|NPLOC4|DHX33|PELI1|NOD2|ITCH|ZNRF4|ACOD1	-2.1
KEGG Pathway	hsa04144	Endocytosis		-4	2.1	4.3	30284	252	1629	29	1.8	0.33	157|857|1175|1234|3579|5590|6643|7046|7456|8394|9267|9372|9559|9922|10097|10254|11059|23362|25978|50807|51510|57403|83737|89853|91782|116987|119016|128866|414189	GRK3|CAV1|AP2S1|CCR5|CXCR2|PRKCZ|SNX2|TGFBR1|WIPF1|PIP5K1A|CYTH1|ZFYVE9|VPS26A|IQSEC1|ACTR2|STAM2|WWP1|PSD3|CHMP2B|ASAP1|CHMP5|RAB22A|ITCH|MVB12B|CHMP7|AGAP1|AGAP4|CHMP4B|AGAP6	-2.1
GO Biological Processes	GO:0034329	cell junction assembly	19_GO:0009987 cellular process	-4	2	4.3	30284	303	1629	33	2	0.35	40|287|402|1006|1016|1813|2048|2241|2558|2890|5362|5789|5800|6624|6904|7474|8394|8874|9379|10395|10718|23380|26285|28513|51208|51564|56125|59341|84962|123720|143098|143162|266977	ASIC2|ANK2|ARL2|CDH8|CDH18|DRD2|EPHB2|FER|GABRA5|GRIA1|PLXNA2|PTPRD|PTPRO|FSCN1|TBCD|WNT5A|PIP5K1A|ARHGEF7|NRXN2|DLC1|NRG3|SRGAP2|CLDN17|CDH19|CLDN18|HDAC7|PCDHB11|TRPV4|AJUBA|WHAMM|MPP7|FRMPD2|ADGRF1	-2.1
GO Biological Processes	GO:0050890	cognition	19_GO:0032501 multicellular organismal process	-4	2	4.3	30284	329	1629	35	2.1	0.36	1139|1141|1268|1621|1813|2048|2534|2558|2890|3269|3776|3973|4192|4208|4593|4891|4909|4915|5048|5080|5575|5590|6198|6446|7846|9369|9379|25978|27087|55209|64220|84502|85461|266977|431707	CHRNA7|CHRNB2|CNR1|DBH|DRD2|EPHB2|FYN|GABRA5|GRIA1|HRH1|KCNK2|LHCGR|MDK|MEF2C|MUSK|SLC11A2|NTF4|NTRK2|PAFAH1B1|PAX6|PRKAR1B|PRKCZ|RPS6KB1|SGK1|TUBA1A|NRXN3|NRXN2|CHMP2B|B3GAT1|SETD5|STRA6|JPH4|TANC1|ADGRF1|LHX8	-2.1
GO Biological Processes	GO:0046777	protein autophosphorylation	19_GO:0009987 cellular process	-4	2.6	4.5	30284	145	1629	20	1.2	0.27	472|817|1196|1612|2043|2050|2241|2268|4140|4593|4915|5610|7294|7444|9451|10494|23400|51347|57551|84451	ATM|CAMK2D|CLK2|DAPK1|EPHA4|EPHB4|FER|FGR|MARK3|MUSK|NTRK2|EIF2AK2|TXK|VRK2|EIF2AK3|STK25|ATP13A2|TAOK3|TAOK1|MAP3K21	-2.1
GO Biological Processes	GO:0007015	actin filament organization	19_GO:0009987 cellular process	-4	2.1	4.3	30284	278	1629	31	1.9	0.34	399|800|2039|2620|2934|4430|4648|4690|6624|7111|7273|7456|8407|9026|9839|9844|10097|10529|11151|54551|55607|55740|59341|79585|79767|79816|80774|123720|221061|221692|339768	RHOH|CALD1|DMTN|GAS2|GSN|MYO1B|MYO7B|NCK1|FSCN1|TMOD1|TTN|WIPF1|TAGLN2|HIP1R|ZEB2|ELMO1|ACTR2|NEBL|CORO1A|MAGEL2|PPP1R9A|ENAH|TRPV4|CORO7|ELMO3|TLE6|LIMD2|WHAMM|FAM171A1|PHACTR1|ESPNL	-2.1
GO Biological Processes	GO:0050764	regulation of phagocytosis	19_GO:0051179 localization	-4	2.9	4.6	30284	102	1629	16	0.98	0.24	246|948|2268|2358|3685|5788|6556|7275|9066|10584|11314|57118|64127|64581|78989|140885	ALOX15|CD36|FGR|FPR2|ITGAV|PTPRC|SLC11A1|TUB|SYT7|COLEC10|CD300A|CAMK1D|NOD2|CLEC7A|COLEC11|SIRPA	-2.1
GO Biological Processes	GO:0046942	carboxylic acid transport	19_GO:0051179 localization	-4	2	4.3	30284	304	1629	33	2	0.35	301|366|846|948|1813|2180|3776|3973|3993|4915|5467|6198|6506|6507|6533|6538|6539|6540|6556|6579|7223|8431|9056|9122|9194|9376|11309|80131|85320|89874|124935|153129|284129	ANXA1|AQP9|CASR|CD36|DRD2|ACSL1|KCNK2|LHCGR|LLGL2|NTRK2|PPARD|RPS6KB1|SLC1A2|SLC1A3|SLC6A6|SLC6A11|SLC6A12|SLC6A13|SLC11A1|SLCO1A2|TRPC4|NR0B2|SLC7A7|SLC16A4|SLC16A7|SLC22A8|SLCO2B1|LRRC8E|ABCC11|SLC25A21|SLC43A2|SLC38A9|SLC26A11	-2.1
GO Biological Processes	GO:0061024	membrane organization	19_GO:0009987 cellular process	-4	1.6	4	30284	764	1629	66	4.1	0.49	20|167|287|578|665|857|948|983|1861|2048|2743|2934|3313|4481|4593|4599|5048|5537|5788|5789|6396|6521|7109|7917|8676|8775|8815|9026|9066|9379|9463|9482|9632|9788|9844|9854|9892|10254|11151|23023|23400|25978|26207|26276|26519|27230|29091|51271|51479|51510|51761|54586|54947|55754|57194|57704|57731|79895|89853|91782|91869|93099|123720|128866|165324|285525	ABCA2|CRISP1|ANK2|BAK1|BNIP3L|CAV1|CD36|CDK1|TOR1A|EPHB2|GLRB|GSN|HSPA9|MSR1|MUSK|MX1|PAFAH1B1|PPP6C|PTPRC|PTPRD|SEC13|SLC4A1|TRAPPC10|BAG6|STX11|NAPA|BANF1|HIP1R|SYT7|NRXN2|PICK1|STX8|SEC24C|MTSS1|ELMO1|C2CD2L|SNAP91|STAM2|CORO1A|TMCC1|ATP13A2|CHMP2B|PITPNC1|VPS33B|TIMM10|SERP1|STXBP6|UBAP1|ANKFY1|CHMP5|ATP8A2|EQTN|LPCAT2|TMEM30A|ATP10A|GBA2|SPTBN4|ATP8B4|MVB12B|CHMP7|RFT1|DMKN|WHAMM|CHMP4B|UBXN…	-2.1
GO Biological Processes	GO:0050900	leukocyte migration	19_GO:0002376 immune system process	-4	2.2	4.3	30284	241	1629	28	1.7	0.32	240|301|1234|1441|1621|2241|2302|2534|2625|2867|3579|4192|4313|4920|5048|5293|5800|5979|6280|6369|11151|30009|54210|54795|79902|81704|91662|140885	ALOX5|ANXA1|CCR5|CSF3R|DBH|FER|FOXJ1|FYN|GATA3|FFAR2|CXCR2|MDK|MMP2|ROR2|PAFAH1B1|PIK3CD|PTPRO|RET|S100A9|CCL24|CORO1A|TBX21|TREM1|TRPM4|NUP85|DOCK8|NLRP12|SIRPA	-2.1
GO Biological Processes	GO:0015849	organic acid transport	19_GO:0051179 localization	-3.9	2	4.2	30284	305	1629	33	2	0.35	301|366|846|948|1813|2180|3776|3973|3993|4915|5467|6198|6506|6507|6533|6538|6539|6540|6556|6579|7223|8431|9056|9122|9194|9376|11309|80131|85320|89874|124935|153129|284129	ANXA1|AQP9|CASR|CD36|DRD2|ACSL1|KCNK2|LHCGR|LLGL2|NTRK2|PPARD|RPS6KB1|SLC1A2|SLC1A3|SLC6A6|SLC6A11|SLC6A12|SLC6A13|SLC11A1|SLCO1A2|TRPC4|NR0B2|SLC7A7|SLC16A4|SLC16A7|SLC22A8|SLCO2B1|LRRC8E|ABCC11|SLC25A21|SLC43A2|SLC38A9|SLC26A11	-2.1
GO Biological Processes	GO:0032649	regulation of type II interferon production	19_GO:0032501 multicellular organismal process	-3.9	2.7	4.5	30284	124	1629	18	1.1	0.26	2625|3594|5144|5914|6556|7294|7474|8809|9173|10225|10859|11006|11126|64127|64581|90865|140885|257101	GATA3|IL12RB1|PDE4D|RARA|SLC11A1|TXK|WNT5A|IL18R1|IL1RL1|CD96|LILRB1|LILRB4|CD160|NOD2|CLEC7A|IL33|SIRPA|ZNF683	-2.1
GO Biological Processes	GO:0046474	glycerophospholipid biosynthetic process	19_GO:0009987 cellular process	-3.9	2.3	4.4	30284	193	1629	24	1.5	0.3	246|472|1103|1607|3613|5293|5297|5298|8394|8526|9107|10400|23167|23761|27124|51604|54947|56894|56895|57217|57678|79837|84962|93183	ALOX15|ATM|CHAT|DGKB|IMPA2|PIK3CD|PI4KA|PI4KB|PIP5K1A|DGKE|MTMR6|PEMT|EFR3A|PISD|INPP5J|PIGT|LPCAT2|AGPAT3|AGPAT4|TTC7A|GPAM|PIP4K2C|AJUBA|PIGM	-2.1
GO Biological Processes	GO:0051648	vesicle localization	19_GO:0051179 localization	-3.9	2.3	4.4	30284	193	1629	24	1.5	0.3	434|1487|1861|4599|4669|5048|5413|5537|5590|6814|7109|8499|9371|9892|10312|10540|22906|23122|26115|26276|55062|55435|80128|146439	ASIP|CTBP1|TOR1A|MX1|NAGLU|PAFAH1B1|SEPTIN5|PPP6C|PRKCZ|STXBP3|TRAPPC10|PPFIA2|KIF3B|SNAP91|TCIRG1|DCTN2|TRAK1|CLASP2|TANC2|VPS33B|WIPI1|AP1AR|TRIM46|BICDL2	-2.1
GO Biological Processes	GO:0009792	embryo development ending in birth or egg hatching	19_GO:0032502 developmental process	-3.9	1.6	4	30284	680	1629	60	3.7	0.47	284|472|639|653|841|891|1301|2625|2627|2737|2768|3203|3211|3213|3233|3516|4245|5080|5362|5423|5566|5801|5914|6615|6662|6862|6935|7043|7046|7474|8312|9632|9837|10395|10400|10522|10762|11146|23038|23314|23764|25902|27173|55112|55172|57448|57453|57534|60482|64359|79621|79816|130497|140467|144455|154197|166863|402569|441478|642658	ANGPT1|ATM|PRDM1|BMP5|CASP8|CCNB1|COL11A1|GATA3|GATA6|GLI3|GNA12|HOXA6|HOXB1|HOXB3|HOXD4|RBPJ|MGAT1|PAX6|PLXNA2|POLB|PRKACA|PTPRR|RARA|SNAI1|SOX9|TBXT|ZEB1|TGFB3|TGFBR1|WNT5A|AXIN1|SEC24C|GINS1|DLC1|PEMT|DEAF1|NUP50|GLMN|WDTC1|SATB2|MAFF|MTHFD1L|SLC39A1|DYNC2I1|DNAAF2|BIRC6|DSCAML1|MIB1|SLC5A7|NXN|RNASEH2B|TLE6|OSR1|ZNF358|E2F7|PNLDC1|RBM46|KPNA7|NRARP|SCX	-2
GO Biological Processes	GO:0001503	ossification	19_GO:0032501 multicellular organismal process	-3.9	2	4.2	30284	294	1629	32	2	0.34	246|649|653|846|1301|2091|2268|2737|3020|4208|4313|4330|4656|4920|5744|5787|6209|6615|6657|6662|8840|9451|9770|10312|10514|22800|23314|25884|55790|56172|81792|642658	ALOX15|BMP1|BMP5|CASR|COL11A1|FBL|FGR|GLI3|H3-3A|MEF2C|MMP2|MN1|MYOG|ROR2|PTHLH|PTPRB|RPS15|SNAI1|SOX2|SOX9|CCN4|EIF2AK3|RASSF2|TCIRG1|MYBBP1A|RRAS2|SATB2|CHRDL2|CSGALNACT1|ANKH|ADAMTS12|SCX	-2
Reactome Gene Sets	R-HSA-425407	SLC-mediated transmembrane transport		-3.9	2.2	4.3	30284	231	1629	27	1.7	0.32	402|3933|6506|6507|6521|6523|6533|6538|6539|6546|6556|6579|7781|9056|9194|9376|27173|55356|55974|57181|60482|64078|66035|124935|146802|169026|284129	ARL2|LCN1|SLC1A2|SLC1A3|SLC4A1|SLC5A1|SLC6A6|SLC6A11|SLC6A12|SLC8A1|SLC11A1|SLCO1A2|SLC30A3|SLC7A7|SLC16A7|SLC22A8|SLC39A1|SLC22A15|SLC50A1|SLC39A10|SLC5A7|SLC28A3|SLC2A11|SLC43A2|SLC47A2|SLC30A8|SLC26A11	-2
GO Biological Processes	GO:0006898	receptor-mediated endocytosis	19_GO:0051179 localization	-3.9	2.4	4.4	30284	171	1629	22	1.4	0.29	157|857|948|1175|1813|2890|3579|4481|4599|5298|5899|8522|9026|9892|10332|10859|11006|53353|59283|66000|83737|347730	GRK3|CAV1|CD36|AP2S1|DRD2|GRIA1|CXCR2|MSR1|MX1|PI4KB|RALB|GAS7|HIP1R|SNAP91|CLEC4M|LILRB1|LILRB4|LRP1B|CACNG8|TMEM108|ITCH|LRRTM1	-2
GO Biological Processes	GO:2000629	negative regulation of miRNA metabolic process	19_GO:0048519 negative regulation of biological process	-3.9	5	5.2	30284	30	1629	8	0.49	0.17	2627|4781|5465|5467|5914|6662|9444|11006	GATA6|NFIB|PPARA|PPARD|RARA|SOX9|QKI|LILRB4	-2
GO Biological Processes	GO:0048593	camera-type eye morphogenesis	19_GO:0032502 developmental process	-3.9	2.6	4.4	30284	137	1629	19	1.2	0.27	578|639|2048|2737|4669|4901|4915|5080|6096|6662|6935|7474|25987|51761|55714|57010|57096|64220|120114	BAK1|PRDM1|EPHB2|GLI3|NAGLU|NRL|NTRK2|PAX6|RORB|SOX9|ZEB1|WNT5A|TSKU|ATP8A2|TENM3|CABP4|RPGRIP1|STRA6|FAT3	-2
GO Biological Processes	GO:0071674	mononuclear cell migration	19_GO:0002376 immune system process	-3.9	2.7	4.5	30284	115	1629	17	1	0.25	240|301|1234|2625|3579|4313|4920|5293|5800|5979|11151|30009|54795|79902|81704|91662|140885	ALOX5|ANXA1|CCR5|GATA3|CXCR2|MMP2|ROR2|PIK3CD|PTPRO|RET|CORO1A|TBX21|TRPM4|NUP85|DOCK8|NLRP12|SIRPA	-2
GO Biological Processes	GO:0055074	calcium ion homeostasis	19_GO:0042592 homeostatic process	-3.8	2.2	4.2	30284	232	1629	27	1.7	0.32	287|578|783|817|846|857|1139|1268|1813|2039|2890|3351|4907|6546|6786|7223|7474|9365|10312|23400|56172|59341|79572|84068|160335|201140|344905	ANK2|BAK1|CACNB2|CAMK2D|CASR|CAV1|CHRNA7|CNR1|DRD2|DMTN|GRIA1|HTR1B|NT5E|SLC8A1|STIM1|TRPC4|WNT5A|KL|TCIRG1|ATP13A2|ANKH|TRPV4|ATP13A3|SLC10A7|TMTC2|DHRS7C|ATP13A5	-2
GO Biological Processes	GO:0055080	monoatomic cation homeostasis	19_GO:0042592 homeostatic process	-3.8	1.7	4	30284	512	1629	48	2.9	0.42	287|578|783|817|846|857|1139|1268|1534|1813|2038|2039|2890|3351|3757|4490|4669|4756|4891|4907|4948|6280|6507|6521|6546|6556|6786|7223|7474|9365|10312|23400|51027|55847|56172|56898|56996|57181|57217|59341|79572|84068|84329|160335|169026|201140|252839|344905	ANK2|BAK1|CACNB2|CAMK2D|CASR|CAV1|CHRNA7|CNR1|CYB561|DRD2|EPB42|DMTN|GRIA1|HTR1B|KCNH2|MT1B|NAGLU|NEO1|SLC11A2|NT5E|OCA2|S100A9|SLC1A3|SLC4A1|SLC8A1|SLC11A1|STIM1|TRPC4|WNT5A|KL|TCIRG1|ATP13A2|BOLA1|CISD1|ANKH|BDH2|SLC12A9|SLC39A10|TTC7A|TRPV4|ATP13A3|SLC10A7|HVCN1|TMTC2|SLC30A8|DHRS7C|TMEM9|ATP13A5	-2
GO Biological Processes	GO:1901184	regulation of ERBB signaling pathway	19_GO:0050896 response to stimulus	-3.8	3.3	4.7	30284	74	1629	13	0.8	0.22	2241|3516|5329|5774|5782|5899|9026|10825|54206|55658|64285|89853|122809	FER|RBPJ|PLAUR|PTPN3|PTPN12|RALB|HIP1R|NEU3|ERRFI1|RNF126|RHBDF1|MVB12B|SOCS4	-2
GO Biological Processes	GO:0043588	skin development	19_GO:0032502 developmental process	-3.8	2	4.2	30284	283	1629	31	1.9	0.34	242|301|2627|3516|3891|4669|5080|6615|6662|6707|7053|7474|8394|8456|8861|9509|23254|25833|26276|27245|51761|54206|56603|64834|125981|135228|140807|147409|337966|353145|643418	ALOX12B|ANXA1|GATA6|RBPJ|KRT85|NAGLU|PAX6|SNAI1|SOX9|SPRR3|TGM3|WNT5A|PIP5K1A|FOXN1|LDB1|ADAMTS2|KAZN|POU2F3|VPS33B|AHDC1|ATP8A2|ERRFI1|CYP26B1|ELOVL1|ACER1|CD109|KRT72|DSG4|KRTAP6-1|LCE3E|LIPN	-2
GO Biological Processes	GO:0051046	regulation of secretion	19_GO:0051179 localization	-3.8	1.7	4	30284	626	1629	56	3.4	0.45	111|116|152|240|242|301|846|945|1141|1268|1588|1813|2268|2867|3351|4208|4756|5211|5213|5413|5467|5566|5581|6446|6814|7043|7133|7273|8431|8499|9024|9026|9066|9463|9627|9854|10312|10859|11126|11314|23122|23400|27230|29091|29850|54795|55107|55691|56848|64285|65220|131177|134957|169026|285381|387129	ADCY5|ADCYAP1|ADRA2C|ALOX5|ALOX12B|ANXA1|CASR|CD33|CHRNB2|CNR1|CYP19A1|DRD2|FGR|FFAR2|HTR1B|MEF2C|NEO1|PFKL|PFKM|SEPTIN5|PPARD|PRKACA|PRKCE|SGK1|STXBP3|TGFB3|TNFRSF1B|TTN|NR0B2|PPFIA2|BRSK2|HIP1R|SYT7|PICK1|SNCAIP|C2CD2L|TCIRG1|LILRB1|CD160|CD300A|CLASP2|ATP13A2|SERP1|STXBP6|TRPM5|TRPM4|ANO1|FRMD4A|SPHK2|RHBDF1|NADK|FAM3D|STXBP5|SLC30A8|DPH3|NPSR1	-2
GO Biological Processes	GO:0051279	regulation of release of sequestered calcium ion into cytosol	19_GO:0042592 homeostatic process	-3.8	3.1	4.6	30284	84	1629	14	0.86	0.23	287|623|817|3973|5031|5144|5566|5581|6546|11151|84502|196541|201140|387129	ANK2|BDKRB1|CAMK2D|LHCGR|P2RY6|PDE4D|PRKACA|PRKCE|SLC8A1|CORO1A|JPH4|METTL21C|DHRS7C|NPSR1	-2
KEGG Pathway	hsa04072	Phospholipase D signaling pathway		-3.8	2.5	4.4	30284	149	1629	20	1.2	0.27	111|1607|2534|2768|2914|2918|3579|5293|5899|5900|8394|8526|9267|10000|22800|23533|56848|56894|56895|283748	ADCY5|DGKB|FYN|GNA12|GRM4|GRM8|CXCR2|PIK3CD|RALB|RALGDS|PIP5K1A|DGKE|CYTH1|AKT3|RRAS2|PIK3R5|SPHK2|AGPAT3|AGPAT4|PLA2G4D	-2
GO Biological Processes	GO:0010959	regulation of metal ion transport	19_GO:0051179 localization	-3.8	1.8	4.1	30284	403	1629	40	2.5	0.38	287|578|623|783|817|846|857|920|1804|1813|2534|3757|3781|3973|5031|5144|5349|5566|5581|5774|5999|6546|6786|10859|11027|11060|11151|23171|26251|53826|57731|84502|84766|91404|130497|154043|196541|201140|353514|387129	ANK2|BAK1|BDKRB1|CACNB2|CAMK2D|CASR|CAV1|CD4|DPP6|DRD2|FYN|KCNH2|KCNN2|LHCGR|P2RY6|PDE4D|FXYD3|PRKACA|PRKCE|PTPN3|RGS4|SLC8A1|STIM1|LILRB1|LILRA2|WWP2|CORO1A|GPD1L|KCNG2|FXYD6|SPTBN4|JPH4|CRACR2A|SESTD1|OSR1|CNKSR3|METTL21C|DHRS7C|LILRA5|NPSR1	-2
GO Biological Processes	GO:0008037	cell recognition	19_GO:0009987 cellular process	-3.8	2.6	4.4	30284	138	1629	19	1.2	0.27	167|948|1268|2043|2048|2525|4685|7275|7455|9898|10332|27255|50863|54742|57453|64581|81704|84665|203074	CRISP1|CD36|CNR1|EPHA4|EPHB2|FUT3|NCAM2|TUB|ZAN|UBAP2L|CLEC4M|CNTN6|NTM|LY6K|DSCAML1|CLEC7A|DOCK8|MYPN|PRSS55	-2
GO Biological Processes	GO:0021942	radial glia guided migration of Purkinje cell	19_GO:0032502 developmental process	-3.8	19	7.3	30284	3	1629	3	0.18	0.11	473|1496|1600	RERE|CTNNA2|DAB1	-2
CORUM	CORUM:518	AKAP250-PKA-PDE4D complex		-3.8	19	7.3	30284	3	1629	3	0.18	0.11	5144|5566|9590	PDE4D|PRKACA|AKAP12	-2
GO Biological Processes	GO:1903707	negative regulation of hemopoiesis	19_GO:0002376 immune system process	-3.8	2.6	4.4	30284	127	1629	18	1.1	0.26	301|714|1493|2302|2737|3142|3313|4192|5914|9444|10859|11006|11025|30009|51208|63976|140685|441478	ANXA1|C1QC|CTLA4|FOXJ1|GLI3|HLX|HSPA9|MDK|RARA|QKI|LILRB1|LILRB4|LILRB3|TBX21|CLDN18|PRDM16|ZBTB46|NRARP	-2
GO Biological Processes	GO:1903530	regulation of secretion by cell	19_GO:0051179 localization	-3.8	1.7	4	30284	571	1629	52	3.2	0.44	111|116|152|240|301|846|945|1141|1268|1588|1813|2268|2867|3351|4208|4756|5211|5213|5413|5467|5566|5581|6814|7043|7133|7273|8431|8499|9024|9066|9463|9627|9854|10312|10859|11126|11314|23122|23400|27230|29091|29850|54795|55107|55691|56848|64285|65220|131177|134957|169026|285381	ADCY5|ADCYAP1|ADRA2C|ALOX5|ANXA1|CASR|CD33|CHRNB2|CNR1|CYP19A1|DRD2|FGR|FFAR2|HTR1B|MEF2C|NEO1|PFKL|PFKM|SEPTIN5|PPARD|PRKACA|PRKCE|STXBP3|TGFB3|TNFRSF1B|TTN|NR0B2|PPFIA2|BRSK2|SYT7|PICK1|SNCAIP|C2CD2L|TCIRG1|LILRB1|CD160|CD300A|CLASP2|ATP13A2|SERP1|STXBP6|TRPM5|TRPM4|ANO1|FRMD4A|SPHK2|RHBDF1|NADK|FAM3D|STXBP5|SLC30A8|DPH3	-2
GO Biological Processes	GO:0010256	endomembrane system organization	19_GO:0009987 cellular process	-3.8	1.7	4	30284	571	1629	52	3.2	0.44	167|287|857|983|1861|2039|2804|3998|4669|5048|5788|6521|7917|8676|8815|8874|9066|9451|9788|9820|10254|10494|23023|23122|23345|25978|26276|27230|51271|51501|51510|54586|55654|55666|57403|57679|79585|79816|79895|89781|89853|89866|91782|93099|123720|128866|128989|165324|252839|285525|643699|653145	CRISP1|ANK2|CAV1|CDK1|TOR1A|DMTN|GOLGB1|LMAN1|NAGLU|PAFAH1B1|PTPRC|SLC4A1|BAG6|STX11|BANF1|ARHGEF7|SYT7|EIF2AK3|MTSS1|CUL7|STAM2|STK25|TMCC1|CLASP2|SYNE1|CHMP2B|VPS33B|SERP1|UBAP1|HIKESHI|CHMP5|EQTN|TMEM127|NPLOC4|RAB22A|ALS2|CORO7|TLE6|ATP8B4|HPS4|MVB12B|SEC16B|CHMP7|DMKN|WHAMM|CHMP4B|TANGO2|UBXN2A|TMEM9|YIPF7|GOLGA8N|ANXA8	-2
GO Biological Processes	GO:2000106	regulation of leukocyte apoptotic process	19_GO:0050789 regulation of biological process	-3.8	2.9	4.5	30284	95	1629	15	0.92	0.24	301|1234|2204|3579|3665|4208|5293|6482|7474|10859|27086|57181|57678|64127|81704	ANXA1|CCR5|FCAR|CXCR2|IRF7|MEF2C|PIK3CD|ST3GAL1|WNT5A|LILRB1|FOXP1|SLC39A10|GPAM|NOD2|DOCK8	-2
GO Biological Processes	GO:1903426	regulation of reactive oxygen species biosynthetic process	19_GO:0050789 regulation of biological process	-3.8	4	4.8	30284	47	1629	10	0.61	0.19	240|948|2309|2534|5465|8838|10333|56848|84329|90527	ALOX5|CD36|FOXO3|FYN|PPARA|CCN6|TLR6|SPHK2|HVCN1|DUOXA1	-2
GO Biological Processes	GO:0032480	negative regulation of type I interferon production	19_GO:0048519 negative regulation of biological process	-3.8	4	4.8	30284	47	1629	10	0.61	0.19	8815|9140|9444|10859|54476|55666|83737|84148|140885|730249	BANF1|ATG12|QKI|LILRB1|RNF216|NPLOC4|ITCH|KAT8|SIRPA|ACOD1	-2
GO Biological Processes	GO:1904062	regulation of monoatomic cation transmembrane transport	19_GO:0051179 localization	-3.8	2	4.1	30284	311	1629	33	2	0.35	287|578|623|783|817|857|1804|2534|3757|3781|3973|5031|5144|5174|5349|5566|5581|5774|5999|6546|6786|10312|11060|11151|53826|56848|84502|84766|91404|130497|196541|201140|387129	ANK2|BAK1|BDKRB1|CACNB2|CAMK2D|CAV1|DPP6|FYN|KCNH2|KCNN2|LHCGR|P2RY6|PDE4D|PDZK1|FXYD3|PRKACA|PRKCE|PTPN3|RGS4|SLC8A1|STIM1|TCIRG1|WWP2|CORO1A|FXYD6|SPHK2|JPH4|CRACR2A|SESTD1|OSR1|METTL21C|DHRS7C|NPSR1	-1.9
GO Biological Processes	GO:0040011	locomotion	19_GO:0040011 locomotion	-3.8	1.9	4.1	30284	364	1629	37	2.3	0.37	240|284|301|1234|1441|1672|2241|2358|2867|3579|3685|4046|4192|4313|5293|5329|5800|6280|6361|6369|6846|7474|8394|9750|10584|10718|11151|27202|54210|54437|54795|64218|79902|94233|223117|414062|641700	ALOX5|ANGPT1|ANXA1|CCR5|CSF3R|DEFB1|FER|FPR2|FFAR2|CXCR2|ITGAV|LSP1|MDK|MMP2|PIK3CD|PLAUR|PTPRO|S100A9|CCL17|CCL24|XCL2|WNT5A|PIP5K1A|RIPOR2|COLEC10|NRG3|CORO1A|C5AR2|TREM1|SEMA5B|TRPM4|SEMA4A|NUP85|OPN4|SEMA3D|CCL3L3|ECSCR	-1.9
GO Biological Processes	GO:0035791	platelet-derived growth factor receptor-beta signaling pathway	19_GO:0050896 response to stimulus	-3.8	3.7	4.7	30284	56	1629	11	0.68	0.2	2043|2046|2048|2050|4593|4915|4920|5770|5979|23122|285220	EPHA4|EPHA8|EPHB2|EPHB4|MUSK|NTRK2|ROR2|PTPN1|RET|CLASP2|EPHA6	-1.9
GO Biological Processes	GO:0008360	regulation of cell shape	19_GO:0032502 developmental process	-3.8	2.5	4.3	30284	139	1629	19	1.2	0.27	301|2038|2039|2268|2534|2620|2768|4771|6369|11151|23370|29780|54014|56990|57194|64218|121512|157285|221061	ANXA1|EPB42|DMTN|FGR|FYN|GAS2|GNA12|NF2|CCL24|CORO1A|ARHGEF18|PARVB|BRWD1|CDC42SE2|ATP10A|SEMA4A|FGD4|PRAG1|FAM171A1	-1.9
GO Biological Processes	GO:0002027	regulation of heart rate	19_GO:0032501 multicellular organismal process	-3.8	2.8	4.4	30284	106	1629	16	0.98	0.24	287|783|817|857|1813|3757|5144|5566|5770|5999|6546|6870|23171|54795|57731|64091	ANK2|CACNB2|CAMK2D|CAV1|DRD2|KCNH2|PDE4D|PRKACA|PTPN1|RGS4|SLC8A1|TACR3|GPD1L|TRPM4|SPTBN4|POPDC2	-1.9
GO Biological Processes	GO:0032869	cellular response to insulin stimulus	19_GO:0050896 response to stimulus	-3.8	2.3	4.2	30284	198	1629	24	1.5	0.3	2043|2046|2048|2050|2241|2887|3416|4593|4915|4920|5080|5315|5590|5770|5979|6198|9663|9734|10014|10603|23038|55625|57761|285220	EPHA4|EPHA8|EPHB2|EPHB4|FER|GRB10|IDE|MUSK|NTRK2|ROR2|PAX6|PKM|PRKCZ|PTPN1|RET|RPS6KB1|LPIN2|HDAC9|HDAC5|SH2B2|WDTC1|ZDHHC7|TRIB3|EPHA6	-1.9
GO Biological Processes	GO:0006606	protein import into nucleus	19_GO:0051179 localization	-3.8	2.7	4.4	30284	117	1629	17	1	0.25	2737|3786|3837|4927|5903|6396|9679|10762|23633|30000|51501|79711|79902|90865|285190|402569|100101267	GLI3|KCNQ3|KPNB1|NUP88|RANBP2|SEC13|FAM53B|NUP50|KPNA6|TNPO2|HIKESHI|IPO4|NUP85|IL33|RGPD4|KPNA7|POM121C	-1.9
Reactome Gene Sets	R-HSA-162599	Late Phase of HIV Life Cycle		-3.8	2.7	4.4	30284	117	1629	17	1	0.25	2967|4927|5430|5903|6873|6882|6883|6924|7514|10762|25978|51271|51510|79902|89853|91782|128866	GTF2H3|NUP88|POLR2A|RANBP2|TAF2|TAF11|TAF12|ELOA|XPO1|NUP50|CHMP2B|UBAP1|CHMP5|NUP85|MVB12B|CHMP7|CHMP4B	-1.9
CORUM	CORUM:642	CtBP complex		-3.8	6.6	5.5	30284	17	1629	6	0.37	0.15	1487|1488|6935|7764|9839|79813	CTBP1|CTBP2|ZEB1|ZNF217|ZEB2|EHMT1	-1.9
GO Biological Processes	GO:0021535	cell migration in hindbrain	19_GO:0032502 developmental process	-3.8	6.6	5.5	30284	17	1629	6	0.37	0.15	473|1496|1600|2048|5362|146057	RERE|CTNNA2|DAB1|EPHB2|PLXNA2|TTBK2	-1.9
GO Biological Processes	GO:0008610	lipid biosynthetic process	19_GO:0009987 cellular process	-3.7	1.7	3.9	30284	602	1629	54	3.3	0.44	20|240|242|246|472|1103|1588|1607|2180|2222|2686|3613|5293|5297|5298|5467|5618|6482|7903|8394|8526|9107|9334|9444|9514|9663|10400|10558|10690|23167|23761|27124|51604|51700|54206|54511|54947|56848|56894|56895|57217|57678|57704|64834|79690|79837|84649|84962|93183|116285|125981|154141|256435|346606	ABCA2|ALOX5|ALOX12B|ALOX15|ATM|CHAT|CYP19A1|DGKB|ACSL1|FDFT1|GGT7|IMPA2|PIK3CD|PI4KA|PI4KB|PPARD|PRLR|ST3GAL1|ST8SIA4|PIP5K1A|DGKE|MTMR6|B4GALT5|QKI|GAL3ST1|LPIN2|PEMT|SPTLC1|FUT9|EFR3A|PISD|INPP5J|PIGT|CYB5R2|ERRFI1|HMGCLL1|LPCAT2|SPHK2|AGPAT3|AGPAT4|TTC7A|GPAM|GBA2|ELOVL1|GAL3ST4|PIP4K2C|DGAT2|AJUBA|PIGM|ACSM1|ACER1|MBOAT1|ST6GALNAC3|MOGAT3	-1.9
GO Biological Processes	GO:0032496	response to lipopolysaccharide	19_GO:0044419 biological process involved in interspecies interaction between organisms	-3.7	1.9	4.1	30284	339	1629	35	2.1	0.36	623|820|841|941|948|1234|1268|2048|2204|2241|2635|4208|4669|5467|5581|5914|6198|6556|7100|7133|7474|9516|9590|10014|10225|10859|11213|23097|27086|27178|27179|51510|57162|64127|730249	BDKRB1|CAMP|CASP8|CD80|CD36|CCR5|CNR1|EPHB2|FCAR|FER|GBP3|MEF2C|NAGLU|PPARD|PRKCE|RARA|RPS6KB1|SLC11A1|TLR5|TNFRSF1B|WNT5A|LITAF|AKAP12|HDAC5|CD96|LILRB1|IRAK3|CDK19|FOXP1|IL37|IL36A|CHMP5|PELI1|NOD2|ACOD1	-1.9
GO Biological Processes	GO:0002220	innate immune response activating cell surface receptor signaling pathway	19_GO:0044419 biological process involved in interspecies interaction between organisms	-3.7	3.4	4.6	30284	66	1629	12	0.74	0.21	2534|2867|3824|4669|4938|5581|7100|10584|11027|64127|64581|78989	FYN|FFAR2|KLRD1|NAGLU|OAS1|PRKCE|TLR5|COLEC10|LILRA2|NOD2|CLEC7A|COLEC11	-1.9
GO Biological Processes	GO:0051494	negative regulation of cytoskeleton organization	19_GO:0048519 negative regulation of biological process	-3.7	2.4	4.3	30284	163	1629	21	1.3	0.28	1496|2039|2934|4591|6710|6904|7111|8874|9026|9463|10395|11075|11151|23122|23370|27124|57551|57731|85415|146057|256949	CTNNA2|DMTN|GSN|TRIM37|SPTB|TBCD|TMOD1|ARHGEF7|HIP1R|PICK1|DLC1|STMN2|CORO1A|CLASP2|ARHGEF18|INPP5J|TAOK1|SPTBN4|RHPN2|TTBK2|KANK3	-1.9
GO Biological Processes	GO:0006511	ubiquitin-dependent protein catabolic process	19_GO:0009987 cellular process	-3.7	1.7	3.9	30284	546	1629	50	3.1	0.43	3093|4669|5193|5527|5687|5689|5706|7726|7917|8139|8312|9730|9810|9820|9928|10254|10393|10425|11059|11060|23053|23072|23194|23510|25978|29945|30009|50613|51271|51510|54476|55175|55658|55666|57162|57534|57626|57724|81545|81790|83737|89853|91782|114088|116138|128866|148066|165324|200845|390999	UBE2K|NAGLU|PEX12|PPP2R5C|PSMA6|PSMB1|PSMC6|TRIM26|BAG6|GAN|AXIN1|DCAF1|RNF40|CUL7|KIF14|STAM2|ANAPC10|ARIH2|WWP1|WWP2|ZSWIM8|HECW1|FBXL7|KCTD2|CHMP2B|ANAPC4|TBX21|UBQLN3|UBAP1|CHMP5|RNF216|KLHL11|RNF126|NPLOC4|PELI1|MIB1|KLHL1|EPG5|FBXO38|RNF170|ITCH|MVB12B|CHMP7|TRIM9|KLHDC3|CHMP4B|ZNRF4|UBXN2A|KCTD6|PRAMEF12	-1.9
Reactome Gene Sets	R-HSA-9609646	HCMV Infection		-3.7	2.5	4.3	30284	140	1629	19	1.2	0.27	1778|1781|4927|5903|7278|7846|8338|8349|8655|10381|10762|10951|25978|51271|79902|89853|91782|128866|440689	DYNC1H1|DYNC1I2|NUP88|RANBP2|TUBA3C|TUBA1A|H2AC20|H2BC21|DYNLL1|TUBB3|NUP50|CBX1|CHMP2B|UBAP1|NUP85|MVB12B|CHMP7|CHMP4B|H2BC18	-1.9
GO Biological Processes	GO:0040029	epigenetic regulation of gene expression	19_GO:0050789 regulation of biological process	-3.7	2	4.1	30284	300	1629	32	2	0.34	339|434|1788|3020|4591|5252|6045|6595|6597|8312|8338|9734|9759|9869|10014|10930|10951|11146|23272|23318|26013|26147|51564|54107|54454|54514|56848|56916|79813|84148|84944|402569	APOBEC1|ASIP|DNMT3A|H3-3A|TRIM37|PHF1|RNF2|SMARCA2|SMARCA4|AXIN1|H2AC20|HDAC9|HDAC4|SETDB1|HDAC5|APOBEC2|CBX1|GLMN|TASOR|TUT4|L3MBTL1|PHF19|HDAC7|POLE3|ATAD2B|DDX4|SPHK2|SMARCAD1|EHMT1|KAT8|MAEL|KPNA7	-1.9
WikiPathways	WP2877	Vitamin D receptor pathway		-3.7	2.3	4.2	30284	187	1629	23	1.4	0.29	240|623|639|820|838|1474|1493|1577|2050|3117|3662|3885|4650|5467|5744|6280|6546|9173|9365|22906|54210|78989|84766	ALOX5|BDKRB1|PRDM1|CAMP|CASP5|CST6|CTLA4|CYP3A5|EPHB4|HLA-DQA1|IRF4|KRT34|MYO9B|PPARD|PTHLH|S100A9|SLC8A1|IL1RL1|KL|TRAK1|TREM1|COLEC11|CRACR2A	-1.9
Reactome Gene Sets	R-HSA-2500257	Resolution of Sister Chromatid Cohesion		-3.7	2.8	4.4	30284	107	1629	16	0.98	0.24	891|983|1778|1781|5048|5903|7278|7514|7846|8655|10381|23122|57551|79902|80152|401541	CCNB1|CDK1|DYNC1H1|DYNC1I2|PAFAH1B1|RANBP2|TUBA3C|XPO1|TUBA1A|DYNLL1|TUBB3|CLASP2|TAOK1|NUP85|CENPT|CENPP	-1.9
Reactome Gene Sets	R-HSA-425366	Transport of bile salts and organic acids, metal ions and amine compounds		-3.7	3.2	4.5	30284	76	1629	13	0.8	0.22	6533|6538|6539|6556|7781|9194|9376|27173|55356|57181|60482|146802|169026	SLC6A6|SLC6A11|SLC6A12|SLC11A1|SLC30A3|SLC16A7|SLC22A8|SLC39A1|SLC22A15|SLC39A10|SLC5A7|SLC47A2|SLC30A8	-1.9
GO Biological Processes	GO:0042220	response to cocaine	19_GO:0050896 response to stimulus	-3.7	3.6	4.7	30284	57	1629	11	0.68	0.2	1141|1268|1788|1813|2890|3351|5999|6506|6507|6870|10014	CHRNB2|CNR1|DNMT3A|DRD2|GRIA1|HTR1B|RGS4|SLC1A2|SLC1A3|TACR3|HDAC5	-1.9
GO Biological Processes	GO:0043632	modification-dependent macromolecule catabolic process	19_GO:0009987 cellular process	-3.7	1.7	3.9	30284	562	1629	51	3.1	0.43	3093|4669|5193|5527|5687|5689|5706|7726|7917|8139|8312|9730|9810|9820|9928|10254|10393|10425|11059|11060|23053|23072|23194|23318|23510|25978|29945|30009|50613|51271|51510|54476|55175|55658|55666|57162|57534|57626|57724|81545|81790|83737|89853|91782|114088|116138|128866|148066|165324|200845|390999	UBE2K|NAGLU|PEX12|PPP2R5C|PSMA6|PSMB1|PSMC6|TRIM26|BAG6|GAN|AXIN1|DCAF1|RNF40|CUL7|KIF14|STAM2|ANAPC10|ARIH2|WWP1|WWP2|ZSWIM8|HECW1|FBXL7|TUT4|KCTD2|CHMP2B|ANAPC4|TBX21|UBQLN3|UBAP1|CHMP5|RNF216|KLHL11|RNF126|NPLOC4|PELI1|MIB1|KLHL1|EPG5|FBXO38|RNF170|ITCH|MVB12B|CHMP7|TRIM9|KLHDC3|CHMP4B|ZNRF4|UBXN2A|KCTD6|PRAMEF12	-1.9
Reactome Gene Sets	R-HSA-1257604	PIP3 activates AKT signaling		-3.7	2.2	4.2	30284	200	1629	24	1.5	0.3	941|2246|2309|4909|4915|5687|5689|5706|6045|6446|6615|8394|9365|10000|10014|10718|11060|23533|57761|79837|90865|145957|153129|192669	CD80|FGF1|FOXO3|NTF4|NTRK2|PSMA6|PSMB1|PSMC6|RNF2|SGK1|SNAI1|PIP5K1A|KL|AKT3|HDAC5|NRG3|WWP2|PIK3R5|TRIB3|PIP4K2C|IL33|NRG4|SLC38A9|AGO3	-1.9
GO Biological Processes	GO:0015695	organic cation transport	19_GO:0051179 localization	-3.7	2.9	4.4	30284	97	1629	15	0.92	0.24	3993|5174|6397|6506|6533|6539|6556|6579|9056|55640|60482|79572|124935|146802|153129	LLGL2|PDZK1|SEC14L1|SLC1A2|SLC6A6|SLC6A12|SLC11A1|SLCO1A2|SLC7A7|FLVCR2|SLC5A7|ATP13A3|SLC43A2|SLC47A2|SLC38A9	-1.9
GO Biological Processes	GO:0045619	regulation of lymphocyte differentiation	19_GO:0002376 immune system process	-3.7	2.1	4.1	30284	225	1629	26	1.6	0.31	301|399|639|941|1493|2302|2309|2625|2737|3142|3594|3662|4192|5590|5788|5914|6595|6597|6935|8456|9580|11006|30009|56603|257101|441478	ANXA1|RHOH|PRDM1|CD80|CTLA4|FOXJ1|FOXO3|GATA3|GLI3|HLX|IL12RB1|IRF4|MDK|PRKCZ|PTPRC|RARA|SMARCA2|SMARCA4|ZEB1|FOXN1|SOX13|LILRB4|TBX21|CYP26B1|ZNF683|NRARP	-1.9
GO Biological Processes	GO:0002761	regulation of myeloid leukocyte differentiation	19_GO:0002376 immune system process	-3.7	2.6	4.3	30284	130	1629	18	1.1	0.26	714|841|920|2124|3665|4286|4920|5914|9444|9770|10859|11006|11025|27086|51208|63976|140685|146433	C1QC|CASP8|CD4|EVI2B|IRF7|MITF|ROR2|RARA|QKI|RASSF2|LILRB1|LILRB4|LILRB3|FOXP1|CLDN18|PRDM16|ZBTB46|IL34	-1.9
GO Biological Processes	GO:0042058	regulation of epidermal growth factor receptor signaling pathway	19_GO:0050896 response to stimulus	-3.7	3.3	4.6	30284	67	1629	12	0.74	0.21	2241|5329|5774|5782|5899|9026|10825|54206|55658|64285|89853|122809	FER|PLAUR|PTPN3|PTPN12|RALB|HIP1R|NEU3|ERRFI1|RNF126|RHBDF1|MVB12B|SOCS4	-1.9
GO Biological Processes	GO:0045859	regulation of protein kinase activity	19_GO:0050789 regulation of biological process	-3.7	1.9	4	30284	369	1629	37	2.3	0.37	104|116|152|284|920|2043|2048|2246|2268|5618|5770|5788|5899|6546|7474|8312|9088|9647|9770|9928|10114|10333|11006|11122|11213|11314|23533|51347|54206|57679|57761|79092|80725|122809|146433|171024|353514	ADARB1|ADCYAP1|ADRA2C|ANGPT1|CD4|EPHA4|EPHB2|FGF1|FGR|PRLR|PTPN1|PTPRC|RALB|SLC8A1|WNT5A|AXIN1|PKMYT1|PPM1F|RASSF2|KIF14|HIPK3|TLR6|LILRB4|PTPRT|IRAK3|CD300A|PIK3R5|TAOK3|ERRFI1|ALS2|TRIB3|CARD14|SRCIN1|SOCS4|IL34|SYNPO2|LILRA5	-1.9
GO Biological Processes	GO:0051125	regulation of actin nucleation	19_GO:0050789 regulation of biological process	-3.7	4.2	4.8	30284	40	1629	9	0.55	0.18	1496|2934|6050|9026|9463|11151|54551|55435|123720	CTNNA2|GSN|RNH1|HIP1R|PICK1|CORO1A|MAGEL2|AP1AR|WHAMM	-1.9
GO Biological Processes	GO:0030317	flagellated sperm motility	19_GO:0022414 reproductive process	-3.7	2.3	4.2	30284	177	1629	22	1.4	0.29	2622|7846|9148|9389|22873|25981|51314|54514|54970|64518|80217|84071|84074|114327|135138|144132|147700|154865|203074|339778|389799|399949	GAS8|TUBA1A|NEURL1|SLC22A14|DZIP1|DNAH1|NME8|DDX4|TTC12|TEKT3|CFAP43|ARMC2|QRICH2|EFHC1|PACRG|DNHD1|KLC3|IQUB|PRSS55|CIMIP2C|CFAP77|HOATZ	-1.9
GO Biological Processes	GO:0097722	sperm motility	19_GO:0022414 reproductive process	-3.7	2.3	4.2	30284	177	1629	22	1.4	0.29	2622|7846|9148|9389|22873|25981|51314|54514|54970|64518|80217|84071|84074|114327|135138|144132|147700|154865|203074|339778|389799|399949	GAS8|TUBA1A|NEURL1|SLC22A14|DZIP1|DNAH1|NME8|DDX4|TTC12|TEKT3|CFAP43|ARMC2|QRICH2|EFHC1|PACRG|DNHD1|KLC3|IQUB|PRSS55|CIMIP2C|CFAP77|HOATZ	-1.9
GO Biological Processes	GO:0050801	monoatomic ion homeostasis	19_GO:0042592 homeostatic process	-3.6	1.7	3.9	30284	522	1629	48	2.9	0.42	287|578|783|817|846|857|1139|1268|1534|1813|2038|2039|2890|3351|3757|4490|4669|4756|4891|4907|4948|6280|6507|6521|6546|6556|6786|7223|7474|9365|10312|23400|51027|55847|56172|56898|56996|57181|57217|59341|79572|84068|84329|160335|169026|201140|252839|344905	ANK2|BAK1|CACNB2|CAMK2D|CASR|CAV1|CHRNA7|CNR1|CYB561|DRD2|EPB42|DMTN|GRIA1|HTR1B|KCNH2|MT1B|NAGLU|NEO1|SLC11A2|NT5E|OCA2|S100A9|SLC1A3|SLC4A1|SLC8A1|SLC11A1|STIM1|TRPC4|WNT5A|KL|TCIRG1|ATP13A2|BOLA1|CISD1|ANKH|BDH2|SLC12A9|SLC39A10|TTC7A|TRPV4|ATP13A3|SLC10A7|HVCN1|TMTC2|SLC30A8|DHRS7C|TMEM9|ATP13A5	-1.9
GO Biological Processes	GO:0071216	cellular response to biotic stimulus	19_GO:0050896 response to stimulus	-3.6	2.1	4.1	30284	252	1629	28	1.7	0.32	820|941|948|1234|2048|2204|2635|4208|5467|5581|5914|7100|7133|7474|9451|9516|10014|10333|10859|11213|23097|27178|27179|51510|64127|64581|84919|730249	CAMP|CD80|CD36|CCR5|EPHB2|FCAR|GBP3|MEF2C|PPARD|PRKCE|RARA|TLR5|TNFRSF1B|WNT5A|EIF2AK3|LITAF|HDAC5|TLR6|LILRB1|IRAK3|CDK19|IL37|IL36A|CHMP5|NOD2|CLEC7A|PPP1R15B|ACOD1	-1.8
GO Biological Processes	GO:0030225	macrophage differentiation	19_GO:0032502 developmental process	-3.6	3.8	4.7	30284	49	1629	10	0.61	0.19	841|920|2625|2908|4669|9173|9444|90865|133396|140685	CASP8|CD4|GATA3|NR3C1|NAGLU|IL1RL1|QKI|IL33|IL31RA|ZBTB46	-1.8
GO Biological Processes	GO:0048871	multicellular organismal-level homeostasis	19_GO:0042592 homeostatic process	-3.6	1.6	3.8	30284	638	1629	56	3.4	0.45	284|301|578|669|948|1621|1813|2038|2039|2625|3313|4208|4284|4520|4669|4756|4781|4891|4907|4938|5423|5467|5566|6229|6521|6556|6662|7275|7846|8456|8861|9476|9770|9839|9898|10000|10312|10320|10603|10891|11151|22901|25987|51510|54206|55690|56172|57678|57724|59341|64127|80010|92211|128866|387715|642658	ANGPT1|ANXA1|BAK1|BPGM|CD36|DBH|DRD2|EPB42|DMTN|GATA3|HSPA9|MEF2C|MIP|MTF1|NAGLU|NEO1|NFIB|SLC11A2|NT5E|OAS1|POLB|PPARD|PRKACA|RPS24|SLC4A1|SLC11A1|SOX9|TUB|TUBA1A|FOXN1|LDB1|NAPSA|RASSF2|ZEB2|UBAP2L|AKT3|TCIRG1|IKZF1|SH2B2|PPARGC1A|CORO1A|ARSG|TSKU|CHMP5|ERRFI1|PACS1|ANKH|GPAM|EPG5|TRPV4|NOD2|RMI1|CDHR1|CHMP4B|ARMS2|SCX	-1.8
GO Biological Processes	GO:1902106	negative regulation of leukocyte differentiation	19_GO:0002376 immune system process	-3.6	2.6	4.3	30284	120	1629	17	1	0.25	301|714|1493|2302|2737|3142|4192|5914|9444|10859|11006|11025|30009|51208|63976|140685|441478	ANXA1|C1QC|CTLA4|FOXJ1|GLI3|HLX|MDK|RARA|QKI|LILRB1|LILRB4|LILRB3|TBX21|CLDN18|PRDM16|ZBTB46|NRARP	-1.8
GO Biological Processes	GO:0051051	negative regulation of transport	19_GO:0051179 localization	-3.6	1.8	3.9	30284	467	1629	44	2.7	0.4	20|152|284|301|341|817|857|948|1268|1409|1813|2048|2867|2887|3351|3685|3757|4756|5211|5581|5999|6814|7133|9647|10825|10859|11060|11151|11314|29091|54550|55022|55691|64285|88455|91404|124930|124935|130497|131177|140885|285381|347730|387129	ABCA2|ADRA2C|ANGPT1|ANXA1|APOC1|CAMK2D|CAV1|CD36|CNR1|CRYAA|DRD2|EPHB2|FFAR2|GRB10|HTR1B|ITGAV|KCNH2|NEO1|PFKL|PRKCE|RGS4|STXBP3|TNFRSF1B|PPM1F|NEU3|LILRB1|WWP2|CORO1A|CD300A|STXBP6|NECAB2|PID1|FRMD4A|RHBDF1|ANKRD13A|SESTD1|ANKRD13B|SLC43A2|OSR1|FAM3D|SIRPA|DPH3|LRRTM1|NPSR1	-1.8
GO Biological Processes	GO:0051650	establishment of vesicle localization	19_GO:0051179 localization	-3.6	2.3	4.1	30284	178	1629	22	1.4	0.29	434|1861|4599|4669|5048|5413|5537|5590|6814|7109|8499|9371|9892|10312|10540|22906|23122|26115|55062|55435|80128|146439	ASIP|TOR1A|MX1|NAGLU|PAFAH1B1|SEPTIN5|PPP6C|PRKCZ|STXBP3|TRAPPC10|PPFIA2|KIF3B|SNAP91|TCIRG1|DCTN2|TRAK1|CLASP2|TANC2|WIPI1|AP1AR|TRIM46|BICDL2	-1.8
GO Biological Processes	GO:0032024	positive regulation of insulin secretion	19_GO:0051179 localization	-3.6	3	4.4	30284	88	1629	14	0.86	0.23	846|2867|5213|5467|5566|5581|8431|9854|27230|29850|54795|55107|65220|169026	CASR|FFAR2|PFKM|PPARD|PRKACA|PRKCE|NR0B2|C2CD2L|SERP1|TRPM5|TRPM4|ANO1|NADK|SLC30A8	-1.8
GO Biological Processes	GO:0046530	photoreceptor cell differentiation	19_GO:0032502 developmental process	-3.6	3.3	4.5	30284	68	1629	12	0.74	0.21	639|4669|4901|4915|5080|6096|6662|57010|57096|57724|92211|167555	PRDM1|NAGLU|NRL|NTRK2|PAX6|RORB|SOX9|CABP4|RPGRIP1|EPG5|CDHR1|FAM151B	-1.8
GO Biological Processes	GO:0030888	regulation of B cell proliferation	19_GO:0002376 immune system process	-3.6	3.3	4.5	30284	68	1629	12	0.74	0.21	472|1141|1493|2048|4208|4332|5618|5788|7293|11314|57162|57181	ATM|CHRNB2|CTLA4|EPHB2|MEF2C|MNDA|PRLR|PTPRC|TNFRSF4|CD300A|PELI1|SLC39A10	-1.8
GO Biological Processes	GO:0060221	retinal rod cell differentiation	19_GO:0032502 developmental process	-3.6	6.2	5.3	30284	18	1629	6	0.37	0.15	4669|4901|4915|6096|6662|57096	NAGLU|NRL|NTRK2|RORB|SOX9|RPGRIP1	-1.8
GO Biological Processes	GO:1903566	positive regulation of protein localization to cilium	19_GO:0051179 localization	-3.6	11	6.1	30284	7	1629	4	0.25	0.12	2622|10807|22873|84455	GAS8|ENTR1|DZIP1|EFCAB7	-1.8
GO Biological Processes	GO:0021780	glial cell fate specification	19_GO:0032502 developmental process	-3.6	11	6.1	30284	7	1629	4	0.25	0.12	4774|4781|5080|6662	NFIA|NFIB|PAX6|SOX9	-1.8
GO Biological Processes	GO:0016482	cytosolic transport	19_GO:0051179 localization	-3.6	2.5	4.2	30284	132	1629	18	1.1	0.26	6643|7109|7813|8499|9066|9559|10097|10772|23033|23041|23085|26115|51479|54551|55062|55435|55658|79585	SNX2|TRAPPC10|EVI5|PPFIA2|SYT7|VPS26A|ACTR2|SRSF10|DOP1A|MON2|ERC1|TANC2|ANKFY1|MAGEL2|WIPI1|AP1AR|RNF126|CORO7	-1.8
GO Biological Processes	GO:0030522	intracellular receptor signaling pathway	19_GO:0050896 response to stimulus	-3.6	2.2	4.1	30284	191	1629	23	1.4	0.29	2104|2908|3665|4306|4938|5465|5467|5914|6096|10392|10474|10499|22861|22900|54206|55625|56603|56937|57724|64127|80342|81790|83737	ESRRG|NR3C1|IRF7|NR3C2|OAS1|PPARA|PPARD|RARA|RORB|NOD1|TADA3|NCOA2|NLRP1|CARD8|ERRFI1|ZDHHC7|CYP26B1|PMEPA1|EPG5|NOD2|TRAF3IP3|RNF170|ITCH	-1.8
GO Biological Processes	GO:0099536	synaptic signaling	19_GO:0050789 regulation of biological process	-3.6	1.7	3.9	30284	469	1629	44	2.7	0.4	40|104|783|1006|1103|1139|1141|1142|1145|1268|1621|1813|2558|2743|2890|2893|2908|2914|3269|3351|3776|3786|4208|4756|4915|5048|5413|5581|5789|6506|6507|6814|8676|8775|9066|9127|9379|9568|56125|57596|57679|59340|60482|79608	ASIC2|ADARB1|CACNB2|CDH8|CHAT|CHRNA7|CHRNB2|CHRNB3|CHRNE|CNR1|DBH|DRD2|GABRA5|GLRB|GRIA1|GRIA4|NR3C1|GRM4|HRH1|HTR1B|KCNK2|KCNQ3|MEF2C|NEO1|NTRK2|PAFAH1B1|SEPTIN5|PRKCE|PTPRD|SLC1A2|SLC1A3|STXBP3|STX11|NAPA|SYT7|P2RX6|NRXN2|GABBR2|PCDHB11|BEGAIN|ALS2|HRH4|SLC5A7|RIC3	-1.8
GO Biological Processes	GO:0098916	anterograde trans-synaptic signaling	19_GO:0050789 regulation of biological process	-3.6	1.8	3.9	30284	414	1629	40	2.5	0.38	40|104|783|1006|1103|1139|1141|1142|1145|1621|1813|2558|2743|2890|2893|2908|2914|3269|3351|3776|3786|4208|5048|5413|5581|6506|6507|6814|8676|8775|9066|9127|9379|9568|56125|57596|57679|59340|60482|79608	ASIC2|ADARB1|CACNB2|CDH8|CHAT|CHRNA7|CHRNB2|CHRNB3|CHRNE|DBH|DRD2|GABRA5|GLRB|GRIA1|GRIA4|NR3C1|GRM4|HRH1|HTR1B|KCNK2|KCNQ3|MEF2C|PAFAH1B1|SEPTIN5|PRKCE|SLC1A2|SLC1A3|STXBP3|STX11|NAPA|SYT7|P2RX6|NRXN2|GABBR2|PCDHB11|BEGAIN|ALS2|HRH4|SLC5A7|RIC3	-1.8
GO Biological Processes	GO:0007268	chemical synaptic transmission	19_GO:0050789 regulation of biological process	-3.6	1.8	3.9	30284	414	1629	40	2.5	0.38	40|104|783|1006|1103|1139|1141|1142|1145|1621|1813|2558|2743|2890|2893|2908|2914|3269|3351|3776|3786|4208|5048|5413|5581|6506|6507|6814|8676|8775|9066|9127|9379|9568|56125|57596|57679|59340|60482|79608	ASIC2|ADARB1|CACNB2|CDH8|CHAT|CHRNA7|CHRNB2|CHRNB3|CHRNE|DBH|DRD2|GABRA5|GLRB|GRIA1|GRIA4|NR3C1|GRM4|HRH1|HTR1B|KCNK2|KCNQ3|MEF2C|PAFAH1B1|SEPTIN5|PRKCE|SLC1A2|SLC1A3|STXBP3|STX11|NAPA|SYT7|P2RX6|NRXN2|GABBR2|PCDHB11|BEGAIN|ALS2|HRH4|SLC5A7|RIC3	-1.8
WikiPathways	WP1433	Nucleotide binding oligomerization domain NOD pathway		-3.6	4.1	4.7	30284	41	1629	9	0.55	0.18	639|838|841|10392|22861|22900|55655|64127|91662	PRDM1|CASP5|CASP8|NOD1|NLRP1|CARD8|NLRP2|NOD2|NLRP12	-1.8
GO Biological Processes	GO:0010876	lipid localization	19_GO:0051179 localization	-3.6	1.8	3.9	30284	387	1629	38	2.3	0.37	20|301|341|366|857|948|1813|2180|2867|3973|4481|5467|6198|6521|6579|8431|9066|9376|9854|10349|11309|23460|23761|25987|26207|51761|54762|55754|55937|57194|57655|64220|79895|84649|85320|89874|91869|114884	ABCA2|ANXA1|APOC1|AQP9|CAV1|CD36|DRD2|ACSL1|FFAR2|LHCGR|MSR1|PPARD|RPS6KB1|SLC4A1|SLCO1A2|NR0B2|SYT7|SLC22A8|C2CD2L|ABCA10|SLCO2B1|ABCA6|PISD|TSKU|PITPNC1|ATP8A2|GRAMD1C|TMEM30A|APOM|ATP10A|GRAMD1A|STRA6|ATP8B4|DGAT2|ABCC11|SLC25A21|RFT1|OSBPL10	-1.8
GO Biological Processes	GO:0061097	regulation of protein tyrosine kinase activity	19_GO:0050789 regulation of biological process	-3.5	4.5	4.8	30284	33	1629	8	0.49	0.17	2043|5770|11006|54206|80725|122809|146433|353514	EPHA4|PTPN1|LILRB4|ERRFI1|SRCIN1|SOCS4|IL34|LILRA5	-1.8
GO Biological Processes	GO:0045862	positive regulation of proteolysis	19_GO:0048518 positive regulation of biological process	-3.5	2	3.9	30284	294	1629	31	1.9	0.34	578|841|857|1612|2043|2161|2934|4891|5706|5979|6280|7133|7917|8312|9451|9647|10392|10395|10444|22861|22900|23151|26355|26999|56616|57761|90865|91662|122809|152503|641700	BAK1|CASP8|CAV1|DAPK1|EPHA4|F12|GSN|SLC11A2|PSMC6|RET|S100A9|TNFRSF1B|BAG6|AXIN1|EIF2AK3|PPM1F|NOD1|DLC1|ZER1|NLRP1|CARD8|GRAMD4|FAM162A|CYFIP2|DIABLO|TRIB3|IL33|NLRP12|SOCS4|SH3D19|ECSCR	-1.8
GO Biological Processes	GO:0051170	import into nucleus	19_GO:0051179 localization	-3.5	2.6	4.2	30284	122	1629	17	1	0.25	2737|3786|3837|4927|5903|6396|9679|10762|23633|30000|51501|79711|79902|90865|285190|402569|100101267	GLI3|KCNQ3|KPNB1|NUP88|RANBP2|SEC13|FAM53B|NUP50|KPNA6|TNPO2|HIKESHI|IPO4|NUP85|IL33|RGPD4|KPNA7|POM121C	-1.8
GO Biological Processes	GO:0002237	response to molecule of bacterial origin	19_GO:0044419 biological process involved in interspecies interaction between organisms	-3.5	1.9	3.9	30284	361	1629	36	2.2	0.36	623|820|841|941|948|1234|1268|2048|2204|2241|2635|4208|4669|5467|5581|5914|6198|6556|7100|7133|7474|9516|9590|10014|10225|10333|10859|11213|23097|27086|27178|27179|51510|57162|64127|730249	BDKRB1|CAMP|CASP8|CD80|CD36|CCR5|CNR1|EPHB2|FCAR|FER|GBP3|MEF2C|NAGLU|PPARD|PRKCE|RARA|RPS6KB1|SLC11A1|TLR5|TNFRSF1B|WNT5A|LITAF|AKAP12|HDAC5|CD96|TLR6|LILRB1|IRAK3|CDK19|FOXP1|IL37|IL36A|CHMP5|PELI1|NOD2|ACOD1	-1.8
GO Biological Processes	GO:0007167	enzyme-linked receptor protein signaling pathway	19_GO:0050896 response to stimulus	-3.5	1.6	3.8	30284	629	1629	55	3.4	0.45	284|653|920|1795|2043|2046|2048|2050|2241|2246|2268|2534|2887|3416|3977|4313|4593|4690|4774|4909|4915|4920|5293|5618|5770|5789|5801|5979|6662|7043|7046|7474|8425|8874|9365|9372|9451|9788|10603|10718|11122|23122|23294|23769|25791|25987|26037|54206|128954|133396|145957|147409|285220|389658|642658	ANGPT1|BMP5|CD4|DOCK3|EPHA4|EPHA8|EPHB2|EPHB4|FER|FGF1|FGR|FYN|GRB10|IDE|LIFR|MMP2|MUSK|NCK1|NFIA|NTF4|NTRK2|ROR2|PIK3CD|PRLR|PTPN1|PTPRD|PTPRR|RET|SOX9|TGFB3|TGFBR1|WNT5A|LTBP4|ARHGEF7|KL|ZFYVE9|EIF2AK3|MTSS1|SH2B2|NRG3|PTPRT|CLASP2|ANKS1A|FLRT1|NGEF|TSKU|SIPA1L1|ERRFI1|GAB4|IL31RA|NRG4|DSG4|EPHA6|ALKAL1|SCX	-1.8
GO Biological Processes	GO:0019941	modification-dependent protein catabolic process	19_GO:0009987 cellular process	-3.5	1.7	3.8	30284	557	1629	50	3.1	0.43	3093|4669|5193|5527|5687|5689|5706|7726|7917|8139|8312|9730|9810|9820|9928|10254|10393|10425|11059|11060|23053|23072|23194|23510|25978|29945|30009|50613|51271|51510|54476|55175|55658|55666|57162|57534|57626|57724|81545|81790|83737|89853|91782|114088|116138|128866|148066|165324|200845|390999	UBE2K|NAGLU|PEX12|PPP2R5C|PSMA6|PSMB1|PSMC6|TRIM26|BAG6|GAN|AXIN1|DCAF1|RNF40|CUL7|KIF14|STAM2|ANAPC10|ARIH2|WWP1|WWP2|ZSWIM8|HECW1|FBXL7|KCTD2|CHMP2B|ANAPC4|TBX21|UBQLN3|UBAP1|CHMP5|RNF216|KLHL11|RNF126|NPLOC4|PELI1|MIB1|KLHL1|EPG5|FBXO38|RNF170|ITCH|MVB12B|CHMP7|TRIM9|KLHDC3|CHMP4B|ZNRF4|UBXN2A|KCTD6|PRAMEF12	-1.8
GO Biological Processes	GO:0050670	regulation of lymphocyte proliferation	19_GO:0002376 immune system process	-3.5	2.1	4	30284	243	1629	27	1.7	0.32	301|472|941|944|1141|1493|2048|2302|3594|4004|4208|4332|4690|5618|5788|7133|7293|9750|10859|11006|11146|11151|11314|57162|57181|57678|83737	ANXA1|ATM|CD80|TNFSF8|CHRNB2|CTLA4|EPHB2|FOXJ1|IL12RB1|LMO1|MEF2C|MNDA|NCK1|PRLR|PTPRC|TNFRSF1B|TNFRSF4|RIPOR2|LILRB1|LILRB4|GLMN|CORO1A|CD300A|PELI1|SLC39A10|GPAM|ITCH	-1.8
GO Biological Processes	GO:0008283	cell population proliferation	19_GO:0009987 cellular process	-3.5	1.6	3.7	30284	718	1629	61	3.7	0.47	473|578|639|857|983|1018|1813|2246|2268|2534|2625|2627|2737|3020|3142|3516|4208|4771|4774|4781|4948|5048|5080|5467|5788|6556|6662|6935|7046|7293|7474|9788|9837|9839|9928|10312|10425|10859|11151|23367|51208|54206|54331|54798|56848|57096|57162|57448|57678|64285|79400|79621|81704|83737|90865|130497|135228|146433|221927|222484|441478	RERE|BAK1|PRDM1|CAV1|CDK1|CDK3|DRD2|FGF1|FGR|FYN|GATA3|GATA6|GLI3|H3-3A|HLX|RBPJ|MEF2C|NF2|NFIA|NFIB|OCA2|PAFAH1B1|PAX6|PPARD|PTPRC|SLC11A1|SOX9|ZEB1|TGFBR1|TNFRSF4|WNT5A|MTSS1|GINS1|ZEB2|KIF14|TCIRG1|ARIH2|LILRB1|CORO1A|LARP1|CLDN18|ERRFI1|GNG2|DCHS2|SPHK2|RPGRIP1|PELI1|BIRC6|GPAM|RHBDF1|NOX5|RNASEH2B|DOCK8|ITCH|IL33|OSR1|CD109|IL34|BRAT1|LNX2|NRARP	-1.8
GO Biological Processes	GO:0002698	negative regulation of immune effector process	19_GO:0002376 immune system process	-3.5	2.5	4.1	30284	134	1629	18	1.1	0.26	284|301|941|2241|2302|3142|3824|5788|7043|10225|10859|11006|11213|11314|30009|55061|64127|90865	ANGPT1|ANXA1|CD80|FER|FOXJ1|HLX|KLRD1|PTPRC|TGFB3|CD96|LILRB1|LILRB4|IRAK3|CD300A|TBX21|SUSD4|NOD2|IL33	-1.7
GO Biological Processes	GO:0048705	skeletal system morphogenesis	19_GO:0032502 developmental process	-3.5	2.1	4	30284	231	1629	26	1.6	0.31	649|1301|2268|2737|3211|3213|3233|4208|4313|5914|6662|6935|7043|7046|23314|25902|25987|27173|55112|55790|56603|57453|59341|130497|158326|642658	BMP1|COL11A1|FGR|GLI3|HOXB1|HOXB3|HOXD4|MEF2C|MMP2|RARA|SOX9|ZEB1|TGFB3|TGFBR1|SATB2|MTHFD1L|TSKU|SLC39A1|DYNC2I1|CSGALNACT1|CYP26B1|DSCAML1|TRPV4|OSR1|FREM1|SCX	-1.7
GO Biological Processes	GO:0030048	actin filament-based movement	19_GO:0009987 cellular process	-3.5	2.8	4.2	30284	101	1629	15	0.92	0.24	287|783|817|2934|3757|3781|4430|4648|4650|6323|7456|9444|23171|23224|122786	ANK2|CACNB2|CAMK2D|GSN|KCNH2|KCNN2|MYO1B|MYO7B|MYO9B|SCN1A|WIPF1|QKI|GPD1L|SYNE2|FRMD6	-1.7
GO Biological Processes	GO:0070372	regulation of ERK1 and ERK2 cascade	19_GO:0050896 response to stimulus	-3.5	1.9	3.9	30284	296	1629	31	1.9	0.34	116|246|284|846|920|948|1139|1813|2043|2048|2246|2358|5031|5590|5770|5788|5801|9590|10392|54550|59341|64127|81848|91662|140885|154043|200734|341152|387129|389658|399473	ADCYAP1|ALOX15|ANGPT1|CASR|CD4|CD36|CHRNA7|DRD2|EPHA4|EPHB2|FGF1|FPR2|P2RY6|PRKCZ|PTPN1|PTPRC|PTPRR|AKAP12|NOD1|NECAB2|TRPV4|NOD2|SPRY4|NLRP12|SIRPA|CNKSR3|SPRED2|OR2AT4|NPSR1|ALKAL1|SPRED3	-1.7
GO Biological Processes	GO:1901888	regulation of cell junction assembly	19_GO:0050789 regulation of biological process	-3.5	2	3.9	30284	270	1629	29	1.8	0.33	40|857|1141|2039|2048|3987|4208|4593|4915|5566|5770|5789|6615|7474|8861|9148|9379|9647|9844|10395|22899|23077|23122|23769|26999|55209|64218|158038|347730	ASIC2|CAV1|CHRNB2|DMTN|EPHB2|LIMS1|MEF2C|MUSK|NTRK2|PRKACA|PTPN1|PTPRD|SNAI1|WNT5A|LDB1|NEURL1|NRXN2|PPM1F|ELMO1|DLC1|ARHGEF15|MYCBP2|CLASP2|FLRT1|CYFIP2|SETD5|SEMA4A|LINGO2|LRRTM1	-1.7
GO Biological Processes	GO:0036216	cellular response to stem cell factor stimulus	19_GO:0050896 response to stimulus	-3.5	3.6	4.5	30284	51	1629	10	0.61	0.19	2043|2046|2048|2050|2241|4593|4915|4920|5979|285220	EPHA4|EPHA8|EPHB2|EPHB4|FER|MUSK|NTRK2|ROR2|RET|EPHA6	-1.7
GO Biological Processes	GO:0036215	response to stem cell factor	19_GO:0050896 response to stimulus	-3.5	3.6	4.5	30284	51	1629	10	0.61	0.19	2043|2046|2048|2050|2241|4593|4915|4920|5979|285220	EPHA4|EPHA8|EPHB2|EPHB4|FER|MUSK|NTRK2|ROR2|RET|EPHA6	-1.7
GO Biological Processes	GO:0038109	Kit signaling pathway	19_GO:0050896 response to stimulus	-3.5	3.6	4.5	30284	51	1629	10	0.61	0.19	2043|2046|2048|2050|2241|4593|4915|4920|5979|285220	EPHA4|EPHA8|EPHB2|EPHB4|FER|MUSK|NTRK2|ROR2|RET|EPHA6	-1.7
GO Biological Processes	GO:0060041	retina development in camera-type eye	19_GO:0032502 developmental process	-3.5	2.3	4	30284	170	1629	21	1.3	0.28	639|4669|4774|4781|4901|4915|5080|5979|6096|6597|6662|7275|10312|22899|22901|51761|57010|57096|94233|120114|284217	PRDM1|NAGLU|NFIA|NFIB|NRL|NTRK2|PAX6|RET|RORB|SMARCA4|SOX9|TUB|TCIRG1|ARHGEF15|ARSG|ATP8A2|CABP4|RPGRIP1|OPN4|FAT3|LAMA1	-1.7
GO Biological Processes	GO:0062012	regulation of small molecule metabolic process	19_GO:0050789 regulation of biological process	-3.5	1.9	3.9	30284	350	1629	35	2.1	0.36	341|402|653|857|1196|1268|2246|2908|3837|3973|5031|5465|5467|5566|5581|5903|6521|6615|6662|9056|9444|9759|10499|10891|23038|27010|54576|55022|56848|57761|79660|84310|219743|221937|254013	APOC1|ARL2|BMP5|CAV1|CLK2|CNR1|FGF1|NR3C1|KPNB1|LHCGR|P2RY6|PPARA|PPARD|PRKACA|PRKCE|RANBP2|SLC4A1|SNAI1|SOX9|SLC7A7|QKI|HDAC4|NCOA2|PPARGC1A|WDTC1|TPK1|UGT1A8|PID1|SPHK2|TRIB3|PPP1R3B|CHLSN|TYSND1|FOXK1|ETFBKMT	-1.7
GO Biological Processes	GO:0006869	lipid transport	19_GO:0051179 localization	-3.5	1.9	3.9	30284	350	1629	35	2.1	0.36	20|301|341|366|857|948|1813|2180|3973|4481|5467|6198|6521|6579|8431|9066|9376|9854|10349|11309|23460|25987|26207|51761|54762|55754|55937|57194|57655|64220|79895|85320|89874|91869|114884	ABCA2|ANXA1|APOC1|AQP9|CAV1|CD36|DRD2|ACSL1|LHCGR|MSR1|PPARD|RPS6KB1|SLC4A1|SLCO1A2|NR0B2|SYT7|SLC22A8|C2CD2L|ABCA10|SLCO2B1|ABCA6|TSKU|PITPNC1|ATP8A2|GRAMD1C|TMEM30A|APOM|ATP10A|GRAMD1A|STRA6|ATP8B4|ABCC11|SLC25A21|RFT1|OSBPL10	-1.7
GO Biological Processes	GO:0048706	embryonic skeletal system development	19_GO:0032502 developmental process	-3.5	2.5	4.1	30284	135	1629	18	1.1	0.26	1301|2737|3203|3211|3213|3233|6935|7043|7046|7474|10522|23314|25902|27173|55112|57453|130497|642658	COL11A1|GLI3|HOXA6|HOXB1|HOXB3|HOXD4|ZEB1|TGFB3|TGFBR1|WNT5A|DEAF1|SATB2|MTHFD1L|SLC39A1|DYNC2I1|DSCAML1|OSR1|SCX	-1.7
GO Biological Processes	GO:0060065	uterus development	19_GO:0022414 reproductive process	-3.5	5	4.9	30284	26	1629	7	0.43	0.16	1588|2625|3973|7474|54206|64220|80000	CYP19A1|GATA3|LHCGR|WNT5A|ERRFI1|STRA6|GREB1L	-1.7
Reactome Gene Sets	R-HSA-917729	Endosomal Sorting Complex Required For Transport (ESCRT)		-3.5	5	4.9	30284	26	1629	7	0.43	0.16	10254|25978|51271|51510|89853|91782|128866	STAM2|CHMP2B|UBAP1|CHMP5|MVB12B|CHMP7|CHMP4B	-1.7
Reactome Gene Sets	R-HSA-69278	Cell Cycle, Mitotic		-3.5	1.7	3.8	30284	475	1629	44	2.7	0.4	891|983|1778|1781|1870|3020|4927|5048|5424|5425|5566|5687|5689|5706|5903|7278|7514|7846|8317|8338|8349|8655|8815|9663|9837|10000|10381|10393|10540|10762|22981|23122|23194|25978|29945|54107|54801|57551|79902|80152|84962|91782|128866|401541	CCNB1|CDK1|DYNC1H1|DYNC1I2|E2F2|H3-3A|NUP88|PAFAH1B1|POLD1|POLD2|PRKACA|PSMA6|PSMB1|PSMC6|RANBP2|TUBA3C|XPO1|TUBA1A|CDC7|H2AC20|H2BC21|DYNLL1|BANF1|LPIN2|GINS1|AKT3|TUBB3|ANAPC10|DCTN2|NUP50|NINL|CLASP2|FBXL7|CHMP2B|ANAPC4|POLE3|HAUS6|TAOK1|NUP85|CENPT|AJUBA|CHMP7|CHMP4B|CENPP	-1.7
GO Biological Processes	GO:0030003	intracellular monoatomic cation homeostasis	19_GO:0042592 homeostatic process	-3.5	1.8	3.8	30284	433	1629	41	2.5	0.39	287|578|783|817|846|857|1139|1268|1534|1813|2039|2890|3351|4490|4669|4756|4891|4948|6280|6507|6521|6546|6556|6786|7223|7474|10312|23400|51027|55847|56898|57181|57217|59341|79572|84068|84329|169026|201140|252839|344905	ANK2|BAK1|CACNB2|CAMK2D|CASR|CAV1|CHRNA7|CNR1|CYB561|DRD2|DMTN|GRIA1|HTR1B|MT1B|NAGLU|NEO1|SLC11A2|OCA2|S100A9|SLC1A3|SLC4A1|SLC8A1|SLC11A1|STIM1|TRPC4|WNT5A|TCIRG1|ATP13A2|BOLA1|CISD1|BDH2|SLC39A10|TTC7A|TRPV4|ATP13A3|SLC10A7|HVCN1|SLC30A8|DHRS7C|TMEM9|ATP13A5	-1.7
GO Biological Processes	GO:0033032	regulation of myeloid cell apoptotic process	19_GO:0050789 regulation of biological process	-3.4	4.4	4.7	30284	34	1629	8	0.49	0.17	301|1234|2204|3579|3665|4208|5293|64127	ANXA1|CCR5|FCAR|CXCR2|IRF7|MEF2C|PIK3CD|NOD2	-1.7
GO Biological Processes	GO:0007628	adult walking behavior	19_GO:0032501 multicellular organismal process	-3.4	4.4	4.7	30284	34	1629	8	0.49	0.17	1600|1813|2043|2743|6323|57626|57731|81790	DAB1|DRD2|EPHA4|GLRB|SCN1A|KLHL1|SPTBN4|RNF170	-1.7
GO Biological Processes	GO:0002828	regulation of type 2 immune response	19_GO:0002376 immune system process	-3.4	4.4	4.7	30284	34	1629	8	0.49	0.17	301|2625|3142|5590|5914|30009|64127|90865	ANXA1|GATA3|HLX|PRKCZ|RARA|TBX21|NOD2|IL33	-1.7
Canonical Pathways	M177	PID EPHA FWDPATHWAY		-3.4	4.4	4.7	30284	34	1629	8	0.49	0.17	2043|2046|2268|2534|22899|23533|25791|285220	EPHA4|EPHA8|FGR|FYN|ARHGEF15|PIK3R5|NGEF|EPHA6	-1.7
KEGG Pathway	hsa04145	Phagosome		-3.4	2.3	4	30284	159	1629	20	1.2	0.27	528|948|1778|1781|2204|2215|3117|3685|4481|4688|7278|7846|10312|10332|10333|10381|11151|64581|78989|260334	ATP6V1C1|CD36|DYNC1H1|DYNC1I2|FCAR|FCGR3B|HLA-DQA1|ITGAV|MSR1|NCF2|TUBA3C|TUBA1A|TCIRG1|CLEC4M|TLR6|TUBB3|CORO1A|CLEC7A|COLEC11|TUBB8B	-1.7
GO Biological Processes	GO:0030902	hindbrain development	19_GO:0032502 developmental process	-3.4	2.3	4	30284	159	1629	20	1.2	0.27	401|473|653|1496|1600|2048|3211|3213|4192|4669|4781|5080|5362|7846|8861|9928|10395|23017|57626|146057	PHOX2A|RERE|BMP5|CTNNA2|DAB1|EPHB2|HOXB1|HOXB3|MDK|NAGLU|NFIB|PAX6|PLXNA2|TUBA1A|LDB1|KIF14|DLC1|FAIM2|KLHL1|TTBK2	-1.7
GO Biological Processes	GO:0050773	regulation of dendrite development	19_GO:0032502 developmental process	-3.4	2.7	4.2	30284	102	1629	15	0.92	0.24	653|1141|1630|2043|2048|5048|5789|6383|9820|23072|23345|53335|56965|57118|120114	BMP5|CHRNB2|DCC|EPHA4|EPHB2|PAFAH1B1|PTPRD|SDC2|CUL7|HECW1|SYNE1|BCL11A|PARP6|CAMK1D|FAT3	-1.7
GO Biological Processes	GO:0090277	positive regulation of peptide hormone secretion	19_GO:0051179 localization	-3.4	2.6	4.1	30284	113	1629	16	0.98	0.24	116|846|1813|2867|5213|5467|5566|5581|8431|9854|27230|29850|54795|55107|65220|169026	ADCYAP1|CASR|DRD2|FFAR2|PFKM|PPARD|PRKACA|PRKCE|NR0B2|C2CD2L|SERP1|TRPM5|TRPM4|ANO1|NADK|SLC30A8	-1.7
GO Biological Processes	GO:0046637	regulation of alpha-beta T cell differentiation	19_GO:0002376 immune system process	-3.4	3	4.3	30284	81	1629	13	0.8	0.22	301|639|941|2625|2737|3142|3594|3662|5590|5914|11006|30009|257101	ANXA1|PRDM1|CD80|GATA3|GLI3|HLX|IL12RB1|IRF4|PRKCZ|RARA|LILRB4|TBX21|ZNF683	-1.7
Reactome Gene Sets	R-HSA-1852241	Organelle biogenesis and maintenance		-3.4	2	3.9	30284	259	1629	28	1.7	0.32	983|1778|1781|2553|3313|4208|5048|5442|5465|5566|7278|7846|8655|9371|10381|10499|10540|10891|22981|27109|50807|54801|55112|57576|84808|92104|146057|200186	CDK1|DYNC1H1|DYNC1I2|GABPB1|HSPA9|MEF2C|PAFAH1B1|POLRMT|PPARA|PRKACA|TUBA3C|TUBA1A|DYNLL1|KIF3B|TUBB3|NCOA2|DCTN2|PPARGC1A|NINL|DMAC2L|ASAP1|HAUS6|DYNC2I1|KIF17|PERM1|IFT70A|TTBK2|CRTC2	-1.7
GO Biological Processes	GO:0050868	negative regulation of T cell activation	19_GO:0002376 immune system process	-3.4	2.5	4.1	30284	136	1629	18	1.1	0.26	301|941|1493|2302|2737|3142|4192|9306|9750|10859|11006|11146|11314|30009|57162|83737|441478|441864	ANXA1|CD80|CTLA4|FOXJ1|GLI3|HLX|MDK|SOCS6|RIPOR2|LILRB1|LILRB4|GLMN|CD300A|TBX21|PELI1|ITCH|NRARP|TARM1	-1.7
GO Biological Processes	GO:0008544	epidermis development	19_GO:0032502 developmental process	-3.4	1.9	3.8	30284	339	1629	34	2.1	0.35	242|301|1474|2627|3516|3885|3891|4669|4909|5048|5080|5465|5744|6615|6662|6707|7053|7474|8394|8456|8861|23254|25833|56603|64834|84173|125981|135228|140807|147409|170961|337966|353145|643418	ALOX12B|ANXA1|CST6|GATA6|RBPJ|KRT34|KRT85|NAGLU|NTF4|PAFAH1B1|PAX6|PPARA|PTHLH|SNAI1|SOX9|SPRR3|TGM3|WNT5A|PIP5K1A|FOXN1|LDB1|KAZN|POU2F3|CYP26B1|ELOVL1|ELMOD3|ACER1|CD109|KRT72|DSG4|ANKRD24|KRTAP6-1|LCE3E|LIPN	-1.7
WikiPathways	WP706	Sudden infant death syndrome SIDS susceptibility pathways		-3.4	2.3	4	30284	160	1629	20	1.2	0.27	116|401|1103|1139|1141|1390|2625|2908|3757|4208|4915|5566|5575|5979|6507|6657|9734|10522|10891|23171	ADCYAP1|PHOX2A|CHAT|CHRNA7|CHRNB2|CREM|GATA3|NR3C1|KCNH2|MEF2C|NTRK2|PRKACA|PRKAR1B|RET|SLC1A3|SOX2|HDAC9|DEAF1|PPARGC1A|GPD1L	-1.7
GO Biological Processes	GO:0002286	T cell activation involved in immune response	19_GO:0002376 immune system process	-3.4	2.8	4.2	30284	92	1629	14	0.86	0.23	2625|3142|3662|4192|6556|8809|10859|26253|27086|30009|57089|64218|80031|84766	GATA3|HLX|IRF4|MDK|SLC11A1|IL18R1|LILRB1|CLEC4E|FOXP1|TBX21|ENTPD7|SEMA4A|SEMA6D|CRACR2A	-1.7
GO Biological Processes	GO:2000628	regulation of miRNA metabolic process	19_GO:0050789 regulation of biological process	-3.4	2.8	4.2	30284	92	1629	14	0.86	0.23	2309|2625|2627|2908|4781|5080|5465|5467|5914|6597|6662|9444|11006|23053	FOXO3|GATA3|GATA6|NR3C1|NFIB|PAX6|PPARA|PPARD|RARA|SMARCA4|SOX9|QKI|LILRB4|ZSWIM8	-1.7
GO Biological Processes	GO:0042461	photoreceptor cell development	19_GO:0032502 developmental process	-3.4	3.6	4.4	30284	52	1629	10	0.61	0.19	639|4669|4901|4915|5080|6096|57010|57096|92211|167555	PRDM1|NAGLU|NRL|NTRK2|PAX6|RORB|CABP4|RPGRIP1|CDHR1|FAM151B	-1.7
GO Biological Processes	GO:0070663	regulation of leukocyte proliferation	19_GO:0050789 regulation of biological process	-3.4	2	3.9	30284	273	1629	29	1.8	0.33	301|472|941|944|1141|1493|2048|2302|3594|4004|4208|4332|4690|5618|5788|7133|7293|9750|10859|11006|11146|11151|11314|57162|57181|57678|83737|90865|146433	ANXA1|ATM|CD80|TNFSF8|CHRNB2|CTLA4|EPHB2|FOXJ1|IL12RB1|LMO1|MEF2C|MNDA|NCK1|PRLR|PTPRC|TNFRSF1B|TNFRSF4|RIPOR2|LILRB1|LILRB4|GLMN|CORO1A|CD300A|PELI1|SLC39A10|GPAM|ITCH|IL33|IL34	-1.7
Reactome Gene Sets	R-HSA-109582	Hemostasis		-3.4	1.7	3.7	30284	535	1629	48	2.9	0.42	1|152|284|857|948|962|1607|1795|2161|2268|2625|2627|2768|2793|3020|3685|5269|5566|5575|5581|5770|6383|6546|6786|6814|7043|7273|7278|7846|8407|8526|9056|9127|9371|9463|10381|10846|23533|23764|26153|29789|54210|54331|55582|135228|140885|221037|440533	A1BG|ADRA2C|ANGPT1|CAV1|CD36|CD48|DGKB|DOCK3|F12|FGR|GATA3|GATA6|GNA12|GNGT2|H3-3A|ITGAV|SERPINB6|PRKACA|PRKAR1B|PRKCE|PTPN1|SDC2|SLC8A1|STIM1|STXBP3|TGFB3|TTN|TUBA3C|TUBA1A|TAGLN2|DGKE|SLC7A7|P2RX6|KIF3B|PICK1|TUBB3|PDE10A|PIK3R5|MAFF|KIF26A|OLA1|TREM1|GNG2|KIF27|CD109|SIRPA|JMJD1C|PSG8	-1.7
GO Biological Processes	GO:0080135	regulation of cellular response to stress	19_GO:0050896 response to stimulus	-3.4	1.7	3.7	30284	535	1629	48	2.9	0.42	240|472|578|857|948|1788|1813|2043|3776|4690|4756|4862|5610|5770|6595|6597|6615|6873|6883|7917|8110|8193|8464|9451|10000|10097|10392|10474|10494|23514|29761|51347|54891|55031|55658|57162|57551|64127|79621|79913|84919|84962|125476|135112|138151|165324|200734|401720	ALOX5|ATM|BAK1|CAV1|CD36|DNMT3A|DRD2|EPHA4|KCNK2|NCK1|NEO1|NPAS2|EIF2AK2|PTPN1|SMARCA2|SMARCA4|SNAI1|TAF2|TAF12|BAG6|DPF3|DPF1|SUPT3H|EIF2AK3|AKT3|ACTR2|NOD1|TADA3|STK25|SPIDR|USP25|TAOK3|INO80D|USP47|RNF126|PELI1|TAOK1|NOD2|RNASEH2B|ACTR5|PPP1R15B|AJUBA|INO80C|NCOA7|NACC2|UBXN2A|SPRED2|FIGNL2	-1.7
GO Biological Processes	GO:0021781	glial cell fate commitment	19_GO:0032502 developmental process	-3.4	7.2	5.3	30284	13	1629	5	0.31	0.14	4774|4781|5080|6657|6662	NFIA|NFIB|PAX6|SOX2|SOX9	-1.7
GO Biological Processes	GO:0046620	regulation of organ growth	19_GO:0040007 growth	-3.4	2.7	4.1	30284	103	1629	15	0.92	0.24	983|1081|2627|3142|3516|3776|4208|5465|5999|7046|9686|10038|27086|27230|84944	CDK1|CGA|GATA6|HLX|RBPJ|KCNK2|MEF2C|PPARA|RGS4|TGFBR1|VGLL4|PARP2|FOXP1|SERP1|MAEL	-1.7
Reactome Gene Sets	R-HSA-68886	M Phase		-3.4	1.8	3.8	30284	354	1629	35	2.1	0.36	891|983|1778|1781|3020|4927|5048|5566|5687|5689|5706|5903|7278|7514|7846|8338|8349|8655|8815|9663|10381|10393|10540|10762|22981|23122|25978|29945|54801|57551|79902|80152|91782|128866|401541	CCNB1|CDK1|DYNC1H1|DYNC1I2|H3-3A|NUP88|PAFAH1B1|PRKACA|PSMA6|PSMB1|PSMC6|RANBP2|TUBA3C|XPO1|TUBA1A|H2AC20|H2BC21|DYNLL1|BANF1|LPIN2|TUBB3|ANAPC10|DCTN2|NUP50|NINL|CLASP2|CHMP2B|ANAPC4|HAUS6|TAOK1|NUP85|CENPT|CHMP7|CHMP4B|CENPP	-1.7
GO Biological Processes	GO:0032944	regulation of mononuclear cell proliferation	19_GO:0050789 regulation of biological process	-3.4	2	3.9	30284	248	1629	27	1.7	0.32	301|472|941|944|1141|1493|2048|2302|3594|4004|4208|4332|4690|5618|5788|7133|7293|9750|10859|11006|11146|11151|11314|57162|57181|57678|83737	ANXA1|ATM|CD80|TNFSF8|CHRNB2|CTLA4|EPHB2|FOXJ1|IL12RB1|LMO1|MEF2C|MNDA|NCK1|PRLR|PTPRC|TNFRSF1B|TNFRSF4|RIPOR2|LILRB1|LILRB4|GLMN|CORO1A|CD300A|PELI1|SLC39A10|GPAM|ITCH	-1.7
GO Biological Processes	GO:0051250	negative regulation of lymphocyte activation	19_GO:0002376 immune system process	-3.4	2.3	4	30284	173	1629	21	1.3	0.28	301|472|941|1493|2268|2302|2737|3142|4192|4332|9306|9750|10859|11006|11146|11314|30009|57162|83737|441478|441864	ANXA1|ATM|CD80|CTLA4|FGR|FOXJ1|GLI3|HLX|MDK|MNDA|SOCS6|RIPOR2|LILRB1|LILRB4|GLMN|CD300A|TBX21|PELI1|ITCH|NRARP|TARM1	-1.7
GO Biological Processes	GO:0090066	regulation of anatomical structure size	19_GO:0065007 biological regulation	-3.4	1.7	3.7	30284	508	1629	46	2.8	0.41	40|152|246|846|857|1621|1630|2039|2241|2934|3269|3351|4313|4690|4922|5048|5467|5581|5979|6369|6546|6710|7111|7474|9026|10000|11151|23038|23122|23400|23406|26999|53335|54795|56996|57403|57679|57704|57731|59341|79714|80031|80128|80131|81553|256949	ASIC2|ADRA2C|ALOX15|CASR|CAV1|DBH|DCC|DMTN|FER|GSN|HRH1|HTR1B|MMP2|NCK1|NTS|PAFAH1B1|PPARD|PRKCE|RET|CCL24|SLC8A1|SPTB|TMOD1|WNT5A|HIP1R|AKT3|CORO1A|WDTC1|CLASP2|ATP13A2|COTL1|CYFIP2|BCL11A|TRPM4|SLC12A9|RAB22A|ALS2|GBA2|SPTBN4|TRPV4|CCDC51|SEMA6D|TRIM46|LRRC8E|CYRIA|KANK3	-1.7
GO Biological Processes	GO:0071709	membrane assembly	19_GO:0009987 cellular process	-3.4	3.3	4.3	30284	62	1629	11	0.68	0.2	857|2048|5789|8815|9379|25978|51510|91782|93099|128866|165324	CAV1|EPHB2|PTPRD|BANF1|NRXN2|CHMP2B|CHMP5|CHMP7|DMKN|CHMP4B|UBXN2A	-1.7
GO Biological Processes	GO:0002823	negative regulation of adaptive immune response based on somatic recombination of immune receptors built from immunoglobulin superfamily domains	19_GO:0002376 immune system process	-3.4	3.3	4.3	30284	62	1629	11	0.68	0.2	941|2302|3824|5788|9173|10859|11006|30009|55061|64127|90865	CD80|FOXJ1|KLRD1|PTPRC|IL1RL1|LILRB1|LILRB4|TBX21|SUSD4|NOD2|IL33	-1.7
Reactome Gene Sets	R-HSA-9012999	RHO GTPase cycle		-3.4	1.8	3.8	30284	382	1629	37	2.3	0.37	29|399|857|1795|3998|4650|4688|9590|9639|9901|9928|10254|10395|11060|11075|11188|11214|22800|22899|23370|23380|25791|26999|51133|51347|51479|54514|56990|57679|64333|85415|121512|123720|124540|143098|157285|399693	ABR|RHOH|CAV1|DOCK3|LMAN1|MYO9B|NCF2|AKAP12|ARHGEF10|SRGAP3|KIF14|STAM2|DLC1|WWP2|STMN2|NISCH|AKAP13|RRAS2|ARHGEF15|ARHGEF18|SRGAP2|NGEF|CYFIP2|KCTD3|TAOK3|ANKFY1|DDX4|CDC42SE2|ALS2|ARHGAP9|RHPN2|FGD4|WHAMM|MSI2|MPP7|PRAG1|CCDC187	-1.7
GO Biological Processes	GO:0002719	negative regulation of cytokine production involved in immune response	19_GO:0002376 immune system process	-3.4	4.2	4.6	30284	35	1629	8	0.49	0.17	284|7043|10225|10859|11006|11213|30009|64127	ANGPT1|TGFB3|CD96|LILRB1|LILRB4|IRAK3|TBX21|NOD2	-1.6
GO Biological Processes	GO:0051402	neuron apoptotic process	19_GO:0009987 cellular process	-3.4	2.6	4.1	30284	115	1629	16	0.98	0.24	104|284|472|3786|5423|7846|10038|10891|11151|22861|22901|23017|26355|51604|56616|57724	ADARB1|ANGPT1|ATM|KCNQ3|POLB|TUBA1A|PARP2|PPARGC1A|CORO1A|NLRP1|ARSG|FAIM2|FAM162A|PIGT|DIABLO|EPG5	-1.6
GO Biological Processes	GO:0002793	positive regulation of peptide secretion	19_GO:0051179 localization	-3.4	2.6	4.1	30284	115	1629	16	0.98	0.24	116|846|1813|2867|5213|5467|5566|5581|8431|9854|27230|29850|54795|55107|65220|169026	ADCYAP1|CASR|DRD2|FFAR2|PFKM|PPARD|PRKACA|PRKCE|NR0B2|C2CD2L|SERP1|TRPM5|TRPM4|ANO1|NADK|SLC30A8	-1.6
GO Biological Processes	GO:0046883	regulation of hormone secretion	19_GO:0051179 localization	-3.4	2	3.8	30284	262	1629	28	1.7	0.32	111|116|152|240|301|846|1268|1588|1813|2867|5211|5213|5467|5566|5581|8431|9024|9066|9463|9854|10312|27230|29850|54795|55107|65220|131177|169026	ADCY5|ADCYAP1|ADRA2C|ALOX5|ANXA1|CASR|CNR1|CYP19A1|DRD2|FFAR2|PFKL|PFKM|PPARD|PRKACA|PRKCE|NR0B2|BRSK2|SYT7|PICK1|C2CD2L|TCIRG1|SERP1|TRPM5|TRPM4|ANO1|NADK|FAM3D|SLC30A8	-1.6
GO Biological Processes	GO:0043549	regulation of kinase activity	19_GO:0050789 regulation of biological process	-3.3	1.8	3.7	30284	397	1629	38	2.3	0.37	104|116|152|284|920|2043|2048|2246|2268|5618|5770|5788|5899|6546|7474|8312|8861|9088|9647|9770|9928|10114|10333|11006|11122|11213|11314|23533|51347|54206|57679|57761|79092|80725|122809|146433|171024|353514	ADARB1|ADCYAP1|ADRA2C|ANGPT1|CD4|EPHA4|EPHB2|FGF1|FGR|PRLR|PTPN1|PTPRC|RALB|SLC8A1|WNT5A|AXIN1|LDB1|PKMYT1|PPM1F|RASSF2|KIF14|HIPK3|TLR6|LILRB4|PTPRT|IRAK3|CD300A|PIK3R5|TAOK3|ERRFI1|ALS2|TRIB3|CARD14|SRCIN1|SOCS4|IL34|SYNPO2|LILRA5	-1.6
GO Biological Processes	GO:0050714	positive regulation of protein secretion	19_GO:0051179 localization	-3.3	2.4	4	30284	150	1629	19	1.2	0.27	846|945|2867|5213|5467|5566|5581|7043|7273|8431|9854|23400|27230|29850|54795|55107|55691|65220|169026	CASR|CD33|FFAR2|PFKM|PPARD|PRKACA|PRKCE|TGFB3|TTN|NR0B2|C2CD2L|ATP13A2|SERP1|TRPM5|TRPM4|ANO1|FRMD4A|NADK|SLC30A8	-1.6
Reactome Gene Sets	R-HSA-2467813	Separation of Sister Chromatids		-3.3	2.4	4	30284	150	1629	19	1.2	0.27	1778|1781|5048|5687|5689|5706|5903|7278|7514|7846|8655|10381|10393|23122|29945|57551|79902|80152|401541	DYNC1H1|DYNC1I2|PAFAH1B1|PSMA6|PSMB1|PSMC6|RANBP2|TUBA3C|XPO1|TUBA1A|DYNLL1|TUBB3|ANAPC10|CLASP2|ANAPC4|TAOK1|NUP85|CENPT|CENPP	-1.6
GO Biological Processes	GO:0006665	sphingolipid metabolic process	19_GO:0009987 cellular process	-3.3	2.3	3.9	30284	162	1629	20	1.2	0.27	20|242|1390|2525|4669|6482|7903|9334|9514|10400|10558|10690|10825|27163|27293|56848|57704|64834|125981|256435	ABCA2|ALOX12B|CREM|FUT3|NAGLU|ST3GAL1|ST8SIA4|B4GALT5|GAL3ST1|PEMT|SPTLC1|FUT9|NEU3|NAAA|SMPDL3B|SPHK2|GBA2|ELOVL1|ACER1|ST6GALNAC3	-1.6
GO Biological Processes	GO:0048598	embryonic morphogenesis	19_GO:0032502 developmental process	-3.3	1.6	3.6	30284	597	1629	52	3.2	0.44	653|1301|2048|2535|2625|2627|2737|2768|3142|3211|3213|3226|3233|3685|4208|4313|4669|4771|5080|5566|5914|5979|6045|6615|6657|6662|6862|6935|7043|7046|7474|8312|8861|10395|10522|10762|11146|23272|23314|25902|27173|27245|51761|55112|56603|57453|57534|64220|130497|140467|170961|642658	BMP5|COL11A1|EPHB2|FZD2|GATA3|GATA6|GLI3|GNA12|HLX|HOXB1|HOXB3|HOXC10|HOXD4|ITGAV|MEF2C|MMP2|NAGLU|NF2|PAX6|PRKACA|RARA|RET|RNF2|SNAI1|SOX2|SOX9|TBXT|ZEB1|TGFB3|TGFBR1|WNT5A|AXIN1|LDB1|DLC1|DEAF1|NUP50|GLMN|TASOR|SATB2|MTHFD1L|SLC39A1|AHDC1|ATP8A2|DYNC2I1|CYP26B1|DSCAML1|MIB1|STRA6|OSR1|ZNF358|ANKRD24|SCX	-1.6
GO Biological Processes	GO:0014823	response to activity	19_GO:0050896 response to stimulus	-3.3	2.9	4.2	30284	83	1629	13	0.8	0.22	158|983|4313|4656|4772|5467|6935|9365|10014|10891|81790|84808|252995	ADSL|CDK1|MMP2|MYOG|NFATC1|PPARD|ZEB1|KL|HDAC5|PPARGC1A|RNF170|PERM1|FNDC5	-1.6
Canonical Pathways	M16	PID INSULIN PATHWAY		-3.3	3.8	4.4	30284	44	1629	9	0.55	0.18	857|2309|2887|4690|5590|5770|6198|6446|10603	CAV1|FOXO3|GRB10|NCK1|PRKCZ|PTPN1|RPS6KB1|SGK1|SH2B2	-1.6
GO Biological Processes	GO:0010498	proteasomal protein catabolic process	19_GO:0009987 cellular process	-3.3	1.7	3.7	30284	454	1629	42	2.6	0.39	1861|4669|5193|5527|5687|5689|5706|7726|7917|8139|8312|9024|9306|9730|9928|10393|10425|11059|11060|23053|23190|23194|23392|23510|29945|30009|54476|55175|55658|55666|56886|57162|57626|81545|81790|83590|83737|114088|116138|148066|165324|390999	TOR1A|NAGLU|PEX12|PPP2R5C|PSMA6|PSMB1|PSMC6|TRIM26|BAG6|GAN|AXIN1|BRSK2|SOCS6|DCAF1|KIF14|ANAPC10|ARIH2|WWP1|WWP2|ZSWIM8|UBXN4|FBXL7|ECPAS|KCTD2|ANAPC4|TBX21|RNF216|KLHL11|RNF126|NPLOC4|UGGT1|PELI1|KLHL1|FBXO38|RNF170|TMUB1|ITCH|TRIM9|KLHDC3|ZNRF4|UBXN2A|PRAMEF12	-1.6
GO Biological Processes	GO:0098662	inorganic cation transmembrane transport	19_GO:0051179 localization	-3.3	1.6	3.6	30284	686	1629	58	3.6	0.46	40|528|578|783|1139|1234|1813|3313|3685|3739|3744|3757|3758|3772|3776|3781|3786|4891|5788|6323|6507|6523|6533|6538|6539|6540|6546|6556|7223|7781|9127|10050|10312|23017|26251|27109|27133|27173|29850|54795|56996|57181|57582|57685|59283|59341|64078|79400|79714|84329|84502|130497|146802|168507|169026|259232|347741|374291	ASIC2|ATP6V1C1|BAK1|CACNB2|CHRNA7|CCR5|DRD2|HSPA9|ITGAV|KCNA4|KCNA10|KCNH2|KCNJ1|KCNJ15|KCNK2|KCNN2|KCNQ3|SLC11A2|PTPRC|SCN1A|SLC1A3|SLC5A1|SLC6A6|SLC6A11|SLC6A12|SLC6A13|SLC8A1|SLC11A1|TRPC4|SLC30A3|P2RX6|SLC17A4|TCIRG1|FAIM2|KCNG2|DMAC2L|KCNH5|SLC39A1|TRPM5|TRPM4|SLC12A9|SLC39A10|KCNT1|CACHD1|CACNG8|TRPV4|SLC28A3|NOX5|CCDC51|HVCN1|JPH4|OSR1|SLC47A2|PKD1L1|SLC30A8|NALCN|OTOP3|NDUFS7	-1.6
GO Biological Processes	GO:0030217	T cell differentiation	19_GO:0002376 immune system process	-3.3	2.2	3.9	30284	187	1629	22	1.4	0.29	301|399|915|920|944|2625|2737|3142|3662|5293|5788|8456|8809|9580|10312|26253|27086|30009|57089|64218|84766|441478	ANXA1|RHOH|CD3D|CD4|TNFSF8|GATA3|GLI3|HLX|IRF4|PIK3CD|PTPRC|FOXN1|IL18R1|SOX13|TCIRG1|CLEC4E|FOXP1|TBX21|ENTPD7|SEMA4A|CRACR2A|NRARP	-1.6
GO Biological Processes	GO:0071222	cellular response to lipopolysaccharide	19_GO:0044419 biological process involved in interspecies interaction between organisms	-3.3	2.1	3.8	30284	212	1629	24	1.5	0.3	820|941|948|1234|2048|2204|2635|4208|5467|5581|5914|7100|7133|7474|9516|10014|10859|11213|23097|27178|27179|51510|64127|730249	CAMP|CD80|CD36|CCR5|EPHB2|FCAR|GBP3|MEF2C|PPARD|PRKCE|RARA|TLR5|TNFRSF1B|WNT5A|LITAF|HDAC5|LILRB1|IRAK3|CDK19|IL37|IL36A|CHMP5|NOD2|ACOD1	-1.6
Reactome Gene Sets	R-HSA-2565942	Regulation of PLK1 Activity at G2/M Transition		-3.3	3.1	4.2	30284	73	1629	12	0.74	0.21	891|983|1778|1781|5048|5566|7846|8655|10540|22981|54801|84962	CCNB1|CDK1|DYNC1H1|DYNC1I2|PAFAH1B1|PRKACA|TUBA1A|DYNLL1|DCTN2|NINL|HAUS6|AJUBA	-1.6
GO Biological Processes	GO:0061035	regulation of cartilage development	19_GO:0032502 developmental process	-3.3	3.1	4.2	30284	73	1629	12	0.74	0.21	649|2737|4192|5744|5914|6662|7046|7474|8840|51222|81792|642658	BMP1|GLI3|MDK|PTHLH|RARA|SOX9|TGFBR1|WNT5A|CCN4|ZNF219|ADAMTS12|SCX	-1.6
GO Biological Processes	GO:0051238	sequestering of metal ion	19_GO:0051179 localization	-3.3	9.3	5.6	30284	8	1629	4	0.25	0.12	4669|5620|6280|56898	NAGLU|PRM2|S100A9|BDH2	-1.6
GO Biological Processes	GO:0033029	regulation of neutrophil apoptotic process	19_GO:0042592 homeostatic process	-3.3	9.3	5.6	30284	8	1629	4	0.25	0.12	301|2204|3579|5293	ANXA1|FCAR|CXCR2|PIK3CD	-1.6
Reactome Gene Sets	R-HSA-6807878	COPI-mediated anterograde transport		-3.3	2.8	4.1	30284	94	1629	14	0.86	0.23	287|1778|1781|2804|6710|7278|7846|8655|8775|10381|10540|11014|22818|57731	ANK2|DYNC1H1|DYNC1I2|GOLGB1|SPTB|TUBA3C|TUBA1A|DYNLL1|NAPA|TUBB3|DCTN2|KDELR2|COPZ1|SPTBN4	-1.6
GO Biological Processes	GO:0007032	endosome organization	19_GO:0009987 cellular process	-3.3	2.8	4.1	30284	94	1629	14	0.86	0.23	10254|23023|25978|26276|51271|51510|55654|57403|57679|89853|91782|128866|252839|653145	STAM2|TMCC1|CHMP2B|VPS33B|UBAP1|CHMP5|TMEM127|RAB22A|ALS2|MVB12B|CHMP7|CHMP4B|TMEM9|ANXA8	-1.6
GO Biological Processes	GO:1903169	regulation of calcium ion transmembrane transport	19_GO:0051179 localization	-3.3	2.2	3.9	30284	175	1629	21	1.3	0.28	287|578|623|783|817|857|2534|3973|5031|5144|5566|5581|6546|6786|11151|84502|84766|91404|196541|201140|387129	ANK2|BAK1|BDKRB1|CACNB2|CAMK2D|CAV1|FYN|LHCGR|P2RY6|PDE4D|PRKACA|PRKCE|SLC8A1|STIM1|CORO1A|JPH4|CRACR2A|SESTD1|METTL21C|DHRS7C|NPSR1	-1.6
GO Biological Processes	GO:0034504	protein localization to nucleus	19_GO:0051179 localization	-3.3	2.1	3.8	30284	200	1629	23	1.4	0.29	402|1861|2737|3786|3837|4927|5903|6396|6662|7514|9679|10762|23345|23633|30000|51208|51501|79711|79902|90865|285190|402569|100101267	ARL2|TOR1A|GLI3|KCNQ3|KPNB1|NUP88|RANBP2|SEC13|SOX9|XPO1|FAM53B|NUP50|SYNE1|KPNA6|TNPO2|CLDN18|HIKESHI|IPO4|NUP85|IL33|RGPD4|KPNA7|POM121C	-1.6
GO Biological Processes	GO:0006873	intracellular monoatomic ion homeostasis	19_GO:0042592 homeostatic process	-3.3	1.7	3.7	30284	442	1629	41	2.5	0.39	287|578|783|817|846|857|1139|1268|1534|1813|2039|2890|3351|4490|4669|4756|4891|4948|6280|6507|6521|6546|6556|6786|7223|7474|10312|23400|51027|55847|56898|57181|57217|59341|79572|84068|84329|169026|201140|252839|344905	ANK2|BAK1|CACNB2|CAMK2D|CASR|CAV1|CHRNA7|CNR1|CYB561|DRD2|DMTN|GRIA1|HTR1B|MT1B|NAGLU|NEO1|SLC11A2|OCA2|S100A9|SLC1A3|SLC4A1|SLC8A1|SLC11A1|STIM1|TRPC4|WNT5A|TCIRG1|ATP13A2|BOLA1|CISD1|BDH2|SLC39A10|TTC7A|TRPV4|ATP13A3|SLC10A7|HVCN1|SLC30A8|DHRS7C|TMEM9|ATP13A5	-1.6
GO Biological Processes	GO:0071219	cellular response to molecule of bacterial origin	19_GO:0044419 biological process involved in interspecies interaction between organisms	-3.3	2.1	3.8	30284	226	1629	25	1.5	0.3	820|941|948|1234|2048|2204|2635|4208|5467|5581|5914|7100|7133|7474|9516|10014|10333|10859|11213|23097|27178|27179|51510|64127|730249	CAMP|CD80|CD36|CCR5|EPHB2|FCAR|GBP3|MEF2C|PPARD|PRKCE|RARA|TLR5|TNFRSF1B|WNT5A|LITAF|HDAC5|TLR6|LILRB1|IRAK3|CDK19|IL37|IL36A|CHMP5|NOD2|ACOD1	-1.6
GO Biological Processes	GO:0003018	vascular process in circulatory system	19_GO:0032501 multicellular organismal process	-3.3	1.9	3.8	30284	278	1629	29	1.8	0.33	20|40|152|284|846|857|948|1621|3269|3351|3579|4313|4922|5467|6506|6507|6523|6533|6540|6546|9194|9376|9590|9839|11156|11309|54795|55640|59341	ABCA2|ASIC2|ADRA2C|ANGPT1|CASR|CAV1|CD36|DBH|HRH1|HTR1B|CXCR2|MMP2|NTS|PPARD|SLC1A2|SLC1A3|SLC5A1|SLC6A6|SLC6A13|SLC8A1|SLC16A7|SLC22A8|AKAP12|ZEB2|PTP4A3|SLCO2B1|TRPM4|FLVCR2|TRPV4	-1.6
GO Biological Processes	GO:0051606	detection of stimulus	19_GO:0050896 response to stimulus	-3.3	1.6	3.6	30284	674	1629	57	3.5	0.46	40|846|1301|1470|2534|2793|3776|4891|4992|6323|6786|7043|7273|8386|10333|10392|23621|26529|26534|26538|26648|26740|51761|54437|55107|57010|64127|64581|79290|79317|79544|81099|81341|81797|94233|119687|119695|119749|119772|120793|121364|138805|168507|219865|219956|255725|282770|341152|388761|390155|390275|390442|390445|390648|401666|403239|441670	ASIC2|CASR|COL11A1|CST2|FYN|GNGT2|KCNK2|SLC11A2|OR1F1|SCN1A|STIM1|TGFB3|TTN|OR1D5|TLR6|NOD1|BACE1|OR12D2|OR10G2|OR10H2|OR7E24|OR1J2|ATP8A2|SEMA5B|ANO1|CABP4|NOD2|CLEC7A|OR13A1|OR4K5|OR4K1|OR4F17|OR10W1|OR12D3|OPN4|OR51A7|OR52R1|OR4C46|OR52M1|OR56A4|OR10A7|OR13F1|PKD1L1|OR8G5|OR9Q1|OR52B2|OR10AG1|OR2AT4|OR14A2|OR5T1|OR8A1|OR11H4|OR5AU1|OR4F6|OR51A4|OR2T27|OR4M1	-1.6
KEGG Pathway	hsa04371	Apelin signaling pathway		-3.3	2.4	3.9	30284	140	1629	18	1.1	0.26	111|2793|4207|4208|5566|5581|6198|6546|7046|9759|10000|10014|10891|22800|23533|54331|56848|340156	ADCY5|GNGT2|BORCS8-MEF2B|MEF2C|PRKACA|PRKCE|RPS6KB1|SLC8A1|TGFBR1|HDAC4|AKT3|HDAC5|PPARGC1A|RRAS2|PIK3R5|GNG2|SPHK2|MYLK4	-1.6
GO Biological Processes	GO:0002292	T cell differentiation involved in immune response	19_GO:0002376 immune system process	-3.3	3.4	4.3	30284	54	1629	10	0.61	0.19	2625|3142|3662|8809|26253|27086|30009|57089|64218|84766	GATA3|HLX|IRF4|IL18R1|CLEC4E|FOXP1|TBX21|ENTPD7|SEMA4A|CRACR2A	-1.6
GO Biological Processes	GO:0032743	positive regulation of interleukin-2 production	19_GO:0032501 multicellular organismal process	-3.3	4.1	4.5	30284	36	1629	8	0.49	0.17	301|920|941|3662|5144|5788|11146|64581	ANXA1|CD4|CD80|IRF4|PDE4D|PTPRC|GLMN|CLEC7A	-1.6
GO Biological Processes	GO:0030099	myeloid cell differentiation	19_GO:0032502 developmental process	-3.3	1.9	3.7	30284	305	1629	31	1.9	0.34	669|841|920|2038|2039|2124|2625|2908|3313|3516|3662|4208|4286|4669|4891|5048|5293|6521|8840|9173|9444|10312|10320|26276|27086|51510|84148|90865|133396|135228|140685	BPGM|CASP8|CD4|EPB42|DMTN|EVI2B|GATA3|NR3C1|HSPA9|RBPJ|IRF4|MEF2C|MITF|NAGLU|SLC11A2|PAFAH1B1|PIK3CD|SLC4A1|CCN4|IL1RL1|QKI|TCIRG1|IKZF1|VPS33B|FOXP1|CHMP5|KAT8|IL33|IL31RA|CD109|ZBTB46	-1.6
GO Biological Processes	GO:0002709	regulation of T cell mediated immunity	19_GO:0002376 immune system process	-3.3	2.6	4	30284	106	1629	15	0.92	0.24	909|941|2625|3594|3824|5590|5788|7133|8809|10859|11006|30009|54795|64127|81545	CD1A|CD80|GATA3|IL12RB1|KLRD1|PRKCZ|PTPRC|TNFRSF1B|IL18R1|LILRB1|LILRB4|TBX21|TRPM4|NOD2|FBXO38	-1.6
GO Biological Processes	GO:1902894	negative regulation of miRNA transcription	19_GO:0048519 negative regulation of biological process	-3.3	4.6	4.6	30284	28	1629	7	0.43	0.16	2627|4781|5465|5467|5914|6662|11006	GATA6|NFIB|PPARA|PPARD|RARA|SOX9|LILRB4	-1.6
GO Biological Processes	GO:0032689	negative regulation of type II interferon production	19_GO:0048519 negative regulation of biological process	-3.2	3.7	4.4	30284	45	1629	9	0.55	0.18	2625|5914|9173|10225|10859|11006|64127|90865|257101	GATA3|RARA|IL1RL1|CD96|LILRB1|LILRB4|NOD2|IL33|ZNF683	-1.6
GO Biological Processes	GO:0061001	regulation of dendritic spine morphogenesis	19_GO:0032502 developmental process	-3.2	3.7	4.4	30284	45	1629	9	0.55	0.18	2043|2048|5048|5789|8499|25791|26037|26115|80725	EPHA4|EPHB2|PAFAH1B1|PTPRD|PPFIA2|NGEF|SIPA1L1|TANC2|SRCIN1	-1.6
Canonical Pathways	M60	PID NFAT TFPATHWAY		-3.2	3.7	4.4	30284	45	1629	9	0.55	0.18	1493|2625|2635|3662|4772|5770|10320|30009|83737	CTLA4|GATA3|GBP3|IRF4|NFATC1|PTPN1|IKZF1|TBX21|ITCH	-1.6
GO Biological Processes	GO:0006687	glycosphingolipid metabolic process	19_GO:0009987 cellular process	-3.2	3.2	4.2	30284	64	1629	11	0.68	0.2	20|1390|4669|6482|7903|9334|9514|10690|10825|57704|256435	ABCA2|CREM|NAGLU|ST3GAL1|ST8SIA4|B4GALT5|GAL3ST1|FUT9|NEU3|GBA2|ST6GALNAC3	-1.6
GO Biological Processes	GO:0016032	viral process	19_GO:0016032 viral process	-3.2	2	3.7	30284	266	1629	28	1.7	0.32	857|920|941|983|1234|1487|1488|3416|3665|3685|4245|4774|6482|7293|8664|8666|10332|11059|11060|11282|23633|25978|51510|83737|89853|91782|128866|256435	CAV1|CD4|CD80|CDK1|CCR5|CTBP1|CTBP2|IDE|IRF7|ITGAV|MGAT1|NFIA|ST3GAL1|TNFRSF4|EIF3D|EIF3G|CLEC4M|WWP1|WWP2|MGAT4B|KPNA6|CHMP2B|CHMP5|ITCH|MVB12B|CHMP7|CHMP4B|ST6GALNAC3	-1.6
GO Biological Processes	GO:0051924	regulation of calcium ion transport	19_GO:0051179 localization	-3.2	2	3.7	30284	253	1629	27	1.7	0.32	287|578|623|783|817|846|857|920|2534|3973|5031|5144|5566|5581|5999|6546|6786|10859|11027|11151|84502|84766|91404|196541|201140|353514|387129	ANK2|BAK1|BDKRB1|CACNB2|CAMK2D|CASR|CAV1|CD4|FYN|LHCGR|P2RY6|PDE4D|PRKACA|PRKCE|RGS4|SLC8A1|STIM1|LILRB1|LILRA2|CORO1A|JPH4|CRACR2A|SESTD1|METTL21C|DHRS7C|LILRA5|NPSR1	-1.6
GO Biological Processes	GO:0032675	regulation of interleukin-6 production	19_GO:0032501 multicellular organismal process	-3.2	2.2	3.8	30284	177	1629	21	1.3	0.28	948|2302|7474|10333|10392|11006|11027|11213|27178|27179|27202|54093|56848|59341|64127|64581|85480|90865|91662|140885|353514	CD36|FOXJ1|WNT5A|TLR6|NOD1|LILRB4|LILRA2|IRAK3|IL37|IL36A|C5AR2|SETD4|SPHK2|TRPV4|NOD2|CLEC7A|TSLP|IL33|NLRP12|SIRPA|LILRA5	-1.6
GO Biological Processes	GO:0097193	intrinsic apoptotic signaling pathway	19_GO:0050896 response to stimulus	-3.2	2.2	3.8	30284	177	1629	21	1.3	0.28	472|578|1870|5423|5527|7133|7917|9024|9026|9647|10494|10514|10595|22861|22900|54870|55031|56616|57761|84216|84944	ATM|BAK1|E2F2|POLB|PPP2R5C|TNFRSF1B|BAG6|BRSK2|HIP1R|PPM1F|STK25|MYBBP1A|ERN2|NLRP1|CARD8|QRICH1|USP47|DIABLO|TRIB3|TMEM117|MAEL	-1.6
GO Biological Processes	GO:0002720	positive regulation of cytokine production involved in immune response	19_GO:0002376 immune system process	-3.2	2.8	4.1	30284	85	1629	13	0.8	0.22	948|2625|2867|5590|7474|8809|10392|10859|11126|30009|56848|64127|64581	CD36|GATA3|FFAR2|PRKCZ|WNT5A|IL18R1|NOD1|LILRB1|CD160|TBX21|SPHK2|NOD2|CLEC7A	-1.6
GO Biological Processes	GO:0014063	negative regulation of serotonin secretion	19_GO:0051179 localization	-3.2	14	6.2	30284	4	1629	3	0.18	0.11	1268|3351|10859	CNR1|HTR1B|LILRB1	-1.6
GO Biological Processes	GO:0051936	gamma-aminobutyric acid reuptake	19_GO:0051179 localization	-3.2	14	6.2	30284	4	1629	3	0.18	0.11	6538|6539|6540	SLC6A11|SLC6A12|SLC6A13	-1.6
GO Biological Processes	GO:0060486	club cell differentiation	19_GO:0032502 developmental process	-3.2	14	6.2	30284	4	1629	3	0.18	0.11	2627|3516|4781	GATA6|RBPJ|NFIB	-1.6
GO Biological Processes	GO:0051248	negative regulation of protein metabolic process	19_GO:0048519 negative regulation of biological process	-3.2	1.5	3.5	30284	782	1629	64	3.9	0.48	104|857|1139|1612|2039|2043|2048|2534|3685|4690|4915|5144|5269|5273|5329|5581|5590|5610|5770|5774|5788|5914|6546|7917|8312|9444|9451|9647|9770|10114|10643|11006|11122|11213|11314|22900|23077|23367|23400|25904|27074|29761|50859|54206|54464|55022|55031|57761|64359|79853|80011|80725|84074|84919|84962|91662|122809|135112|154043|163255|165324|192669|200734|653145	ADARB1|CAV1|CHRNA7|DAPK1|DMTN|EPHA4|EPHB2|FYN|ITGAV|NCK1|NTRK2|PDE4D|SERPINB6|SERPINB10|PLAUR|PRKCE|PRKCZ|EIF2AK2|PTPN1|PTPN3|PTPRC|RARA|SLC8A1|BAG6|AXIN1|QKI|EIF2AK3|PPM1F|RASSF2|HIPK3|IGF2BP3|LILRB4|PTPRT|IRAK3|CD300A|CARD8|MYCBP2|LARP1|ATP13A2|CNOT10|LAMP3|USP25|SPOCK3|ERRFI1|XRN1|PID1|USP47|TRIB3|NXN|TM4SF20|PSME3IP1|SRCIN1|QRICH2|PPP1R15B|AJUBA|NLRP12|SOCS4|NCOA7|CNKSR3|ZNF540|UBXN2A|AGO3|SP…	-1.6
GO Biological Processes	GO:0042176	regulation of protein catabolic process	19_GO:0050789 regulation of biological process	-3.2	1.8	3.6	30284	375	1629	36	2.2	0.36	20|857|2534|2768|3093|3416|5566|5706|5774|6662|7133|7474|7514|7917|8312|9686|9730|10444|10533|11146|11213|23077|23400|27074|29761|50613|57761|64285|80011|83737|90865|122809|152503|165324|252839|641700	ABCA2|CAV1|FYN|GNA12|UBE2K|IDE|PRKACA|PSMC6|PTPN3|SOX9|TNFRSF1B|WNT5A|XPO1|BAG6|AXIN1|VGLL4|DCAF1|ZER1|ATG7|GLMN|IRAK3|MYCBP2|ATP13A2|LAMP3|USP25|UBQLN3|TRIB3|RHBDF1|PSME3IP1|ITCH|IL33|SOCS4|SH3D19|UBXN2A|TMEM9|ECSCR	-1.6
GO Biological Processes	GO:0005975	carbohydrate metabolic process	19_GO:0009987 cellular process	-3.2	1.7	3.6	30284	445	1629	41	2.5	0.39	669|2525|4938|5211|5213|5257|5315|5465|5467|6518|7903|8972|9140|9334|9365|9526|10690|10825|10891|23038|23171|26100|27087|27230|54206|55062|55790|57704|64377|79586|79660|79690|84649|145173|150223|200186|221927|221937|256435|346606|390637	BPGM|FUT3|OAS1|PFKL|PFKM|PHKB|PKM|PPARA|PPARD|SLC2A5|ST8SIA4|MGAM|ATG12|B4GALT5|KL|MPDU1|FUT9|NEU3|PPARGC1A|WDTC1|GPD1L|WIPI2|B3GAT1|SERP1|ERRFI1|WIPI1|CSGALNACT1|GBA2|CHST8|CHPF|PPP1R3B|GAL3ST4|DGAT2|B3GLCT|YDJC|CRTC2|BRAT1|FOXK1|ST6GALNAC3|MOGAT3|GDPGP1	-1.6
GO Biological Processes	GO:0097306	cellular response to alcohol	19_GO:0050896 response to stimulus	-3.2	2.6	4	30284	107	1629	15	0.92	0.24	111|1788|1813|2309|5031|5080|5581|6446|23367|23514|54331|54464|54762|56848|57655	ADCY5|DNMT3A|DRD2|FOXO3|P2RY6|PAX6|PRKCE|SGK1|LARP1|SPIDR|GNG2|XRN1|GRAMD1C|SPHK2|GRAMD1A	-1.6
GO Biological Processes	GO:1901222	regulation of non-canonical NF-kappaB signal transduction	19_GO:0050896 response to stimulus	-3.2	2.6	4	30284	107	1629	15	0.92	0.24	4306|5610|7726|8809|9516|9770|10392|11156|51564|55655|64127|91662|166655|192669|222487	NR3C2|EIF2AK2|TRIM26|IL18R1|LITAF|RASSF2|NOD1|PTP4A3|HDAC7|NLRP2|NOD2|NLRP12|TRIM60|AGO3|ADGRG3	-1.6
GO Biological Processes	GO:0048704	embryonic skeletal system morphogenesis	19_GO:0032502 developmental process	-3.2	2.7	4	30284	96	1629	14	0.86	0.23	1301|2737|3211|3213|3233|6935|7043|7046|23314|25902|27173|55112|57453|130497	COL11A1|GLI3|HOXB1|HOXB3|HOXD4|ZEB1|TGFB3|TGFBR1|SATB2|MTHFD1L|SLC39A1|DYNC2I1|DSCAML1|OSR1	-1.6
GO Biological Processes	GO:0036006	cellular response to macrophage colony-stimulating factor stimulus	19_GO:0050896 response to stimulus	-3.2	3.4	4.2	30284	55	1629	10	0.61	0.19	2043|2046|2048|2050|2241|4593|4915|4920|5979|285220	EPHA4|EPHA8|EPHB2|EPHB4|FER|MUSK|NTRK2|ROR2|RET|EPHA6	-1.5
GO Biological Processes	GO:0003170	heart valve development	19_GO:0032502 developmental process	-3.2	3	4.1	30284	75	1629	12	0.74	0.21	639|2625|3516|4208|4669|4772|6615|6662|7133|7541|64220|642658	PRDM1|GATA3|RBPJ|MEF2C|NAGLU|NFATC1|SNAI1|SOX9|TNFRSF1B|ZBTB14|STRA6|SCX	-1.5
GO Biological Processes	GO:2000379	positive regulation of reactive oxygen species metabolic process	19_GO:0048518 positive regulation of biological process	-3.2	3	4.1	30284	75	1629	12	0.74	0.21	948|2309|2358|5581|10333|55022|64581|79400|84329|90527|140885|730249	CD36|FOXO3|FPR2|PRKCE|TLR6|PID1|CLEC7A|NOX5|HVCN1|DUOXA1|SIRPA|ACOD1	-1.5
GO Biological Processes	GO:0035239	tube morphogenesis	19_GO:0032502 developmental process	-3.2	1.6	3.5	30284	694	1629	58	3.6	0.46	284|578|639|653|841|846|857|2043|2048|2050|2246|2625|2627|2737|2908|3142|3213|3516|3579|3685|4208|4313|4669|4781|4915|5566|5787|5914|5979|6662|6935|7046|7474|7837|8456|9369|9444|9451|9788|9820|10395|10522|10762|11126|11146|25902|51564|57534|64218|64220|79400|79625|80000|130497|144455|284217|441478|641700	ANGPT1|BAK1|PRDM1|BMP5|CASP8|CASR|CAV1|EPHA4|EPHB2|EPHB4|FGF1|GATA3|GATA6|GLI3|NR3C1|HLX|HOXB3|RBPJ|CXCR2|ITGAV|MEF2C|MMP2|NAGLU|NFIB|NTRK2|PRKACA|PTPRB|RARA|RET|SOX9|ZEB1|TGFBR1|WNT5A|PXDN|FOXN1|NRXN3|QKI|EIF2AK3|MTSS1|CUL7|DLC1|DEAF1|NUP50|CD160|GLMN|MTHFD1L|HDAC7|MIB1|SEMA4A|STRA6|NOX5|NDNF|GREB1L|OSR1|E2F7|LAMA1|NRARP|ECSCR	-1.5
GO Biological Processes	GO:0032868	response to insulin	19_GO:0050896 response to stimulus	-3.2	1.9	3.7	30284	268	1629	28	1.7	0.32	2043|2046|2048|2050|2241|2887|3416|4593|4915|4920|5080|5315|5465|5590|5770|5979|6198|6814|9663|9734|10014|10603|23038|54206|55625|57761|59341|285220	EPHA4|EPHA8|EPHB2|EPHB4|FER|GRB10|IDE|MUSK|NTRK2|ROR2|PAX6|PKM|PPARA|PRKCZ|PTPN1|RET|RPS6KB1|STXBP3|LPIN2|HDAC9|HDAC5|SH2B2|WDTC1|ERRFI1|ZDHHC7|TRIB3|TRPV4|EPHA6	-1.5
GO Biological Processes	GO:0043583	ear development	19_GO:0032502 developmental process	-3.2	2	3.7	30284	229	1629	25	1.5	0.3	653|1301|2043|2048|2535|2558|2625|2737|3516|3776|4669|5048|5298|6657|6662|6935|7043|7474|23192|25987|51761|64220|84173|130497|170961	BMP5|COL11A1|EPHA4|EPHB2|FZD2|GABRA5|GATA3|GLI3|RBPJ|KCNK2|NAGLU|PAFAH1B1|PI4KB|SOX2|SOX9|ZEB1|TGFB3|WNT5A|ATG4B|TSKU|ATP8A2|STRA6|ELMOD3|OSR1|ANKRD24	-1.5
Reactome Gene Sets	R-HSA-162588	Budding and maturation of HIV virion		-3.2	5.3	4.7	30284	21	1629	6	0.37	0.15	25978|51271|51510|89853|91782|128866	CHMP2B|UBAP1|CHMP5|MVB12B|CHMP7|CHMP4B	-1.5
GO Biological Processes	GO:0043162	ubiquitin-dependent protein catabolic process via the multivesicular body sorting pathway	19_GO:0009987 cellular process	-3.2	4	4.4	30284	37	1629	8	0.49	0.17	10254|25978|51271|51510|55658|89853|91782|128866	STAM2|CHMP2B|UBAP1|CHMP5|RNF126|MVB12B|CHMP7|CHMP4B	-1.5
GO Biological Processes	GO:0048261	negative regulation of receptor-mediated endocytosis	19_GO:0051179 localization	-3.2	4	4.4	30284	37	1629	8	0.49	0.17	20|341|3685|10825|54550|88455|124930|347730	ABCA2|APOC1|ITGAV|NEU3|NECAB2|ANKRD13A|ANKRD13B|LRRTM1	-1.5
GO Biological Processes	GO:0042462	eye photoreceptor cell development	19_GO:0032502 developmental process	-3.2	4	4.4	30284	37	1629	8	0.49	0.17	639|4669|4901|4915|5080|6096|57010|57096	PRDM1|NAGLU|NRL|NTRK2|PAX6|RORB|CABP4|RPGRIP1	-1.5
GO Biological Processes	GO:0006874	intracellular calcium ion homeostasis	19_GO:0042592 homeostatic process	-3.2	2.1	3.7	30284	204	1629	23	1.4	0.29	287|578|783|817|846|857|1139|1268|1813|2039|2890|3351|6546|6786|7223|7474|10312|23400|59341|79572|84068|201140|344905	ANK2|BAK1|CACNB2|CAMK2D|CASR|CAV1|CHRNA7|CNR1|DRD2|DMTN|GRIA1|HTR1B|SLC8A1|STIM1|TRPC4|WNT5A|TCIRG1|ATP13A2|TRPV4|ATP13A3|SLC10A7|DHRS7C|ATP13A5	-1.5
GO Biological Processes	GO:0002752	cell surface pattern recognition receptor signaling pathway	19_GO:0044419 biological process involved in interspecies interaction between organisms	-3.2	3.6	4.3	30284	46	1629	9	0.55	0.18	2867|4669|4938|5581|7100|10584|64127|64581|78989	FFAR2|NAGLU|OAS1|PRKCE|TLR5|COLEC10|NOD2|CLEC7A|COLEC11	-1.5
GO Biological Processes	GO:0002701	negative regulation of production of molecular mediator of immune response	19_GO:0002376 immune system process	-3.2	3.6	4.3	30284	46	1629	9	0.55	0.18	284|7043|10225|10859|11006|11213|30009|64127|90865	ANGPT1|TGFB3|CD96|LILRB1|LILRB4|IRAK3|TBX21|NOD2|IL33	-1.5
WikiPathways	WP236	Adipogenesis		-3.2	2.4	3.9	30284	131	1629	17	1	0.25	434|649|2625|2908|3977|4207|4208|5465|5467|5618|5914|9663|10499|10891|55847|56603|57761	ASIP|BMP1|GATA3|NR3C1|LIFR|BORCS8-MEF2B|MEF2C|PPARA|PPARD|PRLR|RARA|LPIN2|NCOA2|PPARGC1A|CISD1|CYP26B1|TRIB3	-1.5
GO Biological Processes	GO:0035270	endocrine system development	19_GO:0032502 developmental process	-3.2	2.4	3.9	30284	131	1629	17	1	0.25	578|653|1081|1813|2625|2627|2908|3213|3516|4192|5080|6657|6662|7046|7474|9451|64220	BAK1|BMP5|CGA|DRD2|GATA3|GATA6|NR3C1|HOXB3|RBPJ|MDK|PAX6|SOX2|SOX9|TGFBR1|WNT5A|EIF2AK3|STRA6	-1.5
GO Biological Processes	GO:0007030	Golgi organization	19_GO:0009987 cellular process	-3.2	2.3	3.8	30284	143	1629	18	1.1	0.26	983|2804|3998|4669|8874|9820|10494|23122|23345|51501|55666|79585|79895|89866|128989|165324|285525|643699	CDK1|GOLGB1|LMAN1|NAGLU|ARHGEF7|CUL7|STK25|CLASP2|SYNE1|HIKESHI|NPLOC4|CORO7|ATP8B4|SEC16B|TANGO2|UBXN2A|YIPF7|GOLGA8N	-1.5
GO Biological Processes	GO:0030216	keratinocyte differentiation	19_GO:0032502 developmental process	-3.2	2.3	3.8	30284	143	1629	18	1.1	0.26	301|3516|3891|5080|6707|7053|7474|8394|8456|23254|25833|56603|125981|140807|147409|337966|353145|643418	ANXA1|RBPJ|KRT85|PAX6|SPRR3|TGM3|WNT5A|PIP5K1A|FOXN1|KAZN|POU2F3|CYP26B1|ACER1|KRT72|DSG4|KRTAP6-1|LCE3E|LIPN	-1.5
GO Biological Processes	GO:0015718	monocarboxylic acid transport	19_GO:0051179 localization	-3.2	2.3	3.8	30284	155	1629	19	1.2	0.27	301|366|846|948|1813|2180|3973|5467|6198|6538|6539|6540|6579|8431|9122|9194|9376|11309|85320	ANXA1|AQP9|CASR|CD36|DRD2|ACSL1|LHCGR|PPARD|RPS6KB1|SLC6A11|SLC6A12|SLC6A13|SLCO1A2|NR0B2|SLC16A4|SLC16A7|SLC22A8|SLCO2B1|ABCC11	-1.5
GO Biological Processes	GO:1903038	negative regulation of leukocyte cell-cell adhesion	19_GO:0048519 negative regulation of biological process	-3.2	2.3	3.8	30284	155	1629	19	1.2	0.27	301|941|1493|2302|2737|3142|4192|5465|9306|9750|10859|11006|11146|11314|30009|57162|83737|441478|441864	ANXA1|CD80|CTLA4|FOXJ1|GLI3|HLX|MDK|PPARA|SOCS6|RIPOR2|LILRB1|LILRB4|GLMN|CD300A|TBX21|PELI1|ITCH|NRARP|TARM1	-1.5
GO Biological Processes	GO:0007507	heart development	19_GO:0032502 developmental process	-3.2	1.6	3.5	30284	578	1629	50	3.1	0.43	287|472|639|653|841|983|1301|2050|2302|2535|2625|2627|2737|3516|3776|4207|4208|4313|4669|4772|5463|5465|5467|5914|6546|6615|6662|6862|7029|7046|7133|7273|7474|7541|8470|9734|10395|10529|11214|22873|23345|57534|63917|64091|64220|64236|80000|113622|130497|642658	ANK2|ATM|PRDM1|BMP5|CASP8|CDK1|COL11A1|EPHB4|FOXJ1|FZD2|GATA3|GATA6|GLI3|RBPJ|KCNK2|BORCS8-MEF2B|MEF2C|MMP2|NAGLU|NFATC1|POU6F1|PPARA|PPARD|RARA|SLC8A1|SNAI1|SOX9|TBXT|TFDP2|TGFBR1|TNFRSF1B|TTN|WNT5A|ZBTB14|SORBS2|HDAC9|DLC1|NEBL|AKAP13|DZIP1|SYNE1|MIB1|GALNT11|POPDC2|STRA6|PDLIM2|GREB1L|ADPRHL1|OSR1|SCX	-1.5
GO Biological Processes	GO:0001573	ganglioside metabolic process	19_GO:0009987 cellular process	-3.2	4.5	4.5	30284	29	1629	7	0.43	0.16	20|4669|6482|7903|9334|10825|256435	ABCA2|NAGLU|ST3GAL1|ST8SIA4|B4GALT5|NEU3|ST6GALNAC3	-1.5
GO Biological Processes	GO:0045806	negative regulation of endocytosis	19_GO:0051179 localization	-3.1	2.9	4	30284	76	1629	12	0.74	0.21	20|341|857|3685|10825|10859|11314|54550|88455|124930|140885|347730	ABCA2|APOC1|CAV1|ITGAV|NEU3|LILRB1|CD300A|NECAB2|ANKRD13A|ANKRD13B|SIRPA|LRRTM1	-1.5
GO Biological Processes	GO:1902893	regulation of miRNA transcription	19_GO:0050789 regulation of biological process	-3.1	2.9	4	30284	76	1629	12	0.74	0.21	2309|2625|2627|2908|4781|5080|5465|5467|5914|6597|6662|11006	FOXO3|GATA3|GATA6|NR3C1|NFIB|PAX6|PPARA|PPARD|RARA|SMARCA4|SOX9|LILRB4	-1.5
GO Biological Processes	GO:0016050	vesicle organization	19_GO:0009987 cellular process	-3.1	1.8	3.6	30284	351	1629	34	2.1	0.35	434|528|857|4599|5048|5537|6396|7109|8676|9066|9482|9632|9892|10254|11151|23023|23400|25978|26276|29091|29916|51271|51479|51510|55654|57403|57679|89781|89853|91782|128866|252839|285525|653145	ASIP|ATP6V1C1|CAV1|MX1|PAFAH1B1|PPP6C|SEC13|TRAPPC10|STX11|SYT7|STX8|SEC24C|SNAP91|STAM2|CORO1A|TMCC1|ATP13A2|CHMP2B|VPS33B|STXBP6|SNX11|UBAP1|ANKFY1|CHMP5|TMEM127|RAB22A|ALS2|HPS4|MVB12B|CHMP7|CHMP4B|TMEM9|YIPF7|ANXA8	-1.5
GO Biological Processes	GO:0043161	proteasome-mediated ubiquitin-dependent protein catabolic process	19_GO:0009987 cellular process	-3.1	1.8	3.6	30284	365	1629	35	2.1	0.36	4669|5193|5527|5687|5689|5706|7726|7917|8139|8312|9730|9928|10393|10425|11059|11060|23053|23194|23510|29945|30009|54476|55175|55658|55666|57162|57626|81545|81790|83737|114088|116138|148066|165324|390999	NAGLU|PEX12|PPP2R5C|PSMA6|PSMB1|PSMC6|TRIM26|BAG6|GAN|AXIN1|DCAF1|KIF14|ANAPC10|ARIH2|WWP1|WWP2|ZSWIM8|FBXL7|KCTD2|ANAPC4|TBX21|RNF216|KLHL11|RNF126|NPLOC4|PELI1|KLHL1|FBXO38|RNF170|ITCH|TRIM9|KLHDC3|ZNRF4|UBXN2A|PRAMEF12	-1.5
Reactome Gene Sets	R-HSA-8953897	Cellular responses to stimuli		-3.1	1.5	3.5	30284	788	1629	64	3.9	0.48	111|472|528|783|1778|1781|1870|2309|2793|3020|3313|3685|4208|4490|4520|4688|4862|4927|5465|5566|5575|5602|5687|5689|5706|5770|5903|6045|6132|6141|6164|6209|6229|7278|7514|7846|8338|8349|8655|9451|9812|9820|10000|10312|10381|10393|10499|10540|10762|10891|27230|29945|51501|54331|55062|55666|57761|59341|79902|84962|116138|153129|192669|200186	ADCY5|ATM|ATP6V1C1|CACNB2|DYNC1H1|DYNC1I2|E2F2|FOXO3|GNGT2|H3-3A|HSPA9|ITGAV|MEF2C|MT1B|MTF1|NCF2|NPAS2|NUP88|PPARA|PRKACA|PRKAR1B|MAPK10|PSMA6|PSMB1|PSMC6|PTPN1|RANBP2|RNF2|RPL8|RPL18|RPL34|RPS15|RPS24|TUBA3C|XPO1|TUBA1A|H2AC20|H2BC21|DYNLL1|EIF2AK3|DELE1|CUL7|AKT3|TCIRG1|TUBB3|ANAPC10|NCOA2|DCTN2|NUP50|PPARGC1A|SERP1|ANAPC4|HIKESHI|GNG2|WIPI1|NPLOC4|TRIB3|TRPV4|NUP85|AJUBA|KLHDC3|SLC38A9|AGO3|C…	-1.5
Reactome Gene Sets	R-HSA-983712	Ion channel transport		-3.1	2.2	3.8	30284	168	1629	20	1.2	0.27	40|528|6446|7223|9635|10110|10312|11059|23400|29850|51761|53826|54795|55107|57194|57578|59341|79895|259232|344905	ASIC2|ATP6V1C1|SGK1|TRPC4|CLCA2|SGK2|TCIRG1|WWP1|ATP13A2|TRPM5|ATP8A2|FXYD6|TRPM4|ANO1|ATP10A|UNC79|TRPV4|ATP8B4|NALCN|ATP13A5	-1.5
GO Biological Processes	GO:1902904	negative regulation of supramolecular fiber organization	19_GO:0048519 negative regulation of biological process	-3.1	2.2	3.8	30284	168	1629	20	1.2	0.27	1496|2039|2934|6710|6904|7111|8874|9026|9463|10395|11075|11151|23122|23370|27124|57551|57731|85415|146057|256949	CTNNA2|DMTN|GSN|SPTB|TBCD|TMOD1|ARHGEF7|HIP1R|PICK1|DLC1|STMN2|CORO1A|CLASP2|ARHGEF18|INPP5J|TAOK1|SPTBN4|RHPN2|TTBK2|KANK3	-1.5
GO Biological Processes	GO:0031023	microtubule organizing center organization	19_GO:0009987 cellular process	-3.1	2.6	3.9	30284	109	1629	15	0.92	0.24	402|983|2302|4957|5048|7846|9371|9639|9851|22873|23122|54801|163786|284403|729440	ARL2|CDK1|FOXJ1|ODF2|PAFAH1B1|TUBA1A|KIF3B|ARHGEF10|KIAA0753|DZIP1|CLASP2|HAUS6|SASS6|WDR62|CCDC61	-1.5
GO Biological Processes	GO:1901655	cellular response to ketone	19_GO:0050896 response to stimulus	-3.1	2.6	3.9	30284	109	1629	15	0.92	0.24	111|2309|2908|5031|5080|5581|6198|6446|23367|54331|54464|56848|64754|196541|730249	ADCY5|FOXO3|NR3C1|P2RY6|PAX6|PRKCE|RPS6KB1|SGK1|LARP1|GNG2|XRN1|SPHK2|SMYD3|METTL21C|ACOD1	-1.5
GO Biological Processes	GO:0007264	small GTPase-mediated signal transduction	19_GO:0050896 response to stimulus	-3.1	1.9	3.6	30284	258	1629	27	1.7	0.32	29|399|1600|1795|2768|4650|5899|5900|8625|8874|9649|9771|9844|9908|10044|11186|11188|22800|23179|23370|25780|51195|54453|57148|64333|81704|283455	ABR|RHOH|DAB1|DOCK3|GNA12|MYO9B|RALB|RALGDS|RFXANK|ARHGEF7|RALGPS1|RAPGEF5|ELMO1|G3BP2|SH2D3C|RASSF1|NISCH|RRAS2|RGL1|ARHGEF18|RASGRP3|RAPGEFL1|RIN2|RALGAPB|ARHGAP9|DOCK8|KSR2	-1.5
GO Biological Processes	GO:0019058	viral life cycle	19_GO:0016032 viral process	-3.1	2.2	3.7	30284	181	1629	21	1.3	0.28	857|920|941|983|1234|1487|1488|3416|3685|4774|7293|10332|11059|11060|23633|25978|51510|83737|89853|91782|128866	CAV1|CD4|CD80|CDK1|CCR5|CTBP1|CTBP2|IDE|ITGAV|NFIA|TNFRSF4|CLEC4M|WWP1|WWP2|KPNA6|CHMP2B|CHMP5|ITCH|MVB12B|CHMP7|CHMP4B	-1.5
Reactome Gene Sets	R-HSA-6811436	COPI-independent Golgi-to-ER retrograde traffic		-3.1	3.6	4.2	30284	47	1629	9	0.55	0.18	1778|1781|5048|7278|7846|8655|10381|10540|56894	DYNC1H1|DYNC1I2|PAFAH1B1|TUBA3C|TUBA1A|DYNLL1|TUBB3|DCTN2|AGPAT3	-1.5
GO Biological Processes	GO:0071763	nuclear membrane organization	19_GO:0009987 cellular process	-3.1	3.6	4.2	30284	47	1629	9	0.55	0.18	983|1861|5048|8815|25978|51510|91782|128866|165324	CDK1|TOR1A|PAFAH1B1|BANF1|CHMP2B|CHMP5|CHMP7|CHMP4B|UBXN2A	-1.5
GO Biological Processes	GO:0010721	negative regulation of cell development	19_GO:0032502 developmental process	-3.1	1.9	3.6	30284	285	1629	29	1.8	0.33	301|714|1493|1600|1630|2048|2302|2737|3142|3313|4192|4771|5080|5744|5914|7474|9444|10859|11006|11025|23405|30009|51208|53335|63976|80031|80128|140685|441478	ANXA1|C1QC|CTLA4|DAB1|DCC|EPHB2|FOXJ1|GLI3|HLX|HSPA9|MDK|NF2|PAX6|PTHLH|RARA|WNT5A|QKI|LILRB1|LILRB4|LILRB3|DICER1|TBX21|CLDN18|BCL11A|PRDM16|SEMA6D|TRIM46|ZBTB46|NRARP	-1.5
GO Biological Processes	GO:0010935	regulation of macrophage cytokine production	19_GO:0002376 immune system process	-3.1	3.9	4.3	30284	38	1629	8	0.49	0.17	948|7043|7474|9516|10392|10859|11213|64127	CD36|TGFB3|WNT5A|LITAF|NOD1|LILRB1|IRAK3|NOD2	-1.5
GO Biological Processes	GO:0051963	regulation of synapse assembly	19_GO:0032502 developmental process	-3.1	2.2	3.7	30284	169	1629	20	1.2	0.27	40|1141|2048|4208|4593|4915|5770|5789|7474|9148|9379|9844|22899|23077|23769|26999|55209|64218|158038|347730	ASIC2|CHRNB2|EPHB2|MEF2C|MUSK|NTRK2|PTPN1|PTPRD|WNT5A|NEURL1|NRXN2|ELMO1|ARHGEF15|MYCBP2|FLRT1|CYFIP2|SETD5|SEMA4A|LINGO2|LRRTM1	-1.5
GO Biological Processes	GO:0006816	calcium ion transport	19_GO:0051179 localization	-3.1	1.9	3.6	30284	272	1629	28	1.7	0.32	287|578|783|846|857|1139|1141|1234|1813|2534|3313|3685|5788|6546|6786|7223|9127|11151|23017|29850|54795|57685|59283|59341|84502|84766|168507|259232	ANK2|BAK1|CACNB2|CASR|CAV1|CHRNA7|CHRNB2|CCR5|DRD2|FYN|HSPA9|ITGAV|PTPRC|SLC8A1|STIM1|TRPC4|P2RX6|CORO1A|FAIM2|TRPM5|TRPM4|CACHD1|CACNG8|TRPV4|JPH4|CRACR2A|PKD1L1|NALCN	-1.5
Reactome Gene Sets	R-HSA-69275	G2/M Transition		-3.1	2.2	3.7	30284	157	1629	19	1.2	0.27	891|983|1778|1781|5048|5566|5687|5689|5706|7278|7514|7846|8655|10381|10540|22981|23194|54801|84962	CCNB1|CDK1|DYNC1H1|DYNC1I2|PAFAH1B1|PRKACA|PSMA6|PSMB1|PSMC6|TUBA3C|XPO1|TUBA1A|DYNLL1|TUBB3|DCTN2|NINL|FBXL7|HAUS6|AJUBA	-1.5
GO Biological Processes	GO:0007626	locomotory behavior	19_GO:0032501 multicellular organismal process	-3.1	2.1	3.7	30284	207	1629	23	1.4	0.29	20|111|1141|1600|1621|1813|2043|2743|4669|4909|5048|5581|6323|7111|7846|10499|56172|57626|57679|57731|81790|347148|347730	ABCA2|ADCY5|CHRNB2|DAB1|DBH|DRD2|EPHA4|GLRB|NAGLU|NTF4|PAFAH1B1|PRKCE|SCN1A|TMOD1|TUBA1A|NCOA2|ANKH|KLHL1|ALS2|SPTBN4|RNF170|QRFP|LRRTM1	-1.5
GO Biological Processes	GO:0032760	positive regulation of tumor necrosis factor production	19_GO:0032501 multicellular organismal process	-3.1	2.5	3.8	30284	110	1629	15	0.92	0.24	943|948|2048|4938|5788|7474|9590|10392|11027|54093|56848|64127|64581|90865|353514	TNFRSF8|CD36|EPHB2|OAS1|PTPRC|WNT5A|AKAP12|NOD1|LILRA2|SETD4|SPHK2|NOD2|CLEC7A|IL33|LILRA5	-1.5
GO Biological Processes	GO:0045637	regulation of myeloid cell differentiation	19_GO:0002376 immune system process	-3.1	2	3.6	30284	220	1629	24	1.5	0.3	714|841|920|1441|2124|2309|3313|3665|4208|4286|4920|5914|8861|9444|9770|10859|11006|11025|26013|27086|51208|63976|140685|146433	C1QC|CASP8|CD4|CSF3R|EVI2B|FOXO3|HSPA9|IRF7|MEF2C|MITF|ROR2|RARA|LDB1|QKI|RASSF2|LILRB1|LILRB4|LILRB3|L3MBTL1|FOXP1|CLDN18|PRDM16|ZBTB46|IL34	-1.5
Reactome Gene Sets	R-HSA-5663202	Diseases of signal transduction by growth factor receptors and second messengers		-3.1	1.8	3.5	30284	354	1629	34	2.1	0.35	891|941|2246|2309|2804|3662|4140|4909|4915|5430|5687|5689|5706|5782|5903|7046|9148|9365|9372|9444|9451|10000|10014|10718|22906|23533|57448|57534|84441|145957|192669|200734|283455|399473	CCNB1|CD80|FGF1|FOXO3|GOLGB1|IRF4|MARK3|NTF4|NTRK2|POLR2A|PSMA6|PSMB1|PSMC6|PTPN12|RANBP2|TGFBR1|NEURL1|KL|ZFYVE9|QKI|EIF2AK3|AKT3|HDAC5|NRG3|TRAK1|PIK3R5|BIRC6|MIB1|MAML2|NRG4|AGO3|SPRED2|KSR2|SPRED3	-1.5
GO Biological Processes	GO:0006672	ceramide metabolic process	19_GO:0009987 cellular process	-3.1	2.6	3.9	30284	99	1629	14	0.86	0.23	20|242|2525|4669|6482|7903|9334|9514|10558|10825|57704|64834|125981|256435	ABCA2|ALOX12B|FUT3|NAGLU|ST3GAL1|ST8SIA4|B4GALT5|GAL3ST1|SPTLC1|NEU3|GBA2|ELOVL1|ACER1|ST6GALNAC3	-1.5
Reactome Gene Sets	R-HSA-9648025	EML4 and NUDC in mitotic spindle formation		-3.1	2.6	3.9	30284	99	1629	14	0.86	0.23	1778|1781|5048|5903|7278|7514|7846|8655|10381|23122|57551|79902|80152|401541	DYNC1H1|DYNC1I2|PAFAH1B1|RANBP2|TUBA3C|XPO1|TUBA1A|DYNLL1|TUBB3|CLASP2|TAOK1|NUP85|CENPT|CENPP	-1.5
WikiPathways	WP5265	Neurogenesis regulation in the olfactory epithelium		-3.1	3.3	4.1	30284	57	1629	10	0.61	0.19	1600|4208|4915|5048|5080|5979|6657|6925|9148|64218	DAB1|MEF2C|NTRK2|PAFAH1B1|PAX6|RET|SOX2|TCF4|NEURL1|SEMA4A	-1.5
GO Biological Processes	GO:0098792	xenophagy	19_GO:0044419 biological process involved in interspecies interaction between organisms	-3.1	8.3	5.2	30284	9	1629	4	0.25	0.12	3964|10392|26100|64127	LGALS8|NOD1|WIPI2|NOD2	-1.5
CORUM	CORUM:643	CtBP core complex		-3.1	8.3	5.2	30284	9	1629	4	0.25	0.12	1487|1488|6935|79813	CTBP1|CTBP2|ZEB1|EHMT1	-1.5
GO Biological Processes	GO:0051126	negative regulation of actin nucleation	19_GO:0048519 negative regulation of biological process	-3.1	8.3	5.2	30284	9	1629	4	0.25	0.12	1496|9026|9463|11151	CTNNA2|HIP1R|PICK1|CORO1A	-1.5
GO Biological Processes	GO:0046645	positive regulation of gamma-delta T cell activation	19_GO:0002376 immune system process	-3.1	8.3	5.2	30284	9	1629	4	0.25	0.12	5788|9580|10859|64127	PTPRC|SOX13|LILRB1|NOD2	-1.5
GO Biological Processes	GO:0032874	positive regulation of stress-activated MAPK cascade	19_GO:0048518 positive regulation of biological process	-3.1	5.1	4.6	30284	22	1629	6	0.37	0.15	5610|10392|10494|51347|57551|64127	EIF2AK2|NOD1|STK25|TAOK3|TAOK1|NOD2	-1.5
GO Biological Processes	GO:0070304	positive regulation of stress-activated protein kinase signaling cascade	19_GO:0048518 positive regulation of biological process	-3.1	5.1	4.6	30284	22	1629	6	0.37	0.15	5610|10392|10494|51347|57551|64127	EIF2AK2|NOD1|STK25|TAOK3|TAOK1|NOD2	-1.5
GO Biological Processes	GO:0048638	regulation of developmental growth	19_GO:0040007 growth	-3.1	1.8	3.6	30284	327	1629	32	2	0.34	983|1081|1630|1813|2627|3142|3516|3776|4208|4593|5048|5465|5467|5999|6198|7046|7474|9686|10038|23077|23122|27086|27230|51761|53335|57678|57699|57731|80031|80128|84944|114804	CDK1|CGA|DCC|DRD2|GATA6|HLX|RBPJ|KCNK2|MEF2C|MUSK|PAFAH1B1|PPARA|PPARD|RGS4|RPS6KB1|TGFBR1|WNT5A|VGLL4|PARP2|MYCBP2|CLASP2|FOXP1|SERP1|ATP8A2|BCL11A|GPAM|CPNE5|SPTBN4|SEMA6D|TRIM46|MAEL|RNF157	-1.5
GO Biological Processes	GO:0009101	glycoprotein biosynthetic process	19_GO:0009987 cellular process	-3.1	1.9	3.6	30284	273	1629	28	1.7	0.32	2525|4245|6482|7903|9334|9514|9526|10690|10724|11282|22906|26035|27087|27230|29880|55568|55790|56886|63917|64377|79586|79690|91869|120071|145173|160335|256435|374907	FUT3|MGAT1|ST3GAL1|ST8SIA4|B4GALT5|GAL3ST1|MPDU1|FUT9|OGA|MGAT4B|TRAK1|GLCE|B3GAT1|SERP1|ALG5|GALNT10|CSGALNACT1|UGGT1|GALNT11|CHST8|CHPF|GAL3ST4|RFT1|LARGE2|B3GLCT|TMTC2|ST6GALNAC3|B3GNT8	-1.5
KEGG Pathway	hsa04740	Olfactory transduction		-3.1	1.7	3.5	30284	453	1629	41	2.5	0.39	157|817|4992|5137|5566|6546|8386|26529|26534|26538|26648|26740|79290|79317|79544|81099|81341|81797|83988|119687|119695|119749|119772|120793|121364|138805|219865|219956|255725|282770|341152|388761|390155|390275|390442|390445|390648|401661|401666|403239|441670	GRK3|CAMK2D|OR1F1|PDE1C|PRKACA|SLC8A1|OR1D5|OR12D2|OR10G2|OR10H2|OR7E24|OR1J2|OR13A1|OR4K5|OR4K1|OR4F17|OR10W1|OR12D3|NCALD|OR51A7|OR52R1|OR4C46|OR52M1|OR56A4|OR10A7|OR13F1|OR8G5|OR9Q1|OR52B2|OR10AG1|OR2AT4|OR14A2|OR5T1|OR8A1|OR11H4|OR5AU1|OR4F6|OR51C1|OR51A4|OR2T27|OR4M1	-1.5
GO Biological Processes	GO:1902107	positive regulation of leukocyte differentiation	19_GO:0002376 immune system process	-3.1	2.1	3.7	30284	195	1629	22	1.4	0.29	301|399|841|920|941|2124|2309|2625|2737|3142|3594|4192|4920|5590|5788|5914|6595|6597|9580|11006|140685|146433	ANXA1|RHOH|CASP8|CD4|CD80|EVI2B|FOXO3|GATA3|GLI3|HLX|IL12RB1|MDK|ROR2|PRKCZ|PTPRC|RARA|SMARCA2|SMARCA4|SOX13|LILRB4|ZBTB46|IL34	-1.5
GO Biological Processes	GO:1903708	positive regulation of hemopoiesis	19_GO:0002376 immune system process	-3.1	2.1	3.7	30284	195	1629	22	1.4	0.29	301|399|841|920|941|2124|2309|2625|2737|3142|3594|4192|4920|5590|5788|5914|6595|6597|9580|11006|140685|146433	ANXA1|RHOH|CASP8|CD4|CD80|EVI2B|FOXO3|GATA3|GLI3|HLX|IL12RB1|MDK|ROR2|PRKCZ|PTPRC|RARA|SMARCA2|SMARCA4|SOX13|LILRB4|ZBTB46|IL34	-1.5
GO Biological Processes	GO:0015812	gamma-aminobutyric acid transport	19_GO:0051179 localization	-3.1	6.2	4.8	30284	15	1629	5	0.31	0.14	6533|6538|6539|6540|7223	SLC6A6|SLC6A11|SLC6A12|SLC6A13|TRPC4	-1.5
GO Biological Processes	GO:0010458	exit from mitosis	19_GO:0009987 cellular process	-3.1	6.2	4.8	30284	15	1629	5	0.31	0.14	4774|4781|23122|91782|128866	NFIA|NFIB|CLASP2|CHMP7|CHMP4B	-1.5
GO Biological Processes	GO:0045063	T-helper 1 cell differentiation	19_GO:0002376 immune system process	-3.1	6.2	4.8	30284	15	1629	5	0.31	0.14	3142|8809|30009|64218|84766	HLX|IL18R1|TBX21|SEMA4A|CRACR2A	-1.5
GO Biological Processes	GO:0045582	positive regulation of T cell differentiation	19_GO:0002376 immune system process	-3.1	2.4	3.8	30284	122	1629	16	0.98	0.24	301|399|941|2309|2625|2737|3142|3594|4192|5590|5788|5914|6595|6597|9580|11006	ANXA1|RHOH|CD80|FOXO3|GATA3|GLI3|HLX|IL12RB1|MDK|PRKCZ|PTPRC|RARA|SMARCA2|SMARCA4|SOX13|LILRB4	-1.5
GO Biological Processes	GO:0044057	regulation of system process	19_GO:0032501 multicellular organismal process	-3.1	1.6	3.4	30284	584	1629	50	3.1	0.43	40|55|152|287|783|817|846|857|1139|1588|1621|1813|2309|2890|3269|3757|3781|4313|4656|4660|5144|5465|5566|5575|5590|5770|5800|5999|6198|6446|6546|6870|7133|9026|9444|9451|9569|9759|10038|10659|23171|23345|23405|27086|54795|57731|59341|64091|66000|387129	ASIC2|ACP3|ADRA2C|ANK2|CACNB2|CAMK2D|CASR|CAV1|CHRNA7|CYP19A1|DBH|DRD2|FOXO3|GRIA1|HRH1|KCNH2|KCNN2|MMP2|MYOG|PPP1R12B|PDE4D|PPARA|PRKACA|PRKAR1B|PRKCZ|PTPN1|PTPRO|RGS4|RPS6KB1|SGK1|SLC8A1|TACR3|TNFRSF1B|HIP1R|QKI|EIF2AK3|GTF2IRD1|HDAC4|PARP2|CELF2|GPD1L|SYNE1|DICER1|FOXP1|TRPM4|SPTBN4|TRPV4|POPDC2|TMEM108|NPSR1	-1.5
Reactome Gene Sets	R-HSA-1640170	Cell Cycle		-3.1	1.6	3.4	30284	584	1629	50	3.1	0.43	472|891|983|1778|1781|1870|3020|4927|5048|5424|5425|5430|5537|5566|5687|5689|5706|5903|7278|7514|7846|8317|8338|8349|8655|8815|9663|9837|10000|10381|10393|10540|10762|22981|23122|23194|23626|25978|29945|51230|54107|54801|57551|79902|80010|80152|84962|91782|128866|401541	ATM|CCNB1|CDK1|DYNC1H1|DYNC1I2|E2F2|H3-3A|NUP88|PAFAH1B1|POLD1|POLD2|POLR2A|PPP6C|PRKACA|PSMA6|PSMB1|PSMC6|RANBP2|TUBA3C|XPO1|TUBA1A|CDC7|H2AC20|H2BC21|DYNLL1|BANF1|LPIN2|GINS1|AKT3|TUBB3|ANAPC10|DCTN2|NUP50|NINL|CLASP2|FBXL7|SPO11|CHMP2B|ANAPC4|PHF20|POLE3|HAUS6|TAOK1|NUP85|RMI1|CENPT|AJUBA|CHMP7|CHMP4B|CENPP	-1.5
GO Biological Processes	GO:0006643	membrane lipid metabolic process	19_GO:0009987 cellular process	-3.1	2.1	3.6	30284	208	1629	23	1.4	0.29	20|242|1390|2525|4669|6482|7903|9334|9514|10400|10558|10690|10825|27163|27293|51604|56848|57704|64834|79690|93183|125981|256435	ABCA2|ALOX12B|CREM|FUT3|NAGLU|ST3GAL1|ST8SIA4|B4GALT5|GAL3ST1|PEMT|SPTLC1|FUT9|NEU3|NAAA|SMPDL3B|PIGT|SPHK2|GBA2|ELOVL1|GAL3ST4|PIGM|ACER1|ST6GALNAC3	-1.5
GO Biological Processes	GO:0051282	regulation of sequestering of calcium ion	19_GO:0042592 homeostatic process	-3.1	2.4	3.8	30284	134	1629	17	1	0.25	287|623|817|1234|1813|3973|5031|5144|5566|5581|5788|6546|11151|84502|196541|201140|387129	ANK2|BDKRB1|CAMK2D|CCR5|DRD2|LHCGR|P2RY6|PDE4D|PRKACA|PRKCE|PTPRC|SLC8A1|CORO1A|JPH4|METTL21C|DHRS7C|NPSR1	-1.5
GO Biological Processes	GO:0030833	regulation of actin filament polymerization	19_GO:0050789 regulation of biological process	-3.1	2.4	3.8	30284	134	1629	17	1	0.25	246|2039|2241|2934|4690|5581|6369|6710|7111|9026|11151|23406|26999|57704|57731|81553|256949	ALOX15|DMTN|FER|GSN|NCK1|PRKCE|CCL24|SPTB|TMOD1|HIP1R|CORO1A|COTL1|CYFIP2|GBA2|SPTBN4|CYRIA|KANK3	-1.5
WikiPathways	WP2533	Glycerophospholipid biosynthetic pathway		-3.1	4.3	4.4	30284	30	1629	7	0.43	0.16	5293|8394|9663|10400|57678|253430|346606	PIK3CD|PIP5K1A|LPIN2|PEMT|GPAM|IPMK|MOGAT3	-1.5
GO Biological Processes	GO:0014888	striated muscle adaptation	19_GO:0032501 multicellular organismal process	-3.1	4.3	4.4	30284	30	1629	7	0.43	0.16	2627|2934|4656|4772|6198|9759|51778	GATA6|GSN|MYOG|NFATC1|RPS6KB1|HDAC4|MYOZ2	-1.5
GO Biological Processes	GO:0032703	negative regulation of interleukin-2 production	19_GO:0048519 negative regulation of biological process	-3.1	4.3	4.4	30284	30	1629	7	0.43	0.16	2625|5566|5788|11006|30009|51564|64127	GATA3|PRKACA|PTPRC|LILRB4|TBX21|HDAC7|NOD2	-1.5
GO Biological Processes	GO:0048515	spermatid differentiation	19_GO:0022414 reproductive process	-3.1	2	3.6	30284	234	1629	25	1.5	0.3	1672|3020|4948|5048|5566|5620|6595|6732|9148|9389|9444|22873|23626|25981|54970|80217|84071|126859|132612|135138|144132|147700|160762|166863|283417	DEFB1|H3-3A|OCA2|PAFAH1B1|PRKACA|PRM2|SMARCA2|SRPK1|NEURL1|SLC22A14|QKI|DZIP1|SPO11|DNAH1|TTC12|CFAP43|ARMC2|AXDND1|ADAD1|PACRG|DNHD1|KLC3|CCDC63|RBM46|DPY19L2	-1.5
GO Biological Processes	GO:0007265	Ras protein signal transduction	19_GO:0050896 response to stimulus	-3	2.9	3.9	30284	78	1629	12	0.74	0.21	5899|5900|8625|9649|9771|9908|11186|22800|23179|25780|51195|283455	RALB|RALGDS|RFXANK|RALGPS1|RAPGEF5|G3BP2|RASSF1|RRAS2|RGL1|RASGRP3|RAPGEFL1|KSR2	-1.4
GO Biological Processes	GO:0043409	negative regulation of MAPK cascade	19_GO:0048519 negative regulation of biological process	-3	2.2	3.7	30284	171	1629	20	1.2	0.27	857|2043|2048|4771|5048|5770|5788|5801|10114|11006|11213|11314|51347|81848|83737|91662|140885|154043|200734|399473	CAV1|EPHA4|EPHB2|NF2|PAFAH1B1|PTPN1|PTPRC|PTPRR|HIPK3|LILRB4|IRAK3|CD300A|TAOK3|SPRY4|ITCH|NLRP12|SIRPA|CNKSR3|SPRED2|SPRED3	-1.4
GO Biological Processes	GO:0090224	regulation of spindle organization	19_GO:0050789 regulation of biological process	-3	3.5	4.1	30284	48	1629	9	0.55	0.18	1778|4733|9750|10615|25978|51510|91782|128866|163786	DYNC1H1|DRG1|RIPOR2|SPAG5|CHMP2B|CHMP5|CHMP7|CHMP4B|SASS6	-1.4
WikiPathways	WP4312	Rett syndrome		-3	3.5	4.1	30284	48	1629	9	0.55	0.18	4208|6323|6595|6597|6925|9568|10014|23224|23314	MEF2C|SCN1A|SMARCA2|SMARCA4|TCF4|GABBR2|HDAC5|SYNE2|SATB2	-1.4
GO Biological Processes	GO:1902117	positive regulation of organelle assembly	19_GO:0048518 positive regulation of biological process	-3	2.7	3.9	30284	89	1629	13	0.8	0.22	1778|5899|6624|9898|9908|10615|10807|22873|50807|55062|79837|117177|163786	DYNC1H1|RALB|FSCN1|UBAP2L|G3BP2|SPAG5|ENTR1|DZIP1|ASAP1|WIPI1|PIP4K2C|RAB3IP|SASS6	-1.4
GO Biological Processes	GO:0042692	muscle cell differentiation	19_GO:0032502 developmental process	-3	1.9	3.5	30284	288	1629	29	1.8	0.33	287|983|2627|3020|4208|4604|4656|4669|4756|5738|5914|6546|6662|7111|7273|8470|9444|10529|11146|11214|23345|30816|51778|64091|64754|84033|84665|85461|113622	ANK2|CDK1|GATA6|H3-3A|MEF2C|MYBPC1|MYOG|NAGLU|NEO1|PTGFRN|RARA|SLC8A1|SOX9|TMOD1|TTN|SORBS2|QKI|NEBL|GLMN|AKAP13|SYNE1|ERVW-1|MYOZ2|POPDC2|SMYD3|OBSCN|MYPN|TANC1|ADPRHL1	-1.4
GO Biological Processes	GO:0045807	positive regulation of endocytosis	19_GO:0051179 localization	-3	2.2	3.7	30284	159	1629	19	1.2	0.27	284|948|1813|1861|2358|5788|6556|7275|7474|9463|10584|23345|51479|57118|57534|64127|64581|78989|140885	ANGPT1|CD36|DRD2|TOR1A|FPR2|PTPRC|SLC11A1|TUB|WNT5A|PICK1|COLEC10|SYNE1|ANKFY1|CAMK1D|MIB1|NOD2|CLEC7A|COLEC11|SIRPA	-1.4
Reactome Gene Sets	R-HSA-453274	Mitotic G2-G2/M phases		-3	2.2	3.7	30284	159	1629	19	1.2	0.27	891|983|1778|1781|5048|5566|5687|5689|5706|7278|7514|7846|8655|10381|10540|22981|23194|54801|84962	CCNB1|CDK1|DYNC1H1|DYNC1I2|PAFAH1B1|PRKACA|PSMA6|PSMB1|PSMC6|TUBA3C|XPO1|TUBA1A|DYNLL1|TUBB3|DCTN2|NINL|FBXL7|HAUS6|AJUBA	-1.4
WikiPathways	WP437	EGF EGFR signaling		-3	2.2	3.7	30284	159	1629	19	1.2	0.27	857|1175|2887|4208|4690|5590|5596|5782|5801|5899|5900|6198|7837|9252|9922|10254|50807|54206|83737	CAV1|AP2S1|GRB10|MEF2C|NCK1|PRKCZ|MAPK4|PTPN12|PTPRR|RALB|RALGDS|RPS6KB1|PXDN|RPS6KA5|IQSEC1|STAM2|ASAP1|ERRFI1|ITCH	-1.4
GO Biological Processes	GO:0048511	rhythmic process	19_GO:0048511 rhythmic process	-3	1.9	3.5	30284	275	1629	28	1.7	0.32	463|983|1081|1390|1813|2309|2620|3973|4192|4313|4669|4783|4862|4915|5465|5602|6096|7043|8431|9967|10499|10514|10533|10891|23077|54551|94233|344758	ZFHX3|CDK1|CGA|CREM|DRD2|FOXO3|GAS2|LHCGR|MDK|MMP2|NAGLU|NFIL3|NPAS2|NTRK2|PPARA|MAPK10|RORB|TGFB3|NR0B2|THRAP3|NCOA2|MYBBP1A|ATG7|PPARGC1A|MYCBP2|MAGEL2|OPN4|GPR149	-1.4
GO Biological Processes	GO:0045216	cell-cell junction organization	19_GO:0009987 cellular process	-3	2.1	3.6	30284	184	1629	21	1.3	0.28	287|402|1006|1016|2043|2048|2241|3987|4771|5800|6624|6904|7043|9788|26285|28513|51208|51564|59341|143098|143162	ANK2|ARL2|CDH8|CDH18|EPHA4|EPHB2|FER|LIMS1|NF2|PTPRO|FSCN1|TBCD|TGFB3|MTSS1|CLDN17|CDH19|CLDN18|HDAC7|TRPV4|MPP7|FRMPD2	-1.4
GO Biological Processes	GO:0055021	regulation of cardiac muscle tissue growth	19_GO:0040007 growth	-3	3	4	30284	68	1629	11	0.68	0.2	983|2627|3516|3776|4208|5465|5999|7046|9686|10038|27086	CDK1|GATA6|RBPJ|KCNK2|MEF2C|PPARA|RGS4|TGFBR1|VGLL4|PARP2|FOXP1	-1.4
GO Biological Processes	GO:0030855	epithelial cell differentiation	19_GO:0032502 developmental process	-3	1.6	3.4	30284	646	1629	54	3.3	0.44	301|639|653|857|983|2241|2302|2535|2625|2627|3516|3884|3885|3891|4208|4440|4771|4781|4909|5048|5080|5144|5618|5800|5914|6662|6707|7053|7111|7474|8394|8407|8456|9788|23254|25833|29842|55625|56603|56898|84173|122786|125981|133396|140807|144455|147409|170961|284217|337966|353145|642658|643418|646817	ANXA1|PRDM1|BMP5|CAV1|CDK1|FER|FOXJ1|FZD2|GATA3|GATA6|RBPJ|KRT33B|KRT34|KRT85|MEF2C|MSI1|NF2|NFIB|NTF4|PAFAH1B1|PAX6|PDE4D|PRLR|PTPRO|RARA|SOX9|SPRR3|TGM3|TMOD1|WNT5A|PIP5K1A|TAGLN2|FOXN1|MTSS1|KAZN|POU2F3|TFCP2L1|ZDHHC7|CYP26B1|BDH2|ELMOD3|FRMD6|ACER1|IL31RA|KRT72|E2F7|DSG4|ANKRD24|LAMA1|KRTAP6-1|LCE3E|SCX|LIPN|SETSIP	-1.4
GO Biological Processes	GO:1904645	response to amyloid-beta	19_GO:0050896 response to stimulus	-3	3.2	4	30284	58	1629	10	0.61	0.19	948|1139|2043|2048|2309|2358|2534|4313|10333|23621	CD36|CHRNA7|EPHA4|EPHB2|FOXO3|FPR2|FYN|MMP2|TLR6|BACE1	-1.4
GO Biological Processes	GO:0098742	cell-cell adhesion via plasma-membrane adhesion molecules	19_GO:0009987 cellular process	-3	1.9	3.5	30284	262	1629	27	1.7	0.32	1006|1016|1600|2196|5789|5979|8763|9499|11122|22854|26285|27255|28513|51208|54798|55714|56107|56125|56140|56145|57453|84665|84962|92211|120114|137970|147409	CDH8|CDH18|DAB1|FAT2|PTPRD|RET|CD164|MYOT|PTPRT|NTNG1|CLDN17|CNTN6|CDH19|CLDN18|DCHS2|TENM3|PCDHGA9|PCDHB11|PCDHA8|PCDHA3|DSCAML1|MYPN|AJUBA|CDHR1|FAT3|UNC5D|DSG4	-1.4
Reactome Gene Sets	R-HSA-446652	Interleukin-1 family signaling		-3	2.5	3.8	30284	112	1629	15	0.92	0.24	240|1326|5687|5689|5706|5782|8809|9173|10392|11213|27178|27179|57162|64127|90865	ALOX5|MAP3K8|PSMA6|PSMB1|PSMC6|PTPN12|IL18R1|IL1RL1|NOD1|IRAK3|IL37|IL36A|PELI1|NOD2|IL33	-1.4
GO Biological Processes	GO:0006913	nucleocytoplasmic transport	19_GO:0051179 localization	-3	1.9	3.6	30284	249	1629	26	1.6	0.31	2733|2737|3313|3786|3837|4927|5566|5903|6209|6396|7514|8312|9679|9887|10762|23293|23633|30000|51501|79711|79902|90865|160419|285190|402569|100101267	GLE1|GLI3|HSPA9|KCNQ3|KPNB1|NUP88|PRKACA|RANBP2|RPS15|SEC13|XPO1|AXIN1|FAM53B|SMG7|NUP50|SMG6|KPNA6|TNPO2|HIKESHI|IPO4|NUP85|IL33|C12orf50|RGPD4|KPNA7|POM121C	-1.4
GO Biological Processes	GO:0034976	response to endoplasmic reticulum stress	19_GO:0050896 response to stimulus	-3	2	3.6	30284	236	1629	25	1.5	0.3	246|578|1861|4690|5610|5706|5770|7917|9024|9451|10392|10595|23190|23392|27230|54870|55666|56886|56965|57761|64127|83590|84216|84919|121506	ALOX15|BAK1|TOR1A|NCK1|EIF2AK2|PSMC6|PTPN1|BAG6|BRSK2|EIF2AK3|NOD1|ERN2|UBXN4|ECPAS|SERP1|QRICH1|NPLOC4|UGGT1|PARP6|TRIB3|NOD2|TMUB1|TMEM117|PPP1R15B|ERP27	-1.4
GO Biological Processes	GO:0006892	post-Golgi vesicle-mediated transport	19_GO:0051179 localization	-3	2.6	3.8	30284	101	1629	14	0.86	0.23	3993|4430|9515|23033|23041|23062|50807|51479|55062|55435|79585|80262|117177|134957	LLGL2|MYO1B|STXBP5L|DOP1A|MON2|GGA2|ASAP1|ANKFY1|WIPI1|AP1AR|CORO7|PHAF1|RAB3IP|STXBP5	-1.4
GO Biological Processes	GO:0046488	phosphatidylinositol metabolic process	19_GO:0009987 cellular process	-3	2.3	3.7	30284	148	1629	18	1.1	0.26	472|3613|3632|5293|5297|5298|8394|8526|9107|23167|23533|27124|51604|57217|79837|93183|253430|283748	ATM|IMPA2|INPP5A|PIK3CD|PI4KA|PI4KB|PIP5K1A|DGKE|MTMR6|EFR3A|PIK3R5|INPP5J|PIGT|TTC7A|PIP4K2C|PIGM|IPMK|PLA2G4D	-1.4
GO Biological Processes	GO:0051169	nuclear transport	19_GO:0051179 localization	-3	1.9	3.5	30284	250	1629	26	1.6	0.31	2733|2737|3313|3786|3837|4927|5566|5903|6209|6396|7514|8312|9679|9887|10762|23293|23633|30000|51501|79711|79902|90865|160419|285190|402569|100101267	GLE1|GLI3|HSPA9|KCNQ3|KPNB1|NUP88|PRKACA|RANBP2|RPS15|SEC13|XPO1|AXIN1|FAM53B|SMG7|NUP50|SMG6|KPNA6|TNPO2|HIKESHI|IPO4|NUP85|IL33|C12orf50|RGPD4|KPNA7|POM121C	-1.4
GO Biological Processes	GO:0045814	negative regulation of gene expression, epigenetic	19_GO:0048519 negative regulation of biological process	-3	2.1	3.6	30284	198	1629	22	1.4	0.29	1788|3020|4591|5252|6595|6597|8338|9734|9759|9869|10014|10951|23272|23318|26013|26147|54107|54514|56916|79813|84148|84944	DNMT3A|H3-3A|TRIM37|PHF1|SMARCA2|SMARCA4|H2AC20|HDAC9|HDAC4|SETDB1|HDAC5|CBX1|TASOR|TUT4|L3MBTL1|PHF19|POLE3|DDX4|SMARCAD1|EHMT1|KAT8|MAEL	-1.4
GO Biological Processes	GO:0032535	regulation of cellular component size	19_GO:0065007 biological regulation	-3	1.8	3.5	30284	359	1629	34	2.1	0.35	246|1630|2039|2241|2934|4690|5048|5581|5979|6369|6710|7111|7474|9026|10000|11151|23038|23122|23400|23406|26999|53335|56996|57403|57679|57704|57731|59341|79714|80031|80128|80131|81553|256949	ALOX15|DCC|DMTN|FER|GSN|NCK1|PAFAH1B1|PRKCE|RET|CCL24|SPTB|TMOD1|WNT5A|HIP1R|AKT3|CORO1A|WDTC1|CLASP2|ATP13A2|COTL1|CYFIP2|BCL11A|SLC12A9|RAB22A|ALS2|GBA2|SPTBN4|TRPV4|CCDC51|SEMA6D|TRIM46|LRRC8E|CYRIA|KANK3	-1.4
GO Biological Processes	GO:0051146	striated muscle cell differentiation	19_GO:0032502 developmental process	-3	2	3.6	30284	224	1629	24	1.5	0.3	983|2627|4208|4604|4656|4669|4756|5738|5914|6546|7111|7273|8470|10529|11214|23345|30816|51778|64091|64754|84033|84665|85461|113622	CDK1|GATA6|MEF2C|MYBPC1|MYOG|NAGLU|NEO1|PTGFRN|RARA|SLC8A1|TMOD1|TTN|SORBS2|NEBL|AKAP13|SYNE1|ERVW-1|MYOZ2|POPDC2|SMYD3|OBSCN|MYPN|TANC1|ADPRHL1	-1.4
Reactome Gene Sets	R-HSA-68877	Mitotic Prometaphase		-3	2.1	3.6	30284	173	1629	20	1.2	0.27	891|983|1778|1781|5048|5566|5903|7278|7514|7846|8655|10381|10540|22981|23122|54801|57551|79902|80152|401541	CCNB1|CDK1|DYNC1H1|DYNC1I2|PAFAH1B1|PRKACA|RANBP2|TUBA3C|XPO1|TUBA1A|DYNLL1|TUBB3|DCTN2|NINL|CLASP2|HAUS6|TAOK1|NUP85|CENPT|CENPP	-1.4
GO Biological Processes	GO:0036323	vascular endothelial growth factor receptor-1 signaling pathway	19_GO:0050896 response to stimulus	-3	3.4	4	30284	49	1629	9	0.55	0.18	2043|2046|2048|2050|4593|4915|4920|5979|285220	EPHA4|EPHA8|EPHB2|EPHB4|MUSK|NTRK2|ROR2|RET|EPHA6	-1.4
GO Biological Processes	GO:0002294	CD4-positive, alpha-beta T cell differentiation involved in immune response	19_GO:0002376 immune system process	-3	3.4	4	30284	49	1629	9	0.55	0.18	2625|3142|3662|8809|27086|30009|57089|64218|84766	GATA3|HLX|IRF4|IL18R1|FOXP1|TBX21|ENTPD7|SEMA4A|CRACR2A	-1.4
GO Biological Processes	GO:0042093	T-helper cell differentiation	19_GO:0002376 immune system process	-3	3.4	4	30284	49	1629	9	0.55	0.18	2625|3142|3662|8809|27086|30009|57089|64218|84766	GATA3|HLX|IRF4|IL18R1|FOXP1|TBX21|ENTPD7|SEMA4A|CRACR2A	-1.4
GO Biological Processes	GO:0045622	regulation of T-helper cell differentiation	19_GO:0002376 immune system process	-3	3.4	4	30284	49	1629	9	0.55	0.18	301|941|2625|3142|3594|3662|5590|5914|30009	ANXA1|CD80|GATA3|HLX|IL12RB1|IRF4|PRKCZ|RARA|TBX21	-1.4
GO Biological Processes	GO:0044091	membrane biogenesis	19_GO:0009987 cellular process	-3	3	3.9	30284	69	1629	11	0.68	0.2	857|2048|5789|8815|9379|25978|51510|91782|93099|128866|165324	CAV1|EPHB2|PTPRD|BANF1|NRXN2|CHMP2B|CHMP5|CHMP7|DMKN|CHMP4B|UBXN2A	-1.4
GO Biological Processes	GO:0021602	cranial nerve morphogenesis	19_GO:0032502 developmental process	-3	4.2	4.2	30284	31	1629	7	0.43	0.16	104|401|1141|2048|2737|3211|3213	ADARB1|PHOX2A|CHRNB2|EPHB2|GLI3|HOXB1|HOXB3	-1.4
GO Biological Processes	GO:0002573	myeloid leukocyte differentiation	19_GO:0032502 developmental process	-3	2.2	3.6	30284	161	1629	19	1.2	0.27	841|920|2625|2908|3516|3662|4286|4669|5048|5293|8840|9173|9444|10312|27086|90865|133396|135228|140685	CASP8|CD4|GATA3|NR3C1|RBPJ|IRF4|MITF|NAGLU|PAFAH1B1|PIK3CD|CCN4|IL1RL1|QKI|TCIRG1|FOXP1|IL33|IL31RA|CD109|ZBTB46	-1.4
GO Biological Processes	GO:0086010	membrane depolarization during action potential	19_GO:0065007 biological regulation	-3	4.8	4.4	30284	23	1629	6	0.37	0.15	287|783|3757|6323|6546|54795	ANK2|CACNB2|KCNH2|SCN1A|SLC8A1|TRPM4	-1.4
GO Biological Processes	GO:2000107	negative regulation of leukocyte apoptotic process	19_GO:0048519 negative regulation of biological process	-3	3.2	3.9	30284	59	1629	10	0.61	0.19	1234|3579|3665|6482|10859|27086|57181|57678|64127|81704	CCR5|CXCR2|IRF7|ST3GAL1|LILRB1|FOXP1|SLC39A10|GPAM|NOD2|DOCK8	-1.4
GO Biological Processes	GO:0036005	response to macrophage colony-stimulating factor	19_GO:0050896 response to stimulus	-3	3.2	3.9	30284	59	1629	10	0.61	0.19	2043|2046|2048|2050|2241|4593|4915|4920|5979|285220	EPHA4|EPHA8|EPHB2|EPHB4|FER|MUSK|NTRK2|ROR2|RET|EPHA6	-1.4
GO Biological Processes	GO:0062014	negative regulation of small molecule metabolic process	19_GO:0048519 negative regulation of biological process	-3	2.4	3.7	30284	125	1629	16	0.98	0.24	341|653|1196|1268|5465|5566|6521|6615|6662|9759|23038|54576|55022|57761|84310|254013	APOC1|BMP5|CLK2|CNR1|PPARA|PRKACA|SLC4A1|SNAI1|SOX9|HDAC4|WDTC1|UGT1A8|PID1|TRIB3|CHLSN|ETFBKMT	-1.4
GO Biological Processes	GO:0032755	positive regulation of interleukin-6 production	19_GO:0032501 multicellular organismal process	-2.9	2.6	3.7	30284	102	1629	14	0.86	0.23	948|7474|10333|10392|11027|27179|54093|56848|59341|64127|64581|85480|90865|353514	CD36|WNT5A|TLR6|NOD1|LILRA2|IL36A|SETD4|SPHK2|TRPV4|NOD2|CLEC7A|TSLP|IL33|LILRA5	-1.4
GO Biological Processes	GO:0043279	response to alkaloid	19_GO:0050896 response to stimulus	-2.9	2.6	3.7	30284	102	1629	14	0.86	0.23	1141|1268|1788|1813|2890|3351|5581|5999|6506|6507|6546|6870|10014|23514	CHRNB2|CNR1|DNMT3A|DRD2|GRIA1|HTR1B|PRKCE|RGS4|SLC1A2|SLC1A3|SLC8A1|TACR3|HDAC5|SPIDR	-1.4
GO Biological Processes	GO:0090659	walking behavior	19_GO:0032501 multicellular organismal process	-2.9	3.7	4.1	30284	40	1629	8	0.49	0.17	1600|1813|2043|2743|6323|57626|57731|81790	DAB1|DRD2|EPHA4|GLRB|SCN1A|KLHL1|SPTBN4|RNF170	-1.4
GO Biological Processes	GO:0018105	peptidyl-serine phosphorylation	19_GO:0009987 cellular process	-2.9	2.8	3.8	30284	80	1629	12	0.74	0.21	472|817|983|4140|5566|5581|5590|6198|7046|9451|10114|146057	ATM|CAMK2D|CDK1|MARK3|PRKACA|PRKCE|PRKCZ|RPS6KB1|TGFBR1|EIF2AK3|HIPK3|TTBK2	-1.4
Reactome Gene Sets	R-HSA-199418	Negative regulation of the PI3K/AKT network		-2.9	2.7	3.8	30284	91	1629	13	0.8	0.22	941|2246|4909|4915|8394|9365|10000|10718|23533|57761|79837|90865|145957	CD80|FGF1|NTF4|NTRK2|PIP5K1A|KL|AKT3|NRG3|PIK3R5|TRIB3|PIP4K2C|IL33|NRG4	-1.4
GO Biological Processes	GO:0034655	nucleobase-containing compound catabolic process	19_GO:0009987 cellular process	-2.9	1.8	3.4	30284	333	1629	32	2	0.34	472|669|2107|3669|3704|4245|4907|5144|5211|5213|5315|6039|6050|9337|9887|9941|9967|10595|10846|22978|23053|23293|23318|23405|25804|25904|54464|57089|79621|154197|192669|221937	ATM|BPGM|ETF1|ISG20|ITPA|MGAT1|NT5E|PDE4D|PFKL|PFKM|PKM|RNASE6|RNH1|CNOT8|SMG7|EXOG|THRAP3|ERN2|PDE10A|NT5C2|ZSWIM8|SMG6|TUT4|DICER1|LSM4|CNOT10|XRN1|ENTPD7|RNASEH2B|PNLDC1|AGO3|FOXK1	-1.4
GO Biological Processes	GO:0018193	peptidyl-amino acid modification	19_GO:0009987 cellular process	-2.9	1.8	3.4	30284	361	1629	34	2.1	0.35	472|817|983|2043|2048|2241|2268|2534|2653|4140|5566|5581|5590|5618|5903|6198|6280|7046|7917|9451|9734|9759|10114|23400|26276|51564|53335|54795|55625|63917|79813|146057|196541|285381	ATM|CAMK2D|CDK1|EPHA4|EPHB2|FER|FGR|FYN|GCSH|MARK3|PRKACA|PRKCE|PRKCZ|PRLR|RANBP2|RPS6KB1|S100A9|TGFBR1|BAG6|EIF2AK3|HDAC9|HDAC4|HIPK3|ATP13A2|VPS33B|HDAC7|BCL11A|TRPM4|ZDHHC7|GALNT11|EHMT1|TTBK2|METTL21C|DPH3	-1.4
GO Biological Processes	GO:0010817	regulation of hormone levels	19_GO:0065007 biological regulation	-2.9	1.6	3.3	30284	548	1629	47	2.9	0.41	111|116|125|152|240|301|653|846|1081|1268|1577|1588|1813|2625|2867|2908|3416|3973|4669|5211|5213|5467|5566|5581|6814|8425|8431|9024|9066|9159|9463|9854|10050|10312|27230|29850|54576|54795|55107|56603|59341|64377|65220|84649|90527|131177|169026	ADCY5|ADCYAP1|ADH1B|ADRA2C|ALOX5|ANXA1|BMP5|CASR|CGA|CNR1|CYP3A5|CYP19A1|DRD2|GATA3|FFAR2|NR3C1|IDE|LHCGR|NAGLU|PFKL|PFKM|PPARD|PRKACA|PRKCE|STXBP3|LTBP4|NR0B2|BRSK2|SYT7|PCSK7|PICK1|C2CD2L|SLC17A4|TCIRG1|SERP1|TRPM5|UGT1A8|TRPM4|ANO1|CYP26B1|TRPV4|CHST8|NADK|DGAT2|DUOXA1|FAM3D|SLC30A8	-1.4
GO Biological Processes	GO:0015698	inorganic anion transport	19_GO:0051179 localization	-2.9	2.2	3.6	30284	162	1629	19	1.2	0.27	846|2558|2743|3776|4948|5031|5349|6507|6521|6556|9376|9635|10050|26285|53405|55107|56172|56996|284129	CASR|GABRA5|GLRB|KCNK2|OCA2|P2RY6|FXYD3|SLC1A3|SLC4A1|SLC11A1|SLC22A8|CLCA2|SLC17A4|CLDN17|CLIC5|ANO1|ANKH|SLC12A9|SLC26A11	-1.4
GO Biological Processes	GO:1903557	positive regulation of tumor necrosis factor superfamily cytokine production	19_GO:0032501 multicellular organismal process	-2.9	2.4	3.7	30284	114	1629	15	0.92	0.24	943|948|2048|4938|5788|7474|9590|10392|11027|54093|56848|64127|64581|90865|353514	TNFRSF8|CD36|EPHB2|OAS1|PTPRC|WNT5A|AKAP12|NOD1|LILRA2|SETD4|SPHK2|NOD2|CLEC7A|IL33|LILRA5	-1.4
GO Biological Processes	GO:0061098	positive regulation of protein tyrosine kinase activity	19_GO:0048518 positive regulation of biological process	-2.9	5.8	4.6	30284	16	1629	5	0.31	0.14	2043|5770|80725|146433|353514	EPHA4|PTPN1|SRCIN1|IL34|LILRA5	-1.4
GO Biological Processes	GO:0031665	negative regulation of lipopolysaccharide-mediated signaling pathway	19_GO:0044419 biological process involved in interspecies interaction between organisms	-2.9	5.8	4.6	30284	16	1629	5	0.31	0.14	11027|22900|117285|140885|730249	LILRA2|CARD8|DEFB118|SIRPA|ACOD1	-1.4
GO Biological Processes	GO:0007286	spermatid development	19_GO:0022414 reproductive process	-2.9	2	3.5	30284	226	1629	24	1.5	0.3	1672|3020|4948|5048|5566|5620|6595|6732|9148|9389|9444|22873|23626|25981|54970|80217|84071|126859|132612|135138|144132|147700|160762|283417	DEFB1|H3-3A|OCA2|PAFAH1B1|PRKACA|PRM2|SMARCA2|SRPK1|NEURL1|SLC22A14|QKI|DZIP1|SPO11|DNAH1|TTC12|CFAP43|ARMC2|AXDND1|ADAD1|PACRG|DNHD1|KLC3|CCDC63|DPY19L2	-1.4
GO Biological Processes	GO:0055082	intracellular chemical homeostasis	19_GO:0042592 homeostatic process	-2.9	1.6	3.3	30284	593	1629	50	3.1	0.43	20|287|578|783|817|846|857|1139|1268|1534|1813|2039|2309|2890|3351|4490|4669|4756|4891|4948|5080|5566|6280|6507|6521|6546|6556|6786|6814|7223|7474|10312|10891|23038|23400|51027|55847|56898|57181|57217|59341|79572|84068|84329|84649|169026|201140|221937|252839|344905	ABCA2|ANK2|BAK1|CACNB2|CAMK2D|CASR|CAV1|CHRNA7|CNR1|CYB561|DRD2|DMTN|FOXO3|GRIA1|HTR1B|MT1B|NAGLU|NEO1|SLC11A2|OCA2|PAX6|PRKACA|S100A9|SLC1A3|SLC4A1|SLC8A1|SLC11A1|STIM1|STXBP3|TRPC4|WNT5A|TCIRG1|PPARGC1A|WDTC1|ATP13A2|BOLA1|CISD1|BDH2|SLC39A10|TTC7A|TRPV4|ATP13A3|SLC10A7|HVCN1|DGAT2|SLC30A8|DHRS7C|FOXK1|TMEM9|ATP13A5	-1.4
KEGG Pathway	hsa00564	Glycerophospholipid metabolism		-2.9	2.5	3.7	30284	103	1629	14	0.86	0.23	1103|1607|8526|9663|10400|23171|23761|54947|54979|56894|56895|57678|154141|283748	CHAT|DGKB|DGKE|LPIN2|PEMT|GPD1L|PISD|LPCAT2|PLAAT2|AGPAT3|AGPAT4|GPAM|MBOAT1|PLA2G4D	-1.3
GO Biological Processes	GO:0080171	lytic vacuole organization	19_GO:0009987 cellular process	-2.9	2.5	3.7	30284	103	1629	14	0.86	0.23	4669|4948|5298|9066|10312|11151|22901|25978|26276|51510|89781|91782|128866|252839	NAGLU|OCA2|PI4KB|SYT7|TCIRG1|CORO1A|ARSG|CHMP2B|VPS33B|CHMP5|HPS4|CHMP7|CHMP4B|TMEM9	-1.3
GO Biological Processes	GO:0007040	lysosome organization	19_GO:0009987 cellular process	-2.9	2.5	3.7	30284	103	1629	14	0.86	0.23	4669|4948|5298|9066|10312|11151|22901|25978|26276|51510|89781|91782|128866|252839	NAGLU|OCA2|PI4KB|SYT7|TCIRG1|CORO1A|ARSG|CHMP2B|VPS33B|CHMP5|HPS4|CHMP7|CHMP4B|TMEM9	-1.3
GO Biological Processes	GO:0035790	platelet-derived growth factor receptor-alpha signaling pathway	19_GO:0050896 response to stimulus	-2.9	3.3	4	30284	50	1629	9	0.55	0.18	2043|2046|2048|2050|4593|4915|4920|5979|285220	EPHA4|EPHA8|EPHB2|EPHB4|MUSK|NTRK2|ROR2|RET|EPHA6	-1.3
GO Biological Processes	GO:0002293	alpha-beta T cell differentiation involved in immune response	19_GO:0002376 immune system process	-2.9	3.3	4	30284	50	1629	9	0.55	0.18	2625|3142|3662|8809|27086|30009|57089|64218|84766	GATA3|HLX|IRF4|IL18R1|FOXP1|TBX21|ENTPD7|SEMA4A|CRACR2A	-1.3
GO Biological Processes	GO:0002287	alpha-beta T cell activation involved in immune response	19_GO:0002376 immune system process	-2.9	3.3	4	30284	50	1629	9	0.55	0.18	2625|3142|3662|8809|27086|30009|57089|64218|84766	GATA3|HLX|IRF4|IL18R1|FOXP1|TBX21|ENTPD7|SEMA4A|CRACR2A	-1.3
Reactome Gene Sets	R-HSA-380259	Loss of Nlp from mitotic centrosomes		-2.9	3.1	3.9	30284	60	1629	10	0.61	0.19	983|1778|1781|5048|5566|7846|8655|10540|22981|54801	CDK1|DYNC1H1|DYNC1I2|PAFAH1B1|PRKACA|TUBA1A|DYNLL1|DCTN2|NINL|HAUS6	-1.3
Reactome Gene Sets	R-HSA-380284	Loss of proteins required for interphase microtubule organization from the centrosome		-2.9	3.1	3.9	30284	60	1629	10	0.61	0.19	983|1778|1781|5048|5566|7846|8655|10540|22981|54801	CDK1|DYNC1H1|DYNC1I2|PAFAH1B1|PRKACA|TUBA1A|DYNLL1|DCTN2|NINL|HAUS6	-1.3
GO Biological Processes	GO:0016358	dendrite development	19_GO:0032502 developmental process	-2.9	2.4	3.7	30284	115	1629	15	0.92	0.24	473|1139|1496|1600|2048|2534|4891|6383|9922|22906|23380|23769|57626|120114|221692	RERE|CHRNA7|CTNNA2|DAB1|EPHB2|FYN|SLC11A2|SDC2|IQSEC1|TRAK1|SRGAP2|FLRT1|KLHL1|FAT3|PHACTR1	-1.3
Reactome Gene Sets	R-HSA-5358351	Signaling by Hedgehog		-2.9	2.4	3.7	30284	115	1629	15	0.92	0.24	111|2121|2622|2737|5566|5575|5687|5689|5706|7278|7846|10381|22873|23432|84455	ADCY5|EVC|GAS8|GLI3|PRKACA|PRKAR1B|PSMA6|PSMB1|PSMC6|TUBA3C|TUBA1A|TUBB3|DZIP1|GPR161|EFCAB7	-1.3
GO Biological Processes	GO:0031348	negative regulation of defense response	19_GO:0048519 negative regulation of biological process	-2.9	1.8	3.4	30284	308	1629	30	1.8	0.33	240|1588|1813|2268|2358|2534|2625|3824|4192|4907|4938|5465|5467|5788|7133|8815|9140|10225|10859|11213|22978|27293|55061|64127|83737|89790|90865|91662|140885|730249	ALOX5|CYP19A1|DRD2|FGR|FPR2|FYN|GATA3|KLRD1|MDK|NT5E|OAS1|PPARA|PPARD|PTPRC|TNFRSF1B|BANF1|ATG12|CD96|LILRB1|IRAK3|NT5C2|SMPDL3B|SUSD4|NOD2|ITCH|SIGLEC10|IL33|NLRP12|SIRPA|ACOD1	-1.3
GO Biological Processes	GO:0002710	negative regulation of T cell mediated immunity	19_GO:0002376 immune system process	-2.9	4.1	4.1	30284	32	1629	7	0.43	0.16	941|3824|5788|10859|11006|30009|64127	CD80|KLRD1|PTPRC|LILRB1|LILRB4|TBX21|NOD2	-1.3
GO Biological Processes	GO:0061036	positive regulation of cartilage development	19_GO:0032502 developmental process	-2.9	4.1	4.1	30284	32	1629	7	0.43	0.16	649|2737|4192|6662|7474|51222|642658	BMP1|GLI3|MDK|SOX9|WNT5A|ZNF219|SCX	-1.3
GO Biological Processes	GO:0061037	negative regulation of cartilage development	19_GO:0032502 developmental process	-2.9	4.1	4.1	30284	32	1629	7	0.43	0.16	2737|5744|5914|6662|7046|8840|81792	GLI3|PTHLH|RARA|SOX9|TGFBR1|CCN4|ADAMTS12	-1.3
GO Biological Processes	GO:0036258	multivesicular body assembly	19_GO:0009987 cellular process	-2.9	4.1	4.1	30284	32	1629	7	0.43	0.16	10254|25978|51271|51510|89853|91782|128866	STAM2|CHMP2B|UBAP1|CHMP5|MVB12B|CHMP7|CHMP4B	-1.3
GO Biological Processes	GO:0030853	negative regulation of granulocyte differentiation	19_GO:0002376 immune system process	-2.9	7.4	4.9	30284	10	1629	4	0.25	0.12	714|5914|63976|140685	C1QC|RARA|PRDM16|ZBTB46	-1.3
GO Biological Processes	GO:0033034	positive regulation of myeloid cell apoptotic process	19_GO:0048518 positive regulation of biological process	-2.9	7.4	4.9	30284	10	1629	4	0.25	0.12	301|2204|4208|5293	ANXA1|FCAR|MEF2C|PIK3CD	-1.3
GO Biological Processes	GO:0048839	inner ear development	19_GO:0032502 developmental process	-2.9	2	3.5	30284	202	1629	22	1.4	0.29	1301|2043|2048|2535|2558|2625|2737|3516|3776|4669|5048|5298|6657|6662|6935|7043|7474|23192|25987|51761|84173|170961	COL11A1|EPHA4|EPHB2|FZD2|GABRA5|GATA3|GLI3|RBPJ|KCNK2|NAGLU|PAFAH1B1|PI4KB|SOX2|SOX9|ZEB1|TGFB3|WNT5A|ATG4B|TSKU|ATP8A2|ELMOD3|ANKRD24	-1.3
GO Biological Processes	GO:0006486	protein glycosylation	19_GO:0009987 cellular process	-2.9	2	3.5	30284	215	1629	23	1.4	0.29	2525|4245|6482|7903|9334|9514|9526|10690|10724|11282|22906|27087|27230|29880|55568|56886|63917|91869|120071|145173|160335|256435|374907	FUT3|MGAT1|ST3GAL1|ST8SIA4|B4GALT5|GAL3ST1|MPDU1|FUT9|OGA|MGAT4B|TRAK1|B3GAT1|SERP1|ALG5|GALNT10|UGGT1|GALNT11|RFT1|LARGE2|B3GLCT|TMTC2|ST6GALNAC3|B3GNT8	-1.3
GO Biological Processes	GO:0043413	macromolecule glycosylation	19_GO:0009987 cellular process	-2.9	2	3.5	30284	215	1629	23	1.4	0.29	2525|4245|6482|7903|9334|9514|9526|10690|10724|11282|22906|27087|27230|29880|55568|56886|63917|91869|120071|145173|160335|256435|374907	FUT3|MGAT1|ST3GAL1|ST8SIA4|B4GALT5|GAL3ST1|MPDU1|FUT9|OGA|MGAT4B|TRAK1|B3GAT1|SERP1|ALG5|GALNT10|UGGT1|GALNT11|RFT1|LARGE2|B3GLCT|TMTC2|ST6GALNAC3|B3GNT8	-1.3
GO Biological Processes	GO:1901673	regulation of mitotic spindle assembly	19_GO:0050789 regulation of biological process	-2.9	4.6	4.3	30284	24	1629	6	0.37	0.15	4733|9750|25978|51510|91782|128866	DRG1|RIPOR2|CHMP2B|CHMP5|CHMP7|CHMP4B	-1.3
GO Biological Processes	GO:0036336	dendritic cell migration	19_GO:0002376 immune system process	-2.9	4.6	4.3	30284	24	1629	6	0.37	0.15	240|1234|3579|54795|81704|91662	ALOX5|CCR5|CXCR2|TRPM4|DOCK8|NLRP12	-1.3
Reactome Gene Sets	R-HSA-69618	Mitotic Spindle Checkpoint		-2.9	2.6	3.7	30284	93	1629	13	0.8	0.22	1778|1781|5048|5903|7514|8655|10393|23122|29945|57551|79902|80152|401541	DYNC1H1|DYNC1I2|PAFAH1B1|RANBP2|XPO1|DYNLL1|ANAPC10|CLASP2|ANAPC4|TAOK1|NUP85|CENPT|CENPP	-1.3
GO Biological Processes	GO:0046632	alpha-beta T cell differentiation	19_GO:0002376 immune system process	-2.8	2.7	3.7	30284	82	1629	12	0.74	0.21	301|944|2625|2737|3142|3662|8809|27086|30009|57089|64218|84766	ANXA1|TNFSF8|GATA3|GLI3|HLX|IRF4|IL18R1|FOXP1|TBX21|ENTPD7|SEMA4A|CRACR2A	-1.3
GO Biological Processes	GO:0030010	establishment of cell polarity	19_GO:0009987 cellular process	-2.8	2.3	3.6	30284	140	1629	17	1	0.25	2302|3993|5048|5080|5590|6624|7474|9024|9267|10312|10615|26086|55691|56603|79585|143098|284217	FOXJ1|LLGL2|PAFAH1B1|PAX6|PRKCZ|FSCN1|WNT5A|BRSK2|CYTH1|TCIRG1|SPAG5|GPSM1|FRMD4A|CYP26B1|CORO7|MPP7|LAMA1	-1.3
GO Biological Processes	GO:0033006	regulation of mast cell activation involved in immune response	19_GO:0002376 immune system process	-2.8	11	5.4	30284	5	1629	3	0.18	0.11	2241|11314|56848	FER|CD300A|SPHK2	-1.3
KEGG Pathway	hsa03260	Virion - Human immunodeficiency virus		-2.8	11	5.4	30284	5	1629	3	0.18	0.11	920|1234|10332	CD4|CCR5|CLEC4M	-1.3
GO Biological Processes	GO:0021934	hindbrain tangential cell migration	19_GO:0032502 developmental process	-2.8	11	5.4	30284	5	1629	3	0.18	0.11	2048|5362|146057	EPHB2|PLXNA2|TTBK2	-1.3
GO Biological Processes	GO:0033031	positive regulation of neutrophil apoptotic process	19_GO:0042592 homeostatic process	-2.8	11	5.4	30284	5	1629	3	0.18	0.11	301|2204|5293	ANXA1|FCAR|PIK3CD	-1.3
CORUM	CORUM:1767	CPSF6-ITCH-NUDT21-POLR2A-UBAP2L complex		-2.8	11	5.4	30284	5	1629	3	0.18	0.11	5430|9898|83737	POLR2A|UBAP2L|ITCH	-1.3
GO Biological Processes	GO:0032233	positive regulation of actin filament bundle assembly	19_GO:0048518 positive regulation of biological process	-2.8	3	3.8	30284	61	1629	10	0.61	0.19	4771|7043|7046|8477|9639|9647|9788|10174|22899|171024	NF2|TGFB3|TGFBR1|GPR65|ARHGEF10|PPM1F|MTSS1|SORBS3|ARHGEF15|SYNPO2	-1.3
GO Biological Processes	GO:0038145	macrophage colony-stimulating factor signaling pathway	19_GO:0050896 response to stimulus	-2.8	3.3	3.9	30284	51	1629	9	0.55	0.18	2043|2046|2048|2050|4593|4915|4920|5979|285220	EPHA4|EPHA8|EPHB2|EPHB4|MUSK|NTRK2|ROR2|RET|EPHA6	-1.3
GO Biological Processes	GO:0009410	response to xenobiotic stimulus	19_GO:0050896 response to stimulus	-2.8	1.7	3.3	30284	437	1629	39	2.4	0.38	9|10|20|40|578|983|1577|1788|1813|2180|2309|2625|2627|2768|2890|3351|3757|3786|3973|4208|4313|4862|5080|5979|6198|6506|6507|6538|6579|7050|9647|10014|11309|54206|54576|55031|56603|64078|116285	NAT1|NAT2|ABCA2|ASIC2|BAK1|CDK1|CYP3A5|DNMT3A|DRD2|ACSL1|FOXO3|GATA3|GATA6|GNA12|GRIA1|HTR1B|KCNH2|KCNQ3|LHCGR|MEF2C|MMP2|NPAS2|PAX6|RET|RPS6KB1|SLC1A2|SLC1A3|SLC6A11|SLCO1A2|TGIF1|PPM1F|HDAC5|SLCO2B1|ERRFI1|UGT1A8|USP47|CYP26B1|SLC28A3|ACSM1	-1.3
GO Biological Processes	GO:0009100	glycoprotein metabolic process	19_GO:0009987 cellular process	-2.8	1.8	3.4	30284	338	1629	32	2	0.34	1301|2525|4245|4669|5467|6482|7903|9334|9514|9526|10690|10724|11282|22906|26035|27087|27230|29880|55568|55790|56886|63917|64377|79586|79690|81792|91869|120071|145173|160335|256435|374907	COL11A1|FUT3|MGAT1|NAGLU|PPARD|ST3GAL1|ST8SIA4|B4GALT5|GAL3ST1|MPDU1|FUT9|OGA|MGAT4B|TRAK1|GLCE|B3GAT1|SERP1|ALG5|GALNT10|CSGALNACT1|UGGT1|GALNT11|CHST8|CHPF|GAL3ST4|ADAMTS12|RFT1|LARGE2|B3GLCT|TMTC2|ST6GALNAC3|B3GNT8	-1.3
GO Biological Processes	GO:0032642	regulation of chemokine production	19_GO:0032501 multicellular organismal process	-2.8	2.5	3.6	30284	105	1629	14	0.86	0.23	116|2867|4938|5610|7474|9173|11006|27086|59341|64127|64581|85480|90865|140885	ADCYAP1|FFAR2|OAS1|EIF2AK2|WNT5A|IL1RL1|LILRB4|FOXP1|TRPV4|NOD2|CLEC7A|TSLP|IL33|SIRPA	-1.3
GO Biological Processes	GO:1903532	positive regulation of secretion by cell	19_GO:0051179 localization	-2.8	1.8	3.4	30284	297	1629	29	1.8	0.33	116|846|945|1141|1588|1813|2268|2867|5213|5467|5566|5581|7043|7273|8431|9066|9854|11126|23122|23400|27230|29850|54795|55107|55691|56848|65220|134957|169026	ADCYAP1|CASR|CD33|CHRNB2|CYP19A1|DRD2|FGR|FFAR2|PFKM|PPARD|PRKACA|PRKCE|TGFB3|TTN|NR0B2|SYT7|C2CD2L|CD160|CLASP2|ATP13A2|SERP1|TRPM5|TRPM4|ANO1|FRMD4A|SPHK2|NADK|STXBP5|SLC30A8	-1.3
WikiPathways	WP2004	miR targeted genes in lymphocytes		-2.8	1.7	3.3	30284	424	1629	38	2.3	0.37	528|1326|1788|2483|4771|4774|4907|5315|5425|5527|5955|6935|7474|7837|7846|8763|9526|9759|9988|10114|10558|10772|23224|23345|23621|23761|27230|51479|54491|54742|57678|64359|79711|79813|83858|91869|124540|192669	ATP6V1C1|MAP3K8|DNMT3A|FRG1|NF2|NFIA|NT5E|PKM|POLD2|PPP2R5C|RCN2|ZEB1|WNT5A|PXDN|TUBA1A|CD164|MPDU1|HDAC4|DMTF1|HIPK3|SPTLC1|SRSF10|SYNE2|SYNE1|BACE1|PISD|SERP1|ANKFY1|OTULINL|LY6K|GPAM|NXN|IPO4|EHMT1|ATAD3B|RFT1|MSI2|AGO3	-1.3
Reactome Gene Sets	R-HSA-5663220	RHO GTPases Activate Formins		-2.8	2.4	3.6	30284	117	1629	15	0.92	0.24	1778|1781|5048|5903|7278|7514|7846|8655|10381|23122|23380|57551|79902|80152|401541	DYNC1H1|DYNC1I2|PAFAH1B1|RANBP2|TUBA3C|XPO1|TUBA1A|DYNLL1|TUBB3|CLASP2|SRGAP2|TAOK1|NUP85|CENPT|CENPP	-1.3
GO Biological Processes	GO:0002702	positive regulation of production of molecular mediator of immune response	19_GO:0002376 immune system process	-2.8	2.2	3.5	30284	141	1629	17	1	0.25	948|2048|2625|2867|5590|5788|7293|7474|8809|10392|10859|11126|30009|56848|64127|64581|90865	CD36|EPHB2|GATA3|FFAR2|PRKCZ|PTPRC|TNFRSF4|WNT5A|IL18R1|NOD1|LILRB1|CD160|TBX21|SPHK2|NOD2|CLEC7A|IL33	-1.3
GO Biological Processes	GO:0045165	cell fate commitment	19_GO:0032502 developmental process	-2.8	1.9	3.4	30284	257	1629	26	1.6	0.31	639|2625|2627|2737|3226|3516|3662|4208|4286|4656|4774|4781|5080|5914|6657|6662|6862|7046|7474|8456|9580|30009|56603|56981|57453|80213	PRDM1|GATA3|GATA6|GLI3|HOXC10|RBPJ|IRF4|MEF2C|MITF|MYOG|NFIA|NFIB|PAX6|RARA|SOX2|SOX9|TBXT|TGFBR1|WNT5A|FOXN1|SOX13|TBX21|CYP26B1|PRDM11|DSCAML1|TM2D3	-1.3
GO Biological Processes	GO:0007613	memory	19_GO:0032501 multicellular organismal process	-2.8	2.3	3.5	30284	129	1629	16	0.98	0.24	1139|1141|1268|1621|1813|2890|3269|3776|4192|4593|4909|5590|6198|6446|7846|266977	CHRNA7|CHRNB2|CNR1|DBH|DRD2|GRIA1|HRH1|KCNK2|MDK|MUSK|NTF4|PRKCZ|RPS6KB1|SGK1|TUBA1A|ADGRF1	-1.3
GO Biological Processes	GO:0048592	eye morphogenesis	19_GO:0032502 developmental process	-2.8	2.1	3.5	30284	166	1629	19	1.2	0.27	578|639|2048|2737|4669|4901|4915|5080|6096|6662|6935|7474|25987|51761|55714|57010|57096|64220|120114	BAK1|PRDM1|EPHB2|GLI3|NAGLU|NRL|NTRK2|PAX6|RORB|SOX9|ZEB1|WNT5A|TSKU|ATP8A2|TENM3|CABP4|RPGRIP1|STRA6|FAT3	-1.3
Reactome Gene Sets	R-HSA-380320	Recruitment of NuMA to mitotic centrosomes		-2.8	2.7	3.7	30284	83	1629	12	0.74	0.21	983|1778|1781|5048|5566|7278|7846|8655|10381|10540|22981|54801	CDK1|DYNC1H1|DYNC1I2|PAFAH1B1|PRKACA|TUBA3C|TUBA1A|DYNLL1|TUBB3|DCTN2|NINL|HAUS6	-1.3
GO Biological Processes	GO:0060219	camera-type eye photoreceptor cell differentiation	19_GO:0032502 developmental process	-2.8	3.9	4	30284	33	1629	7	0.43	0.16	4669|4901|4915|6096|6662|57010|57096	NAGLU|NRL|NTRK2|RORB|SOX9|CABP4|RPGRIP1	-1.3
GO Biological Processes	GO:0010880	regulation of release of sequestered calcium ion into cytosol by sarcoplasmic reticulum	19_GO:0042592 homeostatic process	-2.8	3.9	4	30284	33	1629	7	0.43	0.16	287|817|5144|5566|6546|196541|201140	ANK2|CAMK2D|PDE4D|PRKACA|SLC8A1|METTL21C|DHRS7C	-1.3
GO Biological Processes	GO:0036257	multivesicular body organization	19_GO:0009987 cellular process	-2.8	3.9	4	30284	33	1629	7	0.43	0.16	10254|25978|51271|51510|89853|91782|128866	STAM2|CHMP2B|UBAP1|CHMP5|MVB12B|CHMP7|CHMP4B	-1.3
GO Biological Processes	GO:0010996	response to auditory stimulus	19_GO:0050896 response to stimulus	-2.8	3.9	4	30284	33	1629	7	0.43	0.16	1813|3786|4192|6507|9379|51761|64220	DRD2|KCNQ3|MDK|SLC1A3|NRXN2|ATP8A2|STRA6	-1.3
GO Biological Processes	GO:0072189	ureter development	19_GO:0032502 developmental process	-2.8	5.5	4.4	30284	17	1629	5	0.31	0.14	2625|4774|5979|6662|130497	GATA3|NFIA|RET|SOX9|OSR1	-1.3
GO Biological Processes	GO:0006895	Golgi to endosome transport	19_GO:0051179 localization	-2.8	5.5	4.4	30284	17	1629	5	0.31	0.14	23033|23041|55062|55435|79585	DOP1A|MON2|WIPI1|AP1AR|CORO7	-1.3
GO Biological Processes	GO:0030202	heparin metabolic process	19_GO:0009987 cellular process	-2.8	5.5	4.4	30284	17	1629	5	0.31	0.14	284|4669|26035|55790|84068	ANGPT1|NAGLU|GLCE|CSGALNACT1|SLC10A7	-1.3
GO Biological Processes	GO:0030852	regulation of granulocyte differentiation	19_GO:0002376 immune system process	-2.8	5.5	4.4	30284	17	1629	5	0.31	0.14	714|2124|5914|63976|140685	C1QC|EVI2B|RARA|PRDM16|ZBTB46	-1.3
Reactome Gene Sets	R-HSA-9013149	RAC1 GTPase cycle		-2.8	2.2	3.5	30284	154	1629	18	1.1	0.26	29|857|1795|4650|4688|9639|9901|10395|11188|22899|23370|23380|25791|26999|51347|57679|64333|143098	ABR|CAV1|DOCK3|MYO9B|NCF2|ARHGEF10|SRGAP3|DLC1|NISCH|ARHGEF15|ARHGEF18|SRGAP2|NGEF|CYFIP2|TAOK3|ALS2|ARHGAP9|MPP7	-1.3
GO Biological Processes	GO:0032526	response to retinoic acid	19_GO:0050896 response to stimulus	-2.8	2.5	3.6	30284	106	1629	14	0.86	0.23	472|1813|2627|4313|5914|5979|6096|6662|7474|54834|55172|56603|130497|339479	ATM|DRD2|GATA6|MMP2|RARA|RET|RORB|SOX9|WNT5A|GDAP2|DNAAF2|CYP26B1|OSR1|BRINP3	-1.3
WikiPathways	WP3945	TYROBP causal network in microglia		-2.8	3	3.8	30284	62	1629	10	0.61	0.19	714|920|3142|4688|6039|7046|7133|9056|10312|79690	C1QC|CD4|HLX|NCF2|RNASE6|TGFBR1|TNFRSF1B|SLC7A7|TCIRG1|GAL3ST4	-1.3
Reactome Gene Sets	R-HSA-2995410	Nuclear Envelope (NE) Reassembly		-2.8	3	3.8	30284	62	1629	10	0.61	0.19	891|983|7278|7846|8815|10381|25978|79902|91782|128866	CCNB1|CDK1|TUBA3C|TUBA1A|BANF1|TUBB3|CHMP2B|NUP85|CHMP7|CHMP4B	-1.3
Reactome Gene Sets	R-HSA-8854518	AURKA Activation by TPX2		-2.8	3	3.8	30284	62	1629	10	0.61	0.19	983|1778|1781|5048|5566|7846|8655|10540|22981|54801	CDK1|DYNC1H1|DYNC1I2|PAFAH1B1|PRKACA|TUBA1A|DYNLL1|DCTN2|NINL|HAUS6	-1.3
GO Biological Processes	GO:0071375	cellular response to peptide hormone stimulus	19_GO:0050896 response to stimulus	-2.8	1.8	3.3	30284	299	1629	29	1.8	0.33	857|2043|2046|2048|2050|2241|2887|2890|3416|3973|4593|4915|4920|5080|5315|5566|5590|5770|5979|6198|9663|9734|10014|10603|23038|55625|57761|89766|285220	CAV1|EPHA4|EPHA8|EPHB2|EPHB4|FER|GRB10|GRIA1|IDE|LHCGR|MUSK|NTRK2|ROR2|PAX6|PKM|PRKACA|PRKCZ|PTPN1|RET|RPS6KB1|LPIN2|HDAC9|HDAC5|SH2B2|WDTC1|ZDHHC7|TRIB3|UMODL1|EPHA6	-1.3
Canonical Pathways	M231	PID KIT PATHWAY		-2.8	3.2	3.8	30284	52	1629	9	0.55	0.18	2241|2309|2887|4145|4286|5800|6198|10603|200734	FER|FOXO3|GRB10|MATK|MITF|PTPRO|RPS6KB1|SH2B2|SPRED2	-1.3
GO Biological Processes	GO:0071774	response to fibroblast growth factor	19_GO:0050896 response to stimulus	-2.8	2.2	3.5	30284	142	1629	17	1	0.25	846|2043|2046|2048|2050|2246|4593|4915|4920|5080|5770|5979|7474|9365|23769|79625|285220	CASR|EPHA4|EPHA8|EPHB2|EPHB4|FGF1|MUSK|NTRK2|ROR2|PAX6|PTPN1|RET|WNT5A|KL|FLRT1|NDNF|EPHA6	-1.3
GO Biological Processes	GO:0007043	cell-cell junction assembly	19_GO:0009987 cellular process	-2.8	2.3	3.5	30284	130	1629	16	0.98	0.24	287|402|1006|1016|2048|2241|5800|6624|6904|26285|28513|51208|51564|59341|143098|143162	ANK2|ARL2|CDH8|CDH18|EPHB2|FER|PTPRO|FSCN1|TBCD|CLDN17|CDH19|CLDN18|HDAC7|TRPV4|MPP7|FRMPD2	-1.2
GO Biological Processes	GO:0000278	mitotic cell cycle	19_GO:0009987 cellular process	-2.8	1.5	3.2	30284	603	1629	50	3.1	0.43	472|891|983|1018|1778|3837|4774|4781|5048|5080|5527|5537|6045|6198|6249|6873|6904|7273|7278|7846|8317|8815|9024|9088|9371|9639|9820|9837|9928|10381|10474|10540|10615|11169|23122|23194|25978|26086|51347|51510|54962|57551|80152|91782|114327|128866|144455|260334|284403|729440	ATM|CCNB1|CDK1|CDK3|DYNC1H1|KPNB1|NFIA|NFIB|PAFAH1B1|PAX6|PPP2R5C|PPP6C|RNF2|RPS6KB1|CLIP1|TAF2|TBCD|TTN|TUBA3C|TUBA1A|CDC7|BANF1|BRSK2|PKMYT1|KIF3B|ARHGEF10|CUL7|GINS1|KIF14|TUBB3|TADA3|DCTN2|SPAG5|WDHD1|CLASP2|FBXL7|CHMP2B|GPSM1|TAOK3|CHMP5|TIPIN|TAOK1|CENPT|CHMP7|EFHC1|CHMP4B|E2F7|TUBB8B|WDR62|CCDC61	-1.2
GO Biological Processes	GO:0040007	growth	19_GO:0040007 growth	-2.8	1.6	3.2	30284	441	1629	39	2.4	0.38	104|301|472|1081|1588|2121|2246|2309|2620|2625|2627|2737|3020|3142|4192|5590|5618|5738|5782|5914|6506|6657|6662|7474|8470|9837|10425|23038|23769|25987|26999|51208|54437|54796|64220|66000|80010|113622|344758	ADARB1|ANXA1|ATM|CGA|CYP19A1|EVC|FGF1|FOXO3|GAS2|GATA3|GATA6|GLI3|H3-3A|HLX|MDK|PRKCZ|PRLR|PTGFRN|PTPN12|RARA|SLC1A2|SOX2|SOX9|WNT5A|SORBS2|GINS1|ARIH2|WDTC1|FLRT1|TSKU|CYFIP2|CLDN18|SEMA5B|BNC2|STRA6|TMEM108|RMI1|ADPRHL1|GPR149	-1.2
GO Biological Processes	GO:0048589	developmental growth	19_GO:0040007 growth	-2.8	1.6	3.2	30284	441	1629	39	2.4	0.38	104|301|472|1081|1588|2121|2246|2309|2620|2625|2627|2737|3020|3142|4192|5590|5618|5738|5782|5914|6506|6657|6662|7474|8470|9837|10425|23038|23769|25987|26999|51208|54437|54796|64220|66000|80010|113622|344758	ADARB1|ANXA1|ATM|CGA|CYP19A1|EVC|FGF1|FOXO3|GAS2|GATA3|GATA6|GLI3|H3-3A|HLX|MDK|PRKCZ|PRLR|PTGFRN|PTPN12|RARA|SLC1A2|SOX2|SOX9|WNT5A|SORBS2|GINS1|ARIH2|WDTC1|FLRT1|TSKU|CYFIP2|CLDN18|SEMA5B|BNC2|STRA6|TMEM108|RMI1|ADPRHL1|GPR149	-1.2
GO Biological Processes	GO:0050766	positive regulation of phagocytosis	19_GO:0051179 localization	-2.8	2.8	3.7	30284	73	1629	11	0.68	0.2	948|2358|5788|6556|7275|10584|57118|64127|64581|78989|140885	CD36|FPR2|PTPRC|SLC11A1|TUB|COLEC10|CAMK1D|NOD2|CLEC7A|COLEC11|SIRPA	-1.2
GO Biological Processes	GO:0032722	positive regulation of chemokine production	19_GO:0032501 multicellular organismal process	-2.8	2.8	3.7	30284	73	1629	11	0.68	0.2	116|2867|4938|5610|7474|9173|59341|64127|64581|85480|90865	ADCYAP1|FFAR2|OAS1|EIF2AK2|WNT5A|IL1RL1|TRPV4|NOD2|CLEC7A|TSLP|IL33	-1.2
KEGG Pathway	hsa00562	Inositol phosphate metabolism		-2.8	2.8	3.7	30284	73	1629	11	0.68	0.2	3613|3632|5293|5297|5298|8394|9107|27124|64768|79837|253430	IMPA2|INPP5A|PIK3CD|PI4KA|PI4KB|PIP5K1A|MTMR6|INPP5J|IPPK|PIP4K2C|IPMK	-1.2
GO Biological Processes	GO:0099111	microtubule-based transport	19_GO:0051179 localization	-2.8	2	3.4	30284	219	1629	23	1.4	0.29	1778|1781|2622|5048|5590|7275|7846|8655|9371|22906|23162|23224|25981|55112|55172|55582|57576|66000|80128|80217|92104|146439|147700	DYNC1H1|DYNC1I2|GAS8|PAFAH1B1|PRKCZ|TUB|TUBA1A|DYNLL1|KIF3B|TRAK1|MAPK8IP3|SYNE2|DNAH1|DYNC2I1|DNAAF2|KIF27|KIF17|TMEM108|TRIM46|CFAP43|IFT70A|BICDL2|KLC3	-1.2
GO Biological Processes	GO:0071346	cellular response to type II interferon	19_GO:0044419 biological process involved in interspecies interaction between organisms	-2.8	2.7	3.6	30284	84	1629	12	0.74	0.21	1612|2204|2635|2934|3594|6198|6814|7474|9482|10097|140885|730249	DAPK1|FCAR|GBP3|GSN|IL12RB1|RPS6KB1|STXBP3|WNT5A|STX8|ACTR2|SIRPA|ACOD1	-1.2
GO Biological Processes	GO:0008344	adult locomotory behavior	19_GO:0032501 multicellular organismal process	-2.8	2.7	3.6	30284	84	1629	12	0.74	0.21	1600|1813|2043|2743|4909|5048|6323|7111|7846|57626|57731|81790	DAB1|DRD2|EPHA4|GLRB|NTF4|PAFAH1B1|SCN1A|TMOD1|TUBA1A|KLHL1|SPTBN4|RNF170	-1.2
GO Biological Processes	GO:0032331	negative regulation of chondrocyte differentiation	19_GO:0032502 developmental process	-2.8	4.5	4.1	30284	25	1629	6	0.37	0.15	2737|5744|6662|7046|8840|81792	GLI3|PTHLH|SOX9|TGFBR1|CCN4|ADAMTS12	-1.2
WikiPathways	WP5090	Complement system in neuronal development and plasticity		-2.7	2.4	3.5	30284	107	1629	14	0.86	0.23	578|714|841|3685|3993|4140|5590|7043|10584|27202|55061|56616|57194|78989	BAK1|C1QC|CASP8|ITGAV|LLGL2|MARK3|PRKCZ|TGFB3|COLEC10|C5AR2|SUSD4|DIABLO|ATP10A|COLEC11	-1.2
GO Biological Processes	GO:0032231	regulation of actin filament bundle assembly	19_GO:0050789 regulation of biological process	-2.7	2.4	3.5	30284	107	1629	14	0.86	0.23	4771|7043|7046|8477|9639|9647|9788|10174|10395|22899|23122|23370|85415|171024	NF2|TGFB3|TGFBR1|GPR65|ARHGEF10|PPM1F|MTSS1|SORBS3|DLC1|ARHGEF15|CLASP2|ARHGEF18|RHPN2|SYNPO2	-1.2
GO Biological Processes	GO:0006664	glycolipid metabolic process	19_GO:0009987 cellular process	-2.7	2.4	3.5	30284	107	1629	14	0.86	0.23	20|1390|4669|6482|7903|9334|9514|10690|10825|51604|57704|79690|93183|256435	ABCA2|CREM|NAGLU|ST3GAL1|ST8SIA4|B4GALT5|GAL3ST1|FUT9|NEU3|PIGT|GBA2|GAL3ST4|PIGM|ST6GALNAC3	-1.2
GO Biological Processes	GO:0007156	homophilic cell adhesion via plasma membrane adhesion molecules	19_GO:0009987 cellular process	-2.7	2.1	3.4	30284	168	1629	19	1.2	0.27	1006|1016|2196|5979|9499|11122|27255|28513|54798|55714|56107|56125|56140|56145|57453|84665|92211|120114|147409	CDH8|CDH18|FAT2|RET|MYOT|PTPRT|CNTN6|CDH19|DCHS2|TENM3|PCDHGA9|PCDHB11|PCDHA8|PCDHA3|DSCAML1|MYPN|CDHR1|FAT3|DSG4	-1.2
WikiPathways	WP5420	ADHD and autism ASD pathways		-2.7	1.7	3.3	30284	371	1629	34	2.1	0.35	158|1036|1268|1621|1813|2558|2890|2893|2914|2918|3067|3704|3739|5293|5566|5575|5590|6323|8470|9140|9369|9379|10000|10533|25902|26100|27255|51166|55062|59283|64802|79400|85445|441024	ADSL|CDO1|CNR1|DBH|DRD2|GABRA5|GRIA1|GRIA4|GRM4|GRM8|HDC|ITPA|KCNA4|PIK3CD|PRKACA|PRKAR1B|PRKCZ|SCN1A|SORBS2|ATG12|NRXN3|NRXN2|AKT3|ATG7|MTHFD1L|WIPI2|CNTN6|AADAT|WIPI1|CACNG8|NMNAT1|NOX5|CNTNAP4|MTHFD2L	-1.2
WikiPathways	WP4565	Neural crest cell migration in cancer		-2.7	3.5	3.8	30284	43	1629	8	0.49	0.17	2048|2050|4313|4915|5293|10000|23533|25791	EPHB2|EPHB4|MMP2|NTRK2|PIK3CD|AKT3|PIK3R5|NGEF	-1.2
GO Biological Processes	GO:0019216	regulation of lipid metabolic process	19_GO:0050789 regulation of biological process	-2.7	1.7	3.3	30284	343	1629	32	2	0.34	20|339|341|653|857|1081|1268|2246|2908|3837|3973|5465|5467|5566|5581|6615|6662|9444|10499|10891|23038|27010|53345|54576|56848|57540|57761|84310|125981|219743|254013|266977	ABCA2|APOBEC1|APOC1|BMP5|CAV1|CGA|CNR1|FGF1|NR3C1|KPNB1|LHCGR|PPARA|PPARD|PRKACA|PRKCE|SNAI1|SOX9|QKI|NCOA2|PPARGC1A|WDTC1|TPK1|TM6SF2|UGT1A8|SPHK2|DISP3|TRIB3|CHLSN|ACER1|TYSND1|ETFBKMT|ADGRF1	-1.2
GO Biological Processes	GO:0009913	epidermal cell differentiation	19_GO:0032502 developmental process	-2.7	2	3.4	30284	207	1629	22	1.4	0.29	301|2627|3516|3891|5048|5080|6707|7053|7474|8394|8456|23254|25833|56603|84173|125981|140807|147409|170961|337966|353145|643418	ANXA1|GATA6|RBPJ|KRT85|PAFAH1B1|PAX6|SPRR3|TGM3|WNT5A|PIP5K1A|FOXN1|KAZN|POU2F3|CYP26B1|ELMOD3|ACER1|KRT72|DSG4|ANKRD24|KRTAP6-1|LCE3E|LIPN	-1.2
GO Biological Processes	GO:0007033	vacuole organization	19_GO:0009987 cellular process	-2.7	2	3.4	30284	194	1629	21	1.3	0.28	4669|4948|5298|9066|9140|10312|10533|11151|22901|23192|23400|25978|26100|26276|51510|55062|89781|91782|128866|165324|252839	NAGLU|OCA2|PI4KB|SYT7|ATG12|TCIRG1|ATG7|CORO1A|ARSG|ATG4B|ATP13A2|CHMP2B|WIPI2|VPS33B|CHMP5|WIPI1|HPS4|CHMP7|CHMP4B|UBXN2A|TMEM9	-1.2
Reactome Gene Sets	R-HSA-1483257	Phospholipid metabolism		-2.7	2	3.4	30284	194	1629	21	1.3	0.28	5297|5298|8394|9107|9663|10400|23171|23533|23761|27124|54947|54979|56894|56895|57678|79837|84649|114884|133121|154141|283748	PI4KA|PI4KB|PIP5K1A|MTMR6|LPIN2|PEMT|GPD1L|PIK3R5|PISD|INPP5J|LPCAT2|PLAAT2|AGPAT3|AGPAT4|GPAM|PIP4K2C|DGAT2|OSBPL10|ENPP6|MBOAT1|PLA2G4D	-1.2
GO Biological Processes	GO:0050730	regulation of peptidyl-tyrosine phosphorylation	19_GO:0050789 regulation of biological process	-2.7	2.1	3.4	30284	156	1629	18	1.1	0.26	284|920|941|948|2039|2043|2534|5590|5770|5788|11006|54206|64127|80725|122809|133396|146433|353514	ANGPT1|CD4|CD80|CD36|DMTN|EPHA4|FYN|PRKCZ|PTPN1|PTPRC|LILRB4|ERRFI1|NOD2|SRCIN1|SOCS4|IL31RA|IL34|LILRA5	-1.2
GO Biological Processes	GO:0031547	brain-derived neurotrophic factor receptor signaling pathway	19_GO:0050896 response to stimulus	-2.7	3.2	3.7	30284	53	1629	9	0.55	0.18	2043|2046|2048|2050|4593|4915|4920|5979|285220	EPHA4|EPHA8|EPHB2|EPHB4|MUSK|NTRK2|ROR2|RET|EPHA6	-1.2
GO Biological Processes	GO:0001754	eye photoreceptor cell differentiation	19_GO:0032502 developmental process	-2.7	3.2	3.7	30284	53	1629	9	0.55	0.18	639|4669|4901|4915|5080|6096|6662|57010|57096	PRDM1|NAGLU|NRL|NTRK2|PAX6|RORB|SOX9|CABP4|RPGRIP1	-1.2
GO Biological Processes	GO:0021695	cerebellar cortex development	19_GO:0032502 developmental process	-2.7	3.2	3.7	30284	53	1629	9	0.55	0.18	473|4192|4669|7846|8861|9928|23017|57626|146057	RERE|MDK|NAGLU|TUBA1A|LDB1|KIF14|FAIM2|KLHL1|TTBK2	-1.2
GO Biological Processes	GO:0090102	cochlea development	19_GO:0032502 developmental process	-2.7	3.2	3.7	30284	53	1629	9	0.55	0.18	2043|2535|2558|2625|3776|5048|6662|6935|7474	EPHA4|FZD2|GABRA5|GATA3|KCNK2|PAFAH1B1|SOX9|ZEB1|WNT5A	-1.2
GO Biological Processes	GO:0032446	protein modification by small protein conjugation	19_GO:0009987 cellular process	-2.7	1.5	3.1	30284	667	1629	54	3.3	0.44	2534|3093|4591|5193|5903|6045|7064|7726|8139|8312|9148|9306|9730|9759|9810|9820|10393|10425|10533|11059|11060|22978|23038|23053|23072|23077|23194|29945|51127|51564|53335|54476|54551|54795|55658|57162|57448|57534|81545|81790|83737|92591|114088|114804|115294|116138|118611|122809|148066|200845|286151|287015|494470|727800	FYN|UBE2K|TRIM37|PEX12|RANBP2|RNF2|THOP1|TRIM26|GAN|AXIN1|NEURL1|SOCS6|DCAF1|HDAC4|RNF40|CUL7|ANAPC10|ARIH2|ATG7|WWP1|WWP2|NT5C2|WDTC1|ZSWIM8|HECW1|MYCBP2|FBXL7|ANAPC4|TRIM17|HDAC7|BCL11A|RNF216|MAGEL2|TRPM4|RNF126|PELI1|BIRC6|MIB1|FBXO38|RNF170|ITCH|ASB16|TRIM9|RNF157|PCMTD1|KLHDC3|C10orf90|SOCS4|ZNRF4|KCTD6|FBXO43|TRIM42|ARK2C|RNF208	-1.2
GO Biological Processes	GO:0032272	negative regulation of protein polymerization	19_GO:0048519 negative regulation of biological process	-2.7	2.8	3.6	30284	74	1629	11	0.68	0.2	2039|2934|6710|6904|7111|8874|9026|11075|27124|57731|256949	DMTN|GSN|SPTB|TBCD|TMOD1|ARHGEF7|HIP1R|STMN2|INPP5J|SPTBN4|KANK3	-1.2
GO Biological Processes	GO:0060420	regulation of heart growth	19_GO:0040007 growth	-2.7	2.8	3.6	30284	74	1629	11	0.68	0.2	983|2627|3516|3776|4208|5465|5999|7046|9686|10038|27086	CDK1|GATA6|RBPJ|KCNK2|MEF2C|PPARA|RGS4|TGFBR1|VGLL4|PARP2|FOXP1	-1.2
GO Biological Processes	GO:2000514	regulation of CD4-positive, alpha-beta T cell activation	19_GO:0002376 immune system process	-2.7	2.6	3.6	30284	85	1629	12	0.74	0.21	301|941|2625|3142|3594|3662|5590|5914|11126|30009|83737|441864	ANXA1|CD80|GATA3|HLX|IL12RB1|IRF4|PRKCZ|RARA|CD160|TBX21|ITCH|TARM1	-1.2
GO Biological Processes	GO:0048008	platelet-derived growth factor receptor signaling pathway	19_GO:0050896 response to stimulus	-2.7	2.6	3.6	30284	85	1629	12	0.74	0.21	2043|2046|2048|2050|2241|4593|4915|4920|5770|5979|23122|285220	EPHA4|EPHA8|EPHB2|EPHB4|FER|MUSK|NTRK2|ROR2|PTPN1|RET|CLASP2|EPHA6	-1.2
GO Biological Processes	GO:0034341	response to type II interferon	19_GO:0044419 biological process involved in interspecies interaction between organisms	-2.7	2.4	3.5	30284	108	1629	14	0.86	0.23	1612|2204|2635|2934|3594|6198|6556|6814|7474|9482|10097|140885|169026|730249	DAPK1|FCAR|GBP3|GSN|IL12RB1|RPS6KB1|SLC11A1|STXBP3|WNT5A|STX8|ACTR2|SIRPA|SLC30A8|ACOD1	-1.2
GO Biological Processes	GO:1903509	liposaccharide metabolic process	19_GO:0009987 cellular process	-2.7	2.4	3.5	30284	108	1629	14	0.86	0.23	20|1390|4669|6482|7903|9334|9514|10690|10825|51604|57704|79690|93183|256435	ABCA2|CREM|NAGLU|ST3GAL1|ST8SIA4|B4GALT5|GAL3ST1|FUT9|NEU3|PIGT|GBA2|GAL3ST4|PIGM|ST6GALNAC3	-1.2
KEGG Pathway	hsa05152	Tuberculosis		-2.7	2	3.4	30284	182	1629	20	1.2	0.27	817|820|841|2215|3117|3313|4046|5602|5993|7043|8625|10000|10312|10332|10333|11151|26253|56848|64127|64581	CAMK2D|CAMP|CASP8|FCGR3B|HLA-DQA1|HSPA9|LSP1|MAPK10|RFX5|TGFB3|RFXANK|AKT3|TCIRG1|CLEC4M|TLR6|CORO1A|CLEC4E|SPHK2|NOD2|CLEC7A	-1.2
GO Biological Processes	GO:0048193	Golgi vesicle transport	19_GO:0051179 localization	-2.7	1.8	3.3	30284	289	1629	28	1.7	0.32	3993|3998|4430|5537|5875|6396|6643|7109|8775|9515|9632|11014|22818|23033|23041|23062|50807|51479|55062|55435|79585|80262|81562|89866|117177|123720|134957|285525	LLGL2|LMAN1|MYO1B|PPP6C|RABGGTA|SEC13|SNX2|TRAPPC10|NAPA|STXBP5L|SEC24C|KDELR2|COPZ1|DOP1A|MON2|GGA2|ASAP1|ANKFY1|WIPI1|AP1AR|CORO7|PHAF1|LMAN2L|SEC16B|RAB3IP|WHAMM|STXBP5|YIPF7	-1.2
GO Biological Processes	GO:1903365	regulation of fear response	19_GO:0032501 multicellular organismal process	-2.7	6.8	4.6	30284	11	1629	4	0.25	0.12	2048|4208|4862|5575	EPHB2|MEF2C|NPAS2|PRKAR1B	-1.2
GO Biological Processes	GO:0061763	multivesicular body-lysosome fusion	19_GO:0051179 localization	-2.7	6.8	4.6	30284	11	1629	4	0.25	0.12	25978|51510|91782|128866	CHMP2B|CHMP5|CHMP7|CHMP4B	-1.2
WikiPathways	WP5409	PAFAH1B1 copy number variation		-2.7	6.8	4.6	30284	11	1629	4	0.25	0.12	1778|5048|6249|7846	DYNC1H1|PAFAH1B1|CLIP1|TUBA1A	-1.2
GO Biological Processes	GO:0002645	positive regulation of tolerance induction	19_GO:0002376 immune system process	-2.7	6.8	4.6	30284	11	1629	4	0.25	0.12	2302|11006|11213|83737	FOXJ1|LILRB4|IRAK3|ITCH	-1.2
GO Biological Processes	GO:0046643	regulation of gamma-delta T cell activation	19_GO:0002376 immune system process	-2.7	6.8	4.6	30284	11	1629	4	0.25	0.12	5788|9580|10859|64127	PTPRC|SOX13|LILRB1|NOD2	-1.2
GO Biological Processes	GO:1903564	regulation of protein localization to cilium	19_GO:0051179 localization	-2.7	6.8	4.6	30284	11	1629	4	0.25	0.12	2622|10807|22873|84455	GAS8|ENTR1|DZIP1|EFCAB7	-1.2
GO Biological Processes	GO:0030210	heparin biosynthetic process	19_GO:0009987 cellular process	-2.7	6.8	4.6	30284	11	1629	4	0.25	0.12	284|26035|55790|84068	ANGPT1|GLCE|CSGALNACT1|SLC10A7	-1.2
Reactome Gene Sets	R-HSA-375281	Hormone ligand-binding receptors		-2.7	6.8	4.6	30284	11	1629	4	0.25	0.12	1081|3973|122876|170589	CGA|LHCGR|GPHB5|GPHA2	-1.2
GO Biological Processes	GO:0051469	vesicle fusion with vacuole	19_GO:0051179 localization	-2.7	6.8	4.6	30284	11	1629	4	0.25	0.12	25978|51510|91782|128866	CHMP2B|CHMP5|CHMP7|CHMP4B	-1.2
GO Biological Processes	GO:2000109	regulation of macrophage apoptotic process	19_GO:0050789 regulation of biological process	-2.7	6.8	4.6	30284	11	1629	4	0.25	0.12	1234|3665|4208|64127	CCR5|IRF7|MEF2C|NOD2	-1.2
Reactome Gene Sets	R-HSA-9926550	Regulation of MITF-M-dependent genes involved in extracellular matrix, focal adhesion and epithelial-to-mesenchymal transition		-2.7	6.8	4.6	30284	11	1629	4	0.25	0.12	4286|6657|6935|7837	MITF|SOX2|ZEB1|PXDN	-1.2
GO Biological Processes	GO:0070085	glycosylation	19_GO:0009987 cellular process	-2.7	1.9	3.3	30284	235	1629	24	1.5	0.3	2525|4245|6482|7903|9334|9514|9526|10690|10724|11282|22906|27087|27230|29880|55568|56886|57704|63917|91869|120071|145173|160335|256435|374907	FUT3|MGAT1|ST3GAL1|ST8SIA4|B4GALT5|GAL3ST1|MPDU1|FUT9|OGA|MGAT4B|TRAK1|B3GAT1|SERP1|ALG5|GALNT10|UGGT1|GBA2|GALNT11|RFT1|LARGE2|B3GLCT|TMTC2|ST6GALNAC3|B3GNT8	-1.2
Canonical Pathways	M5880	NABA ECM AFFILIATED		-2.7	2.1	3.4	30284	170	1629	19	1.2	0.27	301|714|3964|3998|5362|6383|10332|10584|26253|54437|64218|64581|78989|80031|94025|158326|223117|497190|653145	ANXA1|C1QC|LGALS8|LMAN1|PLXNA2|SDC2|CLEC4M|COLEC10|CLEC4E|SEMA5B|SEMA4A|CLEC7A|COLEC11|SEMA6D|MUC16|FREM1|SEMA3D|CLEC18B|ANXA8	-1.2
GO Biological Processes	GO:0022408	negative regulation of cell-cell adhesion	19_GO:0048519 negative regulation of biological process	-2.7	2	3.3	30284	209	1629	22	1.4	0.29	301|941|1493|2302|2737|3142|4192|4771|5465|9306|9647|9750|10859|11006|11146|11314|30009|57162|59341|83737|441478|441864	ANXA1|CD80|CTLA4|FOXJ1|GLI3|HLX|MDK|NF2|PPARA|SOCS6|PPM1F|RIPOR2|LILRB1|LILRB4|GLMN|CD300A|TBX21|PELI1|TRPV4|ITCH|NRARP|TARM1	-1.2
GO Biological Processes	GO:0007188	adenylate cyclase-modulating G protein-coupled receptor signaling pathway	19_GO:0050896 response to stimulus	-2.7	1.9	3.3	30284	249	1629	25	1.5	0.3	111|116|576|846|1268|1813|2358|2768|2914|2918|3351|3973|5566|5575|5744|8477|9568|9590|23432|54331|59340|122876|170589|222487|266977	ADCY5|ADCYAP1|ADGRB2|CASR|CNR1|DRD2|FPR2|GNA12|GRM4|GRM8|HTR1B|LHCGR|PRKACA|PRKAR1B|PTHLH|GPR65|GABBR2|AKAP12|GPR161|GNG2|HRH4|GPHB5|GPHA2|ADGRG3|ADGRF1	-1.2
Canonical Pathways	M34	PID TCR PATHWAY		-2.7	2.9	3.6	30284	64	1629	10	0.61	0.19	915|920|941|1326|2533|2534|4690|5581|5788|6786	CD3D|CD4|CD80|MAP3K8|FYB1|FYN|NCK1|PRKCE|PTPRC|STIM1	-1.2
GO Biological Processes	GO:0050954	sensory perception of mechanical stimulus	19_GO:0032501 multicellular organismal process	-2.7	2	3.3	30284	196	1629	21	1.3	0.28	40|1141|1301|2534|3776|3786|4648|5269|6323|6507|7275|8312|9750|23621|26519|53405|57731|84173|170961|339768|349149	ASIC2|CHRNB2|COL11A1|FYN|KCNK2|KCNQ3|MYO7B|SERPINB6|SCN1A|SLC1A3|TUB|AXIN1|RIPOR2|BACE1|TIMM10|CLIC5|SPTBN4|ELMOD3|ANKRD24|ESPNL|GJC3	-1.2
GO Biological Processes	GO:0048608	reproductive structure development	19_GO:0022414 reproductive process	-2.7	1.8	3.2	30284	304	1629	29	1.8	0.33	472|578|653|1081|1588|2241|2309|2620|2625|2627|3020|3973|4201|4313|4920|5618|5914|6662|7046|7100|7474|23626|54206|64220|80000|130497|344758|431707|642658	ATM|BAK1|BMP5|CGA|CYP19A1|FER|FOXO3|GAS2|GATA3|GATA6|H3-3A|LHCGR|MEA1|MMP2|ROR2|PRLR|RARA|SOX9|TGFBR1|TLR5|WNT5A|SPO11|ERRFI1|STRA6|GREB1L|OSR1|GPR149|LHX8|SCX	-1.2
GO Biological Processes	GO:0002830	positive regulation of type 2 immune response	19_GO:0002376 immune system process	-2.7	5.2	4.2	30284	18	1629	5	0.31	0.14	2625|5590|5914|64127|90865	GATA3|PRKCZ|RARA|NOD2|IL33	-1.2
Reactome Gene Sets	R-HSA-9612973	Autophagy		-2.7	2.2	3.4	30284	133	1629	16	0.98	0.24	472|1778|1781|7278|7846|8655|9140|10381|23192|25978|51271|55062|89853|91782|128866|153129	ATM|DYNC1H1|DYNC1I2|TUBA3C|TUBA1A|DYNLL1|ATG12|TUBB3|ATG4B|CHMP2B|UBAP1|WIPI1|MVB12B|CHMP7|CHMP4B|SLC38A9	-1.2
KEGG Pathway	hsa04931	Insulin resistance		-2.7	2.4	3.5	30284	109	1629	14	0.86	0.23	948|5293|5465|5581|5590|5602|5770|6198|10000|10724|10891|57761|79660|200186	CD36|PIK3CD|PPARA|PRKCE|PRKCZ|MAPK10|PTPN1|RPS6KB1|AKT3|OGA|PPARGC1A|TRIB3|PPP1R3B|CRTC2	-1.2
GO Biological Processes	GO:0007283	spermatogenesis	19_GO:0022414 reproductive process	-2.7	1.5	3.1	30284	655	1629	53	3.3	0.44	1268|1390|1672|1788|2302|3020|3973|4201|4948|4957|5048|5566|5620|5914|6595|6662|6732|7917|9148|9389|9444|9509|9514|10863|22873|23345|23626|25981|51314|54514|54970|55810|56603|80217|80705|81626|84071|84203|84944|117285|122664|126859|132612|135138|144132|147700|154197|160762|163786|166863|283417|339834|399949	CNR1|CREM|DEFB1|DNMT3A|FOXJ1|H3-3A|LHCGR|MEA1|OCA2|ODF2|PAFAH1B1|PRKACA|PRM2|RARA|SMARCA2|SOX9|SRPK1|BAG6|NEURL1|SLC22A14|QKI|ADAMTS2|GAL3ST1|ADAM28|DZIP1|SYNE1|SPO11|DNAH1|NME8|DDX4|TTC12|FOXJ2|CYP26B1|CFAP43|TSGA10|SHCBP1L|ARMC2|TXNDC2|MAEL|DEFB118|TPPP2|AXDND1|ADAD1|PACRG|DNHD1|KLC3|PNLDC1|CCDC63|SASS6|RBM46|DPY19L2|IHO1|HOATZ	-1.2
GO Biological Processes	GO:0060236	regulation of mitotic spindle organization	19_GO:0050789 regulation of biological process	-2.7	3.4	3.8	30284	44	1629	8	0.49	0.17	1778|4733|9750|25978|51510|91782|128866|163786	DYNC1H1|DRG1|RIPOR2|CHMP2B|CHMP5|CHMP7|CHMP4B|SASS6	-1.2
GO Biological Processes	GO:0035710	CD4-positive, alpha-beta T cell activation	19_GO:0002376 immune system process	-2.7	2.7	3.6	30284	75	1629	11	0.68	0.2	2625|3142|3662|8809|10312|27086|30009|57089|64218|83737|84766	GATA3|HLX|IRF4|IL18R1|TCIRG1|FOXP1|TBX21|ENTPD7|SEMA4A|ITCH|CRACR2A	-1.2
GO Biological Processes	GO:0051953	negative regulation of amine transport	19_GO:0051179 localization	-2.7	4.3	4	30284	26	1629	6	0.37	0.15	152|1268|1813|3351|5999|124935	ADRA2C|CNR1|DRD2|HTR1B|RGS4|SLC43A2	-1.2
Reactome Gene Sets	R-HSA-9668328	Sealing of the nuclear envelope (NE) by ESCRT-III		-2.7	4.3	4	30284	26	1629	6	0.37	0.15	7278|7846|10381|25978|91782|128866	TUBA3C|TUBA1A|TUBB3|CHMP2B|CHMP7|CHMP4B	-1.2
GO Biological Processes	GO:0031468	nuclear membrane reassembly	19_GO:0009987 cellular process	-2.7	4.3	4	30284	26	1629	6	0.37	0.15	8815|25978|51510|91782|128866|165324	BANF1|CHMP2B|CHMP5|CHMP7|CHMP4B|UBXN2A	-1.2
GO Biological Processes	GO:0045624	positive regulation of T-helper cell differentiation	19_GO:0002376 immune system process	-2.7	4.3	4	30284	26	1629	6	0.37	0.15	301|941|3142|3594|5590|5914	ANXA1|CD80|HLX|IL12RB1|PRKCZ|RARA	-1.2
GO Biological Processes	GO:0045581	negative regulation of T cell differentiation	19_GO:0002376 immune system process	-2.7	3.1	3.7	30284	54	1629	9	0.55	0.18	301|1493|2302|2737|3142|4192|11006|30009|441478	ANXA1|CTLA4|FOXJ1|GLI3|HLX|MDK|LILRB4|TBX21|NRARP	-1.2
Canonical Pathways	M286	PID TGFBR PATHWAY		-2.7	3.1	3.7	30284	54	1629	9	0.55	0.18	857|6198|7043|7046|8312|9372|11059|83737|83939	CAV1|RPS6KB1|TGFB3|TGFBR1|AXIN1|ZFYVE9|WWP1|ITCH|EIF2A	-1.2
GO Biological Processes	GO:0006401	RNA catabolic process	19_GO:0009987 cellular process	-2.7	2.1	3.3	30284	171	1629	19	1.2	0.27	472|2107|3669|6039|6050|9337|9887|9967|10595|23053|23293|23318|23405|25804|25904|54464|79621|154197|192669	ATM|ETF1|ISG20|RNASE6|RNH1|CNOT8|SMG7|THRAP3|ERN2|ZSWIM8|SMG6|TUT4|DICER1|LSM4|CNOT10|XRN1|RNASEH2B|PNLDC1|AGO3	-1.2
GO Biological Processes	GO:0002366	leukocyte activation involved in immune response	19_GO:0002376 immune system process	-2.7	1.9	3.3	30284	210	1629	22	1.4	0.29	2625|3142|3662|4192|5293|5581|6284|6482|6556|6814|8809|10859|11027|11151|26253|27086|30009|57089|64218|80031|84766|90865	GATA3|HLX|IRF4|MDK|PIK3CD|PRKCE|S100A13|ST3GAL1|SLC11A1|STXBP3|IL18R1|LILRB1|LILRA2|CORO1A|CLEC4E|FOXP1|TBX21|ENTPD7|SEMA4A|SEMA6D|CRACR2A|IL33	-1.2
GO Biological Processes	GO:0045860	positive regulation of protein kinase activity	19_GO:0048518 positive regulation of biological process	-2.7	1.9	3.3	30284	210	1629	22	1.4	0.29	116|152|284|920|2043|2246|5618|5770|5788|5899|7474|8312|9770|9928|10333|23533|51347|57679|79092|80725|146433|353514	ADCYAP1|ADRA2C|ANGPT1|CD4|EPHA4|FGF1|PRLR|PTPN1|PTPRC|RALB|WNT5A|AXIN1|RASSF2|KIF14|TLR6|PIK3R5|TAOK3|ALS2|CARD14|SRCIN1|IL34|LILRA5	-1.2
GO Biological Processes	GO:0022411	cellular component disassembly	19_GO:0009987 cellular process	-2.7	1.8	3.2	30284	305	1629	29	1.8	0.33	714|983|2043|2107|2241|2934|4313|4319|5048|5193|6597|7177|8775|9140|9941|10595|11075|23405|25978|51510|54454|54516|55192|55776|57231|57724|91782|128866|167410	C1QC|CDK1|EPHA4|ETF1|FER|GSN|MMP2|MMP10|PAFAH1B1|PEX12|SMARCA4|TPSAB1|NAPA|ATG12|EXOG|ERN2|STMN2|DICER1|CHMP2B|CHMP5|ATAD2B|MTRF1L|DNAJC17|SAYSD1|SNX14|EPG5|CHMP7|CHMP4B|LIX1	-1.2
GO Biological Processes	GO:0006886	intracellular protein transport	19_GO:0051179 localization	-2.6	1.5	3.1	30284	566	1629	47	2.9	0.41	1175|2737|3313|3786|3837|3973|4591|4927|5193|5566|5903|6396|6643|6814|7514|7846|8676|8775|9463|9482|9559|9632|9679|10254|10762|11159|22818|23062|23162|23633|26276|26519|29916|30000|51271|51501|55666|57403|59283|79711|79902|89853|90865|94120|285190|402569|100101267	AP2S1|GLI3|HSPA9|KCNQ3|KPNB1|LHCGR|TRIM37|NUP88|PEX12|PRKACA|RANBP2|SEC13|SNX2|STXBP3|XPO1|TUBA1A|STX11|NAPA|PICK1|STX8|VPS26A|SEC24C|FAM53B|STAM2|NUP50|RABL2A|COPZ1|GGA2|MAPK8IP3|KPNA6|VPS33B|TIMM10|SNX11|TNPO2|UBAP1|HIKESHI|NPLOC4|RAB22A|CACNG8|IPO4|NUP85|MVB12B|IL33|SYTL3|RGPD4|KPNA7|POM121C	-1.2
GO Biological Processes	GO:0009755	hormone-mediated signaling pathway	19_GO:0050896 response to stimulus	-2.6	2.2	3.4	30284	146	1629	17	1	0.25	434|1081|2104|2180|2908|3973|4306|5465|5467|5618|5914|10474|54206|55625|56603|56937|196541	ASIP|CGA|ESRRG|ACSL1|NR3C1|LHCGR|NR3C2|PPARA|PPARD|PRLR|RARA|TADA3|ERRFI1|ZDHHC7|CYP26B1|PMEPA1|METTL21C	-1.2
GO Biological Processes	GO:0046887	positive regulation of hormone secretion	19_GO:0051179 localization	-2.6	2.2	3.4	30284	146	1629	17	1	0.25	116|846|1588|1813|2867|5213|5467|5566|5581|8431|9854|27230|29850|54795|55107|65220|169026	ADCYAP1|CASR|CYP19A1|DRD2|FFAR2|PFKM|PPARD|PRKACA|PRKCE|NR0B2|C2CD2L|SERP1|TRPM5|TRPM4|ANO1|NADK|SLC30A8	-1.2
GO Biological Processes	GO:0016197	endosomal transport	19_GO:0051179 localization	-2.6	1.8	3.2	30284	264	1629	26	1.6	0.31	6643|7109|7813|9372|9482|9559|10254|10807|11151|23023|23085|25978|51271|51479|51510|54551|55658|57679|57724|64129|79958|84766|89853|91782|128866|653145	SNX2|TRAPPC10|EVI5|ZFYVE9|STX8|VPS26A|STAM2|ENTR1|CORO1A|TMCC1|ERC1|CHMP2B|UBAP1|ANKFY1|CHMP5|MAGEL2|RNF126|ALS2|EPG5|TINAGL1|DENND1C|CRACR2A|MVB12B|CHMP7|CHMP4B|ANXA8	-1.2
GO Biological Processes	GO:0046320	regulation of fatty acid oxidation	19_GO:0050789 regulation of biological process	-2.6	3.7	3.8	30284	35	1629	7	0.43	0.16	1268|5465|5467|6662|10891|219743|254013	CNR1|PPARA|PPARD|SOX9|PPARGC1A|TYSND1|ETFBKMT	-1.2
GO Biological Processes	GO:0044344	cellular response to fibroblast growth factor stimulus	19_GO:0050896 response to stimulus	-2.6	2.2	3.4	30284	134	1629	16	0.98	0.24	2043|2046|2048|2050|2246|4593|4915|4920|5080|5770|5979|7474|9365|23769|79625|285220	EPHA4|EPHA8|EPHB2|EPHB4|FGF1|MUSK|NTRK2|ROR2|PAX6|PTPN1|RET|WNT5A|KL|FLRT1|NDNF|EPHA6	-1.2
GO Biological Processes	GO:0001578	microtubule bundle formation	19_GO:0009987 cellular process	-2.6	2.2	3.4	30284	134	1629	16	0.98	0.24	2302|2622|6249|8632|9148|25981|54462|54970|55172|79819|80128|80217|84071|93233|160762|399949	FOXJ1|GAS8|CLIP1|DNAH17|NEURL1|DNAH1|CCSER2|TTC12|DNAAF2|DNAI4|TRIM46|CFAP43|ARMC2|ODAD1|CCDC63|HOATZ	-1.2
GO Biological Processes	GO:0050905	neuromuscular process	19_GO:0032501 multicellular organismal process	-2.6	2.1	3.3	30284	159	1629	18	1.1	0.26	104|111|1496|1813|2743|3226|5048|6198|6323|6507|7136|7846|23077|23621|51761|57731|64220|84502	ADARB1|ADCY5|CTNNA2|DRD2|GLRB|HOXC10|PAFAH1B1|RPS6KB1|SCN1A|SLC1A3|TNNI2|TUBA1A|MYCBP2|BACE1|ATP8A2|SPTBN4|STRA6|JPH4	-1.2
GO Biological Processes	GO:0050792	regulation of viral process	19_GO:0016032 viral process	-2.6	2.1	3.3	30284	159	1629	18	1.1	0.26	104|920|2934|3669|4599|4938|5465|5610|6732|7726|8815|9140|9830|10450|23367|23633|27074|282617	ADARB1|CD4|GSN|ISG20|MX1|OAS1|PPARA|EIF2AK2|SRPK1|TRIM26|BANF1|ATG12|TRIM14|PPIE|LARP1|KPNA6|LAMP3|IFNL3	-1.2
WikiPathways	WP3998	Prader Willi and Angelman syndrome		-2.6	2.4	3.4	30284	110	1629	14	0.86	0.23	1081|2558|2733|4927|4948|5590|5903|6396|6638|6870|10762|54551|57194|79902	CGA|GABRA5|GLE1|NUP88|OCA2|PRKCZ|RANBP2|SEC13|SNRPN|TACR3|NUP50|MAGEL2|ATP10A|NUP85	-1.2
KEGG Pathway	hsa05132	Salmonella infection		-2.6	1.9	3.2	30284	251	1629	25	1.5	0.3	399|578|838|841|1778|1781|5293|5602|5788|7100|7278|7846|8655|9267|9844|10000|10097|10333|10381|10392|10540|26999|93408|147700|260334	RHOH|BAK1|CASP5|CASP8|DYNC1H1|DYNC1I2|PIK3CD|MAPK10|PTPRC|TLR5|TUBA3C|TUBA1A|DYNLL1|CYTH1|ELMO1|AKT3|ACTR2|TLR6|TUBB3|NOD1|DCTN2|CYFIP2|MYL10|KLC3|TUBB8B	-1.2
GO Biological Processes	GO:0031113	regulation of microtubule polymerization	19_GO:0050789 regulation of biological process	-2.6	2.9	3.6	30284	65	1629	10	0.61	0.19	402|4733|6249|6904|8874|11075|23122|27124|54801|57704	ARL2|DRG1|CLIP1|TBCD|ARHGEF7|STMN2|CLASP2|INPP5J|HAUS6|GBA2	-1.2
GO Biological Processes	GO:0048814	regulation of dendrite morphogenesis	19_GO:0032502 developmental process	-2.6	2.9	3.6	30284	65	1629	10	0.61	0.19	1141|2043|2048|5048|5789|6383|9820|23072|23345|56965	CHRNB2|EPHA4|EPHB2|PAFAH1B1|PTPRD|SDC2|CUL7|HECW1|SYNE1|PARP6	-1.2
GO Biological Processes	GO:0038084	vascular endothelial growth factor signaling pathway	19_GO:0050896 response to stimulus	-2.6	2.9	3.6	30284	65	1629	10	0.61	0.19	2043|2046|2048|2050|4593|4915|4920|5293|5979|285220	EPHA4|EPHA8|EPHB2|EPHB4|MUSK|NTRK2|ROR2|PIK3CD|RET|EPHA6	-1.2
GO Biological Processes	GO:0002707	negative regulation of lymphocyte mediated immunity	19_GO:0002376 immune system process	-2.6	2.9	3.6	30284	65	1629	10	0.61	0.19	941|2302|3824|5788|10225|10859|11006|30009|55061|64127	CD80|FOXJ1|KLRD1|PTPRC|CD96|LILRB1|LILRB4|TBX21|SUSD4|NOD2	-1.2
Reactome Gene Sets	R-HSA-6785807	Interleukin-4 and Interleukin-13 signaling		-2.6	2.6	3.5	30284	87	1629	12	0.74	0.21	240|246|301|948|2309|2625|3662|4313|6624|6657|6935|7133	ALOX5|ALOX15|ANXA1|CD36|FOXO3|GATA3|IRF4|MMP2|FSCN1|SOX2|ZEB1|TNFRSF1B	-1.2
Reactome Gene Sets	R-HSA-162909	Host Interactions of HIV factors		-2.6	2.6	3.5	30284	87	1629	12	0.74	0.21	920|4927|5687|5689|5706|5903|7514|8815|9844|10762|55690|79902	CD4|NUP88|PSMA6|PSMB1|PSMC6|RANBP2|XPO1|BANF1|ELMO1|NUP50|PACS1|NUP85	-1.2
GO Biological Processes	GO:0070374	positive regulation of ERK1 and ERK2 cascade	19_GO:0048518 positive regulation of biological process	-2.6	2	3.3	30284	198	1629	21	1.3	0.28	116|246|284|846|920|948|1139|1813|2246|2358|5031|5590|5788|9590|10392|54550|59341|64127|341152|387129|389658	ADCYAP1|ALOX15|ANGPT1|CASR|CD4|CD36|CHRNA7|DRD2|FGF1|FPR2|P2RY6|PRKCZ|PTPRC|AKAP12|NOD1|NECAB2|TRPV4|NOD2|OR2AT4|NPSR1|ALKAL1	-1.2
GO Biological Processes	GO:0051338	regulation of transferase activity	19_GO:0065007 biological regulation	-2.6	1.6	3.1	30284	464	1629	40	2.5	0.38	104|116|152|284|920|1139|2043|2048|2246|2268|5618|5770|5788|5899|6546|7474|8312|8815|8861|9088|9647|9770|9928|10114|10333|11006|11122|11213|11314|23533|51347|54206|57679|57761|79092|80725|122809|146433|171024|353514	ADARB1|ADCYAP1|ADRA2C|ANGPT1|CD4|CHRNA7|EPHA4|EPHB2|FGF1|FGR|PRLR|PTPN1|PTPRC|RALB|SLC8A1|WNT5A|AXIN1|BANF1|LDB1|PKMYT1|PPM1F|RASSF2|KIF14|HIPK3|TLR6|LILRB4|PTPRT|IRAK3|CD300A|PIK3R5|TAOK3|ERRFI1|ALS2|TRIB3|CARD14|SRCIN1|SOCS4|IL34|SYNPO2|LILRA5	-1.2
GO Biological Processes	GO:0002704	negative regulation of leukocyte mediated immunity	19_GO:0002376 immune system process	-2.6	2.7	3.5	30284	76	1629	11	0.68	0.2	941|2302|3824|5788|10225|10859|11006|11314|30009|55061|64127	CD80|FOXJ1|KLRD1|PTPRC|CD96|LILRB1|LILRB4|CD300A|TBX21|SUSD4|NOD2	-1.1
GO Biological Processes	GO:0043467	regulation of generation of precursor metabolites and energy	19_GO:0050789 regulation of biological process	-2.6	2.1	3.3	30284	147	1629	17	1	0.25	402|891|983|2887|3416|3516|4938|5465|5566|6521|7262|9759|55847|56848|59341|63976|79660	ARL2|CCNB1|CDK1|GRB10|IDE|RBPJ|OAS1|PPARA|PRKACA|SLC4A1|PHLDA2|HDAC4|CISD1|SPHK2|TRPV4|PRDM16|PPP1R3B	-1.1
GO Biological Processes	GO:0051047	positive regulation of secretion	19_GO:0051179 localization	-2.6	1.7	3.2	30284	321	1629	30	1.8	0.33	116|242|846|945|1141|1588|1813|2268|2867|5213|5467|5566|5581|7043|7273|8431|9066|9854|11126|23122|23400|27230|29850|54795|55107|55691|56848|65220|134957|169026	ADCYAP1|ALOX12B|CASR|CD33|CHRNB2|CYP19A1|DRD2|FGR|FFAR2|PFKM|PPARD|PRKACA|PRKCE|TGFB3|TTN|NR0B2|SYT7|C2CD2L|CD160|CLASP2|ATP13A2|SERP1|TRPM5|TRPM4|ANO1|FRMD4A|SPHK2|NADK|STXBP5|SLC30A8	-1.1
GO Biological Processes	GO:0031400	negative regulation of protein modification process	19_GO:0048519 negative regulation of biological process	-2.6	1.7	3.2	30284	321	1629	30	1.8	0.33	104|857|2039|2048|2534|4690|5144|5581|5590|5770|5788|6546|9647|9770|10114|11006|11122|11213|11314|54206|55022|57761|64359|80725|84919|91662|122809|135112|154043|200734	ADARB1|CAV1|DMTN|EPHB2|FYN|NCK1|PDE4D|PRKCE|PRKCZ|PTPN1|PTPRC|SLC8A1|PPM1F|RASSF2|HIPK3|LILRB4|PTPRT|IRAK3|CD300A|ERRFI1|PID1|TRIB3|NXN|SRCIN1|PPP1R15B|NLRP12|SOCS4|NCOA7|CNKSR3|SPRED2	-1.1
GO Biological Processes	GO:0040013	negative regulation of locomotion	19_GO:0040011 locomotion	-2.6	1.6	3.1	30284	421	1629	37	2.3	0.37	104|653|753|1588|1634|1813|2043|2309|2625|2768|4208|4286|4771|5467|5770|5800|5801|7046|7474|9750|9839|9901|10014|10395|10718|11122|11188|11314|23122|23380|27202|50859|55435|80031|90865|256130|401720	ADARB1|BMP5|LDLRAD4|CYP19A1|DCN|DRD2|EPHA4|FOXO3|GATA3|GNA12|MEF2C|MITF|NF2|PPARD|PTPN1|PTPRO|PTPRR|TGFBR1|WNT5A|RIPOR2|ZEB2|SRGAP3|HDAC5|DLC1|NRG3|PTPRT|NISCH|CD300A|CLASP2|SRGAP2|C5AR2|SPOCK3|AP1AR|SEMA6D|IL33|TMEM196|FIGNL2	-1.1
GO Biological Processes	GO:0002832	negative regulation of response to biotic stimulus	19_GO:0048519 negative regulation of biological process	-2.6	2.2	3.3	30284	135	1629	16	0.98	0.24	1813|3824|4938|8815|9140|10225|10859|11027|11213|22900|22978|55061|83737|117285|140885|730249	DRD2|KLRD1|OAS1|BANF1|ATG12|CD96|LILRB1|LILRA2|IRAK3|CARD8|NT5C2|SUSD4|ITCH|DEFB118|SIRPA|ACOD1	-1.1
GO Biological Processes	GO:0090148	membrane fission	19_GO:0009987 cellular process	-2.6	3.3	3.7	30284	45	1629	8	0.49	0.17	10254|23023|25978|51271|51510|89853|91782|128866	STAM2|TMCC1|CHMP2B|UBAP1|CHMP5|MVB12B|CHMP7|CHMP4B	-1.1
Reactome Gene Sets	R-HSA-8856688	Golgi-to-ER retrograde transport		-2.6	2.3	3.4	30284	123	1629	15	0.92	0.24	1778|1781|5048|7278|7846|8655|8775|9371|10381|10540|11014|22818|26153|55582|56894	DYNC1H1|DYNC1I2|PAFAH1B1|TUBA3C|TUBA1A|DYNLL1|NAPA|KIF3B|TUBB3|DCTN2|KDELR2|COPZ1|KIF26A|KIF27|AGPAT3	-1.1
GO Biological Processes	GO:0048872	homeostasis of number of cells	19_GO:0042592 homeostatic process	-2.6	1.8	3.2	30284	294	1629	28	1.7	0.32	301|578|669|2038|2039|2625|3313|4208|4891|5423|6229|6521|6662|7846|8456|9770|9898|10000|10312|10320|10603|11151|22901|51510|55690|57678|57724|64127	ANXA1|BAK1|BPGM|EPB42|DMTN|GATA3|HSPA9|MEF2C|SLC11A2|POLB|RPS24|SLC4A1|SOX9|TUBA1A|FOXN1|RASSF2|UBAP2L|AKT3|TCIRG1|IKZF1|SH2B2|CORO1A|ARSG|CHMP5|PACS1|GPAM|EPG5|NOD2	-1.1
GO Biological Processes	GO:0061458	reproductive system development	19_GO:0032502 developmental process	-2.6	1.8	3.2	30284	308	1629	29	1.8	0.33	472|578|653|1081|1588|2241|2309|2620|2625|2627|3020|3973|4201|4313|4920|5618|5914|6662|7046|7100|7474|23626|54206|64220|80000|130497|344758|431707|642658	ATM|BAK1|BMP5|CGA|CYP19A1|FER|FOXO3|GAS2|GATA3|GATA6|H3-3A|LHCGR|MEA1|MMP2|ROR2|PRLR|RARA|SOX9|TGFBR1|TLR5|WNT5A|SPO11|ERRFI1|STRA6|GREB1L|OSR1|GPR149|LHX8|SCX	-1.1
GO Biological Processes	GO:0051653	spindle localization	19_GO:0051179 localization	-2.6	2.8	3.5	30284	66	1629	10	0.61	0.19	1778|3837|3993|5048|5080|10097|10615|23122|26086|79816	DYNC1H1|KPNB1|LLGL2|PAFAH1B1|PAX6|ACTR2|SPAG5|CLASP2|GPSM1|TLE6	-1.1
GO Biological Processes	GO:0061337	cardiac conduction	19_GO:0032501 multicellular organismal process	-2.6	2.8	3.5	30284	66	1629	10	0.61	0.19	287|783|817|857|3757|3781|5566|6546|54795|57731	ANK2|CACNB2|CAMK2D|CAV1|KCNH2|KCNN2|PRKACA|SLC8A1|TRPM4|SPTBN4	-1.1
GO Biological Processes	GO:0045649	regulation of macrophage differentiation	19_GO:0002376 immune system process	-2.6	4.1	3.9	30284	27	1629	6	0.37	0.15	714|841|4920|9444|140685|146433	C1QC|CASP8|ROR2|QKI|ZBTB46|IL34	-1.1
GO Biological Processes	GO:0007271	synaptic transmission, cholinergic	19_GO:0050789 regulation of biological process	-2.6	4.1	3.9	30284	27	1629	6	0.37	0.15	1139|1141|1142|1145|60482|79608	CHRNA7|CHRNB2|CHRNB3|CHRNE|SLC5A7|RIC3	-1.1
GO Biological Processes	GO:0007517	muscle organ development	19_GO:0032502 developmental process	-2.6	1.7	3.1	30284	323	1629	30	1.8	0.33	104|463|857|1301|2121|2483|2535|3142|3516|4207|4208|4656|4669|5463|7046|7273|8110|8763|9148|9750|23764|27230|51778|64091|64220|94104|196541|221937|341405|642658	ADARB1|ZFHX3|CAV1|COL11A1|EVC|FRG1|FZD2|HLX|RBPJ|BORCS8-MEF2B|MEF2C|MYOG|NAGLU|POU6F1|TGFBR1|TTN|DPF3|CD164|NEURL1|RIPOR2|MAFF|SERP1|MYOZ2|POPDC2|STRA6|PAXBP1|METTL21C|FOXK1|ANKRD33|SCX	-1.1
GO Biological Processes	GO:0015850	organic hydroxy compound transport	19_GO:0051179 localization	-2.6	2	3.2	30284	174	1629	19	1.2	0.27	341|366|857|948|1813|4481|6523|6579|8431|9066|9194|11309|25987|54762|55640|55937|57655|64220|85320	APOC1|AQP9|CAV1|CD36|DRD2|MSR1|SLC5A1|SLCO1A2|NR0B2|SYT7|SLC16A7|SLCO2B1|TSKU|GRAMD1C|FLVCR2|APOM|GRAMD1A|STRA6|ABCC11	-1.1
GO Biological Processes	GO:0051235	maintenance of location	19_GO:0051179 localization	-2.6	2	3.2	30284	174	1629	19	1.2	0.27	402|857|920|948|2867|2934|4669|5048|5620|6280|9908|11014|22873|23345|23761|56898|57724|81573|84649	ARL2|CAV1|CD4|CD36|FFAR2|GSN|NAGLU|PAFAH1B1|PRM2|S100A9|G3BP2|KDELR2|DZIP1|SYNE1|PISD|BDH2|EPG5|ANKRD13C|DGAT2	-1.1
GO Biological Processes	GO:0070059	intrinsic apoptotic signaling pathway in response to endoplasmic reticulum stress	19_GO:0050896 response to stimulus	-2.6	3.6	3.7	30284	36	1629	7	0.43	0.16	578|7917|9024|10595|54870|57761|84216	BAK1|BAG6|BRSK2|ERN2|QRICH1|TRIB3|TMEM117	-1.1
GO Biological Processes	GO:0043500	muscle adaptation	19_GO:0032501 multicellular organismal process	-2.6	3.6	3.7	30284	36	1629	7	0.43	0.16	2627|2934|4656|4772|6198|9759|51778	GATA6|GSN|MYOG|NFATC1|RPS6KB1|HDAC4|MYOZ2	-1.1
GO Biological Processes	GO:0006906	vesicle fusion	19_GO:0051179 localization	-2.6	2.4	3.4	30284	100	1629	13	0.8	0.22	8676|9066|9482|11151|23400|25978|26276|29091|51479|51510|91782|128866|285525	STX11|SYT7|STX8|CORO1A|ATP13A2|CHMP2B|VPS33B|STXBP6|ANKFY1|CHMP5|CHMP7|CHMP4B|YIPF7	-1.1
GO Biological Processes	GO:0031110	regulation of microtubule polymerization or depolymerization	19_GO:0050789 regulation of biological process	-2.6	2.4	3.4	30284	100	1629	13	0.8	0.22	402|4733|6249|6904|8874|11075|23122|27124|54801|57551|57704|59341|146057	ARL2|DRG1|CLIP1|TBCD|ARHGEF7|STMN2|CLASP2|INPP5J|HAUS6|TAOK1|GBA2|TRPV4|TTBK2	-1.1
GO Biological Processes	GO:0070664	negative regulation of leukocyte proliferation	19_GO:0048519 negative regulation of biological process	-2.6	2.4	3.4	30284	100	1629	13	0.8	0.22	472|941|1493|2302|4332|9750|10859|11006|11146|11314|57162|83737|90865	ATM|CD80|CTLA4|FOXJ1|MNDA|RIPOR2|LILRB1|LILRB4|GLMN|CD300A|PELI1|ITCH|IL33	-1.1
GO Biological Processes	GO:0006821	chloride transport	19_GO:0051179 localization	-2.6	2.2	3.3	30284	124	1629	15	0.92	0.24	846|2558|2743|3776|4948|5031|5349|6507|6521|9635|26285|53405|55107|56996|284129	CASR|GABRA5|GLRB|KCNK2|OCA2|P2RY6|FXYD3|SLC1A3|SLC4A1|CLCA2|CLDN17|CLIC5|ANO1|SLC12A9|SLC26A11	-1.1
GO Biological Processes	GO:0051933	amino acid neurotransmitter reuptake	19_GO:0051179 localization	-2.6	9.3	4.8	30284	6	1629	3	0.18	0.11	6538|6539|6540	SLC6A11|SLC6A12|SLC6A13	-1.1
CORUM	CORUM:1768	CPSF6-EWSR1-ITCH-NUDT21-POLR2A-UBAP2L complex		-2.6	9.3	4.8	30284	6	1629	3	0.18	0.11	5430|9898|83737	POLR2A|UBAP2L|ITCH	-1.1
GO Biological Processes	GO:0021631	optic nerve morphogenesis	19_GO:0032502 developmental process	-2.6	9.3	4.8	30284	6	1629	3	0.18	0.11	1141|2048|2737	CHRNB2|EPHB2|GLI3	-1.1
WikiPathways	WP2805	exRNA mechanism of action and biogenesis		-2.6	9.3	4.8	30284	6	1629	3	0.18	0.11	23405|54487|90459	DICER1|DGCR8|ERI1	-1.1
GO Biological Processes	GO:1901509	regulation of endothelial tube morphogenesis	19_GO:0032502 developmental process	-2.6	9.3	4.8	30284	6	1629	3	0.18	0.11	2246|27086|81792	FGF1|FOXP1|ADAMTS12	-1.1
GO Biological Processes	GO:1903903	regulation of establishment of T cell polarity	19_GO:0002376 immune system process	-2.6	9.3	4.8	30284	6	1629	3	0.18	0.11	2934|9750|81704	GSN|RIPOR2|DOCK8	-1.1
GO Biological Processes	GO:1905097	regulation of guanyl-nucleotide exchange factor activity	19_GO:0065007 biological regulation	-2.6	9.3	4.8	30284	6	1629	3	0.18	0.11	2043|9750|26086	EPHA4|RIPOR2|GPSM1	-1.1
GO Biological Processes	GO:0045627	positive regulation of T-helper 1 cell differentiation	19_GO:0002376 immune system process	-2.6	9.3	4.8	30284	6	1629	3	0.18	0.11	301|941|3142	ANXA1|CD80|HLX	-1.1
Reactome Gene Sets	R-HSA-913531	Interferon Signaling		-2.6	1.9	3.2	30284	227	1629	23	1.4	0.29	983|2635|3117|3437|3662|3665|3669|4599|4927|5610|5770|5903|7278|7726|7846|9451|9830|10381|10762|51127|79902|80128|402569	CDK1|GBP3|HLA-DQA1|IFIT3|IRF4|IRF7|ISG20|MX1|NUP88|EIF2AK2|PTPN1|RANBP2|TUBA3C|TRIM26|TUBA1A|EIF2AK3|TRIM14|TUBB3|NUP50|TRIM17|NUP85|TRIM46|KPNA7	-1.1
GO Biological Processes	GO:0033003	regulation of mast cell activation	19_GO:0002376 immune system process	-2.6	4.9	4	30284	19	1629	5	0.31	0.14	1268|2241|11314|56848|85480	CNR1|FER|CD300A|SPHK2|TSLP	-1.1
GO Biological Processes	GO:0019079	viral genome replication	19_GO:0016032 viral process	-2.6	4.9	4	30284	19	1629	5	0.31	0.14	1487|1488|4774|10332|23633	CTBP1|CTBP2|NFIA|CLEC4M|KPNA6	-1.1
GO Biological Processes	GO:0038127	ERBB signaling pathway	19_GO:0050896 response to stimulus	-2.6	2.3	3.3	30284	112	1629	14	0.86	0.23	2043|2046|2048|2050|4593|4915|4920|5801|5979|6662|10718|54206|145957|285220	EPHA4|EPHA8|EPHB2|EPHB4|MUSK|NTRK2|ROR2|PTPRR|RET|SOX9|NRG3|ERRFI1|NRG4|EPHA6	-1.1
GO Biological Processes	GO:0098656	monoatomic anion transmembrane transport	19_GO:0051179 localization	-2.6	2.1	3.3	30284	149	1629	17	1	0.25	846|2558|2743|3776|4948|5349|6506|6507|6521|9635|26285|53405|55107|56996|80131|85320|284129	CASR|GABRA5|GLRB|KCNK2|OCA2|FXYD3|SLC1A2|SLC1A3|SLC4A1|CLCA2|CLDN17|CLIC5|ANO1|SLC12A9|LRRC8E|ABCC11|SLC26A11	-1.1
GO Biological Processes	GO:0032984	protein-containing complex disassembly	19_GO:0009987 cellular process	-2.6	2.1	3.3	30284	149	1629	17	1	0.25	2107|2934|5193|6597|8775|9140|11075|25978|51510|54454|54516|55192|57231|57724|91782|128866|167410	ETF1|GSN|PEX12|SMARCA4|NAPA|ATG12|STMN2|CHMP2B|CHMP5|ATAD2B|MTRF1L|DNAJC17|SNX14|EPG5|CHMP7|CHMP4B|LIX1	-1.1
GO Biological Processes	GO:0002263	cell activation involved in immune response	19_GO:0002376 immune system process	-2.6	1.9	3.2	30284	214	1629	22	1.4	0.29	2625|3142|3662|4192|5293|5581|6284|6482|6556|6814|8809|10859|11027|11151|26253|27086|30009|57089|64218|80031|84766|90865	GATA3|HLX|IRF4|MDK|PIK3CD|PRKCE|S100A13|ST3GAL1|SLC11A1|STXBP3|IL18R1|LILRB1|LILRA2|CORO1A|CLEC4E|FOXP1|TBX21|ENTPD7|SEMA4A|SEMA6D|CRACR2A|IL33	-1.1
GO Biological Processes	GO:0042742	defense response to bacterium	19_GO:0044419 biological process involved in interspecies interaction between organisms	-2.6	1.7	3.1	30284	324	1629	30	1.8	0.33	820|920|944|948|1672|2268|2358|2635|3516|4938|6039|6280|6556|8349|10333|10392|11126|22861|26057|26253|54210|64127|85480|90865|117285|140881|149708|245911|504180|100129216	CAMP|CD4|TNFSF8|CD36|DEFB1|FGR|FPR2|GBP3|RBPJ|OAS1|RNASE6|S100A9|SLC11A1|H2BC21|TLR6|NOD1|CD160|NLRP1|ANKRD17|CLEC4E|TREM1|NOD2|TSLP|IL33|DEFB118|DEFB129|WFDC5|DEFB108B|DEFB105B|DEFB131B	-1.1
Reactome Gene Sets	R-HSA-5688426	Deubiquitination		-2.5	1.9	3.2	30284	241	1629	24	1.5	0.3	983|2625|5423|5687|5689|5706|7046|8338|8349|10254|10392|10474|29761|54891|55031|55252|64127|79913|84196|90865|114803|125476|221937|440689	CDK1|GATA3|POLB|PSMA6|PSMB1|PSMC6|TGFBR1|H2AC20|H2BC21|STAM2|NOD1|TADA3|USP25|INO80D|USP47|ASXL2|NOD2|ACTR5|USP48|IL33|MYSM1|INO80C|FOXK1|H2BC18	-1.1
GO Biological Processes	GO:0001558	regulation of cell growth	19_GO:0040007 growth	-2.5	1.6	3.1	30284	410	1629	36	2.2	0.36	623|817|1630|3020|5048|5465|5467|5999|6280|6446|6494|6595|6597|7046|7474|8425|9686|9928|10038|10110|10718|23122|26153|27086|53335|55031|56848|56981|57699|80031|80128|83737|114804|221927|256130|440093	BDKRB1|CAMK2D|DCC|H3-3A|PAFAH1B1|PPARA|PPARD|RGS4|S100A9|SGK1|SIPA1|SMARCA2|SMARCA4|TGFBR1|WNT5A|LTBP4|VGLL4|KIF14|PARP2|SGK2|NRG3|CLASP2|KIF26A|FOXP1|BCL11A|USP47|SPHK2|PRDM11|CPNE5|SEMA6D|TRIM46|ITCH|RNF157|BRAT1|TMEM196|H3-5	-1.1
GO Biological Processes	GO:0048012	hepatocyte growth factor receptor signaling pathway	19_GO:0050896 response to stimulus	-2.5	3	3.5	30284	56	1629	9	0.55	0.18	2043|2046|2048|2050|4593|4915|4920|5979|285220	EPHA4|EPHA8|EPHB2|EPHB4|MUSK|NTRK2|ROR2|RET|EPHA6	-1.1
Canonical Pathways	M99	PID TXA2PATHWAY		-2.5	3	3.5	30284	56	1629	9	0.55	0.18	157|2268|2534|2768|5566|5581|5590|23533|54331	GRK3|FGR|FYN|GNA12|PRKACA|PRKCE|PRKCZ|PIK3R5|GNG2	-1.1
GO Biological Processes	GO:0046854	phosphatidylinositol phosphate biosynthetic process	19_GO:0009987 cellular process	-2.5	3	3.5	30284	56	1629	9	0.55	0.18	472|3613|5293|5297|5298|8394|23167|57217|79837	ATM|IMPA2|PIK3CD|PI4KA|PI4KB|PIP5K1A|EFR3A|TTC7A|PIP4K2C	-1.1
GO Biological Processes	GO:0006820	monoatomic anion transport	19_GO:0051179 localization	-2.5	2.1	3.2	30284	162	1629	18	1.1	0.26	846|2558|2743|3776|4948|5031|5349|6506|6507|6521|9635|26285|53405|55107|56996|80131|85320|284129	CASR|GABRA5|GLRB|KCNK2|OCA2|P2RY6|FXYD3|SLC1A2|SLC1A3|SLC4A1|CLCA2|CLDN17|CLIC5|ANO1|SLC12A9|LRRC8E|ABCC11|SLC26A11	-1.1
GO Biological Processes	GO:1904646	cellular response to amyloid-beta	19_GO:0050896 response to stimulus	-2.5	3.2	3.6	30284	46	1629	8	0.49	0.17	948|2043|2048|2309|2358|2534|10333|23621	CD36|EPHA4|EPHB2|FOXO3|FPR2|FYN|TLR6|BACE1	-1.1
GO Biological Processes	GO:0034446	substrate adhesion-dependent cell spreading	19_GO:0009987 cellular process	-2.5	3.2	3.6	30284	46	1629	8	0.49	0.17	2241|3685|9928|23380|29780|55435|80725|83706	FER|ITGAV|KIF14|SRGAP2|PARVB|AP1AR|SRCIN1|FERMT3	-1.1
GO Biological Processes	GO:0045621	positive regulation of lymphocyte differentiation	19_GO:0002376 immune system process	-2.5	2.2	3.3	30284	137	1629	16	0.98	0.24	301|399|941|2309|2625|2737|3142|3594|4192|5590|5788|5914|6595|6597|9580|11006	ANXA1|RHOH|CD80|FOXO3|GATA3|GLI3|HLX|IL12RB1|MDK|PRKCZ|PTPRC|RARA|SMARCA2|SMARCA4|SOX13|LILRB4	-1.1
GO Biological Processes	GO:0006865	amino acid transport	19_GO:0051179 localization	-2.5	2.2	3.3	30284	137	1629	16	0.98	0.24	3776|3993|4915|6506|6507|6533|6538|6539|6540|6556|7223|9056|55356|80131|124935|153129	KCNK2|LLGL2|NTRK2|SLC1A2|SLC1A3|SLC6A6|SLC6A11|SLC6A12|SLC6A13|SLC11A1|TRPC4|SLC7A7|SLC22A15|LRRC8E|SLC43A2|SLC38A9	-1.1
GO Biological Processes	GO:1903898	negative regulation of PERK-mediated unfolded protein response	19_GO:0048519 negative regulation of biological process	-2.5	6.2	4.3	30284	12	1629	4	0.25	0.12	4690|5770|10000|84919	NCK1|PTPN1|AKT3|PPP1R15B	-1.1
GO Biological Processes	GO:0031223	auditory behavior	19_GO:0032501 multicellular organismal process	-2.5	6.2	4.3	30284	12	1629	4	0.25	0.12	1813|6507|9379|64220	DRD2|SLC1A3|NRXN2|STRA6	-1.1
GO Biological Processes	GO:0014842	regulation of skeletal muscle satellite cell proliferation	19_GO:0050789 regulation of biological process	-2.5	6.2	4.3	30284	12	1629	4	0.25	0.12	284|4656|5467|94104	ANGPT1|MYOG|PPARD|PAXBP1	-1.1
GO Biological Processes	GO:0097576	vacuole fusion	19_GO:0009987 cellular process	-2.5	6.2	4.3	30284	12	1629	4	0.25	0.12	25978|51510|91782|128866	CHMP2B|CHMP5|CHMP7|CHMP4B	-1.1
GO Biological Processes	GO:0045628	regulation of T-helper 2 cell differentiation	19_GO:0002376 immune system process	-2.5	6.2	4.3	30284	12	1629	4	0.25	0.12	301|3142|5590|5914	ANXA1|HLX|PRKCZ|RARA	-1.1
GO Biological Processes	GO:0106014	regulation of inflammatory response to wounding	19_GO:0050896 response to stimulus	-2.5	6.2	4.3	30284	12	1629	4	0.25	0.12	240|4192|89790|90865	ALOX5|MDK|SIGLEC10|IL33	-1.1
GO Biological Processes	GO:0016567	protein ubiquitination	19_GO:0009987 cellular process	-2.5	1.5	3	30284	589	1629	48	2.9	0.42	2534|3093|4591|5193|6045|7064|7726|8139|8312|9148|9306|9730|9810|9820|10393|10425|11059|11060|22978|23038|23053|23072|23077|23194|29945|51127|54476|54551|55658|57162|57448|57534|81545|81790|83737|92591|114088|114804|115294|116138|118611|122809|148066|200845|286151|287015|494470|727800	FYN|UBE2K|TRIM37|PEX12|RNF2|THOP1|TRIM26|GAN|AXIN1|NEURL1|SOCS6|DCAF1|RNF40|CUL7|ANAPC10|ARIH2|WWP1|WWP2|NT5C2|WDTC1|ZSWIM8|HECW1|MYCBP2|FBXL7|ANAPC4|TRIM17|RNF216|MAGEL2|RNF126|PELI1|BIRC6|MIB1|FBXO38|RNF170|ITCH|ASB16|TRIM9|RNF157|PCMTD1|KLHDC3|C10orf90|SOCS4|ZNRF4|KCTD6|FBXO43|TRIM42|ARK2C|RNF208	-1.1
GO Biological Processes	GO:0070373	negative regulation of ERK1 and ERK2 cascade	19_GO:0048519 negative regulation of biological process	-2.5	2.6	3.4	30284	78	1629	11	0.68	0.2	2043|2048|5770|5788|5801|81848|91662|140885|154043|200734|399473	EPHA4|EPHB2|PTPN1|PTPRC|PTPRR|SPRY4|NLRP12|SIRPA|CNKSR3|SPRED2|SPRED3	-1.1
Reactome Gene Sets	R-HSA-416482	G alpha (12/13) signalling events		-2.5	2.8	3.5	30284	67	1629	10	0.61	0.19	29|2768|2793|9639|11214|22899|23370|25791|54331|121512	ABR|GNA12|GNGT2|ARHGEF10|AKAP13|ARHGEF15|ARHGEF18|NGEF|GNG2|FGD4	-1.1
GO Biological Processes	GO:0060042	retina morphogenesis in camera-type eye	19_GO:0032502 developmental process	-2.5	2.8	3.5	30284	67	1629	10	0.61	0.19	639|4669|4901|4915|6096|6662|51761|57010|57096|120114	PRDM1|NAGLU|NRL|NTRK2|RORB|SOX9|ATP8A2|CABP4|RPGRIP1|FAT3	-1.1
GO Biological Processes	GO:0071300	cellular response to retinoic acid	19_GO:0050896 response to stimulus	-2.5	2.8	3.5	30284	67	1629	10	0.61	0.19	472|1813|5914|5979|6096|6662|7474|56603|130497|339479	ATM|DRD2|RARA|RET|RORB|SOX9|WNT5A|CYP26B1|OSR1|BRINP3	-1.1
WikiPathways	WP2064	Neural crest differentiation		-2.5	2.4	3.3	30284	101	1629	13	0.8	0.22	1488|3211|3516|4286|6615|6662|6925|8190|8312|9734|9759|10014|51564	CTBP2|HOXB1|RBPJ|MITF|SNAI1|SOX9|TCF4|MIA|AXIN1|HDAC9|HDAC4|HDAC5|HDAC7	-1.1
Reactome Gene Sets	R-HSA-1296071	Potassium Channels		-2.5	2.4	3.3	30284	101	1629	13	0.8	0.22	2793|3739|3744|3757|3758|3772|3776|3781|3786|9568|26251|27133|54331	GNGT2|KCNA4|KCNA10|KCNH2|KCNJ1|KCNJ15|KCNK2|KCNN2|KCNQ3|GABBR2|KCNG2|KCNH5|GNG2	-1.1
GO Biological Processes	GO:1902476	chloride transmembrane transport	19_GO:0051179 localization	-2.5	2.3	3.3	30284	113	1629	14	0.86	0.23	846|2558|2743|3776|4948|5349|6507|6521|9635|26285|53405|55107|56996|284129	CASR|GABRA5|GLRB|KCNK2|OCA2|FXYD3|SLC1A3|SLC4A1|CLCA2|CLDN17|CLIC5|ANO1|SLC12A9|SLC26A11	-1.1
GO Biological Processes	GO:0050729	positive regulation of inflammatory response	19_GO:0048518 positive regulation of biological process	-2.5	2.1	3.2	30284	163	1629	18	1.1	0.26	838|1268|1326|2635|2867|4192|6280|6369|7474|8840|9173|22861|54093|59341|85480|90865|91662|353514	CASP5|CNR1|MAP3K8|GBP3|FFAR2|MDK|S100A9|CCL24|WNT5A|CCN4|IL1RL1|NLRP1|SETD4|TRPV4|TSLP|IL33|NLRP12|LILRA5	-1.1
KEGG Pathway	hsa04060	Cytokine-cytokine receptor interaction		-2.5	1.7	3.1	30284	298	1629	28	1.7	0.32	653|920|943|944|1234|1441|3579|3594|3977|5618|6361|6369|6846|7043|7046|7133|7293|8809|9173|27178|27179|29949|85480|90865|133396|146433|282617|414062	BMP5|CD4|TNFRSF8|TNFSF8|CCR5|CSF3R|CXCR2|IL12RB1|LIFR|PRLR|CCL17|CCL24|XCL2|TGFB3|TGFBR1|TNFRSF1B|TNFRSF4|IL18R1|IL1RL1|IL37|IL36A|IL19|TSLP|IL33|IL31RA|IL34|IFNL3|CCL3L3	-1.1
GO Biological Processes	GO:0032228	regulation of synaptic transmission, GABAergic	19_GO:0050789 regulation of biological process	-2.5	3.5	3.7	30284	37	1629	7	0.43	0.16	1268|1813|3351|3776|5581|85445|259232	CNR1|DRD2|HTR1B|KCNK2|PRKCE|CNTNAP4|NALCN	-1.1
GO Biological Processes	GO:0051222	positive regulation of protein transport	19_GO:0051179 localization	-2.5	1.8	3.1	30284	257	1629	25	1.5	0.3	846|945|983|2737|2867|5213|5467|5566|5581|5590|7043|7273|8431|9854|23400|27230|29850|54795|55107|55691|55754|65220|84455|89866|169026	CASR|CD33|CDK1|GLI3|FFAR2|PFKM|PPARD|PRKACA|PRKCE|PRKCZ|TGFB3|TTN|NR0B2|C2CD2L|ATP13A2|SERP1|TRPM5|TRPM4|ANO1|FRMD4A|TMEM30A|NADK|EFCAB7|SEC16B|SLC30A8	-1.1
Reactome Gene Sets	R-HSA-5632684	Hedgehog 'on' state		-2.5	2.9	3.5	30284	57	1629	9	0.55	0.18	2121|2622|2737|5687|5689|5706|22873|23432|84455	EVC|GAS8|GLI3|PSMA6|PSMB1|PSMC6|DZIP1|GPR161|EFCAB7	-1.1
GO Biological Processes	GO:0002762	negative regulation of myeloid leukocyte differentiation	19_GO:0002376 immune system process	-2.5	2.9	3.5	30284	57	1629	9	0.55	0.18	714|5914|9444|10859|11006|11025|51208|63976|140685	C1QC|RARA|QKI|LILRB1|LILRB4|LILRB3|CLDN18|PRDM16|ZBTB46	-1.1
GO Biological Processes	GO:0032147	activation of protein kinase activity	19_GO:0048518 positive regulation of biological process	-2.5	2.9	3.5	30284	57	1629	9	0.55	0.18	152|284|2246|5618|7474|8312|9928|10333|79092	ADRA2C|ANGPT1|FGF1|PRLR|WNT5A|AXIN1|KIF14|TLR6|CARD14	-1.1
GO Biological Processes	GO:0048732	gland development	19_GO:0032502 developmental process	-2.5	1.6	3	30284	428	1629	37	2.3	0.37	472|857|1036|1081|1588|1813|2625|2627|2737|2908|3142|3213|3516|4192|4313|4669|4781|5080|5423|5618|5774|5914|6657|6662|7043|7046|7474|8456|9148|10718|29842|54206|54576|64220|125981|144455|284217	ATM|CAV1|CDO1|CGA|CYP19A1|DRD2|GATA3|GATA6|GLI3|NR3C1|HLX|HOXB3|RBPJ|MDK|MMP2|NAGLU|NFIB|PAX6|POLB|PRLR|PTPN3|RARA|SOX2|SOX9|TGFB3|TGFBR1|WNT5A|FOXN1|NEURL1|NRG3|TFCP2L1|ERRFI1|UGT1A8|STRA6|ACER1|E2F7|LAMA1	-1.1
KEGG Pathway	hsa04080	Neuroactive ligand-receptor interaction		-2.5	1.7	3	30284	370	1629	33	2	0.35	116|152|623|1081|1139|1141|1142|1145|1268|1813|2358|2558|2743|2890|2893|2908|2914|2918|3269|3351|3973|4922|5031|5618|6870|9127|9287|9568|59340|122876|170589|347148|387129	ADCYAP1|ADRA2C|BDKRB1|CGA|CHRNA7|CHRNB2|CHRNB3|CHRNE|CNR1|DRD2|FPR2|GABRA5|GLRB|GRIA1|GRIA4|NR3C1|GRM4|GRM8|HRH1|HTR1B|LHCGR|NTS|P2RY6|PRLR|TACR3|P2RX6|TAAR2|GABBR2|HRH4|GPHB5|GPHA2|QRFP|NPSR1	-1.1
WikiPathways	WP399	Wnt signaling and pluripotency		-2.5	2.4	3.3	30284	102	1629	13	0.8	0.22	1487|1488|2535|5048|5467|5522|5527|5581|5590|5602|6657|7474|8312	CTBP1|CTBP2|FZD2|PAFAH1B1|PPARD|PPP2R2C|PPP2R5C|PRKCE|PRKCZ|MAPK10|SOX2|WNT5A|AXIN1	-1.1
GO Biological Processes	GO:0090174	organelle membrane fusion	19_GO:0009987 cellular process	-2.5	2.4	3.3	30284	102	1629	13	0.8	0.22	8676|9066|9482|11151|23400|25978|26276|29091|51479|51510|91782|128866|285525	STX11|SYT7|STX8|CORO1A|ATP13A2|CHMP2B|VPS33B|STXBP6|ANKFY1|CHMP5|CHMP7|CHMP4B|YIPF7	-1.1
GO Biological Processes	GO:0051099	positive regulation of binding	19_GO:0065007 biological regulation	-2.5	2.4	3.3	30284	102	1629	13	0.8	0.22	2043|2625|3416|4140|5080|5329|5899|5914|8664|9750|26086|57761|285381	EPHA4|GATA3|IDE|MARK3|PAX6|PLAUR|RALB|RARA|EIF3D|RIPOR2|GPSM1|TRIB3|DPH3	-1.1
GO Biological Processes	GO:0051962	positive regulation of nervous system development	19_GO:0032502 developmental process	-2.5	1.8	3.1	30284	285	1629	27	1.7	0.32	40|1813|2043|2048|2737|4192|4915|5048|5080|5789|7133|9148|9444|9820|10494|22906|23405|23769|53335|56965|64218|79006|90865|146433|158038|284403|347730	ASIC2|DRD2|EPHA4|EPHB2|GLI3|MDK|NTRK2|PAFAH1B1|PAX6|PTPRD|TNFRSF1B|NEURL1|QKI|CUL7|STK25|TRAK1|DICER1|FLRT1|BCL11A|PARP6|SEMA4A|METRN|IL33|IL34|LINGO2|WDR62|LRRTM1	-1.1
GO Biological Processes	GO:0021680	cerebellar Purkinje cell layer development	19_GO:0032502 developmental process	-2.5	4	3.8	30284	28	1629	6	0.37	0.15	473|4669|8861|9928|23017|57626	RERE|NAGLU|LDB1|KIF14|FAIM2|KLHL1	-1.1
GO Biological Processes	GO:0032511	late endosome to vacuole transport via multivesicular body sorting pathway	19_GO:0051179 localization	-2.5	4	3.8	30284	28	1629	6	0.37	0.15	10254|51271|51510|89853|91782|128866	STAM2|UBAP1|CHMP5|MVB12B|CHMP7|CHMP4B	-1.1
GO Biological Processes	GO:0060173	limb development	19_GO:0032502 developmental process	-2.5	2	3.2	30284	190	1629	20	1.2	0.27	578|2737|2768|3226|4669|4774|5362|5914|6662|7474|8456|27173|51222|54206|56603|130497|140467|145173|494470|642658	BAK1|GLI3|GNA12|HOXC10|NAGLU|NFIA|PLXNA2|RARA|SOX9|WNT5A|FOXN1|SLC39A1|ZNF219|ERRFI1|CYP26B1|OSR1|ZNF358|B3GLCT|ARK2C|SCX	-1.1
GO Biological Processes	GO:0048736	appendage development	19_GO:0032502 developmental process	-2.5	2	3.2	30284	190	1629	20	1.2	0.27	578|2737|2768|3226|4669|4774|5362|5914|6662|7474|8456|27173|51222|54206|56603|130497|140467|145173|494470|642658	BAK1|GLI3|GNA12|HOXC10|NAGLU|NFIA|PLXNA2|RARA|SOX9|WNT5A|FOXN1|SLC39A1|ZNF219|ERRFI1|CYP26B1|OSR1|ZNF358|B3GLCT|ARK2C|SCX	-1.1
GO Biological Processes	GO:0099173	postsynapse organization	19_GO:0009987 cellular process	-2.5	2.3	3.3	30284	114	1629	14	0.86	0.23	1139|2048|2534|2743|4593|7474|8499|9026|9379|9463|55740|66000|80725|85461	CHRNA7|EPHB2|FYN|GLRB|MUSK|WNT5A|PPFIA2|HIP1R|NRXN2|PICK1|ENAH|TMEM108|SRCIN1|TANC1	-1.1
GO Biological Processes	GO:0050673	epithelial cell proliferation	19_GO:0009987 cellular process	-2.5	2	3.2	30284	177	1629	19	1.2	0.27	578|857|1813|2246|3142|3516|4208|5467|6662|6935|7046|7474|9788|9839|51208|54206|79400|135228|441478	BAK1|CAV1|DRD2|FGF1|HLX|RBPJ|MEF2C|PPARD|SOX9|ZEB1|TGFBR1|WNT5A|MTSS1|ZEB2|CLDN18|ERRFI1|NOX5|CD109|NRARP	-1.1
Reactome Gene Sets	R-HSA-141424	Amplification of signal from the kinetochores		-2.5	2.6	3.4	30284	79	1629	11	0.68	0.2	1778|1781|5048|5903|7514|8655|23122|57551|79902|80152|401541	DYNC1H1|DYNC1I2|PAFAH1B1|RANBP2|XPO1|DYNLL1|CLASP2|TAOK1|NUP85|CENPT|CENPP	-1.1
Reactome Gene Sets	R-HSA-141444	Amplification of signal from unattached kinetochores via a MAD2 inhibitory signal		-2.5	2.6	3.4	30284	79	1629	11	0.68	0.2	1778|1781|5048|5903|7514|8655|23122|57551|79902|80152|401541	DYNC1H1|DYNC1I2|PAFAH1B1|RANBP2|XPO1|DYNLL1|CLASP2|TAOK1|NUP85|CENPT|CENPP	-1.1
GO Biological Processes	GO:0043242	negative regulation of protein-containing complex disassembly	19_GO:0048519 negative regulation of biological process	-2.5	2.6	3.4	30284	79	1629	11	0.68	0.2	2039|2934|6710|7111|11075|11213|23122|57551|57731|79142|146057	DMTN|GSN|SPTB|TMOD1|STMN2|IRAK3|CLASP2|TAOK1|SPTBN4|PHF23|TTBK2	-1.1
Reactome Gene Sets	R-HSA-5620912	Anchoring of the basal body to the plasma membrane		-2.5	2.6	3.4	30284	79	1629	11	0.68	0.2	983|1778|1781|5048|5566|7846|8655|10540|22981|54801|146057	CDK1|DYNC1H1|DYNC1I2|PAFAH1B1|PRKACA|TUBA1A|DYNLL1|DCTN2|NINL|HAUS6|TTBK2	-1.1
Reactome Gene Sets	R-HSA-2980766	Nuclear Envelope Breakdown		-2.5	3.2	3.5	30284	47	1629	8	0.49	0.17	891|983|4927|5903|8815|9663|10762|79902	CCNB1|CDK1|NUP88|RANBP2|BANF1|LPIN2|NUP50|NUP85	-1.1
GO Biological Processes	GO:0030890	positive regulation of B cell proliferation	19_GO:0002376 immune system process	-2.5	3.2	3.5	30284	47	1629	8	0.49	0.17	1141|2048|4208|5618|5788|7293|57162|57181	CHRNB2|EPHB2|MEF2C|PRLR|PTPRC|TNFRSF4|PELI1|SLC39A10	-1.1
Reactome Gene Sets	R-HSA-9694516	SARS-CoV-2 Infection		-2.5	1.8	3.1	30284	258	1629	25	1.5	0.3	857|3665|4245|4927|5903|6209|6229|6383|6482|9632|10000|10392|10762|11282|23367|25978|26276|55107|56965|64127|79902|91662|91782|128866|256435	CAV1|IRF7|MGAT1|NUP88|RANBP2|RPS15|RPS24|SDC2|ST3GAL1|SEC24C|AKT3|NOD1|NUP50|MGAT4B|LARP1|CHMP2B|VPS33B|ANO1|PARP6|NOD2|NUP85|NLRP12|CHMP7|CHMP4B|ST6GALNAC3	-1.1
GO Biological Processes	GO:0008064	regulation of actin polymerization or depolymerization	19_GO:0050789 regulation of biological process	-2.5	2.1	3.2	30284	152	1629	17	1	0.25	246|2039|2241|2934|4690|5581|6369|6710|7111|9026|11151|23406|26999|57704|57731|81553|256949	ALOX15|DMTN|FER|GSN|NCK1|PRKCE|CCL24|SPTB|TMOD1|HIP1R|CORO1A|COTL1|CYFIP2|GBA2|SPTBN4|CYRIA|KANK3	-1
GO Biological Processes	GO:0141188	nucleic acid catabolic process	19_GO:0009987 cellular process	-2.5	1.9	3.1	30284	191	1629	20	1.2	0.27	472|2107|3669|6039|6050|9337|9887|9941|9967|10595|23053|23293|23318|23405|25804|25904|54464|79621|154197|192669	ATM|ETF1|ISG20|RNASE6|RNH1|CNOT8|SMG7|EXOG|THRAP3|ERN2|ZSWIM8|SMG6|TUT4|DICER1|LSM4|CNOT10|XRN1|RNASEH2B|PNLDC1|AGO3	-1
Reactome Gene Sets	R-HSA-9730414	MITF-M-regulated melanocyte development		-2.5	2.2	3.2	30284	127	1629	15	0.92	0.24	528|891|3662|4140|4286|6597|6657|6662|6935|7514|7837|10000|10891|22797|192669	ATP6V1C1|CCNB1|IRF4|MARK3|MITF|SMARCA4|SOX2|SOX9|ZEB1|XPO1|PXDN|AKT3|PPARGC1A|TFEC|AGO3	-1
GO Biological Processes	GO:0050672	negative regulation of lymphocyte proliferation	19_GO:0002376 immune system process	-2.5	2.5	3.3	30284	91	1629	12	0.74	0.21	472|941|1493|2302|4332|9750|10859|11006|11146|11314|57162|83737	ATM|CD80|CTLA4|FOXJ1|MNDA|RIPOR2|LILRB1|LILRB4|GLMN|CD300A|PELI1|ITCH	-1
GO Biological Processes	GO:0048729	tissue morphogenesis	19_GO:0032502 developmental process	-2.5	1.5	2.9	30284	579	1629	47	2.9	0.41	104|653|846|1301|1861|2043|2246|2535|2625|2737|2908|3516|3579|3685|4208|4313|4669|4771|5048|5566|5914|5979|6615|6662|6862|7046|7053|7273|7474|8312|8456|9024|9788|10395|10522|10762|11146|25902|27245|55625|57534|80000|84962|130497|284217|441478|642658	ADARB1|BMP5|CASR|COL11A1|TOR1A|EPHA4|FGF1|FZD2|GATA3|GLI3|NR3C1|RBPJ|CXCR2|ITGAV|MEF2C|MMP2|NAGLU|NF2|PAFAH1B1|PRKACA|RARA|RET|SNAI1|SOX9|TBXT|TGFBR1|TGM3|TTN|WNT5A|AXIN1|FOXN1|BRSK2|MTSS1|DLC1|DEAF1|NUP50|GLMN|MTHFD1L|AHDC1|ZDHHC7|MIB1|GREB1L|AJUBA|OSR1|LAMA1|NRARP|SCX	-1
GO Biological Processes	GO:0035455	response to interferon-alpha	19_GO:0050896 response to stimulus	-2.5	4.6	3.9	30284	20	1629	5	0.31	0.14	2204|2625|4938|5610|27074	FCAR|GATA3|OAS1|EIF2AK2|LAMP3	-1
GO Biological Processes	GO:1900037	regulation of cellular response to hypoxia	19_GO:0050896 response to stimulus	-2.5	4.6	3.9	30284	20	1629	5	0.31	0.14	1788|1813|2043|3776|84962	DNMT3A|DRD2|EPHA4|KCNK2|AJUBA	-1
GO Biological Processes	GO:0006607	NLS-bearing protein import into nucleus	19_GO:0051179 localization	-2.5	4.6	3.9	30284	20	1629	5	0.31	0.14	3837|5903|23633|285190|402569	KPNB1|RANBP2|KPNA6|RGPD4|KPNA7	-1
GO Biological Processes	GO:0045655	regulation of monocyte differentiation	19_GO:0002376 immune system process	-2.5	4.6	3.9	30284	20	1629	5	0.31	0.14	920|3665|27086|140685|146433	CD4|IRF7|FOXP1|ZBTB46|IL34	-1
GO Biological Processes	GO:0008286	insulin receptor signaling pathway	19_GO:0050896 response to stimulus	-2.5	2.3	3.2	30284	115	1629	14	0.86	0.23	2043|2046|2048|2050|2241|2887|3416|4593|4915|4920|5770|5979|10603|285220	EPHA4|EPHA8|EPHB2|EPHB4|FER|GRB10|IDE|MUSK|NTRK2|ROR2|PTPN1|RET|SH2B2|EPHA6	-1
GO Biological Processes	GO:0008543	fibroblast growth factor receptor signaling pathway	19_GO:0050896 response to stimulus	-2.5	2.3	3.3	30284	103	1629	13	0.8	0.22	2043|2046|2048|2050|2246|4593|4915|4920|5979|7474|9365|23769|285220	EPHA4|EPHA8|EPHB2|EPHB4|FGF1|MUSK|NTRK2|ROR2|RET|WNT5A|KL|FLRT1|EPHA6	-1
GO Biological Processes	GO:0035082	axoneme assembly	19_GO:0009987 cellular process	-2.5	2.3	3.3	30284	103	1629	13	0.8	0.22	2302|2622|8632|9148|25981|54970|55172|79819|80217|84071|93233|160762|399949	FOXJ1|GAS8|DNAH17|NEURL1|DNAH1|TTC12|DNAAF2|DNAI4|CFAP43|ARMC2|ODAD1|CCDC63|HOATZ	-1
GO Biological Processes	GO:0045927	positive regulation of growth	19_GO:0040007 growth	-2.5	1.8	3.1	30284	259	1629	25	1.5	0.3	983|1813|2627|3020|3142|3516|4208|5048|5467|6198|6280|7046|9647|10038|27230|29842|51761|53335|55031|57678|57699|57731|114804|221927|440093	CDK1|DRD2|GATA6|H3-3A|HLX|RBPJ|MEF2C|PAFAH1B1|PPARD|RPS6KB1|S100A9|TGFBR1|PPM1F|PARP2|SERP1|TFCP2L1|ATP8A2|BCL11A|USP47|GPAM|CPNE5|SPTBN4|RNF157|BRAT1|H3-5	-1
GO Biological Processes	GO:0006836	neurotransmitter transport	19_GO:0051179 localization	-2.4	2.1	3.2	30284	140	1629	16	0.98	0.24	1103|1813|2914|5413|6506|6507|6533|6538|6539|6540|6814|8676|8775|9066|9379|60482	CHAT|DRD2|GRM4|SEPTIN5|SLC1A2|SLC1A3|SLC6A6|SLC6A11|SLC6A12|SLC6A13|STXBP3|STX11|NAPA|SYT7|NRXN2|SLC5A7	-1
GO Biological Processes	GO:0007163	establishment or maintenance of cell polarity	19_GO:0009987 cellular process	-2.4	1.9	3.1	30284	205	1629	21	1.3	0.28	2302|3993|5048|5080|5590|6624|7474|9024|9267|10097|10312|10494|10615|23122|26086|29780|55691|56603|79585|143098|284217	FOXJ1|LLGL2|PAFAH1B1|PAX6|PRKCZ|FSCN1|WNT5A|BRSK2|CYTH1|ACTR2|TCIRG1|STK25|SPAG5|CLASP2|GPSM1|PARVB|FRMD4A|CYP26B1|CORO7|MPP7|LAMA1	-1
GO Biological Processes	GO:0031334	positive regulation of protein-containing complex assembly	19_GO:0048518 positive regulation of biological process	-2.4	1.9	3.1	30284	205	1629	21	1.3	0.28	246|402|472|578|948|2241|4690|4733|5581|5706|6249|6369|6624|9026|10333|23514|56919|64581|84962|122664|143098	ALOX15|ARL2|ATM|BAK1|CD36|FER|NCK1|DRG1|PRKCE|PSMC6|CLIP1|CCL24|FSCN1|HIP1R|TLR6|SPIDR|DHX33|CLEC7A|AJUBA|TPPP2|MPP7	-1
KEGG Pathway	hsa04820	Cytoskeleton in muscle cells		-2.4	1.8	3.1	30284	232	1629	23	1.4	0.29	287|1297|1299|1301|1634|3685|4604|6383|7111|7136|7273|9499|10529|23224|23345|51778|57731|64236|84033|84467|84665|171024|284217	ANK2|COL9A1|COL9A3|COL11A1|DCN|ITGAV|MYBPC1|SDC2|TMOD1|TNNI2|TTN|MYOT|NEBL|SYNE2|SYNE1|MYOZ2|SPTBN4|PDLIM2|OBSCN|FBN3|MYPN|SYNPO2|LAMA1	-1
GO Biological Processes	GO:0006998	nuclear envelope organization	19_GO:0009987 cellular process	-2.4	2.9	3.4	30284	58	1629	9	0.55	0.18	983|1861|5048|8815|25978|51510|91782|128866|165324	CDK1|TOR1A|PAFAH1B1|BANF1|CHMP2B|CHMP5|CHMP7|CHMP4B|UBXN2A	-1
GO Biological Processes	GO:0038063	collagen-activated tyrosine kinase receptor signaling pathway	19_GO:0050896 response to stimulus	-2.4	2.9	3.4	30284	58	1629	9	0.55	0.18	2043|2046|2048|2050|4593|4915|4920|5979|285220	EPHA4|EPHA8|EPHB2|EPHB4|MUSK|NTRK2|ROR2|RET|EPHA6	-1
GO Biological Processes	GO:0061178	regulation of insulin secretion involved in cellular response to glucose stimulus	19_GO:0042592 homeostatic process	-2.4	2.9	3.4	30284	58	1629	9	0.55	0.18	111|5467|5581|9024|9854|29850|54795|55107|65220	ADCY5|PPARD|PRKCE|BRSK2|C2CD2L|TRPM5|TRPM4|ANO1|NADK	-1
GO Biological Processes	GO:0032720	negative regulation of tumor necrosis factor production	19_GO:0048519 negative regulation of biological process	-2.4	2.6	3.3	30284	80	1629	11	0.68	0.2	945|1139|5914|10859|11006|11213|23405|27178|27202|64127|140885	CD33|CHRNA7|RARA|LILRB1|LILRB4|IRAK3|DICER1|IL37|C5AR2|NOD2|SIRPA	-1
GO Biological Processes	GO:0042157	lipoprotein metabolic process	19_GO:0009987 cellular process	-2.4	2.6	3.3	30284	80	1629	11	0.68	0.2	242|339|341|472|5465|10533|26100|55062|55625|55937|254887	ALOX12B|APOBEC1|APOC1|ATM|PPARA|ATG7|WIPI2|WIPI1|ZDHHC7|APOM|ZDHHC23	-1
GO Biological Processes	GO:0007193	adenylate cyclase-inhibiting G protein-coupled receptor signaling pathway	19_GO:0050896 response to stimulus	-2.4	2.6	3.3	30284	80	1629	11	0.68	0.2	111|846|1813|2358|2914|2918|3351|5566|9568|9590|59340	ADCY5|CASR|DRD2|FPR2|GRM4|GRM8|HTR1B|PRKACA|GABBR2|AKAP12|HRH4	-1
GO Biological Processes	GO:0007204	positive regulation of cytosolic calcium ion concentration	19_GO:0065007 biological regulation	-2.4	2	3.1	30284	166	1629	18	1.1	0.26	111|116|578|623|857|948|1234|2358|3579|3685|3973|6546|27202|54795|59340|59341|79608|84502	ADCY5|ADCYAP1|BAK1|BDKRB1|CAV1|CD36|CCR5|FPR2|CXCR2|ITGAV|LHCGR|SLC8A1|C5AR2|TRPM4|HRH4|TRPV4|RIC3|JPH4	-1
GO Biological Processes	GO:0048259	regulation of receptor-mediated endocytosis	19_GO:0051179 localization	-2.4	2.2	3.2	30284	128	1629	15	0.92	0.24	20|284|341|1813|3685|9026|9463|9892|10825|23345|54550|55061|88455|124930|347730	ABCA2|ANGPT1|APOC1|DRD2|ITGAV|HIP1R|PICK1|SNAP91|NEU3|SYNE1|NECAB2|SUSD4|ANKRD13A|ANKRD13B|LRRTM1	-1
Canonical Pathways	M13	PID ERBB4 PATHWAY		-2.4	3.4	3.6	30284	38	1629	7	0.43	0.16	2534|5293|5618|10718|11059|83737|145957	FYN|PIK3CD|PRLR|NRG3|WWP1|ITCH|NRG4	-1
GO Biological Processes	GO:0045324	late endosome to vacuole transport	19_GO:0051179 localization	-2.4	3.4	3.6	30284	38	1629	7	0.43	0.16	10254|25978|51271|51510|89853|91782|128866	STAM2|CHMP2B|UBAP1|CHMP5|MVB12B|CHMP7|CHMP4B	-1
GO Biological Processes	GO:0002385	mucosal immune response	19_GO:0002376 immune system process	-2.4	3.4	3.6	30284	38	1629	7	0.43	0.16	820|1672|2867|8349|11126|57724|64127	CAMP|DEFB1|FFAR2|H2BC21|CD160|EPG5|NOD2	-1
GO Biological Processes	GO:0034121	regulation of toll-like receptor signaling pathway	19_GO:0044419 biological process involved in interspecies interaction between organisms	-2.4	3.4	3.6	30284	38	1629	7	0.43	0.16	948|3662|3665|6280|11213|11314|27293	CD36|IRF4|IRF7|S100A9|IRAK3|CD300A|SMPDL3B	-1
GO Biological Processes	GO:0018209	peptidyl-serine modification	19_GO:0009987 cellular process	-2.4	2.4	3.3	30284	92	1629	12	0.74	0.21	472|817|983|4140|5566|5581|5590|6198|7046|9451|10114|146057	ATM|CAMK2D|CDK1|MARK3|PRKACA|PRKCE|PRKCZ|RPS6KB1|TGFBR1|EIF2AK3|HIPK3|TTBK2	-1
GO Biological Processes	GO:0060021	roof of mouth development	19_GO:0032502 developmental process	-2.4	2.4	3.3	30284	92	1629	12	0.74	0.21	2048|2535|2737|6615|7043|7046|7474|23314|54796|64386|130497|145173	EPHB2|FZD2|GLI3|SNAI1|TGFB3|TGFBR1|WNT5A|SATB2|BNC2|MMP25|OSR1|B3GLCT	-1
GO Biological Processes	GO:0048806	genitalia development	19_GO:0022414 reproductive process	-2.4	3.1	3.5	30284	48	1629	8	0.49	0.17	578|653|1588|3973|4920|7474|64220|80000	BAK1|BMP5|CYP19A1|LHCGR|ROR2|WNT5A|STRA6|GREB1L	-1
Canonical Pathways	M141	PID PI3KCI PATHWAY		-2.4	3.1	3.5	30284	48	1629	8	0.49	0.17	2268|2309|2534|5293|6446|9267|11033|23533	FGR|FOXO3|FYN|PIK3CD|SGK1|CYTH1|ADAP1|PIK3R5	-1
GO Biological Processes	GO:0008347	glial cell migration	19_GO:0032502 developmental process	-2.4	3.1	3.5	30284	48	1629	8	0.49	0.17	1600|2043|2737|5048|5787|22800|23224|23380	DAB1|EPHA4|GLI3|PAFAH1B1|PTPRB|RRAS2|SYNE2|SRGAP2	-1
GO Biological Processes	GO:0008038	neuron recognition	19_GO:0032502 developmental process	-2.4	3.1	3.5	30284	48	1629	8	0.49	0.17	1268|2043|2048|4685|27255|50863|57453|84665	CNR1|EPHA4|EPHB2|NCAM2|CNTN6|NTM|DSCAML1|MYPN	-1
GO Biological Processes	GO:0043603	amide metabolic process	19_GO:0009987 cellular process	-2.4	1.6	3	30284	403	1629	35	2.1	0.36	20|242|948|2180|2525|2686|3416|4669|6482|6506|7903|8875|9159|9334|9514|10400|10558|10825|22978|23621|27163|27293|51166|54979|57678|57704|64174|64834|84649|116285|125981|131669|169026|256435|441024	ABCA2|ALOX12B|CD36|ACSL1|FUT3|GGT7|IDE|NAGLU|ST3GAL1|SLC1A2|ST8SIA4|VNN2|PCSK7|B4GALT5|GAL3ST1|PEMT|SPTLC1|NEU3|NT5C2|BACE1|NAAA|SMPDL3B|AADAT|PLAAT2|GPAM|GBA2|DPEP2|ELOVL1|DGAT2|ACSM1|ACER1|UROC1|SLC30A8|ST6GALNAC3|MTHFD2L	-1
GO Biological Processes	GO:2000146	negative regulation of cell motility	19_GO:0040011 locomotion	-2.4	1.6	3	30284	403	1629	35	2.1	0.36	104|653|753|1588|1634|1813|2043|2309|2625|2768|4208|4286|4771|5467|5770|5801|7046|9750|9839|9901|10014|10395|10718|11122|11188|11314|23122|23380|27202|50859|55435|80031|90865|256130|401720	ADARB1|BMP5|LDLRAD4|CYP19A1|DCN|DRD2|EPHA4|FOXO3|GATA3|GNA12|MEF2C|MITF|NF2|PPARD|PTPN1|PTPRR|TGFBR1|RIPOR2|ZEB2|SRGAP3|HDAC5|DLC1|NRG3|PTPRT|NISCH|CD300A|CLASP2|SRGAP2|C5AR2|SPOCK3|AP1AR|SEMA6D|IL33|TMEM196|FIGNL2	-1
GO Biological Processes	GO:0006661	phosphatidylinositol biosynthetic process	19_GO:0009987 cellular process	-2.4	2.2	3.2	30284	116	1629	14	0.86	0.23	472|3613|5293|5297|5298|8394|8526|9107|23167|27124|51604|57217|79837|93183	ATM|IMPA2|PIK3CD|PI4KA|PI4KB|PIP5K1A|DGKE|MTMR6|EFR3A|INPP5J|PIGT|TTC7A|PIP4K2C|PIGM	-1
KEGG Pathway	hsa04725	Cholinergic synapse		-2.4	2.2	3.2	30284	116	1629	14	0.86	0.23	111|817|1103|1139|1141|2534|2793|3786|5293|5566|10000|23533|54331|60482	ADCY5|CAMK2D|CHAT|CHRNA7|CHRNB2|FYN|GNGT2|KCNQ3|PIK3CD|PRKACA|AKT3|PIK3R5|GNG2|SLC5A7	-1
GO Biological Processes	GO:1904951	positive regulation of establishment of protein localization	19_GO:0051179 localization	-2.4	1.7	3	30284	331	1629	30	1.8	0.33	846|945|983|2534|2737|2867|5174|5213|5467|5566|5581|5590|7043|7273|8431|9854|10425|11156|23400|27230|29850|54795|55107|55691|55754|65220|84455|89781|89866|169026	CASR|CD33|CDK1|FYN|GLI3|FFAR2|PDZK1|PFKM|PPARD|PRKACA|PRKCE|PRKCZ|TGFB3|TTN|NR0B2|C2CD2L|ARIH2|PTP4A3|ATP13A2|SERP1|TRPM5|TRPM4|ANO1|FRMD4A|TMEM30A|NADK|EFCAB7|HPS4|SEC16B|SLC30A8	-1
Reactome Gene Sets	R-HSA-418555	G alpha (s) signalling events		-2.4	2.1	3.1	30284	141	1629	16	0.98	0.24	111|116|157|1081|2793|3973|5566|5575|5744|9287|10846|53831|54331|122876|170589|387129	ADCY5|ADCYAP1|GRK3|CGA|GNGT2|LHCGR|PRKACA|PRKAR1B|PTHLH|TAAR2|PDE10A|GPR84|GNG2|GPHB5|GPHA2|NPSR1	-1
KEGG Pathway	hsa04392	Hippo signaling pathway - multiple species		-2.4	3.8	3.7	30284	29	1629	6	0.37	0.15	4771|9770|11186|54798|84962|122786	NF2|RASSF2|RASSF1|DCHS2|AJUBA|FRMD6	-1
GO Biological Processes	GO:0060384	innervation	19_GO:0032502 developmental process	-2.4	3.8	3.7	30284	29	1629	6	0.37	0.15	104|2043|2558|4909|5979|494470	ADARB1|EPHA4|GABRA5|NTF4|RET|ARK2C	-1
Reactome Gene Sets	R-HSA-6806003	Regulation of TP53 Expression and Degradation		-2.4	3.8	3.7	30284	29	1629	6	0.37	0.15	472|639|983|6446|10000|51230	ATM|PRDM1|CDK1|SGK1|AKT3|PHF20	-1
GO Biological Processes	GO:0007548	sex differentiation	19_GO:0022414 reproductive process	-2.4	1.7	3	30284	289	1629	27	1.7	0.32	472|578|653|1081|1588|2241|2309|2620|2625|2627|3020|3973|4201|4313|4920|5914|6662|7046|7100|7474|23626|64220|80000|130497|344758|431707|642658	ATM|BAK1|BMP5|CGA|CYP19A1|FER|FOXO3|GAS2|GATA3|GATA6|H3-3A|LHCGR|MEA1|MMP2|ROR2|RARA|SOX9|TGFBR1|TLR5|WNT5A|SPO11|STRA6|GREB1L|OSR1|GPR149|LHX8|SCX	-1
GO Biological Processes	GO:1903531	negative regulation of secretion by cell	19_GO:0051179 localization	-2.4	2.1	3.1	30284	154	1629	17	1	0.25	152|301|1268|1813|2867|3351|4756|5211|6814|7133|10859|11314|29091|55691|64285|131177|285381	ADRA2C|ANXA1|CNR1|DRD2|FFAR2|HTR1B|NEO1|PFKL|STXBP3|TNFRSF1B|LILRB1|CD300A|STXBP6|FRMD4A|RHBDF1|FAM3D|DPH3	-1
GO Biological Processes	GO:0048009	insulin-like growth factor receptor signaling pathway	19_GO:0050896 response to stimulus	-2.4	2.5	3.3	30284	81	1629	11	0.68	0.2	2043|2046|2048|2050|2887|4593|4915|4920|5979|9451|285220	EPHA4|EPHA8|EPHB2|EPHB4|GRB10|MUSK|NTRK2|ROR2|RET|EIF2AK3|EPHA6	-1
GO Biological Processes	GO:0010562	positive regulation of phosphorus metabolic process	19_GO:0048518 positive regulation of biological process	-2.4	1.5	2.9	30284	493	1629	41	2.5	0.39	116|152|284|857|920|941|948|1139|2043|2246|2887|3093|3973|4208|4593|4915|5031|5329|5465|5618|5770|5788|5899|7474|8099|8312|9770|9928|10333|11146|23533|51347|55022|57679|64127|79092|80725|133396|146433|221927|353514	ADCYAP1|ADRA2C|ANGPT1|CAV1|CD4|CD80|CD36|CHRNA7|EPHA4|FGF1|GRB10|UBE2K|LHCGR|MEF2C|MUSK|NTRK2|P2RY6|PLAUR|PPARA|PRLR|PTPN1|PTPRC|RALB|WNT5A|CDK2AP1|AXIN1|RASSF2|KIF14|TLR6|GLMN|PIK3R5|TAOK3|PID1|ALS2|NOD2|CARD14|SRCIN1|IL31RA|IL34|BRAT1|LILRA5	-1
GO Biological Processes	GO:0045937	positive regulation of phosphate metabolic process	19_GO:0048518 positive regulation of biological process	-2.4	1.5	2.9	30284	493	1629	41	2.5	0.39	116|152|284|857|920|941|948|1139|2043|2246|2887|3093|3973|4208|4593|4915|5031|5329|5465|5618|5770|5788|5899|7474|8099|8312|9770|9928|10333|11146|23533|51347|55022|57679|64127|79092|80725|133396|146433|221927|353514	ADCYAP1|ADRA2C|ANGPT1|CAV1|CD4|CD80|CD36|CHRNA7|EPHA4|FGF1|GRB10|UBE2K|LHCGR|MEF2C|MUSK|NTRK2|P2RY6|PLAUR|PPARA|PRLR|PTPN1|PTPRC|RALB|WNT5A|CDK2AP1|AXIN1|RASSF2|KIF14|TLR6|GLMN|PIK3R5|TAOK3|PID1|ALS2|NOD2|CARD14|SRCIN1|IL31RA|IL34|BRAT1|LILRA5	-1
GO Biological Processes	GO:0001508	action potential	19_GO:0065007 biological regulation	-2.4	2.2	3.2	30284	129	1629	15	0.92	0.24	287|783|2890|3739|3744|3757|3776|3781|3786|4915|6323|6546|23171|26251|54795	ANK2|CACNB2|GRIA1|KCNA4|KCNA10|KCNH2|KCNK2|KCNN2|KCNQ3|NTRK2|SCN1A|SLC8A1|GPD1L|KCNG2|TRPM4	-1
GO Biological Processes	GO:0039531	regulation of cytoplasmic pattern recognition receptor signaling pathway	19_GO:0044419 biological process involved in interspecies interaction between organisms	-2.4	2.2	3.2	30284	129	1629	15	0.92	0.24	857|948|5537|5610|6397|8815|10333|22900|23151|26057|55666|56919|57162|83737|148066	CAV1|CD36|PPP6C|EIF2AK2|SEC14L1|BANF1|TLR6|CARD8|GRAMD4|ANKRD17|NPLOC4|DHX33|PELI1|ITCH|ZNRF4	-1
CORUM	CORUM:3066	RNA polymerase II complex, chromatin structure modifying		-2.4	5.7	4.1	30284	13	1629	4	0.25	0.12	2967|5430|6595|6597	GTF2H3|POLR2A|SMARCA2|SMARCA4	-1
GO Biological Processes	GO:0007632	visual behavior	19_GO:0032501 multicellular organismal process	-2.4	2.8	3.4	30284	59	1629	9	0.55	0.18	1141|1621|1813|3269|6506|7846|27087|85461|94233	CHRNB2|DBH|DRD2|HRH1|SLC1A2|TUBA1A|B3GAT1|TANC1|OPN4	-1
GO Biological Processes	GO:0038093	Fc receptor signaling pathway	19_GO:0002376 immune system process	-2.4	2.8	3.4	30284	59	1629	9	0.55	0.18	945|2204|2215|2241|2268|2534|5581|5602|26253	CD33|FCAR|FCGR3B|FER|FGR|FYN|PRKCE|MAPK10|CLEC4E	-1
Reactome Gene Sets	R-HSA-6794362	Protein-protein interactions at synapses		-2.4	2.7	3.3	30284	70	1629	10	0.61	0.19	2036|2890|5789|8499|9066|9369|9379|26037|57596|347730	EPB41L1|GRIA1|PTPRD|PPFIA2|SYT7|NRXN3|NRXN2|SIPA1L1|BEGAIN|LRRTM1	-0.99
Reactome Gene Sets	R-HSA-380270	Recruitment of mitotic centrosome proteins and complexes		-2.4	2.7	3.3	30284	70	1629	10	0.61	0.19	983|1778|1781|5048|5566|7846|8655|10540|22981|54801	CDK1|DYNC1H1|DYNC1I2|PAFAH1B1|PRKACA|TUBA1A|DYNLL1|DCTN2|NINL|HAUS6	-0.99
Reactome Gene Sets	R-HSA-380287	Centrosome maturation		-2.4	2.7	3.3	30284	70	1629	10	0.61	0.19	983|1778|1781|5048|5566|7846|8655|10540|22981|54801	CDK1|DYNC1H1|DYNC1I2|PAFAH1B1|PRKACA|TUBA1A|DYNLL1|DCTN2|NINL|HAUS6	-0.99
GO Biological Processes	GO:0050906	detection of stimulus involved in sensory perception	19_GO:0032501 multicellular organismal process	-2.4	1.5	2.9	30284	554	1629	45	2.8	0.41	40|1301|1470|2534|3776|4992|6323|8386|23621|26529|26534|26538|26648|26740|51761|54437|55107|79290|79317|79544|81099|81341|81797|94233|119687|119695|119749|119772|120793|121364|138805|219865|219956|255725|282770|341152|388761|390155|390275|390442|390445|390648|401666|403239|441670	ASIC2|COL11A1|CST2|FYN|KCNK2|OR1F1|SCN1A|OR1D5|BACE1|OR12D2|OR10G2|OR10H2|OR7E24|OR1J2|ATP8A2|SEMA5B|ANO1|OR13A1|OR4K5|OR4K1|OR4F17|OR10W1|OR12D3|OPN4|OR51A7|OR52R1|OR4C46|OR52M1|OR56A4|OR10A7|OR13F1|OR8G5|OR9Q1|OR52B2|OR10AG1|OR2AT4|OR14A2|OR5T1|OR8A1|OR11H4|OR5AU1|OR4F6|OR51A4|OR2T27|OR4M1	-0.99
GO Biological Processes	GO:0030595	leukocyte chemotaxis	19_GO:0040011 locomotion	-2.4	2.1	3.1	30284	142	1629	16	0.98	0.24	240|301|1234|1441|2867|3579|4192|4313|5293|5800|6280|6369|11151|54210|54795|79902	ALOX5|ANXA1|CCR5|CSF3R|FFAR2|CXCR2|MDK|MMP2|PIK3CD|PTPRO|S100A9|CCL24|CORO1A|TREM1|TRPM4|NUP85	-0.99
GO Biological Processes	GO:0032945	negative regulation of mononuclear cell proliferation	19_GO:0048519 negative regulation of biological process	-2.4	2.4	3.2	30284	93	1629	12	0.74	0.21	472|941|1493|2302|4332|9750|10859|11006|11146|11314|57162|83737	ATM|CD80|CTLA4|FOXJ1|MNDA|RIPOR2|LILRB1|LILRB4|GLMN|CD300A|PELI1|ITCH	-0.99
GO Biological Processes	GO:0008593	regulation of Notch signaling pathway	19_GO:0050896 response to stimulus	-2.4	2.3	3.2	30284	105	1629	13	0.8	0.22	1018|2620|3993|9148|11060|27255|63917|64127|65989|80213|81619|157285|441478	CDK3|GAS2|LLGL2|NEURL1|WWP2|CNTN6|GALNT11|NOD2|DLK2|TM2D3|TSPAN14|PRAG1|NRARP	-0.99
[truncated: 1,090 more rows]
