# Supplementary material for: Cell-free DNA fragmentomics for preeclampsia risk assessment
Source: Nat Commun. 2026 May 2;17:5957. doi: 10.1038/s41467-026-72682-4 (PMC13342102; doi:10.1038/s41467-026-72682-4)
Supplement: Supplementary file 13 — Supplementary Data 10 [file 41467_2026_72682_MOESM13_ESM.xlsx]

## Sheet: Supplementary Data 10
Supplementary Data 10. The importance of the 254 TSS coverages ranked by the Boruta algorithm for predicting early-onset PE
ID	Relative ranking
chr16:53207450:53209451:+:CHD9,CHD9,CHD9;NM_001352158.3,NM_001382354.1,NM_001382355.1;mRNA,mRNA,mRNA:tss_coverage	1
chr2:165139997:165141998:-:SCN3A;XM_011511613.4;mRNA:tss_coverage	1
chr9:36399268:36401269:-:RNF38,RNF38,RNF38,RNF38;NM_022781.5,NM_194329.3,XM_047422797.1,XM_047422799.1;mRNA,mRNA,mRNA,mRNA:tss_coverage	1
chr17:30167900:30169901:+:NSRP1;XM_047436921.1;mRNA:tss_coverage	1
chr3:97438606:97440607:+:EPHA6,EPHA6,EPHA6,EPHA6,EPHA6;NM_001278300.2,NM_173655.4,XM_017006215.2,XM_017006216.2,XM_017006217.2;mRNA,mRNA,mRNA,mRNA,mRNA:tss_coverage	1
chr3:96865822:96867823:+:EPHA6;XM_017006212.1;mRNA:tss_coverage	0.9864864864864865
chr20:58388228:58390229:+:VAPB,VAPB;NM_001195677.2,NM_004738.5;mRNA,mRNA:tss_coverage	0.9864864864864865
chr7:127385120:127387121:-:ZNF800;XM_047419949.1;mRNA:tss_coverage	0.9864864864864865
chr16:18875103:18877104:-:SMG1;XM_017023067.2;mRNA:tss_coverage	0.9864864864864865
chr8:105492249:105494250:+:ZFPM2;XM_047421627.1;mRNA:tss_coverage	0.972972972972973
chr14:58243842:58245843:+:PSMA3,PSMA3;NM_002788.4,NM_152132.3;mRNA,mRNA:tss_coverage	0.9594594594594594
chr14:58208032:58210033:+:ACTR10;XM_047431587.1;mRNA:tss_coverage	0.9459459459459459
chr7:138459940:138461941:+:TRIM24;XM_024446981.2;mRNA:tss_coverage	0.9324324324324325
chr8:70606668:70608669:-:TRAM1,TRAM1;NM_001317805.2,XM_047421636.1;mRNA,mRNA:tss_coverage	0.9324324324324325
chr20:34390930:34392931:+:ITCH;XM_017028089.2;mRNA:tss_coverage	0.918918918918919
chr18:63489613:63491614:+:SERPINB5;XM_006722483.4;mRNA:tss_coverage	0.918918918918919
chr1:43524091:43526092:+:PTPRF,PTPRF;XM_011541871.4,XM_011541872.4;mRNA,mRNA:tss_coverage	0.9054054054054054
chr12:14416967:14418968:+:ATF7IP,ATF7IP;NM_001388183.1,NM_001388184.1;mRNA,mRNA:tss_coverage	0.8918918918918919
chr10:5093413:5095414:+:AKR1C3,AKR1C3;NM_001253909.2,NM_003739.6;mRNA,mRNA:tss_coverage	0.8783783783783784
chr20:36172763:36174764:+:EPB41L1;XM_011528685.1;mRNA:tss_coverage	0.8648648648648649
chr2:26179715:26181716:+:GAREM2;NM_001191033.2;mRNA:tss_coverage	0.8513513513513513
chr1:212300857:212302858:+:PPP2R5A;NM_001199756.2;mRNA:tss_coverage	0.8378378378378378
chr12:14418213:14420214:+:ATF7IP;XM_047429148.1;mRNA:tss_coverage	0.8243243243243243
chr9:112331991:112333992:-:PTBP3,PTBP3;XM_047424265.1,XM_047424266.1;mRNA,mRNA:tss_coverage	0.8108108108108109
chr20:34390936:34392937:+:ITCH;XM_047440532.1;mRNA:tss_coverage	0.7972972972972973
chr1:174699538:174701539:+:RABGAP1L,RABGAP1L,RABGAP1L;NM_001366450.1,NM_001366451.1,XM_047436057.1;mRNA,mRNA,mRNA:tss_coverage	0.7837837837837838
chr19:42936206:42938207:-:PSG7,PSG7;NM_001206650.2,NM_002783.3;mRNA,mRNA:tss_coverage	0.7702702702702703
chr20:13622513:13624514:-:TASP1;XM_047440273.1;mRNA:tss_coverage	0.7567567567567568
chr16:2933088:2935089:+:FLYWCH1,FLYWCH1;XM_047434790.1,XM_047434791.1;mRNA,mRNA:tss_coverage	0.7432432432432432
chr2:148734859:148736860:+:EPC2;XM_011510943.4;mRNA:tss_coverage	0.7297297297297297
chr19:54616128:54618129:+:LILRB1;NM_006669.7;mRNA:tss_coverage	0.7162162162162162
chr2:207575630:207577631:+:CREB1;XM_017003401.3;mRNA:tss_coverage	0.7027027027027027
chr12:14407489:14409490:+:ATF7IP;NM_001388181.1;mRNA:tss_coverage	0.6891891891891891
chr8:105443313:105445314:+:ZFPM2;XM_047421633.1;mRNA:tss_coverage	0.6756756756756757
chr1:84180636:84182637:+:PRKACB;NM_001242862.3;mRNA:tss_coverage	0.6621621621621622
chr16:13927543:13929544:+:ERCC4;XM_047433774.1;mRNA:tss_coverage	0.6486486486486487
chr10:86954758:86956759:+:SNCG,SNCG;NM_001330120.2,XM_047425681.1;mRNA,mRNA:tss_coverage	0.6351351351351351
chr19:43185535:43187536:-:PSG5,PSG5,PSG5,PSG5;NM_001130014.2,NM_002781.4,XM_011527132.4,XM_017027003.2;mRNA,mRNA,mRNA,mRNA:tss_coverage	0.6216216216216216
chr1:178868328:178870329:-:ANGPTL1;XM_047433711.1;mRNA:tss_coverage	0.6081081081081081
chr2:11287367:11289368:-:ROCK2;XM_017005379.3;mRNA:tss_coverage	0.5945945945945946
chr16:18875382:18877383:-:SMG1;XM_011545770.2;mRNA:tss_coverage	0.581081081081081
chr5:40840366:40842367:+:CARD6,CARD6;NM_032587.4,XM_017009989.2;mRNA,mRNA:tss_coverage	0.5675675675675675
chr9:35537633:35539634:+:RUSC2;NM_001135999.2;mRNA:tss_coverage	0.5540540540540541
chr4:105911174:105913175:+:NPNT;XM_047449986.1;mRNA:tss_coverage	0.5540540540540541
chr11:62920362:62922363:-:CHRM1;NM_000738.3;mRNA:tss_coverage	0.5405405405405406
chr8:104114625:104116626:+:RIMS2;XM_006716698.4;mRNA:tss_coverage	0.527027027027027
chr4:122208158:122210159:+:KIAA1109;XM_024454243.1;mRNA:tss_coverage	0.5135135135135135
chr1:198638039:198640040:+:PTPRC,PTPRC,PTPRC,PTPRC,PTPRC,PTPRC;NM_001267798.2,NM_002838.5,NM_080921.4,XM_006711472.5,XM_006711473.4,XM_006711474.4;mRNA,mRNA,mRNA,mRNA,mRNA,mRNA:tss_coverage	0.5
chr2:24583476:24585477:+:NCOA1;NM_147233.2;mRNA:tss_coverage	0.4864864864864865
chr1:19979433:19981434:-:PLA2G2A,PLA2G2A,PLA2G2A,PLA2G2A,PLA2G2A,PLA2G2A;NM_000300.4,NM_001161727.2,NM_001161728.2,XM_047422593.1,XM_047422594.1,XM_047422595.1;mRNA,mRNA,mRNA,mRNA,mRNA,mRNA:tss_coverage	0.47297297297297297
chr18:59219157:59221158:+:GRP,GRP,GRP,GRP,GRP;NM_001012512.3,NM_001012513.3,NM_002091.5,XM_017025712.2,XM_017025713.2;mRNA,mRNA,mRNA,mRNA,mRNA:tss_coverage	0.4594594594594595
chr14:95132502:95134503:-:DICER1;NM_001195573.1;mRNA:tss_coverage	0.4594594594594595
chr15:60396985:60398986:-:ANXA2,ANXA2,ANXA2,ANXA2,ANXA2,ANXA2,ANXA2,ANXA2,ANXA2,ANXA2,ANXA2,ANXA2;NM_001002857.2,NM_001002858.3,NM_001136015.3,NM_004039.3,XM_017022092.2,XM_047432401.1,XM_047432402.1,XM_047432403.1,XM_047432404.1,XM_047432405.1,XM_047432406.1,XM_047432407.1;mRNA,mRNA,mRNA,mRNA,mRNA,mRNA,mRNA,mRNA,mRNA,mRNA,mRNA,mRNA:tss_coverage	0.44594594594594594
chr4:129095151:129097152:+:C4orf33,C4orf33,C4orf33;NM_001099783.2,XM_047449598.1,XM_047449599.1;mRNA,mRNA,mRNA:tss_coverage	0.43243243243243246
chr17:3608410:3610411:-:TRPV1;NM_080704.4;mRNA:tss_coverage	0.4189189189189189
chr7:77569461:77571462:+:PTPN12;XM_047420676.1;mRNA:tss_coverage	0.40540540540540543
chr11:70660840:70662841:-:SHANK2;NM_133266.5;mRNA:tss_coverage	0.3918918918918919
chr9:124947042:124949043:-:GOLGA1;XM_047423242.1;mRNA:tss_coverage	0.3918918918918919
chr11:13494996:13496997:-:PTH;NM_000315.4;mRNA:tss_coverage	0.3783783783783784
chr7:80623091:80625092:+:CD36,CD36,CD36,CD36,CD36,CD36,CD36,CD36;NM_001371077.1,NM_001371078.1,XM_047421041.1,XM_047421042.1,XM_047421043.1,XM_047421044.1,XM_047421045.1,XM_047421046.1;mRNA,mRNA,mRNA,mRNA,mRNA,mRNA,mRNA,mRNA:tss_coverage	0.36486486486486486
chr19:47820936:47822937:+:CRX;NM_000554.6;mRNA:tss_coverage	0.36486486486486486
chr3:149220828:149222829:-:CP,CP,CP,CP,CP,CP,CP;NM_000096.4,XM_006713499.4,XM_006713500.5,XM_006713501.4,XM_011512435.3,XM_017005734.3,XM_017005735.3;mRNA,mRNA,mRNA,mRNA,mRNA,mRNA,mRNA:tss_coverage	0.35135135135135137
chr9:127560908:127562909:-:NIBAN2;XM_005252135.3;mRNA:tss_coverage	0.33783783783783783
chr3:101848513:101850514:+:NFKBIZ;NM_031419.4;mRNA:tss_coverage	0.32432432432432434
chr10:123665354:123667355:+:GPR26;NM_153442.4;mRNA:tss_coverage	0.3108108108108108
chr12:21394504:21396505:-:SLCO1A2,SLCO1A2;NM_001386937.1,NM_134431.5;mRNA,mRNA:tss_coverage	0.2972972972972973
chr1:84144275:84146276:+:PRKACB;XM_047424681.1;mRNA:tss_coverage	0.2972972972972973
chr11:8037632:8039633:+:TUB;NM_003320.5;mRNA:tss_coverage	0.28378378378378377
chr8:144899304:144901305:-:ZNF250;NM_001363103.2;mRNA:tss_coverage	0.2702702702702703
chr7:92056577:92058578:+:AKAP9;NM_001379277.1;mRNA:tss_coverage	0.25675675675675674
chr5:168291705:168293706:+:WWC1;XM_047417019.1;mRNA:tss_coverage	0.25675675675675674
chr5:150660250:150662251:+:MYOZ3;NM_001122853.3;mRNA:tss_coverage	0.24324324324324326
chr4:15026513:15028514:+:CPEB2;XM_047449609.1;mRNA:tss_coverage	0.24324324324324326
chr4:157083605:157085606:+:GLRB;XM_017008034.2;mRNA:tss_coverage	0.22972972972972974
chr1:22562488:22564489:+:EPHA8,EPHA8;NM_001006943.3,NM_020526.5;mRNA,mRNA:tss_coverage	0.21621621621621623
chr3:151383752:151385753:-:P2RY12;NM_022788.5;mRNA:tss_coverage	0.20270270270270271
chr22:41700449:41702450:+:MEI1;XM_011529942.4;mRNA:tss_coverage	0.1891891891891892
chr22:20492560:20494561:-:KLHL22;XM_017029019.3;mRNA:tss_coverage	0.17567567567567569
chr12:10452376:10454377:-:KLRC1,KLRC1;NM_002259.5,NM_007328.4;mRNA,mRNA:tss_coverage	0.17567567567567569
chr4:154562010:154564011:+:FGB,FGB,FGB,FGB,FGB,FGB,FGB,FGB;NM_001382759.1,NM_001382760.1,NM_001382761.1,NM_001382762.1,NM_001382763.1,NM_001382764.1,NM_001382765.1,NM_005141.5;mRNA,mRNA,mRNA,mRNA,mRNA,mRNA,mRNA,mRNA:tss_coverage	0.16216216216216217
chr12:10389040:10391041:-:KLRK1;NM_007360.4;mRNA:tss_coverage	0.16216216216216217
chr15:29968048:29970049:-:TJP1,TJP1,TJP1,TJP1,TJP1,TJP1,TJP1,TJP1,TJP1,TJP1,TJP1;NM_001301025.3,NM_001355012.2,XM_005254619.4,XM_005254620.4,XM_011521972.3,XM_017022521.2,XM_017022522.2,XM_017022523.2,XM_017022524.2,XM_047432981.1,XM_047432984.1;mRNA,mRNA,mRNA,mRNA,mRNA,mRNA,mRNA,mRNA,mRNA,mRNA,mRNA:tss_coverage	0.14864864864864866
chr2:211733618:211735619:-:ERBB4;XM_017003582.2;mRNA:tss_coverage	0.13513513513513514
chr12:14384280:14386281:+:ATF7IP,ATF7IP,ATF7IP,ATF7IP,ATF7IP;NM_001388179.1,NM_181352.2,XM_011520756.4,XM_047429149.1,XM_047429150.1;mRNA,mRNA,mRNA,mRNA,mRNA:tss_coverage	0.13513513513513514
chr4:3765384:3767385:+:ADRA2C;NM_000683.4;mRNA:tss_coverage	0.12162162162162163
chr19:40197396:40199397:+:MAP3K10;XM_047438845.1;mRNA:tss_coverage	0.12162162162162163
chr3:24483094:24485095:-:THRB,THRB;XM_047448797.1,XM_047448816.1;mRNA,mRNA:tss_coverage	0.12162162162162163
chr6:33622345:33624346:+:ITPR3;XM_047418734.1;mRNA:tss_coverage	0.12162162162162163
chr6:33576628:33578629:-:BAK1;XM_011514780.2;mRNA:tss_coverage	0.12162162162162163
chr1:32764626:32766627:+:KIAA1522,KIAA1522;NM_001198972.2,NM_001198973.2;mRNA,mRNA:tss_coverage	0.12162162162162163
chr1:2103715:2105716:+:PRKCZ,PRKCZ,PRKCZ,PRKCZ;NM_001033582.3,XM_024448391.2,XM_024448396.2,XM_047425323.1;mRNA,mRNA,mRNA,mRNA:tss_coverage	0.12162162162162163
chr12:122852033:122854034:+:HIP1R;XM_024449270.1;mRNA:tss_coverage	0.12162162162162163
chr15:25437228:25439229:-:UBE3A,UBE3A;NM_001354505.1,NM_001354526.1;mRNA,mRNA:tss_coverage	0.12162162162162163
chr9:112331892:112333893:-:PTBP3;XM_047424270.1;mRNA:tss_coverage	0.12162162162162163
chr19:42916893:42918894:-:PSG6,PSG6;NM_001031850.4,NM_002782.5;mRNA,mRNA:tss_coverage	0.12162162162162163
chr5:88903104:88905105:-:MEF2C,MEF2C,MEF2C,MEF2C,MEF2C,MEF2C,MEF2C,MEF2C,MEF2C,MEF2C,MEF2C,MEF2C,MEF2C,MEF2C,MEF2C,MEF2C,MEF2C,MEF2C,MEF2C,MEF2C,MEF2C,MEF2C;NM_001131005.2,NM_001193347.1,XM_011543396.4,XM_017009478.3,XM_047417181.1,XM_047417182.1,XM_047417190.1,XM_047417191.1,XM_047417192.1,XM_047417196.1,XM_047417202.1,XM_047417203.1,XM_047417204.1,XM_047417205.1,XM_047417206.1,XM_047417207.1,XM…	0.12162162162162163
chr14:28765786:28767787:+:FOXG1;NM_005249.5;mRNA:tss_coverage	0.12162162162162163
chr12:14415846:14417847:+:ATF7IP;NM_001388182.1;mRNA:tss_coverage	0.12162162162162163
chr11:18411753:18413754:+:LDHC;XM_047426934.1;mRNA:tss_coverage	0.10810810810810811
chr19:6771707:6773708:+:VAV1,VAV1,VAV1,VAV1;NM_001258206.2,NM_001258207.2,NM_005428.4,XM_005259642.2;mRNA,mRNA,mRNA,mRNA:tss_coverage	0.10810810810810811
chr11:13495180:13497181:-:PTH;NM_001316352.2;mRNA:tss_coverage	0.10810810810810811
chr1:84163693:84165694:+:PRKACB,PRKACB,PRKACB,PRKACB,PRKACB,PRKACB,PRKACB,PRKACB,PRKACB,PRKACB,PRKACB,PRKACB,PRKACB,PRKACB,PRKACB;NM_001242860.3,NM_001242861.3,NM_001300915.2,NM_001375560.1,NM_001375561.1,NM_001375564.1,NM_001375565.1,NM_001375571.1,NM_001375573.1,NM_001375574.1,NM_001375575.1,NM_001375577.1,NM_001375579.1,NM_001375580.1,XM_017001717.2;mRNA,mRNA,mRNA,mRNA,mRNA,mRNA,mRNA,mRNA,mRNA…	0.10810810810810811
chr22:37618833:37620834:+:GGA1;XM_024452217.2;mRNA:tss_coverage	0.10810810810810811
chr16:11575991:11577992:-:LITAF;XM_006720984.5;mRNA:tss_coverage	0.10810810810810811
chr1:2145199:2147200:+:PRKCZ;XM_017001802.2;mRNA:tss_coverage	0.10810810810810811
chr1:31694203:31696204:-:COL16A1;XM_011540727.3;mRNA:tss_coverage	0.10810810810810811
chr7:55094531:55096532:+:EGFR;XM_047419952.1;mRNA:tss_coverage	0.0945945945945946
chr5:95942048:95944049:-:ELL2;XM_017009240.3;mRNA:tss_coverage	0.08108108108108109
chr17:15968593:15970594:+:ADORA2B;XM_017024197.3;mRNA:tss_coverage	0.08108108108108109
chr1:1360798:1362799:-:MXRA8;NM_001282583.2;mRNA:tss_coverage	0.08108108108108109
chr3:48222494:48224495:+:CAMP;NM_004345.5;mRNA:tss_coverage	0.08108108108108109
chr2:190061728:190063729:-:MSTN;NM_005259.3;mRNA:tss_coverage	0.08108108108108109
chr9:121049274:121051275:-:C5,C5;NM_001317164.2,NM_001735.3;mRNA,mRNA:tss_coverage	0.08108108108108109
chr19:43798845:43800846:-:LYPD5;NM_001288763.2;mRNA:tss_coverage	0.08108108108108109
chr1:23889521:23891522:-:CNR2;XM_011540629.4;mRNA:tss_coverage	0.08108108108108109
chr6:42721596:42723597:-:PRPH2;NM_000322.5;mRNA:tss_coverage	0.08108108108108109
chr3:142431748:142433749:-:XRN1;XM_047448358.1;mRNA:tss_coverage	0.08108108108108109
chr2:186630092:186632093:+:ITGAV;XM_047444225.1;mRNA:tss_coverage	0.08108108108108109
chr19:42878712:42880713:-:PSG1,PSG1,PSG1,PSG1,PSG1,PSG1,PSG1;NM_001184825.2,NM_001184826.2,NM_001297773.2,NM_001330524.2,NM_006905.3,XM_005259065.4,XM_011527125.2;mRNA,mRNA,mRNA,mRNA,mRNA,mRNA,mRNA:tss_coverage	0.08108108108108109
chr5:88823343:88825344:-:MEF2C,MEF2C,MEF2C,MEF2C,MEF2C,MEF2C;NM_001363581.2,XM_024446056.2,XM_024446059.2,XM_047417184.1,XM_047417198.1,XM_047417200.1;mRNA,mRNA,mRNA,mRNA,mRNA,mRNA:tss_coverage	0.08108108108108109
chr2:144181654:144183655:-:GTDC1;XM_047445845.1;mRNA:tss_coverage	0.08108108108108109
chr16:66917884:66919885:-:CDH16,CDH16,CDH16,CDH16,CDH16,CDH16;NM_001204744.2,NM_001204745.2,NM_001204746.2,NM_004062.4,XM_011522807.2,XM_047433490.1;mRNA,mRNA,mRNA,mRNA,mRNA,mRNA:tss_coverage	0.08108108108108109
chr4:40585862:40587863:-:RBM47,RBM47,RBM47;XM_017008304.3,XM_047415809.1,XM_047415821.1;mRNA,mRNA,mRNA:tss_coverage	0.08108108108108109
chr12:6374562:6376563:-:SCNN1A;NM_001038.6;mRNA:tss_coverage	0.08108108108108109
chr19:49035894:49037895:-:CGB1,CGB1;NM_001382421.1,NM_033377.2;mRNA,mRNA:tss_coverage	0.06756756756756757
chr6:30884283:30886284:+:DDR1;NM_001387896.1;mRNA:tss_coverage	0.06756756756756757
chr8:132480094:132482095:-:KCNQ3,KCNQ3;NM_004519.4,XM_047421769.1;mRNA,mRNA:tss_coverage	0.06756756756756757
chr9:112332025:112334026:-:PTBP3,PTBP3,PTBP3,PTBP3;NM_001244898.1,XM_011519265.2,XM_047424267.1,XM_047424268.1;mRNA,mRNA,mRNA,mRNA:tss_coverage	0.06756756756756757
chr18:34129338:34131339:-:NOL4;XM_024451279.2;mRNA:tss_coverage	0.06756756756756757
chr7:3042866:3044867:-:CARD11,CARD11;NM_001324281.3,NM_032415.7;mRNA,mRNA:tss_coverage	0.06756756756756757
chr2:39013847:39015848:-:SOS1;XM_047445586.1;mRNA:tss_coverage	0.06756756756756757
chr16:69630671:69632672:+:NFAT5,NFAT5,NFAT5,NFAT5,NFAT5,NFAT5;XM_017022872.3,XM_047433510.1,XM_047433512.1,XM_047433513.1,XM_047433514.1,XM_047433515.1;mRNA,mRNA,mRNA,mRNA,mRNA,mRNA:tss_coverage	0.05405405405405406
chr10:77868919:77870920:-:DLG5;XM_017016913.2;mRNA:tss_coverage	0.05405405405405406
chr6:158016092:158018093:+:SYNJ2;NM_001178088.2;mRNA:tss_coverage	0.05405405405405406
chr1:196651042:196653043:+:CFH,CFH,CFH;NM_000186.4,NM_001014975.3,XM_017001108.3;mRNA,mRNA,mRNA:tss_coverage	0.05405405405405406
chr10:70601740:70603741:-:PRF1,PRF1;NM_001083116.3,NM_005041.6;mRNA,mRNA:tss_coverage	0.05405405405405406
chr11:1388933:1390934:+:BRSK2,BRSK2,BRSK2,BRSK2,BRSK2,BRSK2,BRSK2,BRSK2,BRSK2;NM_001256627.2,NM_001256629.2,NM_003957.4,XM_005253218.4,XM_006718374.3,XM_017018533.2,XM_017018536.2,XM_047427850.1,XM_047427851.1;mRNA,mRNA,mRNA,mRNA,mRNA,mRNA,mRNA,mRNA,mRNA:tss_coverage	0.05405405405405406
chr1:26176490:26178491:+:CNKSR1,CNKSR1,CNKSR1;NM_001297647.2,NM_001297648.2,NM_006314.3;mRNA,mRNA,mRNA:tss_coverage	0.05405405405405406
chr1:2145198:2147199:+:PRKCZ;XM_024448397.2;mRNA:tss_coverage	0.05405405405405406
chr22:37174117:37176118:-:IL2RB;NM_001346222.1;mRNA:tss_coverage	0.05405405405405406
chr10:103276137:103278138:+:INA;NM_032727.4;mRNA:tss_coverage	0.05405405405405406
chr1:22709838:22711839:+:EPHB2,EPHB2,EPHB2;NM_001309192.2,NM_001309193.2,NM_017449.5;mRNA,mRNA,mRNA:tss_coverage	0.05405405405405406
chr2:148326329:148328330:+:MBD5;XM_047445082.1;mRNA:tss_coverage	0.05405405405405406
chr6:151655671:151657672:+:ESR1,ESR1,ESR1,ESR1;NM_001385568.1,XM_017010377.2,XM_017010380.2,XM_047418290.1;mRNA,mRNA,mRNA,mRNA:tss_coverage	0.05405405405405406
chr4:24794572:24796573:+:SOD3;NM_003102.4;mRNA:tss_coverage	0.05405405405405406
chr4:83113728:83115729:-:PLAC8,PLAC8;NM_001130715.2,NM_016619.3;mRNA,mRNA:tss_coverage	0.05405405405405406
chr6:73361657:73363658:+:KHDC3L;NM_001017361.3;mRNA:tss_coverage	0.05405405405405406
chr7:158316943:158318944:-:PTPRN2;XM_017012475.1;mRNA:tss_coverage	0.05405405405405406
chr9:127461336:127463337:+:LRSAM1;XM_047424059.1;mRNA:tss_coverage	0.05405405405405406
chr17:42852272:42854273:+:AOC3;NM_001277732.2;mRNA:tss_coverage	0.05405405405405406
chr19:19463927:19465928:+:GATAD2A;XM_047439004.1;mRNA:tss_coverage	0.05405405405405406
chr13:113622179:113624180:+:TFDP1,TFDP1,TFDP1;XM_047430571.1,XM_047430576.1,XM_047430577.1;mRNA,mRNA,mRNA:tss_coverage	0.05405405405405406
chr5:95942023:95944024:-:ELL2;XM_047416960.1;mRNA:tss_coverage	0.05405405405405406
chr7:151275733:151277734:-:SMARCD3;NM_001003802.2;mRNA:tss_coverage	0.05405405405405406
chr7:30699102:30701103:-:CRHR2,CRHR2;NM_001202475.1,NM_001202481.1;mRNA,mRNA:tss_coverage	0.05405405405405406
chr17:42782936:42784937:+:WNK4;XM_017024966.2;mRNA:tss_coverage	0.05405405405405406
chr7:80632331:80634332:+:CD36;XM_047421048.1;mRNA:tss_coverage	0.05405405405405406
chr19:35851503:35853504:-:NPHS1;NM_004646.4;mRNA:tss_coverage	0.05405405405405406
chr16:67999618:68001619:-:DPEP2,DPEP2,DPEP2,DPEP2,DPEP2;XM_011523273.4,XM_011523274.4,XM_017023547.2,XM_024450373.2,XM_024450376.2;mRNA,mRNA,mRNA,mRNA,mRNA:tss_coverage	0.05405405405405406
chr1:186827948:186829949:+:PLA2G4A,PLA2G4A,PLA2G4A,PLA2G4A;NM_001311193.2,NM_024420.3,XM_011509642.3,XM_047422599.1;mRNA,mRNA,mRNA,mRNA:tss_coverage	0.05405405405405406
chr20:58888179:58890180:+:GNAS,GNAS,GNAS,GNAS,GNAS,GNAS,GNAS,GNAS,GNAS;NM_001309840.2,XM_017027817.2,XM_017027819.2,XM_024451875.2,XM_047440117.1,XM_047440118.1,XM_047440120.1,XM_047440121.1,XM_047440125.1;mRNA,mRNA,mRNA,mRNA,mRNA,mRNA,mRNA,mRNA,mRNA:tss_coverage	0.05405405405405406
chr1:84143270:84145271:+:PRKACB,PRKACB,PRKACB;NM_001300916.2,NM_182948.4,XM_005271020.3;mRNA,mRNA,mRNA:tss_coverage	0.05405405405405406
chr17:79043192:79045193:+:C1QTNF1;XM_017024126.1;mRNA:tss_coverage	0.05405405405405406
chr4:122206192:122208193:+:KIAA1109;XM_011532330.2;mRNA:tss_coverage	0.05405405405405406
chr7:80637515:80639516:+:CD36,CD36,CD36;NM_000072.3,XM_005250715.6,XM_024447002.2;mRNA,mRNA,mRNA:tss_coverage	0.05405405405405406
chr16:69625425:69627426:+:NFAT5;XM_011522822.4;mRNA:tss_coverage	0.05405405405405406
chr19:43779972:43781973:-:KCNN4,KCNN4,KCNN4,KCNN4;NM_002250.3,XM_005258882.3,XM_005258883.3,XM_047438793.1;mRNA,mRNA,mRNA,mRNA:tss_coverage	0.05405405405405406
chr6:148447447:148449448:+:SASH1;XM_047418499.1;mRNA:tss_coverage	0.05405405405405406
chr22:37109535:37111536:-:TMPRSS6;XM_024452167.2;mRNA:tss_coverage	0.05405405405405406
chr12:2793969:2795970:+:FKBP4;NM_002014.4;mRNA:tss_coverage	0.05405405405405406
chr1:3674325:3676326:+:TP73;XM_047429521.1;mRNA:tss_coverage	0.05405405405405406
chr6:30879969:30881970:+:DDR1,DDR1,DDR1,DDR1,DDR1,DDR1;NM_001387893.1,NM_001387908.1,NM_001387909.1,XM_011514884.2,XM_011514887.3,XM_047419324.1;mRNA,mRNA,mRNA,mRNA,mRNA,mRNA:tss_coverage	0.05405405405405406
chr16:52546142:52548143:-:TOX3,TOX3,TOX3;NM_001080430.4,XM_005255892.4,XM_047433909.1;mRNA,mRNA,mRNA:tss_coverage	0.05405405405405406
chr4:169587734:169589735:-:NEK1;XM_047415738.1;mRNA:tss_coverage	0.05405405405405406
chr11:62920877:62922878:-:CHRM1;XM_011544742.3;mRNA:tss_coverage	0.05405405405405406
chr2:165203049:165205050:-:SCN3A,SCN3A,SCN3A,SCN3A,SCN3A,SCN3A,SCN3A,SCN3A,SCN3A,SCN3A,SCN3A,SCN3A;NM_001081676.2,NM_001081677.2,NM_006922.4,XM_011511610.4,XM_017004660.3,XM_017004661.3,XM_017004662.3,XM_017004664.2,XM_017004665.2,XM_017004666.2,XM_047445394.1,XM_047445395.1;mRNA,mRNA,mRNA,mRNA,mRNA,mRNA,mRNA,mRNA,mRNA,mRNA,mRNA,mRNA:tss_coverage	0.05405405405405406
chr2:98180096:98182097:+:VWA3B;XM_006712359.4;mRNA:tss_coverage	0.05405405405405406
chr5:95942040:95944041:-:ELL2;XM_047416959.1;mRNA:tss_coverage	0.05405405405405406
chr19:56131552:56133553:+:ZNF444;XM_024451575.2;mRNA:tss_coverage	0.04054054054054054
chr9:125796394:125798395:+:PBX3;XM_047423442.1;mRNA:tss_coverage	0.04054054054054054
chr10:69415917:69417918:-:TACR2;NM_001057.3;mRNA:tss_coverage	0.04054054054054054
chr1:51989699:51991700:-:RAB3B;NM_002867.4;mRNA:tss_coverage	0.02702702702702703
chr4:154561979:154563980:+:FGB;NM_001184741.1;mRNA:tss_coverage	0.02702702702702703
chr3:46463904:46465905:-:LTF,LTF;NM_001321121.2,NM_002343.6;mRNA,mRNA:tss_coverage	0.02702702702702703
chr1:239588728:239590729:+:CHRM3;XM_017000157.3;mRNA:tss_coverage	0.02702702702702703
chr2:40450683:40452684:-:SLC8A1,SLC8A1,SLC8A1,SLC8A1,SLC8A1,SLC8A1;NM_001351485.2,NM_001351488.2,NM_001351489.2,NM_001351492.2,NM_001394104.1,NM_001394107.1;mRNA,mRNA,mRNA,mRNA,mRNA,mRNA:tss_coverage	0.02702702702702703
chr12:14393862:14395863:+:ATF7IP;NM_001388180.1;mRNA:tss_coverage	0.02702702702702703
chr1:22139799:22141800:-:WNT4;XM_011541599.2;mRNA:tss_coverage	0.02702702702702703
chr10:45381482:45383483:+:ALOX5;XM_047424937.1;mRNA:tss_coverage	0.02702702702702703
chr1:19978617:19980618:-:PLA2G2A;NM_001395463.1;mRNA:tss_coverage	0.013513513513513514
chr6:49743387:49745388:-:CRISP3,CRISP3,CRISP3;NM_001190986.3,NM_001368123.1,NM_006061.4;mRNA,mRNA,mRNA:tss_coverage	0.013513513513513514
chr3:9879252:9881253:-:CIDEC,CIDEC,CIDEC,CIDEC,CIDEC;NM_001199551.2,NM_001199552.2,NM_001321142.2,NM_001321143.2,NM_001321144.2;mRNA,mRNA,mRNA,mRNA,mRNA:tss_coverage	0.013513513513513514
chr6:30939972:30941973:+:MUCL3;NM_080870.4;mRNA:tss_coverage	0.013513513513513514
chr11:126358972:126360973:+:ST3GAL4;XM_047427423.1;mRNA:tss_coverage	0.013513513513513514
chr16:69625435:69627436:+:NFAT5,NFAT5;XM_011522820.4,XM_047433511.1;mRNA,mRNA:tss_coverage	0.013513513513513514
chr10:63268242:63270243:-:JMJD1C,JMJD1C,JMJD1C;NM_001282948.2,NM_001318153.2,NM_001322254.2;mRNA,mRNA,mRNA:tss_coverage	0.013513513513513514
chr12:21130193:21132194:+:SLCO1B1;NM_006446.5;mRNA:tss_coverage	0.013513513513513514
chr22:28678839:28680840:-:TTC28,TTC28,TTC28,TTC28,TTC28;NM_001145418.2,NM_001393403.1,XM_011530019.3,XM_011530020.2,XM_011530021.4;mRNA,mRNA,mRNA,mRNA,mRNA:tss_coverage	0.013513513513513514
chr17:42551922:42553923:+:HSD17B1,HSD17B1;NM_000413.4,NM_001330219.3;mRNA,mRNA:tss_coverage	0.013513513513513514
chr9:101382872:101384873:-:BAAT;NM_001374715.1;mRNA:tss_coverage	0.013513513513513514
chr5:115992769:115994770:+:LVRN;XM_047416919.1;mRNA:tss_coverage	0.013513513513513514
chr17:7406844:7408845:+:NLGN2;NM_020795.4;mRNA:tss_coverage	0.013513513513513514
chr19:18485560:18487561:-:ELL;XM_047439479.1;mRNA:tss_coverage	0.013513513513513514
chr5:142685494:142687495:-:FGF1;NM_001257207.2;mRNA:tss_coverage	0.013513513513513514
chr11:126358958:126360959:+:ST3GAL4;XM_047427425.1;mRNA:tss_coverage	0.013513513513513514
chr11:393208:395209:+:PKP3;NM_007183.4;mRNA:tss_coverage	0.013513513513513514
chr4:73435220:73437221:+:AFP,AFP;NM_001134.3,NM_001354717.2;mRNA,mRNA:tss_coverage	0.013513513513513514
chr5:178575305:178577306:-:COL23A1;XM_011534692.3;mRNA:tss_coverage	0.013513513513513514
chr16:3508893:3510894:+:CLUAP1;NM_024793.3;mRNA:tss_coverage	0.013513513513513514
chr7:80625175:80627176:+:CD36;XM_047421047.1;mRNA:tss_coverage	0.013513513513513514
chr7:80637641:80639642:+:CD36,CD36;NM_001001548.3,NM_001371079.1;mRNA,mRNA:tss_coverage	0.013513513513513514
chr6:151340705:151342706:+:AKAP12,AKAP12;NM_001370346.1,XM_047419579.1;mRNA,mRNA:tss_coverage	0.013513513513513514
chr1:16979619:16981620:-:MFAP2,MFAP2;NM_001135248.2,NM_002403.4;mRNA,mRNA:tss_coverage	0.013513513513513514
chr12:19235891:19237892:+:PLEKHA5,PLEKHA5,PLEKHA5,PLEKHA5,PLEKHA5,PLEKHA5,PLEKHA5,PLEKHA5,PLEKHA5,PLEKHA5,PLEKHA5,PLEKHA5,PLEKHA5,PLEKHA5,PLEKHA5,PLEKHA5,PLEKHA5,PLEKHA5,PLEKHA5,PLEKHA5,PLEKHA5,PLEKHA5,PLEKHA5,PLEKHA5;NM_001385942.1,NM_001385945.1,NM_001385950.1,NM_001385951.1,NM_001385954.1,NM_001385955.1,NM_001385956.1,NM_001385957.1,NM_001385958.1,NM_001385959.1,NM_001385960.1,NM_001385961.1,N…	0.013513513513513514
chr12:19204299:19206300:+:PLEKHA5,PLEKHA5,PLEKHA5,PLEKHA5,PLEKHA5,PLEKHA5,PLEKHA5,PLEKHA5,PLEKHA5;NM_001256787.2,NM_001385933.1,NM_001385935.1,NM_001385939.1,NM_001385940.1,NM_001385941.1,NM_001385944.1,NM_001385947.1,NM_001385953.1;mRNA,mRNA,mRNA,mRNA,mRNA,mRNA,mRNA,mRNA,mRNA:tss_coverage	0.013513513513513514
chr5:88822926:88824927:-:MEF2C;NM_001193348.1;mRNA:tss_coverage	0.013513513513513514
chr1:31697890:31699891:-:COL16A1;XM_047446439.1;mRNA:tss_coverage	0.013513513513513514
chr11:66242937:66244938:+:KLC2;XM_047427414.1;mRNA:tss_coverage	0.013513513513513514
chr13:77226148:77228149:-:MYCBP2;XM_011535005.2;mRNA:tss_coverage	0.013513513513513514
chr16:57970127:57972128:-:CNGB1,CNGB1,CNGB1;NM_001135639.2,NM_001286130.2,NM_001297.5;mRNA,mRNA,mRNA:tss_coverage	0.013513513513513514
chr2:64118492:64120493:-:PELI1;XM_047445139.1;mRNA:tss_coverage	0.013513513513513514
chr7:107747946:107749947:+:CBLL1;XM_011516580.4;mRNA:tss_coverage	0.013513513513513514
chr1:22709837:22711838:+:EPHB2,EPHB2,EPHB2;NM_004442.7,XM_006710442.5,XM_047449104.1;mRNA,mRNA,mRNA:tss_coverage	0.013513513513513514
chr19:19464339:19466340:+:GATAD2A,GATAD2A;XM_047439010.1,XM_047439011.1;mRNA,mRNA:tss_coverage	0.013513513513513514
chr22:20492563:20494564:-:KLHL22,KLHL22;XM_017029022.2,XM_017029024.2;mRNA,mRNA:tss_coverage	0.013513513513513514
chr12:78893366:78895367:+:SYT1,SYT1,SYT1,SYT1,SYT1;XM_047429479.1,XM_047429480.1,XM_047429482.1,XM_047429483.1,XM_047429484.1;mRNA,mRNA,mRNA,mRNA,mRNA:tss_coverage	0.013513513513513514
chr22:19986195:19988196:-:ARVCF,ARVCF,ARVCF,ARVCF;XM_047441372.1,XM_047441373.1,XM_047441374.1,XM_047441375.1;mRNA,mRNA,mRNA,mRNA:tss_coverage	0.013513513513513514
chr1:201420729:201422730:-:TNNI1;NM_003281.4;mRNA:tss_coverage	0.013513513513513514
chr1:22562826:22564827:+:EPHA8,EPHA8,EPHA8;XM_011540969.2,XM_011540970.2,XM_011540972.2;mRNA,mRNA,mRNA:tss_coverage	0.013513513513513514
chr2:70942767:70944768:+:ATP6V1B1;XM_011532907.3;mRNA:tss_coverage	0.013513513513513514
chr17:63895573:63897574:-:CSH1;NM_001317.6;mRNA:tss_coverage	0.013513513513513514
chr1:174876281:174878282:+:RABGAP1L;XM_047436059.1;mRNA:tss_coverage	0.013513513513513514
chr22:37174055:37176056:-:IL2RB;NM_001346223.2;mRNA:tss_coverage	0.013513513513513514
chr16:48154992:48156993:-:ABCC12,ABCC12,ABCC12;NM_001392028.1,NM_001393797.1,NM_033226.3;mRNA,mRNA,mRNA:tss_coverage	0.013513513513513514
chr8:1834682:1836683:+:ARHGEF10;XM_047422449.1;mRNA:tss_coverage	0.013513513513513514
chr6:101618770:101620771:+:GRIK2;XM_005266946.5;mRNA:tss_coverage	0.013513513513513514
chr7:30751134:30753135:+:INMT-MINDY4,INMT,INMT;NR_037598.1,NM_001199219.2,NM_006774.5;lnc_RNA,mRNA,mRNA:tss_coverage	0.013513513513513514
chr22:36818498:36820499:-:PVALB;NM_002854.3;mRNA:tss_coverage	0.013513513513513514
chr4:86599459:86601460:+:PTPN13;XM_047416036.1;mRNA:tss_coverage	0.013513513513513514
chr8:70244374:70246375:-:NCOA2,NCOA2,NCOA2;XM_017012971.3,XM_047421253.1,XM_047421264.1;mRNA,mRNA,mRNA:tss_coverage	0.013513513513513514
chr22:19986002:19988003:-:ARVCF;XM_006724246.5;mRNA:tss_coverage	0.013513513513513514
chr6:56953829:56955830:-:DST,DST,DST,DST;NM_001144769.5,NM_001374722.1,NM_001374734.1,NM_001374736.1;mRNA,mRNA,mRNA,mRNA:tss_coverage	0.013513513513513514
chr8:86380545:86382546:+:WWP1;XM_047421284.1;mRNA:tss_coverage	0.013513513513513514
chr19:9009436:9011437:-:MUC16;NM_001401501.1;mRNA:tss_coverage	0.013513513513513514
chr19:50968590:50970591:-:KLK6,KLK6,KLK6;NM_001319948.2,NM_002774.4,XM_024451611.2;mRNA,mRNA,mRNA:tss_coverage	0.013513513513513514
chr3:131132273:131134274:+:NEK11;XM_024453760.2;mRNA:tss_coverage	0.013513513513513514
chr19:49042847:49044848:+:CGB5;NM_033043.2;mRNA:tss_coverage	0.013513513513513514
chr9:101382563:101384564:-:BAAT;NM_001127610.2;mRNA:tss_coverage	0.013513513513513514
chr1:2110653:2112654:+:PRKCZ,PRKCZ,PRKCZ;XM_047425304.1,XM_047425340.1,XM_047425348.1;mRNA,mRNA,mRNA:tss_coverage	0.013513513513513514
chr6:33576315:33578316:-:BAK1;XM_047419196.1;mRNA:tss_coverage	0.013513513513513514
chr22:20492140:20494141:-:KLHL22,KLHL22;XM_017029020.3,XM_017029023.2;mRNA,mRNA:tss_coverage	0.013513513513513514
chr12:6374449:6376450:-:SCNN1A;NM_001159576.2;mRNA:tss_coverage	0.013513513513513514
chr1:90004154:90006155:+:ZNF326;XM_047418437.1;mRNA:tss_coverage	0.013513513513513514
chr1:158685714:158687715:-:SPTA1,SPTA1,SPTA1,SPTA1,SPTA1,SPTA1,SPTA1;NM_003126.4,XM_011509916.3,XM_011509917.4,XM_011509918.4,XM_011509919.4,XM_047428883.1,XM_047428888.1;mRNA,mRNA,mRNA,mRNA,mRNA,mRNA,mRNA:tss_coverage	0.013513513513513514
