# Supplementary material for: Cell-free DNA fragmentomics for preeclampsia risk assessment
Source: Nat Commun. 2026 May 2;17:5957. doi: 10.1038/s41467-026-72682-4 (PMC13342102; doi:10.1038/s41467-026-72682-4)
Supplement: Supplementary file 15 — Supplementary Data 12 [file 41467_2026_72682_MOESM15_ESM.xlsx]

## Sheet: Supplementary Data 12
Supplementary Data 12. The importance of the 666 Gini coefficients ranked by the Boruta algorithm for predicting early-onset PE
ID	Relative ranking
chr17:2612656:2614657:+:PAFAH1B1,PAFAH1B1;XM_047436163.1,XM_047436164.1;mRNA,mRNA:gini	1
chr15:34336015:34338016:-:SLC12A6,SLC12A6,SLC12A6,SLC12A6;NM_001042497.2,NM_133647.2,XM_006720793.5,XM_011522269.4;mRNA,mRNA,mRNA,mRNA:gini	1
chr21:38228925:38230926:+:KCNJ15,KCNJ15,KCNJ15;NM_001276437.2,NM_001276438.2,NM_001276439.2;mRNA,mRNA,mRNA:gini	1
chr6:32636405:32638406:+:HLA-DQA1,HLA-DQA1;NM_002122.5,XM_006715079.5;mRNA,mRNA:gini	1
chr7:97731085:97733086:+:TAC1,TAC1,TAC1,TAC1;NM_003182.3,NM_013996.3,NM_013997.3,NM_013998.3;mRNA,mRNA,mRNA,mRNA:gini	1
chr3:142028179:142030180:-:TFDP2,TFDP2;NM_001375774.1,XM_047448776.1;mRNA,mRNA:gini	0.9902912621359223
chr12:68158739:68160740:-:IFNG;NM_000619.3;mRNA:gini	0.9902912621359223
chr6:75198823:75200824:-:COL12A1;XM_017010252.3;mRNA:gini	0.9805825242718447
chr1:150329451:150331452:+:PRPF3;XM_011510130.4;mRNA:gini	0.9805825242718447
chr2:64103747:64105748:-:PELI1;XM_047445140.1;mRNA:gini	0.9805825242718447
chr3:173407932:173409933:+:NLGN1;XM_017005895.3;mRNA:gini	0.9805825242718447
chr12:9115228:9117229:-:A2M;NM_001347423.2;mRNA:gini	0.9805825242718447
chr8:92061708:92063709:-:RUNX1T1;XM_047422375.1;mRNA:gini	0.970873786407767
chr2:32263885:32265886:-:NLRC4,NLRC4;NM_001199138.2,XM_047445356.1;mRNA,mRNA:gini	0.9611650485436893
chr12:57603823:57605824:+:DTX3,DTX3,DTX3,DTX3,DTX3,DTX3,DTX3,DTX3,DTX3,DTX3,DTX3,DTX3,DTX3,DTX3;NM_001286245.2,NM_001286246.2,NM_178502.4,XM_005268697.2,XM_005268698.2,XM_005268700.2,XM_005268703.2,XM_011538022.3,XM_024448876.2,XM_047428479.1,XM_047428480.1,XM_047428481.1,XM_047428483.1,XM_047428484.1;mRNA,mRNA,mRNA,mRNA,mRNA,mRNA,mRNA,mRNA,mRNA,mRNA,mRNA,mRNA,mRNA,mRNA:gini	0.9514563106796117
chr12:10452376:10454377:-:KLRC1,KLRC1;NM_002259.5,NM_007328.4;mRNA,mRNA:gini	0.941747572815534
chr6:31009473:31011474:+:MUC22;NM_001395414.1;mRNA:gini	0.941747572815534
chr3:69762810:69764811:+:MITF;NM_006722.3;mRNA:gini	0.9320388349514563
chr20:19933132:19935133:+:RIN2;XM_017027889.2;mRNA:gini	0.9223300970873787
chr3:45893216:45895217:+:CCR9;NM_001386447.1;mRNA:gini	0.912621359223301
chr8:22564988:22566989:+:SORBS3,SORBS3;XM_017012945.2,XM_017012946.2;mRNA,mRNA:gini	0.9029126213592233
chr6:152167311:152169312:-:SYNE1;NM_001347702.2;mRNA:gini	0.8932038834951457
chr8:47997234:47999235:+:UBE2V2;XM_011517583.4;mRNA:gini	0.883495145631068
chr2:46977117:46979118:+:TTC7A;XM_011533000.4;mRNA:gini	0.8737864077669902
chr1:32075784:32077785:+:TMEM39B;XM_047423851.1;mRNA:gini	0.8640776699029126
chr8:20272534:20274535:-:LZTS1,LZTS1;NM_001362884.2,XM_047421309.1;mRNA,mRNA:gini	0.8543689320388349
chr11:71251934:71253935:-:SHANK2;XM_047426618.1;mRNA:gini	0.8446601941747572
chr1:241635193:241637194:-:CHML;NM_001821.4;mRNA:gini	0.8349514563106796
chr3:122975133:122977134:-:SEMA5B;NM_001256347.1;mRNA:gini	0.8252427184466019
chr14:53953487:53955488:-:BMP4;NM_130851.4;mRNA:gini	0.8252427184466019
chr5:141429506:141431507:+:PCDHGA12,PCDHGA12;NM_003735.3,NM_032094.2;mRNA,mRNA:gini	0.8155339805825242
chr15:92899323:92901324:+:CHD2,CHD2;NM_001042572.3,NM_001271.4;mRNA,mRNA:gini	0.8155339805825242
chr17:83080921:83082922:+:METRNL;XM_047435818.1;mRNA:gini	0.8058252427184466
chr4:38845121:38847122:-:TLR6;XM_005262637.6;mRNA:gini	0.7961165048543689
chr9:6236080:6238081:+:IL33;NM_001314045.2;mRNA:gini	0.7961165048543689
chr1:239815974:239817975:+:CHRM3;XM_017000163.3;mRNA:gini	0.7864077669902912
chr16:75267006:75269007:-:BCAR1;NM_001170715.3;mRNA:gini	0.7864077669902912
chr9:133420169:133422170:+:ADAMTS13;XM_017014232.2;mRNA:gini	0.7766990291262136
chr5:177424522:177426523:+:GRK6;XM_047417126.1;mRNA:gini	0.7669902912621359
chr19:48574735:48576736:+:SULT2B1;NM_004605.2;mRNA:gini	0.7572815533980582
chr9:84700604:84702605:+:NTRK2;NM_001369551.1;mRNA:gini	0.7475728155339806
chr5:176409822:176411823:-:CLTB,CLTB;NM_001364126.3,XM_047416698.1;mRNA,mRNA:gini	0.7378640776699029
chr9:89494655:89496656:-:SEMA4D,SEMA4D;NM_001371195.1,NM_001371198.1;mRNA,mRNA:gini	0.7281553398058253
chr7:134458238:134460239:-:AKR1B1;NM_001346142.1;mRNA:gini	0.7184466019417476
chr13:101347068:101349069:-:NALCN;XM_017020536.3;mRNA:gini	0.7087378640776699
chr7:50351642:50353643:+:IKZF1,IKZF1;XM_047419741.1,XM_047419742.1;mRNA,mRNA:gini	0.6990291262135923
chr6:111758080:111760081:-:FYN,FYN;NM_153048.4,XM_017010653.2;mRNA,mRNA:gini	0.6990291262135923
chr4:73739568:73741569:+:CXCL8,CXCL8;NM_000584.4,NM_001354840.3;mRNA,mRNA:gini	0.6893203883495146
chr6:151808106:151810107:+:ESR1;NM_001328100.2;mRNA:gini	0.6796116504854369
chr9:97523140:97525141:+:TMOD1;XM_047423825.1;mRNA:gini	0.6699029126213593
chr2:203866770:203868771:+:CTLA4,CTLA4;NM_001037631.3,NM_005214.5;mRNA,mRNA:gini	0.6601941747572816
chr6:93416159:93418160:-:EPHA7;NM_001376470.1;mRNA:gini	0.6601941747572816
chr5:142697020:142699021:-:FGF1,FGF1,FGF1,FGF1,FGF1,FGF1,FGF1,FGF1,FGF1,FGF1,FGF1,FGF1,FGF1,FGF1,FGF1,FGF1;NM_001144934.2,NM_001144935.2,NM_001257206.2,NM_001354951.2,NM_001354952.2,NM_001354953.2,NM_001354954.2,NM_001354955.2,NM_001354957.2,NM_001354958.2,NM_001354959.2,NM_001354961.2,NM_001354962.2,NM_001354963.2,NM_001354964.2,NM_033137.4;mRNA,mRNA,mRNA,mRNA,mRNA,mRNA,mRNA,mRNA,mRNA,mRNA,mRNA,…	0.6504854368932039
chr9:77983047:77985048:-:GNAQ;XM_047423240.1;mRNA:gini	0.6407766990291263
chr5:177042726:177044727:+:ZNF346;XM_017009303.2;mRNA:gini	0.6310679611650486
chr3:97243266:97245267:+:EPHA6;XM_017006218.1;mRNA:gini	0.6213592233009708
chr18:59221615:59223616:+:GRP;XM_017025714.2;mRNA:gini	0.6213592233009708
chr1:108696560:108698561:+:PRPF38B;XM_047423900.1;mRNA:gini	0.6116504854368932
chr4:103197342:103199343:-:CENPE,CENPE,CENPE,CENPE,CENPE,CENPE,CENPE,CENPE,CENPE,CENPE,CENPE,CENPE,CENPE,CENPE,CENPE,CENPE,CENPE;NM_001286734.2,NM_001813.3,XM_011531544.3,XM_011531545.3,XM_011531546.4,XM_011531547.3,XM_011531548.3,XM_011531549.3,XM_017007659.2,XM_047449533.1,XM_047449534.1,XM_047449535.1,XM_047449536.1,XM_047449538.1,XM_047449539.1,XM_047449540.1,XM_047449541.1;mRNA,mRNA,mRNA,mRN…	0.6116504854368932
chr10:11493758:11495759:-:USP6NL;XM_011519763.3;mRNA:gini	0.6019417475728155
chr1:19663874:19665875:+:HTR6;NM_000871.3;mRNA:gini	0.5922330097087378
chr5:111415583:111417584:+:CAMK4;XM_047417783.1;mRNA:gini	0.5825242718446602
chr16:67999618:68001619:-:DPEP2,DPEP2,DPEP2,DPEP2,DPEP2;XM_011523273.4,XM_011523274.4,XM_017023547.2,XM_024450373.2,XM_024450376.2;mRNA,mRNA,mRNA,mRNA,mRNA:gini	0.5728155339805825
chr4:38803790:38805791:-:TLR1,TLR1;NM_003263.4,XM_024454196.2;mRNA,mRNA:gini	0.5631067961165048
chr17:42422255:42424256:-:CAVIN1,CAVIN1;NM_012232.6,XM_005257242.5;mRNA,mRNA:gini	0.5631067961165048
chr6:87094105:87096106:-:CGA,CGA;NM_000735.4,NM_001252383.2;mRNA,mRNA:gini	0.5533980582524272
chr6:22296035:22298036:-:PRL;NM_000948.6;mRNA:gini	0.5436893203883495
chr3:15497871:15499872:-:COLQ;NM_080538.2;mRNA:gini	0.5339805825242718
chr7:13987882:13989883:-:ETV1,ETV1,ETV1;XM_011515167.4,XM_011515170.4,XM_024446676.2;mRNA,mRNA,mRNA:gini	0.5242718446601942
chr3:128486920:128488921:-:GATA2;NM_001145662.1;mRNA:gini	0.5145631067961165
chr3:41845693:41847694:-:ULK4;XM_047448417.1;mRNA:gini	0.5048543689320388
chr18:23815389:23817390:+:LAMA3;XM_017025743.1;mRNA:gini	0.49514563106796117
chr8:92061633:92063634:-:RUNX1T1;NM_004349.4;mRNA:gini	0.49514563106796117
chr3:142027625:142029626:-:TFDP2,TFDP2,TFDP2,TFDP2,TFDP2;NM_001178141.2,NM_001178142.2,NM_001375756.1,NM_001375779.1,NM_006286.5;mRNA,mRNA,mRNA,mRNA,mRNA:gini	0.4854368932038835
chr3:12300974:12302975:+:PPARG;NM_001374264.2;mRNA:gini	0.47572815533980584
chr8:85114495:85116496:+:LRRCC1;XM_047422370.1;mRNA:gini	0.46601941747572817
chr15:72221570:72223571:-:PKM,PKM;XM_047432662.1,XM_047432663.1;mRNA,mRNA:gini	0.4563106796116505
chr22:17007221:17009222:-:GAB4,GAB4,GAB4,GAB4,GAB4;NM_001037814.1,NM_001366857.1,XM_011546114.3,XM_011546116.3,XM_017028575.2;mRNA,mRNA,mRNA,mRNA,mRNA:gini	0.44660194174757284
chr3:96971235:96973236:+:EPHA6;XM_017006213.2;mRNA:gini	0.4368932038834951
chr1:246354539:246356540:-:SMYD3;NM_001375963.1;mRNA:gini	0.4368932038834951
chr7:18494709:18496710:+:HDAC9;NM_001204146.2;mRNA:gini	0.42718446601941745
chr2:207558121:207560122:+:CREB1,CREB1;NM_001371428.1,XM_011510650.4;mRNA,mRNA:gini	0.42718446601941745
chr3:37242270:37244271:+:GOLGA4,GOLGA4,GOLGA4,GOLGA4,GOLGA4,GOLGA4,GOLGA4,GOLGA4,GOLGA4,GOLGA4,GOLGA4,GOLGA4,GOLGA4,GOLGA4,GOLGA4,GOLGA4,GOLGA4,GOLGA4,GOLGA4,GOLGA4,GOLGA4;NM_001172713.2,NM_002078.5,XM_005265069.4,XM_005265070.4,XM_005265071.4,XM_005265072.4,XM_005265073.2,XM_005265074.2,XM_005265075.2,XM_006713110.3,XM_017006184.2,XM_017006187.2,XM_017006188.2,XM_024453457.2,XM_047447980.1,XM_04…	0.4174757281553398
chr12:6374562:6376563:-:SCNN1A;NM_001038.6;mRNA:gini	0.4077669902912621
chr20:63695651:63697652:+:TNFRSF6B;NM_003823.4;mRNA:gini	0.39805825242718446
chr3:179700091:179702092:+:USP13;XM_017007427.2;mRNA:gini	0.3883495145631068
chr15:98663959:98665960:+:IGF1R;XM_017022137.2;mRNA:gini	0.3786407766990291
chr10:74355291:74357292:+:ADK;XM_017015699.2;mRNA:gini	0.36893203883495146
chr7:100167616:100169617:-:GAL3ST4;NM_024637.5;mRNA:gini	0.3592233009708738
chr14:21096827:21098828:-:ZNF219;XM_047431457.1;mRNA:gini	0.34951456310679613
chr7:13988665:13990666:-:ETV1,ETV1,ETV1;NM_001163147.2,NM_001370556.1,NM_004956.5;mRNA,mRNA,mRNA:gini	0.33980582524271846
chr12:70753758:70755759:-:PTPRR,PTPRR,PTPRR;NM_001207016.1,XM_047429234.1,XM_047429235.1;mRNA,mRNA,mRNA:gini	0.3300970873786408
chr19:40278273:40280274:-:AKT2,AKT2,AKT2,AKT2;XM_011526614.2,XM_047438397.1,XM_047438402.1,XM_047438403.1;mRNA,mRNA,mRNA,mRNA:gini	0.32038834951456313
chr11:122773093:122775094:+:UBASH3B;XM_011543041.3;mRNA:gini	0.3106796116504854
chr9:99104112:99106113:+:TGFBR1,TGFBR1,TGFBR1;NM_001130916.3,NM_001306210.2,NM_004612.4;mRNA,mRNA,mRNA:gini	0.30097087378640774
chr16:85902014:85904015:+:IRF8;NM_001363908.1;mRNA:gini	0.2912621359223301
chr12:70753607:70755608:-:PTPRR;NM_130846.3;mRNA:gini	0.2815533980582524
chr3:69762503:69764504:+:MITF;NM_001184967.2;mRNA:gini	0.27184466019417475
chr12:14928131:14930132:-:ERP27;NM_001300784.2;mRNA:gini	0.2621359223300971
chr19:54136761:54138762:+:CNOT3,CNOT3,CNOT3,CNOT3,CNOT3,CNOT3,CNOT3,CNOT3,CNOT3,CNOT3,CNOT3,CNOT3,CNOT3,CNOT3,CNOT3,CNOT3,CNOT3,CNOT3;NM_014516.4,XM_005278279.3,XM_005278280.3,XM_005278281.3,XM_005278282.4,XM_011526993.4,XM_047438866.1,XM_047438867.1,XM_047438869.1,XM_047438870.1,XM_047438871.1,XM_047438872.1,XM_047438874.1,XM_047438875.1,XM_047438877.1,XM_047438878.1,XM_047438879.1,XM_047438880.…	0.2524271844660194
chr2:232933753:232935754:-:NGEF;XM_047443880.1;mRNA:gini	0.24271844660194175
chr7:99560887:99562888:+:ZNF655,ZNF655;XM_047420828.1,XM_047420829.1;mRNA,mRNA:gini	0.23300970873786409
chr1:1391803:1393804:-:CCNL2;XM_047431297.1;mRNA:gini	0.22330097087378642
chr4:15026513:15028514:+:CPEB2;XM_047449609.1;mRNA:gini	0.22330097087378642
chr15:51254788:51256789:-:CYP19A1;NM_001347253.2;mRNA:gini	0.21359223300970873
chr5:122773995:122775996:+:SNX2;NM_001278199.1;mRNA:gini	0.20388349514563106
chr9:37033267:37035268:-:PAX5,PAX5,PAX5,PAX5,PAX5,PAX5,PAX5,PAX5,PAX5,PAX5,PAX5;NM_001280547.2,NM_001280548.2,NM_001280549.2,NM_001280550.2,NM_001280551.2,NM_001280552.2,NM_001280553.2,NM_001280554.2,NM_001280555.2,NM_001280556.2,NM_016734.3;mRNA,mRNA,mRNA,mRNA,mRNA,mRNA,mRNA,mRNA,mRNA,mRNA,mRNA:gini	0.1941747572815534
chr1:186869596:186871597:+:PLA2G4A;XM_005245267.5;mRNA:gini	0.18446601941747573
chr11:32399399:32401400:-:WT1;NM_001367854.1;mRNA:gini	0.17475728155339806
chr4:89837303:89839304:-:SNCA,SNCA,SNCA;NM_001146055.2,NM_001375285.1,XM_011532205.3;mRNA,mRNA,mRNA:gini	0.1650485436893204
chr2:213150611:213152612:-:IKZF2,IKZF2,IKZF2,IKZF2,IKZF2,IKZF2,IKZF2;NM_001079526.2,NM_001371276.1,NM_001387220.1,XM_011510802.4,XM_011510807.4,XM_011510811.4,XM_047443722.1;mRNA,mRNA,mRNA,mRNA,mRNA,mRNA,mRNA:gini	0.1650485436893204
chr19:35114822:35116823:+:FXYD3,FXYD3,FXYD3,FXYD3,FXYD3,FXYD3,FXYD3,FXYD3,FXYD3,FXYD3,FXYD3;NM_001136007.2,NM_001136008.2,NM_001136009.2,NM_001136010.2,NM_001136011.2,NM_001136012.2,NM_001387349.1,NM_001387350.1,NM_001387355.1,NM_005971.4,NM_021910.3;mRNA,mRNA,mRNA,mRNA,mRNA,mRNA,mRNA,mRNA,mRNA,mRNA,mRNA:gini	0.1650485436893204
chr1:2555370:2557371:+:TNFRSF14,TNFRSF14,TNFRSF14,TNFRSF14,TNFRSF14;NM_001297605.2,NM_003820.4,XM_006711019.3,XM_047433421.1,XM_047433423.1;mRNA,mRNA,mRNA,mRNA,mRNA:gini	0.1553398058252427
chr16:30698170:30700171:+:SRCAP;NM_006662.3;mRNA:gini	0.14563106796116504
chr10:73745995:73747996:+:SEC24C;XM_047426035.1;mRNA:gini	0.13592233009708737
chr2:154139446:154141447:+:GALNT13,GALNT13;XM_011510538.3,XM_047443121.1;mRNA,mRNA:gini	0.1262135922330097
chr22:19478919:19480920:+:CDC45;NM_003504.5;mRNA:gini	0.11650485436893204
chr18:55320840:55322841:-:TCF4,TCF4,TCF4;NM_001243234.2,NM_001243235.2,NM_001348214.2;mRNA,mRNA,mRNA:gini	0.10679611650485436
chr16:23556726:23558727:+:UBFD1,UBFD1,UBFD1,UBFD1,UBFD1;NM_019116.3,XM_011545894.4,XM_017023459.3,XM_017023460.3,XM_047434367.1;mRNA,mRNA,mRNA,mRNA,mRNA:gini	0.0970873786407767
chr13:101451674:101453675:+:ITGBL1,ITGBL1,ITGBL1,ITGBL1;NM_001271754.2,NM_001271755.2,NM_004791.3,XM_005254100.6;mRNA,mRNA,mRNA,mRNA:gini	0.08737864077669903
chr11:104163146:104165147:-:PDGFD,PDGFD;NM_025208.5,NM_033135.4;mRNA,mRNA:gini	0.08737864077669903
chr1:110390025:110392026:-:SLC16A4,SLC16A4,SLC16A4,SLC16A4,SLC16A4,SLC16A4,SLC16A4,SLC16A4,SLC16A4,SLC16A4,SLC16A4,SLC16A4;NM_001201546.2,NM_001201547.2,NM_001201548.2,NM_001201549.2,NM_001319220.2,NM_004696.3,XM_005271317.6,XM_006711033.4,XM_047433967.1,XM_047433980.1,XM_047433986.1,XM_047433990.1;mRNA,mRNA,mRNA,mRNA,mRNA,mRNA,mRNA,mRNA,mRNA,mRNA,mRNA,mRNA:gini	0.08737864077669903
chr16:53441676:53443677:+:RBL2;XM_047434414.1;mRNA:gini	0.08737864077669903
chr12:57596957:57598958:+:PIP4K2C;XM_047429552.1;mRNA:gini	0.08737864077669903
chr6:32163594:32165595:+:EGFL8;NM_030652.4;mRNA:gini	0.08737864077669903
chr5:122774079:122776080:+:SNX2;NM_003100.4;mRNA:gini	0.08737864077669903
chr1:207052115:207054116:-:YOD1,YOD1;NM_001276320.2,XM_047424447.1;mRNA,mRNA:gini	0.08737864077669903
chr19:18322075:18324076:-:LSM4,LSM4;NM_001252129.2,NM_012321.5;mRNA,mRNA:gini	0.08737864077669903
chr21:34524466:34526467:-:RCAN1,RCAN1;NM_001285391.2,NM_001285392.2;mRNA,mRNA:gini	0.08737864077669903
chr4:153151333:153153334:+:TRIM2,TRIM2,TRIM2,TRIM2,TRIM2;NM_001351056.2,NM_001375513.1,NM_001375514.1,XM_011531796.4,XM_017007948.3;mRNA,mRNA,mRNA,mRNA,mRNA:gini	0.08737864077669903
chr19:35346901:35348902:+:FFAR1,FFAR1;NM_005303.3,XM_047438698.1;mRNA,mRNA:gini	0.08737864077669903
chr2:200810588:200812589:+:BZW1;NM_001321690.1;mRNA:gini	0.08737864077669903
chr12:116276692:116278693:-:MED13L,MED13L,MED13L;NM_015335.5,XM_017019090.2,XM_047428608.1;mRNA,mRNA,mRNA:gini	0.08737864077669903
chr6:12716606:12718607:+:PHACTR1;NM_001374584.1;mRNA:gini	0.08737864077669903
chr1:64025835:64027836:+:ROR1;XM_017001376.2;mRNA:gini	0.08737864077669903
chr1:45339119:45341120:-:MUTYH,MUTYH,MUTYH,MUTYH,MUTYH,MUTYH;NM_001048172.2,NM_001048173.2,NM_001293196.2,XM_047421191.1,XM_047421194.1,XM_047421199.1;mRNA,mRNA,mRNA,mRNA,mRNA,mRNA:gini	0.08737864077669903
chr11:60970679:60972680:+:CD6,CD6,CD6,CD6,CD6,CD6,CD6,CD6,CD6,CD6,CD6,CD6,CD6,CD6,CD6,CD6;NM_001254750.2,NM_001254751.2,NM_006725.5,XM_006718738.3,XM_006718739.3,XM_006718740.3,XM_011545360.3,XM_011545362.3,XM_047427874.1,XM_047427875.1,XM_047427876.1,XM_047427877.1,XM_047427878.1,XM_047427879.1,XM_047427880.1,XM_047427881.1;mRNA,mRNA,mRNA,mRNA,mRNA,mRNA,mRNA,mRNA,mRNA,mRNA,mRNA,mRNA,mRNA,mRNA,mR…	0.08737864077669903
chr21:29938995:29940996:-:GRIK1,GRIK1,GRIK1,GRIK1,GRIK1,GRIK1,GRIK1,GRIK1,GRIK1,GRIK1,GRIK1,GRIK1,GRIK1;NM_000830.6,NM_001320616.2,NM_001320618.2,NM_001320621.2,NM_001320630.2,NM_001330993.2,NM_001330994.2,NM_001393424.1,NM_001393425.1,NM_001393426.1,NM_175611.3,XM_005260944.4,XM_047440744.1;mRNA,mRNA,mRNA,mRNA,mRNA,mRNA,mRNA,mRNA,mRNA,mRNA,mRNA,mRNA,mRNA:gini	0.08737864077669903
chr1:200026709:200028710:+:NR5A2,NR5A2;NM_003822.5,NM_205860.3;mRNA,mRNA:gini	0.08737864077669903
chr3:129527638:129529639:+:RHO;NM_000539.3;mRNA:gini	0.08737864077669903
chr18:54270504:54272505:+:POLI;XM_024451081.2;mRNA:gini	0.08737864077669903
chr21:38255990:38257991:+:KCNJ15;NM_170736.3;mRNA:gini	0.08737864077669903
chr17:7228617:7230618:-:DVL2;XM_047435522.1;mRNA:gini	0.08737864077669903
chr3:142447036:142449037:-:XRN1,XRN1,XRN1,XRN1,XRN1,XRN1,XRN1,XRN1,XRN1,XRN1,XRN1,XRN1;NM_001282857.2,NM_001282859.2,NM_019001.5,XM_006713673.3,XM_011512919.3,XM_011512920.3,XM_017006640.2,XM_017006641.2,XM_017006642.2,XM_047448356.1,XM_047448357.1,XM_047448359.1;mRNA,mRNA,mRNA,mRNA,mRNA,mRNA,mRNA,mRNA,mRNA,mRNA,mRNA,mRNA:gini	0.08737864077669903
chr1:192808038:192810039:+:RGS2;NM_002923.4;mRNA:gini	0.07766990291262135
chr1:27625250:27627251:-:FGR;NM_001042747.2;mRNA:gini	0.07766990291262135
chr19:15272132:15274133:-:BRD4;XM_047438541.1;mRNA:gini	0.07766990291262135
chr3:185688219:185690220:-:IGF2BP2;XM_006713477.5;mRNA:gini	0.07766990291262135
chr11:77397579:77399580:-:PAK1;XM_024448558.2;mRNA:gini	0.07766990291262135
chr1:91500111:91502112:+:CDC7,CDC7,CDC7,CDC7,CDC7;NM_001134420.2,XM_024450090.2,XM_047431359.1,XM_047431364.1,XM_047431365.1;mRNA,mRNA,mRNA,mRNA,mRNA:gini	0.07766990291262135
chr3:48942079:48944080:+:ARIH2;XM_017005535.2;mRNA:gini	0.07766990291262135
chr14:55060154:55062155:+:MAPK1IP1L;XM_011537362.3;mRNA:gini	0.07766990291262135
chr9:121369249:121371250:-:STOM,STOM,STOM,STOM;NM_001270526.2,NM_001270527.2,NM_004099.6,NM_198194.3;mRNA,mRNA,mRNA,mRNA:gini	0.07766990291262135
chr10:114657274:114659275:-:ABLIM1;NM_002313.7;mRNA:gini	0.07766990291262135
chr19:55460641:55462642:-:ISOC2,ISOC2,ISOC2,ISOC2;NM_001136201.2,NM_001136202.2,NM_024710.3,XM_047439445.1;mRNA,mRNA,mRNA,mRNA:gini	0.07766990291262135
chr3:184137895:184139896:+:EIF2B5;XM_011513265.1;mRNA:gini	0.06796116504854369
chr11:130001834:130003835:-:PRDM10,PRDM10,PRDM10,PRDM10,PRDM10,PRDM10,PRDM10,PRDM10,PRDM10,PRDM10;NM_001367890.1,NM_001367891.1,NM_001367892.1,NM_001367893.1,NM_001367894.1,NM_020228.3,NM_199437.2,XM_011542912.3,XM_047427311.1,XM_047427312.1;mRNA,mRNA,mRNA,mRNA,mRNA,mRNA,mRNA,mRNA,mRNA,mRNA:gini	0.06796116504854369
chr12:55726838:55728839:-:CD63;NM_001257401.2;mRNA:gini	0.06796116504854369
chr10:20958156:20960157:-:NEBL;XM_011519291.3;mRNA:gini	0.06796116504854369
chr7:18085824:18087825:+:HDAC9,HDAC9,HDAC9,HDAC9,HDAC9,HDAC9,HDAC9;NM_001204144.3,NM_001321868.2,NM_001321869.2,NM_001321870.2,NM_001321871.2,NM_001321872.2,NM_001321873.2;mRNA,mRNA,mRNA,mRNA,mRNA,mRNA,mRNA:gini	0.06796116504854369
chr12:89666756:89668757:-:ATP2B1;XM_047428891.1;mRNA:gini	0.06796116504854369
chr2:86194461:86196462:-:IMMT,IMMT,IMMT,IMMT,IMMT,IMMT,IMMT,IMMT,IMMT,IMMT,IMMT,IMMT,IMMT,IMMT,IMMT,IMMT,IMMT,IMMT,IMMT,IMMT,IMMT,IMMT,IMMT,IMMT,IMMT,IMMT,IMMT,IMMT,IMMT,IMMT,IMMT,IMMT,IMMT,IMMT,IMMT,IMMT,IMMT,IMMT,IMMT,IMMT,IMMT,IMMT,IMMT,IMMT,IMMT,IMMT,IMMT,IMMT,IMMT,IMMT,IMMT,IMMT;NM_001100169.2,NM_001100170.2,NM_001400086.1,NM_001400087.1,NM_001400088.1,NM_001400089.1,NM_001400090.1,NM_001400…	0.06796116504854369
chr2:232900546:232902547:-:NGEF,NGEF;XM_011510924.2,XM_011510925.2;mRNA,mRNA:gini	0.06796116504854369
chr13:40623315:40625316:-:FOXO1;XM_011535008.3;mRNA:gini	0.06796116504854369
chr3:112331572:112333573:+:CD200,CD200,CD200;NM_001365853.1,NM_001365854.1,NM_001365855.1;mRNA,mRNA,mRNA:gini	0.06796116504854369
chr17:30115815:30117816:+:NSRP1,NSRP1,NSRP1,NSRP1,NSRP1,NSRP1;NM_001261467.2,NM_032141.4,XM_011525345.3,XM_047436916.1,XM_047436917.1,XM_047436918.1;mRNA,mRNA,mRNA,mRNA,mRNA,mRNA:gini	0.06796116504854369
chr1:239588728:239590729:+:CHRM3;XM_017000157.3;mRNA:gini	0.06796116504854369
chr1:206833348:206835349:+:IL19;NM_001369605.1;mRNA:gini	0.06796116504854369
chr10:102112757:102114758:-:LDB1;XM_047425979.1;mRNA:gini	0.06796116504854369
chr19:51760179:51762180:+:FPR2,FPR2;NM_001005738.2,XM_006723120.4;mRNA,mRNA:gini	0.06796116504854369
chr7:8432608:8434609:+:NXPH1;NM_152745.3;mRNA:gini	0.06796116504854369
chr1:153389975:153391976:-:S100A8;NM_001319201.2;mRNA:gini	0.06796116504854369
chr1:160400174:160402175:+:VANGL2,VANGL2,VANGL2;XM_005245357.2,XM_011509804.2,XM_047426020.1;mRNA,mRNA,mRNA:gini	0.06796116504854369
chr7:98869013:98871014:-:TMEM130,TMEM130,TMEM130;NM_001134450.2,NM_001134451.2,NM_152913.3;mRNA,mRNA,mRNA:gini	0.06796116504854369
chr11:70660840:70662841:-:SHANK2;NM_133266.5;mRNA:gini	0.06796116504854369
chr11:26571262:26573263:-:MUC15,MUC15,MUC15;NM_001135091.2,NM_001135092.2,NM_145650.4;mRNA,mRNA,mRNA:gini	0.06796116504854369
chr14:105420947:105422948:+:MTA1,MTA1,MTA1,MTA1,MTA1,MTA1,MTA1;XM_011537305.1,XM_011537306.1,XM_011537307.1,XM_011537308.3,XM_011537309.1,XM_011537310.1,XM_047431910.1;mRNA,mRNA,mRNA,mRNA,mRNA,mRNA,mRNA:gini	0.06796116504854369
chr11:67265472:67267473:+:GRK2;NM_001619.5;mRNA:gini	0.06796116504854369
chr8:105492249:105494250:+:ZFPM2;XM_047421627.1;mRNA:gini	0.06796116504854369
chr4:16897644:16899645:-:LDB2,LDB2,LDB2,LDB2,LDB2,LDB2,LDB2,LDB2,LDB2,LDB2,LDB2,LDB2,LDB2,LDB2,LDB2,LDB2,LDB2,LDB2;NM_001130834.3,NM_001290.5,NM_001304434.2,NM_001304435.2,XM_005248197.5,XM_006713975.5,XM_006713976.5,XM_006713977.5,XM_006713982.5,XM_006713983.5,XM_017008812.3,XM_017008813.3,XM_017008815.3,XM_017008816.3,XM_017008819.3,XM_017008820.3,XM_017008821.3,XM_024454278.2;mRNA,mRNA,mRNA,mR…	0.06796116504854369
chr12:55726899:55728900:-:CD63;NM_001257400.2;mRNA:gini	0.06796116504854369
chr20:34412765:34414766:+:ITCH;XM_047440537.1;mRNA:gini	0.06796116504854369
chr8:27773553:27775554:+:ESCO2,ESCO2;NM_001017420.3,XM_011544422.3;mRNA,mRNA:gini	0.06796116504854369
chr3:9422118:9424119:+:SETD5,SETD5,SETD5,SETD5,SETD5,SETD5,SETD5,SETD5,SETD5,SETD5;XM_047448467.1,XM_047448469.1,XM_047448470.1,XM_047448472.1,XM_047448475.1,XM_047448484.1,XM_047448491.1,XM_047448493.1,XM_047448494.1,XM_047448498.1;mRNA,mRNA,mRNA,mRNA,mRNA,mRNA,mRNA,mRNA,mRNA,mRNA:gini	0.06796116504854369
chr5:176536928:176538929:-:RNF44,RNF44,RNF44,RNF44,RNF44;XM_005265840.3,XM_006714831.3,XM_006714832.3,XM_047416953.1,XM_047416957.1;mRNA,mRNA,mRNA,mRNA,mRNA:gini	0.06796116504854369
chr6:52904829:52906830:-:GSTA3;XM_047418685.1;mRNA:gini	0.06796116504854369
chr10:75234956:75236957:-:COMTD1;NM_144589.4;mRNA:gini	0.06796116504854369
chr13:108594904:108596905:+:MYO16;NM_015011.3;mRNA:gini	0.06796116504854369
chr18:48948332:48950333:-:SMAD7,SMAD7;NM_001190822.2,XM_047437509.1;mRNA,mRNA:gini	0.06796116504854369
chr11:20021555:20023556:+:NAV2;NM_001111019.3;mRNA:gini	0.06796116504854369
chr1:119718877:119720878:+:PHGDH;XM_011541228.3;mRNA:gini	0.06796116504854369
chr9:91424059:91426060:-:NFIL3;XM_017014743.2;mRNA:gini	0.06796116504854369
chr5:142697069:142699070:-:FGF1;NM_001257205.1;mRNA:gini	0.06796116504854369
chr21:41186020:41188021:+:BACE2;XM_017028314.2;mRNA:gini	0.06796116504854369
chr1:37844891:37846892:-:MTF1;XM_047421173.1;mRNA:gini	0.06796116504854369
chr2:218227811:218229812:+:ARPC2;XM_047442808.1;mRNA:gini	0.06796116504854369
chr5:43312180:43314181:-:HMGCS1,HMGCS1,HMGCS1,HMGCS1;NM_001324219.2,NM_001330663.2,NM_001364188.2,XM_047417135.1;mRNA,mRNA,mRNA,mRNA:gini	0.06796116504854369
chr7:100118633:100120634:+:CNPY4;NM_152755.2;mRNA:gini	0.06796116504854369
chr17:80177507:80179508:+:CARD14,CARD14,CARD14,CARD14,CARD14,CARD14,CARD14,CARD14;NM_001257970.1,NM_024110.4,XM_047436716.1,XM_047436718.1,XM_047436720.1,XM_047436721.1,XM_047436722.1,XM_047436723.1;mRNA,mRNA,mRNA,mRNA,mRNA,mRNA,mRNA,mRNA:gini	0.06796116504854369
chr3:98129720:98131721:+:OR5H1;NM_001005338.2;mRNA:gini	0.06796116504854369
chr18:55400687:55402688:-:TCF4;NM_001330605.3;mRNA:gini	0.06796116504854369
chr13:101303155:101305156:-:NALCN;XM_017020537.2;mRNA:gini	0.06796116504854369
chr9:116219014:116221015:+:PAPPA;XM_006717129.4;mRNA:gini	0.06796116504854369
chr3:194470322:194472323:-:ATP13A3;XM_005269357.4;mRNA:gini	0.06796116504854369
chr6:169252845:169254846:-:THBS2,THBS2,THBS2,THBS2,THBS2;NM_001381939.1,NM_001381940.1,NM_001381941.1,NM_001381942.1,NM_003247.5;mRNA,mRNA,mRNA,mRNA,mRNA:gini	0.06796116504854369
chr1:45338969:45340970:-:MUTYH,MUTYH,MUTYH,MUTYH,MUTYH,MUTYH,MUTYH,MUTYH,MUTYH,MUTYH,MUTYH,MUTYH,MUTYH;NM_001048174.2,NM_001293191.2,NM_001293195.2,XM_011541499.2,XM_011541502.3,XM_017001333.2,XM_017001334.2,XM_047421192.1,XM_047421193.1,XM_047421196.1,XM_047421197.1,XM_047421198.1,XM_047421201.1;mRNA,mRNA,mRNA,mRNA,mRNA,mRNA,mRNA,mRNA,mRNA,mRNA,mRNA,mRNA,mRNA:gini	0.06796116504854369
chr2:216108347:216110348:+:XRCC5;NM_021141.4;mRNA:gini	0.06796116504854369
chr8:22564728:22566729:+:SORBS3;NM_001018003.3;mRNA:gini	0.06796116504854369
chr5:176358917:176360918:-:KIAA1191,KIAA1191;XM_047417401.1,XM_047417402.1;mRNA,mRNA:gini	0.06796116504854369
chr21:46604081:46606082:-:S100B,S100B;NM_006272.3,XM_017028424.3;mRNA,mRNA:gini	0.06796116504854369
chr6:4705137:4707138:+:CDYL;NM_001368125.1;mRNA:gini	0.06796116504854369
chr1:11991191:11993192:+:MFN2;XM_047436156.1;mRNA:gini	0.06796116504854369
chr4:181446612:181448613:+:TENM3,TENM3,TENM3,TENM3,TENM3,TENM3;XM_017008385.2,XM_017008389.2,XM_017008390.2,XM_017008391.2,XM_017008394.2,XM_047415944.1;mRNA,mRNA,mRNA,mRNA,mRNA,mRNA:gini	0.06796116504854369
chr12:12201404:12203405:-:LRP6;XM_047428844.1;mRNA:gini	0.06796116504854369
chr10:73771275:73773276:+:FUT11,FUT11,FUT11,FUT11,FUT11;NM_001284194.2,NM_173540.3,XM_006717656.5,XM_047424688.1,XM_047424689.1;mRNA,mRNA,mRNA,mRNA,mRNA:gini	0.06796116504854369
chr13:48232205:48234206:+:ITM2B;NM_021999.5;mRNA:gini	0.06796116504854369
chr6:31592005:31594006:-:NCR3,NCR3,NCR3,NCR3,NCR3;NM_001145466.2,NM_001145467.2,NM_147130.3,XM_006715049.4,XM_011514459.3;mRNA,mRNA,mRNA,mRNA,mRNA:gini	0.06796116504854369
chr2:176159823:176161824:+:HOXD3;XM_005246509.5;mRNA:gini	0.06796116504854369
chr5:43312411:43314412:-:HMGCS1,HMGCS1,HMGCS1,HMGCS1,HMGCS1,HMGCS1;NM_001098272.3,NM_001324220.2,NM_001324222.2,NM_001324223.2,NM_001324224.2,NM_002130.8;mRNA,mRNA,mRNA,mRNA,mRNA,mRNA:gini	0.06796116504854369
chr1:13584459:13586460:+:PDPN,PDPN,PDPN;NM_001006624.2,NM_001006625.2,NM_001385053.1;mRNA,mRNA,mRNA:gini	0.06796116504854369
chr12:1628230:1630231:+:WNT5B;NM_032642.3;mRNA:gini	0.06796116504854369
chr1:151345998:151347999:-:RFX5;NM_001379418.1;mRNA:gini	0.06796116504854369
chr4:93220280:93222281:+:GRID2;XM_047450137.1;mRNA:gini	0.06796116504854369
chr11:123524625:123526626:+:GRAMD1B,GRAMD1B,GRAMD1B,GRAMD1B,GRAMD1B;NM_001286563.3,NM_001387028.1,NM_001387029.1,NM_020716.4,XM_005271619.5;mRNA,mRNA,mRNA,mRNA,mRNA:gini	0.05825242718446602
chr4:123395794:123397795:+:SPRY1,SPRY1,SPRY1;NM_001258038.2,NM_001375410.1,NM_199327.3;mRNA,mRNA,mRNA:gini	0.05825242718446602
chr13:42932302:42934303:-:EPSTI1;XM_011535314.2;mRNA:gini	0.05825242718446602
chr17:39777224:39779225:-:IKZF3;NM_001284516.1;mRNA:gini	0.05825242718446602
chr2:26172861:26174862:+:GAREM2;XM_011532565.4;mRNA:gini	0.05825242718446602
chr9:34521989:34523990:-:ENHO;NM_198573.3;mRNA:gini	0.05825242718446602
chr6:144179687:144181688:+:STX11;XM_011536217.3;mRNA:gini	0.04854368932038835
chr8:47996436:47998437:+:UBE2V2;XM_017013808.3;mRNA:gini	0.04854368932038835
chr15:70093788:70095789:-:TLE3;NM_001282982.2;mRNA:gini	0.04854368932038835
chr10:73743371:73745372:+:SEC24C,SEC24C,SEC24C,SEC24C,SEC24C,SEC24C,SEC24C,SEC24C;NM_004922.4,NM_198597.3,XM_011540380.4,XM_011540381.4,XM_047426031.1,XM_047426032.1,XM_047426033.1,XM_047426034.1;mRNA,mRNA,mRNA,mRNA,mRNA,mRNA,mRNA,mRNA:gini	0.04854368932038835
chr6:151324530:151326531:+:AKAP12;NM_144497.2;mRNA:gini	0.04854368932038835
chr4:105144874:105146875:+:TET2,TET2;NM_017628.4,XM_024454103.2;mRNA,mRNA:gini	0.04854368932038835
chr19:35851503:35853504:-:NPHS1;NM_004646.4;mRNA:gini	0.04854368932038835
chr12:99758925:99760926:-:ANKS1B;XM_024449061.2;mRNA:gini	0.04854368932038835
chr12:21359896:21361897:-:SLCO1A2;NM_001386882.2;mRNA:gini	0.04854368932038835
chr15:98852932:98854933:+:IGF1R;XM_011521516.3;mRNA:gini	0.04854368932038835
chr3:57226728:57228729:+:APPL1,APPL1;NM_012096.3,XM_011533583.4;mRNA,mRNA:gini	0.04854368932038835
chr1:193185612:193187613:-:B3GALT2;NM_003783.3;mRNA:gini	0.04854368932038835
chr9:34690275:34692276:-:CCL19;NM_006274.3;mRNA:gini	0.04854368932038835
chr3:114294905:114296906:+:TIGIT;XM_047447672.1;mRNA:gini	0.04854368932038835
chr2:32276903:32278904:+:YIPF4,YIPF4,YIPF4;NM_032312.4,XM_005264599.4,XM_024453173.2;mRNA,mRNA,mRNA:gini	0.04854368932038835
chr1:212065810:212067811:+:DTL;XM_047422489.1;mRNA:gini	0.04854368932038835
chr17:67184034:67186035:-:HELZ;XM_047437227.1;mRNA:gini	0.04854368932038835
chr11:47256706:47258707:+:NR1H3,NR1H3,NR1H3,NR1H3;NM_001363595.2,XM_047426193.1,XM_047426197.1,XM_047426202.1;mRNA,mRNA,mRNA,mRNA:gini	0.04854368932038835
chr5:33750485:33752486:-:ADAMTS12;XM_017009906.1;mRNA:gini	0.04854368932038835
chr6:34425068:34427069:-:RPS10,RPS10,RPS10,RPS10-NUDT3;NM_001014.5,NM_001203245.3,NM_001204091.2,NM_001202470.3;mRNA,mRNA,mRNA,mRNA:gini	0.04854368932038835
chr2:173964701:173966702:-:SP3;NM_001172712.1;mRNA:gini	0.04854368932038835
chr17:63826720:63828721:+:PSMC5;NM_001199163.2;mRNA:gini	0.038834951456310676
chr1:114694545:114696546:-:AMPD1,AMPD1;NM_000036.3,NM_001172626.2;mRNA,mRNA:gini	0.038834951456310676
chr11:85853869:85855870:-:SYTL2,SYTL2,SYTL2,SYTL2,SYTL2,SYTL2;NM_001394453.1,NM_001394458.1,NM_001394462.1,NM_001394468.1,NM_001394471.1,NM_001394472.1;mRNA,mRNA,mRNA,mRNA,mRNA,mRNA:gini	0.038834951456310676
chr14:71321934:71323935:+:SIPA1L1,SIPA1L1,SIPA1L1,SIPA1L1;XM_047431220.1,XM_047431224.1,XM_047431231.1,XM_047431242.1;mRNA,mRNA,mRNA,mRNA:gini	0.02912621359223301
chr9:69570431:69572432:-:APBA1;XM_017014670.2;mRNA:gini	0.02912621359223301
chr12:10303445:10305446:+:KLRD1;NM_001114396.3;mRNA:gini	0.02912621359223301
chr18:69946872:69948873:-:CD226,CD226;NM_001303618.2,XM_047437276.1;mRNA,mRNA:gini	0.02912621359223301
chr9:110998470:111000471:-:LPAR1,LPAR1,LPAR1;NM_001387514.1,NM_001387515.1,NM_001387518.1;mRNA,mRNA,mRNA:gini	0.02912621359223301
chr8:85463006:85465007:+:CA2,CA2;NM_000067.3,NM_001293675.2;mRNA,mRNA:gini	0.02912621359223301
chr9:87496866:87498867:+:DAPK1,DAPK1,DAPK1;NM_004938.4,XM_005251757.5,XM_047422888.1;mRNA,mRNA,mRNA:gini	0.02912621359223301
chr13:114055784:114057785:-:RASA3;XM_047430154.1;mRNA:gini	0.02912621359223301
chr6:166543689:166545690:-:RPS6KA2;NM_001318938.1;mRNA:gini	0.02912621359223301
chr22:41750227:41752228:+:MEI1;XM_047441163.1;mRNA:gini	0.02912621359223301
chr6:29825473:29827474:+:HLA-G;NM_001384280.1;mRNA:gini	0.02912621359223301
chr7:100601362:100603363:+:PCOLCE;NM_002593.4;mRNA:gini	0.02912621359223301
chr14:93954281:93956282:-:ASB2;XM_011536835.4;mRNA:gini	0.02912621359223301
chr1:156859864:156861865:+:NTRK1,NTRK1;NM_001012331.2,NM_002529.4;mRNA,mRNA:gini	0.02912621359223301
chr2:233616632:233618633:+:UGT1A8;NM_019076.5;mRNA:gini	0.02912621359223301
chr5:80975118:80977119:+:RASGRF2;XM_047417464.1;mRNA:gini	0.02912621359223301
chr8:7017296:7019297:-:DEFA3,DEFA3;NM_005217.4,XM_011534741.3;mRNA,mRNA:gini	0.02912621359223301
chr17:47208027:47210028:+:MYL4,MYL4,MYL4,MYL4;NM_001002841.2,XM_005257391.6,XM_011524839.3,XM_017024683.2;mRNA,mRNA,mRNA,mRNA:gini	0.02912621359223301
chr1:156962793:156964794:-:ARHGEF11;XM_005245633.5;mRNA:gini	0.02912621359223301
chr13:72781132:72783133:+:PIBF1,PIBF1,PIBF1,PIBF1,PIBF1,PIBF1,PIBF1,PIBF1,PIBF1,PIBF1,PIBF1,PIBF1,PIBF1,PIBF1;NM_001349655.2,NM_006346.4,XM_011534882.4,XM_011534884.4,XM_011534885.4,XM_011534886.4,XM_017020351.2,XM_024449314.2,XM_047430045.1,XM_047430046.1,XM_047430047.1,XM_047430048.1,XM_047430049.1,XM_047430050.1;mRNA,mRNA,mRNA,mRNA,mRNA,mRNA,mRNA,mRNA,mRNA,mRNA,mRNA,mRNA,mRNA,mRNA:gini	0.02912621359223301
chr5:35117121:35119122:-:PRLR,PRLR,PRLR,PRLR,PRLR;NM_001204314.2,NM_001204315.1,NM_001204316.1,NM_001204317.1,NM_001204318.1;mRNA,mRNA,mRNA,mRNA,mRNA:gini	0.02912621359223301
chr7:77563777:77565778:+:PTPN12,PTPN12;XM_047420673.1,XM_047420674.1;mRNA,mRNA:gini	0.02912621359223301
chr2:100109012:100111013:-:AFF3,AFF3,AFF3;XM_011511171.4,XM_047444277.1,XM_047444278.1;mRNA,mRNA,mRNA:gini	0.02912621359223301
chr2:236568824:236570825:+:ACKR3;NM_020311.3;mRNA:gini	0.02912621359223301
chr5:60686838:60688839:-:DEPDC1B;XM_011543509.3;mRNA:gini	0.02912621359223301
chr4:16813243:16815244:-:LDB2;XM_024454280.2;mRNA:gini	0.02912621359223301
chr6:154079965:154081966:+:OPRM1;XM_011535862.3;mRNA:gini	0.02912621359223301
chr1:52198314:52200315:+:ZFYVE9;XM_047434682.1;mRNA:gini	0.02912621359223301
chr2:144181654:144183655:-:GTDC1;XM_047445845.1;mRNA:gini	0.02912621359223301
chr2:53970112:53972113:+:ACYP2,ACYP2;NM_001320586.2,NM_001320587.2;mRNA,mRNA:gini	0.02912621359223301
chr14:77898168:77900169:+:ADCK1;XM_011536985.2;mRNA:gini	0.02912621359223301
chr10:102229642:102231643:+:GBF1,GBF1;NM_001391923.1,NM_001391924.1;mRNA,mRNA:gini	0.02912621359223301
chr22:24010369:24012370:+:CABIN1,CABIN1,CABIN1,CABIN1,CABIN1,CABIN1,CABIN1,CABIN1,CABIN1,CABIN1,CABIN1,CABIN1,CABIN1,CABIN1,CABIN1,CABIN1,CABIN1,CABIN1,CABIN1,CABIN1,CABIN1,CABIN1,CABIN1,CABIN1,CABIN1;NM_001199281.1,XM_005261415.4,XM_005261416.4,XM_005261417.4,XM_006724179.3,XM_006724180.3,XM_006724181.3,XM_011530026.3,XM_017028680.3,XM_017028681.3,XM_017028683.3,XM_024452186.2,XM_024452187.2,XM_…	0.02912621359223301
chr2:20050627:20052628:-:LAPTM4A;NM_014713.5;mRNA:gini	0.02912621359223301
chr12:43794801:43796802:+:TMEM117;XM_047429662.1;mRNA:gini	0.02912621359223301
chr15:79004664:79006665:-:RASGRF1;NM_153815.3;mRNA:gini	0.02912621359223301
chr16:2123190:2125191:-:PKD1,PKD1;XM_011522528.4,XM_011522529.3;mRNA,mRNA:gini	0.02912621359223301
chr3:122247248:122249249:+:CASR;XM_017007325.2;mRNA:gini	0.02912621359223301
chr9:136382514:136384515:-:SNAPC4;XM_006717244.3;mRNA:gini	0.02912621359223301
chr11:72215793:72217794:+:FOLR2,FOLR2,FOLR2,FOLR2,FOLR2;NM_000803.5,NM_001113534.2,NM_001113535.2,NM_001113536.2,XM_047426683.1;mRNA,mRNA,mRNA,mRNA,mRNA:gini	0.02912621359223301
chr1:145690674:145692675:-:PDZK1;XM_047422530.1;mRNA:gini	0.02912621359223301
chr1:11081657:11083658:-:EXOSC10;XM_047422663.1;mRNA:gini	0.02912621359223301
chr22:45163678:45165679:+:NUP50;XM_011529833.2;mRNA:gini	0.02912621359223301
chr4:86599459:86601460:+:PTPN13;XM_047416036.1;mRNA:gini	0.02912621359223301
chr7:6171136:6173137:-:CYTH3;NM_001367582.1;mRNA:gini	0.02912621359223301
chr14:64956966:64958967:-:RAB15;XM_024449577.2;mRNA:gini	0.02912621359223301
chr7:99560897:99562898:+:ZNF655;XM_047420830.1;mRNA:gini	0.02912621359223301
chr6:12715766:12717767:+:PHACTR1,PHACTR1,PHACTR1,PHACTR1,PHACTR1,PHACTR1,PHACTR1,PHACTR1,PHACTR1;NM_001242648.4,NM_001322308.3,NM_001374581.2,NM_001374582.1,NM_030948.6,XM_005248934.4,XM_017010459.3,XM_047418372.1,XM_047418373.1;mRNA,mRNA,mRNA,mRNA,mRNA,mRNA,mRNA,mRNA,mRNA:gini	0.02912621359223301
chr19:54369557:54371558:-:LAIR1,LAIR1;NM_001289026.3,NM_001289027.3;mRNA,mRNA:gini	0.02912621359223301
chr1:27262149:27264150:+:WDTC1;XM_047449768.1;mRNA:gini	0.02912621359223301
chr6:122652345:122654346:+:PKIB;XM_047419004.1;mRNA:gini	0.02912621359223301
chr1:231527668:231529669:+:TSNAX;NM_005999.3;mRNA:gini	0.02912621359223301
chr14:105247474:105249475:-:BRF1,BRF1,BRF1,BRF1;XM_047431306.1,XM_047431307.1,XM_047431308.1,XM_047431310.1;mRNA,mRNA,mRNA,mRNA:gini	0.02912621359223301
chr2:25255049:25257050:-:DNMT3A;XM_017003527.2;mRNA:gini	0.02912621359223301
chr4:185739216:185741217:-:SORBS2,SORBS2;NM_001394253.1,NM_001394261.1;mRNA,mRNA:gini	0.02912621359223301
chr4:95050676:95052677:+:BMPR1B;NM_001256793.2;mRNA:gini	0.02912621359223301
chr10:123665354:123667355:+:GPR26;NM_153442.4;mRNA:gini	0.02912621359223301
chr16:67930861:67932862:-:CTRL;NM_001907.3;mRNA:gini	0.02912621359223301
chr6:106086753:106088754:+:PRDM1,PRDM1;XM_006715550.4,XM_011536062.4;mRNA,mRNA:gini	0.02912621359223301
chr11:64225185:64227186:-:TRPT1,TRPT1,TRPT1,TRPT1,TRPT1,TRPT1,TRPT1,TRPT1,TRPT1,TRPT1,TRPT1,TRPT1,TRPT1,TRPT1;NM_001033678.4,NM_001160389.2,NM_001160390.2,NM_001160392.2,NM_001330298.2,NM_031472.4,XM_005274345.5,XM_005274346.5,XM_005274347.5,XM_017018400.2,XM_024448708.2,XM_047427680.1,XM_047427681.1,XM_047427682.1;mRNA,mRNA,mRNA,mRNA,mRNA,mRNA,mRNA,mRNA,mRNA,mRNA,mRNA,mRNA,mRNA,mRNA:gini	0.02912621359223301
chr11:92968725:92970726:+:MTNR1B;XM_011542839.3;mRNA:gini	0.02912621359223301
chr6:32529286:32531287:-:HLA-DRB5,HLA-DRB5;NM_002125.4,XM_011514562.3;mRNA,mRNA:gini	0.02912621359223301
chr11:104953823:104955824:-:CASP4;XM_011543019.2;mRNA:gini	0.02912621359223301
chr2:207549353:207551354:+:CREB1;XM_047443435.1;mRNA:gini	0.02912621359223301
chr14:81220389:81222390:-:GTF2A1;NM_201595.3;mRNA:gini	0.02912621359223301
chr7:50303715:50305716:+:IKZF1,IKZF1,IKZF1,IKZF1,IKZF1,IKZF1,IKZF1;NM_001220765.3,NM_001291845.2,NM_001291846.2,NM_006060.6,XM_011515062.3,XM_011515073.3,XM_047419748.1;mRNA,mRNA,mRNA,mRNA,mRNA,mRNA,mRNA:gini	0.02912621359223301
chr21:34523636:34525637:-:RCAN1;NM_001285393.2;mRNA:gini	0.02912621359223301
chr6:87209765:87211766:+:ZNF292;XM_017010580.2;mRNA:gini	0.02912621359223301
chr18:3448706:3450707:+:TGIF1,TGIF1,TGIF1;NM_001278684.2,NM_173208.3,NM_173209.3;mRNA,mRNA,mRNA:gini	0.02912621359223301
chr2:112783399:112785400:-:IL1A;NM_001371554.1;mRNA:gini	0.02912621359223301
chr1:153390072:153392073:-:S100A8;NM_002964.5;mRNA:gini	0.02912621359223301
chr13:36886042:36888043:-:SMAD9;XM_047430355.1;mRNA:gini	0.02912621359223301
chr1:21668356:21670357:-:RAP1GAP,RAP1GAP,RAP1GAP,RAP1GAP,RAP1GAP,RAP1GAP,RAP1GAP,RAP1GAP,RAP1GAP,RAP1GAP,RAP1GAP,RAP1GAP,RAP1GAP,RAP1GAP,RAP1GAP,RAP1GAP,RAP1GAP,RAP1GAP,RAP1GAP,RAP1GAP,RAP1GAP,RAP1GAP,RAP1GAP,RAP1GAP,RAP1GAP,RAP1GAP,RAP1GAP,RAP1GAP,RAP1GAP,RAP1GAP,RAP1GAP,RAP1GAP,RAP1GAP,RAP1GAP,RAP1GAP,RAP1GAP,RAP1GAP,RAP1GAP,RAP1GAP,RAP1GAP,RAP1GAP,RAP1GAP,RAP1GAP,RAP1GAP,RAP1GAP,RAP1GAP,RAP1GA…	0.02912621359223301
chr6:134317111:134319112:-:SGK1;NM_001143676.3;mRNA:gini	0.02912621359223301
chr8:105317437:105319438:+:ZFPM2,ZFPM2;NM_001362836.2,NM_012082.4;mRNA,mRNA:gini	0.02912621359223301
chr12:117304051:117306052:-:NOS1;NM_001204213.2;mRNA:gini	0.02912621359223301
chr5:179268465:179270466:-:ADAMTS2;XM_047417896.1;mRNA:gini	0.02912621359223301
chr10:11494139:11496140:-:USP6NL;XM_047426038.1;mRNA:gini	0.02912621359223301
chr2:33491747:33493748:+:RASGRP3;XM_047443878.1;mRNA:gini	0.02912621359223301
chr12:111682208:111684209:-:BRAP;XM_047429622.1;mRNA:gini	0.02912621359223301
chr1:45811550:45813551:+:MAST2;XM_011541064.3;mRNA:gini	0.02912621359223301
chr9:76477340:76479341:+:GCNT1;NM_001097635.2;mRNA:gini	0.02912621359223301
chr19:6771707:6773708:+:VAV1,VAV1,VAV1,VAV1;NM_001258206.2,NM_001258207.2,NM_005428.4,XM_005259642.2;mRNA,mRNA,mRNA,mRNA:gini	0.02912621359223301
chr1:151345855:151347856:-:RFX5,RFX5,RFX5,RFX5;NM_001379412.1,NM_001379414.1,NM_001379416.1,NM_001379420.1;mRNA,mRNA,mRNA,mRNA:gini	0.02912621359223301
chr17:42832396:42834397:+:PSME3,PSME3,PSME3,PSME3,PSME3;NM_001267045.2,NM_001330229.2,NM_005789.4,NM_176863.3,XM_047435096.1;mRNA,mRNA,mRNA,mRNA,mRNA:gini	0.02912621359223301
chr7:40134004:40136005:+:SUGCT,SUGCT,SUGCT,SUGCT,SUGCT,SUGCT,SUGCT,SUGCT,SUGCT,SUGCT,SUGCT,SUGCT,SUGCT;NM_001193311.2,NM_001193312.2,NM_001193313.2,NM_024728.3,XM_006715775.4,XM_011515525.4,XM_011515527.4,XM_011515529.4,XM_011515530.4,XM_017012622.3,XM_047420840.1,XM_047420841.1,XM_047420843.1;mRNA,mRNA,mRNA,mRNA,mRNA,mRNA,mRNA,mRNA,mRNA,mRNA,mRNA,mRNA,mRNA:gini	0.02912621359223301
chr9:136995567:136997568:-:CLIC3;NM_004669.3;mRNA:gini	0.02912621359223301
chr10:32934557:32936558:-:ITGB1;NM_033668.2;mRNA:gini	0.02912621359223301
chr12:107048792:107050793:-:CRY1;XM_047428319.1;mRNA:gini	0.02912621359223301
chr19:12944861:12946862:+:RAD23A,RAD23A,RAD23A;NM_001270362.2,NM_001270363.2,NM_005053.4;mRNA,mRNA,mRNA:gini	0.02912621359223301
chr1:109016600:109018601:-:WDR47;XM_011541031.2;mRNA:gini	0.02912621359223301
chr11:123453642:123455643:+:GRAMD1B,GRAMD1B,GRAMD1B,GRAMD1B;NM_001387030.1,NM_001387034.1,XM_047427325.1,XM_047427327.1;mRNA,mRNA,mRNA,mRNA:gini	0.02912621359223301
chr1:156152584:156154585:+:SEMA4A,SEMA4A,SEMA4A,SEMA4A;NM_001193302.2,NM_022367.4,XM_011509874.3,XM_011509875.4;mRNA,mRNA,mRNA,mRNA:gini	0.02912621359223301
chr1:93078282:93080283:+:MTF2,MTF2,MTF2,MTF2;NM_001164391.2,NM_001164392.2,NM_001164393.2,NM_007358.4;mRNA,mRNA,mRNA,mRNA:gini	0.02912621359223301
chr13:36886038:36888039:-:SMAD9;XM_047430359.1;mRNA:gini	0.02912621359223301
chr6:52901336:52903337:-:GSTA3;XM_011514533.3;mRNA:gini	0.02912621359223301
chr2:112783492:112785493:-:IL1A;NM_000575.5;mRNA:gini	0.02912621359223301
chr20:19888186:19890187:+:RIN2,RIN2,RIN2;XM_006723577.2,XM_011529255.3,XM_017027893.2;mRNA,mRNA,mRNA:gini	0.02912621359223301
chr7:87712294:87714295:-:ABCB1,ABCB1,ABCB1;NM_000927.5,NM_001348944.2,NM_001348945.2;mRNA,mRNA,mRNA:gini	0.02912621359223301
chr1:153390187:153392188:-:S100A8,S100A8;NM_001319196.1,NM_001319197.1;mRNA,mRNA:gini	0.02912621359223301
chr18:3448567:3450568:+:TGIF1;NM_001278682.2;mRNA:gini	0.02912621359223301
chr5:157068406:157070407:-:HAVCR1,HAVCR1,HAVCR1,HAVCR1;XM_024446020.2,XM_024446021.2,XM_024446023.2,XM_047417097.1;mRNA,mRNA,mRNA,mRNA:gini	0.02912621359223301
chr5:132542521:132544522:-:IL5;NM_000879.3;mRNA:gini	0.02912621359223301
chr7:105546255:105548256:+:RINT1;XM_047420687.1;mRNA:gini	0.02912621359223301
chr7:113918008:113920009:-:PPP1R3A,PPP1R3A;NM_002711.4,XM_005250473.4;mRNA,mRNA:gini	0.02912621359223301
chr5:139525239:139527240:+:UBE2D2;XM_047417691.1;mRNA:gini	0.02912621359223301
chr13:73053975:73055976:+:KLF5;NM_001286818.2;mRNA:gini	0.02912621359223301
chr6:88151128:88153129:-:CNR1;XM_047418172.1;mRNA:gini	0.02912621359223301
chr18:77131782:77133783:-:MBP,MBP,MBP,MBP,MBP,MBP,MBP,MBP,MBP,MBP,MBP,MBP;NM_001025100.2,NM_001025101.2,XM_047437521.1,XM_047437522.1,XM_047437528.1,XM_047437529.1,XM_047437530.1,XM_047437531.1,XM_047437532.1,XM_047437534.1,XM_047437535.1,XM_047437536.1;mRNA,mRNA,mRNA,mRNA,mRNA,mRNA,mRNA,mRNA,mRNA,mRNA,mRNA,mRNA:gini	0.02912621359223301
chr17:47732235:47734236:+:TBX21;NM_013351.2;mRNA:gini	0.02912621359223301
chr16:69761331:69763332:+:WWP2,WWP2,WWP2,WWP2,WWP2,WWP2,WWP2;NM_001270454.2,NM_001270455.2,NM_007014.5,XM_011522823.3,XM_011522825.2,XM_017022879.2,XM_017022881.2;mRNA,mRNA,mRNA,mRNA,mRNA,mRNA,mRNA:gini	0.02912621359223301
chr3:196764923:196766924:+:PAK2;XM_011512870.3;mRNA:gini	0.02912621359223301
chr1:151035585:151037586:+:BNIPL,BNIPL,BNIPL,BNIPL;NM_001159642.2,NM_138278.4,XM_024453496.2,XM_047447313.1;mRNA,mRNA,mRNA,mRNA:gini	0.02912621359223301
chr12:124838670:124840671:-:SCARB1;NM_001367982.1;mRNA:gini	0.02912621359223301
chr17:59074692:59076693:-:TRIM37;XM_017024673.3;mRNA:gini	0.02912621359223301
chr14:70063434:70065435:-:SLC8A3;XM_017021611.2;mRNA:gini	0.02912621359223301
chr12:109110576:109112577:+:ACACB,ACACB,ACACB,ACACB,ACACB,ACACB;XM_011538263.4,XM_011538264.4,XM_011538265.3,XM_047428766.1,XM_047428767.1,XM_047428768.1;mRNA,mRNA,mRNA,mRNA,mRNA,mRNA:gini	0.02912621359223301
chr2:46997764:46999765:+:TTC7A;XM_024453013.2;mRNA:gini	0.02912621359223301
chr6:106097940:106099941:+:PRDM1,PRDM1;NM_182907.3,XM_047419248.1;mRNA,mRNA:gini	0.02912621359223301
chr1:45339169:45341170:+:TOE1,TOE1,TOE1,TOE1,TOE1,TOE1;NM_025077.4,XM_005270412.5,XM_005270413.6,XM_047443500.1,XM_047443504.1,XM_047443512.1;mRNA,mRNA,mRNA,mRNA,mRNA,mRNA:gini	0.02912621359223301
chr17:1107622:1109623:-:ABR;XM_011523812.4;mRNA:gini	0.02912621359223301
chr22:46149787:46151788:+:PPARA,PPARA,PPARA,PPARA;NM_001362873.3,NM_001393943.1,NM_001393944.1,NM_001393945.1;mRNA,mRNA,mRNA,mRNA:gini	0.02912621359223301
chr12:132797426:132799427:-:GOLGA3;XM_011534794.3;mRNA:gini	0.02912621359223301
chr22:43998210:44000211:+:PARVB,PARVB;NM_001003828.3,XM_024452236.2;mRNA,mRNA:gini	0.02912621359223301
chr17:47648918:47650919:+:KPNB1;NM_002265.6;mRNA:gini	0.02912621359223301
chr7:80645091:80647092:+:CD36;NM_001289909.1;mRNA:gini	0.02912621359223301
chr13:108268628:108270629:+:TNFSF13B,TNFSF13B;NM_001145645.2,XM_047430055.1;mRNA,mRNA:gini	0.02912621359223301
chr17:79043192:79045193:+:C1QTNF1;XM_017024126.1;mRNA:gini	0.02912621359223301
chr22:50269379:50271380:-:MAPK11;NM_002751.7;mRNA:gini	0.02912621359223301
chr2:48754723:48756724:-:LHCGR,LHCGR,LHCGR,LHCGR;NM_000233.4,XM_047444291.1,XM_047444292.1,XM_047444293.1;mRNA,mRNA,mRNA,mRNA:gini	0.02912621359223301
chr11:74948265:74950266:+:SPCS2;NM_014752.3;mRNA:gini	0.02912621359223301
chr19:7887509:7889510:+:LRRC8E,LRRC8E,LRRC8E,LRRC8E;NM_001268284.3,NM_001268285.3,NM_025061.6,XM_047439461.1;mRNA,mRNA,mRNA,mRNA:gini	0.02912621359223301
chr1:11801968:11803969:-:MTHFR;XM_005263463.5;mRNA:gini	0.02912621359223301
chr9:13258041:13260042:-:MPDZ,MPDZ,MPDZ;XM_047424017.1,XM_047424027.1,XM_047424029.1;mRNA,mRNA,mRNA:gini	0.02912621359223301
chr9:84671090:84673091:+:NTRK2,NTRK2,NTRK2;NM_001369535.1,NM_001369536.1,NM_001369550.1;mRNA,mRNA,mRNA:gini	0.02912621359223301
chr6:111758916:111760917:-:FYN,FYN;NM_001370529.1,XM_017010652.2;mRNA,mRNA:gini	0.02912621359223301
chr4:185396286:185398287:-:LRP2BP,LRP2BP,LRP2BP,LRP2BP,LRP2BP,LRP2BP,LRP2BP;NM_001377442.1,NM_001377443.1,NM_001385601.1,NM_001385602.1,NM_001385604.1,NM_001385605.1,NM_001385606.1;mRNA,mRNA,mRNA,mRNA,mRNA,mRNA,mRNA:gini	0.02912621359223301
chr5:178130013:178132014:+:RMND5B,RMND5B,RMND5B,RMND5B,RMND5B,RMND5B;NM_001288794.2,NM_001288795.2,NM_022762.5,XM_005265969.5,XM_017009728.2,XM_047417525.1;mRNA,mRNA,mRNA,mRNA,mRNA,mRNA:gini	0.02912621359223301
chr3:186665013:186667014:+:HRG,HRG;NM_000412.5,XM_005247415.5;mRNA,mRNA:gini	0.02912621359223301
chr7:101153475:101155476:+:AP1S1;NM_001283.5;mRNA:gini	0.02912621359223301
chr3:167475962:167477963:-:SERPINI2;NM_001394327.1;mRNA:gini	0.02912621359223301
chr1:159007990:159009991:+:IFI16;NM_001376589.1;mRNA:gini	0.02912621359223301
chr1:9072155:9074156:-:SLC2A5;XM_047428594.1;mRNA:gini	0.02912621359223301
chr11:61092962:61094963:+:CD5;NM_001346456.2;mRNA:gini	0.02912621359223301
chr15:55916130:55918131:-:NEDD4,NEDD4,NEDD4;NM_001284339.1,NM_001284340.1,NM_198400.3;mRNA,mRNA,mRNA:gini	0.02912621359223301
chr7:23469490:23471491:-:IGF2BP3,IGF2BP3;NM_006547.3,XM_011515089.3;mRNA,mRNA:gini	0.02912621359223301
chr1:9072139:9074140:-:SLC2A5;XM_047428598.1;mRNA:gini	0.02912621359223301
chr7:30477783:30479784:-:NOD1,NOD1,NOD1,NOD1,NOD1,NOD1,NOD1,NOD1,NOD1,NOD1,NOD1,NOD1,NOD1,NOD1,NOD1,NOD1,NOD1,NOD1,NOD1,NOD1,NOD1,NOD1,NOD1,NOD1,NOD1,NOD1,NOD1,NOD1,NOD1;NM_001354849.2,NM_006092.4,XM_005249568.2,XM_005249572.1,XM_006715633.3,XM_011515079.1,XM_011515083.2,XM_011515084.2,XM_011515085.2,XM_011515087.2,XM_011515088.3,XM_047419752.1,XM_047419753.1,XM_047419754.1,XM_047419755.1,XM_0474…	0.02912621359223301
chr2:24506456:24508457:+:NCOA1;XM_047446152.1;mRNA:gini	0.02912621359223301
chr16:3049453:3051454:+:MMP25;XM_011522605.3;mRNA:gini	0.02912621359223301
chr3:63863483:63865484:-:THOC7;XM_006713339.4;mRNA:gini	0.02912621359223301
chr17:7854065:7856066:+:TMEM88,TMEM88,TMEM88;NM_001319941.1,NM_203411.2,XM_005256856.4;mRNA,mRNA,mRNA:gini	0.02912621359223301
chr21:32725901:32727902:-:SYNJ1;XM_047441041.1;mRNA:gini	0.02912621359223301
chr2:108718481:108720482:+:RANBP2,RANBP2,RANBP2,RANBP2,RANBP2,RANBP2,RANBP2,RANBP2,RANBP2,RANBP2,RANBP2,RANBP2;NM_006267.5,XM_005264002.4,XM_005264003.4,XM_005264004.4,XM_005264007.4,XM_011511575.3,XM_011511576.4,XM_011511578.3,XM_017004624.3,XM_017004625.2,XM_047445366.1,XM_047445367.1;mRNA,mRNA,mRNA,mRNA,mRNA,mRNA,mRNA,mRNA,mRNA,mRNA,mRNA,mRNA:gini	0.02912621359223301
chr2:169361533:169363534:-:LRP2,LRP2;NM_004525.3,XM_011511183.4;mRNA,mRNA:gini	0.02912621359223301
chr13:95217593:95219594:-:ABCC4;XM_047430035.1;mRNA:gini	0.02912621359223301
chr9:37119166:37121167:+:ZCCHC7;XM_005251612.4;mRNA:gini	0.02912621359223301
chr16:67998483:68000484:-:DPEP2,DPEP2,DPEP2,DPEP2,DPEP2;NM_022355.4,XM_011523266.2,XM_024450374.2,XM_047434461.1,XM_047434462.1;mRNA,mRNA,mRNA,mRNA,mRNA:gini	0.02912621359223301
chr11:5248856:5250857:-:HBG1;NM_000559.3;mRNA:gini	0.02912621359223301
chr13:77226148:77228149:-:MYCBP2;XM_011535005.2;mRNA:gini	0.02912621359223301
chr6:2960970:2962971:-:SERPINB6;XM_047418891.1;mRNA:gini	0.02912621359223301
chr4:46388408:46390409:-:GABRA2,GABRA2,GABRA2,GABRA2,GABRA2,GABRA2,GABRA2,GABRA2,GABRA2,GABRA2;NM_001114175.3,NM_001330690.2,NM_001377147.1,NM_001377148.1,NM_001377149.1,NM_001377150.1,NM_001377153.1,XM_011513675.2,XM_024453964.2,XM_024453967.2;mRNA,mRNA,mRNA,mRNA,mRNA,mRNA,mRNA,mRNA,mRNA,mRNA:gini	0.02912621359223301
chr12:99154089:99156090:-:ANKS1B,ANKS1B,ANKS1B,ANKS1B;NM_001204067.2,NM_001352189.1,NM_001352190.1,XM_024449065.2;mRNA,mRNA,mRNA,mRNA:gini	0.02912621359223301
chr1:22142096:22144097:-:WNT4;NM_030761.5;mRNA:gini	0.02912621359223301
chr4:93164439:93166440:+:GRID2;XM_047450135.1;mRNA:gini	0.02912621359223301
chr15:74211258:74213259:-:STRA6,STRA6;XM_011521883.1,XM_017022479.2;mRNA,mRNA:gini	0.019417475728155338
chr1:45339439:45341440:-:MUTYH,MUTYH,MUTYH,MUTYH,MUTYH,MUTYH,MUTYH,MUTYH,MUTYH,MUTYH,MUTYH,MUTYH;NM_001048171.2,NM_001128425.2,NM_001293190.2,NM_001293192.2,NM_001350650.2,NM_001350651.2,NM_012222.3,XM_011541503.3,XM_017001332.2,XM_047421195.1,XM_047421200.1,XM_047421202.1;mRNA,mRNA,mRNA,mRNA,mRNA,mRNA,mRNA,mRNA,mRNA,mRNA,mRNA,mRNA:gini	0.019417475728155338
chr2:160199271:160201272:-:ITGB6,ITGB6,ITGB6,ITGB6,ITGB6,ITGB6,ITGB6;NM_000888.5,NM_001282353.2,NM_001282354.2,NM_001282355.2,NM_001282388.2,NM_001282389.2,NM_001282390.2;mRNA,mRNA,mRNA,mRNA,mRNA,mRNA,mRNA:gini	0.019417475728155338
chr14:64282074:64284075:-:ESR2,ESR2,ESR2;NM_001214902.1,NM_001271876.1,NM_001271877.1;mRNA,mRNA,mRNA:gini	0.019417475728155338
chr18:55319934:55321935:-:TCF4;NM_001348215.2;mRNA:gini	0.019417475728155338
chr14:52068058:52070059:-:NID2,NID2,NID2,NID2;NM_007361.4,XM_005267405.5,XM_005267406.5,XM_005267407.5;mRNA,mRNA,mRNA,mRNA:gini	0.019417475728155338
chr7:42181614:42183615:-:GLI3;XM_017011997.2;mRNA:gini	0.019417475728155338
chr19:55208500:55210501:-:PTPRH,PTPRH,PTPRH,PTPRH,PTPRH,PTPRH,PTPRH;NM_001161440.3,NM_002842.5,XM_011527183.2,XM_011527190.2,XM_047439148.1,XM_047439149.1,XM_047439150.1;mRNA,mRNA,mRNA,mRNA,mRNA,mRNA,mRNA:gini	0.019417475728155338
chr20:38165507:38167508:-:TGM2,TGM2;NM_001323316.2,XM_011529028.2;mRNA,mRNA:gini	0.019417475728155338
chr12:14384280:14386281:+:ATF7IP,ATF7IP,ATF7IP,ATF7IP,ATF7IP;NM_001388179.1,NM_181352.2,XM_011520756.4,XM_047429149.1,XM_047429150.1;mRNA,mRNA,mRNA,mRNA,mRNA:gini	0.019417475728155338
chr6:168311269:168313270:-:DACT2;XM_011535507.3;mRNA:gini	0.019417475728155338
chr1:43299981:43301982:+:TIE1,TIE1,TIE1,TIE1,TIE1,TIE1;NM_001253357.2,NM_005424.5,XM_005271163.3,XM_017002207.3,XM_047429343.1,XM_047429354.1;mRNA,mRNA,mRNA,mRNA,mRNA,mRNA:gini	0.019417475728155338
chr6:28079281:28081282:+:ZNF165;NM_001376494.1;mRNA:gini	0.019417475728155338
chr19:54940713:54942714:-:NLRP7;XM_047438386.1;mRNA:gini	0.019417475728155338
chr17:66490872:66492873:+:PRKCA;XM_017024837.2;mRNA:gini	0.019417475728155338
chr2:100109013:100111014:-:AFF3,AFF3;XM_011511169.4,XM_024452883.2;mRNA,mRNA:gini	0.019417475728155338
chr11:117222745:117224746:-:PCSK7;XM_006718940.5;mRNA:gini	0.019417475728155338
chr6:131163418:131165419:+:AKAP7;XM_017011511.3;mRNA:gini	0.019417475728155338
chr8:11538275:11540276:+:BLK,BLK;XM_011543825.4,XM_047422083.1;mRNA,mRNA:gini	0.019417475728155338
chr21:31343260:31345261:-:TIAM1,TIAM1,TIAM1;NM_001353686.2,NM_001353687.2,NM_001353694.2;mRNA,mRNA,mRNA:gini	0.019417475728155338
chr6:93416381:93418382:-:EPHA7;NM_001376471.1;mRNA:gini	0.019417475728155338
chr2:148311952:148313953:+:MBD5;XM_047445081.1;mRNA:gini	0.019417475728155338
chr2:174846554:174848555:-:CHN1;NM_001206602.2;mRNA:gini	0.019417475728155338
chr10:95696633:95698634:+:ENTPD1,ENTPD1,ENTPD1;XM_011540371.3,XM_047426025.1,XM_047426026.1;mRNA,mRNA,mRNA:gini	0.019417475728155338
chr22:35960629:35962630:-:RBFOX2,RBFOX2,RBFOX2,RBFOX2,RBFOX2,RBFOX2,RBFOX2,RBFOX2,RBFOX2,RBFOX2,RBFOX2,RBFOX2;NM_001349982.2,NM_001349989.2,NM_001349990.2,NM_001349991.2,NM_001349992.2,NM_001349994.2,NM_001349995.2,NM_001349996.2,XM_006724189.4,XM_047441250.1,XM_047441251.1,XM_047441254.1;mRNA,mRNA,mRNA,mRNA,mRNA,mRNA,mRNA,mRNA,mRNA,mRNA,mRNA,mRNA:gini	0.019417475728155338
chr12:57487067:57489068:+:MARS1,MARS1;NM_004990.4,XM_047428852.1;mRNA,mRNA:gini	0.019417475728155338
chr1:40039239:40041240:+:CAP1,CAP1,CAP1,CAP1;NM_001350479.2,NM_001350480.2,XM_047431628.1,XM_047431636.1;mRNA,mRNA,mRNA,mRNA:gini	0.019417475728155338
chr3:172447455:172449456:-:GHSR,GHSR;NM_004122.2,NM_198407.2;mRNA,mRNA:gini	0.019417475728155338
chr2:218128309:218130310:+:CXCR2;XM_017003991.2;mRNA:gini	0.019417475728155338
chr12:14418213:14420214:+:ATF7IP;XM_047429148.1;mRNA:gini	0.019417475728155338
chr3:136929501:136931502:+:NCK1;NM_001190796.3;mRNA:gini	0.019417475728155338
chr22:41731514:41733515:+:MEI1;XM_011529954.3;mRNA:gini	0.019417475728155338
chr13:42561735:42563736:+:TNFSF11;NM_033012.4;mRNA:gini	0.019417475728155338
chr15:44735527:44737528:+:TRIM69,TRIM69,TRIM69,TRIM69,TRIM69;NM_001301144.2,NM_001301145.2,NM_001301146.2,NM_080745.5,NM_182985.5;mRNA,mRNA,mRNA,mRNA,mRNA:gini	0.019417475728155338
chr8:39912890:39914891:+:IDO1;NM_002164.6;mRNA:gini	0.019417475728155338
chr13:113207192:113209193:+:CUL4A;NM_001278513.3;mRNA:gini	0.019417475728155338
chr16:85901829:85903830:+:IRF8;NM_001363907.1;mRNA:gini	0.019417475728155338
chr12:54027439:54029440:+:HOXC6;NM_004503.4;mRNA:gini	0.019417475728155338
chr19:41225754:41227755:+:AXL;NM_001278599.2;mRNA:gini	0.009708737864077669
chr6:52908697:52910698:-:GSTA3,GSTA3,GSTA3;NM_000847.5,NM_001363542.2,XM_006715072.5;mRNA,mRNA,mRNA:gini	0.009708737864077669
chr7:77839127:77841128:+:PHTF2,PHTF2,PHTF2,PHTF2;NM_001127357.2,NM_001127359.2,NM_001366089.1,NM_020432.5;mRNA,mRNA,mRNA,mRNA:gini	0.009708737864077669
chr19:45714277:45716278:-:FBXO46;NM_001329632.1;mRNA:gini	0.009708737864077669
chr11:391595:393596:+:PKP3;NM_001303029.2;mRNA:gini	0.009708737864077669
chr15:50764705:50766706:-:SPPL2A,SPPL2A,SPPL2A,SPPL2A;NM_032802.4,XM_005254722.4,XM_017022680.2,XM_017022681.2;mRNA,mRNA,mRNA,mRNA:gini	0.009708737864077669
chr10:31354196:31356197:+:ZEB1,ZEB1;XM_047425682.1,XM_047425683.1;mRNA,mRNA:gini	0.009708737864077669
chr4:181631639:181633640:+:TENM3;XM_047415933.1;mRNA:gini	0.009708737864077669
chr14:65409591:65411592:+:FUT8,FUT8,FUT8,FUT8,FUT8;NM_004480.4,NM_178156.2,XM_017021138.2,XM_047431177.1,XM_047431181.1;mRNA,mRNA,mRNA,mRNA,mRNA:gini	0.009708737864077669
chr3:119558613:119560614:-:CD80;NM_005191.4;mRNA:gini	0.009708737864077669
chr12:99153765:99155766:-:ANKS1B,ANKS1B,ANKS1B,ANKS1B,ANKS1B,ANKS1B,ANKS1B,ANKS1B,ANKS1B,ANKS1B,ANKS1B,ANKS1B,ANKS1B,ANKS1B,ANKS1B,ANKS1B,ANKS1B,ANKS1B,ANKS1B;NM_001204068.2,NM_001204069.2,NM_001204070.2,NM_001352194.2,NM_001352195.2,NM_001352196.2,NM_001352197.2,NM_001352198.2,NM_001352199.2,NM_001352200.2,NM_001352201.2,NM_001352202.2,NM_001352203.2,NM_001352204.2,NM_001352205.2,NM_001352206.2,…	0.009708737864077669
chr9:113302048:113304049:-:RNF183;XM_047422761.1;mRNA:gini	0.009708737864077669
chr13:73058681:73060682:+:KLF5;XM_047430553.1;mRNA:gini	0.009708737864077669
chr16:4475397:4477398:+:HMOX2,HMOX2,HMOX2,HMOX2,HMOX2,HMOX2,HMOX2;NM_001127204.2,NM_001286267.2,NM_001286268.2,NM_001286269.2,NM_001286271.2,NM_002134.4,XM_017023196.3;mRNA,mRNA,mRNA,mRNA,mRNA,mRNA,mRNA:gini	0.009708737864077669
chr12:15321507:15323508:+:PTPRO,PTPRO,PTPRO;NM_002848.4,NM_030667.3,XM_017019725.3;mRNA,mRNA,mRNA:gini	0.009708737864077669
chr3:52684598:52686599:-:PBRM1,PBRM1,PBRM1,PBRM1,PBRM1,PBRM1,PBRM1,PBRM1,PBRM1,PBRM1,PBRM1,PBRM1,PBRM1,PBRM1,PBRM1,PBRM1,PBRM1;NM_001350074.2,NM_001350077.2,NM_001394869.1,NM_001400474.1,NM_001400481.1,NM_001400500.1,XM_011533900.4,XM_011533903.4,XM_017006726.2,XM_017006728.2,XM_017006731.2,XM_017006742.2,XM_047448452.1,XM_047448453.1,XM_047448454.1,XM_047448459.1,XM_047448464.1;mRNA,mRNA,mRNA,mR…	0.009708737864077669
chr9:113302043:113304044:-:RNF183;XM_024447410.1;mRNA:gini	0.009708737864077669
chr14:102795104:102797105:+:TRAF3;XM_017021617.2;mRNA:gini	0.009708737864077669
chr1:91499850:91501851:+:CDC7,CDC7,CDC7,CDC7,CDC7,CDC7,CDC7,CDC7,CDC7,CDC7,CDC7,CDC7;NM_001134419.2,NM_003503.4,XM_005271241.3,XM_005271244.4,XM_017002425.3,XM_017002426.2,XM_017002427.3,XM_047431372.1,XM_047431373.1,XM_047431374.1,XM_047431375.1,XM_047431376.1;mRNA,mRNA,mRNA,mRNA,mRNA,mRNA,mRNA,mRNA,mRNA,mRNA,mRNA,mRNA:gini	0.009708737864077669
chr16:67325814:67327815:+:LRRC36,LRRC36,LRRC36,LRRC36,LRRC36,LRRC36,LRRC36,LRRC36,LRRC36,LRRC36,LRRC36,LRRC36,LRRC36,LRRC36;NM_018296.6,XM_005256025.3,XM_005256026.3,XM_005256027.3,XM_005256028.2,XM_011523200.2,XM_011523202.3,XM_011523203.2,XM_011523206.4,XM_017023400.3,XM_017023401.2,XM_017023402.2,XM_047434329.1,XM_047434333.1;mRNA,mRNA,mRNA,mRNA,mRNA,mRNA,mRNA,mRNA,mRNA,mRNA,mRNA,mRNA,mRNA,mRN…	0.009708737864077669
chr11:123740659:123742660:-:ZNF202,ZNF202,ZNF202,ZNF202,ZNF202,ZNF202,ZNF202,ZNF202,ZNF202,ZNF202,ZNF202;NM_001301779.2,NM_001301780.2,NM_003455.4,XM_005271659.2,XM_005271660.2,XM_005271661.2,XM_006718901.3,XM_011542972.2,XM_011542973.2,XM_011542975.2,XM_017018268.3;mRNA,mRNA,mRNA,mRNA,mRNA,mRNA,mRNA,mRNA,mRNA,mRNA,mRNA:gini	0.009708737864077669
chr1:162068690:162070691:+:NOS1AP,NOS1AP;NM_001164757.2,NM_014697.3;mRNA,mRNA:gini	0.009708737864077669
chr3:87239323:87241324:+:CHMP2B;XM_011533576.3;mRNA:gini	0.009708737864077669
chr5:60686837:60688838:-:DEPDC1B,DEPDC1B;XM_047417369.1,XM_047417370.1;mRNA,mRNA:gini	0.009708737864077669
chr2:48696934:48698935:-:LHCGR,LHCGR;XM_006712015.4,XM_011532834.3;mRNA,mRNA:gini	0.009708737864077669
chr6:160348657:160350658:+:SLC22A3;XM_017011203.3;mRNA:gini	0.009708737864077669
chr11:47256995:47258996:+:NR1H3,NR1H3,NR1H3,NR1H3,NR1H3,NR1H3,NR1H3,NR1H3,NR1H3;NM_001130101.3,NM_005693.4,XM_005252706.2,XM_011519806.2,XM_011519807.2,XM_017017056.2,XM_047426194.1,XM_047426195.1,XM_047426200.1;mRNA,mRNA,mRNA,mRNA,mRNA,mRNA,mRNA,mRNA,mRNA:gini	0.009708737864077669
chr3:10320111:10322112:-:SEC13,SEC13,SEC13,SEC13,SEC13,SEC13,SEC13,SEC13,SEC13,SEC13,SEC13,SEC13,SEC13,SEC13,SEC13,SEC13,SEC13;NM_001136026.3,NM_001278946.2,NM_030673.4,NM_183352.3,XM_017007020.3,XM_017007021.2,XM_047448687.1,XM_047448688.1,XM_047448689.1,XM_047448690.1,XM_047448691.1,XM_047448692.1,XM_047448693.1,XM_047448694.1,XM_047448696.1,XM_047448697.1,XM_047448698.1;mRNA,mRNA,mRNA,mRNA,mRN…	0.009708737864077669
chr2:241148657:241150658:+:PPP1R7,PPP1R7,PPP1R7;NM_001282409.1,NM_001282410.1,NM_001282411.1;mRNA,mRNA,mRNA:gini	0.009708737864077669
chr4:148441413:148443414:-:NR3C2,NR3C2,NR3C2,NR3C2,NR3C2;NM_000901.5,NM_001166104.2,XM_011531975.2,XM_011531978.3,XM_047415709.1;mRNA,mRNA,mRNA,mRNA,mRNA:gini	0.009708737864077669
chr10:178993:180994:+:ZMYND11,ZMYND11,ZMYND11;NM_001202467.1,NM_001202468.1,XM_017015594.2;mRNA,mRNA,mRNA:gini	0.009708737864077669
chr10:20958157:20960158:-:NEBL;XM_047424443.1;mRNA:gini	0.009708737864077669
chr12:51008214:51010215:-:SLC11A2,SLC11A2;NM_001174130.2,NM_001379448.1;mRNA,mRNA:gini	0.009708737864077669
chr5:142785680:142787681:+:ARHGAP26;XM_047416983.1;mRNA:gini	0.009708737864077669
chr12:75399348:75401349:+:GLIPR1L2,GLIPR1L2;XM_047428341.1,XM_047428342.1;mRNA,mRNA:gini	0.009708737864077669
chr13:36818221:36820222:+:RFXAP;NM_000538.4;mRNA:gini	0.009708737864077669
chr2:33491749:33493750:+:RASGRP3;XM_017003761.3;mRNA:gini	0.009708737864077669
chr14:64214953:64216954:+:SYNE2;NM_182910.2;mRNA:gini	0.009708737864077669
chr11:117320777:117322778:+:CEP164;NM_001271933.2;mRNA:gini	0.009708737864077669
chr22:38212572:38214573:+:MAFF;XM_047441270.1;mRNA:gini	0.009708737864077669
chr6:87191377:87193378:+:ZNF292,ZNF292,ZNF292,ZNF292,ZNF292;XM_017010578.3,XM_017010584.3,XM_047418456.1,XM_047418457.1,XM_047418458.1;mRNA,mRNA,mRNA,mRNA,mRNA:gini	0.009708737864077669
chr5:65613205:65615206:-:TRIM23;XM_047417155.1;mRNA:gini	0.009708737864077669
chr19:35448041:35450042:+:FFAR2,FFAR2;XM_047438699.1,XM_047438700.1;mRNA,mRNA:gini	0.009708737864077669
chr11:16401862:16403863:-:SOX6,SOX6;NM_001145819.2,NM_017508.3;mRNA,mRNA:gini	0.009708737864077669
chr3:71244076:71246077:-:FOXP1;NM_001244814.3;mRNA:gini	0.009708737864077669
chr14:88254459:88256460:-:KCNK10;XM_011536840.2;mRNA:gini	0.009708737864077669
chr12:46251994:46253995:-:SLC38A1;XM_047429587.1;mRNA:gini	0.009708737864077669
chr9:121298435:121300436:+:GSN,GSN;NM_001353075.1,XM_005251944.2;mRNA,mRNA:gini	0.009708737864077669
chr12:99153928:99155929:-:ANKS1B,ANKS1B,ANKS1B,ANKS1B,ANKS1B,ANKS1B;NM_001204066.2,NM_001352191.2,NM_001352192.2,NM_001352193.2,XM_024449069.2,XM_047429169.1;mRNA,mRNA,mRNA,mRNA,mRNA,mRNA:gini	0.009708737864077669
chr2:211733618:211735619:-:ERBB4;XM_017003582.2;mRNA:gini	0.009708737864077669
chr1:36482313:36484314:-:CSF3R,CSF3R,CSF3R,CSF3R;NM_156039.3,XM_005270493.1,XM_011540749.1,XM_047446753.1;mRNA,mRNA,mRNA,mRNA:gini	0.009708737864077669
chr3:121659902:121661903:-:HCLS1,HCLS1;NM_001292041.2,NM_005335.6;mRNA,mRNA:gini	0.009708737864077669
chr2:226798819:226800820:-:IRS1,IRS1,IRS1;NM_005544.3,XM_047444223.1,XM_047444224.1;mRNA,mRNA,mRNA:gini	0.009708737864077669
chr2:45999612:46001613:+:PRKCE;XM_006712050.4;mRNA:gini	0.009708737864077669
chr8:133296251:133298252:-:NDRG1,NDRG1,NDRG1,NDRG1,NDRG1,NDRG1;NM_001135242.2,NM_001258432.2,NM_001258433.2,NM_001374844.1,NM_001374847.1,NM_006096.4;mRNA,mRNA,mRNA,mRNA,mRNA,mRNA:gini	0.009708737864077669
chr6:87209690:87211691:+:ZNF292;XM_005248697.5;mRNA:gini	0.009708737864077669
chr3:159987834:159989835:+:IL12A,IL12A,IL12A,IL12A;NM_000882.4,NM_001354582.2,NM_001354583.2,NM_001397992.1;mRNA,mRNA,mRNA,mRNA:gini	0.009708737864077669
chr3:194493333:194495334:-:ATP13A3,ATP13A3;XM_047448909.1,XM_047448912.1;mRNA,mRNA:gini	0.009708737864077669
chr4:185655745:185657746:-:SORBS2,SORBS2,SORBS2,SORBS2;NM_001145674.3,NM_001145675.3,NM_001394273.1,NM_001394277.1;mRNA,mRNA,mRNA,mRNA:gini	0.009708737864077669
chr22:37559479:37561480:+:CDC42EP1;NM_152243.3;mRNA:gini	0.009708737864077669
chr8:142916842:142918843:-:CYP11B2;NM_000498.3;mRNA:gini	0.009708737864077669
chr15:55916135:55918136:-:NEDD4;NM_001284338.2;mRNA:gini	0.009708737864077669
chr16:3054055:3056056:+:MMP25;XM_047434484.1;mRNA:gini	0.009708737864077669
chr22:23179728:23181729:-:RSPH14;XM_017028774.2;mRNA:gini	0.009708737864077669
chr12:6374159:6376160:+:LTBR;NM_001270987.2;mRNA:gini	0.009708737864077669
chr9:91817354:91819355:-:ROR2;XM_006717121.4;mRNA:gini	0.009708737864077669
chr7:86642908:86644909:+:GRM3,GRM3,GRM3,GRM3;NM_000840.3,NM_001363522.2,XM_017012073.3,XM_047420268.1;mRNA,mRNA,mRNA,mRNA:gini	0.009708737864077669
chr9:37119471:37121472:+:ZCCHC7,ZCCHC7;XM_011518050.3,XM_017015199.3;mRNA,mRNA:gini	0.009708737864077669
chr9:89405020:89407021:-:SEMA4D,SEMA4D;XM_011518134.3,XM_047422633.1;mRNA,mRNA:gini	0.009708737864077669
chr19:48899311:48901312:+:NUCB1,NUCB1;NM_006184.6,XM_017026845.2;mRNA,mRNA:gini	0.009708737864077669
chr9:37119573:37121574:+:ZCCHC7,ZCCHC7,ZCCHC7,ZCCHC7,ZCCHC7,ZCCHC7,ZCCHC7,ZCCHC7,ZCCHC7,ZCCHC7,ZCCHC7,ZCCHC7,ZCCHC7;NM_001289119.2,NM_001289120.2,NM_001289121.2,NM_032226.3,XM_005251608.5,XM_017015197.2,XM_017015198.2,XM_017015200.2,XM_047423957.1,XM_047423958.1,XM_047423959.1,XM_047423960.1,XM_047423962.1;mRNA,mRNA,mRNA,mRNA,mRNA,mRNA,mRNA,mRNA,mRNA,mRNA,mRNA,mRNA,mRNA:gini	0.009708737864077669
chr7:151274250:151276251:-:SMARCD3;XM_047420758.1;mRNA:gini	0.009708737864077669
chr6:3080934:3082935:+:RIPK1;XM_017011403.2;mRNA:gini	0.009708737864077669
chr1:51726154:51728155:+:OSBPL9;XM_047443908.1;mRNA:gini	0.009708737864077669
chr17:7629134:7631135:+:SHBG,SHBG,SHBG,SHBG,SHBG;NM_001040.5,NM_001146279.3,NM_001146280.3,NM_001146281.3,NM_001289116.2;mRNA,mRNA,mRNA,mRNA,mRNA:gini	0.009708737864077669
chr1:167089376:167091377:-:GPA33,GPA33,GPA33;NM_005814.3,XM_017000005.2,XM_047424480.1;mRNA,mRNA,mRNA:gini	0.009708737864077669
chr7:134458099:134460100:-:AKR1B1;NM_001628.4;mRNA:gini	0.009708737864077669
chr6:154080069:154082070:+:OPRM1;XM_011535856.3;mRNA:gini	0.009708737864077669
chr1:117209926:117211927:-:VTCN1,VTCN1,VTCN1;NM_001253850.2,NM_024626.4,XM_017002335.3;mRNA,mRNA,mRNA:gini	0.009708737864077669
chr4:153152077:153154078:+:TRIM2,TRIM2,TRIM2,TRIM2;NM_001130067.2,NM_001375515.1,NM_001375525.1,XM_047449953.1;mRNA,mRNA,mRNA,mRNA:gini	0.009708737864077669
chr6:128882137:128884138:+:LAMA2,LAMA2;NM_000426.4,NM_001079823.2;mRNA,mRNA:gini	0.009708737864077669
chr3:142577732:142579733:-:ATR,ATR,ATR,ATR,ATR,ATR,ATR,ATR,ATR;NM_001184.4,NM_001354579.2,XM_011512924.2,XM_011512925.2,XM_047448360.1,XM_047448361.1,XM_047448362.1,XM_047448363.1,XM_047448364.1;mRNA,mRNA,mRNA,mRNA,mRNA,mRNA,mRNA,mRNA,mRNA:gini	0.009708737864077669
chr19:12721258:12723259:-:TNPO2,TNPO2;NM_001382242.1,NM_013433.5;mRNA,mRNA:gini	0.009708737864077669
chr13:46181176:46183177:-:LCP1,LCP1,LCP1;NM_002298.5,XM_005266374.3,XM_047430305.1;mRNA,mRNA,mRNA:gini	0.009708737864077669
chr9:84704900:84706901:+:NTRK2;NM_001369552.1;mRNA:gini	0.009708737864077669
chr12:9167914:9169915:-:PZP,PZP;XM_047429275.1,XM_047429276.1;mRNA,mRNA:gini	0.009708737864077669
chr12:56017125:56019126:+:IKZF4;XM_047429351.1;mRNA:gini	0.009708737864077669
chr2:25251262:25253263:-:DNMT3A;NM_001375819.1;mRNA:gini	0.009708737864077669
chr20:37081028:37083029:-:RBL1;XM_047440349.1;mRNA:gini	0.009708737864077669
chr6:3848372:3850373:+:FAM50B;NM_012135.3;mRNA:gini	0.009708737864077669
chr7:107562919:107564920:-:COG5,COG5,COG5,COG5,COG5,COG5,COG5,COG5,COG5,COG5;NM_001161520.2,NM_001379511.1,NM_001379512.1,NM_001379513.1,NM_001379514.1,NM_001379515.1,NM_001379516.1,NM_006348.5,NM_181733.4,XM_024446634.2;mRNA,mRNA,mRNA,mRNA,mRNA,mRNA,mRNA,mRNA,mRNA,mRNA:gini	0.009708737864077669
chr1:41185249:41187250:-:SCMH1,SCMH1,SCMH1,SCMH1;XM_047449567.1,XM_047449577.1,XM_047449578.1,XM_047449588.1;mRNA,mRNA,mRNA,mRNA:gini	0.009708737864077669
chr17:64616089:64618090:-:SMURF2;XM_047436546.1;mRNA:gini	0.009708737864077669
chr12:6374449:6376450:-:SCNN1A;NM_001159576.2;mRNA:gini	0.009708737864077669
chr14:63853180:63855181:+:SYNE2;XM_017021101.2;mRNA:gini	0.009708737864077669
chr4:2755335:2757336:-:TNIP2,TNIP2,TNIP2,TNIP2;NM_001161527.2,NM_001292016.2,NM_024309.4,XM_047416149.1;mRNA,mRNA,mRNA,mRNA:gini	0.009708737864077669
chr1:161222627:161224628:-:APOA2;NM_001643.2;mRNA:gini	0.009708737864077669
chr8:133296139:133298140:-:NDRG1;NM_001374845.1;mRNA:gini	0.009708737864077669
chr3:193592118:193594119:-:ATP13A4,ATP13A4;XM_017007319.2,XM_047449063.1;mRNA,mRNA:gini	0.009708737864077669
chr4:140976320:140978321:-:RNF150;XM_017008476.1;mRNA:gini	0.009708737864077669
chr5:176536401:176538402:-:RNF44,RNF44,RNF44,RNF44;NM_014901.5,XM_047416950.1,XM_047416954.1,XM_047416958.1;mRNA,mRNA,mRNA,mRNA:gini	0.009708737864077669
chr13:108268717:108270718:+:TNFSF13B;NM_006573.5;mRNA:gini	0.009708737864077669
chr6:63571479:63573480:+:PTP4A1,PTP4A1,PTP4A1,PTP4A1,PTP4A1,PTP4A1,PTP4A1;NM_001385262.2,NM_001385263.2,NM_001385265.1,NM_001385266.1,NM_001385267.2,NM_001385268.2,NM_003463.5;mRNA,mRNA,mRNA,mRNA,mRNA,mRNA,mRNA:gini	0.009708737864077669
chr7:40133621:40135622:-:MPLKIP;NM_138701.4;mRNA:gini	0.009708737864077669
chr8:1875560:1877561:+:ARHGEF10;XM_047422462.1;mRNA:gini	0.009708737864077669
chr1:45811448:45813449:+:MAST2,MAST2,MAST2,MAST2;XM_047450105.1,XM_047450121.1,XM_047450123.1,XM_047450129.1;mRNA,mRNA,mRNA,mRNA:gini	0.009708737864077669
chr19:40471732:40473733:+:SPTBN4;XM_017027050.2;mRNA:gini	0.009708737864077669
chr10:13160557:13162558:+:MCM10,MCM10,MCM10,MCM10;NM_018518.5,NM_182751.3,XM_011519538.3,XM_047425437.1;mRNA,mRNA,mRNA,mRNA:gini	0.009708737864077669
chr3:194467384:194469385:-:ATP13A3,ATP13A3;NM_024524.4,XM_011513121.2;mRNA,mRNA:gini	0.009708737864077669
chr17:39439676:39441677:-:MED1;XM_047436314.1;mRNA:gini	0.009708737864077669
chr17:67200180:67202181:-:HELZ;XM_047437226.1;mRNA:gini	0.009708737864077669
chr8:98824687:98826688:-:STK3,STK3,STK3,STK3,STK3,STK3,STK3,STK3,STK3,STK3;NM_001256313.2,NM_006281.4,XM_011517251.3,XM_017013758.2,XM_017013761.3,XM_047422132.1,XM_047422133.1,XM_047422134.1,XM_047422135.1,XM_047422137.1;mRNA,mRNA,mRNA,mRNA,mRNA,mRNA,mRNA,mRNA,mRNA,mRNA:gini	0.009708737864077669
chr1:108559099:108561100:+:FAM102B;NM_001010883.3;mRNA:gini	0.009708737864077669
chr16:2929791:2931792:+:FLYWCH1;XM_047434788.1;mRNA:gini	0.009708737864077669
chr16:86547555:86549556:-:MTHFSD,MTHFSD;XM_047434503.1,XM_047434507.1;mRNA,mRNA:gini	0.009708737864077669
chr1:186374252:186376253:-:TPR;NM_003292.3;mRNA:gini	0.009708737864077669
chr20:63864269:63866270:+:TPD52L2,TPD52L2,TPD52L2,TPD52L2,TPD52L2,TPD52L2,TPD52L2,TPD52L2,TPD52L2,TPD52L2;NM_001243891.2,NM_001243892.2,NM_001243894.2,NM_001243895.2,NM_003288.4,NM_199359.3,NM_199360.3,NM_199361.3,NM_199362.3,NM_199363.3;mRNA,mRNA,mRNA,mRNA,mRNA,mRNA,mRNA,mRNA,mRNA,mRNA:gini	0.009708737864077669
chr13:36886040:36888041:-:SMAD9;XM_047430364.1;mRNA:gini	0.009708737864077669
chr17:78359924:78361925:-:SOCS3;NM_001378933.1;mRNA:gini	0.009708737864077669
chr16:86547576:86549577:-:MTHFSD;XM_047434504.1;mRNA:gini	0.009708737864077669
chr12:69777951:69779952:+:RAB3IP,RAB3IP;NM_001024647.3,NM_001278402.1;mRNA,mRNA:gini	0.009708737864077669
chr20:1463372:1465373:-:NSFL1C,NSFL1C;XM_047440305.1,XM_047440307.1;mRNA,mRNA:gini	0.009708737864077669
chr10:28676520:28678521:+:BAMBI;NM_012342.3;mRNA:gini	0.009708737864077669
chr7:18494748:18496749:+:HDAC9,HDAC9,HDAC9,HDAC9,HDAC9,HDAC9,HDAC9,HDAC9,HDAC9,HDAC9,HDAC9,HDAC9,HDAC9,HDAC9,HDAC9,HDAC9,HDAC9,HDAC9,HDAC9,HDAC9,HDAC9,HDAC9,HDAC9,HDAC9,HDAC9,HDAC9,HDAC9;NM_001204145.3,NM_001321874.2,NM_001321875.2,NM_001321876.2,NM_001321877.2,NM_001321878.2,NM_001321879.2,NM_001321884.2,NM_001321885.2,NM_001321886.2,NM_001321887.2,NM_001321888.2,NM_001321889.2,NM_001321890.2,NM…	0.009708737864077669
chr6:148341280:148343281:+:SASH1;XM_047418500.1;mRNA:gini	0.009708737864077669
chr4:76022496:76024497:-:CXCL10;NM_001565.4;mRNA:gini	0.009708737864077669
chr7:105546247:105548248:+:RINT1,RINT1;XM_005250524.5,XM_011516458.4;mRNA,mRNA:gini	0.009708737864077669
chr20:19883968:19885969:+:RIN2;XM_017027890.2;mRNA:gini	0.009708737864077669
chr3:196764924:196766925:+:PAK2;XM_047448218.1;mRNA:gini	0.009708737864077669
chr10:69800905:69802906:+:COL13A1,COL13A1,COL13A1,COL13A1,COL13A1,COL13A1,COL13A1,COL13A1,COL13A1,COL13A1,COL13A1,COL13A1,COL13A1,COL13A1,COL13A1,COL13A1,COL13A1,COL13A1,COL13A1,COL13A1,COL13A1,COL13A1,COL13A1,COL13A1,COL13A1,COL13A1,COL13A1,COL13A1,COL13A1,COL13A1,COL13A1,COL13A1,COL13A1,COL13A1,COL13A1,COL13A1,COL13A1,COL13A1,COL13A1,COL13A1,COL13A1,COL13A1,COL13A1;NM_001130103.2,NM_001320951.2…	0.009708737864077669
chr19:10456687:10458688:+:PDE4A;XM_047438915.1;mRNA:gini	0.009708737864077669
chr15:51322923:51324924:-:CYP19A1;NM_001347248.1;mRNA:gini	0.009708737864077669
chr10:125150833:125152834:-:CTBP2,CTBP2;XM_047424666.1,XM_047424670.1;mRNA,mRNA:gini	0.009708737864077669
chr16:89576551:89578552:+:CPNE7;XM_011523001.4;mRNA:gini	0.009708737864077669
chr15:91016875:91018876:-:VPS33B;XM_047432383.1;mRNA:gini	0.009708737864077669
chr16:69630671:69632672:+:NFAT5,NFAT5,NFAT5,NFAT5,NFAT5,NFAT5;XM_017022872.3,XM_047433510.1,XM_047433512.1,XM_047433513.1,XM_047433514.1,XM_047433515.1;mRNA,mRNA,mRNA,mRNA,mRNA,mRNA:gini	0.009708737864077669
chr17:47895235:47897236:+:SP2,SP2,SP2,SP2,SP2,SP2,SP2,SP2,SP2,SP2,SP2,SP2,SP2,SP2,SP2;NM_003110.6,XM_006722023.3,XM_006722025.3,XM_006722027.3,XM_011525139.3,XM_011525143.2,XM_017024968.2,XM_047436569.1,XM_047436570.1,XM_047436571.1,XM_047436572.1,XM_047436573.1,XM_047436575.1,XM_047436576.1,XM_047436577.1;mRNA,mRNA,mRNA,mRNA,mRNA,mRNA,mRNA,mRNA,mRNA,mRNA,mRNA,mRNA,mRNA,mRNA,mRNA:gini	0.009708737864077669
chr22:45971540:45973541:-:WNT7B;XM_011530366.2;mRNA:gini	0.009708737864077669
chr11:64776760:64778761:-:SF1;NM_001178031.3;mRNA:gini	0.009708737864077669
chr13:113666218:113668219:+:GRK1;NM_002929.3;mRNA:gini	0.009708737864077669
chr3:48925392:48927393:+:ARIH2;XM_047447267.1;mRNA:gini	0.009708737864077669
chr1:209757497:209759498:+:TRAF3IP3;NM_001320143.2;mRNA:gini	0.009708737864077669
chr1:237041183:237043184:+:RYR2,RYR2,RYR2,RYR2,RYR2,RYR2,RYR2,RYR2,RYR2,RYR2,RYR2,RYR2,RYR2,RYR2,RYR2,RYR2;NM_001035.3,XM_006711802.4,XM_006711803.4,XM_006711804.4,XM_006711805.4,XM_006711806.4,XM_006711807.4,XM_006711808.4,XM_006711810.4,XM_017002028.2,XM_047427317.1,XM_047427329.1,XM_047427333.1,XM_047427336.1,XM_047427337.1,XM_047427341.1;mRNA,mRNA,mRNA,mRNA,mRNA,mRNA,mRNA,mRNA,mRNA,mRNA,mRNA,…	0.009708737864077669
chr4:102824861:102826862:-:UBE2D3;NM_001300795.2;mRNA:gini	0.009708737864077669
chr2:61944094:61946095:+:COMMD1;XM_011532559.3;mRNA:gini	0.009708737864077669
chr3:169144057:169146058:-:MECOM,MECOM,MECOM;XM_047447681.1,XM_047447683.1,XM_047447684.1;mRNA,mRNA,mRNA:gini	0.009708737864077669
chr1:150320532:150322533:+:PRPF3,PRPF3;NM_004698.4,XM_047433995.1;mRNA,mRNA:gini	0.009708737864077669
chr14:70416089:70418090:-:SYNJ2BP-COX16,SYNJ2BP-COX16,SYNJ2BP-COX16,SYNJ2BP;NM_001202547.2,NM_001202548.2,NM_001202549.2,NM_018373.3;mRNA,mRNA,mRNA,mRNA:gini	0.009708737864077669
chr14:103457768:103459769:+:MARK3;XM_047431395.1;mRNA:gini	0.009708737864077669
chr5:100902281:100904282:-:ST8SIA4,ST8SIA4,ST8SIA4,ST8SIA4;NM_005668.6,NM_175052.3,XM_005272078.4,XM_011543630.3;mRNA,mRNA,mRNA,mRNA:gini	0.009708737864077669
chr22:36528165:36530166:-:EIF3D,EIF3D;NM_003753.4,XM_047441560.1;mRNA,mRNA:gini	0.009708737864077669
chr22:45163670:45165671:+:NUP50,NUP50;NM_153645.2,XM_024452146.2;mRNA,mRNA:gini	0.009708737864077669
chr14:102795121:102797122:+:TRAF3;XM_047431738.1;mRNA:gini	0.009708737864077669
chr12:122226455:122228456:-:DIABLO;NM_019887.6;mRNA:gini	0.009708737864077669
chr19:36080856:36082857:+:WDR62;XM_011526841.3;mRNA:gini	0.009708737864077669
chr7:108327525:108329526:-:NRCAM,NRCAM,NRCAM,NRCAM,NRCAM,NRCAM,NRCAM;NM_001371176.1,NM_001371177.1,NM_001371178.1,NM_001371179.1,NM_001371180.1,XM_011516255.2,XM_011516258.2;mRNA,mRNA,mRNA,mRNA,mRNA,mRNA,mRNA:gini	0.009708737864077669
chr2:241148572:241150573:+:PPP1R7,PPP1R7,PPP1R7,PPP1R7;NM_001282412.1,NM_001282413.1,NM_001282414.1,XM_047444851.1;mRNA,mRNA,mRNA,mRNA:gini	0.009708737864077669
chr8:23853805:23855806:-:STC1;NM_003155.3;mRNA:gini	0.009708737864077669
chr6:31651170:31653171:-:BAG6,BAG6,BAG6,BAG6,BAG6,BAG6,BAG6,BAG6;NM_001388013.1,NM_001388014.1,NM_001388015.1,NM_001388016.1,NM_001388017.1,NM_001388018.1,NM_001388019.1,NM_001388020.1;mRNA,mRNA,mRNA,mRNA,mRNA,mRNA,mRNA,mRNA:gini	0.009708737864077669
chr3:38163062:38165063:+:OXSR1,OXSR1,OXSR1;XM_011534331.3,XM_017007601.2,XM_024453851.2;mRNA,mRNA,mRNA:gini	0.009708737864077669
chr12:89666754:89668755:-:ATP2B1;XM_047428896.1;mRNA:gini	0.009708737864077669
chr1:62687385:62689386:-:DOCK7,DOCK7,DOCK7,DOCK7,DOCK7,DOCK7,DOCK7,DOCK7,DOCK7,DOCK7,DOCK7,DOCK7,DOCK7,DOCK7,DOCK7;NM_001271999.2,NM_001272000.2,NM_001272001.2,NM_001272002.2,NM_001330614.2,NM_001367561.1,NM_033407.4,XM_011542327.3,XM_011542328.3,XM_011542330.3,XM_017002639.2,XM_017002640.2,XM_047432964.1,XM_047432966.1,XM_047432967.1;mRNA,mRNA,mRNA,mRNA,mRNA,mRNA,mRNA,mRNA,mRNA,mRNA,mRNA,mRNA,mR…	0.009708737864077669
chr12:75399307:75401308:+:GLIPR1L2;XM_024448850.2;mRNA:gini	0.009708737864077669
chr13:24921860:24923861:-:CENPJ,CENPJ,CENPJ,CENPJ,CENPJ,CENPJ;NM_018451.5,XM_011535149.3,XM_011535150.3,XM_017020673.2,XM_047430484.1,XM_047430485.1;mRNA,mRNA,mRNA,mRNA,mRNA,mRNA:gini	0.009708737864077669
chr10:93430425:93432426:-:MYOF;XM_047425050.1;mRNA:gini	0.009708737864077669
chr11:30016029:30018030:-:KCNA4;NM_002233.4;mRNA:gini	0.009708737864077669
chr2:143217300:143219301:+:ARHGAP15;XM_047445111.1;mRNA:gini	0.009708737864077669
chr19:2829339:2831340:+:ZNF554;XM_017026236.2;mRNA:gini	0.009708737864077669
chr17:39450262:39452263:-:MED1,MED1;NM_004774.4,XM_006721957.3;mRNA,mRNA:gini	0.009708737864077669
chr14:103457731:103459732:+:MARK3;XM_047431396.1;mRNA:gini	0.009708737864077669
chr11:64224868:64226869:-:TRPT1;NM_001160393.1;mRNA:gini	0.009708737864077669
chr7:50369043:50371044:+:IKZF1;XM_047419743.1;mRNA:gini	0.009708737864077669
chr6:122716611:122718612:+:PKIB;XM_011535937.3;mRNA:gini	0.009708737864077669
chr2:102761030:102763031:+:TMEM182,TMEM182,TMEM182,TMEM182;NM_144632.5,XM_006712287.2,XM_006712288.4,XM_017003375.2;mRNA,mRNA,mRNA,mRNA:gini	0.009708737864077669
chr8:30383540:30385541:+:RBPMS,RBPMS,RBPMS,RBPMS,RBPMS,RBPMS,RBPMS,RBPMS,RBPMS,RBPMS,RBPMS,RBPMS,RBPMS,RBPMS,RBPMS,RBPMS,RBPMS,RBPMS,RBPMS;NM_001008710.3,NM_001008711.3,NM_001008712.3,NM_006867.4,XM_017012980.3,XM_017012981.3,XM_017012982.2,XM_017012984.2,XM_017012987.3,XM_017012988.3,XM_017012989.3,XM_017012990.3,XM_017012992.3,XM_024447054.2,XM_047421276.1,XM_047421277.1,XM_047421278.1,XM_04742…	0.009708737864077669
chr2:25251130:25253131:-:DNMT3A,DNMT3A,DNMT3A;NM_001320893.1,XM_047443596.1,XM_047443597.1;mRNA,mRNA,mRNA:gini	0.009708737864077669
chr1:52198316:52200317:+:ZFYVE9;XM_011542437.3;mRNA:gini	0.009708737864077669
chr5:137866859:137868860:+:MYOT,MYOT,MYOT;NM_001135940.2,NM_001300911.2,NM_006790.3;mRNA,mRNA,mRNA:gini	0.009708737864077669
chr5:33628705:33630706:-:ADAMTS12;XM_017009909.2;mRNA:gini	0.009708737864077669
chr9:124506398:124508399:-:NR5A1;NM_004959.5;mRNA:gini	0.009708737864077669
chr2:26691721:26693722:+:KCNK3;NM_002246.3;mRNA:gini	0.009708737864077669
chr9:131517044:131519045:+:POMT1;XM_047422642.1;mRNA:gini	0.009708737864077669
chr1:206832713:206834714:+:IL19;XM_011509450.3;mRNA:gini	0.009708737864077669
chr9:8732945:8734946:-:PTPRD,PTPRD,PTPRD;NM_001040712.2,NM_130392.3,NM_130393.3;mRNA,mRNA,mRNA:gini	0.009708737864077669
chr22:28711483:28713484:-:CHEK2,CHEK2;XM_006724114.4,XM_047441108.1;mRNA,mRNA:gini	0.009708737864077669
chr3:190289360:190291361:+:CLDN16,CLDN16;NM_001378492.1,NM_001378493.1;mRNA,mRNA:gini	0.009708737864077669
chr6:154080074:154082075:+:OPRM1;XM_011535853.3;mRNA:gini	0.009708737864077669
chr22:21015071:21017072:+:P2RX6;XM_047441589.1;mRNA:gini	0.009708737864077669
chr17:2612111:2614112:+:PAFAH1B1;XM_017024703.1;mRNA:gini	0.009708737864077669
chr4:105145875:105147876:+:TET2,TET2,TET2,TET2,TET2,TET2,TET2,TET2,TET2,TET2;NM_001127208.3,XM_005263082.4,XM_006714242.4,XM_017008319.2,XM_024454102.2,XM_047415839.1,XM_047415840.1,XM_047415841.1,XM_047415842.1,XM_047415843.1;mRNA,mRNA,mRNA,mRNA,mRNA,mRNA,mRNA,mRNA,mRNA,mRNA:gini	0.009708737864077669
chr6:160348079:160350080:+:SLC22A3;XM_011536076.4;mRNA:gini	0.009708737864077669
chr3:63863533:63865534:+:ATXN7;NM_000333.4;mRNA:gini	0.009708737864077669
chr10:98264375:98266376:-:LOXL4,LOXL4;XM_024448232.1,XM_047425836.1;mRNA,mRNA:gini	0.009708737864077669
chr6:34145086:34147087:-:GRM4,GRM4,GRM4;NM_000841.4,NM_001256811.3,NM_001282847.2;mRNA,mRNA,mRNA:gini	0.009708737864077669
chr13:100215183:100217184:+:PCCA;XM_047430376.1;mRNA:gini	0.009708737864077669
chr8:41308472:41310473:-:SFRP1;NM_003012.5;mRNA:gini	0.009708737864077669
chr16:58170285:58172286:-:CSNK2A2;XM_017022945.2;mRNA:gini	0.009708737864077669
chr20:46393455:46395456:-:ELMO2;XM_047440361.1;mRNA:gini	0.009708737864077669
chr3:123066024:123068025:+:PDIA5;NM_006810.4;mRNA:gini	0.009708737864077669
chr19:54375087:54377088:-:LAIR1,LAIR1,LAIR1;XM_047438810.1,XM_047438811.1,XM_047438812.1;mRNA,mRNA,mRNA:gini	0.009708737864077669
chr3:48926249:48928250:+:ARIH2;XM_047447265.1;mRNA:gini	0.009708737864077669
chr3:194135147:194137148:+:HES1;NM_005524.4;mRNA:gini	0.009708737864077669
chr19:2338200:2340201:+:SPPL2B;XM_011528140.2;mRNA:gini	0.009708737864077669
chr22:45167165:45169166:+:NUP50,NUP50;XM_047441071.1,XM_047441072.1;mRNA,mRNA:gini	0.009708737864077669
chr2:201259535:201261536:+:CASP8,CASP8,CASP8,CASP8,CASP8,CASP8,CASP8,CASP8,CASP8,CASP8,CASP8,CASP8,CASP8,CASP8,CASP8;NM_001372051.1,NM_001400653.1,NM_001400659.1,NM_001400664.1,NM_001400666.1,NM_001400667.1,NM_001400670.1,NM_001400671.1,NM_001400672.1,NM_001400673.1,NM_001400674.1,NM_001400675.1,NM_001400676.1,NM_033356.4,XM_047445960.1;mRNA,mRNA,mRNA,mRNA,mRNA,mRNA,mRNA,mRNA,mRNA,mRNA,mRNA,mRNA,…	0.009708737864077669
chr10:101406446:101408447:+:BTRC,BTRC;XM_017016871.2,XM_047425983.1;mRNA,mRNA:gini	0.009708737864077669
chr15:55269921:55271922:-:RAB27A,RAB27A,RAB27A;NM_183236.3,XM_047432916.1,XM_047432921.1;mRNA,mRNA,mRNA:gini	0.009708737864077669
chr1:52198315:52200316:+:ZFYVE9;XM_047434674.1;mRNA:gini	0.009708737864077669
chr3:121718631:121720632:-:GOLGB1;XM_017006195.2;mRNA:gini	0.009708737864077669
chr11:119184635:119186636:+:PDZD3,PDZD3,PDZD3,PDZD3,PDZD3;XM_017018334.2,XM_017018335.2,XM_017018336.2,XM_017018337.2,XM_047427615.1;mRNA,mRNA,mRNA,mRNA,mRNA:gini	0.009708737864077669
