# Supplementary material for: Cell-free DNA fragmentomics for preeclampsia risk assessment
Source: Nat Commun. 2026 May 2;17:5957. doi: 10.1038/s41467-026-72682-4 (PMC13342102; doi:10.1038/s41467-026-72682-4)
Supplement: Supplementary file 17 — Supplementary Data 14 [file 41467_2026_72682_MOESM17_ESM.xlsx]

## Sheet: Supplementary Data 14
Supplementary Data 14. The importance of the 24 TSS scores ranked by the Boruta algorithm for predicting late-onset PE
ID	Relative ranking
chr22:45009004:45011005:-:PHF21B,PHF21B;NM_001135862.3,NM_138415.5;mRNA,mRNA:tss_score	1
chr1:153957611:153959612:-:CRTC2,CRTC2,CRTC2,CRTC2,CRTC2;NM_181715.3,XM_005244946.2,XM_017000577.2,XM_047448820.1,XM_047448823.1;mRNA,mRNA,mRNA,mRNA,mRNA:tss_score	1
chr14:64878906:64880907:-:SPTB,SPTB,SPTB,SPTB,SPTB;NM_001355436.2,NM_001355437.2,XM_011537105.4,XM_017021612.3,XM_047431724.1;mRNA,mRNA,mRNA,mRNA,mRNA:tss_score	0.9333333333333333
chr8:119802975:119804976:-:TAF2;XM_017013783.3;mRNA:tss_score	0.9333333333333333
chr1:154219954:154221955:+:UBAP2L,UBAP2L,UBAP2L,UBAP2L,UBAP2L,UBAP2L,UBAP2L,UBAP2L,UBAP2L,UBAP2L,UBAP2L,UBAP2L,UBAP2L,UBAP2L,UBAP2L,UBAP2L,UBAP2L,UBAP2L,UBAP2L,UBAP2L,UBAP2L,UBAP2L,UBAP2L,UBAP2L;NM_001375612.1,NM_001375614.1,NM_001375615.1,NM_001375616.1,NM_001375617.1,NM_001375618.1,NM_001375620.1,NM_001375621.1,NM_001375623.1,NM_001375624.1,NM_001375625.1,NM_001375626.1,NM_001375627.1,NM_001375…	0.9333333333333333
chr14:75427356:75429357:+:JDP2;NM_130469.3;mRNA:tss_score	0.9333333333333333
chr6:152461752:152463753:-:SYNE1;XM_011535645.3;mRNA:tss_score	0.8666666666666667
chr19:40529490:40531491:+:SPTBN4;NM_025213.3;mRNA:tss_score	0.8
chr11:64642544:64644545:-:NRXN2,NRXN2,NRXN2;NM_001400681.1,NM_001400682.1,NM_138734.3;mRNA,mRNA,mRNA:tss_score	0.7333333333333333
chr3:71063923:71065924:-:FOXP1,FOXP1;NM_001244813.3,NM_001349344.3;mRNA,mRNA:tss_score	0.7333333333333333
chr11:75158831:75160832:+:SLCO2B1,SLCO2B1,SLCO2B1;NM_001145211.3,XM_047426333.1,XM_047426334.1;mRNA,mRNA,mRNA:tss_score	0.6666666666666666
chr7:43213856:43215857:+:HECW1,HECW1,HECW1;XM_011515220.3,XM_011515223.3,XM_047420065.1;mRNA,mRNA,mRNA:tss_score	0.6
chr3:96865822:96867823:+:EPHA6;XM_017006212.1;mRNA:tss_score	0.5333333333333333
chr11:31802672:31804673:-:PAX6,PAX6,PAX6,PAX6,PAX6,PAX6;NM_001368899.2,NM_001368900.2,NM_001368902.2,NM_001368903.2,NM_001368907.2,NM_001368929.2;mRNA,mRNA,mRNA,mRNA,mRNA,mRNA:tss_score	0.4666666666666667
chr4:3765384:3767385:+:ADRA2C;NM_000683.4;mRNA:tss_score	0.4666666666666667
chr8:119803005:119805006:-:TAF2;XM_047422152.1;mRNA:tss_score	0.4666666666666667
chr1:22562488:22564489:+:EPHA8,EPHA8;NM_001006943.3,NM_020526.5;mRNA,mRNA:tss_score	0.4666666666666667
chr7:2843307:2845308:-:GNA12,GNA12;NM_001293092.2,NM_007353.3;mRNA,mRNA:tss_score	0.4
chr1:216722428:216724429:-:ESRRG,ESRRG,ESRRG,ESRRG,ESRRG,ESRRG,ESRRG,ESRRG,ESRRG,ESRRG;NM_001243515.2,NM_001243518.2,NM_001243519.2,NM_001438.4,XM_011509267.1,XM_011509268.3,XM_011509269.3,XM_011509271.3,XM_047449385.1,XM_047449390.1;mRNA,mRNA,mRNA,mRNA,mRNA,mRNA,mRNA,mRNA,mRNA,mRNA:tss_score	0.3333333333333333
chr17:76239492:76241493:-:RNF157,RNF157,RNF157,RNF157,RNF157,RNF157;NM_001330501.2,NM_052916.3,XM_011524273.4,XM_047435286.1,XM_047435287.1,XM_047435289.1;mRNA,mRNA,mRNA,mRNA,mRNA,mRNA:tss_score	0.26666666666666666
chr2:239400019:239402020:-:HDAC4,HDAC4,HDAC4,HDAC4,HDAC4,HDAC4,HDAC4,HDAC4,HDAC4,HDAC4,HDAC4,HDAC4,HDAC4,HDAC4,HDAC4,HDAC4;NM_001378414.1,NM_001378416.1,NM_006037.4,XM_011512222.4,XM_011512223.3,XM_011512226.3,XM_047446479.1,XM_047446480.1,XM_047446482.1,XM_047446490.1,XM_047446491.1,XM_047446492.1,XM_047446493.1,XM_047446494.1,XM_047446496.1,XM_047446498.1;mRNA,mRNA,mRNA,mRNA,mRNA,mRNA,mRNA,mRNA…	0.26666666666666666
chr1:22709837:22711838:+:EPHB2,EPHB2,EPHB2;NM_004442.7,XM_006710442.5,XM_047449104.1;mRNA,mRNA,mRNA:tss_score	0.2
chr7:43213857:43215858:+:HECW1;XM_047420066.1;mRNA:tss_score	0.13333333333333333
chr1:22709838:22711839:+:EPHB2,EPHB2,EPHB2;NM_001309192.2,NM_001309193.2,NM_017449.5;mRNA,mRNA,mRNA:tss_score	0.06666666666666667
