# Supplementary material for: Cell-free DNA fragmentomics for preeclampsia risk assessment
Source: Nat Commun. 2026 May 2;17:5957. doi: 10.1038/s41467-026-72682-4 (PMC13342102; doi:10.1038/s41467-026-72682-4)
Supplement: Supplementary file 18 — Supplementary Data 15 [file 41467_2026_72682_MOESM18_ESM.xlsx]

## Sheet: Supplementary Data 15
Supplementary Data 15. The importance of the 526 Gini coefficients ranked by the Boruta algorithm for predicting late-onset PE
ID	Relative ranking
chr3:48942079:48944080:+:ARIH2;XM_017005535.2;mRNA:gini	1
chr2:142114447:142116448:-:LRP1B;XM_017004341.2;mRNA:gini	0.987012987012987
chr3:157494505:157496506:-:VEPH1,VEPH1;NM_001167917.1,XM_047448923.1;mRNA,mRNA:gini	0.987012987012987
chr4:48094223:48096224:-:TXK;XM_011513748.4;mRNA:gini	0.987012987012987
chr3:69762503:69764504:+:MITF;NM_001184967.2;mRNA:gini	0.987012987012987
chr17:1077992:1079993:-:ABR,ABR,ABR;NM_001282149.2,XM_017024542.3,XM_017024543.3;mRNA,mRNA,mRNA:gini	0.987012987012987
chr3:119558613:119560614:-:CD80;NM_005191.4;mRNA:gini	0.974025974025974
chr6:87094105:87096106:-:CGA,CGA;NM_000735.4,NM_001252383.2;mRNA,mRNA:gini	0.961038961038961
chr1:27244191:27246192:+:WDTC1;XM_047449750.1;mRNA:gini	0.961038961038961
chr19:36089444:36091445:+:WDR62;XM_011526843.2;mRNA:gini	0.948051948051948
chr19:50394023:50396024:+:POLD1;XM_011527038.2;mRNA:gini	0.935064935064935
chr17:9673992:9675993:+:USP43;XM_017024161.1;mRNA:gini	0.935064935064935
chr16:2929791:2931792:+:FLYWCH1;XM_047434788.1;mRNA:gini	0.922077922077922
chr18:23648175:23650176:-:ANKRD29,ANKRD29,ANKRD29;XM_011525831.4,XM_011525832.4,XM_047437305.1;mRNA,mRNA,mRNA:gini	0.9090909090909091
chr5:55858517:55860518:+:IL31RA;XM_047416701.1;mRNA:gini	0.8961038961038961
chr2:178806422:178808423:-:TTN,TTN,TTN,TTN,TTN,TTN,TTN,TTN,TTN,TTN,TTN,TTN,TTN,TTN,TTN,TTN,TTN,TTN,TTN,TTN,TTN;NM_001256850.1,NM_001267550.2,NM_003319.4,NM_133378.4,NM_133379.5,NM_133432.3,NM_133437.4,XM_017004819.1,XM_017004820.1,XM_017004821.1,XM_017004822.1,XM_017004823.1,XM_024453095.1,XM_024453097.1,XM_024453098.1,XM_024453099.1,XM_047445660.1,XM_047445661.1,XM_047445663.1,XM_047445665.1,XM_…	0.8961038961038961
chr1:110390025:110392026:-:SLC16A4,SLC16A4,SLC16A4,SLC16A4,SLC16A4,SLC16A4,SLC16A4,SLC16A4,SLC16A4,SLC16A4,SLC16A4,SLC16A4;NM_001201546.2,NM_001201547.2,NM_001201548.2,NM_001201549.2,NM_001319220.2,NM_004696.3,XM_005271317.6,XM_006711033.4,XM_047433967.1,XM_047433980.1,XM_047433986.1,XM_047433990.1;mRNA,mRNA,mRNA,mRNA,mRNA,mRNA,mRNA,mRNA,mRNA,mRNA,mRNA,mRNA:gini	0.8831168831168831
chr6:106086753:106088754:+:PRDM1,PRDM1;XM_006715550.4,XM_011536062.4;mRNA,mRNA:gini	0.8701298701298701
chr13:77226148:77228149:-:MYCBP2;XM_011535005.2;mRNA:gini	0.8571428571428571
chr22:44085954:44087955:+:PARVB;XM_047441351.1;mRNA:gini	0.8441558441558441
chr11:1852083:1854084:+:LSP1;NM_002339.3;mRNA:gini	0.8311688311688312
chr10:132680274:132682275:+:INPP5A;NM_001321042.2;mRNA:gini	0.8181818181818182
chr10:45381482:45383483:+:ALOX5;XM_047424937.1;mRNA:gini	0.8051948051948052
chr1:36482313:36484314:-:CSF3R,CSF3R,CSF3R,CSF3R;NM_156039.3,XM_005270493.1,XM_011540749.1,XM_047446753.1;mRNA,mRNA,mRNA,mRNA:gini	0.8051948051948052
chr18:903410:905411:+:ADCYAP1;XM_005258081.5;mRNA:gini	0.7922077922077922
chr12:70584289:70586290:-:PTPRB;XM_017019724.1;mRNA:gini	0.7922077922077922
chr7:18494748:18496749:+:HDAC9,HDAC9,HDAC9,HDAC9,HDAC9,HDAC9,HDAC9,HDAC9,HDAC9,HDAC9,HDAC9,HDAC9,HDAC9,HDAC9,HDAC9,HDAC9,HDAC9,HDAC9,HDAC9,HDAC9,HDAC9,HDAC9,HDAC9,HDAC9,HDAC9,HDAC9,HDAC9;NM_001204145.3,NM_001321874.2,NM_001321875.2,NM_001321876.2,NM_001321877.2,NM_001321878.2,NM_001321879.2,NM_001321884.2,NM_001321885.2,NM_001321886.2,NM_001321887.2,NM_001321888.2,NM_001321889.2,NM_001321890.2,NM…	0.7792207792207793
chr4:181631639:181633640:+:TENM3;XM_047415933.1;mRNA:gini	0.7662337662337663
chr16:81090183:81092184:-:GCSH;XM_017023137.2;mRNA:gini	0.7662337662337663
chr12:6788527:6790528:+:CD4,CD4,CD4,CD4,CD4,CD4,CD4,CD4,CD4;NM_000616.5,NM_001195014.3,NM_001195015.3,NM_001195016.3,NM_001195017.3,NM_001382705.1,NM_001382706.1,NM_001382707.1,NM_001382714.1;mRNA,mRNA,mRNA,mRNA,mRNA,mRNA,mRNA,mRNA,mRNA:gini	0.7662337662337663
chr1:44969030:44971031:-:EIF2B3;XM_047433501.1;mRNA:gini	0.7532467532467533
chr1:27625250:27627251:-:FGR;NM_001042747.2;mRNA:gini	0.7402597402597403
chr1:246175550:246177551:-:SMYD3;XM_011544261.4;mRNA:gini	0.7272727272727273
chr9:83979358:83981359:+:RMI1;NM_001358294.2;mRNA:gini	0.7142857142857143
chr7:80637515:80639516:+:CD36,CD36,CD36;NM_000072.3,XM_005250715.6,XM_024447002.2;mRNA,mRNA,mRNA:gini	0.7012987012987013
chr6:134173865:134175866:-:SGK1,SGK1;NM_001291995.2,NM_005627.4;mRNA,mRNA:gini	0.6883116883116883
chr16:1971052:1973053:+:TBL3;NM_006453.3;mRNA:gini	0.6753246753246753
chr21:38255990:38257991:+:KCNJ15;NM_170736.3;mRNA:gini	0.6623376623376623
chr11:120235637:120237638:+:POU2F3;NM_001244682.2;mRNA:gini	0.6493506493506493
chr16:67999618:68001619:-:DPEP2,DPEP2,DPEP2,DPEP2,DPEP2;XM_011523273.4,XM_011523274.4,XM_017023547.2,XM_024450373.2,XM_024450376.2;mRNA,mRNA,mRNA,mRNA,mRNA:gini	0.6363636363636364
chr14:77829320:77831321:+:ADCK1;XM_047431610.1;mRNA:gini	0.6233766233766234
chr9:126961224:126963225:+:RALGPS1,RALGPS1,RALGPS1,RALGPS1;NM_001190728.1,NM_001366401.1,XM_017015346.1,XM_047424149.1;mRNA,mRNA,mRNA,mRNA:gini	0.6233766233766234
chr2:233616632:233618633:+:UGT1A8;NM_019076.5;mRNA:gini	0.6233766233766234
chr9:6214806:6216807:+:IL33,IL33,IL33,IL33,IL33;NM_001199640.2,NM_001199641.2,NM_001314046.2,NM_001314048.2,NM_033439.4;mRNA,mRNA,mRNA,mRNA,mRNA:gini	0.6233766233766234
chr1:26912974:26914975:-:NR0B2,NR0B2;NM_021969.3,XM_011542297.4;mRNA,mRNA:gini	0.6233766233766234
chr6:106085335:106087336:+:PRDM1,PRDM1;NM_001198.4,XM_047419247.1;mRNA,mRNA:gini	0.6103896103896104
chr14:95132502:95134503:-:DICER1;NM_001195573.1;mRNA:gini	0.6103896103896104
chr13:101303155:101305156:-:NALCN;XM_017020537.2;mRNA:gini	0.6103896103896104
chr10:18365759:18367760:+:CACNB2;XM_006717502.4;mRNA:gini	0.6103896103896104
chr19:7893519:7895520:+:LRRC8E;XM_011528319.3;mRNA:gini	0.6103896103896104
chr16:47460245:47462246:-:ITFG1;NM_001305002.2;mRNA:gini	0.5974025974025974
chr1:63522224:63524225:-:ITGB3BP,ITGB3BP,ITGB3BP,ITGB3BP,ITGB3BP,ITGB3BP,ITGB3BP,ITGB3BP,ITGB3BP,ITGB3BP,ITGB3BP,ITGB3BP;NM_001206739.2,NM_001347145.2,NM_001347147.2,NM_001347148.2,NM_014288.5,XM_017000853.3,XM_017000854.3,XM_024446041.2,XM_047416576.1,XM_047416577.1,XM_047416578.1,XM_047416579.1;mRNA,mRNA,mRNA,mRNA,mRNA,mRNA,mRNA,mRNA,mRNA,mRNA,mRNA,mRNA:gini	0.5974025974025974
chr1:151197551:151199552:+:PIP5K1A,PIP5K1A,PIP5K1A,PIP5K1A,PIP5K1A,PIP5K1A,PIP5K1A,PIP5K1A,PIP5K1A,PIP5K1A,PIP5K1A,PIP5K1A,PIP5K1A,PIP5K1A,PIP5K1A,PIP5K1A,PIP5K1A,PIP5K1A,PIP5K1A,PIP5K1A,PIP5K1A,PIP5K1A,PIP5K1A,PIP5K1A,PIP5K1A,PIP5K1A,PIP5K1A,PIP5K1A,PIP5K1A,PIP5K1A,PIP5K1A,PIP5K1A,PIP5K1A,PIP5K1A,PIP5K1A,PIP5K1A,PIP5K1A,PIP5K1A,PIP5K1A,PIP5K1A;NM_001135636.2,NM_001135637.2,NM_001135638.2,NM_0013…	0.5844155844155844
chr16:85026794:85028795:+:KIAA0513,KIAA0513,KIAA0513,KIAA0513,KIAA0513;NM_001286566.2,NM_001297766.2,NM_001388359.1,NM_014732.4,XM_047434984.1;mRNA,mRNA,mRNA,mRNA,mRNA:gini	0.5844155844155844
chr18:7116796:7118797:-:LAMA1;NM_005559.4;mRNA:gini	0.5844155844155844
chr11:66011007:66013008:+:CST6;NM_001323.4;mRNA:gini	0.5844155844155844
chr9:125174193:125176194:-:PPP6C,PPP6C;XM_011518847.4,XM_047423568.1;mRNA,mRNA:gini	0.5714285714285714
chr5:142643238:142645239:-:FGF1;NM_001257210.2;mRNA:gini	0.5584415584415584
chr4:38845121:38847122:-:TLR6;XM_005262637.6;mRNA:gini	0.5454545454545454
chr17:5583508:5585509:-:NLRP1,NLRP1,NLRP1,NLRP1,NLRP1;NM_001033053.3,NM_014922.5,NM_033004.4,NM_033006.4,NM_033007.4;mRNA,mRNA,mRNA,mRNA,mRNA:gini	0.5324675324675324
chr9:133635362:133637363:+:DBH;NM_000787.4;mRNA:gini	0.5194805194805194
chr1:12095313:12097314:+:TNFRSF8;XM_011542443.3;mRNA:gini	0.5064935064935064
chr4:87083576:87085577:+:AFF1;XM_017008216.2;mRNA:gini	0.4935064935064935
chr10:102114001:102116002:-:LDB1;NM_003893.5;mRNA:gini	0.4805194805194805
chr9:91410179:91412180:-:NFIL3,NFIL3;XM_047423422.1,XM_047423424.1;mRNA,mRNA:gini	0.4675324675324675
chr16:67998483:68000484:-:DPEP2,DPEP2,DPEP2,DPEP2,DPEP2;NM_022355.4,XM_011523266.2,XM_024450374.2,XM_047434461.1,XM_047434462.1;mRNA,mRNA,mRNA,mRNA,mRNA:gini	0.45454545454545453
chr17:48530010:48532011:-:HOXB1;NM_002144.4;mRNA:gini	0.44155844155844154
chr10:102110143:102112144:-:LDB1;XM_017016869.2;mRNA:gini	0.42857142857142855
chr6:144138962:144140963:+:STX11,STX11,STX11,STX11;XM_011536213.3,XM_011536218.3,XM_047419436.1,XM_047419439.1;mRNA,mRNA,mRNA,mRNA:gini	0.4155844155844156
chr2:45674722:45676723:+:PRKCE,PRKCE;XM_011532971.4,XM_047445094.1;mRNA,mRNA:gini	0.4025974025974026
chr16:11672136:11674137:+:SNN;XM_017023741.2;mRNA:gini	0.38961038961038963
chr20:1894406:1896407:+:SIRPA,SIRPA;NM_001040023.2,XM_047439915.1;mRNA,mRNA:gini	0.37662337662337664
chr12:14937536:14939537:-:ERP27;NM_152321.4;mRNA:gini	0.36363636363636365
chr14:64097408:64099409:+:SYNE2;XM_047431160.1;mRNA:gini	0.35064935064935066
chr1:2144386:2146387:+:PRKCZ;XM_017001797.2;mRNA:gini	0.33766233766233766
chr6:2960970:2962971:-:SERPINB6;XM_047418891.1;mRNA:gini	0.33766233766233766
chr4:24090634:24092635:-:PPARGC1A,PPARGC1A;XM_005248134.5,XM_011513769.3;mRNA,mRNA:gini	0.3246753246753247
chr20:57689685:57691686:-:PMEPA1;NM_001255976.2;mRNA:gini	0.3246753246753247
chr12:43843857:43845858:+:TMEM117;XM_017020022.2;mRNA:gini	0.3246753246753247
chr6:12715766:12717767:+:PHACTR1,PHACTR1,PHACTR1,PHACTR1,PHACTR1,PHACTR1,PHACTR1,PHACTR1,PHACTR1;NM_001242648.4,NM_001322308.3,NM_001374581.2,NM_001374582.1,NM_030948.6,XM_005248934.4,XM_017010459.3,XM_047418372.1,XM_047418373.1;mRNA,mRNA,mRNA,mRNA,mRNA,mRNA,mRNA,mRNA,mRNA:gini	0.3246753246753247
chr14:20353146:20355147:+:PARP2;XM_047430869.1;mRNA:gini	0.3116883116883117
chr2:171686754:171688755:+:DYNC1I2,DYNC1I2,DYNC1I2,DYNC1I2,DYNC1I2,DYNC1I2;NM_001271785.2,NM_001271787.2,NM_001271789.2,NM_001320883.2,NM_001320884.2,NM_001378456.1;mRNA,mRNA,mRNA,mRNA,mRNA,mRNA:gini	0.3116883116883117
chr3:55480397:55482398:-:WNT5A;NM_001256105.1;mRNA:gini	0.2987012987012987
chr1:226060830:226062831:+:H3-3A;NM_001379043.1;mRNA:gini	0.2857142857142857
chr19:47511782:47513783:-:NAPA;XM_011527436.2;mRNA:gini	0.2857142857142857
chr19:40596234:40598235:+:LTBP4;NM_001042544.1;mRNA:gini	0.2727272727272727
chr9:73150864:73152865:+:ANXA1,ANXA1;NM_000700.3,XM_017014657.2;mRNA,mRNA:gini	0.2597402597402597
chr9:91883473:91885474:-:ROR2;XM_047423434.1;mRNA:gini	0.24675324675324675
chr4:39722383:39724384:+:UBE2K;XM_047450157.1;mRNA:gini	0.23376623376623376
chr10:89331528:89333529:+:IFIT3,IFIT3;NM_001031683.4,NM_001289759.2;mRNA,mRNA:gini	0.22077922077922077
chr16:76308851:76310852:+:CNTNAP4,CNTNAP4;NM_138994.5,XM_011523403.3;mRNA,mRNA:gini	0.22077922077922077
chr15:74211258:74213259:-:STRA6,STRA6;XM_011521883.1,XM_017022479.2;mRNA,mRNA:gini	0.2077922077922078
chr6:87232419:87234420:+:ZNF292;XM_047418460.1;mRNA:gini	0.19480519480519481
chr22:45167165:45169166:+:NUP50,NUP50;XM_047441071.1,XM_047441072.1;mRNA,mRNA:gini	0.18181818181818182
chr17:80171905:80173906:+:CARD14,CARD14;XM_047436715.1,XM_047436717.1;mRNA,mRNA:gini	0.16883116883116883
chr4:112817104:112819105:+:ANK2,ANK2,ANK2,ANK2,ANK2,ANK2,ANK2,ANK2,ANK2,ANK2,ANK2,ANK2,ANK2,ANK2,ANK2,ANK2,ANK2,ANK2,ANK2,ANK2,ANK2,ANK2,ANK2,ANK2,ANK2,ANK2,ANK2,ANK2,ANK2,ANK2,ANK2;NM_001127493.3,NM_001354239.2,NM_001354243.2,NM_001354244.2,NM_001354249.2,NM_001354252.2,NM_001354253.2,NM_001354254.2,NM_001354255.2,NM_001354256.2,NM_001354257.2,NM_001354260.2,NM_001354262.2,NM_001354266.2,NM_0013…	0.15584415584415584
chr6:34145086:34147087:-:GRM4,GRM4,GRM4;NM_000841.4,NM_001256811.3,NM_001282847.2;mRNA,mRNA,mRNA:gini	0.14285714285714285
chr16:58232985:58234986:+:CCDC113;XM_017023176.1;mRNA:gini	0.14285714285714285
chr13:33015242:33017243:+:KL;XM_006719895.3;mRNA:gini	0.12987012987012986
chr6:2961129:2963130:-:SERPINB6,SERPINB6;NM_001271825.2,XM_047418892.1;mRNA,mRNA:gini	0.11688311688311688
chr11:694753:696754:-:DEAF1;NM_001293634.1;mRNA:gini	0.11688311688311688
chr2:218128309:218130310:+:CXCR2;XM_017003991.2;mRNA:gini	0.11688311688311688
chr19:51530669:51532670:-:SIGLEC6,SIGLEC6,SIGLEC6,SIGLEC6,SIGLEC6,SIGLEC6,SIGLEC6,SIGLEC6,SIGLEC6,SIGLEC6,SIGLEC6,SIGLEC6,SIGLEC6,SIGLEC6,SIGLEC6,SIGLEC6;NM_001177547.3,NM_001177548.3,NM_001177549.3,NM_001245.7,NM_198845.6,NM_198846.6,XM_011527533.4,XM_011527535.4,XM_011527536.4,XM_011527537.3,XM_011527538.4,XM_011527539.4,XM_017027511.3,XM_047439734.1,XM_047439735.1,XM_047439736.1;mRNA,mRNA,mRNA…	0.11688311688311688
chr15:51337595:51339596:-:CYP19A1,CYP19A1;NM_000103.4,NM_031226.3;mRNA,mRNA:gini	0.11688311688311688
chr19:9009436:9011437:-:MUC16;NM_001401501.1;mRNA:gini	0.11688311688311688
chr2:168785538:168787539:+:NOSTRIN;NM_001171631.2;mRNA:gini	0.11688311688311688
chr15:76930748:76932749:+:RCN2,RCN2;NM_001271837.2,NM_002902.3;mRNA,mRNA:gini	0.11688311688311688
chr1:108745673:108747674:+:STXBP3;NM_007269.4;mRNA:gini	0.11688311688311688
chr12:122852033:122854034:+:HIP1R;XM_024449270.1;mRNA:gini	0.11688311688311688
chr5:140800056:140802057:+:PCDHA3,PCDHA3;NM_018906.3,NM_031497.2;mRNA,mRNA:gini	0.11688311688311688
chr19:50394024:50396025:+:POLD1;XM_047438950.1;mRNA:gini	0.11688311688311688
chr1:153626504:153628505:-:S100A13,S100A13;NM_001024211.2,NM_001024213.2;mRNA,mRNA:gini	0.11688311688311688
chr18:3447430:3449431:+:TGIF1;NM_001374396.1;mRNA:gini	0.11688311688311688
chr19:35447256:35449257:+:FFAR2,FFAR2;NM_001370087.1,NM_005306.3;mRNA,mRNA:gini	0.11688311688311688
chr2:131528697:131530698:+:CCDC74A;XM_005263836.5;mRNA:gini	0.11688311688311688
chr6:35341557:35343558:+:PPARD,PPARD,PPARD,PPARD,PPARD,PPARD,PPARD,PPARD,PPARD,PPARD,PPARD,PPARD,PPARD,PPARD,PPARD,PPARD,PPARD,PPARD,PPARD,PPARD,PPARD,PPARD,PPARD,PPARD,PPARD,PPARD,PPARD,PPARD,PPARD,PPARD;NM_001171818.2,NM_001171819.2,NM_001171820.2,NM_006238.5,NM_177435.3,XM_005249193.2,XM_006715123.2,XM_011514707.2,XM_011514710.2,XM_017010973.2,XM_017010974.2,XM_047418915.1,XM_047418916.1,XM_04…	0.11688311688311688
chr10:60777330:60779331:+:CDK1,CDK1;NM_001170406.1,NM_001320918.1;mRNA,mRNA:gini	0.11688311688311688
chr1:36481912:36483913:-:CSF3R,CSF3R;NM_000760.4,NM_172313.3;mRNA,mRNA:gini	0.11688311688311688
chr1:9068634:9070635:-:SLC2A5,SLC2A5,SLC2A5,SLC2A5;NM_001135585.2,NM_001328620.2,NM_001328621.2,NM_003039.3;mRNA,mRNA,mRNA,mRNA:gini	0.11688311688311688
chr5:137866859:137868860:+:MYOT,MYOT,MYOT;NM_001135940.2,NM_001300911.2,NM_006790.3;mRNA,mRNA,mRNA:gini	0.11688311688311688
chr2:186630092:186632093:+:ITGAV;XM_047444225.1;mRNA:gini	0.11688311688311688
chr20:49712877:49714878:-:B4GALT5;NM_004776.4;mRNA:gini	0.11688311688311688
chr19:48618177:48620178:-:RPL18,RPL18;NM_000979.4,NM_001270490.2;mRNA,mRNA:gini	0.11688311688311688
chr16:50698487:50700488:+:NOD2;XM_047434452.1;mRNA:gini	0.1038961038961039
chr1:145706367:145708368:-:PDZK1,PDZK1,PDZK1;NM_001201325.2,NM_001371359.1,NM_001371361.1;mRNA,mRNA,mRNA:gini	0.1038961038961039
chr7:77584542:77586543:+:PTPN12;XM_047420677.1;mRNA:gini	0.1038961038961039
chr11:692774:694775:-:DEAF1;XM_047426251.1;mRNA:gini	0.1038961038961039
chr4:148444507:148446508:-:NR3C2;XM_047415708.1;mRNA:gini	0.1038961038961039
chr11:693990:695991:-:DEAF1;XM_047426250.1;mRNA:gini	0.1038961038961039
chr22:19717442:19719443:+:SEPTIN5;NM_001009939.3;mRNA:gini	0.1038961038961039
chr11:33334747:33336748:+:HIPK3;XM_047426225.1;mRNA:gini	0.1038961038961039
chr7:116524035:116526036:+:CAV1;NM_001753.5;mRNA:gini	0.1038961038961039
chr9:8732945:8734946:-:PTPRD,PTPRD,PTPRD;NM_001040712.2,NM_130392.3,NM_130393.3;mRNA,mRNA,mRNA:gini	0.09090909090909091
chr15:91016875:91018876:-:VPS33B;XM_047432383.1;mRNA:gini	0.09090909090909091
chr1:228207129:228209130:+:OBSCN;NM_001098623.2;mRNA:gini	0.07792207792207792
chr17:7582646:7584647:+:MPDU1,MPDU1,MPDU1;NM_001330073.1,XM_006721597.3,XM_006721598.4;mRNA,mRNA,mRNA:gini	0.07792207792207792
chr17:47648918:47650919:+:KPNB1;NM_002265.6;mRNA:gini	0.07792207792207792
chr18:55421296:55423297:-:TCF4,TCF4,TCF4;NM_001243233.2,NM_001348212.2,NM_001348213.2;mRNA,mRNA,mRNA:gini	0.07792207792207792
chr1:156146372:156148373:+:SEMA4A,SEMA4A;XM_047427664.1,XM_047427677.1;mRNA,mRNA:gini	0.07792207792207792
chr9:135520439:135522440:+:LCN1,LCN1,LCN1,LCN1,LCN1;NM_001252617.2,NM_001252618.2,NM_001252619.2,NM_002297.4,XM_011518675.3;mRNA,mRNA,mRNA,mRNA,mRNA:gini	0.07792207792207792
chr19:14107389:14109390:-:PRKACA;NM_001304349.2;mRNA:gini	0.07792207792207792
chr22:20088756:20090757:+:DGCR8;XM_006724268.4;mRNA:gini	0.07792207792207792
chr22:36528165:36530166:-:EIF3D,EIF3D;NM_003753.4,XM_047441560.1;mRNA,mRNA:gini	0.07792207792207792
chr19:12721258:12723259:-:TNPO2,TNPO2;NM_001382242.1,NM_013433.5;mRNA,mRNA:gini	0.07792207792207792
chr2:221571303:221573304:-:EPHA4,EPHA4,EPHA4;NM_001304537.2,NM_001363748.2,NM_004438.5;mRNA,mRNA,mRNA:gini	0.07792207792207792
chr1:44117820:44119821:+:KLF17,KLF17,KLF17;NM_173484.4,XM_005270465.4,XM_011540704.3;mRNA,mRNA,mRNA:gini	0.07792207792207792
chr14:24270626:24272627:-:RABGGTA;NM_004581.5;mRNA:gini	0.07792207792207792
chr3:142028179:142030180:-:TFDP2,TFDP2;NM_001375774.1,XM_047448776.1;mRNA,mRNA:gini	0.07792207792207792
chr3:136862145:136864146:+:NCK1;XM_047448191.1;mRNA:gini	0.07792207792207792
chr3:183162812:183164813:-:LAMP3;XM_005247360.6;mRNA:gini	0.07792207792207792
chr7:92470423:92472424:-:ERVW-1;NM_014590.4;mRNA:gini	0.07792207792207792
chr13:37691154:37693155:-:TRPC4;XM_011535206.2;mRNA:gini	0.07792207792207792
chr16:3049453:3051454:+:MMP25;XM_011522605.3;mRNA:gini	0.07792207792207792
chr7:18085824:18087825:+:HDAC9,HDAC9,HDAC9,HDAC9,HDAC9,HDAC9,HDAC9;NM_001204144.3,NM_001321868.2,NM_001321869.2,NM_001321870.2,NM_001321871.2,NM_001321872.2,NM_001321873.2;mRNA,mRNA,mRNA,mRNA,mRNA,mRNA,mRNA:gini	0.07792207792207792
chr17:7582851:7584852:+:MPDU1;NM_004870.4;mRNA:gini	0.07792207792207792
chr20:63944525:63946526:-:UCKL1,UCKL1;XM_047440243.1,XM_047440244.1;mRNA,mRNA:gini	0.07792207792207792
chr2:32356022:32358023:+:BIRC6,BIRC6,BIRC6,BIRC6,BIRC6,BIRC6,BIRC6,BIRC6,BIRC6,BIRC6,BIRC6,BIRC6,BIRC6,BIRC6,BIRC6,BIRC6,BIRC6,BIRC6,BIRC6,BIRC6,BIRC6,BIRC6,BIRC6,BIRC6,BIRC6,BIRC6,BIRC6,BIRC6,BIRC6,BIRC6,BIRC6,BIRC6,BIRC6,BIRC6,BIRC6,BIRC6,BIRC6,BIRC6,BIRC6,BIRC6,BIRC6,BIRC6,BIRC6,BIRC6,BIRC6,BIRC6;NM_016252.4,XM_005264450.5,XM_005264451.5,XM_005264452.5,XM_005264453.5,XM_005264455.5,XM_00671205…	0.07792207792207792
chr8:85114495:85116496:+:LRRCC1;XM_047422370.1;mRNA:gini	0.07792207792207792
chr19:40592165:40594166:+:LTBP4;NM_003573.2;mRNA:gini	0.07792207792207792
chr9:99103037:99105038:+:TGFBR1;XM_011518949.3;mRNA:gini	0.07792207792207792
chr10:31354196:31356197:+:ZEB1,ZEB1;XM_047425682.1,XM_047425683.1;mRNA,mRNA:gini	0.07792207792207792
chr1:2145199:2147200:+:PRKCZ;XM_017001802.2;mRNA:gini	0.07792207792207792
chr12:91177645:91179646:-:DCN,DCN,DCN,DCN;NM_133504.3,NM_133505.3,NM_133506.3,NM_133507.3;mRNA,mRNA,mRNA,mRNA:gini	0.07792207792207792
chr22:38056403:38058404:+:PICK1,PICK1;NM_012407.4,XM_011530517.4;mRNA,mRNA:gini	0.07792207792207792
chr1:185044753:185046754:+:RNF2;XM_011509852.3;mRNA:gini	0.07792207792207792
chr16:47460298:47462299:+:PHKB;NM_001363837.1;mRNA:gini	0.07792207792207792
chr22:38056254:38058255:+:PICK1,PICK1,PICK1,PICK1;NM_001039583.1,NM_001039584.1,XM_047441609.1,XM_047441610.1;mRNA,mRNA,mRNA,mRNA:gini	0.07792207792207792
chr1:160710821:160712822:-:CD48,CD48,CD48,CD48;NM_001256030.2,NM_001778.4,XM_005245625.1,XM_017002867.3;mRNA,mRNA,mRNA,mRNA:gini	0.07792207792207792
chr9:92669130:92671131:-:IPPK,IPPK,IPPK;NM_022755.6,XM_017015041.2,XM_047423732.1;mRNA,mRNA,mRNA:gini	0.07792207792207792
chr19:54615967:54617968:+:LILRB1,LILRB1,LILRB1;NM_001388356.1,NM_001388357.1,NM_001388358.1;mRNA,mRNA,mRNA:gini	0.07792207792207792
chr17:29389362:29391363:+:TAOK1;NM_020791.4;mRNA:gini	0.07792207792207792
chr19:51760179:51762180:+:FPR2,FPR2;NM_001005738.2,XM_006723120.4;mRNA,mRNA:gini	0.07792207792207792
chr6:87191377:87193378:+:ZNF292,ZNF292,ZNF292,ZNF292,ZNF292;XM_017010578.3,XM_017010584.3,XM_047418456.1,XM_047418457.1,XM_047418458.1;mRNA,mRNA,mRNA,mRNA,mRNA:gini	0.07792207792207792
chr20:38747459:38749460:+:ACTR5;NM_024855.4;mRNA:gini	0.07792207792207792
chr7:127111285:127113286:-:GRM8,GRM8,GRM8,GRM8,GRM8,GRM8,GRM8;XM_017012075.2,XM_017012076.2,XM_017012077.2,XM_017012078.2,XM_047420270.1,XM_047420271.1,XM_047420272.1;mRNA,mRNA,mRNA,mRNA,mRNA,mRNA,mRNA:gini	0.07792207792207792
chr19:35448041:35450042:+:FFAR2,FFAR2;XM_047438699.1,XM_047438700.1;mRNA,mRNA:gini	0.07792207792207792
chr3:150545786:150547787:+:EIF2A,EIF2A,EIF2A,EIF2A,EIF2A,EIF2A,EIF2A;NM_001319043.2,NM_001319044.2,NM_001319045.2,NM_001319046.2,NM_032025.5,XM_011513224.3,XM_047449054.1;mRNA,mRNA,mRNA,mRNA,mRNA,mRNA,mRNA:gini	0.07792207792207792
chr6:32636405:32638406:+:HLA-DQA1,HLA-DQA1;NM_002122.5,XM_006715079.5;mRNA,mRNA:gini	0.07792207792207792
chr7:43113321:43115322:+:HECW1;XM_047420064.1;mRNA:gini	0.07792207792207792
chr4:185655745:185657746:-:SORBS2,SORBS2,SORBS2,SORBS2;NM_001145674.3,NM_001145675.3,NM_001394273.1,NM_001394277.1;mRNA,mRNA,mRNA,mRNA:gini	0.07792207792207792
chr3:46369141:46371142:+:CCR5,CCR5;NM_000579.4,NM_001100168.2;mRNA,mRNA:gini	0.07792207792207792
chr1:149885917:149887918:+:H2AC20;NM_003517.3;mRNA:gini	0.07792207792207792
chr12:51008214:51010215:-:SLC11A2,SLC11A2;NM_001174130.2,NM_001379448.1;mRNA,mRNA:gini	0.07792207792207792
chr19:54616128:54618129:+:LILRB1;NM_006669.7;mRNA:gini	0.07792207792207792
chr12:56010413:56012414:+:IKZF4;XM_047429344.1;mRNA:gini	0.07792207792207792
chr1:64504900:64506901:+:CACHD1,CACHD1;NM_001293274.2,XM_011541862.2;mRNA,mRNA:gini	0.07792207792207792
chr16:67361261:67363262:+:LRRC36;XM_047434330.1;mRNA:gini	0.06493506493506493
chr7:92476945:92478946:-:ERVW-1;NM_001130925.2;mRNA:gini	0.06493506493506493
chr22:45165279:45167280:+:NUP50;XM_006724103.2;mRNA:gini	0.06493506493506493
chr3:10320111:10322112:-:SEC13,SEC13,SEC13,SEC13,SEC13,SEC13,SEC13,SEC13,SEC13,SEC13,SEC13,SEC13,SEC13,SEC13,SEC13,SEC13,SEC13;NM_001136026.3,NM_001278946.2,NM_030673.4,NM_183352.3,XM_017007020.3,XM_017007021.2,XM_047448687.1,XM_047448688.1,XM_047448689.1,XM_047448690.1,XM_047448691.1,XM_047448692.1,XM_047448693.1,XM_047448694.1,XM_047448696.1,XM_047448697.1,XM_047448698.1;mRNA,mRNA,mRNA,mRNA,mRN…	0.06493506493506493
chr12:7664907:7666908:-:APOBEC1,APOBEC1;NM_001644.5,NM_005889.4;mRNA,mRNA:gini	0.06493506493506493
chr6:170552306:170554307:-:PSMB1;NM_002793.4;mRNA:gini	0.06493506493506493
chr8:132446261:132448262:-:KCNQ3;NM_001204824.2;mRNA:gini	0.06493506493506493
chr17:2612656:2614657:+:PAFAH1B1,PAFAH1B1;XM_047436163.1,XM_047436164.1;mRNA,mRNA:gini	0.06493506493506493
chr5:177408563:177410564:-:F12;NM_000505.4;mRNA:gini	0.06493506493506493
chr1:110872147:110874148:+:CD53,CD53;NM_000560.4,NM_001320638.2;mRNA,mRNA:gini	0.06493506493506493
chr9:127761417:127763418:-:SH2D3C;NM_001142532.1;mRNA:gini	0.06493506493506493
chr7:100826522:100828523:-:EPHB4,EPHB4;NM_004444.5,XM_017011816.2;mRNA,mRNA:gini	0.06493506493506493
chr6:85449082:85451083:+:NT5E,NT5E;NM_001204813.2,NM_002526.4;mRNA,mRNA:gini	0.06493506493506493
chr8:42348024:42350025:+:POLB;XM_047421901.1;mRNA:gini	0.06493506493506493
chr1:151371704:151373705:-:SELENBP1,SELENBP1,SELENBP1,SELENBP1;NM_001258288.2,NM_001258289.2,NM_003944.4,XM_047433576.1;mRNA,mRNA,mRNA,mRNA:gini	0.05194805194805195
chr5:179801874:179803875:-:MGAT4B;NM_054013.3;mRNA:gini	0.05194805194805195
chr22:24341107:24343108:+:SPECC1L;NM_001254733.2;mRNA:gini	0.05194805194805195
chr8:1875560:1877561:+:ARHGEF10;XM_047422462.1;mRNA:gini	0.05194805194805195
chr2:230224635:230226636:-:SP110,SP110,SP110,SP110,SP110,SP110,SP110,SP110,SP110,SP110;NM_001185015.2,NM_001378442.1,NM_001378444.1,NM_001378445.1,NM_001378446.1,XM_011511090.4,XM_011511091.4,XM_017003968.3,XM_017003969.2,XM_024452850.2;mRNA,mRNA,mRNA,mRNA,mRNA,mRNA,mRNA,mRNA,mRNA,mRNA:gini	0.05194805194805195
chr17:8086715:8088716:-:ALOX12B;NM_001139.3;mRNA:gini	0.05194805194805195
chr19:39845378:39847379:-:FBL,FBL,FBL;NM_001436.4,XM_005258651.3,XM_011526623.3;mRNA,mRNA,mRNA:gini	0.05194805194805195
chr4:157083605:157085606:+:GLRB;XM_017008034.2;mRNA:gini	0.05194805194805195
chr14:24270596:24272597:-:RABGGTA;NM_182836.3;mRNA:gini	0.05194805194805195
chr7:50369043:50371044:+:IKZF1;XM_047419743.1;mRNA:gini	0.05194805194805195
chr12:49188079:49190080:-:TUBA1A,TUBA1A,TUBA1A;NM_001270399.2,NM_001270400.2,NM_006009.4;mRNA,mRNA,mRNA:gini	0.05194805194805195
chr19:43801446:43803447:-:LYPD5;NM_001031749.3;mRNA:gini	0.05194805194805195
chr12:27968975:27970976:-:PTHLH,PTHLH;NM_198964.2,NM_198966.2;mRNA,mRNA:gini	0.05194805194805195
chr11:613488:615489:-:IRF7;XM_017017674.1;mRNA:gini	0.05194805194805195
chr6:33576315:33578316:-:BAK1;XM_047419196.1;mRNA:gini	0.05194805194805195
chr11:1409469:1411470:+:BRSK2;NM_001282218.2;mRNA:gini	0.05194805194805195
chr22:17007221:17009222:-:GAB4,GAB4,GAB4,GAB4,GAB4;NM_001037814.1,NM_001366857.1,XM_011546114.3,XM_011546116.3,XM_017028575.2;mRNA,mRNA,mRNA,mRNA,mRNA:gini	0.05194805194805195
chr1:151345855:151347856:-:RFX5,RFX5,RFX5,RFX5;NM_001379412.1,NM_001379414.1,NM_001379416.1,NM_001379420.1;mRNA,mRNA,mRNA,mRNA:gini	0.05194805194805195
chr2:232927150:232929151:-:NGEF;NM_001114090.2;mRNA:gini	0.05194805194805195
chr7:134890457:134892458:+:CALD1,CALD1,CALD1,CALD1,CALD1,CALD1,CALD1,CALD1,CALD1;NM_033139.4,NM_033140.4,XM_017012654.3,XM_047420862.1,XM_047420863.1,XM_047420868.1,XM_047420869.1,XM_047420877.1,XM_047420878.1;mRNA,mRNA,mRNA,mRNA,mRNA,mRNA,mRNA,mRNA,mRNA:gini	0.05194805194805195
chr5:122774079:122776080:+:SNX2;NM_003100.4;mRNA:gini	0.05194805194805195
chr6:31651389:31653390:-:BAG6,BAG6,BAG6,BAG6,BAG6,BAG6,BAG6,BAG6,BAG6,BAG6,BAG6,BAG6,BAG6,BAG6,BAG6,BAG6,BAG6,BAG6,BAG6,BAG6,BAG6;NM_001098534.2,NM_001387997.1,NM_001387998.1,NM_001387999.1,NM_001388000.1,NM_001388001.1,NM_001388002.1,NM_001388003.1,NM_001388004.1,NM_001388005.1,NM_001388006.1,NM_001388007.1,NM_001388008.1,NM_001388009.1,NM_001388010.1,NM_001388011.1,NM_001388012.1,XM_047419338.1…	0.05194805194805195
chr3:121718631:121720632:-:GOLGB1;XM_017006195.2;mRNA:gini	0.05194805194805195
chr19:18097815:18099816:-:IL12RB1,IL12RB1,IL12RB1,IL12RB1,IL12RB1,IL12RB1,IL12RB1,IL12RB1,IL12RB1,IL12RB1,IL12RB1,IL12RB1,IL12RB1,IL12RB1,IL12RB1,IL12RB1,IL12RB1,IL12RB1,IL12RB1;NM_001290024.1,XM_006722741.4,XM_011527966.3,XM_011527967.3,XM_011527968.4,XM_011527969.3,XM_011527970.3,XM_011527971.4,XM_011527972.4,XM_011527975.3,XM_011527976.3,XM_011527977.3,XM_047438767.1,XM_047438768.1,XM_04743876…	0.05194805194805195
chr17:44261065:44263066:-:SLC4A1;XM_005257593.6;mRNA:gini	0.05194805194805195
chr3:50337251:50339252:-:RASSF1;NM_170712.3;mRNA:gini	0.05194805194805195
chr12:15321507:15323508:+:PTPRO,PTPRO,PTPRO;NM_002848.4,NM_030667.3,XM_017019725.3;mRNA,mRNA,mRNA:gini	0.05194805194805195
chr12:56010585:56012586:+:IKZF4;XM_047429348.1;mRNA:gini	0.05194805194805195
chr6:55874589:55876590:-:BMP5,BMP5,BMP5,BMP5,BMP5;NM_001329754.2,NM_001329756.2,NM_021073.4,XM_011514817.4,XM_024446524.2;mRNA,mRNA,mRNA,mRNA,mRNA:gini	0.05194805194805195
chr15:72221570:72223571:-:PKM,PKM;XM_047432662.1,XM_047432663.1;mRNA,mRNA:gini	0.05194805194805195
chr4:1249354:1251355:-:CTBP1,CTBP1;NM_001377189.1,NM_001377192.1;mRNA,mRNA:gini	0.05194805194805195
chr17:42537471:42539472:+:NAGLU,NAGLU;XM_017024687.2,XM_047436139.1;mRNA,mRNA:gini	0.05194805194805195
chr3:150564142:150566143:+:EIF2A;XM_047449055.1;mRNA:gini	0.05194805194805195
chr6:88162023:88164024:-:CNR1;NM_001365874.3;mRNA:gini	0.05194805194805195
chr20:19883968:19885969:+:RIN2;XM_017027890.2;mRNA:gini	0.05194805194805195
chr7:99560897:99562898:+:ZNF655;XM_047420830.1;mRNA:gini	0.05194805194805195
chr1:22642632:22644633:+:C1QC,C1QC,C1QC,C1QC;NM_001114101.3,NM_001347619.2,NM_001347620.2,NM_172369.5;mRNA,mRNA,mRNA,mRNA:gini	0.05194805194805195
chr11:108286419:108288420:+:ATM;XM_006718845.3;mRNA:gini	0.05194805194805195
chr10:60777477:60779478:+:CDK1,CDK1,CDK1,CDK1;NM_001170407.2,NM_001786.5,NM_033379.5,XM_005270303.4;mRNA,mRNA,mRNA,mRNA:gini	0.05194805194805195
chr1:31575514:31577515:+:TINAGL1,TINAGL1,TINAGL1,TINAGL1,TINAGL1,TINAGL1;NM_001204414.2,NM_022164.3,XM_005271106.4,XM_005271107.2,XM_011541946.2,XM_047427608.1;mRNA,mRNA,mRNA,mRNA,mRNA,mRNA:gini	0.05194805194805195
chr2:239380036:239382037:-:HDAC4,HDAC4;XM_047446476.1,XM_047446484.1;mRNA,mRNA:gini	0.05194805194805195
chr1:208243383:208245384:-:PLXNA2,PLXNA2,PLXNA2;NM_025179.4,XM_005273164.4,XM_005273165.5;mRNA,mRNA,mRNA:gini	0.05194805194805195
chr19:10960309:10962310:+:SMARCA4,SMARCA4,SMARCA4,SMARCA4;XM_006722846.3,XM_047439243.1,XM_047439248.1,XM_047439251.1;mRNA,mRNA,mRNA,mRNA:gini	0.05194805194805195
chr18:12007337:12009338:+:IMPA2;XM_011525659.4;mRNA:gini	0.05194805194805195
chr9:121309767:121311768:+:GSN;XM_011518594.2;mRNA:gini	0.05194805194805195
chr9:2157451:2159452:+:SMARCA2;NM_001289399.1;mRNA:gini	0.05194805194805195
chr3:9422118:9424119:+:SETD5,SETD5,SETD5,SETD5,SETD5,SETD5,SETD5,SETD5,SETD5,SETD5;XM_047448467.1,XM_047448469.1,XM_047448470.1,XM_047448472.1,XM_047448475.1,XM_047448484.1,XM_047448491.1,XM_047448493.1,XM_047448494.1,XM_047448498.1;mRNA,mRNA,mRNA,mRNA,mRNA,mRNA,mRNA,mRNA,mRNA,mRNA:gini	0.05194805194805195
chr10:73745995:73747996:+:SEC24C;XM_047426035.1;mRNA:gini	0.05194805194805195
chr12:70753607:70755608:-:PTPRR;NM_130846.3;mRNA:gini	0.05194805194805195
chr21:38255740:38257741:+:KCNJ15,KCNJ15,KCNJ15;NM_001276435.2,NM_001276436.2,NM_002243.5;mRNA,mRNA,mRNA:gini	0.05194805194805195
chr7:30477783:30479784:-:NOD1,NOD1,NOD1,NOD1,NOD1,NOD1,NOD1,NOD1,NOD1,NOD1,NOD1,NOD1,NOD1,NOD1,NOD1,NOD1,NOD1,NOD1,NOD1,NOD1,NOD1,NOD1,NOD1,NOD1,NOD1,NOD1,NOD1,NOD1,NOD1;NM_001354849.2,NM_006092.4,XM_005249568.2,XM_005249572.1,XM_006715633.3,XM_011515079.1,XM_011515083.2,XM_011515084.2,XM_011515085.2,XM_011515087.2,XM_011515088.3,XM_047419752.1,XM_047419753.1,XM_047419754.1,XM_047419755.1,XM_0474…	0.05194805194805195
chr1:145706399:145708400:-:PDZK1,PDZK1,PDZK1,PDZK1,PDZK1;NM_001201326.1,NM_002614.4,XM_047422527.1,XM_047422528.1,XM_047422529.1;mRNA,mRNA,mRNA,mRNA,mRNA:gini	0.05194805194805195
chr5:81749847:81751848:-:SSBP2,SSBP2;NM_001400362.1,NM_001400368.1;mRNA,mRNA:gini	0.05194805194805195
chr14:35277557:35279558:+:PSMA6;NM_001282234.1;mRNA:gini	0.05194805194805195
chr5:81749747:81751748:-:SSBP2;NM_001400361.1;mRNA:gini	0.05194805194805195
chr6:111758080:111760081:-:FYN,FYN;NM_153048.4,XM_017010653.2;mRNA,mRNA:gini	0.05194805194805195
chr16:714117:716118:+:METRN;NM_024042.4;mRNA:gini	0.05194805194805195
chr9:114929594:114931595:-:TNFSF8;NM_001252290.1;mRNA:gini	0.05194805194805195
chr20:33216309:33218310:+:BPIFA3;NM_001042439.2;mRNA:gini	0.05194805194805195
chr1:155173753:155175754:+:TRIM46;NM_001256601.1;mRNA:gini	0.05194805194805195
chr8:86341546:86343547:+:WWP1,WWP1,WWP1,WWP1,WWP1,WWP1,WWP1,WWP1,WWP1;NM_007013.4,XM_005250760.5,XM_005250761.5,XM_017012993.2,XM_017012994.3,XM_024447056.2,XM_047421282.1,XM_047421283.1,XM_047421285.1;mRNA,mRNA,mRNA,mRNA,mRNA,mRNA,mRNA,mRNA,mRNA:gini	0.05194805194805195
chr6:34885027:34887028:-:TAF11;XM_011514827.3;mRNA:gini	0.05194805194805195
chr12:81597370:81599371:-:PPFIA2,PPFIA2,PPFIA2;NM_001220477.2,NM_001220478.2,XM_017020118.2;mRNA,mRNA,mRNA:gini	0.05194805194805195
chr2:241650092:241652093:+:ATG4B;XM_047443740.1;mRNA:gini	0.05194805194805195
chr6:31651170:31653171:-:BAG6,BAG6,BAG6,BAG6,BAG6,BAG6,BAG6,BAG6;NM_001388013.1,NM_001388014.1,NM_001388015.1,NM_001388016.1,NM_001388017.1,NM_001388018.1,NM_001388019.1,NM_001388020.1;mRNA,mRNA,mRNA,mRNA,mRNA,mRNA,mRNA,mRNA:gini	0.05194805194805195
chr5:69166149:69168150:+:CCNB1,CCNB1,CCNB1;NM_001354844.2,NM_001354845.2,NM_031966.4;mRNA,mRNA,mRNA:gini	0.05194805194805195
chr4:145097570:145099571:-:ANAPC10;NM_001256708.2;mRNA:gini	0.05194805194805195
chr17:72120019:72122020:+:SOX9;NM_000346.4;mRNA:gini	0.05194805194805195
chr18:35343419:35345420:-:ZNF24,ZNF24,ZNF24;NM_001308123.2,NM_001375815.1,NM_006965.4;mRNA,mRNA,mRNA:gini	0.05194805194805195
chr11:105608615:105610616:+:GRIA4;XM_006718823.3;mRNA:gini	0.05194805194805195
chr3:48222494:48224495:+:CAMP;NM_004345.5;mRNA:gini	0.05194805194805195
chr17:35577570:35579571:-:PEX12;NM_000286.3;mRNA:gini	0.05194805194805195
chr17:59074692:59076693:-:TRIM37;XM_017024673.3;mRNA:gini	0.05194805194805195
chr8:22543972:22545973:+:SORBS3,SORBS3,SORBS3,SORBS3,SORBS3,SORBS3;XM_006716266.2,XM_047421213.1,XM_047421214.1,XM_047421215.1,XM_047421216.1,XM_047421217.1;mRNA,mRNA,mRNA,mRNA,mRNA,mRNA:gini	0.05194805194805195
chr6:62285224:62287225:-:KHDRBS2,KHDRBS2;NM_001350622.2,NM_152688.4;mRNA,mRNA:gini	0.05194805194805195
chr1:20687822:20689823:-:KIF17;XM_047426160.1;mRNA:gini	0.05194805194805195
chr1:151345998:151347999:-:RFX5;NM_001379418.1;mRNA:gini	0.05194805194805195
chr15:58137380:58139381:+:AQP9,AQP9;NM_001320635.2,NM_020980.5;mRNA,mRNA:gini	0.05194805194805195
chr8:26382053:26384054:+:BNIP3L;NM_004331.3;mRNA:gini	0.05194805194805195
chr11:8037632:8039633:+:TUB;NM_003320.5;mRNA:gini	0.05194805194805195
chr21:43168007:43170008:+:CRYAA;NM_000394.4;mRNA:gini	0.05194805194805195
chr11:14324277:14326278:-:RRAS2;XM_017017363.2;mRNA:gini	0.05194805194805195
chr16:30761321:30763322:+:RNF40,RNF40;NM_001286572.3,NM_014771.4;mRNA,mRNA:gini	0.05194805194805195
chr1:91500111:91502112:+:CDC7,CDC7,CDC7,CDC7,CDC7;NM_001134420.2,XM_024450090.2,XM_047431359.1,XM_047431364.1,XM_047431365.1;mRNA,mRNA,mRNA,mRNA,mRNA:gini	0.05194805194805195
chr3:119659588:119661589:-:POPDC2,POPDC2,POPDC2,POPDC2;NM_001308333.2,NM_001369919.2,NM_022135.4,XM_047448703.1;mRNA,mRNA,mRNA,mRNA:gini	0.05194805194805195
chr10:125151280:125153281:-:CTBP2;XM_047424669.1;mRNA:gini	0.05194805194805195
chr2:64103747:64105748:-:PELI1;XM_047445140.1;mRNA:gini	0.05194805194805195
chr5:33890989:33892990:-:ADAMTS12,ADAMTS12,ADAMTS12,ADAMTS12;NM_001324511.2,NM_001324512.2,NM_030955.4,XM_017009905.2;mRNA,mRNA,mRNA,mRNA:gini	0.05194805194805195
chr14:21096827:21098828:-:ZNF219;XM_047431457.1;mRNA:gini	0.05194805194805195
chr6:122621699:122623700:+:PKIB;XM_011535932.4;mRNA:gini	0.05194805194805195
chr22:20763854:20765855:-:PI4KA;XM_047441410.1;mRNA:gini	0.05194805194805195
chr14:75980994:75982995:-:TGFB3,TGFB3;NM_001329938.2,NM_003239.5;mRNA,mRNA:gini	0.05194805194805195
chr12:101593970:101595971:+:MYBPC1,MYBPC1,MYBPC1,MYBPC1,MYBPC1,MYBPC1,MYBPC1,MYBPC1,MYBPC1,MYBPC1,MYBPC1,MYBPC1,MYBPC1,MYBPC1,MYBPC1,MYBPC1,MYBPC1,MYBPC1,MYBPC1,MYBPC1,MYBPC1,MYBPC1,MYBPC1,MYBPC1,MYBPC1,MYBPC1,MYBPC1;NM_001254718.2,NM_001254719.2,NM_001254720.2,NM_001254721.2,NM_001254722.2,NM_001254723.2,NM_002465.4,NM_206819.3,NM_206820.3,NM_206821.3,XM_005268876.5,XM_006719405.5,XM_006719406.5…	0.05194805194805195
chr3:136861448:136863449:+:NCK1;XM_024453538.2;mRNA:gini	0.05194805194805195
chr12:57546191:57548192:-:DCTN2,DCTN2,DCTN2,DCTN2,DCTN2,DCTN2,DCTN2;NM_001261412.2,NM_001261413.2,NM_001348066.2,NM_001348067.2,NM_001348068.2,NM_006400.5,XM_047428084.1;mRNA,mRNA,mRNA,mRNA,mRNA,mRNA,mRNA:gini	0.05194805194805195
chr13:36998366:37000367:-:ALG5;NM_001142364.1;mRNA:gini	0.05194805194805195
chr1:2145198:2147199:+:PRKCZ;XM_024448397.2;mRNA:gini	0.05194805194805195
chr12:122226455:122228456:-:DIABLO;NM_019887.6;mRNA:gini	0.05194805194805195
chr4:40204712:40206713:+:RHOH;XM_017008189.2;mRNA:gini	0.05194805194805195
chr16:233820:235821:+:FAM234A,FAM234A,FAM234A,FAM234A,FAM234A,FAM234A,FAM234A,FAM234A,FAM234A,FAM234A,FAM234A,FAM234A,FAM234A,FAM234A,FAM234A,FAM234A,FAM234A,FAM234A,FAM234A,FAM234A,FAM234A,FAM234A;NM_001284497.2,NM_032039.4,XM_005255622.2,XM_005255623.4,XM_006720957.2,XM_011522691.2,XM_017023761.2,XM_017023764.2,XM_017023765.3,XM_047434742.1,XM_047434743.1,XM_047434744.1,XM_047434745.1,XM_047434…	0.05194805194805195
chr1:236517213:236519214:+:LGALS8,LGALS8,LGALS8,LGALS8,LGALS8;NM_201545.2,XM_047420409.1,XM_047420410.1,XM_047420411.1,XM_047420416.1;mRNA,mRNA,mRNA,mRNA,mRNA:gini	0.05194805194805195
chr5:143434511:143436512:-:NR3C1,NR3C1,NR3C1;NM_001018074.1,NM_001018075.1,NM_001018077.1;mRNA,mRNA,mRNA:gini	0.05194805194805195
chr22:26168461:26170462:+:SEZ6L,SEZ6L,SEZ6L,SEZ6L,SEZ6L,SEZ6L;NM_001184773.2,NM_001184774.2,NM_001184775.2,NM_001184776.2,NM_001184777.2,NM_021115.5;mRNA,mRNA,mRNA,mRNA,mRNA,mRNA:gini	0.05194805194805195
chr16:351722:353723:-:AXIN1,AXIN1,AXIN1,AXIN1,AXIN1,AXIN1;NM_003502.4,NM_181050.3,XM_011522682.3,XM_011522683.3,XM_017023747.2,XM_017023748.2;mRNA,mRNA,mRNA,mRNA,mRNA,mRNA:gini	0.05194805194805195
chr22:29627628:29629629:+:NF2,NF2;XM_017028809.3,XM_047441386.1;mRNA,mRNA:gini	0.05194805194805195
chr6:151324530:151326531:+:AKAP12;NM_144497.2;mRNA:gini	0.05194805194805195
chr5:36628479:36630480:+:SLC1A3;XM_047417540.1;mRNA:gini	0.05194805194805195
chr2:48754723:48756724:-:LHCGR,LHCGR,LHCGR,LHCGR;NM_000233.4,XM_047444291.1,XM_047444292.1,XM_047444293.1;mRNA,mRNA,mRNA,mRNA:gini	0.05194805194805195
chr1:223142247:223144248:-:TLR5,TLR5,TLR5,TLR5,TLR5,TLR5,TLR5,TLR5,TLR5,TLR5,TLR5;NM_003268.6,XM_005273241.5,XM_005273242.5,XM_005273243.5,XM_006711504.4,XM_006711505.4,XM_006711506.4,XM_011509937.3,XM_017002208.2,XM_047429361.1,XM_047429367.1;mRNA,mRNA,mRNA,mRNA,mRNA,mRNA,mRNA,mRNA,mRNA,mRNA,mRNA:gini	0.05194805194805195
chr5:100902281:100904282:-:ST8SIA4,ST8SIA4,ST8SIA4,ST8SIA4;NM_005668.6,NM_175052.3,XM_005272078.4,XM_011543630.3;mRNA,mRNA,mRNA,mRNA:gini	0.05194805194805195
chr22:41750227:41752228:+:MEI1;XM_047441163.1;mRNA:gini	0.05194805194805195
chr17:44843859:44845860:+:HIGD1B;XM_011524891.3;mRNA:gini	0.05194805194805195
chr10:125137395:125139396:-:CTBP2,CTBP2;XM_047424673.1,XM_047424676.1;mRNA,mRNA:gini	0.05194805194805195
chr15:32100302:32102303:+:CHRNA7,CHRNA7;XM_047432126.1,XM_047432127.1;mRNA,mRNA:gini	0.05194805194805195
chr9:127761439:127763440:-:SH2D3C;NM_001142531.1;mRNA:gini	0.05194805194805195
chr18:34221469:34223470:-:NOL4,NOL4,NOL4,NOL4;NM_001198547.2,NM_001282527.2,NM_001353234.2,NM_001353235.2;mRNA,mRNA,mRNA,mRNA:gini	0.05194805194805195
chr19:35114822:35116823:+:FXYD3,FXYD3,FXYD3,FXYD3,FXYD3,FXYD3,FXYD3,FXYD3,FXYD3,FXYD3,FXYD3;NM_001136007.2,NM_001136008.2,NM_001136009.2,NM_001136010.2,NM_001136011.2,NM_001136012.2,NM_001387349.1,NM_001387350.1,NM_001387355.1,NM_005971.4,NM_021910.3;mRNA,mRNA,mRNA,mRNA,mRNA,mRNA,mRNA,mRNA,mRNA,mRNA,mRNA:gini	0.05194805194805195
chr9:6247470:6249471:+:IL33;NM_001353802.2;mRNA:gini	0.05194805194805195
chr5:142620333:142622334:-:FGF1,FGF1;NM_001144892.3,NM_001257212.2;mRNA,mRNA:gini	0.05194805194805195
chr9:98707934:98709935:-:GABBR2;NM_005458.8;mRNA:gini	0.05194805194805195
chr14:91059640:91061641:-:RPS6KA5,RPS6KA5,RPS6KA5,RPS6KA5,RPS6KA5,RPS6KA5,RPS6KA5,RPS6KA5,RPS6KA5,RPS6KA5,RPS6KA5,RPS6KA5;NM_001322227.2,NM_001322228.2,NM_001322229.2,NM_001322230.2,NM_001322231.2,NM_001322232.2,NM_001322233.2,NM_001322234.2,NM_001322235.2,NM_001322236.2,NM_004755.4,NM_182398.3;mRNA,mRNA,mRNA,mRNA,mRNA,mRNA,mRNA,mRNA,mRNA,mRNA,mRNA,mRNA:gini	0.05194805194805195
chr16:69773693:69775694:+:WWP2,WWP2;XM_017022880.2,XM_047433523.1;mRNA,mRNA:gini	0.05194805194805195
chr9:84704900:84706901:+:NTRK2;NM_001369552.1;mRNA:gini	0.05194805194805195
chr11:113473707:113475708:-:DRD2;XM_047426511.1;mRNA:gini	0.05194805194805195
chr19:56141392:56143393:+:ZNF444,ZNF444;XM_024451576.1,XM_047439044.1;mRNA,mRNA:gini	0.05194805194805195
chr13:37691097:37693098:-:TRPC4;XM_017020723.2;mRNA:gini	0.05194805194805195
chr22:39151679:39153680:-:CBX7,CBX7,CBX7;NM_001346743.2,NM_001346744.2,NM_175709.5;mRNA,mRNA,mRNA:gini	0.03896103896103896
chr2:88593057:88595058:-:EIF2AK3;XM_047446429.1;mRNA:gini	0.03896103896103896
chr12:56010589:56012590:+:IKZF4;XM_017019812.2;mRNA:gini	0.025974025974025976
chr16:55478997:55480998:+:MMP2;NM_001302510.2;mRNA:gini	0.025974025974025976
chr11:35380285:35382286:-:SLC1A2;XM_017018136.1;mRNA:gini	0.025974025974025976
chr17:4640677:4642678:-:ALOX15;NM_001140.5;mRNA:gini	0.025974025974025976
chr8:18385300:18387301:+:NAT2;XM_017012938.2;mRNA:gini	0.025974025974025976
chr12:57596957:57598958:+:PIP4K2C;XM_047429552.1;mRNA:gini	0.025974025974025976
chr1:52198314:52200315:+:ZFYVE9;XM_047434682.1;mRNA:gini	0.025974025974025976
chr10:125002714:125004715:-:CTBP2;XM_047424680.1;mRNA:gini	0.025974025974025976
chr2:201259535:201261536:+:CASP8,CASP8,CASP8,CASP8,CASP8,CASP8,CASP8,CASP8,CASP8,CASP8,CASP8,CASP8,CASP8,CASP8,CASP8;NM_001372051.1,NM_001400653.1,NM_001400659.1,NM_001400664.1,NM_001400666.1,NM_001400667.1,NM_001400670.1,NM_001400671.1,NM_001400672.1,NM_001400673.1,NM_001400674.1,NM_001400675.1,NM_001400676.1,NM_033356.4,XM_047445960.1;mRNA,mRNA,mRNA,mRNA,mRNA,mRNA,mRNA,mRNA,mRNA,mRNA,mRNA,mRNA,…	0.025974025974025976
chr1:225652122:225654123:-:ENAH,ENAH,ENAH,ENAH,ENAH,ENAH,ENAH,ENAH,ENAH,ENAH,ENAH,ENAH,ENAH,ENAH,ENAH;NM_001008493.3,NM_001377481.1,NM_001377482.1,NM_001377483.1,NM_018212.6,XM_024448310.2,XM_024448311.2,XM_024448315.2,XM_047424914.1,XM_047424925.1,XM_047424940.1,XM_047424958.1,XM_047424960.1,XM_047424965.1,XM_047424969.1;mRNA,mRNA,mRNA,mRNA,mRNA,mRNA,mRNA,mRNA,mRNA,mRNA,mRNA,mRNA,mRNA,mRNA,mRNA:…	0.025974025974025976
chr1:91499850:91501851:+:CDC7,CDC7,CDC7,CDC7,CDC7,CDC7,CDC7,CDC7,CDC7,CDC7,CDC7,CDC7;NM_001134419.2,NM_003503.4,XM_005271241.3,XM_005271244.4,XM_017002425.3,XM_017002426.2,XM_017002427.3,XM_047431372.1,XM_047431373.1,XM_047431374.1,XM_047431375.1,XM_047431376.1;mRNA,mRNA,mRNA,mRNA,mRNA,mRNA,mRNA,mRNA,mRNA,mRNA,mRNA,mRNA:gini	0.025974025974025976
chr11:694638:696639:+:TMEM80,TMEM80;NM_001384408.1,NM_174940.4;mRNA,mRNA:gini	0.025974025974025976
chr19:48618505:48620506:+:SPHK2,SPHK2,SPHK2,SPHK2,SPHK2,SPHK2,SPHK2,SPHK2;NM_001204158.3,NM_001204159.3,NM_001243876.2,NM_020126.5,XM_011527133.2,XM_017027010.3,XM_047439107.1,XM_047439108.1;mRNA,mRNA,mRNA,mRNA,mRNA,mRNA,mRNA,mRNA:gini	0.025974025974025976
chr1:153356853:153358854:+:S100A9;NM_002965.4;mRNA:gini	0.025974025974025976
chr7:80637641:80639642:+:CD36,CD36;NM_001001548.3,NM_001371079.1;mRNA,mRNA:gini	0.025974025974025976
chr17:80177507:80179508:+:CARD14,CARD14,CARD14,CARD14,CARD14,CARD14,CARD14,CARD14;NM_001257970.1,NM_024110.4,XM_047436716.1,XM_047436718.1,XM_047436720.1,XM_047436721.1,XM_047436722.1,XM_047436723.1;mRNA,mRNA,mRNA,mRNA,mRNA,mRNA,mRNA,mRNA:gini	0.025974025974025976
chr11:105608943:105610944:+:GRIA4;XM_024448454.2;mRNA:gini	0.025974025974025976
chr8:70312904:70314905:-:NCOA2;XM_047421235.1;mRNA:gini	0.025974025974025976
chr5:81749748:81751749:-:SSBP2;NM_001400360.1;mRNA:gini	0.025974025974025976
chr12:120495112:120497113:+:DYNLL1,DYNLL1;NM_001037495.2,NM_003746.3;mRNA,mRNA:gini	0.025974025974025976
chr1:12772737:12774738:+:PRAMEF12;NM_001080830.5;mRNA:gini	0.025974025974025976
chr20:34412765:34414766:+:ITCH;XM_047440537.1;mRNA:gini	0.025974025974025976
chr22:38212572:38214573:+:MAFF;XM_047441270.1;mRNA:gini	0.025974025974025976
chr19:48237532:48239533:-:CARD8;XM_047438458.1;mRNA:gini	0.025974025974025976
chr16:219745:221746:-:LUC7L;XM_017023438.3;mRNA:gini	0.025974025974025976
chr11:4696852:4698853:-:OR51C1P,OR51E2;NM_001396051.1,NM_030774.4;mRNA,mRNA:gini	0.025974025974025976
chr14:96255209:96257210:+:BDKRB1,BDKRB1;NM_000710.4,NM_001386007.1;mRNA,mRNA:gini	0.025974025974025976
chr9:97523140:97525141:+:TMOD1;XM_047423825.1;mRNA:gini	0.012987012987012988
chr3:119659882:119661883:-:POPDC2;XM_047448704.1;mRNA:gini	0.012987012987012988
chr11:117222745:117224746:-:PCSK7;XM_006718940.5;mRNA:gini	0.012987012987012988
chr22:20016022:20018023:+:TANGO2,TANGO2,TANGO2,TANGO2,TANGO2,TANGO2,TANGO2,TANGO2;NM_001283106.3,NM_001283179.3,NM_001322163.2,NM_001322174.2,XM_017028579.2,XM_017028580.2,XM_047441121.1,XM_047441124.1;mRNA,mRNA,mRNA,mRNA,mRNA,mRNA,mRNA,mRNA:gini	0.012987012987012988
chr17:47732235:47734236:+:TBX21;NM_013351.2;mRNA:gini	0.012987012987012988
chr2:25251130:25253131:-:DNMT3A,DNMT3A,DNMT3A;NM_001320893.1,XM_047443596.1,XM_047443597.1;mRNA,mRNA,mRNA:gini	0.012987012987012988
chr16:1723562:1725563:+:MAPK8IP3;XM_047433814.1;mRNA:gini	0.012987012987012988
chr1:2133925:2135926:+:PRKCZ;XM_047425307.1;mRNA:gini	0.012987012987012988
chr14:71597230:71599231:+:SIPA1L1;XM_011536638.3;mRNA:gini	0.012987012987012988
chr10:20896310:20898311:-:NEBL,NEBL,NEBL;NM_006393.3,XM_005252342.6,XM_005252343.6;mRNA,mRNA,mRNA:gini	0.012987012987012988
chr11:66051363:66053364:+:SF3B2,SF3B2,SF3B2,SF3B2;NM_006842.3,XM_005273726.5,XM_011544740.4,XM_017017144.3;mRNA,mRNA,mRNA,mRNA:gini	0.012987012987012988
chr7:43113003:43115004:+:HECW1,HECW1,HECW1,HECW1;XM_017011882.2,XM_017011884.2,XM_017011887.2,XM_017011888.2;mRNA,mRNA,mRNA,mRNA:gini	0.012987012987012988
chr9:110667790:110669791:+:MUSK,MUSK,MUSK,MUSK,MUSK,MUSK,MUSK;NM_001166280.2,NM_001166281.2,NM_005592.4,XM_005251994.4,XM_005251995.4,XM_005251996.4,XM_017014734.2;mRNA,mRNA,mRNA,mRNA,mRNA,mRNA,mRNA:gini	0.012987012987012988
chr17:7483365:7485366:+:POLR2A;NM_000937.5;mRNA:gini	0.012987012987012988
chr8:86380545:86382546:+:WWP1;XM_047421284.1;mRNA:gini	0.012987012987012988
chr20:33216351:33218352:+:BPIFA3;NM_178466.5;mRNA:gini	0.012987012987012988
chr22:31661563:31663564:-:PISD,PISD;NM_001326412.1,NM_001326421.1;mRNA,mRNA:gini	0.012987012987012988
chr1:228415860:228417861:-:TRIM17,TRIM17,TRIM17,TRIM17,TRIM17,TRIM17,TRIM17,TRIM17,TRIM17,TRIM17,TRIM17,TRIM17,TRIM17;NM_001024940.3,NM_001134855.2,NM_016102.4,XM_006711779.4,XM_011544209.4,XM_011544210.4,XM_011544211.4,XM_017001419.2,XM_047422078.1,XM_047422088.1,XM_047422091.1,XM_047422098.1,XM_047422103.1;mRNA,mRNA,mRNA,mRNA,mRNA,mRNA,mRNA,mRNA,mRNA,mRNA,mRNA,mRNA,mRNA:gini	0.012987012987012988
chr6:134317111:134319112:-:SGK1;NM_001143676.3;mRNA:gini	0.012987012987012988
chr1:23530232:23532233:-:E2F2,E2F2,E2F2,E2F2,E2F2,E2F2;NM_004091.4,XM_011540868.4,XM_011540870.4,XM_011540871.3,XM_047448091.1,XM_047448092.1;mRNA,mRNA,mRNA,mRNA,mRNA,mRNA:gini	0.012987012987012988
chr2:40511434:40513435:-:SLC8A1,SLC8A1,SLC8A1,SLC8A1;NM_001112802.2,NM_001372263.2,NM_001394103.1,NM_001394106.1;mRNA,mRNA,mRNA,mRNA:gini	0.012987012987012988
chr14:103457731:103459732:+:MARK3;XM_047431396.1;mRNA:gini	0.012987012987012988
chr15:69221003:69223004:+:GLCE;XM_017022074.3;mRNA:gini	0.012987012987012988
chr22:41731514:41733515:+:MEI1;XM_011529954.3;mRNA:gini	0.012987012987012988
chr12:10305159:10307160:+:KLRD1,KLRD1;NM_001351062.2,XM_047428821.1;mRNA,mRNA:gini	0.012987012987012988
chr6:390751:392752:+:IRF4,IRF4,IRF4,IRF4;NM_001195286.2,NM_002460.4,XM_006715090.3,XM_047418730.1;mRNA,mRNA,mRNA,mRNA:gini	0.012987012987012988
chr1:206769772:206771773:+:IL19,IL19;NM_001393490.1,NM_153758.5;mRNA,mRNA:gini	0.012987012987012988
chr6:77462490:77464491:-:HTR1B;NM_000863.3;mRNA:gini	0.012987012987012988
chr10:63457711:63459712:-:JMJD1C;XM_047424774.1;mRNA:gini	0.012987012987012988
chr2:119678200:119680201:+:TMEM177,TMEM177,TMEM177;NM_001105198.2,NM_001105199.2,NM_030577.3;mRNA,mRNA,mRNA:gini	0.012987012987012988
chr2:176150549:176152550:+:HOXD4;NM_014621.3;mRNA:gini	0.012987012987012988
chr3:69762810:69764811:+:MITF;NM_006722.3;mRNA:gini	0.012987012987012988
chr11:128866295:128868296:-:KCNJ1,KCNJ1,KCNJ1,KCNJ1;NM_153764.3,NM_153765.3,NM_153766.3,NM_153767.4;mRNA,mRNA,mRNA,mRNA:gini	0.012987012987012988
chr12:57478606:57480607:-:ARHGAP9,ARHGAP9,ARHGAP9;NM_001080157.2,XM_047429332.1,XM_047429335.1;mRNA,mRNA,mRNA:gini	0.012987012987012988
chr2:32356215:32358216:+:BIRC6;NM_001378125.1;mRNA:gini	0.012987012987012988
chr13:27607666:27609667:-:LNX2;XM_047430149.1;mRNA:gini	0.012987012987012988
chr2:33491749:33493750:+:RASGRP3;XM_017003761.3;mRNA:gini	0.012987012987012988
chr14:52706199:52708200:+:PSMC6,PSMC6,PSMC6,PSMC6;NM_001366414.2,NM_002806.5,XM_047431606.1,XM_047431607.1;mRNA,mRNA,mRNA,mRNA:gini	0.012987012987012988
chr1:8422831:8424832:-:RERE;NM_001042682.2;mRNA:gini	0.012987012987012988
chr11:1839206:1841207:+:TNNI2;NM_001145841.2;mRNA:gini	0.012987012987012988
chr22:23856874:23858875:+:SLC2A11;NM_001024939.4;mRNA:gini	0.012987012987012988
chr19:51210075:51212076:+:CD33,CD33,CD33,CD33,CD33,CD33,CD33,CD33,CD33,CD33;XM_011527531.3,XM_011527532.3,XM_017027508.2,XM_017027509.2,XM_017027510.2,XM_047439728.1,XM_047439729.1,XM_047439730.1,XM_047439731.1,XM_047439732.1;mRNA,mRNA,mRNA,mRNA,mRNA,mRNA,mRNA,mRNA,mRNA,mRNA:gini	0.012987012987012988
chr8:144791389:144793390:-:RPL8,RPL8,RPL8,RPL8;NM_000973.5,NM_001317771.2,NM_001317782.2,NM_033301.3;mRNA,mRNA,mRNA,mRNA:gini	0.012987012987012988
chr3:194493333:194495334:-:ATP13A3,ATP13A3;XM_047448909.1,XM_047448912.1;mRNA,mRNA:gini	0.012987012987012988
chr1:198637712:198639713:+:PTPRC,PTPRC,PTPRC,PTPRC;XM_047426381.1,XM_047426398.1,XM_047426409.1,XM_047426415.1;mRNA,mRNA,mRNA,mRNA:gini	0.012987012987012988
chr8:22164371:22166372:+:BMP1,BMP1;NM_001199.4,NM_006129.5;mRNA,mRNA:gini	0.012987012987012988
chr2:46915485:46917486:+:TTC7A;XM_047445148.1;mRNA:gini	0.012987012987012988
chr12:48121646:48123647:+:PFKM,PFKM;NM_001166687.2,NM_001166688.2;mRNA,mRNA:gini	0.012987012987012988
chr14:63317934:63319935:-:GPHB5;NM_145171.4;mRNA:gini	0.012987012987012988
chr16:69625435:69627436:+:NFAT5,NFAT5;XM_011522820.4,XM_047433511.1;mRNA,mRNA:gini	0.012987012987012988
chr3:87239323:87241324:+:CHMP2B;XM_011533576.3;mRNA:gini	0.012987012987012988
chr12:57477088:57479089:-:ARHGAP9,ARHGAP9;XM_047429336.1,XM_047429337.1;mRNA,mRNA:gini	0.012987012987012988
chr8:107496917:107498918:-:ANGPT1,ANGPT1,ANGPT1;NM_001146.5,NM_001199859.3,XM_047421699.1;mRNA,mRNA,mRNA:gini	0.012987012987012988
chr5:35194683:35196684:-:PRLR,PRLR,PRLR,PRLR;XM_006714484.3,XM_011514068.3,XM_047417388.1,XM_047417390.1;mRNA,mRNA,mRNA,mRNA:gini	0.012987012987012988
chr12:69737253:69739254:+:RAB3IP;XM_017018775.2;mRNA:gini	0.012987012987012988
chr1:8019072:8021073:-:ERRFI1;XM_047422698.1;mRNA:gini	0.012987012987012988
chr7:99560887:99562888:+:ZNF655,ZNF655;XM_047420828.1,XM_047420829.1;mRNA,mRNA:gini	0.012987012987012988
chr2:45674724:45676725:+:PRKCE;XM_017004490.3;mRNA:gini	0.012987012987012988
chr21:43864222:43866223:+:AGPAT3,AGPAT3,AGPAT3,AGPAT3,AGPAT3,AGPAT3,AGPAT3,AGPAT3,AGPAT3;NM_001369878.1,NM_001369881.1,NM_020132.5,XM_006724031.4,XM_047440915.1,XM_047440916.1,XM_047440921.1,XM_047440922.1,XM_047440923.1;mRNA,mRNA,mRNA,mRNA,mRNA,mRNA,mRNA,mRNA,mRNA:gini	0.012987012987012988
chr9:213864:215865:+:DOCK8,DOCK8,DOCK8,DOCK8;NM_203447.4,XM_047423928.1,XM_047423929.1,XM_047423932.1;mRNA,mRNA,mRNA,mRNA:gini	0.012987012987012988
chr7:116524008:116526009:+:CAV1;NM_001172895.1;mRNA:gini	0.012987012987012988
chr3:122975133:122977134:-:SEMA5B;NM_001256347.1;mRNA:gini	0.012987012987012988
chr9:114929590:114931591:-:TNFSF8;NM_001244.4;mRNA:gini	0.012987012987012988
chr7:42181614:42183615:-:GLI3;XM_017011997.2;mRNA:gini	0.012987012987012988
chr20:36172763:36174764:+:EPB41L1;XM_011528685.1;mRNA:gini	0.012987012987012988
chr15:50323197:50325198:-:GABPB1;XM_047432336.1;mRNA:gini	0.012987012987012988
chr2:60545040:60547041:-:BCL11A;XM_017004336.2;mRNA:gini	0.012987012987012988
chr11:30016029:30018030:-:KCNA4;NM_002233.4;mRNA:gini	0.012987012987012988
chr3:142431748:142433749:-:XRN1;XM_047448358.1;mRNA:gini	0.012987012987012988
chr5:142318725:142320726:-:SPRY4;XM_017009910.3;mRNA:gini	0.012987012987012988
chr7:100167616:100169617:-:GAL3ST4;NM_024637.5;mRNA:gini	0.012987012987012988
chr2:102355282:102357283:+:IL18R1;NM_001282399.2;mRNA:gini	0.012987012987012988
chr20:58308714:58310715:+:RAB22A;NM_020673.3;mRNA:gini	0.012987012987012988
chr12:123649997:123651998:+:GTF2H3;XM_017019228.3;mRNA:gini	0.012987012987012988
chr1:150925262:150927263:+:SETDB1,SETDB1,SETDB1,SETDB1,SETDB1;NM_001366417.1,NM_001393960.1,NM_001393961.1,NM_001393965.1,NM_001393968.1;mRNA,mRNA,mRNA,mRNA,mRNA:gini	0.012987012987012988
chr19:18322075:18324076:-:LSM4,LSM4;NM_001252129.2,NM_012321.5;mRNA,mRNA:gini	0.012987012987012988
chr2:108718481:108720482:+:RANBP2,RANBP2,RANBP2,RANBP2,RANBP2,RANBP2,RANBP2,RANBP2,RANBP2,RANBP2,RANBP2,RANBP2;NM_006267.5,XM_005264002.4,XM_005264003.4,XM_005264004.4,XM_005264007.4,XM_011511575.3,XM_011511576.4,XM_011511578.3,XM_017004624.3,XM_017004625.2,XM_047445366.1,XM_047445367.1;mRNA,mRNA,mRNA,mRNA,mRNA,mRNA,mRNA,mRNA,mRNA,mRNA,mRNA,mRNA:gini	0.012987012987012988
chr1:32869911:32871912:-:FNDC5,FNDC5;NM_001171940.2,NM_153756.3;mRNA,mRNA:gini	0.012987012987012988
chr17:44110264:44112265:-:HDAC5;XM_047435053.1;mRNA:gini	0.012987012987012988
chr1:12165990:12167991:+:TNFRSF1B,TNFRSF1B,TNFRSF1B,TNFRSF1B;NM_001066.3,XM_011542060.3,XM_011542063.3,XM_047429422.1;mRNA,mRNA,mRNA,mRNA:gini	0.012987012987012988
chr7:30751134:30753135:+:INMT-MINDY4,INMT,INMT;NR_037598.1,NM_001199219.2,NM_006774.5;lnc_RNA,mRNA,mRNA:gini	0.012987012987012988
chr1:149885681:149887682:-:H2BC21;NM_003528.3;mRNA:gini	0.012987012987012988
chr2:25251262:25253263:-:DNMT3A;NM_001375819.1;mRNA:gini	0.012987012987012988
chr17:48100477:48102478:-:CBX1;NM_001127228.2;mRNA:gini	0.012987012987012988
chr1:52198315:52200316:+:ZFYVE9;XM_047434674.1;mRNA:gini	0.012987012987012988
chr12:57479828:57481829:-:ARHGAP9;XM_047429333.1;mRNA:gini	0.012987012987012988
chr1:151449947:151451948:-:POGZ;XM_047450064.1;mRNA:gini	0.012987012987012988
chr16:57403766:57405767:+:CCL17;NM_002987.3;mRNA:gini	0.012987012987012988
chr11:72243175:72245176:-:PHOX2A,PHOX2A;NM_005169.4,XM_047426947.1;mRNA,mRNA:gini	0.012987012987012988
chr16:67846692:67848693:-:CENPT;NM_025082.4;mRNA:gini	0.012987012987012988
chr1:37844891:37846892:-:MTF1;XM_047421173.1;mRNA:gini	0.012987012987012988
chr2:195612028:195614029:+:SLC39A10;XM_011511504.3;mRNA:gini	0.012987012987012988
chr20:49981979:49983980:+:SNAI1;NM_005985.4;mRNA:gini	0.012987012987012988
chr2:37146821:37148822:-:EIF2AK2;NM_001135652.2;mRNA:gini	0.012987012987012988
chr10:30433183:30435184:+:MAP3K8;NM_005204.4;mRNA:gini	0.012987012987012988
chr2:65226830:65228831:+:ACTR2,ACTR2;NM_001005386.3,NM_005722.4;mRNA,mRNA:gini	0.012987012987012988
chr11:105609072:105611073:+:GRIA4,GRIA4,GRIA4,GRIA4,GRIA4;NM_000829.4,NM_001077243.3,NM_001077244.2,XM_005271518.4,XM_017017610.3;mRNA,mRNA,mRNA,mRNA,mRNA:gini	0.012987012987012988
chr22:41700449:41702450:+:MEI1;XM_011529942.4;mRNA:gini	0.012987012987012988
chr12:69737241:69739242:+:RAB3IP;XM_047428268.1;mRNA:gini	0.012987012987012988
chr15:69220918:69222919:+:GLCE;XM_017022073.2;mRNA:gini	0.012987012987012988
chr5:115815658:115817659:-:CDO1,CDO1,CDO1,CDO1,CDO1,CDO1;NM_001323565.2,NM_001323566.2,NM_001323567.2,NM_001801.3,XM_047416628.1,XM_047416629.1;mRNA,mRNA,mRNA,mRNA,mRNA,mRNA:gini	0.012987012987012988
chr1:110870209:110872210:+:CD53,CD53,CD53,CD53;NM_001040033.2,XM_047435013.1,XM_047435014.1,XM_047435015.1;mRNA,mRNA,mRNA,mRNA:gini	0.012987012987012988
chr1:223363175:223365176:-:SUSD4,SUSD4,SUSD4,SUSD4,SUSD4,SUSD4,SUSD4,SUSD4,SUSD4;NM_001037175.3,NM_017982.4,XM_005273169.2,XM_017001583.2,XM_017001584.2,XM_017001585.2,XM_017001587.2,XM_017001589.2,XM_047423719.1;mRNA,mRNA,mRNA,mRNA,mRNA,mRNA,mRNA,mRNA,mRNA:gini	0.012987012987012988
chr3:51275311:51277312:+:DOCK3,DOCK3,DOCK3;XM_011533443.3,XM_011533444.3,XM_011533445.3;mRNA,mRNA,mRNA:gini	0.012987012987012988
chr17:8309240:8311241:+:ARHGEF15,ARHGEF15,ARHGEF15,ARHGEF15;NM_173728.4,XM_011523734.3,XM_011523736.3,XM_047435631.1;mRNA,mRNA,mRNA,mRNA:gini	0.012987012987012988
chr17:7629134:7631135:+:SHBG,SHBG,SHBG,SHBG,SHBG;NM_001040.5,NM_001146279.3,NM_001146280.3,NM_001146281.3,NM_001289116.2;mRNA,mRNA,mRNA,mRNA,mRNA:gini	0.012987012987012988
chr17:9568936:9570937:-:STX8;XM_011524079.2;mRNA:gini	0.012987012987012988
chr2:45977072:45979073:+:PRKCE;XM_011532982.3;mRNA:gini	0.012987012987012988
chr19:43667321:43669322:-:PLAUR,PLAUR,PLAUR,PLAUR;XM_017026872.3,XM_047438929.1,XM_047438930.1,XM_047438931.1;mRNA,mRNA,mRNA,mRNA:gini	0.012987012987012988
chr16:47460330:47462331:+:PHKB,PHKB;NM_000293.3,NM_001031835.3;mRNA,mRNA:gini	0.012987012987012988
chr11:117876429:117878430:-:FXYD6;NM_001164831.3;mRNA:gini	0.012987012987012988
chr6:34885030:34887031:-:TAF11;XM_047419270.1;mRNA:gini	0.012987012987012988
chr2:218381982:218383983:+:SLC11A1;XM_017004766.3;mRNA:gini	0.012987012987012988
chr6:144179687:144181688:+:STX11;XM_011536217.3;mRNA:gini	0.012987012987012988
chr16:11560165:11562166:-:LITAF;XM_006720983.5;mRNA:gini	0.012987012987012988
chr16:23523358:23525359:-:GGA2;XM_047433801.1;mRNA:gini	0.012987012987012988
chr19:45714277:45716278:-:FBXO46;NM_001329632.1;mRNA:gini	0.012987012987012988
chr14:103457768:103459769:+:MARK3;XM_047431395.1;mRNA:gini	0.012987012987012988
chr1:52198316:52200317:+:ZFYVE9;XM_011542437.3;mRNA:gini	0.012987012987012988
chr5:38556466:38558467:-:LIFR,LIFR;NM_001364297.2,NM_001364298.2;mRNA,mRNA:gini	0.012987012987012988
chr1:1212057:1214058:-:TNFRSF4;XM_011542077.3;mRNA:gini	0.012987012987012988
chr1:209767564:209769565:+:TRAF3IP3,TRAF3IP3;NM_001287754.2,XM_005273279.6;mRNA,mRNA:gini	0.012987012987012988
chr17:44843862:44845863:+:HIGD1B;XM_017024743.2;mRNA:gini	0.012987012987012988
chr5:55858519:55860520:+:IL31RA;XM_047416700.1;mRNA:gini	0.012987012987012988
chr6:111756586:111758587:-:FYN,FYN,FYN;XM_047418565.1,XM_047418567.1,XM_047418571.1;mRNA,mRNA,mRNA:gini	0.012987012987012988
chr4:103718984:103720985:-:TACR3;NM_001059.3;mRNA:gini	0.012987012987012988
chr7:23469490:23471491:-:IGF2BP3,IGF2BP3;NM_006547.3,XM_011515089.3;mRNA,mRNA:gini	0.012987012987012988
chr1:9628912:9630913:+:PIK3CD;XM_047422553.1;mRNA:gini	0.012987012987012988
chr1:42163744:42165745:-:GUCA2A;NM_033553.3;mRNA:gini	0.012987012987012988
chr22:45163678:45165679:+:NUP50;XM_011529833.2;mRNA:gini	0.012987012987012988
chr10:125150833:125152834:-:CTBP2,CTBP2;XM_047424666.1,XM_047424670.1;mRNA,mRNA:gini	0.012987012987012988
chr19:33063887:33065888:-:RHPN2;NM_033103.5;mRNA:gini	0.012987012987012988
chr9:87497581:87499582:+:DAPK1;NM_001288729.2;mRNA:gini	0.012987012987012988
chr11:61587386:61589387:-:SYT7,SYT7,SYT7,SYT7,SYT7,SYT7,SYT7,SYT7,SYT7;XM_011545335.3,XM_011545336.3,XM_011545337.3,XM_011545338.3,XM_011545339.3,XM_011545340.3,XM_011545341.3,XM_011545342.3,XM_011545343.3;mRNA,mRNA,mRNA,mRNA,mRNA,mRNA,mRNA,mRNA,mRNA:gini	0.012987012987012988
chr10:114657274:114659275:-:ABLIM1;NM_002313.7;mRNA:gini	0.012987012987012988
chr7:134659664:134661665:+:BPGM;XM_011516527.3;mRNA:gini	0.012987012987012988
chr11:35398593:35400594:-:SLC1A2;XM_047427437.1;mRNA:gini	0.012987012987012988
chr12:21394504:21396505:-:SLCO1A2,SLCO1A2;NM_001386937.1,NM_134431.5;mRNA,mRNA:gini	0.012987012987012988
chr1:9628972:9630973:+:PIK3CD,PIK3CD,PIK3CD;XM_047422551.1,XM_047422555.1,XM_047422561.1;mRNA,mRNA,mRNA:gini	0.012987012987012988
chr2:108654033:108656034:+:LIMS1,LIMS1,LIMS1;NM_001193485.3,NM_001371494.1,NM_001371499.1;mRNA,mRNA,mRNA:gini	0.012987012987012988
chr11:2928419:2930420:-:PHLDA2;NM_003311.4;mRNA:gini	0.012987012987012988
chr5:88825059:88827060:-:MEF2C,MEF2C,MEF2C,MEF2C,MEF2C;NM_001364350.2,XM_047417183.1,XM_047417187.1,XM_047417189.1,XM_047417197.1;mRNA,mRNA,mRNA,mRNA,mRNA:gini	0.012987012987012988
chr7:36984077:36986078:-:ELMO1;NM_001039459.3;mRNA:gini	0.012987012987012988
chr3:55480347:55482348:-:WNT5A;XM_011534089.2;mRNA:gini	0.012987012987012988
chr22:21951847:21953848:-:PPM1F,PPM1F;NM_014634.4,XM_011530556.2;mRNA,mRNA:gini	0.012987012987012988
chr12:56010402:56012403:+:IKZF4;XM_047429342.1;mRNA:gini	0.012987012987012988
chr22:45163670:45165671:+:NUP50,NUP50;NM_153645.2,XM_024452146.2;mRNA,mRNA:gini	0.012987012987012988
chr22:21015071:21017072:+:P2RX6;XM_047441589.1;mRNA:gini	0.012987012987012988
chr12:122835118:122837119:+:HIP1R;XM_047429855.1;mRNA:gini	0.012987012987012988
chr6:41285681:41287682:-:TREM1,TREM1,TREM1,TREM1,TREM1;NM_001242589.3,NM_001242590.3,NM_018643.5,XM_011514696.3,XM_011514697.1;mRNA,mRNA,mRNA,mRNA,mRNA:gini	0.012987012987012988
chr11:105608979:105610980:+:GRIA4;XM_047426831.1;mRNA:gini	0.012987012987012988
chr20:37693029:37695030:+:CTNNBL1,CTNNBL1,CTNNBL1;NM_001281495.2,NM_030877.5,XM_024451947.2;mRNA,mRNA,mRNA:gini	0.012987012987012988
chr22:20015822:20017823:-:ARVCF,ARVCF,ARVCF,ARVCF,ARVCF,ARVCF,ARVCF,ARVCF,ARVCF,ARVCF,ARVCF,ARVCF,ARVCF;NM_001670.3,XM_005261242.4,XM_005261244.5,XM_006724243.4,XM_006724245.4,XM_011530179.4,XM_011530180.2,XM_011530181.2,XM_047441367.1,XM_047441368.1,XM_047441369.1,XM_047441370.1,XM_047441371.1;mRNA,mRNA,mRNA,mRNA,mRNA,mRNA,mRNA,mRNA,mRNA,mRNA,mRNA,mRNA,mRNA:gini	0.012987012987012988
chr3:136861207:136863208:+:NCK1,NCK1,NCK1;NM_001291999.2,NM_006153.6,XM_047448189.1;mRNA,mRNA,mRNA:gini	0.012987012987012988
chr13:36998339:37000340:-:ALG5;NM_013338.5;mRNA:gini	0.012987012987012988
chr3:122244164:122246165:+:CASR;XM_017007324.2;mRNA:gini	0.012987012987012988
chr19:51416641:51418642:-:SIGLEC10,SIGLEC10,SIGLEC10,SIGLEC10,SIGLEC10,SIGLEC10,SIGLEC10,SIGLEC10,SIGLEC10,SIGLEC10,SIGLEC10,SIGLEC10,SIGLEC10,SIGLEC10,SIGLEC10;NM_001171156.2,NM_001171157.2,NM_001171158.2,NM_001171159.2,NM_001171161.2,NM_001322105.2,NM_033130.5,XM_005259366.6,XM_005259367.5,XM_047439600.1,XM_047439601.1,XM_047439602.1,XM_047439603.1,XM_047439604.1,XM_047439605.1;mRNA,mRNA,mRNA,m…	0.012987012987012988
chr3:15272378:15274379:-:SH3BP5;XM_047449244.1;mRNA:gini	0.012987012987012988
chr6:108588665:108590666:+:FOXO3;XM_011535628.4;mRNA:gini	0.012987012987012988
chr17:62965234:62967235:+:TANC2,TANC2,TANC2,TANC2,TANC2,TANC2,TANC2,TANC2,TANC2,TANC2,TANC2,TANC2,TANC2,TANC2,TANC2,TANC2;NM_001394998.1,NM_025185.4,XM_006721807.4,XM_006721810.4,XM_006721811.5,XM_011524597.3,XM_011524598.3,XM_011524600.3,XM_011524601.3,XM_011524602.3,XM_047435731.1,XM_047435732.1,XM_047435733.1,XM_047435734.1,XM_047435736.1,XM_047435738.1;mRNA,mRNA,mRNA,mRNA,mRNA,mRNA,mRNA,mRNA,…	0.012987012987012988
chr10:8044332:8046333:+:GATA3,GATA3;XM_005252443.6,XM_047425045.1;mRNA,mRNA:gini	0.012987012987012988
chr2:102310562:102312563:+:IL1RL1,IL1RL1,IL1RL1;NM_001282408.2,NM_016232.5,XM_011512151.2;mRNA,mRNA,mRNA:gini	0.012987012987012988
chr1:145718498:145720499:+:CD160,CD160,CD160;NM_007053.4,XM_005272929.4,XM_011509104.3;mRNA,mRNA,mRNA:gini	0.012987012987012988
chr11:66001763:66003764:+:BANF1;XM_017018515.3;mRNA:gini	0.012987012987012988
chr22:46149787:46151788:+:PPARA,PPARA,PPARA,PPARA;NM_001362873.3,NM_001393943.1,NM_001393944.1,NM_001393945.1;mRNA,mRNA,mRNA,mRNA:gini	0.012987012987012988
chr6:43052850:43054851:-:CUL7,CUL7,CUL7,CUL7,CUL7,CUL7,CUL7,CUL7,CUL7,CUL7,CUL7,CUL7;NM_001168370.2,NM_001374872.1,NM_001374873.1,NM_001374874.1,NM_014780.5,XM_005249503.4,XM_011515019.3,XM_011515020.3,XM_017011533.2,XM_017011534.2,XM_017011535.2,XM_047419600.1;mRNA,mRNA,mRNA,mRNA,mRNA,mRNA,mRNA,mRNA,mRNA,mRNA,mRNA,mRNA:gini	0.012987012987012988
chr19:10118898:10120899:-:EIF3G;NM_003755.5;mRNA:gini	0.012987012987012988
chr17:59892120:59894121:+:RPS6KB1,RPS6KB1,RPS6KB1,RPS6KB1,RPS6KB1,RPS6KB1,RPS6KB1,RPS6KB1,RPS6KB1,RPS6KB1,RPS6KB1,RPS6KB1,RPS6KB1,RPS6KB1,RPS6KB1,RPS6KB1,RPS6KB1;NM_001272042.2,NM_001272043.2,NM_001272044.2,NM_001272060.2,NM_001369669.1,NM_001369670.1,NM_001369671.1,NM_001369672.1,NM_001369673.1,NM_001369674.1,NM_001369675.1,NM_001369676.1,NM_001369677.1,NM_001369678.1,NM_001369679.1,NM_003161.4,…	0.012987012987012988
chr5:179268465:179270466:-:ADAMTS2;XM_047417896.1;mRNA:gini	0.012987012987012988
chr9:6214148:6216149:+:IL33,IL33,IL33,IL33,IL33,IL33,IL33,IL33;NM_001314044.2,NM_001314047.2,XM_017015285.2,XM_047424060.1,XM_047424061.1,XM_047424062.1,XM_047424063.1,XM_047424064.1;mRNA,mRNA,mRNA,mRNA,mRNA,mRNA,mRNA,mRNA:gini	0.012987012987012988
chr9:91817354:91819355:-:ROR2;XM_006717121.4;mRNA:gini	0.012987012987012988
