# Supplementary material for: Cell-free DNA fragmentomics for preeclampsia risk assessment
Source: Nat Commun. 2026 May 2;17:5957. doi: 10.1038/s41467-026-72682-4 (PMC13342102; doi:10.1038/s41467-026-72682-4)
Supplement: Supplementary file 19 — Supplementary Data 16 [file 41467_2026_72682_MOESM19_ESM.xlsx]

## Sheet: Supplementary Data 16
Supplementary Data 16. The performance of random forest models based on cfDNA fragmentomics in predicting early-onset PE
The number of cfDNA fragmentomics	cfDNA fragmentomics	dataset	AUC	AUC(95%CI)	Sensitivity	Sensitivity(95%CI)	Specificity	Specificity(95%CI)	Accuracy	Accuracy(95%CI)	PPV	PPV(95%CI)	NPV	NPV(95%CI)
cfDNA (1)	tss coverage	training set	88.084	(87.909,88.259)	0.695	(0.691,0.700)	0.9	(0.900,0.901)	0.844	(0.843,0.845)	0.723	(0.721,0.726)	0.886	(0.884,0.888)
cfDNA (1)	tss coverage	validation set	84.905	(84.557,85.253)	0.728	(0.721,0.735)	0.9	(0.900,0.901)	0.862	(0.861,0.864)	0.661	(0.657,0.665)	0.923	(0.920,0.925)
cfDNA (1)	tss coverage	test set1	73.284	(72.931,73.637)	0.36	(0.353,0.366)	0.9	(0.900,0.901)	0.843	(0.842,0.844)	0.292	(0.287,0.297)	0.923	(0.922,0.924)
cfDNA (1)	tss coverage	test set2	76.909	(76.599,77.219)	0.581	(0.575,0.588)	0.9	(0.900,0.901)	0.828	(0.827,0.830)	0.621	(0.617,0.625)	0.881	(0.879,0.883)
cfDNA (1)	tss score	training set	96.864	(96.768,96.961)	0.927	(0.925,0.929)	0.9	(0.900,0.901)	0.908	(0.907,0.908)	0.779	(0.777,0.781)	0.97	(0.969,0.971)
cfDNA (1)	tss score	validation set	72.15	(71.787,72.514)	0.347	(0.341,0.354)	0.9	(0.900,0.901)	0.781	(0.779,0.783)	0.476	(0.470,0.483)	0.834	(0.832,0.837)
cfDNA (1)	tss score	test set1	73.864	(73.476,74.251)	0.464	(0.457,0.471)	0.9	(0.900,0.901)	0.855	(0.854,0.856)	0.343	(0.339,0.348)	0.935	(0.934,0.936)
cfDNA (1)	tss score	test set2	68.215	(67.902,68.527)	0.251	(0.246,0.256)	0.9	(0.900,0.901)	0.754	(0.753,0.756)	0.409	(0.403,0.415)	0.806	(0.804,0.808)
cfDNA (1)	gini	training set	97.304	(97.239,97.369)	0.91	(0.907,0.913)	0.9	(0.900,0.901)	0.903	(0.902,0.904)	0.775	(0.773,0.777)	0.964	(0.962,0.965)
cfDNA (1)	gini	validation set	73.037	(72.630,73.443)	0.365	(0.358,0.372)	0.9	(0.899,0.901)	0.784	(0.782,0.787)	0.486	(0.480,0.493)	0.838	(0.835,0.840)
cfDNA (1)	gini	test set1	74.974	(74.666,75.281)	0.354	(0.347,0.362)	0.9	(0.900,0.901)	0.843	(0.842,0.844)	0.286	(0.281,0.291)	0.923	(0.922,0.924)
cfDNA (1)	gini	test set2	76.043	(75.749,76.337)	0.405	(0.399,0.411)	0.9	(0.900,0.901)	0.789	(0.788,0.791)	0.531	(0.526,0.536)	0.84	(0.838,0.842)
cfDNA (2)	tss coverage+tss score	training set	97.766	(97.694,97.838)	0.952	(0.950,0.954)	0.9	(0.900,0.901)	0.915	(0.914,0.915)	0.784	(0.782,0.785)	0.98	(0.979,0.981)
cfDNA (2)	tss coverage+tss score	validation set	85.996	(85.722,86.271)	0.603	(0.596,0.610)	0.9	(0.900,0.901)	0.836	(0.834,0.837)	0.617	(0.612,0.621)	0.891	(0.889,0.893)
cfDNA (2)	tss coverage+tss score	test set1	77.11	(76.751,77.469)	0.568	(0.561,0.575)	0.9	(0.900,0.901)	0.866	(0.865,0.867)	0.393	(0.388,0.397)	0.947	(0.946,0.948)
cfDNA (2)	tss coverage+tss score	test set2	78.1	(77.807,78.392)	0.485	(0.479,0.491)	0.9	(0.900,0.901)	0.806	(0.805,0.808)	0.578	(0.574,0.583)	0.857	(0.855,0.859)
cfDNA (2)	tss coverage+gini	training set	97.064	(96.994,97.133)	0.875	(0.872,0.878)	0.9	(0.900,0.901)	0.893	(0.892,0.894)	0.769	(0.767,0.771)	0.949	(0.948,0.951)
cfDNA (2)	tss coverage+gini	validation set	84.191	(83.854,84.528)	0.685	(0.675,0.695)	0.9	(0.900,0.901)	0.854	(0.852,0.856)	0.637	(0.631,0.642)	0.914	(0.911,0.917)
cfDNA (2)	tss coverage+gini	test set1	81.287	(81.039,81.536)	0.439	(0.431,0.446)	0.9	(0.900,0.900)	0.853	(0.852,0.853)	0.328	(0.323,0.333)	0.933	(0.932,0.934)
cfDNA (2)	tss coverage+gini	test set2	82.77	(82.520,83.020)	0.551	(0.545,0.557)	0.9	(0.900,0.901)	0.822	(0.820,0.823)	0.609	(0.605,0.613)	0.874	(0.872,0.876)
cfDNA (2)	tss score+gini	training set	97.043	(96.977,97.108)	0.918	(0.915,0.921)	0.9	(0.900,0.901)	0.905	(0.905,0.906)	0.777	(0.775,0.779)	0.967	(0.965,0.968)
cfDNA (2)	tss score+gini	validation set	79.021	(78.673,79.370)	0.548	(0.540,0.556)	0.9	(0.900,0.901)	0.824	(0.822,0.826)	0.588	(0.582,0.593)	0.879	(0.877,0.882)
cfDNA (2)	tss score+gini	test set1	82.78	(82.527,83.033)	0.436	(0.429,0.443)	0.9	(0.900,0.901)	0.852	(0.851,0.853)	0.33	(0.326,0.335)	0.932	(0.931,0.933)
cfDNA (2)	tss score+gini	test set2	75.542	(75.274,75.811)	0.336	(0.330,0.341)	0.9	(0.900,0.901)	0.773	(0.772,0.775)	0.484	(0.479,0.489)	0.824	(0.822,0.826)
cfDNA (3)	tss coverage+tss score+gini	training set	98.883	(98.850,98.916)	0.967	(0.965,0.969)	0.9	(0.900,0.901)	0.919	(0.918,0.919)	0.785	(0.783,0.787)	0.986	(0.986,0.987)
cfDNA (3)	tss coverage+tss score+gini	validation set	87.201	(86.928,87.474)	0.735	(0.728,0.741)	0.9	(0.900,0.901)	0.865	(0.863,0.866)	0.66	(0.655,0.664)	0.926	(0.924,0.928)
cfDNA (3)	tss coverage+tss score+gini	test set1	86.794	(86.585,87.003)	0.6	(0.593,0.608)	0.9	(0.900,0.901)	0.869	(0.868,0.870)	0.405	(0.401,0.410)	0.951	(0.950,0.952)
cfDNA (3)	tss coverage+tss score+gini	test set2	85.278	(85.057,85.500)	0.603	(0.597,0.610)	0.9	(0.900,0.901)	0.834	(0.832,0.835)	0.629	(0.624,0.633)	0.887	(0.885,0.889)
