# Supplementary material for: Cell-free DNA fragmentomics for preeclampsia risk assessment
Source: Nat Commun. 2026 May 2;17:5957. doi: 10.1038/s41467-026-72682-4 (PMC13342102; doi:10.1038/s41467-026-72682-4)
Supplement: Supplementary file 20 — Supplementary Data 17 [file 41467_2026_72682_MOESM20_ESM.xlsx]

## Sheet: Supplementary Data 17
Supplementary Data 17. The performance of random forest models based on cfDNA fragmentomics in predicting late-onset PE
The number of cfDNA fragmentomics	cfDNA fragmentomics	dataset	AUC	AUC(95%CI)	Sensitivity	Sensitivity(95%CI)	Specificity	Specificity(95%CI)	Accuracy	Accuracy(95%CI)	PPV	PPV(95%CI)	NPV	NPV(95%CI)
cfDNA (1)	tss coverage	training set	82.295	(82.105,82.484)	0.574	(0.570,0.578)	0.9	(0.900,0.901)	0.781	(0.779,0.782)	0.766	(0.764,0.768)	0.785	(0.783,0.788)
cfDNA (1)	tss coverage	validation set	71.615	(71.350,71.879)	0.338	(0.332,0.344)	0.9	(0.900,0.901)	0.668	(0.665,0.671)	0.693	(0.688,0.697)	0.661	(0.657,0.664)
cfDNA (1)	tss coverage	test set1	66.646	(66.451,66.841)	0.276	(0.273,0.279)	0.9	(0.900,0.900)	0.646	(0.645,0.648)	0.649	(0.646,0.652)	0.645	(0.643,0.647)
cfDNA (1)	tss coverage	test set2	71.346	(71.127,71.564)	0.323	(0.319,0.328)	0.9	(0.900,0.900)	0.656	(0.653,0.658)	0.695	(0.692,0.699)	0.645	(0.642,0.647)
cfDNA (1)	tss score	training set	94.501	(94.417,94.585)	0.823	(0.819,0.827)	0.9	(0.900,0.901)	0.872	(0.871,0.874)	0.823	(0.821,0.824)	0.9	(0.898,0.902)
cfDNA (1)	tss score	validation set	73.024	(72.758,73.291)	0.347	(0.341,0.354)	0.9	(0.899,0.900)	0.672	(0.669,0.675)	0.692	(0.687,0.697)	0.664	(0.661,0.667)
cfDNA (1)	tss score	test set1	63.917	(63.724,64.111)	0.241	(0.238,0.243)	0.9	(0.900,0.901)	0.632	(0.630,0.633)	0.619	(0.616,0.622)	0.633	(0.632,0.635)
cfDNA (1)	tss score	test set2	44.043	(43.798,44.288)	0.077	(0.075,0.080)	0.9	(0.900,0.900)	0.552	(0.550,0.554)	0.342	(0.335,0.349)	0.571	(0.569,0.573)
cfDNA (1)	gini	training set	88.238	(88.087,88.388)	0.702	(0.699,0.706)	0.9	(0.900,0.901)	0.828	(0.827,0.829)	0.8	(0.799,0.802)	0.841	(0.839,0.842)
cfDNA (1)	gini	validation set	69.486	(69.203,69.768)	0.354	(0.349,0.360)	0.9	(0.900,0.901)	0.674	(0.672,0.677)	0.706	(0.702,0.710)	0.665	(0.662,0.668)
cfDNA (1)	gini	test set1	69.305	(69.126,69.483)	0.329	(0.326,0.332)	0.9	(0.900,0.901)	0.668	(0.667,0.670)	0.689	(0.687,0.692)	0.663	(0.661,0.665)
cfDNA (1)	gini	test set2	72.437	(72.219,72.656)	0.362	(0.357,0.368)	0.9	(0.900,0.901)	0.673	(0.670,0.675)	0.715	(0.710,0.719)	0.659	(0.657,0.662)
cfDNA (2)	tss coverage+tss score	training set	97.262	(97.205,97.318)	0.944	(0.942,0.947)	0.9	(0.900,0.901)	0.916	(0.916,0.917)	0.844	(0.843,0.845)	0.966	(0.965,0.968)
cfDNA (2)	tss coverage+tss score	validation set	75.849	(75.604,76.094)	0.384	(0.378,0.390)	0.9	(0.900,0.901)	0.688	(0.685,0.690)	0.719	(0.715,0.723)	0.677	(0.674,0.680)
cfDNA (2)	tss coverage+tss score	test set1	69.183	(68.998,69.368)	0.351	(0.349,0.354)	0.9	(0.900,0.900)	0.677	(0.675,0.678)	0.704	(0.701,0.706)	0.67	(0.668,0.671)
cfDNA (2)	tss coverage+tss score	test set2	62.015	(61.775,62.256)	0.25	(0.245,0.255)	0.9	(0.900,0.901)	0.625	(0.623,0.628)	0.631	(0.625,0.636)	0.622	(0.619,0.624)
cfDNA (2)	tss coverage+gini	training set	95.567	(95.467,95.668)	0.908	(0.906,0.911)	0.9	(0.900,0.901)	0.903	(0.902,0.904)	0.838	(0.837,0.839)	0.945	(0.943,0.946)
cfDNA (2)	tss coverage+gini	validation set	81.443	(81.226,81.661)	0.525	(0.520,0.531)	0.9	(0.900,0.901)	0.746	(0.744,0.748)	0.781	(0.779,0.784)	0.732	(0.729,0.735)
cfDNA (2)	tss coverage+gini	test set1	77.095	(76.932,77.257)	0.492	(0.489,0.495)	0.9	(0.900,0.900)	0.734	(0.733,0.736)	0.769	(0.768,0.771)	0.721	(0.720,0.723)
cfDNA (2)	tss coverage+gini	test set2	81.216	(81.037,81.396)	0.471	(0.466,0.477)	0.9	(0.900,0.901)	0.718	(0.716,0.721)	0.771	(0.768,0.773)	0.7	(0.697,0.703)
cfDNA (2)	tss score+gini	training set	94.417	(94.322,94.511)	0.876	(0.873,0.878)	0.9	(0.900,0.901)	0.891	(0.890,0.892)	0.834	(0.833,0.835)	0.926	(0.925,0.928)
cfDNA (2)	tss score+gini	validation set	74.068	(73.789,74.347)	0.469	(0.464,0.475)	0.9	(0.900,0.901)	0.721	(0.719,0.724)	0.762	(0.758,0.765)	0.707	(0.703,0.710)
cfDNA (2)	tss score+gini	test set1	73.22	(73.047,73.393)	0.428	(0.424,0.431)	0.9	(0.900,0.901)	0.708	(0.706,0.709)	0.744	(0.742,0.746)	0.696	(0.694,0.698)
cfDNA (2)	tss score+gini	test set2	66.968	(66.736,67.199)	0.282	(0.275,0.289)	0.9	(0.900,0.901)	0.639	(0.635,0.642)	0.651	(0.645,0.658)	0.632	(0.629,0.635)
cfDNA (3)	tss coverage+tss score+gini	training set	97.877	(97.827,97.927)	0.944	(0.942,0.946)	0.9	(0.900,0.900)	0.916	(0.915,0.917)	0.843	(0.842,0.844)	0.966	(0.965,0.967)
cfDNA (3)	tss coverage+tss score+gini	validation set	78.34	(78.093,78.588)	0.498	(0.492,0.505)	0.9	(0.900,0.900)	0.734	(0.731,0.737)	0.77	(0.767,0.773)	0.72	(0.717,0.724)
cfDNA (3)	tss coverage+tss score+gini	test set1	74.57	(74.394,74.747)	0.476	(0.473,0.478)	0.9	(0.900,0.901)	0.727	(0.726,0.729)	0.764	(0.763,0.766)	0.715	(0.713,0.716)
cfDNA (3)	tss coverage+tss score+gini	test set2	74.057	(73.839,74.275)	0.391	(0.387,0.395)	0.9	(0.900,0.901)	0.685	(0.683,0.687)	0.737	(0.734,0.740)	0.669	(0.666,0.671)
