# Supplementary material for: Cell-free DNA fragmentomics for preeclampsia risk assessment
Source: Nat Commun. 2026 May 2;17:5957. doi: 10.1038/s41467-026-72682-4 (PMC13342102; doi:10.1038/s41467-026-72682-4)
Supplement: Supplementary file 21 — Supplementary Data 18 [file 41467_2026_72682_MOESM21_ESM.xlsx]

## Sheet: Supplementary Data 18
Supplementary Data 18. The performance of random forest models based on cfDNA fragmentomics in predicting early-onset PE across read depths greater than 10X
The number of cfDNA fragmentomics	cfDNA fragmentomics	dataset	AUC	AUC(95%CI)	Sensitivity	Sensitivity(95%CI)	Specificity	Specificity(95%CI)	Accuracy	Accuracy(95%CI)	PPV	PPV(95%CI)	NPV	NPV(95%CI)
cfDNA (1)	tss coverage	10x	76.055	(75.820,76.290)	0.511	(0.506,0.515)	0.9	(0.900,0.901)	0.84	(0.839,0.841)	0.482	(0.478,0.485)	0.909	(0.908,0.910)
cfDNA (1)	tss coverage	(10, 30x]	81.3	(80.987,81.612)	0.548	(0.540,0.557)	0.9	(0.900,0.901)	0.862	(0.861,0.863)	0.396	(0.390,0.401)	0.942	(0.941,0.943)
cfDNA (1)	tss coverage	>30x	73.604	(73.301,73.908)	0.372	(0.366,0.378)	0.9	(0.900,0.901)	0.785	(0.783,0.787)	0.498	(0.493,0.503)	0.838	(0.836,0.840)
cfDNA (1)	tss score	10x	69.714	(69.484,69.945)	0.313	(0.309,0.316)	0.9	(0.900,0.900)	0.809	(0.808,0.810)	0.362	(0.358,0.365)	0.877	(0.876,0.878)
cfDNA (1)	tss score	(10, 30x]	75.133	(74.771,75.495)	0.331	(0.322,0.339)	0.9	(0.900,0.900)	0.838	(0.837,0.839)	0.277	(0.271,0.283)	0.917	(0.916,0.918)
cfDNA (1)	tss score	>30x	76.808	(76.567,77.049)	0.292	(0.286,0.297)	0.9	(0.900,0.901)	0.767	(0.766,0.769)	0.439	(0.434,0.445)	0.82	(0.818,0.822)
cfDNA (1)	gini	10x	74.666	(74.442,74.889)	0.37	(0.366,0.375)	0.9	(0.900,0.901)	0.818	(0.817,0.819)	0.4	(0.396,0.404)	0.886	(0.885,0.888)
cfDNA (1)	gini	(10, 30x]	77.672	(77.364,77.979)	0.4	(0.393,0.408)	0.9	(0.900,0.900)	0.845	(0.844,0.846)	0.321	(0.316,0.326)	0.924	(0.923,0.926)
cfDNA (1)	gini	>30x	77.153	(76.875,77.431)	0.527	(0.522,0.533)	0.9	(0.900,0.901)	0.819	(0.818,0.821)	0.588	(0.584,0.592)	0.873	(0.871,0.875)
cfDNA (2)	tss coverage+tss score	10x	77.209	(76.987,77.431)	0.502	(0.498,0.507)	0.9	(0.900,0.900)	0.838	(0.838,0.839)	0.477	(0.474,0.480)	0.908	(0.907,0.909)
cfDNA (2)	tss coverage+tss score	(10, 30x]	80.163	(79.845,80.482)	0.445	(0.438,0.453)	0.9	(0.900,0.901)	0.85	(0.849,0.851)	0.349	(0.344,0.354)	0.929	(0.927,0.930)
cfDNA (2)	tss coverage+tss score	>30x	79.609	(79.364,79.854)	0.432	(0.425,0.438)	0.9	(0.900,0.901)	0.799	(0.798,0.801)	0.534	(0.530,0.539)	0.852	(0.850,0.854)
cfDNA (2)	tss coverage+gini	10x	82.146	(81.965,82.326)	0.49	(0.485,0.495)	0.9	(0.900,0.900)	0.837	(0.836,0.838)	0.469	(0.466,0.473)	0.906	(0.905,0.907)
cfDNA (2)	tss coverage+gini	(10, 30x]	88.291	(88.095,88.487)	0.665	(0.657,0.672)	0.9	(0.900,0.900)	0.875	(0.874,0.875)	0.441	(0.437,0.446)	0.956	(0.955,0.958)
cfDNA (2)	tss coverage+gini	>30x	81.043	(80.797,81.290)	0.466	(0.459,0.473)	0.9	(0.900,0.901)	0.806	(0.805,0.808)	0.552	(0.547,0.557)	0.86	(0.858,0.862)
cfDNA (2)	tss score+gini	10x	77.45	(77.261,77.639)	0.36	(0.355,0.364)	0.9	(0.900,0.901)	0.816	(0.815,0.817)	0.396	(0.392,0.399)	0.884	(0.883,0.885)
cfDNA (2)	tss score+gini	(10, 30x]	83.747	(83.498,83.995)	0.511	(0.505,0.518)	0.9	(0.900,0.901)	0.858	(0.857,0.859)	0.381	(0.377,0.386)	0.937	(0.936,0.938)
cfDNA (2)	tss score+gini	>30x	81.011	(80.790,81.231)	0.396	(0.390,0.401)	0.9	(0.900,0.900)	0.79	(0.789,0.792)	0.514	(0.509,0.518)	0.843	(0.841,0.845)
cfDNA (3)	tss coverage+tss score+gini	10x	85.314	(85.158,85.470)	0.576	(0.571,0.581)	0.9	(0.900,0.901)	0.85	(0.849,0.851)	0.513	(0.510,0.516)	0.92	(0.919,0.921)
cfDNA (3)	tss coverage+tss score+gini	(10, 30x]	88.878	(88.696,89.059)	0.604	(0.596,0.611)	0.9	(0.900,0.901)	0.868	(0.867,0.869)	0.418	(0.414,0.423)	0.949	(0.948,0.950)
cfDNA (3)	tss coverage+tss score+gini	>30x	86.978	(86.785,87.171)	0.588	(0.582,0.594)	0.9	(0.900,0.901)	0.832	(0.831,0.833)	0.616	(0.612,0.620)	0.887	(0.885,0.889)
