# Supplementary material for: Cell-free DNA fragmentomics for preeclampsia risk assessment
Source: Nat Commun. 2026 May 2;17:5957. doi: 10.1038/s41467-026-72682-4 (PMC13342102; doi:10.1038/s41467-026-72682-4)
Supplement: Supplementary file 22 — Supplementary Data 19 [file 41467_2026_72682_MOESM22_ESM.xlsx]

## Sheet: Supplementary Data 19
Supplementary Data 19. The performance of random forest models based on cfDNA fragmentomics in predicting late-onset PE across read depths greater than 10X
The number of cfDNA fragmentomics	cfDNA fragmentomics	dataset	AUC	AUC(95%CI)	Sensitivity	Sensitivity(95%CI)	Specificity	Specificity(95%CI)	Accuracy	Accuracy(95%CI)	PPV	PPV(95%CI)	NPV	NPV(95%CI)
cfDNA (1)	tss coverage	10x	68.455	(68.312,68.597)	0.293	(0.291,0.295)	0.9	(0.900,0.900)	0.649	(0.648,0.651)	0.671	(0.669,0.673)	0.644	(0.643,0.646)
cfDNA (1)	tss coverage	(10, 30x]	72.673	(72.475,72.872)	0.387	(0.383,0.391)	0.9	(0.900,0.901)	0.721	(0.720,0.723)	0.671	(0.668,0.674)	0.733	(0.731,0.735)
cfDNA (1)	tss coverage	>30x	68.005	(67.794,68.216)	0.361	(0.357,0.366)	0.9	(0.900,0.901)	0.636	(0.633,0.638)	0.771	(0.769,0.774)	0.595	(0.592,0.597)
cfDNA (1)	tss score	10x	55.802	(55.641,55.962)	0.169	(0.168,0.171)	0.9	(0.900,0.900)	0.599	(0.598,0.601)	0.539	(0.536,0.542)	0.608	(0.607,0.609)
cfDNA (1)	tss score	(10, 30x]	55.036	(54.811,55.262)	0.233	(0.230,0.236)	0.9	(0.900,0.901)	0.668	(0.666,0.669)	0.548	(0.544,0.552)	0.687	(0.685,0.689)
cfDNA (1)	tss score	>30x	61.072	(60.843,61.300)	0.294	(0.291,0.297)	0.9	(0.900,0.900)	0.601	(0.599,0.603)	0.737	(0.734,0.739)	0.567	(0.565,0.569)
cfDNA (1)	gini	10x	70.695	(70.555,70.836)	0.34	(0.337,0.342)	0.9	(0.900,0.900)	0.669	(0.667,0.670)	0.702	(0.700,0.704)	0.66	(0.659,0.662)
cfDNA (1)	gini	(10, 30x]	68.784	(68.585,68.983)	0.328	(0.322,0.333)	0.9	(0.900,0.900)	0.701	(0.699,0.704)	0.622	(0.617,0.627)	0.717	(0.714,0.719)
cfDNA (1)	gini	>30x	71.881	(71.681,72.082)	0.35	(0.345,0.355)	0.9	(0.900,0.900)	0.628	(0.626,0.631)	0.765	(0.762,0.768)	0.588	(0.586,0.591)
cfDNA (2)	tss coverage+tss score	10x	66.204	(66.056,66.352)	0.302	(0.300,0.304)	0.9	(0.900,0.900)	0.654	(0.652,0.655)	0.677	(0.675,0.679)	0.648	(0.646,0.649)
cfDNA (2)	tss coverage+tss score	(10, 30x]	66.731	(66.524,66.939)	0.382	(0.379,0.385)	0.9	(0.900,0.901)	0.72	(0.719,0.722)	0.667	(0.665,0.670)	0.732	(0.731,0.734)
cfDNA (2)	tss coverage+tss score	>30x	70.403	(70.197,70.608)	0.34	(0.336,0.344)	0.9	(0.900,0.901)	0.625	(0.623,0.627)	0.761	(0.758,0.764)	0.586	(0.584,0.589)
cfDNA (2)	tss coverage+gini	10x	78.897	(78.772,79.023)	0.489	(0.486,0.492)	0.9	(0.900,0.900)	0.73	(0.729,0.731)	0.774	(0.772,0.775)	0.714	(0.713,0.716)
cfDNA (2)	tss coverage+gini	(10, 30x]	79.098	(78.917,79.278)	0.5	(0.497,0.504)	0.9	(0.900,0.900)	0.761	(0.759,0.762)	0.725	(0.723,0.727)	0.771	(0.769,0.773)
cfDNA (2)	tss coverage+gini	>30x	78.58	(78.402,78.758)	0.461	(0.457,0.465)	0.9	(0.900,0.900)	0.684	(0.681,0.686)	0.814	(0.812,0.816)	0.633	(0.630,0.635)
cfDNA (2)	tss score+gini	10x	70.632	(70.489,70.774)	0.362	(0.358,0.365)	0.9	(0.900,0.901)	0.677	(0.676,0.679)	0.716	(0.714,0.718)	0.667	(0.665,0.668)
cfDNA (2)	tss score+gini	(10, 30x]	70.607	(70.413,70.800)	0.34	(0.336,0.344)	0.9	(0.900,0.901)	0.705	(0.703,0.707)	0.64	(0.636,0.643)	0.719	(0.717,0.721)
cfDNA (2)	tss score+gini	>30x	73.624	(73.434,73.813)	0.386	(0.383,0.389)	0.9	(0.899,0.901)	0.647	(0.645,0.649)	0.786	(0.784,0.789)	0.602	(0.600,0.605)
cfDNA (3)	tss coverage+tss score+gini	10x	74.459	(74.325,74.593)	0.445	(0.443,0.447)	0.9	(0.900,0.901)	0.712	(0.711,0.713)	0.757	(0.756,0.759)	0.698	(0.696,0.699)
cfDNA (3)	tss coverage+tss score+gini	(10, 30x]	74.245	(74.064,74.426)	0.391	(0.388,0.394)	0.9	(0.900,0.901)	0.724	(0.722,0.725)	0.673	(0.670,0.676)	0.735	(0.734,0.737)
cfDNA (3)	tss coverage+tss score+gini	>30x	75.994	(75.811,76.176)	0.445	(0.441,0.448)	0.9	(0.900,0.901)	0.675	(0.673,0.677)	0.811	(0.809,0.813)	0.624	(0.622,0.627)
