# Supplementary material for: Cell-free DNA fragmentomics for preeclampsia risk assessment
Source: Nat Commun. 2026 May 2;17:5957. doi: 10.1038/s41467-026-72682-4 (PMC13342102; doi:10.1038/s41467-026-72682-4)
Supplement: Supplementary file 23 — Supplementary Data 20 [file 41467_2026_72682_MOESM23_ESM.xlsx]

## Sheet: Supplementary Data 20
Supplementary Data 20. The pearson correlation between gestational age and cfDNA fragmentomics in early-onset PE pregnancies and controls
TSS_ID	group	gene	correlation	p_value
chr12:9115228:9117229:-:A2M;NM_001347423.2;mRNA:gini	CTRL	A2M	-0.293125	0.411101
chr14:58208032:58210033:+:ACTR10;XM_047431587.1;mRNA:tss_coverage	CTRL	ACTR10	-0.22179	0.538004
chr4:73435220:73437221:+:AFP,AFP;NM_001134.3,NM_001354717.2;mRNA,mRNA:tss_score	CTRL	AFP	-0.37945	0.279494
chr10:5093413:5095414:+:AKR1C3,AKR1C3;NM_001253909.2,NM_003739.6;mRNA,mRNA:tss_coverage	CTRL	AKR1C3	0.18086	0.617057
chr14:104794747:104796748:-:AKT1,AKT1,AKT1,AKT1,AKT1,AKT1,AKT1,AKT1;NM_001014431.2,NM_001014432.2,NM_001382430.1,NM_001382431.1,NM_001382432.1,NM_001382433.1,XM_047431074.1,XM_047431075.1;mRNA,mRNA,mRNA,mRNA,mRNA,mRNA,mRNA,mRNA:tss_score	CTRL	AKT1	0.00287564	0.99371
chr3:45893216:45895217:+:CCR9;NM_001386447.1;mRNA:gini	CTRL	CCR9	0.292658	0.411881
chr16:53207450:53209451:+:CHD9,CHD9,CHD9;NM_001352158.3,NM_001382354.1,NM_001382355.1;mRNA,mRNA,mRNA:tss_coverage	CTRL	CHD9	0.379247	0.279774
chr12:107072006:107074007:-:CRY1;XM_047428318.1;mRNA:tss_score	CTRL	CRY1	-0.267194	0.455484
chr7:112046463:112048464:-:DOCK4;XM_017012822.2;mRNA:tss_score	CTRL	DOCK4	-0.283919	0.426617
chr20:36172763:36174764:+:EPB41L1;XM_011528685.1;mRNA:tss_coverage	CTRL	EPB41L1	0.810923	0.00442017
chr3:97438606:97440607:+:EPHA6,EPHA6,EPHA6,EPHA6,EPHA6;NM_001278300.2,NM_173655.4,XM_017006215.2,XM_017006216.2,XM_017006217.2;mRNA,mRNA,mRNA,mRNA,mRNA:tss_coverage	CTRL	EPHA6	-0.259294	0.469416
chr1:22709837:22711838:+:EPHB2,EPHB2,EPHB2;NM_004442.7,XM_006710442.5,XM_047449104.1;mRNA,mRNA,mRNA:tss_score	CTRL	EPHB2	0.228139	0.526119
chr7:148845577:148847578:-:EZH2;XM_047420005.1;mRNA:tss_score	CTRL	EZH2	0.024121	0.947266
chr1:50861896:50863897:-:FAF1;XM_024452734.2;mRNA:tss_score	CTRL	FAF1	0.0201934	0.955845
chr6:32636405:32638406:+:HLA-DQA1,HLA-DQA1;NM_002122.5,XM_006715079.5;mRNA,mRNA:gini	CTRL	HLA-DQA1	0.427838	0.217421
chr12:68158739:68160740:-:IFNG;NM_000619.3;mRNA:gini	CTRL	IFNG	0.374235	0.286699
chr21:38228925:38230926:+:KCNJ15,KCNJ15,KCNJ15;NM_001276437.2,NM_001276438.2,NM_001276439.2;mRNA,mRNA,mRNA:gini	CTRL	KCNJ15	0.229786	0.523055
chr12:10452376:10454377:-:KLRC1,KLRC1;NM_002259.5,NM_007328.4;mRNA,mRNA:gini	CTRL	KLRC1	-0.386387	0.270064
chr3:69762810:69764811:+:MITF;NM_006722.3;mRNA:gini	CTRL	MITF	0.814758	0.00409242
chr6:31009473:31011474:+:MUC22;NM_001395414.1;mRNA:gini	CTRL	MUC22	0.109507	0.763306
chr16:69625435:69627436:+:NFAT5,NFAT5;XM_011522820.4,XM_047433511.1;mRNA,mRNA:tss_score	CTRL	NFAT5	-0.37794	0.281571
chr2:32263885:32265886:-:NLRC4,NLRC4;NM_001199138.2,XM_047445356.1;mRNA,mRNA:gini	CTRL	NLRC4	-0.686985	0.0281889
chr17:30167900:30169901:+:NSRP1;XM_047436921.1;mRNA:tss_coverage	CTRL	NSRP1	-0.519276	0.124007
chr17:2612656:2614657:+:PAFAH1B1,PAFAH1B1;XM_047436163.1,XM_047436164.1;mRNA,mRNA:gini	CTRL	PAFAH1B1	-0.0867726	0.811608
chr2:64103747:64105748:-:PELI1;XM_047445140.1;mRNA:gini	CTRL	PELI1	0.070596	0.846339
chr22:45009004:45011005:-:PHF21B,PHF21B;NM_001135862.3,NM_138415.5;mRNA,mRNA:tss_score	CTRL	PHF21B	-0.0104901	0.977056
chr14:58243842:58245843:+:PSMA3,PSMA3;NM_002788.4,NM_152132.3;mRNA,mRNA:tss_coverage	CTRL	PSMA3	0.5125	0.129865
chr1:43524091:43526092:+:PTPRF,PTPRF;XM_011541871.4,XM_011541872.4;mRNA,mRNA:tss_coverage	CTRL	PTPRF	-0.490977	0.14959
chr6:13687980:13689981:-:RANBP9;XM_017010149.2;mRNA:tss_score	CTRL	RANBP9	-0.278997	0.435022
chr10:60931511:60933512:-:RHOBTB1;XM_024448273.2;mRNA:tss_score	CTRL	RHOBTB1	-0.256655	0.474111
chr20:19933132:19935133:+:RIN2;XM_017027889.2;mRNA:gini	CTRL	RIN2	0.86683	0.00116804
chr9:36399268:36401269:-:RNF38,RNF38,RNF38,RNF38;NM_022781.5,NM_194329.3,XM_047422797.1,XM_047422799.1;mRNA,mRNA,mRNA,mRNA:tss_coverage	CTRL	RNF38	0.000464609	0.998984
chr8:92061708:92063709:-:RUNX1T1;XM_047422375.1;mRNA:gini	CTRL	RUNX1T1	-0.0429245	0.906275
chr2:165139997:165141998:-:SCN3A;XM_011511613.4;mRNA:tss_coverage	CTRL	SCN3A	0.0392945	0.914176
chr2:165139997:165141998:-:SCN3A;XM_011511613.4;mRNA:tss_score	CTRL	SCN3A	0.252171	0.482135
chr18:63489613:63491614:+:SERPINB5;XM_006722483.4;mRNA:tss_coverage	CTRL	SERPINB5	0.0121208	0.97349
chr15:34336015:34338016:-:SLC12A6,SLC12A6,SLC12A6,SLC12A6;NM_001042497.2,NM_133647.2,XM_006720793.5,XM_011522269.4;mRNA,mRNA,mRNA,mRNA:gini	CTRL	SLC12A6	-0.179336	0.620078
chr1:110390025:110392026:-:SLC16A4,SLC16A4,SLC16A4,SLC16A4,SLC16A4,SLC16A4,SLC16A4,SLC16A4,SLC16A4,SLC16A4,SLC16A4,SLC16A4;NM_001201546.2,NM_001201547.2,NM_001201548.2,NM_001201549.2,NM_001319220.2,NM_004696.3,XM_005271317.6,XM_006711033.4,XM_047433967.1,XM_047433980.1,XM_047433986.1,XM_047433990.1;mRNA,mRNA,mRNA,mRNA,mRNA,mRNA,mRNA,mRNA,mRNA,mRNA,mRNA,mRNA:tss_score	CTRL	SLC16A4	-0.150346	0.678452
chr16:18875103:18877104:-:SMG1;XM_017023067.2;mRNA:tss_coverage	CTRL	SMG1	-0.216266	0.548432
chr7:97731085:97733086:+:TAC1,TAC1,TAC1,TAC1;NM_003182.3,NM_013996.3,NM_013997.3,NM_013998.3;mRNA,mRNA,mRNA,mRNA:gini	CTRL	TAC1	0.310301	0.382885
chr3:142028179:142030180:-:TFDP2,TFDP2;NM_001375774.1,XM_047448776.1;mRNA,mRNA:gini	CTRL	TFDP2	0.12412	0.732631
chr3:24483094:24485095:-:THRB,THRB;XM_047448797.1,XM_047448816.1;mRNA,mRNA:tss_score	CTRL	THRB	-0.534638	0.111342
chr8:70606668:70608669:-:TRAM1,TRAM1;NM_001317805.2,XM_047421636.1;mRNA,mRNA:tss_coverage	CTRL	TRAM1	0.44091	0.20215
chr7:138459940:138461941:+:TRIM24;XM_024446981.2;mRNA:tss_coverage	CTRL	TRIM24	0.6719	0.0333392
chr20:58388228:58390229:+:VAPB,VAPB;NM_001195677.2,NM_004738.5;mRNA,mRNA:tss_coverage	CTRL	VAPB	-0.257975	0.471759
chr8:105492249:105494250:+:ZFPM2;XM_047421627.1;mRNA:tss_coverage	CTRL	ZFPM2	-0.426144	0.219447
chr12:9115228:9117229:-:A2M;NM_001347423.2;mRNA:gini	EPE	A2M	0.367453	0.330624
chr14:58208032:58210033:+:ACTR10;XM_047431587.1;mRNA:tss_coverage	EPE	ACTR10	0.53638	0.136554
chr4:73435220:73437221:+:AFP,AFP;NM_001134.3,NM_001354717.2;mRNA,mRNA:tss_score	EPE	AFP	0.665337	0.0504928
chr10:5093413:5095414:+:AKR1C3,AKR1C3;NM_001253909.2,NM_003739.6;mRNA,mRNA:tss_coverage	EPE	AKR1C3	0.782412	0.0126949
chr14:104794747:104796748:-:AKT1,AKT1,AKT1,AKT1,AKT1,AKT1,AKT1,AKT1;NM_001014431.2,NM_001014432.2,NM_001382430.1,NM_001382431.1,NM_001382432.1,NM_001382433.1,XM_047431074.1,XM_047431075.1;mRNA,mRNA,mRNA,mRNA,mRNA,mRNA,mRNA,mRNA:tss_score	EPE	AKT1	-0.320364	0.400632
chr3:45893216:45895217:+:CCR9;NM_001386447.1;mRNA:gini	EPE	CCR9	0.218028	0.573058
chr16:53207450:53209451:+:CHD9,CHD9,CHD9;NM_001352158.3,NM_001382354.1,NM_001382355.1;mRNA,mRNA,mRNA:tss_coverage	EPE	CHD9	-0.336134	0.376473
chr12:107072006:107074007:-:CRY1;XM_047428318.1;mRNA:tss_score	EPE	CRY1	0.357644	0.344674
chr7:112046463:112048464:-:DOCK4;XM_017012822.2;mRNA:tss_score	EPE	DOCK4	0.719312	0.0289376
chr20:36172763:36174764:+:EPB41L1;XM_011528685.1;mRNA:tss_coverage	EPE	EPB41L1	-0.455187	0.218258
chr3:97438606:97440607:+:EPHA6,EPHA6,EPHA6,EPHA6,EPHA6;NM_001278300.2,NM_173655.4,XM_017006215.2,XM_017006216.2,XM_017006217.2;mRNA,mRNA,mRNA,mRNA,mRNA:tss_coverage	EPE	EPHA6	0.035918	0.926907
chr1:22709837:22711838:+:EPHB2,EPHB2,EPHB2;NM_004442.7,XM_006710442.5,XM_047449104.1;mRNA,mRNA,mRNA:tss_score	EPE	EPHB2	-0.225121	0.560317
chr7:148845577:148847578:-:EZH2;XM_047420005.1;mRNA:tss_score	EPE	EZH2	-0.0377346	0.923219
chr1:50861896:50863897:-:FAF1;XM_024452734.2;mRNA:tss_score	EPE	FAF1	-0.46527	0.20693
chr6:32636405:32638406:+:HLA-DQA1,HLA-DQA1;NM_002122.5,XM_006715079.5;mRNA,mRNA:gini	EPE	HLA-DQA1	-0.187641	0.628779
chr12:68158739:68160740:-:IFNG;NM_000619.3;mRNA:gini	EPE	IFNG	-0.148455	0.703069
chr21:38228925:38230926:+:KCNJ15,KCNJ15,KCNJ15;NM_001276437.2,NM_001276438.2,NM_001276439.2;mRNA,mRNA,mRNA:gini	EPE	KCNJ15	0.551086	0.12408
chr12:10452376:10454377:-:KLRC1,KLRC1;NM_002259.5,NM_007328.4;mRNA,mRNA:gini	EPE	KLRC1	-0.111889	0.774427
chr3:69762810:69764811:+:MITF;NM_006722.3;mRNA:gini	EPE	MITF	-0.449947	0.224278
chr6:31009473:31011474:+:MUC22;NM_001395414.1;mRNA:gini	EPE	MUC22	0.304064	0.426328
chr16:69625435:69627436:+:NFAT5,NFAT5;XM_011522820.4,XM_047433511.1;mRNA,mRNA:tss_score	EPE	NFAT5	0.149215	0.701606
chr2:32263885:32265886:-:NLRC4,NLRC4;NM_001199138.2,XM_047445356.1;mRNA,mRNA:gini	EPE	NLRC4	0.467275	0.204716
chr17:30167900:30169901:+:NSRP1;XM_047436921.1;mRNA:tss_coverage	EPE	NSRP1	-0.191114	0.622322
chr17:2612656:2614657:+:PAFAH1B1,PAFAH1B1;XM_047436163.1,XM_047436164.1;mRNA,mRNA:gini	EPE	PAFAH1B1	0.101052	0.795883
chr2:64103747:64105748:-:PELI1;XM_047445140.1;mRNA:gini	EPE	PELI1	-0.205604	0.595623
chr22:45009004:45011005:-:PHF21B,PHF21B;NM_001135862.3,NM_138415.5;mRNA,mRNA:tss_score	EPE	PHF21B	-0.178779	0.645357
chr14:58243842:58245843:+:PSMA3,PSMA3;NM_002788.4,NM_152132.3;mRNA,mRNA:tss_coverage	EPE	PSMA3	-0.11658	0.765179
chr1:43524091:43526092:+:PTPRF,PTPRF;XM_011541871.4,XM_011541872.4;mRNA,mRNA:tss_coverage	EPE	PTPRF	0.367999	0.329851
chr6:13687980:13689981:-:RANBP9;XM_017010149.2;mRNA:tss_score	EPE	RANBP9	0.693325	0.0383535
chr10:60931511:60933512:-:RHOBTB1;XM_024448273.2;mRNA:tss_score	EPE	RHOBTB1	0.0856799	0.826519
chr20:19933132:19935133:+:RIN2;XM_017027889.2;mRNA:gini	EPE	RIN2	-0.159196	0.682461
chr9:36399268:36401269:-:RNF38,RNF38,RNF38,RNF38;NM_022781.5,NM_194329.3,XM_047422797.1,XM_047422799.1;mRNA,mRNA,mRNA,mRNA:tss_coverage	EPE	RNF38	0.187984	0.628141
chr8:92061708:92063709:-:RUNX1T1;XM_047422375.1;mRNA:gini	EPE	RUNX1T1	6.25806e-06	0.999987
chr2:165139997:165141998:-:SCN3A;XM_011511613.4;mRNA:tss_coverage	EPE	SCN3A	0.314427	0.409908
chr2:165139997:165141998:-:SCN3A;XM_011511613.4;mRNA:tss_score	EPE	SCN3A	-0.0707383	0.856493
chr18:63489613:63491614:+:SERPINB5;XM_006722483.4;mRNA:tss_coverage	EPE	SERPINB5	-0.00110714	0.997745
chr15:34336015:34338016:-:SLC12A6,SLC12A6,SLC12A6,SLC12A6;NM_001042497.2,NM_133647.2,XM_006720793.5,XM_011522269.4;mRNA,mRNA,mRNA,mRNA:gini	EPE	SLC12A6	0.162562	0.676038
chr1:110390025:110392026:-:SLC16A4,SLC16A4,SLC16A4,SLC16A4,SLC16A4,SLC16A4,SLC16A4,SLC16A4,SLC16A4,SLC16A4,SLC16A4,SLC16A4;NM_001201546.2,NM_001201547.2,NM_001201548.2,NM_001201549.2,NM_001319220.2,NM_004696.3,XM_005271317.6,XM_006711033.4,XM_047433967.1,XM_047433980.1,XM_047433986.1,XM_047433990.1;mRNA,mRNA,mRNA,mRNA,mRNA,mRNA,mRNA,mRNA,mRNA,mRNA,mRNA,mRNA:tss_score	EPE	SLC16A4	0.356583	0.34621
chr16:18875103:18877104:-:SMG1;XM_017023067.2;mRNA:tss_coverage	EPE	SMG1	0.0514974	0.895322
chr7:97731085:97733086:+:TAC1,TAC1,TAC1,TAC1;NM_003182.3,NM_013996.3,NM_013997.3,NM_013998.3;mRNA,mRNA,mRNA,mRNA:gini	EPE	TAC1	0.398051	0.288679
chr3:142028179:142030180:-:TFDP2,TFDP2;NM_001375774.1,XM_047448776.1;mRNA,mRNA:gini	EPE	TFDP2	0.192051	0.620583
chr3:24483094:24485095:-:THRB,THRB;XM_047448797.1,XM_047448816.1;mRNA,mRNA:tss_score	EPE	THRB	0.168737	0.664304
chr8:70606668:70608669:-:TRAM1,TRAM1;NM_001317805.2,XM_047421636.1;mRNA,mRNA:tss_coverage	EPE	TRAM1	0.212374	0.583289
chr7:138459940:138461941:+:TRIM24;XM_024446981.2;mRNA:tss_coverage	EPE	TRIM24	0.501212	0.169271
chr20:58388228:58390229:+:VAPB,VAPB;NM_001195677.2,NM_004738.5;mRNA,mRNA:tss_coverage	EPE	VAPB	-0.469966	0.201767
chr8:105492249:105494250:+:ZFPM2;XM_047421627.1;mRNA:tss_coverage	EPE	ZFPM2	-0.393568	0.294643
