# Supplementary material for: Cell-free DNA fragmentomics for preeclampsia risk assessment
Source: Nat Commun. 2026 May 2;17:5957. doi: 10.1038/s41467-026-72682-4 (PMC13342102; doi:10.1038/s41467-026-72682-4)
Supplement: Supplementary file 24 — Supplementary Data 21 [file 41467_2026_72682_MOESM24_ESM.xlsx]

## Sheet: Supplementary Data 21
Supplementary Data 21. The pearson correlation between gestational age and cfDNA fragmentomics in late-onset PE pregnancies and controls
TSS_ID	group	gene	correlation	p_value
chr17:1077992:1079993:-:ABR,ABR,ABR;NM_001282149.2,XM_017024542.3,XM_017024543.3;mRNA,mRNA,mRNA:gini	CTRL	ABR	-0.00681865	0.985085
chr7:92056577:92058578:+:AKAP9;NM_001379277.1;mRNA:tss_coverage	CTRL	AKAP9	-0.467587	0.172977
chr18:23648175:23650176:-:ANKRD29,ANKRD29,ANKRD29;XM_011525831.4,XM_011525832.4,XM_047437305.1;mRNA,mRNA,mRNA:gini	CTRL	ANKRD29	0.257426	0.472736
chr3:48942079:48944080:+:ARIH2;XM_017005535.2;mRNA:gini	CTRL	ARIH2	0.39786	0.254855
chr1:212564406:212566407:+:ATF3;NM_001030287.4;mRNA:tss_coverage	CTRL	ATF3	0.17051	0.637665
chr17:34284741:34286742:+:CCL11;NM_002986.3;mRNA:tss_coverage	CTRL	CCL11	0.500204	0.140925
chr3:119558613:119560614:-:CD80;NM_005191.4;mRNA:gini	CTRL	CD80	0.892599	0.000510392
chr6:87094105:87096106:-:CGA,CGA;NM_000735.4,NM_001252383.2;mRNA,mRNA:gini	CTRL	CGA	-0.288454	0.41894
chr16:53207450:53209451:+:CHD9,CHD9,CHD9;NM_001352158.3,NM_001382354.1,NM_001382355.1;mRNA,mRNA,mRNA:tss_coverage	CTRL	CHD9	0.379247	0.279774
chr5:176409822:176411823:-:CLTB,CLTB;NM_001364126.3,XM_047416698.1;mRNA,mRNA:tss_coverage	CTRL	CLTB	0.574379	0.0824569
chr15:51317496:51319497:-:CYP19A1;NM_001347249.2;mRNA:tss_coverage	CTRL	CYP19A1	0.883526	0.000698016
chr1:162630974:162632975:+:DDR2,DDR2;NM_001354982.2,XM_011509587.3;mRNA,mRNA:tss_coverage	CTRL	DDR2	-0.282792	0.428535
chr6:11110724:11112725:-:ERVFRD-1;NM_207582.3;mRNA:tss_coverage	CTRL	ERVFRD-1	-0.169588	0.639513
chr16:2929791:2931792:+:FLYWCH1;XM_047434788.1;mRNA:gini	CTRL	FLYWCH1	0.299805	0.400013
chr11:72188914:72190915:+:FOLR1;NM_000802.3;mRNA:tss_coverage	CTRL	FOLR1	-0.278329	0.436169
chr3:121729951:121731952:-:GOLGB1;XM_047447991.1;mRNA:tss_coverage	CTRL	GOLGB1	0.570151	0.0852702
chr6:26044383:26046384:+:H3C3;NM_003531.3;mRNA:tss_coverage	CTRL	H3C3	0.707164	0.0221883
chr10:92688954:92690955:+:HHEX;NM_002729.5;mRNA:tss_coverage	CTRL	HHEX	-0.429103	0.215915
chr5:55858517:55860518:+:IL31RA;XM_047416701.1;mRNA:gini	CTRL	IL31RA	0.137068	0.705733
chr20:34412765:34414766:+:ITCH;XM_047440537.1;mRNA:tss_coverage	CTRL	ITCH	0.0996098	0.784253
chr1:205356038:205358039:-:KLHDC8A,KLHDC8A,KLHDC8A,KLHDC8A;NM_001271863.2,NM_001271864.2,NM_001271865.2,XM_024448121.2;mRNA,mRNA,mRNA,mRNA:tss_coverage	CTRL	KLHDC8A	0.910014	0.00025703
chr2:142114447:142116448:-:LRP1B;XM_017004341.2;mRNA:gini	CTRL	LRP1B	-0.271058	0.448738
chr13:77226148:77228149:-:MYCBP2;XM_011535005.2;mRNA:gini	CTRL	MYCBP2	0.129695	0.721016
chr19:50394023:50396024:+:POLD1;XM_011527038.2;mRNA:gini	CTRL	POLD1	-0.575687	0.0815989
chr6:106086753:106088754:+:PRDM1,PRDM1;XM_006715550.4,XM_011536062.4;mRNA,mRNA:gini	CTRL	PRDM1	0.639738	0.0463732
chr1:110390025:110392026:-:SLC16A4,SLC16A4,SLC16A4,SLC16A4,SLC16A4,SLC16A4,SLC16A4,SLC16A4,SLC16A4,SLC16A4,SLC16A4,SLC16A4;NM_001201546.2,NM_001201547.2,NM_001201548.2,NM_001201549.2,NM_001319220.2,NM_004696.3,XM_005271317.6,XM_006711033.4,XM_047433967.1,XM_047433980.1,XM_047433986.1,XM_047433990.1;mRNA,mRNA,mRNA,mRNA,mRNA,mRNA,mRNA,mRNA,mRNA,mRNA,mRNA,mRNA:gini	CTRL	SLC16A4	0.2059	0.568208
chr15:74207988:74209989:-:STRA6,STRA6,STRA6;NM_001142617.2,NM_001142619.2,NM_001142620.2;mRNA,mRNA,mRNA:tss_coverage	CTRL	STRA6	-0.446379	0.195952
chr22:39363146:39365147:+:SYNGR1;NM_145738.3;mRNA:tss_coverage	CTRL	SYNGR1	0.253224	0.480246
chr3:24483094:24485095:-:THRB,THRB;XM_047448797.1,XM_047448816.1;mRNA,mRNA:tss_coverage	CTRL	THRB	-0.714981	0.0201219
chr4:48094223:48096224:-:TXK;XM_011513748.4;mRNA:gini	CTRL	TXK	-0.276879	0.438662
chr3:157494505:157496506:-:VEPH1,VEPH1;NM_001167917.1,XM_047448923.1;mRNA,mRNA:gini	CTRL	VEPH1	-0.105647	0.771459
chr19:36089444:36091445:+:WDR62;XM_011526843.2;mRNA:gini	CTRL	WDR62	-0.374798	0.285917
chr1:27244191:27246192:+:WDTC1;XM_047449750.1;mRNA:gini	CTRL	WDTC1	-0.547088	0.101698
chr17:1077992:1079993:-:ABR,ABR,ABR;NM_001282149.2,XM_017024542.3,XM_017024543.3;mRNA,mRNA,mRNA:gini	LPE	ABR	0.276163	0.439896
chr7:92056577:92058578:+:AKAP9;NM_001379277.1;mRNA:tss_coverage	LPE	AKAP9	-0.422895	0.223363
chr18:23648175:23650176:-:ANKRD29,ANKRD29,ANKRD29;XM_011525831.4,XM_011525832.4,XM_047437305.1;mRNA,mRNA,mRNA:gini	LPE	ANKRD29	-0.0479683	0.895311
chr3:48942079:48944080:+:ARIH2;XM_017005535.2;mRNA:gini	LPE	ARIH2	-0.227464	0.527377
chr1:212564406:212566407:+:ATF3;NM_001030287.4;mRNA:tss_coverage	LPE	ATF3	0.535351	0.110775
chr17:34284741:34286742:+:CCL11;NM_002986.3;mRNA:tss_coverage	LPE	CCL11	-0.647303	0.043045
chr3:119558613:119560614:-:CD80;NM_005191.4;mRNA:gini	LPE	CD80	0.0346756	0.924238
chr6:87094105:87096106:-:CGA,CGA;NM_000735.4,NM_001252383.2;mRNA,mRNA:gini	LPE	CGA	0.453341	0.188223
chr16:53207450:53209451:+:CHD9,CHD9,CHD9;NM_001352158.3,NM_001382354.1,NM_001382355.1;mRNA,mRNA,mRNA:tss_coverage	LPE	CHD9	-0.00977774	0.978613
chr5:176409822:176411823:-:CLTB,CLTB;NM_001364126.3,XM_047416698.1;mRNA,mRNA:tss_coverage	LPE	CLTB	-0.13773	0.704367
chr15:51317496:51319497:-:CYP19A1;NM_001347249.2;mRNA:tss_coverage	LPE	CYP19A1	-0.212675	0.55525
chr1:162630974:162632975:+:DDR2,DDR2;NM_001354982.2,XM_011509587.3;mRNA,mRNA:tss_coverage	LPE	DDR2	0.805223	0.0049413
chr6:11110724:11112725:-:ERVFRD-1;NM_207582.3;mRNA:tss_coverage	LPE	ERVFRD-1	0.0458409	0.899934
chr16:2929791:2931792:+:FLYWCH1;XM_047434788.1;mRNA:gini	LPE	FLYWCH1	0.360478	0.306179
chr11:72188914:72190915:+:FOLR1;NM_000802.3;mRNA:tss_coverage	LPE	FOLR1	-0.47465	0.165699
chr3:121729951:121731952:-:GOLGB1;XM_047447991.1;mRNA:tss_coverage	LPE	GOLGB1	0.795515	0.00592763
chr6:26044383:26046384:+:H3C3;NM_003531.3;mRNA:tss_coverage	LPE	H3C3	-0.360561	0.306059
chr10:92688954:92690955:+:HHEX;NM_002729.5;mRNA:tss_coverage	LPE	HHEX	-0.401069	0.250689
chr5:55858517:55860518:+:IL31RA;XM_047416701.1;mRNA:gini	LPE	IL31RA	0.363756	0.301477
chr20:34412765:34414766:+:ITCH;XM_047440537.1;mRNA:tss_coverage	LPE	ITCH	0.414617	0.233518
chr1:205356038:205358039:-:KLHDC8A,KLHDC8A,KLHDC8A,KLHDC8A;NM_001271863.2,NM_001271864.2,NM_001271865.2,XM_024448121.2;mRNA,mRNA,mRNA,mRNA:tss_coverage	LPE	KLHDC8A	0.519244	0.124035
chr2:142114447:142116448:-:LRP1B;XM_017004341.2;mRNA:gini	LPE	LRP1B	-0.766158	0.00975668
chr13:77226148:77228149:-:MYCBP2;XM_011535005.2;mRNA:gini	LPE	MYCBP2	0.196695	0.585994
chr19:50394023:50396024:+:POLD1;XM_011527038.2;mRNA:gini	LPE	POLD1	-0.897962	0.000418625
chr6:106086753:106088754:+:PRDM1,PRDM1;XM_006715550.4,XM_011536062.4;mRNA,mRNA:gini	LPE	PRDM1	-0.12746	0.725667
chr1:110390025:110392026:-:SLC16A4,SLC16A4,SLC16A4,SLC16A4,SLC16A4,SLC16A4,SLC16A4,SLC16A4,SLC16A4,SLC16A4,SLC16A4,SLC16A4;NM_001201546.2,NM_001201547.2,NM_001201548.2,NM_001201549.2,NM_001319220.2,NM_004696.3,XM_005271317.6,XM_006711033.4,XM_047433967.1,XM_047433980.1,XM_047433986.1,XM_047433990.1;mRNA,mRNA,mRNA,mRNA,mRNA,mRNA,mRNA,mRNA,mRNA,mRNA,mRNA,mRNA:gini	LPE	SLC16A4	0.420228	0.226606
chr15:74207988:74209989:-:STRA6,STRA6,STRA6;NM_001142617.2,NM_001142619.2,NM_001142620.2;mRNA,mRNA,mRNA:tss_coverage	LPE	STRA6	-0.142559	0.694413
chr22:39363146:39365147:+:SYNGR1;NM_145738.3;mRNA:tss_coverage	LPE	SYNGR1	-0.213041	0.554554
chr3:24483094:24485095:-:THRB,THRB;XM_047448797.1,XM_047448816.1;mRNA,mRNA:tss_coverage	LPE	THRB	0.371062	0.291132
chr4:48094223:48096224:-:TXK;XM_011513748.4;mRNA:gini	LPE	TXK	0.303054	0.394673
chr3:157494505:157496506:-:VEPH1,VEPH1;NM_001167917.1,XM_047448923.1;mRNA,mRNA:gini	LPE	VEPH1	-0.473056	0.167326
chr19:36089444:36091445:+:WDR62;XM_011526843.2;mRNA:gini	LPE	WDR62	0.148671	0.681876
chr1:27244191:27246192:+:WDTC1;XM_047449750.1;mRNA:gini	LPE	WDTC1	0.494437	0.146305
