# Supplementary material for: Cell-free DNA fragmentomics for preeclampsia risk assessment
Source: Nat Commun. 2026 May 2;17:5957. doi: 10.1038/s41467-026-72682-4 (PMC13342102; doi:10.1038/s41467-026-72682-4)
Supplement: Supplementary file 25 — Supplementary Data 22 [file 41467_2026_72682_MOESM25_ESM.xlsx]

## Sheet: Supplementary Data 22
Supplementary Data 22. Comparison of predictive performance among models based on cfDNA fragmentomics, maternal risk factors, and combined models for predicting early-onset PE
Gestational age of samping	Dataset	Features	AUC	AUC(95%CI)	P-value (vs MFs)	P-value (vs cfDNA-fragmentomics)	Sensitivity	Sensitivity(95%CI)	Specificity	Specificity(95%CI)	Accuracy	Accuracy(95%CI)	PPV	PPV(95%CI)	NPV	NPV(95%CI)
12-26 weeks	Validation Set	MFs	78.586	(78.219,78.953)	NA	0.231	0.561	(0.553,0.568)	0.9	(0.900,0.901)	0.827	(0.825,0.829)	0.596	(0.591,0.602)	0.882	(0.880,0.885)
		cfDNA fragmentomics	87.201	(86.928,87.474)	0.231	NA	0.735	(0.728,0.741)	0.9	(0.900,0.901)	0.865	(0.863,0.866)	0.66	(0.655,0.664)	0.926	(0.924,0.928)
		combined	91.186	(90.976,91.395)	0.013	0.138	0.778	(0.772,0.783)	0.9	(0.900,0.901)	0.874	(0.873,0.876)	0.674	(0.670,0.677)	0.937	(0.936,0.939)
	Test Set1	MFs	81.656	(81.399,81.913)	NA	0.363	0.532	(0.525,0.539)	0.9	(0.900,0.901)	0.862	(0.861,0.863)	0.378	(0.373,0.382)	0.943	(0.942,0.944)
		cfDNA fragmentomics	86.794	(86.585,87.003)	0.363	NA	0.6	(0.593,0.608)	0.9	(0.900,0.901)	0.869	(0.868,0.870)	0.405	(0.401,0.410)	0.951	(0.950,0.952)
		combined	91.036	(90.870,91.202)	0.005	0.108	0.683	(0.677,0.690)	0.9	(0.900,0.901)	0.878	(0.877,0.879)	0.438	(0.434,0.442)	0.961	(0.960,0.962)
	Test Set2	MFs	82.143	(81.913,82.374)	NA	0.513	0.473	(0.467,0.480)	0.9	(0.899,0.901)	0.803	(0.802,0.805)	0.574	(0.569,0.578)	0.854	(0.852,0.856)
		cfDNA fragmentomics	85.278	(85.057,85.500)	0.513	NA	0.603	(0.597,0.610)	0.9	(0.900,0.901)	0.834	(0.832,0.835)	0.629	(0.624,0.633)	0.887	(0.885,0.889)
		combined	89.637	(89.426,89.848)	0.061	0.083	0.779	(0.772,0.785)	0.9	(0.900,0.901)	0.873	(0.871,0.874)	0.689	(0.686,0.692)	0.933	(0.932,0.935)
<= 16 weeks	Validation Set	MFs	77.942	(77.424,78.460)	NA	0.344	0.553	(0.541,0.564)	0.9	(0.900,0.902)	0.822	(0.819,0.825)	0.6	(0.593,0.608)	0.873	(0.870,0.877)
		cfDNA fragmentomics	87.492	(87.105,87.878)	0.344	NA	0.785	(0.776,0.794)	0.9	(0.898,0.901)	0.873	(0.871,0.875)	0.69	(0.685,0.696)	0.934	(0.931,0.936)
		combined	90.157	(89.837,90.478)	0.092	0.578	0.758	(0.749,0.768)	0.9	(0.899,0.901)	0.867	(0.865,0.869)	0.683	(0.677,0.689)	0.926	(0.923,0.929)
	Test Set1	MFs	81.825	(81.573,82.078)	NA	0.63	0.384	(0.375,0.393)	0.9	(0.900,0.901)	0.849	(0.848,0.850)	0.287	(0.281,0.293)	0.93	(0.929,0.931)
		cfDNA fragmentomics	84.55	(84.289,84.810)	0.63	NA	0.492	(0.484,0.500)	0.9	(0.900,0.901)	0.86	(0.859,0.861)	0.345	(0.340,0.350)	0.941	(0.940,0.943)
		combined	90.017	(89.820,90.213)	0.103	0.03	0.634	(0.627,0.642)	0.9	(0.900,0.901)	0.874	(0.873,0.875)	0.402	(0.397,0.407)	0.958	(0.957,0.959)
	Test Set2	MFs	81.909	(81.531,82.286)	NA	0.678	0.458	(0.448,0.469)	0.9	(0.899,0.902)	0.788	(0.785,0.791)	0.587	(0.579,0.596)	0.832	(0.828,0.835)
		cfDNA fragmentomics	85.13	(84.770,85.490)	0.678	NA	0.623	(0.611,0.635)	0.9	(0.898,0.901)	0.828	(0.825,0.832)	0.658	(0.650,0.665)	0.876	(0.872,0.880)
		combined	89.264	(88.965,89.563)	0.237	0.157	0.709	(0.698,0.721)	0.9	(0.899,0.902)	0.852	(0.850,0.855)	0.69	(0.683,0.696)	0.905	(0.901,0.908)
