# Supplementary material for: Cell-free DNA fragmentomics for preeclampsia risk assessment
Source: Nat Commun. 2026 May 2;17:5957. doi: 10.1038/s41467-026-72682-4 (PMC13342102; doi:10.1038/s41467-026-72682-4)
Supplement: Supplementary file 26 — Supplementary Data 23 [file 41467_2026_72682_MOESM26_ESM.xlsx]

## Sheet: Supplementary Data 23
Supplementary Data 23. Comparison of predictive performance among models based on cfDNA fragmentomics, maternal risk factors, and combined models for predicting late-onset PE
Gestational age of samping	Dataset	Features	AUC	AUC(95%CI)	P-value (vs MFs)	P-value (vs cfDNA-fragmentomics)	Sensitivity	Sensitivity(95%CI)	Specificity	Specificity(95%CI)	Accuracy	Accuracy(95%CI)	PPV	PPV(95%CI)	NPV	NPV(95%CI)
12-26 weeks	Validation Set	MFs	71.432	(71.156,71.708)	NA	0.044	0.333	(0.328,0.338)	0.9	(0.900,0.901)	0.668	(0.665,0.670)	0.687	(0.683,0.692)	0.661	(0.658,0.664)
		cfDNA fragmentomics	81.443	(81.226,81.661)	0.044	NA	0.525	(0.520,0.531)	0.9	(0.900,0.901)	0.746	(0.744,0.748)	0.781	(0.779,0.784)	0.732	(0.729,0.735)
		combined	82.617	(82.409,82.826)	0.003	0.605	0.557	(0.551,0.562)	0.9	(0.900,0.901)	0.759	(0.757,0.762)	0.791	(0.788,0.793)	0.746	(0.743,0.749)
	Test Set1	MFs	77.815	(77.654,77.977)	NA	0.783	0.464	(0.460,0.468)	0.9	(0.900,0.901)	0.723	(0.721,0.725)	0.757	(0.755,0.759)	0.711	(0.709,0.713)
		cfDNA fragmentomics	77.095	(76.932,77.257)	0.783	NA	0.492	(0.489,0.495)	0.9	(0.900,0.900)	0.734	(0.733,0.736)	0.769	(0.768,0.771)	0.721	(0.720,0.723)
		combined	82.633	(82.484,82.782)	0.025	1.823e-04	0.621	(0.618,0.625)	0.9	(0.900,0.901)	0.787	(0.785,0.788)	0.809	(0.807,0.810)	0.777	(0.775,0.778)
	Test Set2	MFs	73.903	(73.693,74.113)	NA	0.113	0.403	(0.398,0.408)	0.9	(0.900,0.901)	0.69	(0.687,0.692)	0.741	(0.738,0.744)	0.673	(0.671,0.676)
		cfDNA fragmentomics	81.216	(81.037,81.396)	0.113	NA	0.471	(0.466,0.477)	0.9	(0.900,0.901)	0.718	(0.716,0.721)	0.771	(0.768,0.773)	0.7	(0.697,0.703)
		combined	87.38	(87.234,87.526)	2.643e-05	0.003	0.592	(0.587,0.597)	0.9	(0.900,0.901)	0.77	(0.768,0.772)	0.81	(0.808,0.812)	0.752	(0.749,0.755)
<= 16 weeks	Validation Set	MFs	72.887	(72.527,73.246)	NA	0.141	0.378	(0.371,0.384)	0.9	(0.899,0.901)	0.651	(0.648,0.655)	0.765	(0.760,0.769)	0.615	(0.611,0.619)
		cfDNA fragmentomics	83.016	(82.718,83.313)	0.141	NA	0.572	(0.563,0.581)	0.9	(0.899,0.901)	0.744	(0.740,0.748)	0.83	(0.826,0.833)	0.705	(0.700,0.711)
		combined	84.695	(84.430,84.961)	0.04	0.679	0.657	(0.652,0.662)	0.9	(0.898,0.901)	0.784	(0.781,0.787)	0.854	(0.851,0.857)	0.743	(0.739,0.747)
	Test Set1	MFs	77.862	(77.686,78.038)	NA	0.741	0.527	(0.523,0.531)	0.9	(0.900,0.900)	0.764	(0.762,0.766)	0.748	(0.746,0.750)	0.769	(0.767,0.771)
		cfDNA fragmentomics	77.004	(76.813,77.194)	0.741	NA	0.515	(0.510,0.521)	0.9	(0.900,0.900)	0.76	(0.758,0.762)	0.742	(0.739,0.744)	0.766	(0.763,0.768)
		combined	82.171	(81.999,82.344)	0.106	5.788e-04	0.607	(0.600,0.614)	0.9	(0.900,0.901)	0.794	(0.791,0.796)	0.771	(0.769,0.774)	0.802	(0.799,0.805)
	Test Set2	MFs	73.817	(73.448,74.185)	NA	0.891	0.396	(0.388,0.403)	0.9	(0.898,0.901)	0.657	(0.653,0.661)	0.773	(0.768,0.778)	0.617	(0.613,0.621)
		cfDNA fragmentomics	74.758	(74.382,75.135)	0.891	NA	0.289	(0.280,0.299)	0.9	(0.898,0.901)	0.605	(0.600,0.610)	0.684	(0.674,0.693)	0.579	(0.575,0.584)
		combined	84.629	(84.341,84.917)	0.046	0.006	0.551	(0.541,0.562)	0.9	(0.898,0.901)	0.731	(0.726,0.736)	0.825	(0.821,0.830)	0.688	(0.682,0.694)
