# Supplementary material for: Cell-free DNA fragmentomics for preeclampsia risk assessment
Source: Nat Commun. 2026 May 2;17:5957. doi: 10.1038/s41467-026-72682-4 (PMC13342102; doi:10.1038/s41467-026-72682-4)
Supplement: Supplementary file 28 — Source Data [file 41467_2026_72682_MOESM28_ESM.zip]

Archive with 19 entries (18 files):
- Source Data/
- Source Data/Source Data Fig.1.xlsx
- Source Data/Source Data Fig.3.xlsx
- Source Data/Source Data Fig.4.xlsx
- Source Data/Source Data Fig.5.xlsx
- Source Data/Source Data Supplementary Fig.1.xlsx
- Source Data/Source Data Supplementary Fig.10.xlsx
- Source Data/Source Data Supplementary Fig.2.xlsx
- Source Data/Source Data Supplementary Fig.3.xlsx
- Source Data/Source Data Supplementary Fig.4.xlsx
- Source Data/Source Data Supplementary Fig.5.xlsx
- Source Data/Source Data Supplementary Fig.6.xlsx
- Source Data/Source Data Supplementary Fig.7.xlsx
- Source Data/Source Data Supplementary Fig.8.xlsx
- Source Data/Source Data Supplementary Fig.9.xlsx
- Source Data/Source Data Supplementary Table1.xlsx
- Source Data/Source Data Supplementary Table2.xlsx
- Source Data/Source Data Supplementary Table3.xlsx
- Source Data/Source Data Table1.xlsx
