# Supplementary material for: Cell-free DNA fragmentomics for preeclampsia risk assessment
Source: Nat Commun. 2026 May 2;17:5957. doi: 10.1038/s41467-026-72682-4 (PMC13342102; doi:10.1038/s41467-026-72682-4)
Supplement: Supplementary file 28 — Source Data [file 41467_2026_72682_MOESM28_ESM.zip › Source Data/Source Data Fig.1.xlsx]

## Sheet: Fig.1a whole blood, Fig.1b
	fq1_number	reads_number	raw_depth	final reads number	depth	cfDNA_features	correlation
sample_1	5000000	10000000	0.347826	8135614	0.282978	gini	0.188638
sample_2	10000000	20000000	0.695652	16102687	0.560093	gini	0.32065
sample_3	20000000	40000000	1.3913	31540100	1.09705	gini	0.431372
sample_4	40000000	80000000	2.78261	60420059	2.10157	gini	0.591297
sample_5	60000000	120000000	4.17391	86962455	3.02478	gini	0.684877
sample_6	80000000	160000000	5.56521	111392503	3.87452	gini	0.743671
sample_7	100000000	200000000	6.95652	133845083	4.65548	gini	0.783832
sample_8	120000000	240000000	8.34782	154565595	5.37619	gini	0.794868
sample_9	140000000	280000000	9.73913	173735181	6.04296	gini	0.811696
sample_10	160000000	320000000	11.1304	191470532	6.65984	gini	0.828135
sample_11	180000000	360000000	12.5217	207923999	7.23214	gini	0.833903
sample_12	200000000	400000000	13.913	223215449	7.76401	gini	0.837325
sample_13	220000000	440000000	15.3043	237455257	8.25931	gini	0.845593
sample_14	240000000	480000000	16.6956	250729394	8.72102	gini	0.848728
sample_15	260000000	520000000	18.0869	263126661	9.15223	gini	0.854751
sample_16	280000000	560000000	19.4783	274745750	9.55637	gini	0.854839
sample_17	300000000	600000000	20.8696	285650947	9.93568	gini	0.856336
sample_18	320000000	640000000	22.2609	295883136	10.2916	gini	0.857952
sample_19	340000000	680000000	23.6522	305496940	10.626	gini	0.859751
sample_20	360000000	720000000	25.0435	314554232	10.941	gini	0.859464
sample_21	380000000	760000000	26.4348	323120848	11.239	gini	0.861946
sample_22	400000000	800000000	27.8261	331226067	11.5209	gini	0.864716
sample_23	420000000	840000000	29.2174	338883924	11.7873	gini	0.861942
sample_24	440000000	880000000	30.6087	346167773	12.0406	gini	0.865591
sample_25	460000000	920000000	32	353092142	12.2815	gini	0.866475
sample_26	480000000	960000000	33.3913	359679622	12.5106	gini	0.867958
sample_27	500000000	1000000000	34.7826	365978091	12.7297	gini	0.869813
sample_28	520000000	1040000000	36.1739	372000277	12.9391	gini	0.870048
sample_29	540000000	1080000000	37.5652	377746051	13.139	gini	0.869841
sample_30	560000000	1120000000	38.9565	383258690	13.3307	gini	0.872623
sample_31	580000000	1160000000	40.3478	388563366	13.5152	gini	0.874035
sample_32	600000000	1200000000	41.7391	393662200	13.6926	gini	0.874688
sample_33	620000000	1240000000	43.1304	398557313	13.8629	gini	0.874923
sample_34	640000000	1280000000	44.5217	403286832	14.0274	gini	0.875646
sample_35	660000000	1320000000	45.913	405854767	14.1167	gini	0.876818
sample_36	5000000	10000000	0.347826	8135614	0.282978	tss_coverage	-0.540243
sample_37	10000000	20000000	0.695652	16102687	0.560093	tss_coverage	-0.713446
sample_38	20000000	40000000	1.3913	31540100	1.09705	tss_coverage	-0.798767
sample_39	40000000	80000000	2.78261	60420059	2.10157	tss_coverage	-0.839589
sample_40	60000000	120000000	4.17391	86962455	3.02478	tss_coverage	-0.858529
sample_41	80000000	160000000	5.56521	111392503	3.87452	tss_coverage	-0.867011
sample_42	100000000	200000000	6.95652	133845083	4.65548	tss_coverage	-0.87099
sample_43	120000000	240000000	8.34782	154565595	5.37619	tss_coverage	-0.875973
sample_44	140000000	280000000	9.73913	173735181	6.04296	tss_coverage	-0.875656
sample_45	160000000	320000000	11.1304	191470532	6.65984	tss_coverage	-0.882727
sample_46	180000000	360000000	12.5217	207923999	7.23214	tss_coverage	-0.882755
sample_47	200000000	400000000	13.913	223215449	7.76401	tss_coverage	-0.882775
sample_48	220000000	440000000	15.3043	237455257	8.25931	tss_coverage	-0.884054
sample_49	240000000	480000000	16.6956	250729394	8.72102	tss_coverage	-0.884804
sample_50	260000000	520000000	18.0869	263126661	9.15223	tss_coverage	-0.887772
sample_51	280000000	560000000	19.4783	274745750	9.55637	tss_coverage	-0.888626
sample_52	300000000	600000000	20.8696	285650947	9.93568	tss_coverage	-0.884707
sample_53	320000000	640000000	22.2609	295883136	10.2916	tss_coverage	-0.887607
sample_54	340000000	680000000	23.6522	305496940	10.626	tss_coverage	-0.88735
sample_55	360000000	720000000	25.0435	314554232	10.941	tss_coverage	-0.886873
sample_56	380000000	760000000	26.4348	323120848	11.239	tss_coverage	-0.887912
sample_57	400000000	800000000	27.8261	331226067	11.5209	tss_coverage	-0.889242
sample_58	420000000	840000000	29.2174	338883924	11.7873	tss_coverage	-0.889094
sample_59	440000000	880000000	30.6087	346167773	12.0406	tss_coverage	-0.889357
sample_60	460000000	920000000	32	353092142	12.2815	tss_coverage	-0.891011
sample_61	480000000	960000000	33.3913	359679622	12.5106	tss_coverage	-0.891157
sample_62	500000000	1000000000	34.7826	365978091	12.7297	tss_coverage	-0.891718
sample_63	520000000	1040000000	36.1739	372000277	12.9391	tss_coverage	-0.891207
sample_64	540000000	1080000000	37.5652	377746051	13.139	tss_coverage	-0.891436
sample_65	560000000	1120000000	38.9565	383258690	13.3307	tss_coverage	-0.890711
sample_66	580000000	1160000000	40.3478	388563366	13.5152	tss_coverage	-0.892302
sample_67	600000000	1200000000	41.7391	393662200	13.6926	tss_coverage	-0.892563
sample_68	620000000	1240000000	43.1304	398557313	13.8629	tss_coverage	-0.893249
sample_69	640000000	1280000000	44.5217	403286832	14.0274	tss_coverage	-0.892804
sample_70	660000000	1320000000	45.913	405854767	14.1167	tss_coverage	-0.893518
sample_71	5000000	10000000	0.347826	8135614	0.282978	tss_score	-0.106425
sample_72	10000000	20000000	0.695652	16102687	0.560093	tss_score	-0.0838959
sample_73	20000000	40000000	1.3913	31540100	1.09705	tss_score	-0.139889
sample_74	40000000	80000000	2.78261	60420059	2.10157	tss_score	-0.386305
sample_75	60000000	120000000	4.17391	86962455	3.02478	tss_score	-0.478448
sample_76	80000000	160000000	5.56521	111392503	3.87452	tss_score	-0.549721
sample_77	100000000	200000000	6.95652	133845083	4.65548	tss_score	-0.589799
sample_78	120000000	240000000	8.34782	154565595	5.37619	tss_score	-0.623681
sample_79	140000000	280000000	9.73913	173735181	6.04296	tss_score	-0.619489
sample_80	160000000	320000000	11.1304	191470532	6.65984	tss_score	-0.635755
sample_81	180000000	360000000	12.5217	207923999	7.23214	tss_score	-0.656016
sample_82	200000000	400000000	13.913	223215449	7.76401	tss_score	-0.64405
sample_83	220000000	440000000	15.3043	237455257	8.25931	tss_score	-0.649042
sample_84	240000000	480000000	16.6956	250729394	8.72102	tss_score	-0.66339
sample_85	260000000	520000000	18.0869	263126661	9.15223	tss_score	-0.630772
sample_86	280000000	560000000	19.4783	274745750	9.55637	tss_score	-0.643427
sample_87	300000000	600000000	20.8696	285650947	9.93568	tss_score	-0.631837
sample_88	320000000	640000000	22.2609	295883136	10.2916	tss_score	-0.653265
sample_89	340000000	680000000	23.6522	305496940	10.626	tss_score	-0.651293
sample_90	360000000	720000000	25.0435	314554232	10.941	tss_score	-0.641965
sample_91	380000000	760000000	26.4348	323120848	11.239	tss_score	-0.650176
sample_92	400000000	800000000	27.8261	331226067	11.5209	tss_score	-0.642123
sample_93	420000000	840000000	29.2174	338883924	11.7873	tss_score	-0.652014
sample_94	440000000	880000000	30.6087	346167773	12.0406	tss_score	-0.65705
sample_95	460000000	920000000	32	353092142	12.2815	tss_score	-0.640515
sample_96	480000000	960000000	33.3913	359679622	12.5106	tss_score	-0.626473
sample_97	500000000	1000000000	34.7826	365978091	12.7297	tss_score	-0.623923
sample_98	520000000	1040000000	36.1739	372000277	12.9391	tss_score	-0.645808
sample_99	540000000	1080000000	37.5652	377746051	13.139	tss_score	-0.635721
sample_100	560000000	1120000000	38.9565	383258690	13.3307	tss_score	-0.619396
sample_101	580000000	1160000000	40.3478	388563366	13.5152	tss_score	-0.604777
sample_102	600000000	1200000000	41.7391	393662200	13.6926	tss_score	-0.611533
sample_103	620000000	1240000000	43.1304	398557313	13.8629	tss_score	-0.609658
sample_104	640000000	1280000000	44.5217	403286832	14.0274	tss_score	-0.610016
sample_105	660000000	1320000000	45.913	405854767	14.1167	tss_score	-0.611245

## Sheet: Fig.1a placenta
	fq1_number	reads_number	raw_depth	final reads number	depth	cfDNA_features	correlation
sample_1	5000000	10000000	0.347826	8135614	0.282978	gini	0.142345
sample_2	10000000	20000000	0.695652	16102687	0.560093	gini	0.1095
sample_3	20000000	40000000	1.3913	31540100	1.09705	gini	0.236505
sample_4	40000000	80000000	2.78261	60420059	2.10157	gini	0.377613
sample_5	60000000	120000000	4.17391	86962455	3.02478	gini	0.472934
sample_6	80000000	160000000	5.56521	111392503	3.87452	gini	0.498118
sample_7	100000000	200000000	6.95652	133845083	4.65548	gini	0.514046
sample_8	120000000	240000000	8.34782	154565595	5.37619	gini	0.536822
sample_9	140000000	280000000	9.73913	173735181	6.04296	gini	0.558138
sample_10	160000000	320000000	11.1304	191470532	6.65984	gini	0.569376
sample_11	180000000	360000000	12.5217	207923999	7.23214	gini	0.582349
sample_12	200000000	400000000	13.913	223215449	7.76401	gini	0.60363
sample_13	220000000	440000000	15.3043	237455257	8.25931	gini	0.61321
sample_14	240000000	480000000	16.6956	250729394	8.72102	gini	0.613936
sample_15	260000000	520000000	18.0869	263126661	9.15223	gini	0.622202
sample_16	280000000	560000000	19.4783	274745750	9.55637	gini	0.625912
sample_17	300000000	600000000	20.8696	285650947	9.93568	gini	0.629179
sample_18	320000000	640000000	22.2609	295883136	10.2916	gini	0.630691
sample_19	340000000	680000000	23.6522	305496940	10.626	gini	0.632023
sample_20	360000000	720000000	25.0435	314554232	10.941	gini	0.638765
sample_21	380000000	760000000	26.4348	323120848	11.239	gini	0.643631
sample_22	400000000	800000000	27.8261	331226067	11.5209	gini	0.641339
sample_23	420000000	840000000	29.2174	338883924	11.7873	gini	0.639732
sample_24	440000000	880000000	30.6087	346167773	12.0406	gini	0.646151
sample_25	460000000	920000000	32	353092142	12.2815	gini	0.649632
sample_26	480000000	960000000	33.3913	359679622	12.5106	gini	0.64719
sample_27	500000000	1000000000	34.7826	365978091	12.7297	gini	0.64621
sample_28	520000000	1040000000	36.1739	372000277	12.9391	gini	0.648573
sample_29	540000000	1080000000	37.5652	377746051	13.139	gini	0.651561
sample_30	560000000	1120000000	38.9565	383258690	13.3307	gini	0.656484
sample_31	580000000	1160000000	40.3478	388563366	13.5152	gini	0.659183
sample_32	600000000	1200000000	41.7391	393662200	13.6926	gini	0.658234
sample_33	620000000	1240000000	43.1304	398557313	13.8629	gini	0.657469
sample_34	640000000	1280000000	44.5217	403286832	14.0274	gini	0.655923
sample_35	660000000	1320000000	45.913	405854767	14.1167	gini	0.656212
sample_36	5000000	10000000	0.347826	8135614	0.282978	tss_coverage	-0.359263
sample_37	10000000	20000000	0.695652	16102687	0.560093	tss_coverage	-0.508677
sample_38	20000000	40000000	1.3913	31540100	1.09705	tss_coverage	-0.629192
sample_39	40000000	80000000	2.78261	60420059	2.10157	tss_coverage	-0.670729
sample_40	60000000	120000000	4.17391	86962455	3.02478	tss_coverage	-0.689309
sample_41	80000000	160000000	5.56521	111392503	3.87452	tss_coverage	-0.703419
sample_42	100000000	200000000	6.95652	133845083	4.65548	tss_coverage	-0.701346
sample_43	120000000	240000000	8.34782	154565595	5.37619	tss_coverage	-0.702017
sample_44	140000000	280000000	9.73913	173735181	6.04296	tss_coverage	-0.70772
sample_45	160000000	320000000	11.1304	191470532	6.65984	tss_coverage	-0.711233
sample_46	180000000	360000000	12.5217	207923999	7.23214	tss_coverage	-0.707022
sample_47	200000000	400000000	13.913	223215449	7.76401	tss_coverage	-0.711206
sample_48	220000000	440000000	15.3043	237455257	8.25931	tss_coverage	-0.714285
sample_49	240000000	480000000	16.6956	250729394	8.72102	tss_coverage	-0.718304
sample_50	260000000	520000000	18.0869	263126661	9.15223	tss_coverage	-0.719524
sample_51	280000000	560000000	19.4783	274745750	9.55637	tss_coverage	-0.719564
sample_52	300000000	600000000	20.8696	285650947	9.93568	tss_coverage	-0.721758
sample_53	320000000	640000000	22.2609	295883136	10.2916	tss_coverage	-0.72276
sample_54	340000000	680000000	23.6522	305496940	10.626	tss_coverage	-0.723507
sample_55	360000000	720000000	25.0435	314554232	10.941	tss_coverage	-0.722115
sample_56	380000000	760000000	26.4348	323120848	11.239	tss_coverage	-0.721605
sample_57	400000000	800000000	27.8261	331226067	11.5209	tss_coverage	-0.723835
sample_58	420000000	840000000	29.2174	338883924	11.7873	tss_coverage	-0.725436
sample_59	440000000	880000000	30.6087	346167773	12.0406	tss_coverage	-0.726183
sample_60	460000000	920000000	32	353092142	12.2815	tss_coverage	-0.724667
sample_61	480000000	960000000	33.3913	359679622	12.5106	tss_coverage	-0.726847
sample_62	500000000	1000000000	34.7826	365978091	12.7297	tss_coverage	-0.727276
sample_63	520000000	1040000000	36.1739	372000277	12.9391	tss_coverage	-0.725409
sample_64	540000000	1080000000	37.5652	377746051	13.139	tss_coverage	-0.723887
sample_65	560000000	1120000000	38.9565	383258690	13.3307	tss_coverage	-0.724505
sample_66	580000000	1160000000	40.3478	388563366	13.5152	tss_coverage	-0.726744
sample_67	600000000	1200000000	41.7391	393662200	13.6926	tss_coverage	-0.725886
sample_68	620000000	1240000000	43.1304	398557313	13.8629	tss_coverage	-0.728211
sample_69	640000000	1280000000	44.5217	403286832	14.0274	tss_coverage	-0.731193
sample_70	660000000	1320000000	45.913	405854767	14.1167	tss_coverage	-0.730671
sample_71	5000000	10000000	0.347826	8135614	0.282978	tss_score	-0.0540704
sample_72	10000000	20000000	0.695652	16102687	0.560093	tss_score	-0.0677973
sample_73	20000000	40000000	1.3913	31540100	1.09705	tss_score	-0.149418
sample_74	40000000	80000000	2.78261	60420059	2.10157	tss_score	-0.332992
sample_75	60000000	120000000	4.17391	86962455	3.02478	tss_score	-0.407836
sample_76	80000000	160000000	5.56521	111392503	3.87452	tss_score	-0.417772
sample_77	100000000	200000000	6.95652	133845083	4.65548	tss_score	-0.417744
sample_78	120000000	240000000	8.34782	154565595	5.37619	tss_score	-0.450861
sample_79	140000000	280000000	9.73913	173735181	6.04296	tss_score	-0.455494
sample_80	160000000	320000000	11.1304	191470532	6.65984	tss_score	-0.465788
sample_81	180000000	360000000	12.5217	207923999	7.23214	tss_score	-0.477917
sample_82	200000000	400000000	13.913	223215449	7.76401	tss_score	-0.49285
sample_83	220000000	440000000	15.3043	237455257	8.25931	tss_score	-0.491174
sample_84	240000000	480000000	16.6956	250729394	8.72102	tss_score	-0.484024
sample_85	260000000	520000000	18.0869	263126661	9.15223	tss_score	-0.476703
sample_86	280000000	560000000	19.4783	274745750	9.55637	tss_score	-0.471274
sample_87	300000000	600000000	20.8696	285650947	9.93568	tss_score	-0.478376
sample_88	320000000	640000000	22.2609	295883136	10.2916	tss_score	-0.485885
sample_89	340000000	680000000	23.6522	305496940	10.626	tss_score	-0.470624
sample_90	360000000	720000000	25.0435	314554232	10.941	tss_score	-0.464766
sample_91	380000000	760000000	26.4348	323120848	11.239	tss_score	-0.469395
sample_92	400000000	800000000	27.8261	331226067	11.5209	tss_score	-0.473105
sample_93	420000000	840000000	29.2174	338883924	11.7873	tss_score	-0.465116
sample_94	440000000	880000000	30.6087	346167773	12.0406	tss_score	-0.484908
sample_95	460000000	920000000	32	353092142	12.2815	tss_score	-0.477058
sample_96	480000000	960000000	33.3913	359679622	12.5106	tss_score	-0.459997
sample_97	500000000	1000000000	34.7826	365978091	12.7297	tss_score	-0.451915
sample_98	520000000	1040000000	36.1739	372000277	12.9391	tss_score	-0.476928
sample_99	540000000	1080000000	37.5652	377746051	13.139	tss_score	-0.464089
sample_100	560000000	1120000000	38.9565	383258690	13.3307	tss_score	-0.455306
sample_101	580000000	1160000000	40.3478	388563366	13.5152	tss_score	-0.454355
sample_102	600000000	1200000000	41.7391	393662200	13.6926	tss_score	-0.446724
sample_103	620000000	1240000000	43.1304	398557313	13.8629	tss_score	-0.449186
sample_104	640000000	1280000000	44.5217	403286832	14.0274	tss_score	-0.458653
sample_105	660000000	1320000000	45.913	405854767	14.1167	tss_score	-0.464433

## Sheet: Fig.1d
tss_score	reads_number	TPM
0	0.1	0
0	0.1	0
0	0.1	0
NA	0.1	0
3.33333333333333	0.1	0
0	0.1	0
0.740740740740741	0.1	0
0	0.1	0
0	0.1	0
0.476190476190476	0.1	0
25	0.1	0
1.48148148148148	0.1	0
0	0.1	0
0	0.1	0
2.22222222222222	0.1	0
NA	0.1	0
0	0.1	0
1.9047619047619	0.1	0
2.22222222222222	0.1	0
1.02564102564103	0.1	0
NA	0.1	0
0	0.1	0
0	0.1	0
0	0.1	0
2.85714285714286	0.1	0
1.66666666666667	0.1	0
3.88888888888889	0.1	0
0	0.1	0
0	0.1	0
0	0.1	0
1.25	0.1	0
3.66666666666667	0.1	0
3.33333333333333	0.1	0
0.555555555555556	0.1	0
6.66666666666667	0.1	0
0.666666666666667	0.1	0
0.416666666666667	0.1	0
0.740740740740741	0.1	0
0.606060606060606	0.1	0
0.444444444444444	0.1	0
0	0.1	0
0	0.1	0
4.44444444444444	0.1	0
1.19047619047619	0.1	0
0.2	0.1	0
0	0.1	0
0	0.1	0
4.04761904761905	0.1	0
0.833333333333333	0.1	0
NA	0.1	0
NA	0.1	0
0	0.1	0
0.208333333333333	0.1	0
0.595238095238095	0.1	0
1.02564102564103	0.1	0
1.25	0.1	0
1.875	0.1	0
0.833333333333333	0.1	0
NA	0.1	0
0	0.1	0
0.952380952380952	0.1	0
NA	0.1	0
6.66666666666667	0.1	0
1.66666666666667	0.1	0
0.641025641025641	0.1	0
0.606060606060606	0.1	0
0	0.1	0
5.83333333333333	0.1	0
0.555555555555556	0.1	0
0	0.1	0
0	0.1	0
0	0.1	0
1.66666666666667	0.1	0
0.833333333333333	0.1	0
2.22222222222222	0.1	0
0	0.1	0
0	0.1	0
0.0980392156862745	0.1	0
3.33333333333333	0.1	0
1.66666666666667	0.1	0
1.66666666666667	0.1	0
1.66666666666667	0.1	0
0	0.1	0
2	0.1	0
0	0.1	0
NA	0.1	0
10	0.1	0
0	0.1	0
6.66666666666667	0.1	0
1	0.1	0
1.66666666666667	0.1	0
NA	0.1	0
1.875	0.1	0
0.277777777777778	0.1	0
1.66666666666667	0.1	0
NA	0.1	0
NA	0.1	0
0	0.1	0
0	0.1	0
NA	0.1	0
NA	0.1	0
NA	0.1	0
0.606060606060606	0.1	0
0.303030303030303	0.1	0
0.277777777777778	0.1	0
0.888888888888889	0.1	0
0	0.1	0
0	0.1	0
6.66666666666667	0.1	0
0	0.1	0
NA	0.1	0
NA	0.1	0
NA	0.1	0
0.227272727272727	0.1	0
0	0.1	0
0.3125	0.1	0
0	0.1	0
0	0.1	0
2.22222222222222	0.1	0
6.66666666666667	0.1	0
NA	0.1	0
0	0.1	0
0	0.1	0
2.5	0.1	0
0.444444444444444	0.1	0
0.555555555555556	0.1	0
0	0.1	0
2.5	0.1	0
NA	0.1	0
0	0.1	0
1.66666666666667	0.1	0
NA	0.1	0
0	0.1	0
0	0.1	0
0	0.1	0
2.91666666666667	0.1	0
1.81818181818182	0.1	0
0	0.1	0
1.81818181818182	0.1	0
NA	0.1	0
0	0.1	0
NA	0.1	0
0.416666666666667	0.1	0
0	0.1	0
0.666666666666667	0.1	0
0	0.1	0
0	0.1	0
0	0.1	0
2	0.1	0
1.11111111111111	0.1	0
1.66666666666667	0.1	0
0.384615384615385	0.1	0
18.3333333333333	0.1	0
NA	0.1	0
NA	0.1	0
0	0.1	0
NA	0.1	0
0	0.1	0
0.833333333333333	0.1	0
0.740740740740741	0.1	0
1.16666666666667	0.1	0
0	0.1	0
NA	0.1	0
0	0.1	0
0	0.1	0
0	0.1	0
NA	0.1	0
5	0.1	0
2.29166666666667	0.1	0
3.33333333333333	0.1	0
NA	0.1	0
NA	0.1	0
0	0.1	0
5.83333333333333	0.1	0
NA	0.1	0
1.11111111111111	0.1	0
0	0.1	0
NA	0.1	0
1.11111111111111	0.1	0
10	0.1	0
1.19047619047619	0.1	0
0.833333333333333	0.1	0
1.11111111111111	0.1	0
1.2962962962963	0.1	0
0	0.1	0
2.5	0.1	0
NA	0.1	0
NA	0.1	0
3.33333333333333	0.1	0
0.625	0.1	0
0	0.1	0
2.22222222222222	0.1	0
0	0.1	0
0	0.1	0
0.151515151515151	0.1	0
NA	0.1	0
0.476190476190476	0.1	0
0	0.1	0
0	0.1	0
0.833333333333333	0.1	0
NA	0.1	0
5	0.1	0
0	0.1	0
0.833333333333333	0.1	0
6.66666666666667	0.1	0
NA	0.1	0
0.476190476190476	0.1	0
NA	0.1	0
0	0.1	0
0.833333333333333	0.1	0
0	0.1	0
NA	0.1	0
0	0.1	0
6.66666666666667	0.1	0
0.952380952380952	0.1	0
1.66666666666667	0.1	0
1.42857142857143	0.1	0
1.66666666666667	0.1	0
0	0.1	0
4.44444444444444	0.1	0
0.666666666666667	0.1	0
0	0.1	0
1.66666666666667	0.1	0
5.83333333333333	0.1	0
0.476190476190476	0.1	0
1.33333333333333	0.1	0
0.111111111111111	0.1	0
0.625	0.1	0
0	0.1	0
NA	0.1	0
NA	0.1	0
2.22222222222222	0.1	0
15	0.1	0
NA	0.1	0
NA	0.1	0
NA	0.1	0
0.833333333333333	0.1	0
0.666666666666667	0.1	0
NA	0.1	0
0.476190476190476	0.1	0
0.606060606060606	0.1	0
1.33333333333333	0.1	0
0	0.1	0
2.5	0.1	0
0	0.1	0
1.33333333333333	0.1	0
0	0.1	0
0.416666666666667	0.1	0
NA	0.1	0
NA	0.1	0
NA	0.1	0
0.555555555555556	0.1	0
0.666666666666667	0.1	0
1.94444444444444	0.1	0
NA	0.1	0
0.833333333333333	0.1	0
2.22222222222222	0.1	0
11.6666666666667	0.1	0
NA	0.1	0
1.66666666666667	0.1	0
0.833333333333333	0.1	0
NA	0.1	0
1.9047619047619	0.1	0
NA	0.1	0
2	0.1	0
0	0.1	0
1.25	0.1	0
NA	0.1	0
1.11111111111111	0.1	0
6.66666666666667	0.1	0
0	0.1	0
NA	0.1	0
0	0.1	0
0	0.1	0
0.833333333333333	0.1	0
1.66666666666667	0.1	0
3.33333333333333	0.1	0
6.66666666666667	0.1	0
NA	0.1	0
0	0.1	0
1.66666666666667	0.1	0
0	0.1	0
NA	0.1	0
1.66666666666667	0.1	0
0	0.1	0
0	0.1	0
NA	0.1	0
1.45833333333333	0.1	0
1.33333333333333	0.1	0
0.303030303030303	0.1	0
0	0.1	0
0	0.1	0
2.66666666666667	0.1	0
0	0.1	0
NA	0.1	0
2.5	0.1	0
0	0.1	0
0	0.1	0
3.33333333333333	0.1	0
0.625	0.1	0
0	0.1	0
0	0.1	0
1.66666666666667	0.1	0
0	0.1	0
NA	0.1	0
0	0.1	0
3.33333333333333	0.1	0
1.42857142857143	0.1	0
4.16666666666667	0.1	0
0	0.1	0
0.833333333333333	0.1	0
NA	0.1	0
NA	0.1	0
0.476190476190476	0.1	0
1.66666666666667	0.1	0
2.14285714285714	0.1	0
0.952380952380952	0.1	0
0	0.1	0
0	0.1	0
2.59259259259259	0.1	0
0.714285714285714	0.1	0
0	0.1	0
0	0.1	0
NA	0.1	0
NA	0.1	0
0.444444444444444	0.1	0
0	0.1	0
0	0.1	0
0	0.1	0
1.33333333333333	0.1	0
0.833333333333333	0.1	0
6.66666666666667	0.1	0
0	0.1	0
NA	0.1	0
0	0.1	0
0.909090909090909	0.1	0
0	0.1	0
2.29166666666667	0.1	0
0	0.1	0
NA	0.1	0
NA	0.1	0
0	0.1	0
0	0.1	0
NA	0.1	0
0	0.1	0
1.25	0.1	0
1.66666666666667	0.1	0
0.416666666666667	0.1	0
0	0.1	0
0	0.1	0
0	0.1	0
0	0.1	0
NA	0.1	0
0	0.1	0
0.416666666666667	0.1	0
0.555555555555556	0.1	0
0	0.1	0
0.151515151515151	0.1	0
1.45833333333333	0.1	0
1.66666666666667	0.1	0
0	0.1	0
1.11111111111111	0.1	0
10	0.1	0
0	0.1	0
1.41025641025641	0.1	0
0	0.1	0
11.6666666666667	0.1	0
3.33333333333333	0.1	0
2.22222222222222	0.1	0
0	0.1	0
2.91666666666667	0.1	0
0	0.1	0
0	0.1	0
1.45833333333333	0.1	0
0	0.1	0
1.11111111111111	0.1	0
0	0.1	0
NA	0.1	0
0	0.1	0
0	0.1	0
0.37037037037037	0.1	0
1.66666666666667	0.1	0
1.66666666666667	0.1	0
0.833333333333333	0.1	0
0	0.1	0
0	0.1	0
0	0.1	0
0	0.1	0
0	0.1	0
1.5	0.1	0
0.952380952380952	0.1	0
NA	0.1	0
0	0.1	0
1.25	0.1	0
0	0.1	0
0	0.1	0
0	0.1	0
0.333333333333333	0.1	0
NA	0.1	0
0	0.1	0
1.25	0.1	0
0.833333333333333	0.1	0
0	0.1	0
0	0.1	0
0.392156862745098	0.1	0
0	0.1	0
0.555555555555556	0.1	0
0	0.1	0
0.740740740740741	0.1	0
3.33333333333333	0.1	0
0	0.1	0
0.606060606060606	0.1	0
0	0.1	0
1.9047619047619	0.1	0
7.5	0.1	0
0	0.1	0
0	0.1	0
0.833333333333333	0.1	0
0.37037037037037	0.1	0
0	0.1	0
0	0.1	0
0	0.1	0
0.5	0.1	0
0	0.1	0
0	0.1	0
NA	0.1	0
0	0.1	0
0.238095238095238	0.1	0
0.833333333333333	0.1	0
1.11111111111111	0.1	0
0	0.1	0
0.769230769230769	0.1	0
5	0.1	0
6.66666666666667	0.1	0
0	0.1	0
0	0.1	0
0	0.1	0
2.33333333333333	0.1	0
1.11111111111111	0.1	0
NA	0.1	0
0	0.1	0
0.769230769230769	0.1	0
1.38888888888889	0.1	0
0	0.1	0
0.555555555555556	0.1	0
18.3333333333333	0.1	0
0.833333333333333	0.1	0
NA	0.1	0
3.33333333333333	0.1	0
NA	0.1	0
NA	0.1	0
NA	0.1	0
1.2962962962963	0.1	0
NA	0.1	0
1.11111111111111	0.1	0
1.11111111111111	0.1	0
0.333333333333333	0.1	0
0	0.1	0
0	0.1	0
0.952380952380952	0.1	0
0	0.1	0
0.740740740740741	0.1	0
0.833333333333333	0.1	0
0.476190476190476	0.1	0
1.875	0.1	0
0.277777777777778	0.1	0
NA	0.1	0
NA	0.1	0
1.66666666666667	0.1	0
1.66666666666667	0.1	0
0	0.1	0
0	0.1	0
NA	0.1	0
4.44444444444444	0.1	0
1.94444444444444	0.1	0
1.11111111111111	0.1	0
2.66666666666667	0.1	0
1	0.1	0
4.58333333333333	0.1	0
0	0.1	0
0	0.1	0
1.25	0.1	0
0	0.1	0
0.625	0.1	0
0.416666666666667	0.1	0
6.66666666666667	0.1	0
0	0.1	0
1.66666666666667	0.1	0
1.66666666666667	0.1	0
0	0.1	0
0	0.1	0
NA	0.1	0
1.66666666666667	0.1	0
0	0.1	0
0	0.1	0
0	0.1	0
4.44444444444444	0.1	0
0	0.1	0
1.66666666666667	0.1	0
3.33333333333333	0.1	0
1.42857142857143	0.1	0
0	0.1	0
0	0.1	0
0	0.1	0
0	0.1	0
0	0.1	0
0	0.1	0
NA	0.1	0
NA	0.1	0
0.266666666666667	0.4	0
1.88888888888889	0.4	0
0.444444444444444	0.4	0
0.769230769230769	0.4	0
1.66666666666667	0.4	0
0.833333333333333	0.4	0
0.857142857142857	0.4	0
0	0.4	0
0.952380952380952	0.4	0
1.86274509803922	0.4	0
1.12745098039216	0.4	0
0.733333333333333	0.4	0
0.833333333333333	0.4	0
0.5	0.4	0
1.7816091954023	0.4	0
0	0.4	0
0.444444444444444	0.4	0
1	0.4	0
1.57407407407407	0.4	0
1.13333333333333	0.4	0
0.833333333333333	0.4	0
0.952380952380952	0.4	0
1.07142857142857	0.4	0
1	0.4	0
4.16666666666667	0.4	0
0.5	0.4	0
1.31944444444444	0.4	0
1.15384615384615	0.4	0
1.07142857142857	0.4	0
0.416666666666667	0.4	0
0.925925925925926	0.4	0
1.59090909090909	0.4	0
1.02564102564103	0.4	0
1.11111111111111	0.4	0
1.96078431372549	0.4	0
0.569105691056911	0.4	0
1.26016260162602	0.4	0
0.873015873015873	0.4	0
0.526315789473684	0.4	0
1.33333333333333	0.4	0
1.07142857142857	0.4	0
0.384615384615385	0.4	0
1.76470588235294	0.4	0
1.4	0.4	0
0.251572327044025	0.4	0
0.526315789473684	0.4	0
0.601851851851852	0.4	0
2.22222222222222	0.4	0
0.802469135802469	0.4	0
2.26190476190476	0.4	0
4.72222222222222	0.4	0
0.350877192982456	0.4	0
0.053763440860215	0.4	0
1.51515151515152	0.4	0
3.05555555555556	0.4	0
0.333333333333333	0.4	0
1.16666666666667	0.4	0
0.833333333333333	0.4	0
2.77777777777778	0.4	0
0.166666666666667	0.4	0
0.462962962962963	0.4	0
0.833333333333333	0.4	0
1.94444444444444	0.4	0
1.11111111111111	0.4	0
0.177304964539007	0.4	0
1.94444444444444	0.4	0
1.08333333333333	0.4	0
0.606060606060606	0.4	0
2.85714285714286	0.4	0
0.761904761904762	0.4	0
1.85185185185185	0.4	0
1.52777777777778	0.4	0
0.444444444444444	0.4	0
0.404040404040404	0.4	0
1.86666666666667	0.4	0
0.476190476190476	0.4	0
1.22222222222222	0.4	0
0.752688172043011	0.4	0
7.08333333333333	0.4	0
3.33333333333333	0.4	0
3.33333333333333	0.4	0
1.77777777777778	0.4	0
0.396825396825397	0.4	0
1.23456790123457	0.4	0
0	0.4	0
2.08333333333333	0.4	0
1.36904761904762	0.4	0
0.263157894736842	0.4	0
5.41666666666667	0.4	0
0.4	0.4	0
2	0.4	0
0.902777777777778	0.4	0
1.35416666666667	0.4	0
1.04166666666667	0.4	0
0.37037037037037	0.4	0
1.53846153846154	0.4	0
4.44444444444444	0.4	0
1.53846153846154	0.4	0
0.384615384615385	0.4	0
9.44444444444444	0.4	0
0.256410256410256	0.4	0
1.66666666666667	0.4	0
1.83333333333333	0.4	0
0.808080808080808	0.4	0
0.376344086021505	0.4	0
0.904761904761905	0.4	0
0.111111111111111	0.4	0
0.8	0.4	0
1.9047619047619	0.4	0
0	0.4	0
1.19047619047619	0.4	0
0	0.4	0
0	0.4	0
0.119047619047619	0.4	0
0.185185185185185	0.4	0
1.40625	0.4	0
0.333333333333333	0.4	0
0.151515151515152	0.4	0
0.619047619047619	0.4	0
0.686274509803922	0.4	0
0.219298245614035	0.4	0
0.128205128205128	0.4	0
0.555555555555556	0.4	0
0.952380952380952	0.4	0
0.178571428571429	0.4	0
0.306122448979592	0.4	0
0.324074074074074	0.4	0
1	0.4	0
0	0.4	0
0	0.4	0
1.07843137254902	0.4	0
2.22222222222222	0.4	0
1.73076923076923	0.4	0
0.37037037037037	0.4	0
0.520833333333333	0.4	0
0.916666666666667	0.4	0
0.913978494623656	0.4	0
0.444444444444444	0.4	0
0.944444444444445	0.4	0
0.686274509803922	0.4	0
1.66666666666667	0.4	0
0.666666666666667	0.4	0
0.25	0.4	0
0.333333333333333	0.4	0
2.5	0.4	0
0.666666666666667	0.4	0
0.701754385964912	0.4	0
1.25	0.4	0
3.7037037037037	0.4	0
0.595238095238095	0.4	0
0.523809523809524	0.4	0
0.72463768115942	0.4	0
1.03174603174603	0.4	0
0.833333333333333	0.4	0
1.15384615384615	0.4	0
0.444444444444444	0.4	0
0.733333333333333	0.4	0
0	0.4	0
0.858585858585859	0.4	0
0.654761904761905	0.4	0
2.28070175438596	0.4	0
0.769230769230769	0.4	0
4.33333333333333	0.4	0
0.416666666666667	0.4	0
1.40350877192982	0.4	0
1.33333333333333	0.4	0
1.9047619047619	0.4	0
2.29166666666667	0.4	0
1.48148148148148	0.4	0
0.476190476190476	0.4	0
0.833333333333333	0.4	0
0.833333333333333	0.4	0
0.625	0.4	0
4.35897435897436	0.4	0
1.34615384615385	0.4	0
1.66666666666667	0.4	0
0.588235294117647	0.4	0
1.66666666666667	0.4	0
3.47222222222222	0.4	0
6.11111111111111	0.4	0
0.6	0.4	0
0.873015873015873	0.4	0
0.964912280701754	0.4	0
0.984848484848485	0.4	0
0.555555555555556	0.4	0
1.15384615384615	0.4	0
0.689655172413793	0.4	0
2.80701754385965	0.4	0
0.75	0.4	0
0.396825396825397	0.4	0
0.555555555555556	0.4	0
1.11111111111111	0.4	0
0.37037037037037	0.4	0
0.392156862745098	0.4	0
0.46875	0.4	0
0.916666666666667	0.4	0
0.765765765765766	0.4	0
0.222222222222222	0.4	0
0.222222222222222	0.4	0
1	0.4	0
2.33333333333333	0.4	0
2.29166666666667	0.4	0
1.04938271604938	0.4	0
0.320512820512821	0.4	0
0.689655172413793	0.4	0
0.625	0.4	0
1.47058823529412	0.4	0
2.77777777777778	0.4	0
0.810810810810811	0.4	0
3.88888888888889	0.4	0
0.75	0.4	0
1.34615384615385	0.4	0
0.543478260869565	0.4	0
0.987654320987654	0.4	0
0.353535353535354	0.4	0
2.06349206349206	0.4	0
1.82539682539683	0.4	0
1.33333333333333	0.4	0
0.0387596899224806	0.4	0
1.04166666666667	0.4	0
0.416666666666667	0.4	0
0.909090909090909	0.4	0
0.9375	0.4	0
0.833333333333333	0.4	0
0.606060606060606	0.4	0
0.45045045045045	0.4	0
0.277777777777778	0.4	0
1.25	0.4	0
0	0.4	0
1.2962962962963	0.4	0
0	0.4	0
0.364583333333333	0.4	0
2.83333333333333	0.4	0
0.238095238095238	0.4	0
1.56862745098039	0.4	0
0.533333333333333	0.4	0
1.38888888888889	0.4	0
0.416666666666667	0.4	0
1.25	0.4	0
0.555555555555556	0.4	0
0.698924731182796	0.4	0
0.53030303030303	0.4	0
0.277777777777778	0.4	0
1.66666666666667	0.4	0
1.38888888888889	0.4	0
3.75	0.4	0
0.289855072463768	0.4	0
1.37254901960784	0.4	0
3.66666666666667	0.4	0
0.476190476190476	0.4	0
1.04166666666667	0.4	0
0.3125	0.4	0
1.01851851851852	0.4	0
0.6	0.4	0
0.555555555555556	0.4	0
0.833333333333333	0.4	0
1.56862745098039	0.4	0
1.80555555555556	0.4	0
0.714285714285714	0.4	0
0.967741935483871	0.4	0
1.05555555555556	0.4	0
2.96296296296296	0.4	0
2.05882352941176	0.4	0
1.6025641025641	0.4	0
0.919540229885057	0.4	0
0.18018018018018	0.4	0
0.507246376811594	0.4	0
4.07407407407407	0.4	0
0.769230769230769	0.4	0
1.23188405797101	0.4	0
0.833333333333333	0.4	0
2.91666666666667	0.4	0
0.347222222222222	0.4	0
0.757575757575758	0.4	0
0.972222222222222	0.4	0
1.45833333333333	0.4	0
1.02564102564103	0.4	0
1.53846153846154	0.4	0
0.555555555555556	0.4	0
1.04166666666667	0.4	0
0.740740740740741	0.4	0
0.0833333333333333	0.4	0
1.21212121212121	0.4	0
1.30952380952381	0.4	0
0.289855072463768	0.4	0
1.78571428571429	0.4	0
1.38888888888889	0.4	0
1.92307692307692	0.4	0
0.229885057471264	0.4	0
0.238095238095238	0.4	0
2.57575757575758	0.4	0
0.833333333333333	0.4	0
0.833333333333333	0.4	0
0.416666666666667	0.4	0
0.714285714285714	0.4	0
1.19047619047619	0.4	0
2.12121212121212	0.4	0
0.416666666666667	0.4	0
1.11111111111111	0.4	0
0.0909090909090909	0.4	0
1.73611111111111	0.4	0
1.48148148148148	0.4	0
0.802469135802469	0.4	0
1.76470588235294	0.4	0
2.5	0.4	0
1.66666666666667	0.4	0
0.740740740740741	0.4	0
0.933333333333333	0.4	0
0.652173913043478	0.4	0
0	0.4	0
0.396825396825397	0.4	0
1.71171171171171	0.4	0
2.1875	0.4	0
0.833333333333333	0.4	0
1.5625	0.4	0
2.85714285714286	0.4	0
0.777777777777778	0.4	0
1.02564102564103	0.4	0
0	0.4	0
1.6	0.4	0
0.448717948717949	0.4	0
1.66666666666667	0.4	0
0.289855072463768	0.4	0
1.66666666666667	0.4	0
1.76470588235294	0.4	0
0.555555555555556	0.4	0
0.833333333333333	0.4	0
0.666666666666667	0.4	0
0.277777777777778	0.4	0
1.66666666666667	0.4	0
0.869565217391304	0.4	0
2.66666666666667	0.4	0
0.432098765432099	0.4	0
1.11111111111111	0.4	0
0.902777777777778	0.4	0
1.2280701754386	0.4	0
4	0.4	0
1.48148148148148	0.4	0
1.59722222222222	0.4	0
1.27450980392157	0.4	0
0.384615384615385	0.4	0
0	0.4	0
1.51515151515152	0.4	0
3.33333333333333	0.4	0
0.606060606060606	0.4	0
0.763888888888889	0.4	0
0.964912280701754	0.4	0
2.43589743589744	0.4	0
0.625	0.4	0
0	0.4	0
0.444444444444444	0.4	0
0.492424242424242	0.4	0
1.66666666666667	0.4	0
0.380952380952381	0.4	0
1.73333333333333	0.4	0
1.33333333333333	0.4	0
0.625	0.4	0
1	0.4	0
1.04166666666667	0.4	0
1.36363636363636	0.4	0
1.36363636363636	0.4	0
0.714285714285714	0.4	0
1.9047619047619	0.4	0
1.66666666666667	0.4	0
0.71969696969697	0.4	0
0.729166666666667	0.4	0
5.625	0.4	0
1.15942028985507	0.4	0
1.07843137254902	0.4	0
0	0.4	0
0.757575757575758	0.4	0
0.555555555555556	0.4	0
0.769230769230769	0.4	0
1.01626016260163	0.4	0
0.483870967741935	0.4	0
2.8125	0.4	0
1.15942028985507	0.4	0
1.66666666666667	0.4	0
5.16666666666667	0.4	0
1.11111111111111	0.4	0
0.677083333333333	0.4	0
0.964912280701754	0.4	0
1.11111111111111	0.4	0
1.18055555555556	0.4	0
0.606060606060606	0.4	0
0.698924731182796	0.4	0
2.22222222222222	0.4	0
1.06666666666667	0.4	0
0.353535353535354	0.4	0
1.08333333333333	0.4	0
2.59259259259259	0.4	0
0.43859649122807	0.4	0
0.512820512820513	0.4	0
0.714285714285714	0.4	0
1.33333333333333	0.4	0
0	0.4	0
0.888888888888889	0.4	0
0.087719298245614	0.4	0
6	0.4	0
1.07142857142857	0.4	0
0.392156862745098	0.4	0
2.33333333333333	0.4	0
0	0.4	0
0	0.4	0
0.677083333333333	0.4	0
5.66666666666667	0.4	0
1.66666666666667	0.4	0
0.333333333333333	0.4	0
1.45833333333333	0.4	0
0.679012345679012	0.4	0
0.444444444444444	0.4	0
0.166666666666667	0.4	0
0.588235294117647	0.4	0
0.873015873015873	0.4	0
1.66666666666667	0.4	0
0.740740740740741	0.4	0
0.802469135802469	0.4	0
2.29166666666667	0.4	0
0.177304964539007	0.4	0
0.542635658914729	0.4	0
0.694444444444445	0.4	0
1.13636363636364	0.4	0
0.252525252525253	0.4	0
0.392156862745098	0.4	0
0.0641025641025641	0.4	0
4.72222222222222	0.4	0
0.32520325203252	0.4	0
1.17647058823529	0.4	0
3.05555555555556	0.4	0
1.57407407407407	0.4	0
0.882352941176471	0.4	0
0.674603174603175	0.4	0
2.29166666666667	0.4	0
1.02564102564103	0.4	0
0.701754385964912	0.4	0
0.740740740740741	0.4	0
1.19047619047619	0.4	0
0.648148148148148	0.4	0
1.86274509803922	0.4	0
0.238095238095238	0.4	0
0.611111111111111	0.4	0
1.41025641025641	0.4	0
1.79012345679012	0.4	0
0.952380952380952	0.4	0
0.888888888888889	0.4	0
6.48148148148148	0.4	0
0.645161290322581	0.4	0
0.476190476190476	0.4	0
1.81818181818182	0.4	0
2.70833333333333	0.4	0
0	0.4	0
1.33333333333333	0.4	0
2.85714285714286	0.4	0
1.53846153846154	0.4	0
1.33333333333333	0.4	0
2.55555555555556	0.4	0
1.66666666666667	0.4	0
0.797101449275362	0.4	0
0.104166666666667	0.4	0
0.833333333333333	0.4	0
0.773809523809524	0.4	0
0.916666666666667	0.4	0
1.54761904761905	0.4	0
0.333333333333333	0.4	0
2.15686274509804	0.4	0
0.517241379310345	0.4	0
0.555555555555556	0.4	0
0.555555555555556	0.4	0
1.7816091954023	0.4	0
0.609756097560976	0.4	0
0.432098765432099	0.4	0
0.495495495495495	0.4	0
2	0.4	0
0.888888888888889	0.4	0
0.634920634920635	0.4	0
0.555555555555556	0.4	0
2.25	0.4	0
1.30952380952381	0.4	0
4.86111111111111	0.4	0
1.09375	0.4	0
0.350877192982456	0.4	0
0.595238095238095	0.4	0
0	0.4	0
0.909090909090909	0.4	0
0.53030303030303	0.4	0
1.53846153846154	0.4	0
0.509259259259259	0.4	0
1.66666666666667	0.4	0
0.555555555555556	0.4	0
0.289855072463768	0.4	0
0	0.4	0
0.666666666666667	0.4	0
1.57894736842105	0.4	0
0.555555555555556	0.4	0
0	0.4	0
0.104166666666667	0.4	0
0.591397849462366	0.4	0
0.555555555555556	0.4	0
0.714285714285714	0.4	0
0.701754385964912	0.4	0
1.84210526315789	0.4	0
0.694444444444444	0.4	0
0.694444444444444	0.4	0
0.694444444444444	0.4	0
0.694444444444444	0.4	0
0.614035087719298	0.4	0
0.630630630630631	0.4	0
0.679012345679012	0.4	0
0.729166666666667	0.4	0
0.384615384615385	0.8	0
1.8018018018018	0.8	0
0.901639344262295	0.8	0
0.714285714285714	0.8	0
1.08108108108108	0.8	0
1.31782945736434	0.8	0
1.14035087719298	0.8	0
1.03603603603604	0.8	0
0.849673202614379	0.8	0
1.55172413793103	0.8	0
1.36666666666667	0.8	0
0.769230769230769	0.8	0
0.957446808510638	0.8	0
0.735294117647059	0.8	0
1.53846153846154	0.8	0
0.238095238095238	0.8	0
0.905797101449275	0.8	0
1.07843137254902	0.8	0
2.25806451612903	0.8	0
1.45299145299145	0.8	0
1.66666666666667	0.8	0
0.793650793650794	0.8	0
0.833333333333333	0.8	0
0.804597701149425	0.8	0
2.58333333333333	0.8	0
0.691056910569106	0.8	0
1.86991869918699	0.8	0
0.864197530864197	0.8	0
0.804597701149425	0.8	0
1	0.8	0
0.632183908045977	0.8	0
1.26666666666667	0.8	0
0.751633986928105	0.8	0
1.26126126126126	0.8	0
1.45833333333333	0.8	0
0.416666666666667	0.8	0
1.03864734299517	0.8	0
0.78125	0.8	0
0.652173913043478	0.8	0
0.701754385964912	0.8	0
0.621468926553672	0.8	0
0.366666666666667	0.8	0
1.22549019607843	0.8	0
1.3	0.8	0
0.303030303030303	0.8	0
0.793650793650794	0.8	0
0.880952380952381	0.8	0
1.74242424242424	0.8	0
0.64327485380117	0.8	0
1.2719298245614	0.8	0
2.09876543209877	0.8	0
0.398009950248756	0.8	0
0.737179487179487	0.8	0
1.28787878787879	0.8	0
2.52380952380952	0.8	0
0.522875816993464	0.8	0
0.714285714285714	0.8	0
0.5	0.8	0
2.82051282051282	0.8	0
0.688405797101449	0.8	0
0.566037735849057	0.8	0
0.833333333333333	0.8	0
1.61616161616162	0.8	0
1.29032258064516	0.8	0
0.486111111111111	0.8	0
1.07142857142857	0.8	0
0.709219858156028	0.8	0
0.975609756097561	0.8	0
2.22222222222222	0.8	0
0.502283105022831	0.8	0
1.92307692307692	0.8	0
0.921985815602837	0.8	0
0.537634408602151	0.8	0
0.606060606060606	0.8	0
1.57894736842105	0.8	0
0.848484848484849	0.8	0
1.49425287356322	0.8	0
1.03174603174603	0.8	0
8.75	0.8	0
1.875	0.8	0
1.875	0.8	0
1.04575163398693	0.8	0
0.775193798449612	0.8	0
0.711111111111111	0.8	0
0.277777777777778	0.8	0
1.41666666666667	0.8	0
0.984848484848485	0.8	0
0.625	0.8	0
1.98412698412698	0.8	0
0.576923076923077	0.8	0
0.925925925925926	0.8	0
1.35135135135135	0.8	0
1.36666666666667	0.8	0
0.763888888888889	0.8	0
0.9375	0.8	0
1.25	0.8	0
1.75213675213675	0.8	0
0.80952380952381	0.8	0
0.542635658914729	0.8	0
10	0.8	0
0.648148148148148	0.8	0
1	0.8	0
1.59863945578231	0.8	0
0.808080808080808	0.8	0
0.256410256410256	0.8	0
0.939393939393939	0.8	0
0.428571428571429	0.8	0
0.888888888888889	0.8	0
1.17647058823529	0.8	0
0.0354609929078014	0.8	0
0.595238095238095	0.8	0
0	0.8	0
0	0.8	0
0.398550724637681	0.8	0
0.752688172043011	0.8	0
1.62962962962963	0.8	0
0.111111111111111	0.8	0
0.590277777777778	0.8	0
0.833333333333333	0.8	0
0.78125	0.8	0
0.361111111111111	0.8	0
0.0490196078431373	0.8	0
0.21505376344086	0.8	0
0.757575757575758	0.8	0
0.169082125603865	0.8	0
0.230769230769231	0.8	0
0.519125683060109	0.8	0
0.816993464052288	0.8	0
0	0.8	0
0.170940170940171	0.8	0
0.735294117647059	0.8	0
2.17592592592593	0.8	0
1.24113475177305	0.8	0
0.621468926553672	0.8	0
1.12244897959184	0.8	0
0.824561403508772	0.8	0
0.714285714285714	0.8	0
0.803571428571429	0.8	0
0.729166666666667	0.8	0
0.466666666666667	0.8	0
1.22448979591837	0.8	0
0.637254901960784	0.8	0
0.617283950617284	0.8	0
0.771604938271605	0.8	0
1.42857142857143	0.8	0
1.2719298245614	0.8	0
0.446009389671362	0.8	0
0.975609756097561	0.8	0
2.74509803921569	0.8	0
0.751633986928105	0.8	0
1.01307189542484	0.8	0
0.6	0.8	0
1.03703703703704	0.8	0
1.75	0.8	0
0.675675675675676	0.8	0
0.701754385964912	0.8	0
0.930232558139535	0.8	0
0.916666666666667	0.8	0
0.694444444444445	0.8	0
0.59748427672956	0.8	0
1.45833333333333	0.8	0
0.733333333333333	0.8	0
6.42857142857143	0.8	0
1.16161616161616	0.8	0
1.09756097560976	0.8	0
0.978260869565218	0.8	0
1.45299145299145	0.8	0
1.66666666666667	0.8	0
1.01626016260163	0.8	0
0.402298850574713	0.8	0
1	0.8	0
0.166666666666667	0.8	0
0.625	0.8	0
1.81818181818182	0.8	0
1.60493827160494	0.8	0
0.855855855855856	0.8	0
1.18518518518519	0.8	0
1.50537634408602	0.8	0
3.79310344827586	0.8	0
2.71929824561404	0.8	0
0.480225988700565	0.8	0
0.698924731182796	0.8	0
1.13095238095238	0.8	0
1.66666666666667	0.8	0
0.71969696969697	0.8	0
0.679012345679012	0.8	0
0.833333333333333	0.8	0
1.86868686868687	0.8	0
1.11111111111111	0.8	0
0.574712643678161	0.8	0
0.582010582010582	0.8	0
0.952380952380952	0.8	0
0.531914893617021	0.8	0
0.543478260869565	0.8	0
0.686274509803922	0.8	0
1.40350877192982	0.8	0
1.14197530864198	0.8	0
0.576923076923077	0.8	0
0.576923076923077	0.8	0
1.16071428571429	0.8	0
1	0.8	0
1.1231884057971	0.8	0
0.790960451977401	0.8	0
0.487804878048781	0.8	0
0.512820512820513	0.8	0
1.08695652173913	0.8	0
1.07142857142857	0.8	0
1.76470588235294	0.8	0
1.30952380952381	0.8	0
2.83950617283951	0.8	0
0.816326530612245	0.8	0
1.10062893081761	0.8	0
0.649717514124294	0.8	0
0.694444444444444	0.8	0
0.784313725490196	0.8	0
0.96969696969697	0.8	0
1.33333333333333	0.8	0
1.21212121212121	0.8	0
0.37037037037037	0.8	0
0.972222222222222	0.8	0
0.515873015873016	0.8	0
1.59420289855072	0.8	0
1.34615384615385	0.8	0
1.02564102564103	0.8	0
1.61111111111111	0.8	0
0.929487179487179	0.8	0
0.7	0.8	0
1.1965811965812	0.8	0
0	0.8	0
0.87719298245614	0.8	0
1.36363636363636	0.8	0
0.612745098039216	0.8	0
1.34615384615385	0.8	0
0.793650793650794	0.8	0
1.86868686868687	0.8	0
0.37037037037037	0.8	0
1.12179487179487	0.8	0
0.505952380952381	0.8	0
0.535714285714286	0.8	0
0.555555555555556	0.8	0
1.11111111111111	0.8	0
0.806451612903226	0.8	0
0.320512820512821	0.8	0
1.1965811965812	0.8	0
1.04761904761905	0.8	0
1.04166666666667	0.8	0
0.229885057471264	0.8	0
1.76470588235294	0.8	0
1.14583333333333	0.8	0
0.277777777777778	0.8	0
0.952380952380952	0.8	0
0.488505747126437	0.8	0
0.916666666666667	0.8	0
0.964912280701754	0.8	0
0.854700854700855	0.8	0
0.569620253164557	0.8	0
2.00980392156863	0.8	0
0.939393939393939	0.8	0
0.131578947368421	0.8	0
0.82010582010582	0.8	0
0.96045197740113	0.8	0
1.32183908045977	0.8	0
1.25850340136054	0.8	0
2.16216216216216	0.8	0
0.978260869565218	0.8	0
0.447761194029851	0.8	0
0.484848484848485	0.8	0
2.13541666666667	0.8	0
1.04166666666667	0.8	0
0.947712418300654	0.8	0
1.20689655172414	0.8	0
1.79487179487179	0.8	0
0.80952380952381	0.8	0
0.720720720720721	0.8	0
0.782312925170068	0.8	0
1.51041666666667	0.8	0
0.833333333333333	0.8	0
0.990990990990991	0.8	0
0.398550724637681	0.8	0
0.968992248062016	0.8	0
1.44736842105263	0.8	0
0.0354609929078014	0.8	0
1.52777777777778	0.8	0
0.985915492957746	0.8	0
0.201149425287356	0.8	0
1.34259259259259	0.8	0
0.921052631578947	0.8	0
1.66666666666667	0.8	0
0.238095238095238	0.8	0
0.78125	0.8	0
1.79012345679012	0.8	0
0.483870967741935	0.8	0
1.16666666666667	0.8	0
0.47008547008547	0.8	0
0.854700854700855	0.8	0
0.87962962962963	0.8	0
1.49425287356322	0.8	0
0.47008547008547	0.8	0
0.462962962962963	0.8	0
0.187074829931973	0.8	0
1.74603174603175	0.8	0
1.03603603603604	0.8	0
1.34259259259259	0.8	0
1.19047619047619	0.8	0
1.38888888888889	0.8	0
0.9375	0.8	0
0.380952380952381	0.8	0
0.566666666666667	0.8	0
0.625	0.8	0
0.130718954248366	0.8	0
0.8	0.8	0
2.24806201550388	0.8	0
2.11538461538462	0.8	0
0.934959349593496	0.8	0
1.36363636363636	0.8	0
1.66666666666667	0.8	0
0.655737704918033	0.8	0
0.897435897435897	0.8	0
0.47008547008547	0.8	0
1.28472222222222	0.8	0
1.06481481481481	0.8	0
1.66666666666667	0.8	0
0.760233918128655	0.8	0
1.97530864197531	0.8	0
1.12612612612613	0.8	0
0.761904761904762	0.8	0
0.984848484848485	0.8	0
0.833333333333333	0.8	0
0.238095238095238	0.8	0
0.833333333333333	0.8	0
1.30081300813008	0.8	0
5	0.8	0
0.490196078431373	0.8	0
1.59090909090909	0.8	0
1.15384615384615	0.8	0
1.43410852713178	0.8	0
1.86046511627907	0.8	0
1.3768115942029	0.8	0
1.875	0.8	0
1.44736842105263	0.8	0
0.416666666666667	0.8	0
0.158730158730159	0.8	0
1.52482269503546	0.8	0
1.5	0.8	0
1.02040816326531	0.8	0
1.07407407407407	0.8	0
1.26984126984127	0.8	0
1.60919540229885	0.8	0
0.74468085106383	0.8	0
0	0.8	0
0.444444444444444	0.8	0
0.696969696969697	0.8	0
1.02941176470588	0.8	0
0.267857142857143	0.8	0
2.29166666666667	0.8	0
1.9047619047619	0.8	0
1.66666666666667	0.8	0
0.982142857142857	0.8	0
1.4957264957265	0.8	0
0.96969696969697	0.8	0
0.555555555555556	0.8	0
1.33333333333333	0.8	0
1.72043010752688	0.8	0
2.77777777777778	0.8	0
0.769230769230769	0.8	0
1.75	0.8	0
3.50877192982456	0.8	0
0.854700854700855	0.8	0
1.32183908045977	0.8	0
0.144927536231884	0.8	0
0.564516129032258	0.8	0
0.946969696969697	0.8	0
0.933333333333333	0.8	0
0.915492957746479	0.8	0
0.709876543209876	0.8	0
1.23188405797101	0.8	0
1.0077519379845	0.8	0
1.26666666666667	0.8	0
1.93693693693694	0.8	0
1.04166666666667	0.8	0
1.11111111111111	0.8	0
1.8	0.8	0
0.993589743589744	0.8	0
0.868055555555556	0.8	0
0.615942028985507	0.8	0
1.11111111111111	0.8	0
1.02564102564103	0.8	0
1.30952380952381	0.8	0
1.2962962962963	0.8	0
1.04166666666667	0.8	0
1.9047619047619	0.8	0
0.398550724637681	0.8	0
1.26811594202899	0.8	0
0.80952380952381	0.8	0
0.72463768115942	0.8	0
0.196078431372549	0.8	0
0.396825396825397	0.8	0
0.726495726495727	0.8	0
3.84615384615385	0.8	0
0.802469135802469	0.8	0
0.740740740740741	0.8	0
0.87719298245614	0.8	0
0	0.8	0
0.357142857142857	0.8	0
0.952380952380952	0.8	0
2.30769230769231	0.8	0
1.09195402298851	0.8	0
0.185185185185185	0.8	0
1.02272727272727	0.8	0
1.27777777777778	0.8	0
0.517241379310345	0.8	0
0.208333333333333	0.8	0
0.714285714285714	0.8	0
1.12676056338028	0.8	0
1.79487179487179	0.8	0
1.09195402298851	0.8	0
0.422885572139304	0.8	0
2.33333333333333	0.8	0
0.234375	0.8	0
0.882352941176471	0.8	0
1.24242424242424	0.8	0
1.35135135135135	0.8	0
0.267857142857143	0.8	0
0.457516339869281	0.8	0
0.208333333333333	0.8	0
1.82539682539683	0.8	0
0.524691358024691	0.8	0
0.87719298245614	0.8	0
1.81818181818182	0.8	0
1.08695652173913	0.8	0
0.804597701149425	0.8	0
0.671641791044776	0.8	0
1.58914728682171	0.8	0
0.709876543209876	0.8	0
0.637254901960784	0.8	0
0.656565656565657	0.8	0
0.585585585585585	0.8	0
0.689655172413793	0.8	0
1.3963963963964	0.8	0
0.952380952380952	0.8	0
0.895061728395062	0.8	0
1.16666666666667	0.8	0
1.66666666666667	0.8	0
1.81818181818182	0.8	0
1.89922480620155	0.8	0
1.58536585365854	0.8	0
0.476190476190476	0.8	0
0.925925925925926	0.8	0
1.23456790123457	0.8	0
1.23188405797101	0.8	0
1.06666666666667	0.8	0
0.833333333333333	0.8	0
1.75925925925926	0.8	0
0.980392156862745	0.8	0
0.512820512820513	0.8	0
1.89655172413793	0.8	0
1.04166666666667	0.8	0
0.462962962962963	0.8	0
0.0505050505050505	0.8	0
0.709219858156028	0.8	0
1.08187134502924	0.8	0
2.46666666666667	0.8	0
1.14754098360656	0.8	0
0.503875968992248	0.8	0
2.22222222222222	0.8	0
0.628019323671497	0.8	0
0.833333333333333	0.8	0
0.806451612903226	0.8	0
1.66666666666667	0.8	0
0.994152046783626	0.8	0
0.873015873015873	0.8	0
0.803571428571429	0.8	0
2.34848484848485	0.8	0
0.703703703703704	0.8	0
0.416666666666667	0.8	0
0.423728813559322	0.8	0
1.89814814814815	0.8	0
1	0.8	0
2.87878787878788	0.8	0
1.3	0.8	0
0.43010752688172	0.8	0
0.555555555555556	0.8	0
0.185185185185185	0.8	0
1.03030303030303	0.8	0
0.505050505050505	0.8	0
2.02702702702703	0.8	0
1.13207547169811	0.8	0
1.39784946236559	0.8	0
0.789473684210526	0.8	0
0.925925925925926	0.8	0
0.238095238095238	0.8	0
0.416666666666667	0.8	0
2.34567901234568	0.8	0
0.416666666666667	0.8	0
0	0.8	0
0.238095238095238	0.8	0
0.733333333333333	0.8	0
0.5	0.8	0
0.625	0.8	0
0.537634408602151	0.8	0
1.34408602150538	0.8	0
0.952380952380952	0.8	0
0.918367346938775	0.8	0
0.952380952380952	0.8	0
0.952380952380952	0.8	0
0.952380952380952	0.8	0
0.952380952380952	0.8	0
0.425531914893617	0.8	0
1.04761904761905	0.8	0
1.03333333333333	1.2	0
1.50326797385621	1.2	0
1.37566137566138	1.2	0
0.878378378378378	1.2	0
1.24113475177305	1.2	0
1.19402985074627	1.2	0
1.23287671232877	1.2	0
0.735294117647059	1.2	0
0.738095238095238	1.2	0
1.57232704402516	1.2	0
1.19047619047619	1.2	0
0.893719806763285	1.2	0
0.855263157894737	1.2	0
0.760869565217391	1.2	0
1.23456790123457	1.2	0
0.254901960784314	1.2	0
0.944444444444445	1.2	0
1.06666666666667	1.2	0
1.73333333333333	1.2	0
1.36363636363636	1.2	0
1.5625	1.2	0
1	1.2	0
0.683760683760684	1.2	0
0.666666666666667	1.2	0
1.77248677248677	1.2	0
0.816993464052288	1.2	0
1.11814345991561	1.2	0
0.720720720720721	1.2	0
0.666666666666667	1.2	0
1.0377358490566	1.2	0
0.694444444444444	1.2	0
1.24242424242424	1.2	0
0.92896174863388	1.2	0
0.982142857142857	1.2	0
1.375	1.2	0
0.637254901960784	1.2	0
0.77319587628866	1.2	0
0.792349726775956	1.2	0
0.464135021097046	1.2	0
0.740740740740741	1.2	0
0.666666666666667	1.2	0
0.502283105022831	1.2	0
0.987654320987654	1.2	0
1.0337552742616	1.2	0
0.66358024691358	1.2	0
1.03333333333333	1.2	0
0.666666666666667	1.2	0
1.3681592039801	1.2	0
0.576131687242798	1.2	0
0.935672514619883	1.2	0
2.39316239316239	1.2	0
0.429042904290429	1.2	0
0.753424657534247	1.2	0
1.0655737704918	1.2	0
1.77777777777778	1.2	0
0.701754385964912	1.2	0
0.981735159817352	1.2	0
0.579710144927536	1.2	0
1.96969696969697	1.2	0
0.692307692307692	1.2	0
0.777777777777778	1.2	0
2.08333333333333	1.2	0
1.28930817610063	1.2	0
1.66666666666667	1.2	0
0.6875	1.2	0
1.11111111111111	1.2	0
0.725806451612903	1.2	0
0.96969696969697	1.2	0
1.70542635658915	1.2	0
0.621212121212121	1.2	0
1.35802469135802	1.2	0
0.746268656716418	1.2	0
0.620915032679739	1.2	0
0.87719298245614	1.2	0
1.25	1.2	0
0.708812260536399	1.2	0
1.2202380952381	1.2	0
0.861111111111111	1.2	0
5.74074074074074	1.2	0
1.94444444444444	1.2	0
1.94444444444444	1.2	0
1.05555555555556	1.2	0
0.714285714285714	1.2	0
0.770609318996416	1.2	0
0.555555555555556	1.2	0
1.21794871794872	1.2	0
1.23188405797101	1.2	0
0.772946859903382	1.2	0
1.72131147540984	1.2	0
0.573770491803279	1.2	0
0.751633986928105	1.2	0
1.25786163522013	1.2	0
1.05392156862745	1.2	0
0.649122807017544	1.2	0
0.902777777777778	1.2	0
0.977011494252874	1.2	0
1.08465608465608	1.2	0
0.72463768115942	1.2	0
0.686274509803922	1.2	0
11.6666666666667	1.2	0
0.675105485232067	1.2	0
0.775193798449612	1.2	0
1.58602150537634	1.2	0
0.65359477124183	1.2	0
0.686274509803922	1.2	0
1.06280193236715	1.2	0
0.602836879432624	1.2	0
0.731707317073171	1.2	0
0.921985815602837	1.2	0
0.282485875706215	1.2	0
0.462962962962963	1.2	0
0.175438596491228	1.2	0
0.19047619047619	1.2	0
0.646766169154229	1.2	0
0.50314465408805	1.2	0
1.77777777777778	1.2	0
0.592592592592593	1.2	0
0.679012345679012	1.2	0
0.880952380952381	1.2	0
0.769230769230769	1.2	0
1.03864734299517	1.2	0
0.0617283950617284	1.2	0
0.224358974358974	1.2	0
0.803921568627451	1.2	0
0.329457364341085	1.2	0
0.498084291187739	1.2	0
0.469483568075117	1.2	0
0.833333333333333	1.2	0
0	1.2	0
0.309523809523809	1.2	0
0.851851851851852	1.2	0
1.8452380952381	1.2	0
1.08333333333333	1.2	0
0.717299578059072	1.2	0
0.711610486891386	1.2	0
0.909090909090909	1.2	0
0.603864734299517	1.2	0
0.91324200913242	1.2	0
0.612745098039216	1.2	0
0.476190476190476	1.2	0
1.1025641025641	1.2	0
0.598958333333333	1.2	0
0.982905982905983	1.2	0
0.899122807017544	1.2	0
1.11111111111111	1.2	0
1.63461538461538	1.2	0
0.587121212121212	1.2	0
0.671296296296296	1.2	0
1.77777777777778	1.2	0
0.625	1.2	0
0.833333333333333	1.2	0
0.869565217391304	1.2	0
0.870646766169154	1.2	0
0.813953488372093	1.2	0
0.484848484848485	1.2	0
1.33333333333333	1.2	0
0.639269406392694	1.2	0
0.634920634920635	1.2	0
0.53030303030303	1.2	0
0.635964912280702	1.2	0
1.19791666666667	1.2	0
0.779569892473118	1.2	0
3.88888888888889	1.2	0
0.943396226415094	1.2	0
1.21527777777778	1.2	0
1.10062893081761	1.2	0
1.12903225806452	1.2	0
2.2463768115942	1.2	0
0.947712418300654	1.2	0
0.555555555555556	1.2	0
1.06060606060606	1.2	0
0.520833333333333	1.2	0
0.527777777777778	1.2	0
0.945273631840796	1.2	0
1.02040816326531	1.2	0
0.714285714285714	1.2	0
0.945945945945946	1.2	0
1.35658914728682	1.2	0
2.92682926829268	1.2	0
1.5	1.2	0
0.555555555555556	1.2	0
0.567010309278351	1.2	0
1.37931034482759	1.2	0
1.17647058823529	1.2	0
0.978835978835979	1.2	0
0.717299578059072	1.2	0
1.07981220657277	1.2	0
0.893719806763285	1.2	0
1.48809523809524	1.2	0
0.957095709570957	1.2	0
0.891472868217054	1.2	0
0.972222222222222	1.2	0
0.639269406392694	1.2	0
0.648148148148148	1.2	0
0.931372549019608	1.2	0
1.5	1.2	0
1.10294117647059	1.2	0
0.643564356435644	1.2	0
0.637254901960784	1.2	0
1.24413145539906	1.2	0
1.2037037037037	1.2	0
1.17188	1.2	0
0.70281124497992	1.2	0
1.13333333333333	1.2	0
0.512820512820513	1.2	0
0.992063492063492	1.2	0
1.46825396825397	1.2	0
2.14285714285714	1.2	0
1.35714285714286	1.2	0
2.10144927536232	1.2	0
1.01694915254237	1.2	0
0.946502057613169	1.2	0
0.938967136150235	1.2	0
0.853174603174603	1.2	0
1.08974358974359	1.2	0
0.844155844155844	1.2	0
1.12068965517241	1.2	0
1.16666666666667	1.2	0
0.684931506849315	1.2	0
0.930735930735931	1.2	0
0.841423948220065	1.2	0
1.44067796610169	1.2	0
1.26436781609195	1.2	0
1.01532567049808	1.2	0
1.12244897959184	1.2	0
1.08695652173913	1.2	0
0.650406504065041	1.2	0
1.02150537634409	1.2	0
0.0680272108843537	1.2	0
1.26666666666667	1.2	0
1.08333333333333	1.2	0
0.493827160493827	1.2	0
1.70212765957447	1.2	0
1.16161616161616	1.2	0
2.31707317073171	1.2	0
0.491452991452991	1.2	0
0.980392156862745	1.2	0
0.446009389671362	1.2	0
0.503875968992248	1.2	0
0.947712418300654	1.2	0
0.870646766169154	1.2	0
0.618279569892473	1.2	0
0.222222222222222	1.2	0
1.30434782608696	1.2	0
0.980392156862745	1.2	0
0.717299578059072	1.2	0
0.432900432900433	1.2	0
2.20238095238095	1.2	0
1.16161616161616	1.2	0
0.277777777777778	1.2	0
0.5	1.2	0
0.6	1.2	0
0.899122807017544	1.2	0
1.45061728395062	1.2	0
1.10119047619048	1.2	0
0.596330275229358	1.2	0
1.66666666666667	1.2	0
1.04477611940298	1.2	0
0.432098765432099	1.2	0
0.700757575757576	1.2	0
0.995934959349594	1.2	0
1.21527777777778	1.2	0
1.05128205128205	1.2	0
1.74731182795699	1.2	0
0.799086757990868	1.2	0
0.703703703703704	1.2	0
0.54726368159204	1.2	0
2.11111111111111	1.2	0
1.37254901960784	1.2	0
0.8	1.2	0
0.7	1.2	0
1.06060606060606	1.2	0
0.681818181818182	1.2	0
0.866666666666667	1.2	0
0.555555555555556	1.2	0
1.54471544715447	1.2	0
1.04519774011299	1.2	0
0.989583333333333	1.2	0
0.671641791044776	1.2	0
1.12994350282486	1.2	0
0.923423423423423	1.2	0
0.0347222222222222	1.2	0
1.44444444444444	1.2	0
0.766961651917404	1.2	0
0.187265917602996	1.2	0
0.859375	1.2	0
1.6304347826087	1.2	0
0.848484848484849	1.2	0
0.285087719298246	1.2	0
1.2962962962963	1.2	0
1.38211382113821	1.2	0
0.357142857142857	1.2	0
0.760869565217391	1.2	0
0.698198198198198	1.2	0
1.2015503875969	1.2	0
0.881226053639847	1.2	0
1.09848484848485	1.2	0
0.707762557077626	1.2	0
0.611111111111111	1.2	0
0.192837465564738	1.2	0
1.45833333333333	1.2	0
1.04519774011299	1.2	0
0.96045197740113	1.2	0
1.21212121212121	1.2	0
0.694444444444445	1.2	0
0.936073059360731	1.2	0
0.434782608695652	1.2	0
0.652173913043478	1.2	0
0.535714285714286	1.2	0
0.128205128205128	1.2	0
1.07692307692308	1.2	0
1.69082125603865	1.2	0
2.35042735042735	1.2	0
0.897435897435897	1.2	0
0.933333333333333	1.2	0
1.27450980392157	1.2	0
0.592592592592593	1.2	0
0.925925925925926	1.2	0
0.54726368159204	1.2	0
1.18279569892473	1.2	0
1.17647058823529	1.2	0
1.30208333333333	1.2	0
0.888888888888889	1.2	0
1.66666666666667	1.2	0
1.23563218390805	1.2	0
0.977011494252874	1.2	0
0.666666666666667	1.2	0
0.595238095238095	1.2	0
0.317460317460317	1.2	0
0.821917808219178	1.2	0
1.23563218390805	1.2	0
3.68421052631579	1.2	0
0.357142857142857	1.2	0
1.33333333333333	1.2	0
0.703125	1.2	0
1.82098765432099	1.2	0
1.875	1.2	0
1.57276995305164	1.2	0
1.42512077294686	1.2	0
1.22549019607843	1.2	0
0.402298850574713	1.2	0
0.454545454545455	1.2	0
1.11111111111111	1.2	0
1.27272727272727	1.2	0
1.09649122807018	1.2	0
1.02380952380952	1.2	0
2.00680272108844	1.2	0
2.0952380952381	1.2	0
0.466666666666667	1.2	0
0.1	1.2	0
0.314465408805031	1.2	0
0.909090909090909	1.2	0
0.805555555555555	1.2	0
0.393518518518519	1.2	0
2.24806201550388	1.2	0
1.55038759689922	1.2	0
1.18686868686869	1.2	0
1.06837606837607	1.2	0
1.23456790123457	1.2	0
1.20098039215686	1.2	0
0.772357723577236	1.2	0
1.41975308641975	1.2	0
1.29943502824859	1.2	0
1.7	1.2	0
0.666666666666667	1.2	0
1.50406504065041	1.2	0
2.52688172043011	1.2	0
0.645161290322581	1.2	0
1.09848484848485	1.2	0
0.43010752688172	1.2	0
0.842696629213483	1.2	0
0.576131687242798	1.2	0
0.625	1.2	0
1.21399176954733	1.2	0
0.489130434782609	1.2	0
1.27604166666667	1.2	0
0.808080808080808	1.2	0
1.9047619047619	1.2	0
1.43229166666667	1.2	0
1.08796296296296	1.2	0
1.16666666666667	1.2	0
1.50406504065041	1.2	0
0.833333333333333	1.2	0
0.788288288288288	1.2	0
0.483870967741935	1.2	0
0.897435897435897	1.2	0
0.987654320987654	1.2	0
1.2037037037037	1.2	0
0.942028985507246	1.2	0
1.22549019607843	1.2	0
1.59420289855072	1.2	0
1.08333333333333	1.2	0
1.38020833333333	1.2	0
0.934343434343434	1.2	0
0.619047619047619	1.2	0
0.128205128205128	1.2	0
0.706214689265537	1.2	0
0.606060606060606	1.2	0
3.63636363636364	1.2	0
0.777777777777778	1.2	0
1.18279569892473	1.2	0
0.584795321637427	1.2	0
0.733333333333333	1.2	0
0.448717948717949	1.2	0
0.794573643410853	1.2	0
1.44230769230769	1.2	0
1.44144144144144	1.2	0
0.345911949685535	1.2	0
1.01694915254237	1.2	0
1.07843137254902	1.2	0
0.683760683760684	1.2	0
0.222222222222222	1.2	0
1.05022831050228	1.2	0
1.25	1.2	0
1.40151515151515	1.2	0
1.18518518518519	1.2	0
0.494505494505495	1.2	0
2.09677419354839	1.2	0
0.310077519379845	1.2	0
0.892857142857143	1.2	0
1.35265700483092	1.2	0
0.942028985507246	1.2	0
0.343137254901961	1.2	0
1.00574712643678	1.2	0
0.648148148148148	1.2	0
1.5	1.2	0
0.858585858585859	1.2	0
0.520833333333333	1.2	0
1.5	1.2	0
1.37820512820513	1.2	0
0.602836879432624	1.2	0
0.555555555555556	1.2	0
1.29353233830846	1.2	0
0.576131687242798	1.2	0
0.718390804597701	1.2	0
0.730994152046784	1.2	0
0.555555555555556	1.2	0
0.731707317073171	1.2	0
2.15447154471545	1.2	0
0.794871794871795	1.2	0
1.19791666666667	1.2	0
1.06995884773663	1.2	0
1.32850241545894	1.2	0
1.63690476190476	1.2	0
1.52298850574713	1.2	0
1.5359477124183	1.2	0
0.714285714285714	1.2	0
0.955555555555556	1.2	0
1.47342995169082	1.2	0
1.77777777777778	1.2	0
0.789473684210526	1.2	0
0.519480519480519	1.2	0
1.6025641025641	1.2	0
0.511111111111111	1.2	0
0.579710144927536	1.2	0
2.01388888888889	1.2	0
1.48484848484848	1.2	0
0.721393034825871	1.2	0
0.526315789473684	1.2	0
1.48148148148148	1.2	0
0.673400673400673	1.2	0
2.11111111111111	1.2	0
0.949612403100775	1.2	0
0.467836257309941	1.2	0
1.48148148148148	1.2	0
0.662650602409638	1.2	0
0.5	1.2	0
0.490196078431373	1.2	0
1.38528138528139	1.2	0
0.92156862745098	1.2	0
0.819209039548022	1.2	0
0.787545787545788	1.2	0
[truncated: 498,203+ more rows]

## Sheet: Fig.1e
tss_score	reads_number	TPM
0.889513	600000000	0
1.56504	600000000	0
1.15504	600000000	0
0.774278	600000000	0
0.787546	600000000	0
1.21429	600000000	0
1.64646	600000000	0
0.568327	600000000	0
0.559796	600000000	0
0.833333	600000000	0
0.95935	600000000	0
0.951469	600000000	0
0.896414	600000000	0
0.469349	600000000	0
0.991326	600000000	0
0.401606	600000000	0
1.0084	600000000	0
1.15196	600000000	0
0.969388	600000000	0
0.893108	600000000	0
0.727969	600000000	0
0.971564	600000000	0
0.600414	600000000	0
0.572597	600000000	0
1.54684	600000000	0
0.530303	600000000	0
1.29268	600000000	0
0.604167	600000000	0
0.630081	600000000	0
1.21599	600000000	0
0.493827	600000000	0
0.964912	600000000	0
0.967977	600000000	0
0.783866	600000000	0
1.63288	600000000	0
0.652174	600000000	0
0.906769	600000000	0
1.05263	600000000	0
0.8166	600000000	0
0.679012	600000000	0
0.641026	600000000	0
0.92233	600000000	0
0.858086	600000000	0
1.15196	600000000	0
0.934066	600000000	0
1.21622	600000000	0
0.91358	600000000	0
1.50362	600000000	0
0.721966	600000000	0
1.13126	600000000	0
1.03501	600000000	0
0.723514	600000000	0
0.865248	600000000	0
0.969868	600000000	0
1.41822	600000000	0
0.612948	600000000	0
0.588235	600000000	0
0.791667	600000000	0
1.02201	600000000	0
0.760684	600000000	0
0.946602	600000000	0
0.643939	600000000	0
0.94086	600000000	0
1.17698	600000000	0
0.812842	600000000	0
1.1552	600000000	0
1.04505	600000000	0
0.911633	600000000	0
1.37765	600000000	0
0.763126	600000000	0
1.35163	600000000	0
0.945578	600000000	0
0.82672	600000000	0
0.871914	600000000	0
1.01411	600000000	0
1.11614	600000000	0
0.946792	600000000	0
0.829694	600000000	0
3.80952	600000000	0
1.54472	600000000	0
1.60256	600000000	0
1.03659	600000000	0
0.769806	600000000	0
0.915978	600000000	0
0.890805	600000000	0
1.07612	600000000	0
1.18169	600000000	0
1.33499	600000000	0
1.02011	600000000	0
0.874811	600000000	0
0.613599	600000000	0
0.749129	600000000	0
0.844156	600000000	0
0.836972	600000000	0
0.433333	600000000	0
1.25654	600000000	0
1.08051	600000000	0
0.950783	600000000	0
0.61828	600000000	0
2.74306	600000000	0
1.14224	600000000	0
1.07843	600000000	0
1.04283	600000000	0
0.6804	600000000	0
0.793226	600000000	0
1.28788	600000000	0
0.791367	600000000	0
1.24744	600000000	0
0.993377	600000000	0
1.18102	600000000	0
0.611111	600000000	0
1.22951	600000000	0
1.27451	600000000	0
0.983607	600000000	0
0.517544	600000000	0
1.00358	600000000	0
0.686275	600000000	0
0.643939	600000000	0
0.742972	600000000	0
0.722412	600000000	0
1.05797	600000000	0
0.565657	600000000	0
0.882353	600000000	0
0.746914	600000000	0
0.859788	600000000	0
0.977496	600000000	0
0.645933	600000000	0
0.742821	600000000	0
0.21645	600000000	0
0.887574	600000000	0
0.864583	600000000	0
1.23718	600000000	0
0.753205	600000000	0
0.632653	600000000	0
0.750689	600000000	0
0.797619	600000000	0
0.884354	600000000	0
0.668073	600000000	0
0.893471	600000000	0
0.882353	600000000	0
0.994624	600000000	0
1.01716	600000000	0
1.19281	600000000	0
0.845679	600000000	0
1.03704	600000000	0
0.97148	600000000	0
0.652842	600000000	0
0.941704	600000000	0
0.960784	600000000	0
0.534591	600000000	0
0.917603	600000000	0
0.685426	600000000	0
1.18371	600000000	0
1.19565	600000000	0
0.606061	600000000	0
1.65094	600000000	0
1.02871	600000000	0
0.784314	600000000	0
1	600000000	0
0.608333	600000000	0
1.42379	600000000	0
0.9447	600000000	0
1.93989	600000000	0
1.09319	600000000	0
1.62202	600000000	0
1.47541	600000000	0
1.40351	600000000	0
1.68403	600000000	0
0.645161	600000000	0
0.938438	600000000	0
0.736961	600000000	0
0.787879	600000000	0
0.691824	600000000	0
1.08067	600000000	0
0.721289	600000000	0
0.744235	600000000	0
0.951134	600000000	0
0.984848	600000000	0
1.25592	600000000	0
1.34033	600000000	0
0.38864	600000000	0
0.984556	600000000	0
1.0066	600000000	0
0.960591	600000000	0
1.01515	600000000	0
0.716198	600000000	0
0.957944	600000000	0
1.15327	600000000	0
1.14444	600000000	0
0.994832	600000000	0
0.967078	600000000	0
0.801282	600000000	0
0.739972	600000000	0
0.75	600000000	0
1.12698	600000000	0
1.06157	600000000	0
1.21543	600000000	0
0.818815	600000000	0
0.804598	600000000	0
1.0472	600000000	0
1.21053	600000000	0
0.985185	600000000	0
0.98545	600000000	0
0.953361	600000000	0
0.603113	600000000	0
1.0202	600000000	0
1	600000000	0
1.63288	600000000	0
1.07682	600000000	0
1.68724	600000000	0
0.976703	600000000	0
1.19816	600000000	0
0.913405	600000000	0
0.800478	600000000	0
1.11367	600000000	0
0.932203	600000000	0
1.06383	600000000	0
1.06884	600000000	0
0.884615	600000000	0
0.88843	600000000	0
0.782828	600000000	0
1.20265	600000000	0
0.994021	600000000	0
1.10907	600000000	0
0.706845	600000000	0
0.921212	600000000	0
0.575	600000000	0
1.31393	600000000	0
0.46729	600000000	0
1.62281	600000000	0
1.13095	600000000	0
0.728438	600000000	0
1.53704	600000000	0
0.964052	600000000	0
1.86111	600000000	0
0.691667	600000000	0
0.75227	600000000	0
0.77037	600000000	0
0.5	600000000	0
1.28	600000000	0
1.0274	600000000	0
0.668403	600000000	0
0.528846	600000000	0
1.3764	600000000	0
1.20513	600000000	0
0.673759	600000000	0
0.826331	600000000	0
1.60256	600000000	0
0.56338	600000000	0
0.108696	600000000	0
0.346667	600000000	0
0.649189	600000000	0
0.857314	600000000	0
1.59829	600000000	0
1.43902	600000000	0
0.914397	600000000	0
1.22659	600000000	0
0.932452	600000000	0
0.677656	600000000	0
0.8	600000000	0
1.04167	600000000	0
0.947293	600000000	0
0.881543	600000000	0
1.10866	600000000	0
0.726141	600000000	0
0.666667	600000000	0
0.970464	600000000	0
1.49871	600000000	0
0.991189	600000000	0
0.909091	600000000	0
0.889724	600000000	0
0.938375	600000000	0
0.706751	600000000	0
1.62791	600000000	0
0.914855	600000000	0
1.13412	600000000	0
0.986965	600000000	0
0.889894	600000000	0
1.23489	600000000	0
0.856102	600000000	0
1.24094	600000000	0
0.498084	600000000	0
0.572139	600000000	0
0.757576	600000000	0
0.277778	600000000	0
0.76779	600000000	0
1.45299	600000000	0
0.783242	600000000	0
0.584518	600000000	0
0.853659	600000000	0
1.25992	600000000	0
0.381679	600000000	0
1.18873	600000000	0
0.69735	600000000	0
1.08238	600000000	0
1.02899	600000000	0
0.960061	600000000	0
0.70028	600000000	0
0.532544	600000000	0
0.478927	600000000	0
1.32155	600000000	0
1.87943	600000000	0
0.616114	600000000	0
2.0202	600000000	0
0.473373	600000000	0
0.711382	600000000	0
1.00952	600000000	0
1.14311	600000000	0
0.664251	600000000	0
0.276292	600000000	0
1.37755	600000000	0
1.0425	600000000	0
1.4951	600000000	0
0.809061	600000000	0
0.828678	600000000	0
1.1678	600000000	0
0.840643	600000000	0
0.775034	600000000	0
0.61756	600000000	0
1.38889	600000000	0
0.770833	600000000	0
0.796703	600000000	0
0.974125	600000000	0
1.06436	600000000	0
1.49123	600000000	0
1.14114	600000000	0
0.958005	600000000	0
0.924479	600000000	0
0.25463	600000000	0
0.892608	600000000	0
1.11374	600000000	0
1.51429	600000000	0
0.643777	600000000	0
1.33094	600000000	0
0.917313	600000000	0
1.2055	600000000	0
0.940526	600000000	0
1.06396	600000000	0
1.26285	600000000	0
1.00134	600000000	0
0.452381	600000000	0
0.868794	600000000	0
0.863454	600000000	0
0.990028	600000000	0
1.00968	600000000	0
1.04993	600000000	0
0.816044	600000000	0
1.6457	600000000	0
0.658602	600000000	0
0.344353	600000000	0
0.710227	600000000	0
0.904977	600000000	0
0.676101	600000000	0
0.853495	600000000	0
1.08173	600000000	0
1.3015	600000000	0
0.939794	600000000	0
0.817121	600000000	0
1.24498	600000000	0
1.0567	600000000	0
0.731415	600000000	0
0.709877	600000000	0
1.01608	600000000	0
1.69831	600000000	0
0.845411	600000000	0
1.47059	600000000	0
1.51282	600000000	0
0.818182	600000000	0
0.461394	600000000	0
0.626058	600000000	0
0.783533	600000000	0
0.877551	600000000	0
0.52017	600000000	0
0.978142	600000000	0
0.829987	600000000	0
0.967514	600000000	0
1.13889	600000000	0
0.573394	600000000	0
1.2596	600000000	0
1.23974	600000000	0
0.97582	600000000	0
1.23656	600000000	0
0.951178	600000000	0
0.765432	600000000	0
0.59322	600000000	0
1.45951	600000000	0
0.941476	600000000	0
0.759931	600000000	0
0.919003	600000000	0
1.42857	600000000	0
1.06457	600000000	0
1.17801	600000000	0
1.16427	600000000	0
0.934343	600000000	0
0.714286	600000000	0
0.75641	600000000	0
0.621302	600000000	0
0.697115	600000000	0
1.92901	600000000	0
0.741758	600000000	0
0.720339	600000000	0
0.751938	600000000	0
0.297619	600000000	0
0.493827	600000000	0
1.00242	600000000	0
1.61959	600000000	0
0.870279	600000000	0
0.853462	600000000	0
0.833333	600000000	0
0.725926	600000000	0
0.728395	600000000	0
0.553279	600000000	0
1.06259	600000000	0
0.92803	600000000	0
1.28676	600000000	0
0.948963	600000000	0
0.776439	600000000	0
1.43898	600000000	0
0.463768	600000000	0
1.04497	600000000	0
1.03976	600000000	0
1.03175	600000000	0
0.851254	600000000	0
1.13475	600000000	0
0.768176	600000000	0
1.5873	600000000	0
0.952381	600000000	0
0.542636	600000000	0
0.911111	600000000	0
0.935185	600000000	0
0.655738	600000000	0
0.625823	600000000	0
1.09736	600000000	0
0.811012	600000000	0
0.956938	600000000	0
0.969551	600000000	0
0.777778	600000000	0
1.09877	600000000	0
1.35838	600000000	0
0.797788	600000000	0
1.50869	600000000	0
1.08401	600000000	0
1.4082	600000000	0
1.20325	600000000	0
1.31443	600000000	0
1.47059	600000000	0
1.16337	600000000	0
0.897436	600000000	0
1.37097	600000000	0
0.932914	600000000	0
0.947547	600000000	0
0.620642	600000000	0
1.08423	600000000	0
0.614035	600000000	0
0.910653	600000000	0
1.16162	600000000	0
1.19617	600000000	0
0.630081	600000000	0
0.63172	600000000	0
1.64557	600000000	0
0.807494	600000000	0
1.27745	600000000	0
1.05263	600000000	0
0.746528	600000000	0
1.11852	600000000	0
0.895611	600000000	0
0.393773	600000000	0
0.391621	600000000	0
1.12303	600000000	0
0.806452	600000000	0
1.10317	600000000	0
0.729847	600000000	0
1.40351	600000000	0
0.585586	600000000	0
0.967927	600000000	0
0.986005	600000000	0
1.10063	600000000	0
1.36951	600000000	0
1.01974	600000000	0
0.981848	600000000	0
1.22103	600000000	0
0.89172	600000000	0
0.297297	600000000	0
0.909091	600000000	0
0.424242	600000000	0
1.15512	600000000	0
1.2945	600000000	0
1.1194	600000000	0
1.17801	600000000	0
0.852417	600000000	0
0.333333	600000000	0
0.356125	600000000	0
0.938023	600000000	0
0.330789	600000000	0
0.254777	600000000	0
0.342163	600000000	0
0.80786	600000000	0
0.681511	600000000	0
1.0978	600000000	0
0.757576	600000000	0
0.854701	600000000	0
0.969456	600000000	0
0.917313	600000000	0
0.969456	600000000	0
0.977242	600000000	0
0.961022	600000000	0
0.958165	600000000	0
0.89539	600000000	0
0.800971	600000000	0
0.766823	600000000	50
0.979463	600000000	50
0.743405	600000000	50
0.380952	600000000	50
0.909962	600000000	50
1.28596	600000000	50
0.822695	600000000	50
0.460993	600000000	50
0.485762	600000000	50
0.617761	600000000	50
0.754717	600000000	50
0.199275	600000000	50
1.03333	600000000	50
0.871795	600000000	50
0.801833	600000000	50
0.943775	600000000	50
0.881944	600000000	50
0.468975	600000000	50
0.813008	600000000	50
0.448718	600000000	50
0.827251	600000000	50
0.577428	600000000	50
0.939153	600000000	50
1.18217	600000000	50
0.804989	600000000	50
1.17737	600000000	50
1.18605	600000000	50
0.665064	600000000	50
0.478469	600000000	50
1.18343	600000000	50
1.21429	600000000	50
1.64646	600000000	50
0.568327	600000000	50
0.555556	600000000	50
0.829662	600000000	50
0.653736	600000000	50
0.562865	600000000	50
0.758377	600000000	50
0.37225	600000000	50
0.216963	600000000	50
1.03704	600000000	50
1.14449	600000000	50
1.2193	600000000	50
1.26151	600000000	50
1.21924	600000000	50
0.552995	600000000	50
1.04811	600000000	50
0.71066	600000000	50
1.33851	600000000	50
1.32246	600000000	50
0.833333	600000000	50
0.234899	600000000	50
0.95935	600000000	50
0.4375	600000000	50
0.826772	600000000	50
0.219048	600000000	50
1.15512	600000000	50
0.932018	600000000	50
0.972222	600000000	50
0.874317	600000000	50
1.0119	600000000	50
0.984579	600000000	50
1.50794	600000000	50
1.50901	600000000	50
NA	600000000	50
1.15248	600000000	50
0	600000000	50
1.02477	600000000	50
0.995526	600000000	50
0.763889	600000000	50
0.754148	600000000	50
1.64583	600000000	50
1.35739	600000000	50
1.51613	600000000	50
1.18234	600000000	50
1.12022	600000000	50
0.591017	600000000	50
0.752033	600000000	50
1.16756	600000000	50
1.2605	600000000	50
0.876437	600000000	50
0.702076	600000000	50
0.764463	600000000	50
1.24128	600000000	50
0.425532	600000000	50
0.934641	600000000	50
0.737977	600000000	50
0.667915	600000000	50
1.00143	600000000	50
1.00733	600000000	50
0.893855	600000000	50
0.758377	600000000	50
0.847107	600000000	50
0.974235	600000000	50
0.553411	600000000	50
0.577778	600000000	50
0.722892	600000000	50
0.497238	600000000	50
0.414079	600000000	50
0.368852	600000000	50
1.1215	600000000	50
0.330882	600000000	50
0.913155	600000000	50
0.479452	600000000	50
0.907407	600000000	50
0.933908	600000000	50
0.340741	600000000	50
0.845771	600000000	50
0.783133	600000000	50
1.21795	600000000	50
1.00725	600000000	50
1.08696	600000000	50
0.7277	600000000	50
1.08734	600000000	50
0.617284	600000000	50
1.04069	600000000	50
0.721785	600000000	50
0.564202	600000000	50
0.751029	600000000	50
0.691057	600000000	50
0.39039	600000000	50
0.686767	600000000	50
0.97561	600000000	50
0.849462	600000000	50
0.59596	600000000	50
1.40039	600000000	50
1.6967	600000000	50
0.530973	600000000	50
1.16056	600000000	50
0.527211	600000000	50
0.303777	600000000	50
1.05634	600000000	50
0.836763	600000000	50
0.826087	600000000	50
1.00173	600000000	50
0.41841	600000000	50
0.607553	600000000	50
1.05691	600000000	50
0.833333	600000000	50
0.764636	600000000	50
1.10863	600000000	50
1.06667	600000000	50
0.963149	600000000	50
0.328283	600000000	50
0.276243	600000000	50
0.778986	600000000	50
1.09277	600000000	50
1.16114	600000000	50
0.375	600000000	50
0.99187	600000000	50
0.535977	600000000	50
0.631808	600000000	50
0.106383	600000000	50
0.355903	600000000	50
1.25906	600000000	50
0.510057	600000000	50
0.47504	600000000	50
1.12766	600000000	50
1.21148	600000000	50
0.851852	600000000	50
0.717593	600000000	50
0.990814	600000000	50
0.0904393	600000000	50
0.665423	600000000	50
1.3619	600000000	50
1.34286	600000000	50
1.07477	600000000	50
2.05706	600000000	50
1.14219	600000000	50
1.30556	600000000	50
1.37037	600000000	50
0.951469	600000000	50
0.342262	600000000	50
0.338346	600000000	50
0.691244	600000000	50
1.47541	600000000	50
0.431034	600000000	50
0.45977	600000000	50
0.776942	600000000	50
0.862069	600000000	50
0.609966	600000000	50
0.980392	600000000	50
0.971524	600000000	50
0.708333	600000000	50
1.07212	600000000	50
1.0424	600000000	50
0.878885	600000000	50
0.637255	600000000	50
0.319361	600000000	50
0.525794	600000000	50
0.356455	600000000	50
0.767677	600000000	50
0.818182	600000000	50
0.809969	600000000	50
0.820896	600000000	50
1.72043	600000000	50
0.959302	600000000	50
0.598958	600000000	50
0.611702	600000000	50
0.726872	600000000	50
0.894495	600000000	50
0.696118	600000000	50
0.896414	600000000	50
0.833333	600000000	50
0.189621	600000000	50
0.56338	600000000	50
1.07843	600000000	50
1.01156	600000000	50
0.833333	600000000	50
0.944798	600000000	50
1.30081	600000000	50
0.711744	600000000	50
0.555556	600000000	50
0.677083	600000000	50
1.5812	600000000	50
1.36015	600000000	50
1.06754	600000000	50
0.71883	600000000	50
0.469349	600000000	50
0.990338	600000000	50
1.16959	600000000	50
1.06227	600000000	50
0.619765	600000000	50
0.82963	600000000	50
0.588624	600000000	50
1.12903	600000000	50
0.540184	600000000	50
1.02564	600000000	50
1.53374	600000000	50
0.328849	600000000	50
0.738832	600000000	50
0.998563	600000000	50
1.09063	600000000	50
0.342679	600000000	50
0.991326	600000000	50
0.401606	600000000	50
1.17204	600000000	50
1.03387	600000000	50
1.02151	600000000	50
0.483235	600000000	50
0.9319	600000000	50
1.27993	600000000	50
0.99537	600000000	50
1.20098	600000000	50
0.974235	600000000	50
0.322129	600000000	50
1.82353	600000000	50
1.03723	600000000	50
1.15213	600000000	50
0.837563	600000000	50
1.12299	600000000	50
0.677656	600000000	50
1.75573	600000000	50
0.837607	600000000	50
0.785441	600000000	50
1.01587	600000000	50
1.09756	600000000	50
NA	600000000	50
NA	600000000	50
0	600000000	50
0	600000000	50
10	600000000	50
0.296296	600000000	50
0.436006	600000000	50
1.5377	600000000	50
0.873016	600000000	50
0.911215	600000000	50
0.865696	600000000	50
0.518962	600000000	50
0.660173	600000000	50
0.969868	600000000	50
1.21212	600000000	50
1.08025	600000000	50
0.508475	600000000	50
1.19048	600000000	50
1.42694	600000000	50
0.703518	600000000	50
1.13872	600000000	50
1.34615	600000000	50
0.882353	600000000	50
0.825083	600000000	50
0.653595	600000000	50
0.299479	600000000	50
0.452899	600000000	50
0.0671141	600000000	50
0.896296	600000000	50
0.409605	600000000	50
0.434174	600000000	50
0.802469	600000000	50
0.429043	600000000	50
1.09601	600000000	50
1.33562	600000000	50
1.20309	600000000	50
0.654545	600000000	50
1.06631	600000000	50
0.933977	600000000	50
0.616438	600000000	50
0.559947	600000000	50
0.926871	600000000	50
0.592885	600000000	50
1.1976	600000000	50
0.540123	600000000	50
0.841584	600000000	50
1.92593	600000000	50
0.75188	600000000	50
0.759259	600000000	50
1.04167	600000000	50
0.790123	600000000	50
0.842697	600000000	50
0.758865	600000000	50
2.11111	600000000	50
1.0119	600000000	50
0.884354	600000000	50
0.93254	600000000	50
0.774854	600000000	50
1.31054	600000000	50
0.819521	600000000	50
1.04089	600000000	50
1.06749	600000000	50
1.17094	600000000	50
0.388889	600000000	50
0.344507	600000000	50
0.559611	600000000	50
1.23752	600000000	50
1.0728	600000000	50
0.964912	600000000	50
0.587432	600000000	50
0.37037	600000000	50
0.597113	600000000	50
0.962121	600000000	50
1.02004	600000000	50
0.620567	600000000	50
0.88685	600000000	50
0.861582	600000000	50
1.04603	600000000	50
0.745257	600000000	50
0.715278	600000000	50
0.658915	600000000	50
1.15079	600000000	50
0.903614	600000000	50
0.965812	600000000	50
0.666667	600000000	50
1.02453	600000000	50
0.598802	600000000	50
0.615942	600000000	50
1.21138	600000000	50
0.444947	600000000	50
1.90104	600000000	50
0.974576	600000000	50
1.03687	600000000	50
1.01732	600000000	50
0.867209	600000000	50
0.911458	600000000	50
0.680851	600000000	50
1.00368	600000000	50
0.837989	600000000	50
0.789007	600000000	50
0.809524	600000000	50
1.15385	600000000	50
0.96603	600000000	50
0.840278	600000000	50
1.75	600000000	50
1.20495	600000000	50
1.03376	600000000	50
1.05753	600000000	50
0.318471	600000000	50
0.585938	600000000	50
1.27866	600000000	50
1.31907	600000000	50
0.842294	600000000	50
0.987654	600000000	50
0.342466	600000000	50
0.534351	600000000	50
0.690335	600000000	50
0.76087	600000000	50
1.23737	600000000	50
0.393082	600000000	50
0.663265	600000000	50
0.684932	600000000	50
0.699588	600000000	50
0.666667	600000000	50
1.29386	600000000	50
0.416667	600000000	50
1.20448	600000000	50
1.04965	600000000	50
0.969388	600000000	50
0.366667	600000000	50
0.624082	600000000	50
1	600000000	50
0.668044	600000000	50
0.38526	600000000	50
0.833333	600000000	50
1.18357	600000000	50
1.21315	600000000	50
0.893108	600000000	50
1.50926	600000000	50
0.84127	600000000	50
1.07143	600000000	50
1.19546	600000000	50
1.11993	600000000	50
0.959384	600000000	50
0.62753	600000000	50
1.06061	600000000	50
1.16904	600000000	50
1.19741	600000000	50
0.662021	600000000	50
0.288066	600000000	50
0.863558	600000000	50
1.5991	600000000	50
0.827251	600000000	50
0.621891	600000000	50
0.820896	600000000	50
0.657277	600000000	50
0.327715	600000000	50
1.10535	600000000	50
0.541126	600000000	50
0.648536	600000000	50
0.574324	600000000	50
0.817121	600000000	50
0.968064	600000000	50
0.94697	600000000	50
0.685185	600000000	50
1.2963	600000000	50
1.27854	600000000	50
1.21648	600000000	50
0.300546	600000000	50
0.797101	600000000	50
0.987124	600000000	50
0.691057	600000000	50
0.59596	600000000	50
0.536723	600000000	50
1.08696	600000000	50
0.743692	600000000	50
0.484171	600000000	50
0.335097	600000000	50
0.373406	600000000	50
1.08247	600000000	50
0.674157	600000000	50
0.728793	600000000	50
0.116959	600000000	50
0.351682	600000000	50
1.10092	600000000	50
0.744838	600000000	50
1.67492	600000000	50
0.674449	600000000	50
0.0469484	600000000	50
0.949074	600000000	50
1.83246	600000000	50
0.0469484	600000000	50
0.600907	600000000	50
0.455487	600000000	50
0.963542	600000000	50
1	600000000	50
0.826873	600000000	50
0.713012	600000000	50
0.870206	600000000	50
0.569948	600000000	50
0.727969	600000000	50
0.971564	600000000	50
0.600414	600000000	50
0.572597	600000000	50
1.54684	600000000	50
0.530303	600000000	50
1.29268	600000000	50
0.604167	600000000	50
0.630081	600000000	50
1.21599	600000000	50
2.11111	600000000	50
0.538194	600000000	50
1.19385	600000000	50
0	600000000	50
0.815138	600000000	50
0.405702	600000000	50
0.488095	600000000	50
0.347222	600000000	50
0.3125	600000000	50
NA	600000000	50
NA	600000000	50
0.615385	600000000	50
1.07143	600000000	50
0.657895	600000000	50
0.309423	600000000	50
0.325203	600000000	50
0.348485	600000000	50
1.30769	600000000	50
0.941278	600000000	50
0.951359	600000000	50
0.90824	600000000	50
1.17037	600000000	50
0.826667	600000000	50
0.56694	600000000	50
1.0039	600000000	50
1.20783	600000000	50
0.925	600000000	50
1.13191	600000000	50
0.942895	600000000	50
0.865079	600000000	50
0.780781	600000000	50
1.18794	600000000	50
1.1758	600000000	50
1.11374	600000000	50
0.0273224	600000000	50
1.18153	600000000	50
1.08782	600000000	50
0.763889	600000000	50
1.18936	600000000	50
0.491329	600000000	50
0.542169	600000000	50
1.22527	600000000	50
1.11549	600000000	50
0.56713	600000000	50
0.633075	600000000	50
0.723039	600000000	50
0.676692	600000000	50
1.51099	600000000	50
1.52778	600000000	50
1.02941	600000000	50
0.927318	600000000	50
1.09195	600000000	50
1.09195	600000000	50
1.15059	600000000	50
1.14167	600000000	50
1.56168	600000000	50
1.17486	600000000	50
1.17021	600000000	50
1.20219	600000000	50
0.953566	600000000	50
0.88632	600000000	50
0.746124	600000000	50
0.79845	600000000	50
1.38122	600000000	50
0.965392	600000000	50
0.669935	600000000	50
0.365206	600000000	50
0.810458	600000000	50
0.900322	600000000	50
0.33105	600000000	50
0.822123	600000000	50
0.518962	600000000	50
0.619048	600000000	50
0.568627	600000000	50
1.39501	600000000	50
0.427632	600000000	50
0.491551	600000000	50
0.439716	600000000	50
0.648148	600000000	50
0.48227	600000000	50
0.367384	600000000	50
1.04283	600000000	50
0.705882	600000000	50
1.19444	600000000	50
0.793651	600000000	50
1.01289	600000000	50
0.456476	600000000	50
0.517677	600000000	50
0.996276	600000000	50
0.600316	600000000	50
0.45679	600000000	50
0.121413	600000000	50
0.928144	600000000	50
0.38961	600000000	50
0.347985	600000000	50
0.654206	600000000	50
0.753138	600000000	50
1.18443	600000000	50
1.07923	600000000	50
0.974843	600000000	50
0.793304	600000000	50
0.190157	600000000	50
0.969317	600000000	50
0.11828	600000000	50
0.130719	600000000	50
0.68438	600000000	50
1.2381	600000000	50
0.531136	600000000	50
1.23737	600000000	50
0.444444	600000000	50
0.76087	600000000	50
0.452586	600000000	50
0.42029	600000000	50
0.939266	600000000	50
0.45977	600000000	50
1.10092	600000000	50
0.870536	600000000	50
1.14241	600000000	50
1.1553	600000000	50
0.446429	600000000	50
0.906433	600000000	50
0.611672	600000000	50
1.41667	600000000	50
0.871404	600000000	50
0.833333	600000000	50
1.46799	600000000	50
1.03175	600000000	50
1.30952	600000000	50
0.913242	600000000	50
0.347722	600000000	50
0.475177	600000000	50
1.10526	600000000	50
1.27907	600000000	50
1.28788	600000000	50
0.357143	600000000	50
0.215686	600000000	50
0.174419	600000000	50
0.503876	600000000	50
0.560345	600000000	50
0.531136	600000000	50
0.373563	600000000	50
0.362745	600000000	50
0.438034	600000000	50
0.725624	600000000	50
0.503876	600000000	50
0.851852	600000000	50
0.986733	600000000	50
1.11479	600000000	50
0.246085	600000000	50
1.20952	600000000	50
0.797101	600000000	50
1.09727	600000000	50
1.06884	600000000	50
1.17764	600000000	50
0.88015	600000000	50
1.2449	600000000	50
0.817901	600000000	50
1.12948	600000000	50
0.786838	600000000	50
0.54023	600000000	50
0.625	600000000	50
0.367232	600000000	50
0.90312	600000000	50
0.538117	600000000	50
1.49789	600000000	50
1.07887	600000000	50
0.46729	600000000	50
0.960784	600000000	50
0.959596	600000000	50
1.00379	600000000	50
0.0761421	600000000	50
1.18538	600000000	50
0.37037	600000000	50
1.20726	600000000	50
1.12745	600000000	50
0.262346	600000000	50
0.47619	600000000	50
0.952381	600000000	50
0.871914	600000000	50
0.440252	600000000	50
0.781711	600000000	50
0.847458	600000000	50
0.854342	600000000	50
1.04	600000000	50
0.647558	600000000	50
2.17803	600000000	50
1.05674	600000000	50
1.33508	600000000	50
0.760518	600000000	50
0.275081	600000000	50
0.29321	600000000	50
0.448718	600000000	50
0.421053	600000000	50
1.61017	600000000	50
1.16312	600000000	50
1.42007	600000000	50
1.09053	600000000	50
1.37984	600000000	50
1.20275	600000000	50
0.378007	600000000	50
0.810811	600000000	50
0.530786	600000000	50
0.982906	600000000	50
0.392157	600000000	50
1.54514	600000000	50
0.95614	600000000	50
0.836601	600000000	50
1.09467	600000000	50
1.02339	600000000	50
1.13027	600000000	50
0.848671	600000000	50
0.668135	600000000	50
0.925926	600000000	50
1.21481	600000000	50
0.956007	600000000	50
0.964467	600000000	50
1.04269	600000000	50
1.12994	600000000	50
0.319361	600000000	50
0.237069	600000000	50
0.464744	600000000	50
1.52846	600000000	50
1.04308	600000000	50
0.896226	600000000	50
1.16497	600000000	50
1.0625	600000000	50
0.558069	600000000	50
0.532646	600000000	50
0.790754	600000000	50
0.568401	600000000	50
0.37037	600000000	50
0.305907	600000000	50
0.324074	600000000	50
1.09195	600000000	50
0.29078	600000000	50
0.433333	600000000	50
0.625	600000000	50
0.482456	600000000	50
1.04575	600000000	50
0.692432	600000000	50
0.680473	600000000	50
0.710383	600000000	50
0.681818	600000000	50
0.62212	600000000	50
0.488981	600000000	50
0.780998	600000000	50
0.623053	600000000	50
1.02222	600000000	50
0.599593	600000000	50
1.04167	600000000	50
0.88685	600000000	50
0.360697	600000000	50
0.493827	600000000	50
1.17816	600000000	50
0.714286	600000000	50
0.258621	600000000	50
0.443262	600000000	50
0.408163	600000000	50
0.701058	600000000	50
1.06227	600000000	50
1.73028	600000000	50
0.488215	600000000	50
0.305556	600000000	50
0.940989	600000000	50
0.59596	600000000	50
1.38889	600000000	50
1.41487	600000000	50
0.847339	600000000	50
2.65504	600000000	50
0.886752	600000000	50
0.391499	600000000	50
0.816864	600000000	50
0.59633	600000000	50
1.00746	600000000	50
0.8166	600000000	50
0.850575	600000000	50
0.656342	600000000	50
0.92	600000000	50
0.613126	600000000	50
1.02941	600000000	50
0.376603	600000000	50
0.57971	600000000	50
0.232068	600000000	50
1.61376	600000000	50
0.827338	600000000	50
0.236559	600000000	50
0.484401	600000000	50
0.445545	600000000	50
0.65	600000000	50
0.732436	600000000	50
1.1875	600000000	50
0.538972	600000000	50
0.30303	600000000	50
1.11715	600000000	50
2.13262	600000000	50
0.231729	600000000	50
1.01289	600000000	50
0.306306	600000000	50
0.431655	600000000	50
0.691563	600000000	50
0.906736	600000000	50
1.07605	600000000	50
0.979463	600000000	50
0.736246	600000000	50
0.348837	600000000	50
0.566343	600000000	50
0.685654	600000000	50
0.418719	600000000	50
2.51938	600000000	50
1.13861	600000000	50
1.15711	600000000	50
0.392857	600000000	50
1.1326	600000000	50
1.16576	600000000	50
1.51268	600000000	50
0.277778	600000000	50
1.27832	600000000	50
0.29661	600000000	50
0.98916	600000000	50
1.57492	600000000	50
1.16319	600000000	50
0.970464	600000000	50
1.21019	600000000	50
1.05307	600000000	50
1.14439	600000000	50
1.04361	600000000	50
0.921273	600000000	50
0.514323	600000000	50
0.753968	600000000	50
0.557796	600000000	50
0.407407	600000000	50
1.43885	600000000	50
0.514019	600000000	50
1.22549	600000000	50
0.903166	600000000	50
0.925926	600000000	50
1.08011	600000000	50
1.05691	600000000	50
1.31027	600000000	50
0.392157	600000000	50
0.445736	600000000	50
0.844907	600000000	50
0.176871	600000000	50
1.10294	600000000	50
1.2156	600000000	50
0.851064	600000000	50
0.0314465	600000000	50
0.387597	600000000	50
0.814978	600000000	50
0.952381	600000000	50
0.129534	600000000	50
0.933333	600000000	50
0.30581	600000000	50
0.737179	600000000	50
0.487421	600000000	50
1.12303	600000000	50
1.11776	600000000	50
0.538657	600000000	50
0.711297	600000000	50
0.992908	600000000	50
0.692641	600000000	50
0.564815	600000000	50
1.85185	600000000	50
0.472441	600000000	50
1.03825	600000000	50
0.270833	600000000	50
0.294715	600000000	50
0.708723	600000000	50
0.521472	600000000	50
0.796569	600000000	50
0.487805	600000000	50
0.607143	600000000	50
0.544218	600000000	50
0.498084	600000000	50
0.526961	600000000	50
1.47321	600000000	50
0.31401	600000000	50
0.735043	600000000	50
0.329457	600000000	50
1.83712	600000000	50
0.652174	600000000	50
0.851852	600000000	50
1.03704	600000000	50
1.09524	600000000	50
0.45977	600000000	50
0.825959	600000000	50
0.248227	600000000	50
1.11928	600000000	50
0.756881	600000000	50
0.849057	600000000	50
0.529595	600000000	50
0.769774	600000000	50
1.30363	600000000	50
1.09977	600000000	50
1.15238	600000000	50
0.733618	600000000	50
0.954617	600000000	50
0.416667	600000000	50
1.07744	600000000	50
0.732527	600000000	50
1.47569	600000000	50
0.329218	600000000	50
0.986965	600000000	50
0.652174	600000000	50
1.66667	600000000	50
1.56051	600000000	50
0.85034	600000000	50
0.623836	600000000	50
1.11357	600000000	50
0.982256	600000000	50
1.00379	600000000	50
1.03792	600000000	50
1.15196	600000000	50
0.880503	600000000	50
2.10648	600000000	50
0.990099	600000000	50
1.07558	600000000	50
0.574713	600000000	50
1.13772	600000000	50
1.38365	600000000	50
0.862647	600000000	50
0.861214	600000000	50
0.61089	600000000	50
0.487329	600000000	50
0.896147	600000000	50
0.545315	600000000	50
1.35638	600000000	50
0.639033	600000000	50
0.936578	600000000	50
1.1478	600000000	50
1.21622	600000000	50
0.587432	600000000	50
0.548654	600000000	50
0.324074	600000000	50
0.948068	600000000	50
0.393082	600000000	50
1.0915	600000000	50
0.625	600000000	50
0.927318	600000000	50
0.954617	600000000	50
0.564972	600000000	50
0.0526316	600000000	50
0.767085	600000000	50
0.435185	600000000	50
1.00575	600000000	50
0.901084	600000000	50
0.881481	600000000	50
1.12654	600000000	50
0.534038	600000000	50
0.677966	600000000	50
1.01032	600000000	50
0.780591	600000000	50
0.595238	600000000	50
0.810093	600000000	50
1.32353	600000000	50
1.02351	600000000	50
1.17769	600000000	50
0.947441	600000000	50
0.79023	600000000	50
0.582137	600000000	50
1.10306	600000000	50
1.02025	600000000	50
0.567227	600000000	50
0.0213675	600000000	50
0.846561	600000000	50
0.734694	600000000	50
0.698413	600000000	50
0.966667	600000000	50
0.907668	600000000	50
0.765766	600000000	50
0.868726	600000000	50
0.829694	600000000	50
1.00349	600000000	50
0.82397	600000000	50
0.480929	600000000	50
0.3407	600000000	50
1.32275	600000000	50
0.238095	600000000	50
0.647321	600000000	50
1.42202	600000000	50
1.38037	600000000	50
0.569801	600000000	50
1.22411	600000000	50
0.869565	600000000	50
1.56863	600000000	50
0.75227	600000000	50
0.451128	600000000	50
0.96748	600000000	50
0.356506	600000000	50
1.19529	600000000	50
1.01449	600000000	50
0.843707	600000000	50
0.593607	600000000	50
1.08374	600000000	50
0.260047	600000000	50
0.72695	600000000	50
0.740741	600000000	50
0.909091	600000000	50
0.555556	600000000	50
0.537849	600000000	50
0.706215	600000000	50
0.799701	600000000	50
0.45614	600000000	50
0.923913	600000000	50
0.683403	600000000	50
1.52068	600000000	50
1.46914	600000000	50
0.601578	600000000	50
0.360082	600000000	50
0.955166	600000000	50
0	600000000	50
0.916667	600000000	50
0	600000000	50
NA	600000000	50
0.894309	600000000	50
0.0998004	600000000	50
1.69399	600000000	50
0.767974	600000000	50
0.619658	600000000	50
0.310847	600000000	50
0.891667	600000000	50
0.998217	600000000	50
0.726496	600000000	50
0.721393	600000000	50
0.598527	600000000	50
0.888889	600000000	50
0.497925	600000000	50
1.09831	600000000	50
0.997375	600000000	50
0.614657	600000000	50
1.57576	600000000	50
1.92557	600000000	50
0.675926	600000000	50
0.452381	600000000	50
0.547009	600000000	50
1.0404	600000000	50
0.743879	600000000	50
0.973597	600000000	50
0.955882	600000000	50
0.433213	600000000	50
1.05634	600000000	50
0.659134	600000000	50
0.58299	600000000	50
0.698925	600000000	50
1.07527	600000000	50
0.649847	600000000	50
1.36054	600000000	50
1.04683	600000000	50
0.351682	600000000	50
1.20935	600000000	50
0.979073	600000000	50
1.20758	600000000	50
1.25654	600000000	50
1.36364	600000000	50
1.18474	600000000	50
0.717489	600000000	50
0.283019	600000000	50
0.233333	600000000	50
0.687646	600000000	50
0.329041	600000000	50
0.318258	600000000	50
0.664683	600000000	50
1.00302	600000000	50
1.00587	600000000	50
0.721966	600000000	50
0.953878	600000000	50
1.35177	600000000	50
1.06996	600000000	50
0.888457	600000000	50
0.861345	600000000	50
1.23631	600000000	50
1.15443	600000000	50
0.858586	600000000	50
0.97079	600000000	50
0.88064	600000000	50
0.852018	600000000	50
1.13008	600000000	50
0.992908	600000000	50
1.00529	600000000	50
0.88064	600000000	50
1.01133	600000000	50
1.03135	600000000	50
1.21212	600000000	50
0.68438	600000000	50
1.41093	600000000	50
1.04782	600000000	50
0.739394	600000000	50
0.425287	600000000	50
0.694444	600000000	50
0.0524934	600000000	50
0.497685	600000000	50
0.912698	600000000	50
0.688406	600000000	50
0.555556	600000000	50
0.727969	600000000	50
0.275938	600000000	50
0.775194	600000000	50
1.19624	600000000	50
1.21795	600000000	50
0.668103	600000000	50
0.99473	600000000	50
1.26382	600000000	50
0.742972	600000000	50
1.13126	600000000	50
1.2451	600000000	50
0.791667	600000000	50
0.760684	600000000	50
1.19048	600000000	50
0.541667	600000000	50
0.478548	600000000	50
0.709677	600000000	50
1.58879	600000000	50
0.940594	600000000	50
1.0641	600000000	50
0.290881	600000000	50
0.6691	600000000	50
0.384615	600000000	50
0.586265	600000000	50
0.508772	600000000	50
0.355392	600000000	50
1.08527	600000000	50
0.531915	600000000	50
1.0509	600000000	50
0.295699	600000000	50
0.583333	600000000	50
0.617816	600000000	50
1.19718	600000000	50
0.521368	600000000	50
0.385965	600000000	50
0.645995	600000000	50
0.70132	600000000	50
0.580694	600000000	50
0.756014	600000000	50
0.747967	600000000	50
0.798122	600000000	50
0.477583	600000000	50
1.00414	600000000	50
0.603272	600000000	50
1.03546	600000000	50
1.17647	600000000	50
0.819672	600000000	50
1.04444	600000000	50
0.934959	600000000	50
1.05987	600000000	50
0.983847	600000000	50
1.21554	600000000	50
1.22137	600000000	50
1.18217	600000000	50
0.970588	600000000	50
0.973389	600000000	50
0.331384	600000000	50
1.57559	600000000	50
1.12774	600000000	50
0.669456	600000000	50
0.596708	600000000	50
0.837479	600000000	50
0.820896	600000000	50
0.950521	600000000	50
0.621891	600000000	50
1.45161	600000000	50
1.51163	600000000	50
0.958549	600000000	50
0.381526	600000000	50
1.2341	600000000	50
1.34921	600000000	50
0.33105	600000000	50
0.688546	600000000	50
0.613553	600000000	50
0.440613	600000000	50
0.652174	600000000	50
0.438596	600000000	50
0.0779727	600000000	50
0.792683	600000000	50
0.893939	600000000	50
0.603015	600000000	50
0.240464	600000000	50
0.977444	600000000	50
0.586735	600000000	50
1.15819	600000000	50
0.52589	600000000	50
0.663265	600000000	50
1.28743	600000000	50
0.833333	600000000	50
1.07558	600000000	50
0.69697	600000000	50
0.99182	600000000	50
0.964052	600000000	50
0.95935	600000000	50
0.558419	600000000	50
0.669399	600000000	50
0.493097	600000000	50
0.443723	600000000	50
0.537281	600000000	50
0.682819	600000000	50
0.386905	600000000	50
0.841049	600000000	50
1.03245	600000000	50
1.02564	600000000	50
0.648148	600000000	50
0.635314	600000000	50
0.392157	600000000	50
1.60053	600000000	50
0.442708	600000000	50
0.447917	600000000	50
0.677419	600000000	50
0.610329	600000000	50
0.862403	600000000	50
0.716049	600000000	50
0.54902	600000000	50
0.671642	600000000	50
0.453704	600000000	50
0.5	600000000	50
1.10169	600000000	50
0.200803	600000000	50
0.45393	600000000	50
1.29065	600000000	50
0.978261	600000000	50
1.00733	600000000	50
0.643939	600000000	50
0.94086	600000000	50
1.17698	600000000	50
0.812842	600000000	50
1.1552	600000000	50
1.30392	600000000	50
1.42185	600000000	50
0.64688	600000000	50
1.07692	600000000	50
1.01449	600000000	50
1.60305	600000000	50
0.984848	600000000	50
1.96009	600000000	50
0.597701	600000000	50
0.486111	600000000	50
1.08407	600000000	50
1.20192	600000000	50
0.283883	600000000	50
0.596264	600000000	50
1.06238	600000000	50
0.586081	600000000	50
0.879917	600000000	50
0.803922	600000000	50
0.521628	600000000	50
0.926871	600000000	50
0.591398	600000000	50
0.778342	600000000	50
1.3447	600000000	50
1.27258	600000000	50
0.843707	600000000	50
0.843794	600000000	50
0.787234	600000000	50
0.894661	600000000	50
0.182796	600000000	50
0.281804	600000000	50
1.159	600000000	50
1.17647	600000000	50
0.53696	600000000	50
0.952381	600000000	50
0.847652	600000000	50
0.592186	600000000	50
0.655914	600000000	50
0.950783	600000000	50
0.970874	600000000	50
0.913978	600000000	50
0.933333	600000000	50
0.469062	600000000	50
0.998308	600000000	50
0.712851	600000000	50
1.11367	600000000	50
1.38021	600000000	50
1	600000000	50
1.01892	600000000	50
1.07527	600000000	50
0.964539	600000000	50
0.18018	600000000	50
0.434174	600000000	50
0.919244	600000000	50
0.740741	600000000	50
0.895916	600000000	50
0.790754	600000000	50
1.18234	600000000	50
0.520833	600000000	50
0.842593	600000000	50
0.526316	600000000	50
0.555556	600000000	50
0.713246	600000000	50
0.346535	600000000	50
0.192308	600000000	50
1.94444	600000000	50
0.69697	600000000	50
1.00806	600000000	50
0.985185	600000000	50
0.949612	600000000	50
0.833333	600000000	50
0.959119	600000000	50
1.0119	600000000	50
0.108108	600000000	50
1.37765	600000000	50
0.763126	600000000	50
1.35163	600000000	50
0.945578	600000000	50
1.28145	600000000	50
1.16838	600000000	50
0.53744	600000000	50
0.82996	600000000	50
1.61692	600000000	50
1.49061	600000000	50
0.819209	600000000	50
0.839243	600000000	50
0.368509	600000000	50
0.763583	600000000	50
0.418895	600000000	50
1.18928	600000000	50
0.242567	600000000	50
1.46182	600000000	50
0.396175	600000000	50
1.34503	600000000	50
1.38889	600000000	50
0.927318	600000000	50
0.777778	600000000	50
0.385417	600000000	50
0.82672	600000000	50
0.871914	600000000	50
1.16595	600000000	50
0.899471	600000000	50
0.272436	600000000	50
0.68109	600000000	50
0.233918	600000000	50
0.46875	600000000	50
0.762108	600000000	50
1.4094	600000000	50
1.02249	600000000	50
0.796221	600000000	50
0.460441	600000000	50
1.07553	600000000	50
0.38961	600000000	50
1.17117	600000000	50
1.14815	600000000	50
0.761317	600000000	50
0.916076	600000000	50
1.05263	600000000	50
NA	600000000	50
NA	600000000	50
NA	600000000	50
1.32275	600000000	50
1.10246	600000000	50
0.113379	600000000	50
1.20219	600000000	50
0.79918	600000000	50
0.813205	600000000	50
1.39216	600000000	50
0.537383	600000000	50
0.28436	600000000	50
0.432099	600000000	50
1.15806	600000000	50
0.998464	600000000	50
1.41093	600000000	50
0.988024	600000000	50
0.882768	600000000	50
0.996732	600000000	50
0.873984	600000000	50
1.09948	600000000	50
0.983483	600000000	50
1.3252	600000000	50
1.08286	600000000	50
1.05523	600000000	50
0.362694	600000000	50
1.24378	600000000	50
1.0728	600000000	50
0.421053	600000000	50
0.597015	600000000	50
1.08202	600000000	50
1.0779	600000000	50
1.25199	600000000	50
0.186012	600000000	50
0.255776	600000000	50
1.25179	600000000	50
1.04265	600000000	50
1.02637	600000000	50
NA	600000000	50
NA	600000000	50
0	600000000	50
NA	600000000	50
NA	600000000	50
NA	600000000	50
NA	600000000	50
1.02767	600000000	50
0.942335	600000000	50
1.50538	600000000	50
0.766423	600000000	50
0.443787	600000000	50
0.606061	600000000	50
0.798611	600000000	50
1.14035	600000000	50
1.01411	600000000	50
1.11614	600000000	50
0.946792	600000000	50
0.829694	600000000	50
1.06855	600000000	50
0.782164	600000000	50
0.879397	600000000	50
1.19938	600000000	50
0.7263	600000000	50
0.833333	600000000	50
0.671937	600000000	50
0.691288	600000000	50
1.15217	600000000	50
1.20448	600000000	50
0.782313	600000000	50
1.0628	600000000	50
1.65736	600000000	50
1.13122	600000000	50
0.92504	600000000	50
0.635277	600000000	50
1.27604	600000000	50
0.762579	600000000	50
0.57037	600000000	50
0.348639	600000000	50
0.6639	600000000	50
1.45946	600000000	50
0.865209	600000000	50
0.929487	600000000	50
0.809969	600000000	50
0.298913	600000000	50
0.877193	600000000	50
0.516432	600000000	50
1.37427	600000000	50
0.580247	600000000	50
0.766962	600000000	50
0.38674	600000000	50
1.0149	600000000	50
0.341463	600000000	50
1.06061	600000000	50
0.888399	600000000	50
0.87519	600000000	50
0.719178	600000000	50
0.980826	600000000	50
1.22673	600000000	50
0.656934	600000000	50
0.569948	600000000	50
1.16998	600000000	50
0.553161	600000000	50
0.810606	600000000	50
0.653266	600000000	50
0.233333	600000000	50
1.57051	600000000	50
0.684755	600000000	50
0.992647	600000000	50
0.761905	600000000	50
0.504065	600000000	50
1.18762	600000000	50
1.14887	600000000	50
0.706522	600000000	50
1.13514	600000000	50
0.789855	600000000	50
0.460069	600000000	50
1.13459	600000000	50
1.1136	600000000	50
0.994513	600000000	50
1.07715	600000000	50
0.958165	600000000	50
0.975422	600000000	50
0.848765	600000000	50
0.756303	600000000	50
0.53744	600000000	50
0.545977	600000000	50
0.829268	600000000	50
0.571429	600000000	50
0.627063	600000000	50
0.742009	600000000	50
1.01562	600000000	50
1.1244	600000000	50
1.16239	600000000	50
1.11753	600000000	50
0.925926	600000000	50
0.187416	600000000	50
0.621891	600000000	50
0.851319	600000000	50
0.576923	600000000	50
0.514801	600000000	50
0.575758	600000000	50
0.800525	600000000	50
0.433007	600000000	50
1.225	600000000	50
1.25758	600000000	50
1.21399	600000000	50
0.931538	600000000	50
0.670732	600000000	50
1.30682	600000000	50
0.952381	600000000	50
0.824561	600000000	50
0.634371	600000000	50
0.74187	600000000	50
0.72549	600000000	50
0.500821	600000000	50
0.784314	600000000	50
1.23853	600000000	50
0.969697	600000000	50
0.977496	600000000	50
0.611735	600000000	50
0.79118	600000000	50
0.807087	600000000	50
1.36986	600000000	50
0.910426	600000000	50
1.79167	600000000	50
1.69421	600000000	50
1.76309	600000000	50
1.79167	600000000	50
0.893536	600000000	50
0.89934	600000000	50
1.01368	600000000	50
1.37255	600000000	50
1.04082	600000000	50
0.929752	600000000	50
0.876437	600000000	50
0.623886	600000000	50
0.679348	600000000	50
1.5261	600000000	50
0.793061	600000000	50
0.815789	600000000	50
0.661269	600000000	50
0.682111	600000000	50
0.610063	600000000	50
1.29524	600000000	50
[truncated: 25,790 more rows]

## Sheet: Fig.1f
tss_coverage	reads_number	TPM
0.122916	0.1	0
0	0.1	0
0.122916	0.1	0
0.921873	0.1	0
0.122916	0.1	0
0.491665	0.1	0
0	0.1	0
0.368749	0.1	0
0.368749	0.1	0
0.122916	0.1	0
0.122916	0.1	0
0.184375	0.1	0
0.368749	0.1	0
0	0.1	0
0	0.1	0
0	0.1	0
0	0.1	0
0.737498	0.1	0
0.184375	0.1	0
0.491665	0.1	0
0.491665	0.1	0
0.553124	0.1	0
0.0614582	0.1	0
0.491665	0.1	0
0	0.1	0
0.307291	0.1	0
0.553124	0.1	0
0.245833	0.1	0
0.491665	0.1	0
0.614582	0.1	0
0.614582	0.1	0
0.245833	0.1	0
0.368749	0.1	0
0.491665	0.1	0
0.122916	0.1	0
0.553124	0.1	0
0.122916	0.1	0
0.368749	0.1	0
0.368749	0.1	0
0.122916	0.1	0
0.307291	0.1	0
0.307291	0.1	0
0.245833	0.1	0
0.553124	0.1	0
0.0614582	0.1	0
0.245833	0.1	0
0.491665	0.1	0
0.368749	0.1	0
0.491665	0.1	0
0.245833	0.1	0
0.368749	0.1	0
0.245833	0.1	0
0.245833	0.1	0
0.245833	0.1	0
0.245833	0.1	0
0.614582	0.1	0
0.245833	0.1	0
0.245833	0.1	0
0.245833	0.1	0
0.368749	0.1	0
0.245833	0.1	0
0.368749	0.1	0
0.491665	0.1	0
0.860414	0.1	0
0.0614582	0.1	0
0.368749	0.1	0
0.184375	0.1	0
0.122916	0.1	0
0.737498	0.1	0
0.798956	0.1	0
0.122916	0.1	0
0.368749	0.1	0
0.122916	0.1	0
0.122916	0.1	0
0	0.1	0
0.368749	0.1	0
0.368749	0.1	0
0	0.1	0
0.245833	0.1	0
0.245833	0.1	0
0.245833	0.1	0
0.245833	0.1	0
0	0.1	0
0.368749	0.1	0
0.245833	0.1	0
0.245833	0.1	0
0	0.1	0
0.307291	0.1	0
0.614582	0.1	0
0.245833	0.1	0
0.430207	0.1	0
0.245833	0.1	0
0.122916	0.1	0
0.614582	0.1	0
0.184375	0.1	0
0	0.1	0
0	0.1	0
0.184375	0.1	0
0.430207	0.1	0
0.430207	0.1	0
0.368749	0.1	0
0.368749	0.1	0
0.122916	0.1	0
0	0.1	0
0.553124	0.1	0
0.245833	0.1	0
0	0.1	0
0	0.1	0
0.368749	0.1	0
0.491665	0.1	0
0.368749	0.1	0
0.368749	0.1	0
0.368749	0.1	0
0.491665	0.1	0
0.430207	0.1	0
0.67604	0.1	0
0.368749	0.1	0
0.368749	0.1	0
0.491665	0.1	0
0.368749	0.1	0
0.368749	0.1	0
0.368749	0.1	0
0.368749	0.1	0
0.368749	0.1	0
0.368749	0.1	0
0	0.1	0
0	0.1	0
0.122916	0.1	0
0	0.1	0
0.368749	0.1	0
0.122916	0.1	0
0.368749	0.1	0
0.491665	0.1	0
0.430207	0.1	0
0.798956	0.1	0
0.122916	0.1	0
0.245833	0.1	0
0.0614582	0.1	0
0.245833	0.1	0
0.245833	0.1	0
0.122916	0.1	0
0.0614582	0.1	0
0.368749	0.1	0
0.122916	0.1	0
0.368749	0.1	0
0	0.1	0
0.491665	0.1	0
0.430207	0.1	0
0.491665	0.1	0
0.491665	0.1	0
0.122916	0.1	0
0.245833	0.1	0
0.368749	0.1	0
0.122916	0.1	0
0.368749	0.1	0
0.122916	0.1	0
0.122916	0.1	0
0.614582	0.1	0
0.245833	0.1	0
0.368749	0.1	0
0.184375	0.1	0
0.491665	0.1	0
0.122916	0.1	0
0.184375	0.1	0
0.245833	0.1	0
0.245833	0.1	0
0.614582	0.1	0
0.122916	0.1	0
0.368749	0.1	0
0.245833	0.1	0
0.122916	0.1	0
0.122916	0.1	0
0.860414	0.1	0
0.307291	0.1	0
0.368749	0.1	0
0.245833	0.1	0
0.122916	0.1	0
0.245833	0.1	0
0.122916	0.1	0
0.184375	0.1	0
0.614582	0.1	0
0.245833	0.1	0
0.860414	0.1	0
0.245833	0.1	0
0.122916	0.1	0
0.245833	0.1	0
0.491665	0.1	0
0	0.1	0
0.368749	0.1	0
0.491665	0.1	0
0.0614582	0.1	0
0.184375	0.1	0
0.368749	0.1	0
0.491665	0.1	0
0.122916	0.1	0
0.184375	0.1	0
0.184375	0.1	0
0.430207	0.1	0
0.122916	0.1	0
0.307291	0.1	0
0.122916	0.1	0
0.122916	0.1	0
0	0.1	0
0.491665	0.1	0
0.860414	0.1	0
0.614582	0.1	0
0.245833	0.1	0
0.737498	0.1	0
0.368749	0.1	0
0.245833	0.1	0
0.430207	0.1	0
0.245833	0.1	0
0.245833	0.1	0
0.614582	0.1	0
0.368749	0.1	0
0.368749	0.1	0
0.245833	0.1	0
0	0.1	0
0	0.1	0
0.368749	0.1	0
0.368749	0.1	0
0.430207	0.1	0
0.122916	0.1	0
0.0614582	0.1	0
0.491665	0.1	0
0.491665	0.1	0
0.737498	0.1	0
0.491665	0.1	0
0.307291	0.1	0
0.245833	0.1	0
0.798956	0.1	0
0.368749	0.1	0
0.245833	0.1	0
0.368749	0.1	0
0.491665	0.1	0
0.122916	0.1	0
0.245833	0.1	0
0.368749	0.1	0
0.67604	0.1	0
0.491665	0.1	0
0.184375	0.1	0
0.122916	0.1	0
0.368749	0.1	0
0.553124	0.1	0
0.307291	0.1	0
0.553124	0.1	0
0.184375	0.1	0
0.491665	0.1	0
0.245833	0.1	0
0.67604	0.1	0
0.245833	0.1	0
0.430207	0.1	0
0.430207	0.1	0
0.245833	0.1	0
0.798956	0.1	0
0.430207	0.1	0
0.491665	0.1	0
0.553124	0.1	0
0.245833	0.1	0
0.245833	0.1	0
0.245833	0.1	0
0.184375	0.1	0
0.122916	0.1	0
0.491665	0.1	0
0.368749	0.1	0
0.245833	0.1	0
0.614582	0.1	0
0.614582	0.1	0
0.122916	0.1	0
0.122916	0.1	0
0.737498	0.1	0
0.245833	0.1	0
0.553124	0.1	0
1.04479	0.1	0
0.122916	0.1	0
0.307291	0.1	0
0.860414	0.1	0
0.491665	0.1	0
0.307291	0.1	0
0.430207	0.1	0
0.368749	0.1	0
0.122916	0.1	0
0.737498	0.1	0
0.614582	0.1	0
0.430207	0.1	0
0.491665	0.1	0
0.67604	0.1	0
0.368749	0.1	0
0.307291	0.1	0
0.491665	0.1	0
0	0.1	0
0.245833	0.1	0
0.307291	0.1	0
0.368749	0.1	0
0.430207	0.1	0
0.245833	0.1	0
0.245833	0.1	0
0.122916	0.1	0
0.307291	0.1	0
0.184375	0.1	0
0.860414	0.1	0
0.491665	0.1	0
0.491665	0.1	0
0.430207	0.1	0
0.245833	0.1	0
0.184375	0.1	0
0.430207	0.1	0
0.491665	0.1	0
0.737498	0.1	0
0.184375	0.1	0
0.368749	0.1	0
0.245833	0.1	0
0.614582	0.1	0
0.491665	0.1	0
0.67604	0.1	0
0.245833	0.1	0
0.491665	0.1	0
0.430207	0.1	0
0.430207	0.1	0
0.122916	0.1	0
0.307291	0.1	0
0.245833	0.1	0
0	0.1	0
0.491665	0.1	0
0.491665	0.1	0
0	0.1	0
0.368749	0.1	0
0.245833	0.1	0
0.491665	0.1	0
0.368749	0.1	0
0.184375	0.1	0
0.491665	0.1	0
0.245833	0.1	0
0.368749	0.1	0
0.122916	0.1	0
0.368749	0.1	0
0.245833	0.1	0
0.307291	0.1	0
0.860414	0.1	0
0.798956	0.1	0
0.307291	0.1	0
0.245833	0.1	0
0.614582	0.1	0
0.614582	0.1	0
0.614582	0.1	0
0.368749	0.1	0
0.245833	0.1	0
0.553124	0.1	0
0.368749	0.1	0
0.245833	0.1	0
0.184375	0.1	0
0.122916	0.1	0
0.67604	0.1	0
0.122916	0.1	0
0.245833	0.1	0
0.245833	0.1	0
0.614582	0.1	0
0	0.1	0
0.307291	0.1	0
0.368749	0.1	0
0.737498	0.1	0
0.245833	0.1	0
0.245833	0.1	0
0.491665	0.1	0
0.245833	0.1	0
0.245833	0.1	0
0.430207	0.1	0
0.245833	0.1	0
0.122916	0.1	0
0.491665	0.1	0
0.245833	0.1	0
0.122916	0.1	0
0.614582	0.1	0
0.491665	0.1	0
0.614582	0.1	0
0.491665	0.1	0
0.430207	0.1	0
0.491665	0.1	0
0.184375	0.1	0
0.368749	0.1	0
0.122916	0.1	0
0.122916	0.1	0
0.245833	0.1	0
0.491665	0.1	0
0.491665	0.1	0
0.368749	0.1	0
0	0.1	0
0.860414	0.1	0
0.491665	0.1	0
0.430207	0.1	0
0.184375	0.1	0
0.368749	0.1	0
0.245833	0.1	0
0.368749	0.1	0
0.245833	0.1	0
0.614582	0.1	0
0.368749	0.1	0
0.245833	0.1	0
0.245833	0.1	0
0.122916	0.1	0
0.491665	0.1	0
0.614582	0.1	0
0.614582	0.1	0
0.122916	0.1	0
0.737498	0.1	0
0.737498	0.1	0
0.368749	0.1	0
0.307291	0.1	0
0.614582	0.1	0
0.122916	0.1	0
0	0.1	0
0.553124	0.1	0
0.184375	0.1	0
0.368749	0.1	0
0.368749	0.1	0
0.614582	0.1	0
0.245833	0.1	0
0.122916	0.1	0
0	0.1	0
0.122916	0.1	0
0.245833	0.1	0
0.184375	0.1	0
0.368749	0.1	0
0.245833	0.1	0
0.307291	0.1	0
0.368749	0.1	0
0.122916	0.1	0
0.368749	0.1	0
0.122916	0.1	0
0.737498	0.1	0
0.122916	0.1	0
0.245833	0.1	0
0.491665	0.1	0
0.184375	0.1	0
0.368749	0.1	0
0.245833	0.1	0
0.368749	0.1	0
0	0.1	0
0.368749	0.1	0
0.368749	0.1	0
0.491665	0.1	0
0.491665	0.1	0
0.122916	0.1	0
0.122916	0.1	0
0.614582	0.1	0
0.368749	0.1	0
0.614582	0.1	0
0.122916	0.1	0
1.22916	0.1	0
0.0614582	0.1	0
0.983331	0.1	0
0.491665	0.1	0
0.368749	0.1	0
0.737498	0.1	0
0.368749	0.1	0
0.122916	0.1	0
0.368749	0.1	0
0.491665	0.1	0
0.430207	0.1	0
0.430207	0.1	0
0.491665	0.1	0
0.614582	0.1	0
0.614582	0.1	0
0.368749	0.1	0
0.737498	0.1	0
0.245833	0.1	0
0.122916	0.1	0
0.122916	0.1	0
0.122916	0.1	0
0.122916	0.1	0
0	0.1	0
0.614582	0.1	0
0.368749	0.1	0
0.245833	0.1	0
0.491665	0.1	0
0.184375	0.1	0
0.430207	0.1	0
0.430207	0.1	0
0.737498	0.1	0
0.798956	0.1	0
0.184375	0.1	0
0.614582	0.1	0
0.307291	0.1	0
0.184375	0.1	0
0.737498	0.1	0
0.491665	0.1	0
0.491665	0.1	0
0.430207	0.1	0
0.368749	0.1	0
0.368749	0.1	0
0.491665	0.1	0
0.307291	0.1	0
0.122916	0.1	0
0.122916	0.1	0
0.67604	0.1	0
0.368749	0.1	0
0.122916	0.1	0
0.245833	0.1	0
0.491665	0.1	0
0.122916	0.1	0
0.368749	0.1	0
0.122916	0.1	0
0.122916	0.1	0
0.122916	0.1	0
0.122916	0.1	0
0.245833	0.1	0
0.184375	0.1	0
0.122916	0.1	0
0.368749	0.1	0
0.33291	0.4	0
0.0634113	0.4	0
0.22194	0.4	0
0.475585	0.4	0
0.301204	0.4	0
0.253645	0.4	0
0.158528	0.4	0
0.364615	0.4	0
0.364615	0.4	0
0.22194	0.4	0
0.158528	0.4	0
0.364615	0.4	0
0.554849	0.4	0
0.190234	0.4	0
0.206087	0.4	0
0.206087	0.4	0
0.190234	0.4	0
0.380468	0.4	0
0.206087	0.4	0
0.380468	0.4	0
0.713378	0.4	0
0.380468	0.4	0
0.22194	0.4	0
0.507291	0.4	0
0.348762	0.4	0
0.364615	0.4	0
0.364615	0.4	0
0.380468	0.4	0
0.364615	0.4	0
0.396321	0.4	0
0.618261	0.4	0
0.285351	0.4	0
0.459732	0.4	0
0.33291	0.4	0
0.285351	0.4	0
0.269498	0.4	0
0.301204	0.4	0
0.412174	0.4	0
0.554849	0.4	0
0.253645	0.4	0
0.269498	0.4	0
0.269498	0.4	0
0.364615	0.4	0
0.538996	0.4	0
0.33291	0.4	0
0.237793	0.4	0
0.364615	0.4	0
0.285351	0.4	0
0.317057	0.4	0
0.285351	0.4	0
0.317057	0.4	0
0.364615	0.4	0
0.348762	0.4	0
0.348762	0.4	0
0.380468	0.4	0
0.459732	0.4	0
0.317057	0.4	0
0.22194	0.4	0
0.158528	0.4	0
0.253645	0.4	0
0.253645	0.4	0
0.412174	0.4	0
0.301204	0.4	0
0.443879	0.4	0
0.301204	0.4	0
0.364615	0.4	0
0.174381	0.4	0
0.095117	0.4	0
0.491438	0.4	0
0.396321	0.4	0
0.396321	0.4	0
0.523144	0.4	0
0.301204	0.4	0
0.301204	0.4	0
0.22194	0.4	0
0.523144	0.4	0
0.190234	0.4	0
0.206087	0.4	0
0.317057	0.4	0
0.33291	0.4	0
0.253645	0.4	0
0.396321	0.4	0
0.237793	0.4	0
0.301204	0.4	0
0.285351	0.4	0
0.285351	0.4	0
0.33291	0.4	0
0.475585	0.4	0
0.380468	0.4	0
0.301204	0.4	0
0.285351	0.4	0
0.237793	0.4	0
0.190234	0.4	0
0.602408	0.4	0
0.253645	0.4	0
0.317057	0.4	0
0.380468	0.4	0
0.174381	0.4	0
0.317057	0.4	0
0.22194	0.4	0
0.190234	0.4	0
0.190234	0.4	0
0.237793	0.4	0
0.507291	0.4	0
0.364615	0.4	0
0.253645	0.4	0
0.158528	0.4	0
0.158528	0.4	0
0.317057	0.4	0
0.570702	0.4	0
0.428027	0.4	0
0.443879	0.4	0
0.491438	0.4	0
0.428027	0.4	0
0.428027	0.4	0
0.428027	0.4	0
0.317057	0.4	0
0.428027	0.4	0
0.428027	0.4	0
0.523144	0.4	0
0.523144	0.4	0
0.491438	0.4	0
0.491438	0.4	0
0.491438	0.4	0
0.491438	0.4	0
0.412174	0.4	0
0.269498	0.4	0
0.33291	0.4	0
0.0317057	0.4	0
0.475585	0.4	0
0.317057	0.4	0
0.380468	0.4	0
0.443879	0.4	0
0.523144	0.4	0
0.396321	0.4	0
0.443879	0.4	0
0.317057	0.4	0
0.380468	0.4	0
0.364615	0.4	0
0.317057	0.4	0
0.095117	0.4	0
0.0158528	0.4	0
0.459732	0.4	0
0.158528	0.4	0
0.22194	0.4	0
0.142676	0.4	0
0.380468	0.4	0
0.253645	0.4	0
0.697525	0.4	0
0.269498	0.4	0
0.237793	0.4	0
0.507291	0.4	0
0.380468	0.4	0
0.269498	0.4	0
0.33291	0.4	0
0.174381	0.4	0
0.317057	0.4	0
0.348762	0.4	0
0.380468	0.4	0
0.475585	0.4	0
0.174381	0.4	0
0.491438	0.4	0
0.190234	0.4	0
0.317057	0.4	0
0.459732	0.4	0
0.380468	0.4	0
0.33291	0.4	0
0.206087	0.4	0
0.253645	0.4	0
0.348762	0.4	0
0.142676	0.4	0
0.158528	0.4	0
0.491438	0.4	0
0.475585	0.4	0
0.634113	0.4	0
0.380468	0.4	0
0.475585	0.4	0
0.412174	0.4	0
0.22194	0.4	0
0.269498	0.4	0
0.586555	0.4	0
0.538996	0.4	0
0.443879	0.4	0
0.380468	0.4	0
0.380468	0.4	0
0.269498	0.4	0
0.570702	0.4	0
0.174381	0.4	0
0.428027	0.4	0
0.412174	0.4	0
0.412174	0.4	0
0.428027	0.4	0
0.538996	0.4	0
0.523144	0.4	0
0.396321	0.4	0
0.507291	0.4	0
0.142676	0.4	0
0.412174	0.4	0
0.348762	0.4	0
0.22194	0.4	0
0.22194	0.4	0
0.22194	0.4	0
0.348762	0.4	0
0.253645	0.4	0
0.459732	0.4	0
0.33291	0.4	0
0.190234	0.4	0
0.459732	0.4	0
0.253645	0.4	0
0.253645	0.4	0
0.33291	0.4	0
0.443879	0.4	0
0.190234	0.4	0
0.475585	0.4	0
0.269498	0.4	0
0.412174	0.4	0
0.206087	0.4	0
0.33291	0.4	0
0.11097	0.4	0
0.22194	0.4	0
0.253645	0.4	0
0.428027	0.4	0
0.412174	0.4	0
0.364615	0.4	0
0.507291	0.4	0
0.491438	0.4	0
0.269498	0.4	0
0.618261	0.4	0
0.364615	0.4	0
0.269498	0.4	0
0.301204	0.4	0
0.459732	0.4	0
0.22194	0.4	0
0.237793	0.4	0
0.586555	0.4	0
0.428027	0.4	0
0.317057	0.4	0
0.428027	0.4	0
0.443879	0.4	0
0.538996	0.4	0
0.301204	0.4	0
0.364615	0.4	0
0.190234	0.4	0
0.586555	0.4	0
0.396321	0.4	0
0.364615	0.4	0
0.301204	0.4	0
0.443879	0.4	0
0.190234	0.4	0
0.618261	0.4	0
0.33291	0.4	0
0.475585	0.4	0
0.459732	0.4	0
0.190234	0.4	0
0.443879	0.4	0
0.33291	0.4	0
0.269498	0.4	0
0.396321	0.4	0
0.301204	0.4	0
0.459732	0.4	0
0.33291	0.4	0
0.190234	0.4	0
0.190234	0.4	0
0.380468	0.4	0
0.475585	0.4	0
0.269498	0.4	0
0.412174	0.4	0
0.507291	0.4	0
0.158528	0.4	0
0.190234	0.4	0
0.586555	0.4	0
0.396321	0.4	0
0.364615	0.4	0
0.491438	0.4	0
0.491438	0.4	0
0.586555	0.4	0
0.523144	0.4	0
0.317057	0.4	0
0.396321	0.4	0
0.396321	0.4	0
0.602408	0.4	0
0.428027	0.4	0
0.475585	0.4	0
0.586555	0.4	0
0.459732	0.4	0
0.475585	0.4	0
0.523144	0.4	0
0.269498	0.4	0
0.301204	0.4	0
0.649966	0.4	0
0.269498	0.4	0
0.253645	0.4	0
0.237793	0.4	0
0.285351	0.4	0
0.459732	0.4	0
0.206087	0.4	0
0.190234	0.4	0
0.158528	0.4	0
0.301204	0.4	0
0.22194	0.4	0
0.602408	0.4	0
0.33291	0.4	0
0.380468	0.4	0
0.317057	0.4	0
0.364615	0.4	0
0.11097	0.4	0
0.237793	0.4	0
0.443879	0.4	0
0.538996	0.4	0
0.301204	0.4	0
0.586555	0.4	0
0.301204	0.4	0
0.380468	0.4	0
0.22194	0.4	0
0.523144	0.4	0
0.443879	0.4	0
0.317057	0.4	0
0.491438	0.4	0
0.475585	0.4	0
0.237793	0.4	0
0.364615	0.4	0
0.253645	0.4	0
0.364615	0.4	0
0.364615	0.4	0
0.412174	0.4	0
0.11097	0.4	0
0.396321	0.4	0
0.412174	0.4	0
0.507291	0.4	0
0.190234	0.4	0
0.237793	0.4	0
0.634113	0.4	0
0.301204	0.4	0
0.538996	0.4	0
0.380468	0.4	0
0.285351	0.4	0
0.22194	0.4	0
0.443879	0.4	0
0.538996	0.4	0
0.491438	0.4	0
0.174381	0.4	0
0.412174	0.4	0
0.538996	0.4	0
0.475585	0.4	0
0.475585	0.4	0
0.428027	0.4	0
0.317057	0.4	0
0.523144	0.4	0
0.475585	0.4	0
0.364615	0.4	0
0.301204	0.4	0
0.285351	0.4	0
0.72923	0.4	0
0.158528	0.4	0
0.317057	0.4	0
0.428027	0.4	0
0.380468	0.4	0
0.095117	0.4	0
0.586555	0.4	0
0.174381	0.4	0
0.443879	0.4	0
0.317057	0.4	0
0.317057	0.4	0
0.443879	0.4	0
0.348762	0.4	0
0.253645	0.4	0
0.428027	0.4	0
0.317057	0.4	0
0.22194	0.4	0
0.412174	0.4	0
0.253645	0.4	0
0.095117	0.4	0
0.396321	0.4	0
0.396321	0.4	0
0.459732	0.4	0
0.412174	0.4	0
0.428027	0.4	0
0.538996	0.4	0
0.33291	0.4	0
0.475585	0.4	0
0.253645	0.4	0
0.253645	0.4	0
0.206087	0.4	0
0.507291	0.4	0
0.428027	0.4	0
0.428027	0.4	0
0.190234	0.4	0
0.443879	0.4	0
0.301204	0.4	0
0.475585	0.4	0
0.396321	0.4	0
0.22194	0.4	0
0.285351	0.4	0
0.396321	0.4	0
0.285351	0.4	0
0.364615	0.4	0
0.570702	0.4	0
0.412174	0.4	0
0.570702	0.4	0
0.301204	0.4	0
0.649966	0.4	0
0.523144	0.4	0
0.538996	0.4	0
0.475585	0.4	0
0.475585	0.4	0
0.459732	0.4	0
0.475585	0.4	0
0.380468	0.4	0
0.491438	0.4	0
0.142676	0.4	0
0.634113	0.4	0
0.364615	0.4	0
0.206087	0.4	0
0.301204	0.4	0
0.317057	0.4	0
0.428027	0.4	0
0.301204	0.4	0
0.0792642	0.4	0
0.095117	0.4	0
0.190234	0.4	0
0.190234	0.4	0
0.364615	0.4	0
0.412174	0.4	0
0.428027	0.4	0
0.364615	0.4	0
0.396321	0.4	0
0.380468	0.4	0
0.301204	0.4	0
0.158528	0.4	0
0.491438	0.4	0
0.0792642	0.4	0
0.22194	0.4	0
0.253645	0.4	0
0.253645	0.4	0
0.523144	0.4	0
0.364615	0.4	0
0.253645	0.4	0
0.095117	0.4	0
0.475585	0.4	0
0.380468	0.4	0
0.428027	0.4	0
0.475585	0.4	0
0.253645	0.4	0
0.190234	0.4	0
0.523144	0.4	0
0.443879	0.4	0
0.396321	0.4	0
0.22194	0.4	0
0.745083	0.4	0
0.570702	0.4	0
0.618261	0.4	0
0.475585	0.4	0
0.396321	0.4	0
0.507291	0.4	0
0.22194	0.4	0
0.33291	0.4	0
0.412174	0.4	0
0.33291	0.4	0
0.237793	0.4	0
0.459732	0.4	0
0.602408	0.4	0
0.364615	0.4	0
0.380468	0.4	0
0.507291	0.4	0
0.317057	0.4	0
0.317057	0.4	0
0.253645	0.4	0
0.237793	0.4	0
0.237793	0.4	0
0.237793	0.4	0
0.126823	0.4	0
0.507291	0.4	0
0.380468	0.4	0
0.237793	0.4	0
0.491438	0.4	0
0.126823	0.4	0
0.364615	0.4	0
0.348762	0.4	0
0.634113	0.4	0
0.618261	0.4	0
0.459732	0.4	0
0.380468	0.4	0
0.301204	0.4	0
0.142676	0.4	0
0.348762	0.4	0
0.507291	0.4	0
0.396321	0.4	0
0.317057	0.4	0
0.33291	0.4	0
0.285351	0.4	0
0.158528	0.4	0
0.190234	0.4	0
0.237793	0.4	0
0.22194	0.4	0
0.649966	0.4	0
0.285351	0.4	0
0.285351	0.4	0
0.142676	0.4	0
0.364615	0.4	0
0.237793	0.4	0
0.443879	0.4	0
0.126823	0.4	0
0.126823	0.4	0
0.158528	0.4	0
0.158528	0.4	0
0.396321	0.4	0
0.158528	0.4	0
0.126823	0.4	0
0.301204	0.4	0
0.339291	0.8	0
0.0910294	0.8	0
0.223436	0.8	0
0.41377	0.8	0
0.388944	0.8	0
0.30619	0.8	0
0.364117	0.8	0
0.405494	0.8	0
0.388944	0.8	0
0.339291	0.8	0
0.21516	0.8	0
0.32274	0.8	0
0.604104	0.8	0
0.157233	0.8	0
0.148957	0.8	0
0.148957	0.8	0
0.132406	0.8	0
0.364117	0.8	0
0.206885	0.8	0
0.397219	0.8	0
0.546176	0.8	0
0.281364	0.8	0
0.273088	0.8	0
0.52135	0.8	0
0.397219	0.8	0
0.355842	0.8	0
0.405494	0.8	0
0.438596	0.8	0
0.355842	0.8	0
0.430321	0.8	0
0.52135	0.8	0
0.347567	0.8	0
0.438596	0.8	0
0.339291	0.8	0
0.455147	0.8	0
0.206885	0.8	0
0.339291	0.8	0
0.388944	0.8	0
0.422045	0.8	0
0.30619	0.8	0
0.256537	0.8	0
0.256537	0.8	0
0.32274	0.8	0
0.595829	0.8	0
0.355842	0.8	0
0.19861	0.8	0
0.264813	0.8	0
0.331016	0.8	0
0.405494	0.8	0
0.364117	0.8	0
0.281364	0.8	0
0.256537	0.8	0
0.314465	0.8	0
0.314465	0.8	0
0.32274	0.8	0
0.41377	0.8	0
0.273088	0.8	0
0.256537	0.8	0
0.289639	0.8	0
0.331016	0.8	0
0.397219	0.8	0
0.422045	0.8	0
0.438596	0.8	0
0.513075	0.8	0
0.273088	0.8	0
0.41377	0.8	0
0.165508	0.8	0
0.0993048	0.8	0
0.430321	0.8	0
0.339291	0.8	0
0.388944	0.8	0
0.30619	0.8	0
0.264813	0.8	0
0.289639	0.8	0
0.140682	0.8	0
0.488248	0.8	0
0.223436	0.8	0
0.239987	0.8	0
0.455147	0.8	0
0.438596	0.8	0
0.264813	0.8	0
0.438596	0.8	0
0.355842	0.8	0
0.289639	0.8	0
0.273088	0.8	0
0.372393	0.8	0
0.388944	0.8	0
0.388944	0.8	0
0.364117	0.8	0
0.30619	0.8	0
0.331016	0.8	0
0.264813	0.8	0
0.182059	0.8	0
0.488248	0.8	0
0.21516	0.8	0
0.347567	0.8	0
0.364117	0.8	0
0.157233	0.8	0
0.52135	0.8	0
0.165508	0.8	0
0.148957	0.8	0
0.148957	0.8	0
0.297914	0.8	0
0.430321	0.8	0
0.455147	0.8	0
0.231711	0.8	0
0.223436	0.8	0
0.223436	0.8	0
0.30619	0.8	0
0.438596	0.8	0
0.455147	0.8	0
0.422045	0.8	0
0.463422	0.8	0
0.372393	0.8	0
0.355842	0.8	0
0.32274	0.8	0
0.331016	0.8	0
0.546176	0.8	0
0.347567	0.8	0
0.388944	0.8	0
0.388944	0.8	0
0.380668	0.8	0
0.380668	0.8	0
0.380668	0.8	0
0.380668	0.8	0
0.339291	0.8	0
0.331016	0.8	0
0.405494	0.8	0
0.0496524	0.8	0
0.397219	0.8	0
0.331016	0.8	0
0.355842	0.8	0
0.372393	0.8	0
0.355842	0.8	0
0.30619	0.8	0
0.273088	0.8	0
0.422045	0.8	0
0.405494	0.8	0
0.347567	0.8	0
0.380668	0.8	0
0.082754	0.8	0
0.041377	0.8	0
0.380668	0.8	0
0.148957	0.8	0
0.281364	0.8	0
0.173783	0.8	0
0.41377	0.8	0
0.314465	0.8	0
0.52135	0.8	0
0.223436	0.8	0
0.264813	0.8	0
0.496524	0.8	0
0.388944	0.8	0
0.380668	0.8	0
0.388944	0.8	0
0.190334	0.8	0
0.281364	0.8	0
0.30619	0.8	0
0.455147	0.8	0
0.463422	0.8	0
0.223436	0.8	0
0.422045	0.8	0
0.19861	0.8	0
0.297914	0.8	0
0.355842	0.8	0
0.364117	0.8	0
0.289639	0.8	0
0.223436	0.8	0
0.297914	0.8	0
0.372393	0.8	0
0.248262	0.8	0
0.30619	0.8	0
0.537901	0.8	0
0.422045	0.8	0
0.438596	0.8	0
0.331016	0.8	0
0.479973	0.8	0
0.388944	0.8	0
0.182059	0.8	0
0.289639	0.8	0
0.513075	0.8	0
0.579278	0.8	0
0.471698	0.8	0
0.41377	0.8	0
0.380668	0.8	0
0.273088	0.8	0
0.52135	0.8	0
0.231711	0.8	0
0.422045	0.8	0
0.422045	0.8	0
0.463422	0.8	0
0.430321	0.8	0
0.455147	0.8	0
0.455147	0.8	0
0.388944	0.8	0
0.463422	0.8	0
0.339291	0.8	0
0.331016	0.8	0
0.372393	0.8	0
0.223436	0.8	0
0.190334	0.8	0
0.190334	0.8	0
0.339291	0.8	0
0.248262	0.8	0
0.405494	0.8	0
0.355842	0.8	0
0.248262	0.8	0
0.52135	0.8	0
0.380668	0.8	0
0.364117	0.8	0
0.314465	0.8	0
0.455147	0.8	0
0.289639	0.8	0
0.397219	0.8	0
0.273088	0.8	0
0.281364	0.8	0
0.281364	0.8	0
0.397219	0.8	0
0.182059	0.8	0
0.231711	0.8	0
0.248262	0.8	0
0.41377	0.8	0
0.471698	0.8	0
0.297914	0.8	0
0.422045	0.8	0
0.397219	0.8	0
0.182059	0.8	0
0.455147	0.8	0
0.372393	0.8	0
0.264813	0.8	0
0.32274	0.8	0
0.405494	0.8	0
0.331016	0.8	0
0.446871	0.8	0
0.604104	0.8	0
0.513075	0.8	0
0.331016	0.8	0
0.438596	0.8	0
0.388944	0.8	0
0.405494	0.8	0
0.289639	0.8	0
0.41377	0.8	0
0.32274	0.8	0
0.546176	0.8	0
0.513075	0.8	0
0.397219	0.8	0
0.297914	0.8	0
0.422045	0.8	0
0.190334	0.8	0
0.612379	0.8	0
0.32274	0.8	0
0.355842	0.8	0
0.405494	0.8	0
0.140682	0.8	0
0.397219	0.8	0
0.289639	0.8	0
0.239987	0.8	0
0.355842	0.8	0
0.347567	0.8	0
0.546176	0.8	0
0.471698	0.8	0
0.148957	0.8	0
0.21516	0.8	0
0.331016	0.8	0
0.488248	0.8	0
0.289639	0.8	0
0.380668	0.8	0
0.422045	0.8	0
0.19861	0.8	0
0.223436	0.8	0
0.52135	0.8	0
0.488248	0.8	0
0.355842	0.8	0
0.496524	0.8	0
0.471698	0.8	0
0.496524	0.8	0
0.471698	0.8	0
0.314465	0.8	0
0.446871	0.8	0
0.422045	0.8	0
0.438596	0.8	0
0.513075	0.8	0
0.397219	0.8	0
0.537901	0.8	0
0.496524	0.8	0
0.488248	0.8	0
0.496524	0.8	0
0.273088	0.8	0
0.397219	0.8	0
0.604104	0.8	0
0.397219	0.8	0
0.297914	0.8	0
0.331016	0.8	0
0.297914	0.8	0
0.455147	0.8	0
0.397219	0.8	0
0.339291	0.8	0
0.124131	0.8	0
0.314465	0.8	0
0.281364	0.8	0
0.579278	0.8	0
0.289639	0.8	0
0.331016	0.8	0
0.314465	0.8	0
0.372393	0.8	0
0.124131	0.8	0
0.206885	0.8	0
0.339291	0.8	0
0.446871	0.8	0
0.405494	0.8	0
0.438596	0.8	0
0.331016	0.8	0
0.438596	0.8	0
0.347567	0.8	0
0.496524	0.8	0
0.438596	0.8	0
0.422045	0.8	0
0.372393	0.8	0
0.380668	0.8	0
0.289639	0.8	0
0.347567	0.8	0
0.405494	0.8	0
0.438596	0.8	0
0.281364	0.8	0
0.372393	0.8	0
0.231711	0.8	0
0.364117	0.8	0
0.422045	0.8	0
0.496524	0.8	0
0.289639	0.8	0
0.314465	0.8	0
0.529625	0.8	0
0.347567	0.8	0
0.529625	0.8	0
0.380668	0.8	0
0.380668	0.8	0
0.339291	0.8	0
0.463422	0.8	0
0.463422	0.8	0
0.471698	0.8	0
0.281364	0.8	0
0.488248	0.8	0
0.463422	0.8	0
0.513075	0.8	0
0.513075	0.8	0
0.388944	0.8	0
0.339291	0.8	0
0.463422	0.8	0
0.422045	0.8	0
0.364117	0.8	0
0.364117	0.8	0
0.347567	0.8	0
0.595829	0.8	0
0.182059	0.8	0
0.32274	0.8	0
0.397219	0.8	0
0.388944	0.8	0
0.248262	0.8	0
0.587553	0.8	0
0.248262	0.8	0
0.41377	0.8	0
0.30619	0.8	0
0.314465	0.8	0
0.430321	0.8	0
0.297914	0.8	0
0.264813	0.8	0
0.438596	0.8	0
0.380668	0.8	0
0.256537	0.8	0
0.41377	0.8	0
0.190334	0.8	0
0.165508	0.8	0
0.397219	0.8	0
0.430321	0.8	0
0.446871	0.8	0
0.388944	0.8	0
0.488248	0.8	0
0.422045	0.8	0
0.273088	0.8	0
0.546176	0.8	0
0.339291	0.8	0
0.339291	0.8	0
0.231711	0.8	0
0.463422	0.8	0
0.438596	0.8	0
0.41377	0.8	0
0.165508	0.8	0
0.430321	0.8	0
0.281364	0.8	0
0.347567	0.8	0
0.430321	0.8	0
0.281364	0.8	0
0.256537	0.8	0
0.289639	0.8	0
0.380668	0.8	0
0.364117	0.8	0
0.479973	0.8	0
0.364117	0.8	0
0.479973	0.8	0
0.372393	0.8	0
0.753061	0.8	0
0.388944	0.8	0
0.41377	0.8	0
0.422045	0.8	0
0.364117	0.8	0
0.355842	0.8	0
0.430321	0.8	0
0.30619	0.8	0
0.41377	0.8	0
0.297914	0.8	0
0.463422	0.8	0
0.455147	0.8	0
0.372393	0.8	0
0.297914	0.8	0
0.30619	0.8	0
0.41377	0.8	0
0.248262	0.8	0
0.140682	0.8	0
0.182059	0.8	0
0.165508	0.8	0
0.190334	0.8	0
0.405494	0.8	0
0.438596	0.8	0
0.397219	0.8	0
0.355842	0.8	0
0.372393	0.8	0
0.41377	0.8	0
0.30619	0.8	0
0.165508	0.8	0
0.496524	0.8	0
0.041377	0.8	0
0.281364	0.8	0
0.339291	0.8	0
0.347567	0.8	0
0.397219	0.8	0
0.455147	0.8	0
0.256537	0.8	0
0.182059	0.8	0
0.504799	0.8	0
0.388944	0.8	0
0.422045	0.8	0
0.463422	0.8	0
0.331016	0.8	0
0.206885	0.8	0
0.438596	0.8	0
0.430321	0.8	0
0.438596	0.8	0
0.231711	0.8	0
0.529625	0.8	0
0.463422	0.8	0
0.554452	0.8	0
0.438596	0.8	0
0.446871	0.8	0
0.430321	0.8	0
0.182059	0.8	0
0.347567	0.8	0
0.388944	0.8	0
0.339291	0.8	0
0.364117	0.8	0
0.488248	0.8	0
0.571002	0.8	0
0.380668	0.8	0
0.364117	0.8	0
0.438596	0.8	0
0.223436	0.8	0
0.281364	0.8	0
0.248262	0.8	0
0.239987	0.8	0
0.239987	0.8	0
0.239987	0.8	0
0.148957	0.8	0
0.504799	0.8	0
0.471698	0.8	0
0.289639	0.8	0
0.380668	0.8	0
0.264813	0.8	0
0.471698	0.8	0
0.479973	0.8	0
0.430321	0.8	0
0.438596	0.8	0
0.446871	0.8	0
0.422045	0.8	0
0.422045	0.8	0
0.239987	0.8	0
0.479973	0.8	0
0.479973	0.8	0
0.405494	0.8	0
0.256537	0.8	0
0.339291	0.8	0
0.281364	0.8	0
0.256537	0.8	0
0.165508	0.8	0
0.248262	0.8	0
0.256537	0.8	0
0.554452	0.8	0
0.397219	0.8	0
0.41377	0.8	0
0.30619	0.8	0
0.297914	0.8	0
0.223436	0.8	0
0.546176	0.8	0
0.132406	0.8	0
0.132406	0.8	0
0.132406	0.8	0
0.132406	0.8	0
0.372393	0.8	0
0.182059	0.8	0
0.165508	0.8	0
0.397219	0.8	0
0.339227	1.2	0
0.120742	1.2	0
0.304729	1.2	0
0.500216	1.2	0
0.385224	1.2	0
0.321978	1.2	0
0.367975	1.2	0
0.385224	1.2	0
0.488717	1.2	0
0.367975	1.2	0
0.183987	1.2	0
0.275981	1.2	0
0.615208	1.2	0
0.14949	1.2	0
0.14374	1.2	0
0.137991	1.2	0
0.114992	1.2	0
0.419721	1.2	0
0.218485	1.2	0
0.385224	1.2	0
0.471468	1.2	0
0.316228	1.2	0
0.258732	1.2	0
0.494466	1.2	0
0.379474	1.2	0
0.362225	1.2	0
0.316228	1.2	0
0.44272	1.2	0
0.333477	1.2	0
0.44272	1.2	0
0.511715	1.2	0
0.316228	1.2	0
0.385224	1.2	0
0.304729	1.2	0
0.419721	1.2	0
0.29323	1.2	0
0.350726	1.2	0
0.344976	1.2	0
0.408222	1.2	0
0.270232	1.2	0
0.362225	1.2	0
0.362225	1.2	0
0.316228	1.2	0
0.500216	1.2	0
0.316228	1.2	0
0.172488	1.2	0
0.229984	1.2	0
0.275981	1.2	0
0.390973	1.2	0
0.390973	1.2	0
0.28748	1.2	0
0.29323	1.2	0
0.350726	1.2	0
0.344976	1.2	0
0.344976	1.2	0
0.402473	1.2	0
0.235734	1.2	0
0.183987	1.2	0
0.29323	1.2	0
0.333477	1.2	0
0.517465	1.2	0
0.413972	1.2	0
0.413972	1.2	0
0.459969	1.2	0
0.316228	1.2	0
0.373724	1.2	0
0.206986	1.2	0
0.103493	1.2	0
0.396723	1.2	0
0.379474	1.2	0
0.344976	1.2	0
0.304729	1.2	0
0.224235	1.2	0
0.270232	1.2	0
0.137991	1.2	0
0.459969	1.2	0
0.229984	1.2	0
0.304729	1.2	0
0.448469	1.2	0
0.448469	1.2	0
0.247233	1.2	0
0.425471	1.2	0
0.373724	1.2	0
0.304729	1.2	0
0.379474	1.2	0
0.396723	1.2	0
0.408222	1.2	0
0.402473	1.2	0
0.310479	1.2	0
0.270232	1.2	0
0.373724	1.2	0
0.281731	1.2	0
0.218485	1.2	0
0.465718	1.2	0
0.235734	1.2	0
0.344976	1.2	0
0.385224	1.2	0
0.189737	1.2	0
0.43697	1.2	0
0.178238	1.2	0
0.155239	1.2	0
0.155239	1.2	0
0.333477	1.2	0
0.44272	1.2	0
0.390973	1.2	0
0.264482	1.2	0
0.212735	1.2	0
0.212735	1.2	0
0.270232	1.2	0
0.408222	1.2	0
0.511715	1.2	0
0.488717	1.2	0
0.454219	1.2	0
0.350726	1.2	0
0.339227	1.2	0
0.356476	1.2	0
0.316228	1.2	0
0.465718	1.2	0
0.379474	1.2	0
0.373724	1.2	0
0.373724	1.2	0
0.367975	1.2	0
0.367975	1.2	0
0.367975	1.2	0
0.367975	1.2	0
0.350726	1.2	0
0.356476	1.2	0
0.379474	1.2	0
0.0919937	1.2	0
0.402473	1.2	0
0.344976	1.2	0
0.390973	1.2	0
0.316228	1.2	0
0.344976	1.2	0
0.327728	1.2	0
0.28748	1.2	0
0.44272	1.2	0
0.396723	1.2	0
0.327728	1.2	0
0.396723	1.2	0
0.103493	1.2	0
0.109243	1.2	0
0.344976	1.2	0
0.103493	1.2	0
0.29898	1.2	0
0.195487	1.2	0
0.333477	1.2	0
0.310479	1.2	0
0.517465	1.2	0
0.270232	1.2	0
0.321978	1.2	0
0.448469	1.2	0
0.373724	1.2	0
0.362225	1.2	0
0.339227	1.2	0
0.212735	1.2	0
0.321978	1.2	0
0.316228	1.2	0
0.523214	1.2	0
0.482967	1.2	0
0.212735	1.2	0
0.350726	1.2	0
0.201236	1.2	0
0.270232	1.2	0
0.316228	1.2	0
0.419721	1.2	0
0.379474	1.2	0
0.275981	1.2	0
0.275981	1.2	0
0.362225	1.2	0
0.241484	1.2	0
0.321978	1.2	0
0.517465	1.2	0
0.44272	1.2	0
0.396723	1.2	0
0.339227	1.2	0
0.511715	1.2	0
0.350726	1.2	0
0.224235	1.2	0
0.356476	1.2	0
0.44272	1.2	0
0.494466	1.2	0
0.448469	1.2	0
0.373724	1.2	0
0.362225	1.2	0
0.281731	1.2	0
0.465718	1.2	0
0.264482	1.2	0
0.419721	1.2	0
0.373724	1.2	0
0.477217	1.2	0
0.431221	1.2	0
0.43697	1.2	0
0.482967	1.2	0
0.408222	1.2	0
0.43697	1.2	0
0.379474	1.2	0
0.304729	1.2	0
0.477217	1.2	0
0.224235	1.2	0
0.218485	1.2	0
0.218485	1.2	0
0.367975	1.2	0
0.310479	1.2	0
0.356476	1.2	0
0.385224	1.2	0
0.206986	1.2	0
0.408222	1.2	0
0.362225	1.2	0
0.356476	1.2	0
0.333477	1.2	0
0.402473	1.2	0
0.258732	1.2	0
0.367975	1.2	0
0.247233	1.2	0
0.252983	1.2	0
0.258732	1.2	0
0.408222	1.2	0
0.195487	1.2	0
0.275981	1.2	0
0.206986	1.2	0
0.43697	1.2	0
0.465718	1.2	0
0.327728	1.2	0
0.454219	1.2	0
0.408222	1.2	0
0.172488	1.2	0
0.448469	1.2	0
0.350726	1.2	0
0.264482	1.2	0
0.321978	1.2	0
0.408222	1.2	0
0.390973	1.2	0
0.390973	1.2	0
0.603709	1.2	0
0.44272	1.2	0
0.413972	1.2	0
0.563462	1.2	0
0.367975	1.2	0
0.379474	1.2	0
0.373724	1.2	0
0.454219	1.2	0
0.29898	1.2	0
0.505965	1.2	0
0.44272	1.2	0
0.390973	1.2	0
0.264482	1.2	0
0.488717	1.2	0
0.166739	1.2	0
0.523214	1.2	0
0.390973	1.2	0
0.350726	1.2	0
0.396723	1.2	0
0.114992	1.2	0
0.356476	1.2	0
0.390973	1.2	0
0.201236	1.2	0
0.385224	1.2	0
0.327728	1.2	0
0.482967	1.2	0
0.408222	1.2	0
0.195487	1.2	0
0.247233	1.2	0
0.367975	1.2	0
0.408222	1.2	0
0.327728	1.2	0
0.344976	1.2	0
0.396723	1.2	0
0.235734	1.2	0
0.247233	1.2	0
0.465718	1.2	0
0.459969	1.2	0
0.327728	1.2	0
0.465718	1.2	0
0.44272	1.2	0
0.505965	1.2	0
0.494466	1.2	0
0.362225	1.2	0
0.471468	1.2	0
0.367975	1.2	0
0.431221	1.2	0
0.454219	1.2	0
0.431221	1.2	0
0.494466	1.2	0
0.44272	1.2	0
0.43697	1.2	0
0.494466	1.2	0
0.321978	1.2	0
0.419721	1.2	0
0.557712	1.2	0
0.362225	1.2	0
0.344976	1.2	0
0.333477	1.2	0
0.327728	1.2	0
0.425471	1.2	0
0.413972	1.2	0
0.379474	1.2	0
0.166739	1.2	0
0.356476	1.2	0
0.339227	1.2	0
0.58646	1.2	0
0.333477	1.2	0
0.356476	1.2	0
0.310479	1.2	0
0.327728	1.2	0
0.126491	1.2	0
0.224235	1.2	0
0.373724	1.2	0
0.379474	1.2	0
0.385224	1.2	0
0.465718	1.2	0
0.344976	1.2	0
0.344976	1.2	0
0.390973	1.2	0
0.505965	1.2	0
0.448469	1.2	0
0.408222	1.2	0
0.419721	1.2	0
0.408222	1.2	0
0.29898	1.2	0
0.402473	1.2	0
0.408222	1.2	0
0.459969	1.2	0
0.321978	1.2	0
0.408222	1.2	0
0.264482	1.2	0
0.362225	1.2	0
0.425471	1.2	0
0.505965	1.2	0
0.321978	1.2	0
0.28748	1.2	0
0.58071	1.2	0
0.281731	1.2	0
0.459969	1.2	0
0.356476	1.2	0
0.390973	1.2	0
0.350726	1.2	0
0.488717	1.2	0
0.425471	1.2	0
0.448469	1.2	0
0.29898	1.2	0
0.448469	1.2	0
0.425471	1.2	0
0.482967	1.2	0
0.494466	1.2	0
0.373724	1.2	0
0.344976	1.2	0
0.465718	1.2	0
0.402473	1.2	0
0.327728	1.2	0
0.304729	1.2	0
0.29323	1.2	0
0.540463	1.2	0
0.247233	1.2	0
0.264482	1.2	0
0.413972	1.2	0
0.402473	1.2	0
0.270232	1.2	0
0.511715	1.2	0
0.212735	1.2	0
0.396723	1.2	0
0.367975	1.2	0
0.367975	1.2	0
0.43697	1.2	0
0.356476	1.2	0
0.29898	1.2	0
0.425471	1.2	0
0.413972	1.2	0
0.281731	1.2	0
0.390973	1.2	0
0.201236	1.2	0
0.183987	1.2	0
0.408222	1.2	0
0.413972	1.2	0
0.425471	1.2	0
0.350726	1.2	0
0.505965	1.2	0
0.465718	1.2	0
0.235734	1.2	0
0.517465	1.2	0
0.396723	1.2	0
0.396723	1.2	0
0.264482	1.2	0
0.482967	1.2	0
0.402473	1.2	0
0.362225	1.2	0
0.172488	1.2	0
0.488717	1.2	0
0.258732	1.2	0
0.379474	1.2	0
0.425471	1.2	0
0.28748	1.2	0
0.270232	1.2	0
0.367975	1.2	0
0.356476	1.2	0
0.367975	1.2	0
0.494466	1.2	0
0.44272	1.2	0
0.488717	1.2	0
0.367975	1.2	0
0.643956	1.2	0
0.385224	1.2	0
0.408222	1.2	0
0.350726	1.2	0
0.350726	1.2	0
0.344976	1.2	0
0.465718	1.2	0
0.310479	1.2	0
0.385224	1.2	0
0.275981	1.2	0
0.448469	1.2	0
0.454219	1.2	0
0.373724	1.2	0
0.327728	1.2	0
0.339227	1.2	0
0.396723	1.2	0
0.218485	1.2	0
0.109243	1.2	0
0.160989	1.2	0
0.183987	1.2	0
0.178238	1.2	0
0.396723	1.2	0
0.43697	1.2	0
0.390973	1.2	0
0.390973	1.2	0
0.419721	1.2	0
0.465718	1.2	0
0.316228	1.2	0
0.218485	1.2	0
0.431221	1.2	0
0.0459969	1.2	0
0.275981	1.2	0
0.339227	1.2	0
0.356476	1.2	0
0.471468	1.2	0
0.477217	1.2	0
0.339227	1.2	0
0.206986	1.2	0
0.465718	1.2	0
0.379474	1.2	0
0.459969	1.2	0
0.465718	1.2	0
0.350726	1.2	0
0.201236	1.2	0
0.362225	1.2	0
0.425471	1.2	0
0.390973	1.2	0
0.258732	1.2	0
0.482967	1.2	0
0.471468	1.2	0
0.603709	1.2	0
0.408222	1.2	0
0.43697	1.2	0
0.43697	1.2	0
0.160989	1.2	0
0.310479	1.2	0
0.373724	1.2	0
0.333477	1.2	0
0.327728	1.2	0
0.431221	1.2	0
0.454219	1.2	0
0.367975	1.2	0
0.321978	1.2	0
0.350726	1.2	0
0.235734	1.2	0
0.258732	1.2	0
0.229984	1.2	0
0.218485	1.2	0
0.218485	1.2	0
0.218485	1.2	0
0.132241	1.2	0
0.44272	1.2	0
[truncated: 498,203+ more rows]

## Sheet: Fig.1g
tss_coverage	reads_number	TPM
0.458602	600000000	0
0.210047	600000000	0
0.294065	600000000	0
0.490109	600000000	0
0.388586	600000000	0
0.262558	600000000	0
0.35883	600000000	0
0.31682	600000000	0
0.442848	600000000	0
0.416592	600000000	0
0.210047	600000000	0
0.280062	600000000	0
0.512864	600000000	0
0.218799	600000000	0
0.238053	600000000	0
0.232802	600000000	0
0.210047	600000000	0
0.411341	600000000	0
0.185541	600000000	0
0.434096	600000000	0
0.486608	600000000	0
0.274811	600000000	0
0.290564	600000000	0
0.428845	600000000	0
0.346577	600000000	0
0.371082	600000000	0
0.367581	600000000	0
0.442848	600000000	0
0.365831	600000000	0
0.420093	600000000	0
0.444599	600000000	0
0.301067	600000000	0
0.371082	600000000	0
0.348327	600000000	0
0.339575	600000000	0
0.297566	600000000	0
0.288814	600000000	0
0.311569	600000000	0
0.428845	600000000	0
0.320321	600000000	0
0.390337	600000000	0
0.390337	600000000	0
0.353578	600000000	0
0.427095	600000000	0
0.400839	600000000	0
0.18029	600000000	0
0.27131	600000000	0
0.365831	600000000	0
0.372833	600000000	0
0.40609	600000000	0
0.365831	600000000	0
0.353578	600000000	0
0.322071	600000000	0
0.31682	600000000	0
0.318571	600000000	0
0.40609	600000000	0
0.392087	600000000	0
0.236302	600000000	0
0.297566	600000000	0
0.365831	600000000	0
0.434096	600000000	0
0.414842	600000000	0
0.400839	600000000	0
0.402589	600000000	0
0.311569	600000000	0
0.392087	600000000	0
0.201295	600000000	0
0.246805	600000000	0
0.425344	600000000	0
0.336075	600000000	0
0.346577	600000000	0
0.325572	600000000	0
0.239803	600000000	0
0.253806	600000000	0
0.196043	600000000	0
0.374583	600000000	0
0.299316	600000000	0
0.334324	600000000	0
0.462102	600000000	0
0.442848	600000000	0
0.257307	600000000	0
0.453351	600000000	0
0.35883	600000000	0
0.351828	600000000	0
0.355329	600000000	0
0.392087	600000000	0
0.390337	600000000	0
0.40434	600000000	0
0.381585	600000000	0
0.285313	600000000	0
0.357079	600000000	0
0.330823	600000000	0
0.231051	600000000	0
0.388586	600000000	0
0.203045	600000000	0
0.376333	600000000	0
0.397338	600000000	0
0.222299	600000000	0
0.411341	600000000	0
0.185541	600000000	0
0.154034	600000000	0
0.154034	600000000	0
0.439347	600000000	0
0.402589	600000000	0
0.434096	600000000	0
0.36058	600000000	0
0.220549	600000000	0
0.220549	600000000	0
0.346577	600000000	0
0.474355	600000000	0
0.448099	600000000	0
0.435847	600000000	0
0.446349	600000000	0
0.348327	600000000	0
0.367581	600000000	0
0.442848	600000000	0
0.369332	600000000	0
0.448099	600000000	0
0.379834	600000000	0
0.432346	600000000	0
0.432346	600000000	0
0.432346	600000000	0
0.432346	600000000	0
0.432346	600000000	0
0.437597	600000000	0
0.336075	600000000	0
0.386836	600000000	0
0.313319	600000000	0
0.0962713	600000000	0
0.428845	600000000	0
0.36233	600000000	0
0.374583	600000000	0
0.31507	600000000	0
0.36233	600000000	0
0.336075	600000000	0
0.379834	600000000	0
0.437597	600000000	0
0.418343	600000000	0
0.371082	600000000	0
0.400839	600000000	0
0.150533	600000000	0
0.112025	600000000	0
0.376333	600000000	0
0.168037	600000000	0
0.302817	600000000	0
0.129529	600000000	0
0.337825	600000000	0
0.318571	600000000	0
0.477856	600000000	0
0.213547	600000000	0
0.248555	600000000	0
0.385085	600000000	0
0.430595	600000000	0
0.27131	600000000	0
0.420093	600000000	0
0.327323	600000000	0
0.288814	600000000	0
0.292315	600000000	0
0.414842	600000000	0
0.409591	600000000	0
0.220549	600000000	0
0.392087	600000000	0
0.197794	600000000	0
0.292315	600000000	0
0.255557	600000000	0
0.399088	600000000	0
0.325572	600000000	0
0.374583	600000000	0
0.350078	600000000	0
0.330823	600000000	0
0.369332	600000000	0
0.395588	600000000	0
0.435847	600000000	0
0.481357	600000000	0
0.532118	600000000	0
0.374583	600000000	0
0.420093	600000000	0
0.416592	600000000	0
0.337825	600000000	0
0.36058	600000000	0
0.414842	600000000	0
0.474355	600000000	0
0.411341	600000000	0
0.337825	600000000	0
0.339575	600000000	0
0.365831	600000000	0
0.509363	600000000	0
0.327323	600000000	0
0.425344	600000000	0
0.350078	600000000	0
0.446349	600000000	0
0.413092	600000000	0
0.399088	600000000	0
0.423594	600000000	0
0.428845	600000000	0
0.413092	600000000	0
0.418343	600000000	0
0.378084	600000000	0
0.383335	600000000	0
0.252056	600000000	0
0.222299	600000000	0
0.220549	600000000	0
0.327323	600000000	0
0.334324	600000000	0
0.35883	600000000	0
0.311569	600000000	0
0.260808	600000000	0
0.381585	600000000	0
0.411341	600000000	0
0.409591	600000000	0
0.346577	600000000	0
0.327323	600000000	0
0.294065	600000000	0
0.411341	600000000	0
0.280062	600000000	0
0.325572	600000000	0
0.327323	600000000	0
0.439347	600000000	0
0.241554	600000000	0
0.26956	600000000	0
0.31682	600000000	0
0.441098	600000000	0
0.402589	600000000	0
0.40609	600000000	0
0.467354	600000000	0
0.411341	600000000	0
0.253806	600000000	0
0.357079	600000000	0
0.334324	600000000	0
0.248555	600000000	0
0.260808	600000000	0
0.476106	600000000	0
0.390337	600000000	0
0.414842	600000000	0
0.474355	600000000	0
0.376333	600000000	0
0.420093	600000000	0
0.516364	600000000	0
0.425344	600000000	0
0.365831	600000000	0
0.388586	600000000	0
0.411341	600000000	0
0.323822	600000000	0
0.486608	600000000	0
0.519865	600000000	0
0.427095	600000000	0
0.27131	600000000	0
0.53912	600000000	0
0.218799	600000000	0
0.40434	600000000	0
0.430595	600000000	0
0.367581	600000000	0
0.332574	600000000	0
0.13653	600000000	0
0.397338	600000000	0
0.397338	600000000	0
0.157535	600000000	0
0.395588	600000000	0
0.329073	600000000	0
0.439347	600000000	0
0.40609	600000000	0
0.278312	600000000	0
0.22755	600000000	0
0.435847	600000000	0
0.448099	600000000	0
0.381585	600000000	0
0.390337	600000000	0
0.390337	600000000	0
0.287064	600000000	0
0.302817	600000000	0
0.479606	600000000	0
0.402589	600000000	0
0.458602	600000000	0
0.420093	600000000	0
0.4516	600000000	0
0.474355	600000000	0
0.476106	600000000	0
0.334324	600000000	0
0.427095	600000000	0
0.386836	600000000	0
0.379834	600000000	0
0.434096	600000000	0
0.435847	600000000	0
0.413092	600000000	0
0.420093	600000000	0
0.421844	600000000	0
0.458602	600000000	0
0.36233	600000000	0
0.413092	600000000	0
0.514614	600000000	0
0.36058	600000000	0
0.418343	600000000	0
0.337825	600000000	0
0.266059	600000000	0
0.36058	600000000	0
0.402589	600000000	0
0.416592	600000000	0
0.2258	600000000	0
0.393837	600000000	0
0.357079	600000000	0
0.486608	600000000	0
0.313319	600000000	0
0.274811	600000000	0
0.266059	600000000	0
0.374583	600000000	0
0.103273	600000000	0
0.264309	600000000	0
0.430595	600000000	0
0.351828	600000000	0
0.381585	600000000	0
0.400839	600000000	0
0.343076	600000000	0
0.416592	600000000	0
0.423594	600000000	0
0.435847	600000000	0
0.423594	600000000	0
0.411341	600000000	0
0.463853	600000000	0
0.434096	600000000	0
0.330823	600000000	0
0.376333	600000000	0
0.357079	600000000	0
0.484857	600000000	0
0.369332	600000000	0
0.414842	600000000	0
0.313319	600000000	0
0.434096	600000000	0
0.414842	600000000	0
0.470854	600000000	0
0.350078	600000000	0
0.297566	600000000	0
0.521616	600000000	0
0.252056	600000000	0
0.35883	600000000	0
0.374583	600000000	0
0.40609	600000000	0
0.409591	600000000	0
0.435847	600000000	0
0.334324	600000000	0
0.336075	600000000	0
0.341326	600000000	0
0.414842	600000000	0
0.44985	600000000	0
0.465603	600000000	0
0.474355	600000000	0
0.374583	600000000	0
0.357079	600000000	0
0.418343	600000000	0
0.493609	600000000	0
0.364081	600000000	0
0.255557	600000000	0
0.250305	600000000	0
0.479606	600000000	0
0.243304	600000000	0
0.334324	600000000	0
0.36058	600000000	0
0.472605	600000000	0
0.283563	600000000	0
0.385085	600000000	0
0.346577	600000000	0
0.343076	600000000	0
0.36233	600000000	0
0.369332	600000000	0
0.428845	600000000	0
0.379834	600000000	0
0.337825	600000000	0
0.397338	600000000	0
0.409591	600000000	0
0.302817	600000000	0
0.301067	600000000	0
0.220549	600000000	0
0.154034	600000000	0
0.383335	600000000	0
0.337825	600000000	0
0.336075	600000000	0
0.304568	600000000	0
0.399088	600000000	0
0.423594	600000000	0
0.330823	600000000	0
0.444599	600000000	0
0.392087	600000000	0
0.390337	600000000	0
0.353578	600000000	0
0.385085	600000000	0
0.432346	600000000	0
0.371082	600000000	0
0.176789	600000000	0
0.413092	600000000	0
0.320321	600000000	0
0.341326	600000000	0
0.40784	600000000	0
0.376333	600000000	0
0.379834	600000000	0
0.435847	600000000	0
0.332574	600000000	0
0.409591	600000000	0
0.465603	600000000	0
0.479606	600000000	0
0.4516	600000000	0
0.369332	600000000	0
0.479606	600000000	0
0.36058	600000000	0
0.378084	600000000	0
0.325572	600000000	0
0.341326	600000000	0
0.341326	600000000	0
0.393837	600000000	0
0.402589	600000000	0
0.430595	600000000	0
0.294065	600000000	0
0.425344	600000000	0
0.413092	600000000	0
0.36233	600000000	0
0.364081	600000000	0
0.369332	600000000	0
0.383335	600000000	0
0.325572	600000000	0
0.190792	600000000	0
0.231051	600000000	0
0.280062	600000000	0
0.162786	600000000	0
0.418343	600000000	0
0.418343	600000000	0
0.414842	600000000	0
0.423594	600000000	0
0.4516	600000000	0
0.430595	600000000	0
0.418343	600000000	0
0.292315	600000000	0
0.437597	600000000	0
0.0735163	600000000	0
0.379834	600000000	0
0.390337	600000000	0
0.353578	600000000	0
0.460352	600000000	0
0.456851	600000000	0
0.379834	600000000	0
0.176789	600000000	0
0.460352	600000000	0
0.371082	600000000	0
0.428845	600000000	0
0.467354	600000000	0
0.322071	600000000	0
0.217048	600000000	0
0.381585	600000000	0
0.427095	600000000	0
0.372833	600000000	0
0.285313	600000000	0
0.509363	600000000	0
0.455101	600000000	0
0.484857	600000000	0
0.397338	600000000	0
0.462102	600000000	0
0.441098	600000000	0
0.171538	600000000	0
0.400839	600000000	0
0.397338	600000000	0
0.31682	600000000	0
0.31507	600000000	0
0.418343	600000000	0
0.469104	600000000	0
0.371082	600000000	0
0.336075	600000000	0
0.388586	600000000	0
0.304568	600000000	0
0.278312	600000000	0
0.264309	600000000	0
0.259057	600000000	0
0.259057	600000000	0
0.259057	600000000	0
0.155785	600000000	0
0.313319	600000000	0
0.40609	600000000	0
0.294065	600000000	0
0.371082	600000000	0
0.374583	600000000	0
0.446349	600000000	0
0.444599	600000000	0
0.44985	600000000	0
0.44985	600000000	0
0.344826	600000000	0
0.416592	600000000	0
0.4516	600000000	0
0.392087	600000000	0
0.444599	600000000	0
0.40609	600000000	0
0.385085	600000000	0
0.367581	600000000	0
0.376333	600000000	0
0.330823	600000000	0
0.290564	600000000	0
0.259057	600000000	0
0.27131	600000000	0
0.290564	600000000	0
0.353578	600000000	0
0.381585	600000000	0
0.378084	600000000	0
0.357079	600000000	0
0.255557	600000000	0
0.365831	600000000	0
0.427095	600000000	0
0.18029	600000000	0
0.185541	600000000	0
0.190792	600000000	0
0.199544	600000000	0
0.344826	600000000	0
0.250305	600000000	0
0.245054	600000000	0
0.402589	600000000	0
0.421844	600000000	50
0.285313	600000000	50
0.437597	600000000	50
0.273061	600000000	50
0.35883	600000000	50
0.320321	600000000	50
0.185541	600000000	50
0.411341	600000000	50
0.313319	600000000	50
0.301067	600000000	50
0.276561	600000000	50
0.276561	600000000	50
0.276561	600000000	50
0.210047	600000000	50
0.294065	600000000	50
0.287064	600000000	50
0.276561	600000000	50
0.278312	600000000	50
0.322071	600000000	50
0.294065	600000000	50
0.292315	600000000	50
0.273061	600000000	50
0.287064	600000000	50
0.210047	600000000	50
0.190792	600000000	50
0.435847	600000000	50
0.257307	600000000	50
0.413092	600000000	50
0.267809	600000000	50
0.388586	600000000	50
0.411341	600000000	50
0.276561	600000000	50
0.248555	600000000	50
0.2258	600000000	50
0.245054	600000000	50
0.255557	600000000	50
0.322071	600000000	50
0.332574	600000000	50
0.343076	600000000	50
0.437597	600000000	50
0.318571	600000000	50
0.322071	600000000	50
0.36058	600000000	50
0.411341	600000000	50
0.456851	600000000	50
0.369332	600000000	50
0.367581	600000000	50
0.421844	600000000	50
0.18204	600000000	50
0.390337	600000000	50
0.294065	600000000	50
0.327323	600000000	50
0.318571	600000000	50
0.334324	600000000	50
0.348327	600000000	50
0.369332	600000000	50
0.414842	600000000	50
0.411341	600000000	50
0.320321	600000000	50
0.393837	600000000	50
0.190792	600000000	50
0.348327	600000000	50
0.395588	600000000	50
0.290564	600000000	50
0.204795	600000000	50
0.294065	600000000	50
0.173288	600000000	50
0.17854	600000000	50
0.432346	600000000	50
0.484857	600000000	50
0.463853	600000000	50
0.40434	600000000	50
0.266059	600000000	50
0.267809	600000000	50
0.295816	600000000	50
0.371082	600000000	50
0.40609	600000000	50
0.336075	600000000	50
0.36233	600000000	50
0.176789	600000000	50
0.22755	600000000	50
0.222299	600000000	50
0.222299	600000000	50
0.372833	600000000	50
0.365831	600000000	50
0.49536	600000000	50
0.204795	600000000	50
0.218799	600000000	50
0.393837	600000000	50
0.220549	600000000	50
0.266059	600000000	50
0.145282	600000000	50
0.171538	600000000	50
0.432346	600000000	50
0.418343	600000000	50
0.416592	600000000	50
0.416592	600000000	50
0.337825	600000000	50
0.364081	600000000	50
0.192543	600000000	50
0.213547	600000000	50
0.343076	600000000	50
0.323822	600000000	50
0.386836	600000000	50
0.348327	600000000	50
0.40784	600000000	50
0.257307	600000000	50
0.409591	600000000	50
0.400839	600000000	50
0.346577	600000000	50
0.232802	600000000	50
0.434096	600000000	50
0.418343	600000000	50
0.27131	600000000	50
0.427095	600000000	50
0.281812	600000000	50
0.427095	600000000	50
0.399088	600000000	50
0.423594	600000000	50
0.437597	600000000	50
0.40784	600000000	50
0.416592	600000000	50
0.430595	600000000	50
0.36058	600000000	50
0.276561	600000000	50
0.257307	600000000	50
0.267809	600000000	50
0.365831	600000000	50
0.40784	600000000	50
0.260808	600000000	50
0.348327	600000000	50
0.357079	600000000	50
0.346577	600000000	50
0.365831	600000000	50
0.413092	600000000	50
0.259057	600000000	50
0.161036	600000000	50
0.166287	600000000	50
0.161036	600000000	50
0.213547	600000000	50
0.295816	600000000	50
0.40609	600000000	50
0.383335	600000000	50
0.287064	600000000	50
0.203045	600000000	50
0.357079	600000000	50
0.35883	600000000	50
0.264309	600000000	50
0.266059	600000000	50
0.2258	600000000	50
0.220549	600000000	50
0.218799	600000000	50
0.183791	600000000	50
0.238053	600000000	50
0.26956	600000000	50
0.26956	600000000	50
0.26956	600000000	50
0.234552	600000000	50
0.4516	600000000	50
0.381585	600000000	50
0.423594	600000000	50
0.171538	600000000	50
0.0297566	600000000	50
0.0122527	600000000	50
0.402589	600000000	50
0.442848	600000000	50
0.467354	600000000	50
0.306318	600000000	50
0.327323	600000000	50
0.442848	600000000	50
0.442848	600000000	50
0.341326	600000000	50
0.273061	600000000	50
0.372833	600000000	50
0.432346	600000000	50
0.250305	600000000	50
0.318571	600000000	50
0.199544	600000000	50
0.418343	600000000	50
0.336075	600000000	50
0.325572	600000000	50
0.336075	600000000	50
0.336075	600000000	50
0.325572	600000000	50
0.336075	600000000	50
0.428845	600000000	50
0.467354	600000000	50
0.442848	600000000	50
0.416592	600000000	50
0.343076	600000000	50
0.341326	600000000	50
0.392087	600000000	50
0.332574	600000000	50
0.383335	600000000	50
0.320321	600000000	50
0.341326	600000000	50
0.320321	600000000	50
0.334324	600000000	50
0.325572	600000000	50
0.2258	600000000	50
0.252056	600000000	50
0.152284	600000000	50
0.161036	600000000	50
0.204795	600000000	50
0.26956	600000000	50
0.371082	600000000	50
0.383335	600000000	50
0.323822	600000000	50
0.292315	600000000	50
0.437597	600000000	50
0.40784	600000000	50
0.248555	600000000	50
0.292315	600000000	50
0.390337	600000000	50
0.448099	600000000	50
0.169788	600000000	50
0.189042	600000000	50
0.217048	600000000	50
0.414842	600000000	50
0.248555	600000000	50
0.259057	600000000	50
0.386836	600000000	50
0.40609	600000000	50
0.334324	600000000	50
0.336075	600000000	50
0.456851	600000000	50
0.308068	600000000	50
0.399088	600000000	50
0.253806	600000000	50
0.339575	600000000	50
0.350078	600000000	50
0.31682	600000000	50
0.330823	600000000	50
0.341326	600000000	50
0.444599	600000000	50
0.353578	600000000	50
0.273061	600000000	50
0.27131	600000000	50
0.26956	600000000	50
0.273061	600000000	50
0.344826	600000000	50
0.351828	600000000	50
0.418343	600000000	50
0.40784	600000000	50
0.302817	600000000	50
0.400839	600000000	50
0.36233	600000000	50
0.267809	600000000	50
0.388586	600000000	50
0.334324	600000000	50
0.455101	600000000	50
0.248555	600000000	50
0.40609	600000000	50
0.49711	600000000	50
0.502361	600000000	50
0.369332	600000000	50
0.208296	600000000	50
0.327323	600000000	50
0.434096	600000000	50
0.455101	600000000	50
0.420093	600000000	50
0.421844	600000000	50
0.421844	600000000	50
0.437597	600000000	50
0.421844	600000000	50
0.383335	600000000	50
0.427095	600000000	50
0.435847	600000000	50
0.22755	600000000	50
0.383335	600000000	50
0.399088	600000000	50
0.413092	600000000	50
0.465603	600000000	50
0.381585	600000000	50
0.288814	600000000	50
0.262558	600000000	50
0.255557	600000000	50
0.290564	600000000	50
0.40609	600000000	50
0.399088	600000000	50
0.376333	600000000	50
0.381585	600000000	50
0.409591	600000000	50
0.4516	600000000	50
0.476106	600000000	50
0.418343	600000000	50
0.427095	600000000	50
0.427095	600000000	50
0.231051	600000000	50
0.2258	600000000	50
0.330823	600000000	50
0.346577	600000000	50
0.36233	600000000	50
0.385085	600000000	50
0.344826	600000000	50
0.378084	600000000	50
0.332574	600000000	50
0.40434	600000000	50
0.232802	600000000	50
0.232802	600000000	50
0.477856	600000000	50
0.383335	600000000	50
0.383335	600000000	50
0.276561	600000000	50
0.371082	600000000	50
0.455101	600000000	50
0.397338	600000000	50
0.267809	600000000	50
0.320321	600000000	50
0.346577	600000000	50
0.190792	600000000	50
0.185541	600000000	50
0.264309	600000000	50
0.255557	600000000	50
0.353578	600000000	50
0.343076	600000000	50
0.367581	600000000	50
0.386836	600000000	50
0.512864	600000000	50
0.414842	600000000	50
0.31682	600000000	50
0.430595	600000000	50
0.372833	600000000	50
0.371082	600000000	50
0.369332	600000000	50
0.264309	600000000	50
0.421844	600000000	50
0.31507	600000000	50
0.239803	600000000	50
0.196043	600000000	50
0.2258	600000000	50
0.472605	600000000	50
0.313319	600000000	50
0.364081	600000000	50
0.250305	600000000	50
0.290564	600000000	50
0.287064	600000000	50
0.264309	600000000	50
0.248555	600000000	50
0.372833	600000000	50
0.365831	600000000	50
0.369332	600000000	50
0.308068	600000000	50
0.253806	600000000	50
0.437597	600000000	50
0.418343	600000000	50
0.418343	600000000	50
0.351828	600000000	50
0.40609	600000000	50
0.385085	600000000	50
0.390337	600000000	50
0.372833	600000000	50
0.201295	600000000	50
0.204795	600000000	50
0.402589	600000000	50
0.425344	600000000	50
0.306318	600000000	50
0.386836	600000000	50
0.337825	600000000	50
0.336075	600000000	50
0.36058	600000000	50
0.302817	600000000	50
0.241554	600000000	50
0.355329	600000000	50
0.444599	600000000	50
0.434096	600000000	50
0.474355	600000000	50
0.390337	600000000	50
0.507613	600000000	50
0.299316	600000000	50
0.479606	600000000	50
0.344826	600000000	50
0.40434	600000000	50
0.211797	600000000	50
0.414842	600000000	50
0.411341	600000000	50
0.388586	600000000	50
0.245054	600000000	50
0.399088	600000000	50
0.22405	600000000	50
0.278312	600000000	50
0.168037	600000000	50
0.318571	600000000	50
0.295816	600000000	50
0.392087	600000000	50
0.260808	600000000	50
0.383335	600000000	50
0.343076	600000000	50
0.455101	600000000	50
0.409591	600000000	50
0.294065	600000000	50
0.311569	600000000	50
0.364081	600000000	50
0.392087	600000000	50
0.413092	600000000	50
0.399088	600000000	50
0.390337	600000000	50
0.397338	600000000	50
0.411341	600000000	50
0.388586	600000000	50
0.467354	600000000	50
0.425344	600000000	50
0.455101	600000000	50
0.372833	600000000	50
0.322071	600000000	50
0.416592	600000000	50
0.313319	600000000	50
0.420093	600000000	50
0.456851	600000000	50
0.285313	600000000	50
0.22755	600000000	50
0.301067	600000000	50
0.301067	600000000	50
0.385085	600000000	50
0.395588	600000000	50
0.264309	600000000	50
0.309819	600000000	50
0.308068	600000000	50
0.346577	600000000	50
0.467354	600000000	50
0.36233	600000000	50
0.350078	600000000	50
0.350078	600000000	50
0.154034	600000000	50
0.325572	600000000	50
0.418343	600000000	50
0.367581	600000000	50
0.376333	600000000	50
0.365831	600000000	50
0.386836	600000000	50
0.388586	600000000	50
0.341326	600000000	50
0.36058	600000000	50
0.437597	600000000	50
0.292315	600000000	50
0.281812	600000000	50
0.397338	600000000	50
0.267809	600000000	50
0.364081	600000000	50
0.329073	600000000	50
0.311569	600000000	50
0.236302	600000000	50
0.2258	600000000	50
0.2258	600000000	50
0.213547	600000000	50
0.243304	600000000	50
0.257307	600000000	50
0.292315	600000000	50
0.292315	600000000	50
0.290564	600000000	50
0.27131	600000000	50
0.236302	600000000	50
0.215298	600000000	50
0.217048	600000000	50
0.218799	600000000	50
0.220549	600000000	50
0.239803	600000000	50
0.332574	600000000	50
0.330823	600000000	50
0.348327	600000000	50
0.385085	600000000	50
0.318571	600000000	50
0.320321	600000000	50
0.376333	600000000	50
0.378084	600000000	50
0.346577	600000000	50
0.215298	600000000	50
0.460352	600000000	50
0.388586	600000000	50
0.357079	600000000	50
0.278312	600000000	50
0.411341	600000000	50
0.428845	600000000	50
0.411341	600000000	50
0.40609	600000000	50
0.40784	600000000	50
0.458602	600000000	50
0.458602	600000000	50
0.463853	600000000	50
0.371082	600000000	50
0.150533	600000000	50
0.143532	600000000	50
0.150533	600000000	50
0.157535	600000000	50
0.280062	600000000	50
0.336075	600000000	50
0.44985	600000000	50
0.264309	600000000	50
0.36233	600000000	50
0.164536	600000000	50
0.129529	600000000	50
0.323822	600000000	50
0.383335	600000000	50
0.36058	600000000	50
0.31682	600000000	50
0.299316	600000000	50
0.222299	600000000	50
0.455101	600000000	50
0.400839	600000000	50
0.304568	600000000	50
0.280062	600000000	50
0.246805	600000000	50
0.514614	600000000	50
0.505862	600000000	50
0.169788	600000000	50
0.304568	600000000	50
0.31682	600000000	50
0.281812	600000000	50
0.253806	600000000	50
0.248555	600000000	50
0.266059	600000000	50
0.341326	600000000	50
0.311569	600000000	50
0.159285	600000000	50
0.171538	600000000	50
0.308068	600000000	50
0.355329	600000000	50
0.278312	600000000	50
0.206546	600000000	50
0.385085	600000000	50
0.290564	600000000	50
0.327323	600000000	50
0.264309	600000000	50
0.27131	600000000	50
0.299316	600000000	50
0.306318	600000000	50
0.31682	600000000	50
0.390337	600000000	50
0.259057	600000000	50
0.519865	600000000	50
0.196043	600000000	50
0.22755	600000000	50
0.2258	600000000	50
0.383335	600000000	50
0.416592	600000000	50
0.288814	600000000	50
0.278312	600000000	50
0.381585	600000000	50
0.397338	600000000	50
0.413092	600000000	50
0.323822	600000000	50
0.400839	600000000	50
0.199544	600000000	50
0.336075	600000000	50
0.337825	600000000	50
0.31682	600000000	50
0.171538	600000000	50
0.344826	600000000	50
0.448099	600000000	50
0.299316	600000000	50
0.416592	600000000	50
0.379834	600000000	50
0.283563	600000000	50
0.290564	600000000	50
0.301067	600000000	50
0.301067	600000000	50
0.390337	600000000	50
0.418343	600000000	50
0.504112	600000000	50
0.388586	600000000	50
0.206546	600000000	50
0.13478	600000000	50
0.297566	600000000	50
0.413092	600000000	50
0.413092	600000000	50
0.467354	600000000	50
0.414842	600000000	50
0.388586	600000000	50
0.421844	600000000	50
0.474355	600000000	50
0.414842	600000000	50
0.386836	600000000	50
0.378084	600000000	50
0.455101	600000000	50
0.239803	600000000	50
0.273061	600000000	50
0.40609	600000000	50
0.250305	600000000	50
0.336075	600000000	50
0.309819	600000000	50
0.302817	600000000	50
0.376333	600000000	50
0.260808	600000000	50
0.309819	600000000	50
0.31682	600000000	50
0.409591	600000000	50
0.309819	600000000	50
0.243304	600000000	50
0.308068	600000000	50
0.414842	600000000	50
0.350078	600000000	50
0.348327	600000000	50
0.26956	600000000	50
0.276561	600000000	50
0.292315	600000000	50
0.351828	600000000	50
0.35883	600000000	50
0.390337	600000000	50
0.374583	600000000	50
0.386836	600000000	50
0.313319	600000000	50
0.353578	600000000	50
0.388586	600000000	50
0.392087	600000000	50
0.348327	600000000	50
0.264309	600000000	50
0.243304	600000000	50
0.283563	600000000	50
0.292315	600000000	50
0.295816	600000000	50
0.35883	600000000	50
0.428845	600000000	50
0.367581	600000000	50
0.367581	600000000	50
0.339575	600000000	50
0.185541	600000000	50
0.192543	600000000	50
0.217048	600000000	50
0.218799	600000000	50
0.411341	600000000	50
0.374583	600000000	50
0.36233	600000000	50
0.392087	600000000	50
0.409591	600000000	50
0.463853	600000000	50
0.430595	600000000	50
0.341326	600000000	50
0.432346	600000000	50
0.437597	600000000	50
0.439347	600000000	50
0.414842	600000000	50
0.453351	600000000	50
0.217048	600000000	50
0.2258	600000000	50
0.388586	600000000	50
0.442848	600000000	50
0.420093	600000000	50
0.280062	600000000	50
0.171538	600000000	50
0.189042	600000000	50
0.276561	600000000	50
0.288814	600000000	50
0.302817	600000000	50
0.283563	600000000	50
0.325572	600000000	50
0.218799	600000000	50
0.187292	600000000	50
0.208296	600000000	50
0.213547	600000000	50
0.526867	600000000	50
0.376333	600000000	50
0.285313	600000000	50
0.232802	600000000	50
0.437597	600000000	50
0.402589	600000000	50
0.308068	600000000	50
0.245054	600000000	50
0.22755	600000000	50
0.365831	600000000	50
0.218799	600000000	50
0.222299	600000000	50
0.26956	600000000	50
0.295816	600000000	50
0.418343	600000000	50
0.399088	600000000	50
0.250305	600000000	50
0.266059	600000000	50
0.351828	600000000	50
0.402589	600000000	50
0.413092	600000000	50
0.392087	600000000	50
0.418343	600000000	50
0.430595	600000000	50
0.488358	600000000	50
0.295816	600000000	50
0.280062	600000000	50
0.290564	600000000	50
0.292315	600000000	50
0.397338	600000000	50
0.40609	600000000	50
0.409591	600000000	50
0.18029	600000000	50
0.218799	600000000	50
0.44985	600000000	50
0.381585	600000000	50
0.421844	600000000	50
0.327323	600000000	50
0.409591	600000000	50
0.204795	600000000	50
0.248555	600000000	50
0.194293	600000000	50
0.162786	600000000	50
0.273061	600000000	50
0.306318	600000000	50
0.302817	600000000	50
0.248555	600000000	50
0.255557	600000000	50
0.241554	600000000	50
0.211797	600000000	50
0.229301	600000000	50
0.369332	600000000	50
0.323822	600000000	50
0.301067	600000000	50
0.435847	600000000	50
0.253806	600000000	50
0.253806	600000000	50
0.133029	600000000	50
0.115526	600000000	50
0.127778	600000000	50
0.148783	600000000	50
0.159285	600000000	50
0.434096	600000000	50
0.353578	600000000	50
0.168037	600000000	50
0.364081	600000000	50
0.171538	600000000	50
0.222299	600000000	50
0.222299	600000000	50
0.22755	600000000	50
0.220549	600000000	50
0.262558	600000000	50
0.325572	600000000	50
0.374583	600000000	50
0.171538	600000000	50
0.210047	600000000	50
0.185541	600000000	50
0.341326	600000000	50
0.365831	600000000	50
0.381585	600000000	50
0.418343	600000000	50
0.260808	600000000	50
0.166287	600000000	50
0.192543	600000000	50
0.341326	600000000	50
0.220549	600000000	50
0.22405	600000000	50
0.357079	600000000	50
0.309819	600000000	50
0.290564	600000000	50
0.246805	600000000	50
0.281812	600000000	50
0.22405	600000000	50
0.40609	600000000	50
0.292315	600000000	50
0.257307	600000000	50
0.259057	600000000	50
0.266059	600000000	50
0.379834	600000000	50
0.231051	600000000	50
0.22405	600000000	50
0.210047	600000000	50
0.192543	600000000	50
0.155785	600000000	50
0.301067	600000000	50
0.341326	600000000	50
0.346577	600000000	50
0.395588	600000000	50
0.381585	600000000	50
0.371082	600000000	50
0.330823	600000000	50
0.173288	600000000	50
0.166287	600000000	50
0.143532	600000000	50
0.350078	600000000	50
0.215298	600000000	50
0.381585	600000000	50
0.416592	600000000	50
0.439347	600000000	50
0.428845	600000000	50
0.428845	600000000	50
0.456851	600000000	50
0.229301	600000000	50
0.210047	600000000	50
0.306318	600000000	50
0.322071	600000000	50
0.339575	600000000	50
0.294065	600000000	50
0.267809	600000000	50
0.40434	600000000	50
0.416592	600000000	50
0.301067	600000000	50
0.301067	600000000	50
0.301067	600000000	50
0.273061	600000000	50
0.302817	600000000	50
0.309819	600000000	50
0.402589	600000000	50
0.372833	600000000	50
0.381585	600000000	50
0.297566	600000000	50
0.206546	600000000	50
0.425344	600000000	50
0.208296	600000000	50
0.399088	600000000	50
0.299316	600000000	50
0.285313	600000000	50
0.313319	600000000	50
0.148783	600000000	50
0.385085	600000000	50
0.353578	600000000	50
0.379834	600000000	50
0.386836	600000000	50
0.402589	600000000	50
0.255557	600000000	50
0.246805	600000000	50
0.423594	600000000	50
0.392087	600000000	50
0.432346	600000000	50
0.428845	600000000	50
0.421844	600000000	50
0.27131	600000000	50
0.273061	600000000	50
0.430595	600000000	50
0.36058	600000000	50
0.379834	600000000	50
0.236302	600000000	50
0.458602	600000000	50
0.364081	600000000	50
0.421844	600000000	50
0.388586	600000000	50
0.437597	600000000	50
0.31682	600000000	50
0.297566	600000000	50
0.395588	600000000	50
0.390337	600000000	50
0.439347	600000000	50
0.409591	600000000	50
0.357079	600000000	50
0.416592	600000000	50
0.372833	600000000	50
0.421844	600000000	50
0.322071	600000000	50
0.31507	600000000	50
0.311569	600000000	50
0.302817	600000000	50
0.337825	600000000	50
0.31682	600000000	50
0.323822	600000000	50
0.320321	600000000	50
0.327323	600000000	50
0.318571	600000000	50
0.353578	600000000	50
0.267809	600000000	50
0.290564	600000000	50
0.423594	600000000	50
0.40434	600000000	50
0.355329	600000000	50
0.322071	600000000	50
0.4516	600000000	50
0.40609	600000000	50
0.259057	600000000	50
0.294065	600000000	50
0.295816	600000000	50
0.283563	600000000	50
0.246805	600000000	50
0.238053	600000000	50
0.194293	600000000	50
0.40784	600000000	50
0.456851	600000000	50
0.414842	600000000	50
0.442848	600000000	50
0.388586	600000000	50
0.388586	600000000	50
0.418343	600000000	50
0.348327	600000000	50
0.414842	600000000	50
0.383335	600000000	50
0.430595	600000000	50
0.292315	600000000	50
0.234552	600000000	50
0.201295	600000000	50
0.376333	600000000	50
0.477856	600000000	50
0.467354	600000000	50
0.343076	600000000	50
0.392087	600000000	50
0.411341	600000000	50
0.327323	600000000	50
0.365831	600000000	50
0.31682	600000000	50
0.390337	600000000	50
0.322071	600000000	50
0.339575	600000000	50
0.308068	600000000	50
0.350078	600000000	50
0.346577	600000000	50
0.311569	600000000	50
0.399088	600000000	50
0.441098	600000000	50
0.281812	600000000	50
0.285313	600000000	50
0.311569	600000000	50
0.120777	600000000	50
0.106774	600000000	50
0.106774	600000000	50
0.344826	600000000	50
0.351828	600000000	50
0.329073	600000000	50
0.273061	600000000	50
0.383335	600000000	50
0.355329	600000000	50
0.414842	600000000	50
0.238053	600000000	50
0.383335	600000000	50
0.400839	600000000	50
0.385085	600000000	50
0.274811	600000000	50
0.302817	600000000	50
0.218799	600000000	50
0.376333	600000000	50
0.318571	600000000	50
0.465603	600000000	50
0.325572	600000000	50
0.346577	600000000	50
0.430595	600000000	50
0.479606	600000000	50
0.385085	600000000	50
0.442848	600000000	50
0.413092	600000000	50
0.428845	600000000	50
0.257307	600000000	50
0.246805	600000000	50
0.474355	600000000	50
0.446349	600000000	50
0.402589	600000000	50
0.386836	600000000	50
0.371082	600000000	50
0.192543	600000000	50
0.280062	600000000	50
0.416592	600000000	50
0.313319	600000000	50
0.385085	600000000	50
0.245054	600000000	50
0.44985	600000000	50
0.455101	600000000	50
0.488358	600000000	50
0.36058	600000000	50
0.337825	600000000	50
0.470854	600000000	50
0.441098	600000000	50
0.357079	600000000	50
0.266059	600000000	50
0.231051	600000000	50
0.334324	600000000	50
0.308068	600000000	50
0.397338	600000000	50
0.364081	600000000	50
0.323822	600000000	50
0.476106	600000000	50
0.428845	600000000	50
0.372833	600000000	50
0.376333	600000000	50
0.353578	600000000	50
0.353578	600000000	50
0.353578	600000000	50
0.353578	600000000	50
0.353578	600000000	50
0.35883	600000000	50
0.281812	600000000	50
0.26956	600000000	50
0.434096	600000000	50
0.175039	600000000	50
0.215298	600000000	50
0.474355	600000000	50
0.430595	600000000	50
0.276561	600000000	50
0.260808	600000000	50
0.525116	600000000	50
0.395588	600000000	50
0.176789	600000000	50
0.297566	600000000	50
0.299316	600000000	50
0.353578	600000000	50
0.346577	600000000	50
0.264309	600000000	50
0.241554	600000000	50
0.252056	600000000	50
0.294065	600000000	50
0.36233	600000000	50
0.250305	600000000	50
0.329073	600000000	50
0.148783	600000000	50
0.22405	600000000	50
0.371082	600000000	50
0.448099	600000000	50
0.441098	600000000	50
0.428845	600000000	50
0.395588	600000000	50
0.455101	600000000	50
0.322071	600000000	50
0.175039	600000000	50
0.302817	600000000	50
0.416592	600000000	50
0.418343	600000000	50
0.423594	600000000	50
0.392087	600000000	50
0.257307	600000000	50
0.306318	600000000	50
0.306318	600000000	50
0.393837	600000000	50
0.245054	600000000	50
0.164536	600000000	50
0.355329	600000000	50
0.22755	600000000	50
0.211797	600000000	50
0.243304	600000000	50
0.302817	600000000	50
0.330823	600000000	50
0.334324	600000000	50
0.215298	600000000	50
0.346577	600000000	50
0.176789	600000000	50
0.248555	600000000	50
0.273061	600000000	50
0.31507	600000000	50
0.369332	600000000	50
0.22755	600000000	50
0.378084	600000000	50
0.213547	600000000	50
0.395588	600000000	50
0.22755	600000000	50
0.220549	600000000	50
0.204795	600000000	50
0.278312	600000000	50
0.31507	600000000	50
0.44985	600000000	50
0.448099	600000000	50
0.364081	600000000	50
0.442848	600000000	50
0.329073	600000000	50
0.334324	600000000	50
0.138281	600000000	50
0.432346	600000000	50
0.197794	600000000	50
0.18029	600000000	50
0.155785	600000000	50
0.190792	600000000	50
0.400839	600000000	50
0.420093	600000000	50
0.162786	600000000	50
0.232802	600000000	50
0.229301	600000000	50
0.157535	600000000	50
0.183791	600000000	50
0.218799	600000000	50
0.31507	600000000	50
0.241554	600000000	50
0.323822	600000000	50
0.357079	600000000	50
0.313319	600000000	50
0.36233	600000000	50
0.339575	600000000	50
0.40434	600000000	50
0.446349	600000000	50
0.409591	600000000	50
0.376333	600000000	50
0.364081	600000000	50
0.399088	600000000	50
0.211797	600000000	50
0.434096	600000000	50
0.453351	600000000	50
0.36058	600000000	50
0.309819	600000000	50
0.40784	600000000	50
0.518115	600000000	50
0.145282	600000000	50
0.392087	600000000	50
0.357079	600000000	50
0.397338	600000000	50
0.372833	600000000	50
0.476106	600000000	50
0.481357	600000000	50
0.421844	600000000	50
0.393837	600000000	50
0.369332	600000000	50
0.220549	600000000	50
0.385085	600000000	50
0.243304	600000000	50
0.374583	600000000	50
0.420093	600000000	50
0.357079	600000000	50
0.255557	600000000	50
0.294065	600000000	50
0.348327	600000000	50
0.432346	600000000	50
0.308068	600000000	50
0.364081	600000000	50
0.36233	600000000	50
0.441098	600000000	50
0.348327	600000000	50
0.470854	600000000	50
0.311569	600000000	50
0.231051	600000000	50
0.215298	600000000	50
0.267809	600000000	50
0.334324	600000000	50
0.36233	600000000	50
0.204795	600000000	50
0.192543	600000000	50
0.31682	600000000	50
0.455101	600000000	50
0.413092	600000000	50
0.353578	600000000	50
0.472605	600000000	50
0.259057	600000000	50
0.283563	600000000	50
0.418343	600000000	50
0.390337	600000000	50
0.355329	600000000	50
0.439347	600000000	50
0.241554	600000000	50
0.292315	600000000	50
0.402589	600000000	50
0.304568	600000000	50
0.40784	600000000	50
0.474355	600000000	50
0.322071	600000000	50
0.336075	600000000	50
0.371082	600000000	50
0.337825	600000000	50
0.420093	600000000	50
0.266059	600000000	50
0.185541	600000000	50
0.287064	600000000	50
0.278312	600000000	50
0.232802	600000000	50
0.332574	600000000	50
0.365831	600000000	50
0.371082	600000000	50
0.413092	600000000	50
0.413092	600000000	50
0.164536	600000000	50
0.236302	600000000	50
0.27131	600000000	50
0.320321	600000000	50
0.425344	600000000	50
0.264309	600000000	50
0.442848	600000000	50
0.234552	600000000	50
0.379834	600000000	50
0.416592	600000000	50
0.309819	600000000	50
0.327323	600000000	50
0.372833	600000000	50
0.400839	600000000	50
0.388586	600000000	50
0.40434	600000000	50
0.276561	600000000	50
0.414842	600000000	50
0.150533	600000000	50
0.348327	600000000	50
0.372833	600000000	50
0.416592	600000000	50
0.22405	600000000	50
0.381585	600000000	50
0.381585	600000000	50
0.379834	600000000	50
0.385085	600000000	50
0.379834	600000000	50
0.397338	600000000	50
0.364081	600000000	50
0.434096	600000000	50
0.343076	600000000	50
0.308068	600000000	50
0.379834	600000000	50
0.353578	600000000	50
0.448099	600000000	50
0.493609	600000000	50
0.393837	600000000	50
0.267809	600000000	50
0.259057	600000000	50
0.253806	600000000	50
0.287064	600000000	50
0.302817	600000000	50
0.35883	600000000	50
0.421844	600000000	50
0.2258	600000000	50
0.337825	600000000	50
0.40609	600000000	50
0.416592	600000000	50
0.330823	600000000	50
0.232802	600000000	50
0.159285	600000000	50
0.18029	600000000	50
0.17854	600000000	50
0.17854	600000000	50
0.211797	600000000	50
0.390337	600000000	50
0.327323	600000000	50
0.241554	600000000	50
0.346577	600000000	50
0.339575	600000000	50
0.334324	600000000	50
0.421844	600000000	50
0.374583	600000000	50
0.372833	600000000	50
0.385085	600000000	50
0.304568	600000000	50
0.304568	600000000	50
0.304568	600000000	50
0.304568	600000000	50
0.239803	600000000	50
0.196043	600000000	50
0.288814	600000000	50
0.341326	600000000	50
0.327323	600000000	50
0.49711	600000000	50
0.253806	600000000	50
0.355329	600000000	50
0.448099	600000000	50
0.255557	600000000	50
0.414842	600000000	50
0.425344	600000000	50
0.528617	600000000	50
0.463853	600000000	50
0.290564	600000000	50
0.40434	600000000	50
0.472605	600000000	50
0.390337	600000000	50
0.430595	600000000	50
0.427095	600000000	50
0.297566	600000000	50
0.40609	600000000	50
0.241554	600000000	50
0.266059	600000000	50
0.232802	600000000	50
0.145282	600000000	50
0.162786	600000000	50
0.313319	600000000	50
0.36233	600000000	50
0.351828	600000000	50
0.416592	600000000	50
0.357079	600000000	50
0.330823	600000000	50
0.276561	600000000	50
0.346577	600000000	50
0.325572	600000000	50
0.308068	600000000	50
0.215298	600000000	50
0.260808	600000000	50
0.294065	600000000	50
0.327323	600000000	50
0.355329	600000000	50
0.357079	600000000	50
0.367581	600000000	50
0.44985	600000000	50
0.257307	600000000	50
0.40434	600000000	50
0.379834	600000000	50
0.313319	600000000	50
0.40434	600000000	50
0.413092	600000000	50
0.416592	600000000	50
0.208296	600000000	50
0.208296	600000000	50
0.231051	600000000	50
0.17854	600000000	50
0.190792	600000000	50
0.194293	600000000	50
0.17854	600000000	50
0.185541	600000000	50
0.35883	600000000	50
0.372833	600000000	50
0.341326	600000000	50
0.365831	600000000	50
0.336075	600000000	50
0.337825	600000000	50
0.346577	600000000	50
0.411341	600000000	50
0.119026	600000000	50
0.383335	600000000	50
0.257307	600000000	50
0.257307	600000000	50
0.36233	600000000	50
0.339575	600000000	50
0.344826	600000000	50
0.500611	600000000	50
0.483107	600000000	50
0.343076	600000000	50
0.339575	600000000	50
0.327323	600000000	50
0.245054	600000000	50
0.329073	600000000	50
0.259057	600000000	50
0.288814	600000000	50
0.285313	600000000	50
0.348327	600000000	50
0.313319	600000000	50
0.304568	600000000	50
0.295816	600000000	50
0.420093	600000000	50
0.420093	600000000	50
0.411341	600000000	50
0.425344	600000000	50
0.257307	600000000	50
0.168037	600000000	50
0.330823	600000000	50
0.299316	600000000	50
0.44985	600000000	50
0.446349	600000000	50
0.259057	600000000	50
0.364081	600000000	50
0.285313	600000000	50
0.236302	600000000	50
0.236302	600000000	50
0.27131	600000000	50
0.273061	600000000	50
0.372833	600000000	50
0.266059	600000000	50
0.259057	600000000	50
0.350078	600000000	50
0.245054	600000000	50
0.194293	600000000	50
0.211797	600000000	50
0.231051	600000000	50
0.337825	600000000	50
0.376333	600000000	50
0.385085	600000000	50
0.414842	600000000	50
0.411341	600000000	50
0.341326	600000000	50
0.470854	600000000	50
0.376333	600000000	50
0.376333	600000000	50
0.49536	600000000	50
0.425344	600000000	50
0.348327	600000000	50
0.320321	600000000	50
0.334324	600000000	50
0.40434	600000000	50
0.420093	600000000	50
0.318571	600000000	50
0.274811	600000000	50
0.276561	600000000	50
0.395588	600000000	50
0.280062	600000000	50
0.420093	600000000	50
0.301067	600000000	50
0.337825	600000000	50
0.252056	600000000	50
0.322071	600000000	50
0.330823	600000000	50
0.290564	600000000	50
0.353578	600000000	50
0.4516	600000000	50
0.414842	600000000	50
0.383335	600000000	50
0.17854	600000000	50
0.173288	600000000	50
0.196043	600000000	50
0.409591	600000000	50
0.374583	600000000	50
0.413092	600000000	50
0.418343	600000000	50
0.371082	600000000	50
0.386836	600000000	50
0.353578	600000000	50
0.351828	600000000	50
0.381585	600000000	50
0.318571	600000000	50
0.294065	600000000	50
0.322071	600000000	50
0.390337	600000000	50
0.376333	600000000	50
0.514614	600000000	50
0.430595	600000000	50
0.463853	600000000	50
0.390337	600000000	50
0.400839	600000000	50
0.364081	600000000	50
0.35883	600000000	50
0.246805	600000000	50
0.245054	600000000	50
0.250305	600000000	50
0.255557	600000000	50
0.309819	600000000	50
0.257307	600000000	50
0.273061	600000000	50
0.276561	600000000	50
0.346577	600000000	50
0.418343	600000000	50
0.343076	600000000	50
0.455101	600000000	50
0.357079	600000000	50
0.376333	600000000	50
0.367581	600000000	50
0.106774	600000000	50
0.346577	600000000	50
0.421844	600000000	50
0.460352	600000000	50
0.294065	600000000	50
0.306318	600000000	50
0.264309	600000000	50
0.238053	600000000	50
0.217048	600000000	50
0.194293	600000000	50
0.416592	600000000	50
0.374583	600000000	50
0.381585	600000000	50
0.378084	600000000	50
0.260808	600000000	50
0.152284	600000000	50
0.390337	600000000	50
0.376333	600000000	50
0.374583	600000000	50
0.421844	600000000	50
0.411341	600000000	50
0.397338	600000000	50
0.40784	600000000	50
0.430595	600000000	50
0.281812	600000000	50
0.318571	600000000	50
0.281812	600000000	50
0.318571	600000000	50
0.339575	600000000	50
0.311569	600000000	50
0.40784	600000000	50
0.411341	600000000	50
0.274811	600000000	50
0.414842	600000000	50
0.425344	600000000	50
0.376333	600000000	50
0.376333	600000000	50
0.378084	600000000	50
0.371082	600000000	50
0.367581	600000000	50
0.388586	600000000	50
0.416592	600000000	50
0.126028	600000000	50
0.197794	600000000	50
0.189042	600000000	50
0.201295	600000000	50
0.208296	600000000	50
0.287064	600000000	50
0.320321	600000000	50
0.365831	600000000	50
0.423594	600000000	50
0.390337	600000000	50
0.364081	600000000	50
0.320321	600000000	50
0.187292	600000000	50
0.278312	600000000	50
0.22405	600000000	50
0.31682	600000000	50
0.299316	600000000	50
0.327323	600000000	50
0.204795	600000000	50
0.208296	600000000	50
0.369332	600000000	50
0.297566	600000000	50
0.278312	600000000	50
0.337825	600000000	50
0.353578	600000000	50
0.278312	600000000	50
0.260808	600000000	50
0.381585	600000000	50
0.101523	600000000	50
0.17854	600000000	50
0.17854	600000000	50
0.127778	600000000	50
0.115526	600000000	50
0.313319	600000000	50
0.341326	600000000	50
0.234552	600000000	50
0.210047	600000000	50
0.301067	600000000	50
0.446349	600000000	50
0.4516	600000000	50
0.266059	600000000	50
0.416592	600000000	50
0.297566	600000000	50
0.276561	600000000	50
0.365831	600000000	50
0.379834	600000000	50
0.36058	600000000	50
0.400839	600000000	50
0.420093	600000000	50
0.259057	600000000	50
0.483107	600000000	50
0.157535	600000000	50
0.397338	600000000	50
0.346577	600000000	50
0.348327	600000000	50
0.337825	600000000	50
0.294065	600000000	50
0.239803	600000000	50
0.253806	600000000	50
0.379834	600000000	50
0.379834	600000000	50
0.411341	600000000	50
[truncated: 25,790 more rows]

## Sheet: Fig.1h
relative_pos	coverage	TPM
-1000	10.224	0
-999	10.2299	0
-998	10.1906	0
-997	10.1984	0
-996	10.1866	0
-995	10.1807	0
-994	10.1473	0
-993	10.1336	0
-992	10.1159	0
-991	10.0923	0
-990	10.0943	0
-989	10.0845	0
-988	10.1081	0
-987	10.1356	0
-986	10.1316	0
-985	10.1473	0
-984	10.1297	0
-983	10.1316	0
-982	10.1572	0
-981	10.1356	0
-980	10.1552	0
-979	10.1395	0
-978	10.1375	0
-977	10.1139	0
-976	10.0884	0
-975	10.0609	0
-974	10.055	0
-973	10.0413	0
-972	10.0255	0
-971	10.0059	0
-970	10.0275	0
-969	10.0275	0
-968	10.0393	0
-967	10.057	0
-966	10.0432	0
-965	10.0354	0
-964	10.0825	0
-963	10.0845	0
-962	10.0747	0
-961	10.0589	0
-960	10.0629	0
-959	10.0727	0
-958	10.0766	0
-957	10.0864	0
-956	10.0884	0
-955	10.0904	0
-954	10.0825	0
-953	10.0786	0
-952	10.0707	0
-951	10.0864	0
-950	10.0884	0
-949	10.0747	0
-948	10.053	0
-947	10.0157	0
-946	9.98625	0
-945	9.94303	0
-944	9.95678	0
-943	9.95874	0
-942	9.95874	0
-941	9.95481	0
-940	9.97642	0
-939	9.97446	0
-938	9.97053	0
-937	9.97446	0
-936	9.94892	0
-935	9.99804	0
-934	9.99411	0
-933	9.99607	0
-932	9.99214	0
-931	9.95481	0
-930	9.92927	0
-929	9.9725	0
-928	9.9666	0
-927	9.99214	0
-926	10	0
-925	10.0255	0
-924	10.0511	0
-923	10.053	0
-922	10.0373	0
-921	10.0196	0
-920	10.0157	0
-919	9.99607	0
-918	10.0157	0
-917	10.0216	0
-916	9.98625	0
-915	9.99214	0
-914	10.0059	0
-913	9.98428	0
-912	9.97642	0
-911	9.99607	0
-910	10.0255	0
-909	10.0059	0
-908	10.0039	0
-907	9.97839	0
-906	9.98428	0
-905	9.9666	0
-904	9.97446	0
-903	9.93124	0
-902	9.9332	0
-901	9.98625	0
-900	10.0413	0
-899	10.0255	0
-898	10.0334	0
-897	10.0373	0
-896	10.057	0
-895	10.0904	0
-894	10.0766	0
-893	10.0668	0
-892	10.0845	0
-891	10.1198	0
-890	10.1415	0
-889	10.1473	0
-888	10.1454	0
-887	10.1218	0
-886	10.0923	0
-885	10.0609	0
-884	10.0609	0
-883	10.0845	0
-882	10.0806	0
-881	10.0884	0
-880	10.0472	0
-879	10.0589	0
-878	10.057	0
-877	10.0747	0
-876	10.0688	0
-875	10.0904	0
-874	10.1297	0
-873	10.1297	0
-872	10.1238	0
-871	10.112	0
-870	10.0923	0
-869	10.1002	0
-868	10.0707	0
-867	10.0727	0
-866	10.0825	0
-865	10.1002	0
-864	10.0668	0
-863	10.0491	0
-862	10.0845	0
-861	10.112	0
-860	10.0825	0
-859	10.053	0
-858	10.0648	0
-857	10.0511	0
-856	10.0668	0
-855	10.0648	0
-854	10.0413	0
-853	10.0079	0
-852	10.0098	0
-851	10.0314	0
-850	10.0314	0
-849	10.0314	0
-848	10.0255	0
-847	10.0157	0
-846	10.0295	0
-845	10.0825	0
-844	10.0727	0
-843	10.0314	0
-842	10.0295	0
-841	10.0413	0
-840	10.053	0
-839	10.0354	0
-838	10.0393	0
-837	10.0747	0
-836	10.1081	0
-835	10.0609	0
-834	10.0727	0
-833	10.0825	0
-832	10.0884	0
-831	10.0982	0
-830	10.0943	0
-829	10.0648	0
-828	10.0786	0
-827	10.0688	0
-826	10.053	0
-825	10.0393	0
-824	10.0098	0
-823	10.0177	0
-822	10.0196	0
-821	10.055	0
-820	10.0295	0
-819	10.0472	0
-818	10.0157	0
-817	10.0393	0
-816	10.0609	0
-815	10.0373	0
-814	10.0196	0
-813	10.0236	0
-812	10.0275	0
-811	10.0413	0
-810	10.0413	0
-809	10.0629	0
-808	10.0491	0
-807	10.055	0
-806	10.0511	0
-805	10.0314	0
-804	10.0452	0
-803	10.055	0
-802	10.0589	0
-801	10.0354	0
-800	10.0196	0
-799	10.0177	0
-798	10.0138	0
-797	10.0589	0
-796	10.0491	0
-795	10.0334	0
-794	10.0452	0
-793	10.0806	0
-792	10.0766	0
-791	10.0727	0
-790	10.0393	0
-789	10.0177	0
-788	10.0079	0
-787	10.0236	0
-786	10.053	0
-785	10.057	0
-784	10.0904	0
-783	10.0727	0
-782	10.0727	0
-781	10.0806	0
-780	10.0982	0
-779	10.0982	0
-778	10.0904	0
-777	10.0786	0
-776	10.11	0
-775	10.1277	0
-774	10.1081	0
-773	10.1375	0
-772	10.1356	0
-771	10.1356	0
-770	10.1415	0
-769	10.1591	0
-768	10.1906	0
-767	10.1768	0
-766	10.1591	0
-765	10.1493	0
-764	10.1572	0
-763	10.1847	0
-762	10.1513	0
-761	10.1631	0
-760	10.2024	0
-759	10.2299	0
-758	10.2102	0
-757	10.2377	0
-756	10.222	0
-755	10.2554	0
-754	10.2711	0
-753	10.2986	0
-752	10.2868	0
-751	10.2515	0
-750	10.2475	0
-749	10.2731	0
-748	10.2829	0
-747	10.2927	0
-746	10.2633	0
-745	10.224	0
-744	10.2299	0
-743	10.2672	0
-742	10.277	0
-741	10.2888	0
-740	10.2672	0
-739	10.275	0
-738	10.2613	0
-737	10.2397	0
-736	10.22	0
-735	10.2161	0
-734	10.2063	0
-733	10.2063	0
-732	10.1945	0
-731	10.2181	0
-730	10.2358	0
-729	10.2259	0
-728	10.2338	0
-727	10.2338	0
-726	10.2181	0
-725	10.2299	0
-724	10.2574	0
-723	10.2613	0
-722	10.2633	0
-721	10.2554	0
-720	10.2652	0
-719	10.2456	0
-718	10.275	0
-717	10.2534	0
-716	10.2436	0
-715	10.2593	0
-714	10.2554	0
-713	10.2672	0
-712	10.2554	0
-711	10.2083	0
-710	10.2083	0
-709	10.2141	0
-708	10.2515	0
-707	10.2672	0
-706	10.2947	0
-705	10.3399	0
-704	10.3163	0
-703	10.3261	0
-702	10.2809	0
-701	10.3124	0
-700	10.3104	0
-699	10.3143	0
-698	10.3242	0
-697	10.2927	0
-696	10.2829	0
-695	10.3202	0
-694	10.3438	0
-693	10.3458	0
-692	10.3674	0
-691	10.3595	0
-690	10.3772	0
-689	10.4303	0
-688	10.4479	0
-687	10.4244	0
-686	10.4047	0
-685	10.4165	0
-684	10.3969	0
-683	10.391	0
-682	10.4126	0
-681	10.3831	0
-680	10.3949	0
-679	10.3811	0
-678	10.4204	0
-677	10.4008	0
-676	10.3969	0
-675	10.3635	0
-674	10.334	0
-673	10.2908	0
-672	10.2888	0
-671	10.3202	0
-670	10.3222	0
-669	10.3183	0
-668	10.3163	0
-667	10.3065	0
-666	10.3202	0
-665	10.3045	0
-664	10.2986	0
-663	10.2652	0
-662	10.2711	0
-661	10.2672	0
-660	10.2377	0
-659	10.2358	0
-658	10.2574	0
-657	10.2554	0
-656	10.2574	0
-655	10.1984	0
-654	10.1984	0
-653	10.222	0
-652	10.2181	0
-651	10.2397	0
-650	10.2515	0
-649	10.2417	0
-648	10.2259	0
-647	10.2279	0
-646	10.2711	0
-645	10.2927	0
-644	10.279	0
-643	10.2495	0
-642	10.2141	0
-641	10.2122	0
-640	10.2161	0
-639	10.1945	0
-638	10.2122	0
-637	10.222	0
-636	10.2554	0
-635	10.2554	0
-634	10.2377	0
-633	10.2259	0
-632	10.2141	0
-631	10.1768	0
-630	10.1611	0
-629	10.1513	0
-628	10.1434	0
-627	10.1257	0
-626	10.1415	0
-625	10.1454	0
-624	10.11	0
-623	10.112	0
-622	10.1159	0
-621	10.1316	0
-620	10.1631	0
-619	10.169	0
-618	10.1709	0
-617	10.169	0
-616	10.1847	0
-615	10.2083	0
-614	10.222	0
-613	10.2259	0
-612	10.2397	0
-611	10.2534	0
-610	10.224	0
-609	10.1984	0
-608	10.1591	0
-607	10.1198	0
-606	10.0904	0
-605	10.0923	0
-604	10.1081	0
-603	10.1041	0
-602	10.1238	0
-601	10.0884	0
-600	10.1022	0
-599	10.1198	0
-598	10.1336	0
-597	10.1316	0
-596	10.1356	0
-595	10.1159	0
-594	10.1356	0
-593	10.11	0
-592	10.0668	0
-591	10.0825	0
-590	10.0786	0
-589	10.0413	0
-588	10.0098	0
-587	10.0295	0
-586	10.0059	0
-585	9.98035	0
-584	9.95874	0
-583	10.0157	0
-582	9.97446	0
-581	9.98821	0
-580	9.9725	0
-579	10.0039	0
-578	9.99214	0
-577	10.0059	0
-576	10.0138	0
-575	10.0098	0
-574	10.0039	0
-573	10.0138	0
-572	10.0196	0
-571	10.002	0
-570	10	0
-569	9.96857	0
-568	9.95088	0
-567	9.98625	0
-566	9.97642	0
-565	9.98035	0
-564	9.99607	0
-563	9.98821	0
-562	9.98232	0
-561	9.98428	0
-560	9.99804	0
-559	9.96464	0
-558	9.9332	0
-557	9.92927	0
-556	9.93124	0
-555	9.96071	0
-554	9.94892	0
-553	9.91356	0
-552	9.9332	0
-551	9.92534	0
-550	9.9057	0
-549	9.90373	0
-548	9.89587	0
-547	9.89391	0
-546	9.8664	0
-545	9.8664	0
-544	9.87033	0
-543	9.9057	0
-542	9.92534	0
-541	9.91356	0
-540	9.91552	0
-539	9.91159	0
-538	9.87819	0
-537	9.87623	0
-536	9.88212	0
-535	9.91552	0
-534	9.95285	0
-533	9.91945	0
-532	9.92534	0
-531	9.9332	0
-530	9.95285	0
-529	9.96857	0
-528	9.95481	0
-527	9.95874	0
-526	9.94892	0
-525	9.93713	0
-524	9.95678	0
-523	9.9666	0
-522	9.98625	0
-521	9.96071	0
-520	9.94303	0
-519	9.9391	0
-518	9.91159	0
-517	9.95088	0
-516	9.94106	0
-515	9.9666	0
-514	9.95874	0
-513	9.9391	0
-512	9.94695	0
-511	9.97642	0
-510	9.98821	0
-509	9.98625	0
-508	9.98232	0
-507	9.97642	0
-506	9.97839	0
-505	9.98035	0
-504	9.97642	0
-503	9.97642	0
-502	9.98035	0
-501	9.96464	0
-500	9.94303	0
-499	9.92927	0
-498	9.92141	0
-497	9.92141	0
-496	9.93713	0
-495	9.92731	0
-494	9.8723	0
-493	9.88802	0
-492	9.91945	0
-491	9.90373	0
-490	9.88016	0
-489	9.85265	0
-488	9.8664	0
-487	9.85462	0
-486	9.86444	0
-485	9.90963	0
-484	9.91356	0
-483	9.85265	0
-482	9.84676	0
-481	9.83104	0
-480	9.86248	0
-479	9.83301	0
-478	9.85069	0
-477	9.84283	0
-476	9.80747	0
-475	9.82711	0
-474	9.8723	0
-473	9.86837	0
-472	9.85658	0
-471	9.84283	0
-470	9.84872	0
-469	9.83694	0
-468	9.84479	0
-467	9.83104	0
-466	9.82908	0
-465	9.82515	0
-464	9.81139	0
-463	9.79764	0
-462	9.80354	0
-461	9.77407	0
-460	9.75835	0
-459	9.76424	0
-458	9.74853	0
-457	9.75639	0
-456	9.74853	0
-455	9.73281	0
-454	9.72692	0
-453	9.7446	0
-452	9.76424	0
-451	9.76031	0
-450	9.72888	0
-449	9.72299	0
-448	9.72888	0
-447	9.7446	0
-446	9.74656	0
-445	9.72692	0
-444	9.72888	0
-443	9.7053	0
-442	9.68959	0
-441	9.68762	0
-440	9.69548	0
-439	9.72102	0
-438	9.74263	0
-437	9.75246	0
-436	9.73477	0
-435	9.68959	0
-434	9.67191	0
-433	9.69548	0
-432	9.69352	0
-431	9.69352	0
-430	9.66601	0
-429	9.66208	0
-428	9.67976	0
-427	9.70334	0
-426	9.70138	0
-425	9.7112	0
-424	9.68959	0
-423	9.6778	0
-422	9.66208	0
-421	9.66601	0
-420	9.69941	0
-419	9.70923	0
-418	9.71709	0
-417	9.67976	0
-416	9.67976	0
-415	9.64047	0
-414	9.63065	0
-413	9.61493	0
-412	9.61493	0
-411	9.58546	0
-410	9.60904	0
-409	9.62475	0
-408	9.64637	0
-407	9.66994	0
-406	9.66405	0
-405	9.64833	0
-404	9.65815	0
-403	9.65815	0
-402	9.65815	0
-401	9.65422	0
-400	9.65226	0
-399	9.64047	0
-398	9.64047	0
-397	9.64244	0
-396	9.64244	0
-395	9.61493	0
-394	9.60707	0
-393	9.58546	0
-392	9.57171	0
-391	9.57171	0
-390	9.56582	0
-389	9.57957	0
-388	9.59136	0
-387	9.60904	0
-386	9.63458	0
-385	9.59528	0
-384	9.60118	0
-383	9.60118	0
-382	9.59921	0
-381	9.58743	0
-380	9.53831	0
-379	9.54813	0
-378	9.52063	0
-377	9.50295	0
-376	9.51081	0
-375	9.50295	0
-374	9.4558	0
-373	9.44008	0
-372	9.42043	0
-371	9.41061	0
-370	9.36739	0
-369	9.39293	0
-368	9.40079	0
-367	9.41061	0
-366	9.40079	0
-365	9.42043	0
-364	9.42043	0
-363	9.45776	0
-362	9.45383	0
-361	9.46955	0
-360	9.49705	0
-359	9.5167	0
-358	9.53045	0
-357	9.54224	0
-356	9.56385	0
-355	9.59725	0
-354	9.60511	0
-353	9.59725	0
-352	9.59332	0
-351	9.59921	0
-350	9.63458	0
-349	9.6444	0
-348	9.6444	0
-347	9.62083	0
-346	9.62475	0
-345	9.65226	0
-344	9.65226	0
-343	9.66012	0
-342	9.6778	0
-341	9.66012	0
-340	9.68173	0
-339	9.66798	0
-338	9.65815	0
-337	9.62672	0
-336	9.65422	0
-335	9.6778	0
-334	9.68959	0
-333	9.68369	0
-332	9.68959	0
-331	9.69941	0
-330	9.71709	0
-329	9.71316	0
-328	9.68762	0
-327	9.66405	0
-326	9.66798	0
-325	9.66208	0
-324	9.68369	0
-323	9.68959	0
-322	9.72299	0
-321	9.75835	0
-320	9.71906	0
-319	9.7053	0
-318	9.66798	0
-317	9.67583	0
-316	9.66994	0
-315	9.6778	0
-314	9.69941	0
-313	9.71316	0
-312	9.68566	0
-311	9.70334	0
-310	9.67387	0
-309	9.64833	0
-308	9.63261	0
-307	9.64244	0
-306	9.64047	0
-305	9.63261	0
-304	9.61493	0
-303	9.62868	0
-302	9.63261	0
-301	9.59921	0
-300	9.60314	0
-299	9.611	0
-298	9.58743	0
-297	9.58743	0
-296	9.58546	0
-295	9.611	0
-294	9.62868	0
-293	9.65619	0
-292	9.64637	0
-291	9.64047	0
-290	9.66208	0
-289	9.6778	0
-288	9.66208	0
-287	9.63851	0
-286	9.64833	0
-285	9.63851	0
-284	9.6169	0
-283	9.61297	0
-282	9.61886	0
-281	9.67191	0
-280	9.70727	0
-279	9.73084	0
-278	9.71513	0
-277	9.72692	0
-276	9.77407	0
-275	9.78978	0
-274	9.77996	0
-273	9.80943	0
-272	9.8389	0
-271	9.89391	0
-270	9.93517	0
-269	9.92338	0
-268	9.91749	0
-267	9.8998	0
-266	9.90766	0
-265	9.87623	0
-264	9.90766	0
-263	9.9332	0
-262	9.91552	0
-261	9.93124	0
-260	9.8998	0
-259	9.90373	0
-258	9.89587	0
-257	9.86444	0
-256	9.83694	0
-255	9.83497	0
-254	9.87033	0
-253	9.87426	0
-252	9.8389	0
-251	9.85265	0
-250	9.84283	0
-249	9.83104	0
-248	9.86837	0
-247	9.87623	0
-246	9.85462	0
-245	9.85658	0
-244	9.84676	0
-243	9.83694	0
-242	9.82515	0
-241	9.82711	0
-240	9.79175	0
-239	9.778	0
-238	9.78782	0
-237	9.8055	0
-236	9.78782	0
-235	9.79371	0
-234	9.77407	0
-233	9.77014	0
-232	9.7721	0
-231	9.76031	0
-230	9.77996	0
-229	9.76817	0
-228	9.77014	0
-227	9.78389	0
-226	9.76228	0
-225	9.74263	0
-224	9.76031	0
-223	9.75246	0
-222	9.71513	0
-221	9.69155	0
-220	9.70334	0
-219	9.72495	0
-218	9.7387	0
-217	9.70727	0
-216	9.69548	0
-215	9.66405	0
-214	9.66012	0
-213	9.67976	0
-212	9.68762	0
-211	9.67976	0
-210	9.68959	0
-209	9.70923	0
-208	9.69352	0
-207	9.67583	0
-206	9.67387	0
-205	9.69155	0
-204	9.69941	0
-203	9.66601	0
-202	9.64047	0
-201	9.65029	0
-200	9.65029	0
-199	9.65422	0
-198	9.64244	0
-197	9.65422	0
-196	9.65029	0
-195	9.63654	0
-194	9.61886	0
-193	9.57957	0
-192	9.59921	0
-191	9.60511	0
-190	9.60707	0
-189	9.58743	0
-188	9.6169	0
-187	9.59921	0
-186	9.59725	0
-185	9.6169	0
-184	9.62868	0
-183	9.62279	0
-182	9.62672	0
-181	9.60904	0
-180	9.58153	0
-179	9.5442	0
-178	9.54813	0
-177	9.56189	0
-176	9.54028	0
-175	9.53635	0
-174	9.57171	0
-173	9.55992	0
-172	9.52652	0
-171	9.48723	0
-170	9.47151	0
-169	9.47937	0
-168	9.4833	0
-167	9.46758	0
-166	9.46758	0
-165	9.46955	0
-164	9.41257	0
-163	9.39686	0
-162	9.39489	0
-161	9.35756	0
-160	9.36739	0
-159	9.37328	0
-158	9.37721	0
-157	9.40472	0
-156	9.39686	0
-155	9.3831	0
-154	9.36935	0
-153	9.35167	0
-152	9.33792	0
-151	9.30059	0
-150	9.28487	0
-149	9.29077	0
-148	9.25344	0
-147	9.22593	0
-146	9.23183	0
-145	9.23576	0
-144	9.222	0
-143	9.24361	0
-142	9.23183	0
-141	9.21807	0
-140	9.23379	0
-139	9.23576	0
-138	9.21807	0
-137	9.22986	0
-136	9.23576	0
-135	9.21611	0
-134	9.20039	0
-133	9.17682	0
-132	9.18664	0
-131	9.18271	0
-130	9.16503	0
-129	9.17092	0
-128	9.18271	0
-127	9.1611	0
-126	9.16699	0
-125	9.17878	0
-124	9.15324	0
-123	9.1611	0
-122	9.16306	0
-121	9.15521	0
-120	9.16306	0
-119	9.11984	0
-118	9.13949	0
-117	9.14145	0
-116	9.15521	0
-115	9.16896	0
-114	9.13556	0
-113	9.12181	0
-112	9.10609	0
-111	9.1002	0
-110	9.07269	0
-109	9.0943	0
-108	9.1277	0
-107	9.14342	0
-106	9.15717	0
-105	9.13556	0
-104	9.11198	0
-103	9.11591	0
-102	9.11984	0
-101	9.11788	0
-100	9.11984	0
-99	9.15717	0
-98	9.14538	0
-97	9.09037	0
-96	9.04912	0
-95	9.04715	0
-94	9.08448	0
-93	9.08448	0
-92	9.07466	0
-91	9.03733	0
-90	9.04322	0
-89	9.04715	0
-88	9.01572	0
-87	9.01572	0
-86	9.01768	0
-85	9.02161	0
-84	9.03733	0
-83	9.01768	0
-82	9.01768	0
-81	9.0334	0
-80	9.05894	0
-79	9.07466	0
-78	9.06876	0
-77	9.02554	0
-76	9.00786	0
-75	9	0
-74	9.00393	0
-73	9.01768	0
-72	9.04126	0
-71	9.04715	0
-70	9.04912	0
-69	9.02358	0
-68	9.01572	0
-67	9.05501	0
-66	9.05894	0
-65	9.06483	0
-64	9.07662	0
-63	9.07466	0
-62	9.07073	0
-61	9.0943	0
-60	9.08841	0
-59	9.09823	0
-58	9.09234	0
-57	9.0668	0
-56	9.0609	0
-55	9.04912	0
-54	9.01179	0
-53	9.00786	0
-52	9.01375	0
-51	9.01768	0
-50	9.05108	0
-49	9.03536	0
-48	9.0275	0
-47	9.0609	0
-46	9.05501	0
-45	9.02358	0
-44	9.01572	0
-43	8.98821	0
-42	9.01375	0
-41	9.04912	0
-40	9.03733	0
-39	9.0334	0
-38	9.06876	0
-37	9.03929	0
-36	9.02947	0
-35	9.00196	0
-34	8.96464	0
-33	8.97839	0
-32	8.96267	0
-31	8.98428	0
-30	9.01572	0
-29	9.02554	0
-28	9.02161	0
-27	9.02161	0
-26	9.03929	0
-25	9.04715	0
-24	9.04715	0
-23	9.03536	0
-22	9.04519	0
-21	9.02161	0
-20	9.0275	0
-19	9.03929	0
-18	9.03733	0
-17	9.04912	0
-16	9.03536	0
-15	9.06483	0
-14	9.08841	0
-13	9.0943	0
-12	9.08841	0
-11	9.07859	0
-10	9.09037	0
-9	9.07662	0
-8	9.08841	0
-7	9.08251	0
-6	9.05305	0
-5	9.05501	0
-4	9.07859	0
-3	9.08448	0
-2	9.13752	0
-1	9.17092	0
0	9.16503	0
1	9.12967	0
2	9.15914	0
3	9.15717	0
4	9.19253	0
5	9.1945	0
6	9.18075	0
7	9.20825	0
8	9.21611	0
9	9.2554	0
10	9.24754	0
11	9.21218	0
12	9.21611	0
13	9.222	0
14	9.21218	0
15	9.19843	0
16	9.16896	0
17	9.20432	0
18	9.21807	0
19	9.21807	0
20	9.20039	0
21	9.20825	0
22	9.26326	0
23	9.2888	0
24	9.28291	0
25	9.26916	0
26	9.23969	0
27	9.23969	0
28	9.24361	0
29	9.2279	0
30	9.24951	0
31	9.27112	0
32	9.26719	0
33	9.24165	0
34	9.23183	0
35	9.23772	0
36	9.29077	0
37	9.27505	0
38	9.26916	0
39	9.2613	0
40	9.25344	0
41	9.25737	0
42	9.27112	0
43	9.26523	0
44	9.28487	0
45	9.30452	0
46	9.33399	0
47	9.35363	0
48	9.36542	0
49	9.389	0
50	9.34578	0
51	9.36935	0
52	9.3831	0
53	9.39096	0
54	9.40472	0
55	9.42043	0
56	9.44008	0
57	9.44794	0
58	9.46955	0
59	9.44008	0
60	9.43222	0
61	9.46955	0
62	9.44204	0
63	9.46562	0
64	9.47544	0
65	9.49312	0
66	9.52456	0
67	9.52652	0
68	9.54028	0
69	9.5167	0
70	9.49509	0
71	9.50688	0
72	9.50491	0
73	9.49116	0
74	9.47544	0
75	9.44794	0
76	9.45187	0
77	9.4558	0
78	9.43615	0
79	9.43615	0
80	9.4224	0
81	9.4558	0
82	9.48723	0
83	9.50884	0
84	9.50491	0
85	9.51277	0
86	9.50295	0
87	9.51081	0
88	9.52652	0
89	9.52456	0
90	9.51866	0
91	9.48527	0
92	9.45972	0
93	9.4833	0
94	9.51473	0
95	9.53242	0
96	9.51081	0
97	9.52652	0
98	9.50884	0
99	9.50295	0
100	9.50884	0
101	9.50884	0
102	9.52849	0
103	9.55992	0
104	9.55992	0
105	9.55599	0
106	9.55796	0
107	9.55992	0
108	9.53635	0
109	9.49902	0
110	9.50884	0
111	9.54617	0
112	9.5501	0
113	9.5442	0
114	9.55992	0
115	9.59528	0
116	9.62868	0
117	9.62672	0
118	9.63654	0
119	9.61297	0
120	9.62868	0
121	9.6169	0
122	9.56189	0
123	9.56385	0
124	9.5776	0
125	9.61493	0
126	9.65619	0
127	9.64244	0
128	9.63065	0
129	9.66208	0
130	9.65029	0
131	9.65815	0
132	9.67387	0
133	9.66405	0
134	9.66012	0
135	9.64833	0
136	9.59528	0
137	9.57564	0
138	9.5835	0
139	9.56778	0
140	9.56385	0
141	9.53438	0
142	9.53635	0
143	9.55599	0
144	9.56189	0
145	9.55403	0
146	9.53831	0
147	9.52456	0
148	9.50295	0
149	9.48134	0
150	9.49509	0
151	9.48527	0
152	9.48723	0
153	9.43811	0
154	9.4558	0
155	9.4224	0
156	9.43026	0
157	9.4224	0
158	9.39489	0
159	9.38703	0
160	9.39489	0
161	9.37917	0
162	9.38114	0
163	9.3556	0
164	9.34185	0
165	9.36739	0
166	9.37525	0
167	9.389	0
168	9.38507	0
169	9.39882	0
170	9.40079	0
171	9.36542	0
172	9.3831	0
173	9.39489	0
174	9.39096	0
175	9.39096	0
176	9.39686	0
177	9.40668	0
178	9.41257	0
179	9.44204	0
180	9.4558	0
181	9.43222	0
182	9.40864	0
183	9.40668	0
184	9.4224	0
185	9.40472	0
186	9.41847	0
187	9.40079	0
188	9.40275	0
189	9.41847	0
190	9.4558	0
191	9.49705	0
192	9.52063	0
193	9.52063	0
194	9.51081	0
195	9.50688	0
196	9.53635	0
197	9.50884	0
198	9.46365	0
199	9.44008	0
200	9.44597	0
201	9.43615	0
202	9.44008	0
203	9.45187	0
204	9.44401	0
205	9.46758	0
206	9.44204	0
207	9.42633	0
208	9.45972	0
209	9.46955	0
210	9.43418	0
211	9.42043	0
212	9.41847	0
213	9.42829	0
214	9.4224	0
215	9.40079	0
216	9.39096	0
217	9.40864	0
218	9.42436	0
219	9.42043	0
220	9.41847	0
221	9.39489	0
222	9.42043	0
223	9.4558	0
224	9.46758	0
225	9.42436	0
226	9.42043	0
227	9.4165	0
228	9.46365	0
229	9.43418	0
230	9.42043	0
231	9.41847	0
232	9.39686	0
233	9.41454	0
234	9.42829	0
235	9.41847	0
236	9.43811	0
237	9.44204	0
238	9.43418	0
239	9.45187	0
240	9.46562	0
241	9.47348	0
242	9.51473	0
243	9.5167	0
244	9.51866	0
245	9.52259	0
246	9.51866	0
247	9.51081	0
248	9.52456	0
249	9.52259	0
250	9.53831	0
251	9.56189	0
252	9.54028	0
253	9.57367	0
254	9.57171	0
255	9.57171	0
256	9.57171	0
257	9.59528	0
258	9.6169	0
259	9.61493	0
260	9.61493	0
261	9.61297	0
262	9.611	0
263	9.62083	0
264	9.6444	0
265	9.65815	0
266	9.67583	0
267	9.67191	0
268	9.67976	0
269	9.69155	0
270	9.68762	0
271	9.70727	0
272	9.68959	0
273	9.69941	0
274	9.70138	0
275	9.72102	0
276	9.70923	0
277	9.67387	0
278	9.67387	0
279	9.68959	0
280	9.6778	0
281	9.66601	0
282	9.65029	0
283	9.64244	0
284	9.64244	0
285	9.66994	0
286	9.69352	0
287	9.69155	0
288	9.70334	0
289	9.71513	0
290	9.68762	0
291	9.66798	0
292	9.65422	0
293	9.6169	0
294	9.59725	0
295	9.5835	0
296	9.57957	0
297	9.58939	0
298	9.6169	0
299	9.64637	0
300	9.67191	0
301	9.68762	0
302	9.68566	0
303	9.67976	0
304	9.67387	0
305	9.66012	0
306	9.69155	0
307	9.68173	0
308	9.65815	0
309	9.70138	0
310	9.70334	0
311	9.71709	0
312	9.73477	0
313	9.76621	0
314	9.77996	0
315	9.75639	0
316	9.75639	0
317	9.73281	0
318	9.71513	0
319	9.72692	0
320	9.72102	0
321	9.76424	0
322	9.76424	0
323	9.72299	0
324	9.72888	0
325	9.73281	0
326	9.71316	0
327	9.69941	0
328	9.65226	0
329	9.68566	0
330	9.70334	0
331	9.7112	0
332	9.72692	0
333	9.70138	0
334	9.71513	0
335	9.73281	0
336	9.72495	0
337	9.75639	0
338	9.78585	0
339	9.76817	0
340	9.75246	0
341	9.7446	0
342	9.70727	0
343	9.71906	0
344	9.72102	0
345	9.72102	0
346	9.72692	0
347	9.74067	0
348	9.7387	0
349	9.76424	0
350	9.75835	0
351	9.71906	0
352	9.73084	0
353	9.73477	0
354	9.73084	0
355	9.76621	0
356	9.7721	0
357	9.74853	0
358	9.73674	0
359	9.74067	0
360	9.73084	0
361	9.71513	0
362	9.72495	0
363	9.73477	0
364	9.7112	0
365	9.6778	0
366	9.65029	0
367	9.62868	0
368	9.59136	0
369	9.57171	0
370	9.54028	0
371	9.54617	0
372	9.53242	0
373	9.52652	0
374	9.52849	0
375	9.52849	0
376	9.55403	0
377	9.57171	0
378	9.58546	0
379	9.5442	0
380	9.51866	0
381	9.53242	0
382	9.54224	0
383	9.52652	0
384	9.55403	0
385	9.53045	0
386	9.52456	0
387	9.53635	0
388	9.53045	0
389	9.52063	0
390	9.52652	0
391	9.53242	0
392	9.50098	0
393	9.51277	0
394	9.55992	0
395	9.5835	0
396	9.60511	0
397	9.61886	0
398	9.62279	0
399	9.58743	0
400	9.55599	0
401	9.5442	0
402	9.54028	0
403	9.54813	0
404	9.56189	0
405	9.55796	0
406	9.54028	0
407	9.55992	0
408	9.54224	0
409	9.5167	0
410	9.50688	0
411	9.50491	0
412	9.50491	0
413	9.48723	0
414	9.51277	0
415	9.49705	0
416	9.51277	0
417	9.49116	0
418	9.47151	0
419	9.46169	0
420	9.46365	0
421	9.44204	0
422	9.43418	0
423	9.45187	0
424	9.43222	0
425	9.43811	0
426	9.45187	0
427	9.46955	0
428	9.45972	0
429	9.42043	0
430	9.40864	0
431	9.37328	0
432	9.38507	0
433	9.40472	0
434	9.389	0
435	9.42829	0
436	9.44794	0
437	9.44597	0
438	9.42633	0
439	9.44401	0
440	9.47151	0
441	9.49116	0
442	9.48527	0
443	9.4499	0
444	9.43615	0
445	9.42043	0
446	9.41454	0
447	9.4499	0
448	9.45776	0
449	9.47348	0
450	9.48527	0
451	9.49312	0
452	9.48919	0
453	9.48723	0
454	9.45972	0
455	9.43811	0
456	9.44597	0
457	9.45187	0
458	9.44597	0
459	9.44794	0
460	9.46169	0
461	9.46365	0
462	9.46365	0
463	9.46365	0
464	9.47937	0
465	9.49312	0
466	9.53438	0
467	9.56189	0
468	9.58939	0
469	9.59921	0
470	9.63851	0
471	9.63261	0
472	9.66208	0
473	9.66405	0
474	9.67976	0
475	9.70334	0
476	9.68566	0
477	9.68173	0
478	9.6778	0
479	9.69941	0
480	9.73281	0
481	9.75049	0
482	9.7387	0
483	9.76228	0
484	9.7112	0
485	9.71316	0
486	9.69745	0
487	9.70138	0
488	9.71316	0
489	9.70923	0
490	9.70334	0
491	9.69745	0
492	9.69941	0
493	9.72495	0
494	9.70923	0
495	9.7053	0
496	9.68566	0
497	9.66798	0
498	9.64833	0
499	9.66405	0
500	9.6778	0
501	9.67976	0
502	9.66601	0
503	9.63851	0
504	9.63458	0
505	9.68762	0
506	9.68369	0
507	9.64244	0
508	9.64637	0
509	9.65226	0
510	9.68173	0
511	9.68369	0
512	9.6444	0
513	9.63654	0
514	9.60707	0
515	9.6169	0
516	9.61886	0
517	9.64833	0
518	9.64833	0
519	9.66994	0
520	9.69745	0
521	9.69745	0
522	9.68959	0
523	9.6778	0
524	9.68173	0
525	9.68959	0
526	9.68959	0
527	9.71316	0
528	9.72692	0
529	9.74067	0
530	9.74656	0
531	9.76621	0
532	9.77603	0
533	9.8055	0
534	9.83104	0
535	9.81336	0
536	9.78978	0
537	9.81139	0
538	9.83694	0
539	9.84086	0
540	9.83104	0
541	9.84676	0
542	9.86248	0
543	9.88016	0
544	9.90963	0
545	9.9057	0
546	9.91945	0
547	9.8664	0
548	9.85265	0
549	9.84479	0
550	9.80157	0
551	9.79568	0
552	9.79371	0
553	9.81532	0
554	9.8389	0
555	9.84283	0
556	9.84283	0
557	9.85069	0
558	9.88605	0
559	9.87819	0
560	9.90766	0
561	9.89194	0
562	9.9391	0
563	9.92927	0
564	9.92338	0
565	9.91552	0
566	9.89784	0
567	9.8998	0
568	9.88998	0
569	9.89391	0
570	9.88802	0
571	9.88998	0
572	9.88212	0
573	9.88605	0
574	9.87623	0
575	9.89194	0
576	9.8998	0
577	9.90766	0
578	9.9057	0
579	9.90373	0
580	9.92534	0
581	9.91945	0
582	9.92141	0
583	9.92338	0
584	9.95285	0
585	9.99214	0
586	9.98821	0
587	9.97642	0
588	9.95874	0
589	9.97446	0
590	9.97053	0
591	9.98035	0
592	9.97642	0
593	9.94892	0
594	9.97839	0
595	9.98625	0
596	9.98428	0
597	9.9666	0
598	9.97642	0
599	9.95285	0
600	9.9666	0
601	9.96267	0
602	9.98035	0
603	10.002	0
604	9.99214	0
605	9.97446	0
606	9.98428	0
607	10.0118	0
608	10.0432	0
609	10.0236	0
610	10.0275	0
611	10.0138	0
612	10.0393	0
613	10.053	0
614	10.0393	0
615	10.0786	0
616	10.0982	0
617	10.1022	0
618	10.1002	0
619	10.0845	0
620	10.055	0
621	10.0472	0
622	10.0668	0
623	10.0432	0
624	10.057	0
625	10.0373	0
626	10.0157	0
627	9.98428	0
628	10.0079	0
629	10.0157	0
630	10.0432	0
631	10.0609	0
632	10.0668	0
633	10.0334	0
634	10.0177	0
635	10.0196	0
636	10.0275	0
637	9.99607	0
638	9.99214	0
639	9.9666	0
640	9.96464	0
641	9.96267	0
642	9.95088	0
643	9.95481	0
644	9.93124	0
645	9.94106	0
646	9.95285	0
647	9.99018	0
648	9.98821	0
649	9.96267	0
650	10.0157	0
651	10.0354	0
652	10.0609	0
653	10.0609	0
654	10.0511	0
655	10.0314	0
656	10.0413	0
657	10.0177	0
658	10.0196	0
659	10.0393	0
660	10.0334	0
661	10.053	0
662	10.0079	0
663	10.0373	0
664	10.0118	0
665	10.0491	0
666	10.0275	0
667	10.0236	0
668	10.0452	0
669	10.057	0
670	10.0629	0
671	10.0511	0
672	10.0688	0
673	10.0845	0
674	10.0943	0
675	10.0668	0
676	10.0589	0
677	10.0472	0
678	10.0432	0
679	10.0275	0
680	10.0039	0
681	9.98821	0
682	9.98232	0
683	9.97839	0
684	9.99411	0
685	9.96071	0
686	9.95874	0
687	9.97642	0
688	9.98625	0
689	9.97839	0
690	9.96857	0
691	9.97446	0
692	9.99607	0
693	10.0059	0
694	9.99804	0
695	9.99214	0
696	10.0039	0
697	10.0118	0
698	10.0295	0
699	10.0747	0
700	10.0923	0
701	10.0786	0
702	10.0609	0
703	10.0373	0
704	10.0491	0
705	10.0452	0
706	10.0609	0
707	10.0688	0
708	10.0295	0
709	10.057	0
710	10.0314	0
711	10.0452	0
712	10.0491	0
713	10.0491	0
714	10.0413	0
715	10.0295	0
716	10.0059	0
717	9.98035	0
718	9.98232	0
719	9.99018	0
720	9.99607	0
721	10.0039	0
722	9.99411	0
723	10.0334	0
724	10.0216	0
725	10.0511	0
726	10.0609	0
727	10.0727	0
728	10.0648	0
729	10.0943	0
730	10.0609	0
731	10.0511	0
732	10.0511	0
733	10.0727	0
734	10.0727	0
735	10.0982	0
736	10.1081	0
737	10.0864	0
738	10.0806	0
739	10.11	0
740	10.1002	0
741	10.0668	0
742	10.055	0
743	10.053	0
744	10.0432	0
745	10.0432	0
746	10.0334	0
747	10.055	0
748	10.0511	0
749	10.0825	0
750	10.0334	0
751	10.0589	0
752	10.0314	0
753	10.0039	0
754	10.0236	0
755	10.0747	0
756	10.0707	0
757	10.1022	0
758	10.0884	0
759	10.1002	0
760	10.0806	0
761	10.1179	0
762	10.1297	0
763	10.1002	0
764	10.1434	0
765	10.1159	0
766	10.1238	0
767	10.1572	0
768	10.1434	0
769	10.1375	0
770	10.1788	0
771	10.1906	0
772	10.1866	0
773	10.1768	0
774	10.1906	0
775	10.1807	0
776	10.2141	0
777	10.2181	0
778	10.2161	0
779	10.224	0
780	10.2279	0
781	10.2574	0
782	10.2829	0
783	10.2849	0
784	10.2554	0
785	10.2534	0
786	10.222	0
787	10.2377	0
788	10.2259	0
789	10.2102	0
790	10.2338	0
791	10.2534	0
792	10.2554	0
793	10.2417	0
794	10.22	0
795	10.222	0
796	10.1965	0
797	10.2318	0
798	10.2417	0
799	10.2358	0
800	10.2083	0
801	10.222	0
802	10.2279	0
803	10.2515	0
804	10.2338	0
805	10.2063	0
806	10.1984	0
807	10.1906	0
808	10.2122	0
809	10.1631	0
810	10.1768	0
811	10.1965	0
812	10.1768	0
813	10.1788	0
814	10.2181	0
815	10.2181	0
816	10.2417	0
817	10.2672	0
818	10.2829	0
819	10.2908	0
820	10.2927	0
821	10.3045	0
822	10.2986	0
823	10.2829	0
824	10.2849	0
825	10.3104	0
826	10.3222	0
827	10.3065	0
828	10.2849	0
829	10.2534	0
830	10.2849	0
831	10.2829	0
832	10.2515	0
833	10.2672	0
834	10.2613	0
835	10.2358	0
836	10.2417	0
837	10.2574	0
838	10.2711	0
839	10.277	0
840	10.3163	0
841	10.3045	0
842	10.3045	0
843	10.3065	0
844	10.2947	0
845	10.3084	0
846	10.275	0
847	10.2318	0
848	10.2475	0
849	10.2338	0
850	10.2436	0
851	10.222	0
852	10.2515	0
853	10.2593	0
854	10.2633	0
855	10.222	0
856	10.2083	0
857	10.2181	0
858	10.1906	0
859	10.2141	0
860	10.2043	0
861	10.1454	0
862	10.1454	0
863	10.2024	0
864	10.1925	0
865	10.1866	0
866	10.2161	0
867	10.1807	0
868	10.2024	0
869	10.2102	0
870	10.1768	0
871	10.1631	0
872	10.1532	0
873	10.1493	0
874	10.1277	0
875	10.1356	0
876	10.112	0
877	10.1139	0
878	10.1395	0
879	10.1513	0
880	10.1395	0
881	10.1139	0
882	10.1356	0
883	10.1238	0
884	10.1198	0
885	10.1473	0
886	10.22	0
887	10.2004	0
888	10.2161	0
889	10.2279	0
890	10.2063	0
891	10.1866	0
892	10.1768	0
893	10.1788	0
894	10.1513	0
895	10.165	0
896	10.1631	0
897	10.1356	0
898	10.1139	0
899	10.11	0
900	10.1061	0
901	10.0904	0
902	10.0825	0
903	10.0491	0
904	10.0511	0
905	10.0589	0
906	10.053	0
907	10.053	0
908	10.0629	0
909	10.11	0
910	10.0963	0
911	10.0884	0
912	10.0825	0
913	10.0864	0
914	10.0629	0
915	10.0432	0
916	10.0236	0
917	10.0491	0
918	10.0334	0
919	10.0452	0
920	10.0648	0
921	10.0648	0
922	10.0413	0
923	10.0511	0
924	10.0472	0
925	10.002	0
926	10.0118	0
927	10.0275	0
928	10.0413	0
929	10.0609	0
930	10.0472	0
931	10.0491	0
932	10.0609	0
933	10.0236	0
934	10.0354	0
935	10.0157	0
936	9.99214	0
937	9.98821	0
938	9.94695	0
939	9.94303	0
940	9.91159	0
941	9.91552	0
942	9.93124	0
943	9.92731	0
944	9.94106	0
945	9.91945	0
946	9.94695	0
947	9.9666	0
948	9.96071	0
949	9.95678	0
950	9.94695	0
951	9.95088	0
952	9.98035	0
953	9.99804	0
954	10.0079	0
955	10.0432	0
956	10.053	0
957	10.0393	0
958	10.0452	0
959	10.0295	0
960	10.0216	0
961	10.0668	0
962	10.0373	0
963	10.0118	0
964	9.98232	0
965	9.98625	0
966	9.97839	0
967	9.9666	0
968	9.95285	0
969	9.92731	0
970	9.95678	0
971	9.97053	0
972	9.95874	0
973	9.95678	0
974	9.97053	0
975	9.9666	0
976	9.9725	0
977	9.98035	0
978	9.95285	0
979	9.95088	0
980	9.95678	0
981	9.96267	0
982	9.91749	0
983	9.92731	0
984	9.92338	0
985	9.88802	0
986	9.83694	0
987	9.8664	0
988	9.85265	0
989	9.84676	0
990	9.85462	0
991	9.88016	0
992	9.88409	0
993	9.88605	0
994	9.89784	0
995	9.89391	0
996	9.89194	0
997	9.88605	0
998	9.89784	0
[truncated: 14,009 more rows]

## Sheet: Fig.1i
gini	reads_number	TPM
0.307876	0.1	0
0.0643852	0.1	0
0.0255403	0.1	0
0.142857	0.1	0
0.034965	0.1	0
NA	0.1	0
NA	0.1	0
0.0255906	0.1	0
0.111359	0.1	0
0.0649606	0.1	0
0.139535	0.1	0
0.0963203	0.1	0
0.0963203	0.1	0
0.0891632	0.1	0
0.0797101	0.1	0
0.129973	0.1	0
0.135417	0.1	0
NA	0.1	0
NA	0.1	0
0.120235	0.1	0
0.0453172	0.1	0
0.0207385	0.1	0
0.0268657	0.1	0
0.080597	0.1	0
0.0590551	0.1	0
NA	0.1	0
NA	0.1	0
0.0618893	0.1	0
0.0722892	0.1	0
NA	0.1	0
0.166966	0.1	0
NA	0.1	0
0.00911854	0.1	0
0.095258	0.1	0
NA	0.1	0
0.0368217	0.1	0
0.122302	0.1	0
NA	0.1	0
NA	0.1	0
0.0368664	0.1	0
0.0588235	0.1	0
0.00617284	0.1	0
0.0736842	0.1	0
NA	0.1	0
0.141994	0.1	0
NA	0.1	0
NA	0.1	0
0.0918014	0.1	0
0.0931677	0.1	0
0.0196006	0.1	0
0.0423453	0.1	0
NA	0.1	0
0.0385757	0.1	0
0.0155857	0.1	0
0.0556553	0.1	0
0.141791	0.1	0
NA	0.1	0
0.0894988	0.1	0
0.0755694	0.1	0
NA	0.1	0
NA	0.1	0
0.183099	0.1	0
NA	0.1	0
NA	0.1	0
0.12037	0.1	0
0.0496894	0.1	0
0.0505495	0.1	0
NA	0.1	0
NA	0.1	0
NA	0.1	0
0.139601	0.1	0
NA	0.1	0
NA	0.1	0
0.0257511	0.1	0
NA	0.1	0
0.0319829	0.1	0
0.03125	0.1	0
0.158134	0.1	0
0.119835	0.1	0
0.0897833	0.1	0
0.0647887	0.1	0
0.0914943	0.1	0
0.093831	0.1	0
0.0352449	0.1	0
0.128655	0.1	0
0.0765957	0.1	0
0.123212	0.1	0
NA	0.1	0
0.194275	0.1	0
0.0450825	0.1	0
0.105201	0.1	0
0.0317003	0.1	0
0.0690691	0.1	0
0.0737463	0.1	0
0.021148	0.1	0
0.0148368	0.1	0
0.0756532	0.1	0
0.0927152	0.1	0
0.0463576	0.1	0
0.0497238	0.1	0
NA	0.1	0
0.0764526	0.1	0
NA	0.1	0
0.0649351	0.1	0
0.0649351	0.1	0
0.11413	0.1	0
0.0509804	0.1	0
NA	0.1	0
0.13587	0.1	0
NA	0.1	0
0.0676533	0.1	0
0.0529801	0.1	0
NA	0.1	0
NA	0.1	0
NA	0.1	0
0.207407	0.1	0
0.157233	0.1	0
0.0299401	0.1	0
0.0599896	0.1	0
NA	0.1	0
0.151639	0.1	0
0.095624	0.1	0
NA	0.1	0
0.0506329	0.1	0
NA	0.1	0
NA	0.1	0
0.026087	0.1	0
0.0619469	0.1	0
0.035503	0.1	0
0.035503	0.1	0
NA	0.1	0
0.0466926	0.1	0
0.0773994	0.1	0
NA	0.1	0
0.0705128	0.1	0
0.0439698	0.1	0
0.104294	0.1	0
NA	0.1	0
NA	0.1	0
NA	0.1	0
NA	0.1	0
NA	0.1	0
0.0928144	0.1	0
NA	0.1	0
0.06639	0.1	0
0.110891	0.1	0
0.110891	0.1	0
0.110891	0.1	0
0.03861	0.1	0
NA	0.1	0
0.14	0.1	0
NA	0.1	0
0.170418	0.1	0
0.130705	0.1	0
0.0175439	0.1	0
0.180247	0.1	0
0.0305344	0.1	0
0.207813	0.1	0
0.207813	0.1	0
0.022508	0.1	0
0.199362	0.1	0
0.0448718	0.1	0
0.076087	0.1	0
0.039604	0.1	0
0.039604	0.1	0
0.039604	0.1	0
0.039604	0.1	0
0.039604	0.1	0
0.039604	0.1	0
NA	0.1	0
0.0295858	0.1	0
NA	0.1	0
0.0663391	0.1	0
0.0957614	0.1	0
0.0368317	0.1	0
NA	0.1	0
0.076087	0.1	0
0.0621762	0.1	0
0.0434783	0.1	0
0.00288184	0.1	0
NA	0.1	0
0.096424	0.1	0
NA	0.1	0
0.128378	0.1	0
0.0847815	0.1	0
0.0887405	0.1	0
0.0827286	0.1	0
0.120805	0.1	0
NA	0.1	0
0.023569	0.1	0
0.0284464	0.1	0
NA	0.1	0
0.0422535	0.1	0
NA	0.1	0
NA	0.1	0
0.06621	0.1	0
0.0116279	0.1	0
0.08993	0.1	0
0.0153846	0.1	0
0.021148	0.1	0
0.0204918	0.1	0
0.0585859	0.1	0
0.00298507	0.1	0
0.00298507	0.1	0
0.0546624	0.1	0
0.0559259	0.1	0
0.1105	0.1	0
0.0382196	0.1	0
0.105528	0.1	0
0.212996	0.1	0
NA	0.1	0
0.0232108	0.1	0
0.0847302	0.1	0
0.0342205	0.1	0
0.21203	0.1	0
NA	0.1	0
0.0318471	0.1	0
0.0940767	0.1	0
0.0478873	0.1	0
0.021148	0.1	0
NA	0.1	0
0.0582011	0.1	0
0.102767	0.1	0
0.0639535	0.1	0
0.114754	0.1	0
0.14313	0.1	0
NA	0.1	0
NA	0.1	0
0.0494636	0.1	0
NA	0.1	0
0.0685714	0.1	0
0.0694949	0.1	0
NA	0.1	0
NA	0.1	0
0.168824	0.1	0
0.0422018	0.1	0
0.0330097	0.1	0
0.0238095	0.1	0
NA	0.1	0
0.117584	0.1	0
0.0151229	0.1	0
0.0249042	0.1	0
0.0372493	0.1	0
0.0587147	0.1	0
0.0647059	0.1	0
NA	0.1	0
0.0431373	0.1	0
0.0426357	0.1	0
0.019943	0.1	0
0.108597	0.1	0
0.0854978	0.1	0
NA	0.1	0
0.141066	0.1	0
0.0568182	0.1	0
0.0533499	0.1	0
0.00864553	0.1	0
NA	0.1	0
NA	0.1	0
0.0453172	0.1	0
0.0176471	0.1	0
0.0589474	0.1	0
0.025641	0.1	0
NA	0.1	0
0.045045	0.1	0
0.0890411	0.1	0
0.0194405	0.1	0
NA	0.1	0
0.132743	0.1	0
0.271084	0.1	0
0.00294985	0.1	0
NA	0.1	0
0.114471	0.1	0
NA	0.1	0
0.0304878	0.1	0
0.0455927	0.1	0
NA	0.1	0
0.0882076	0.1	0
0.0912744	0.1	0
0.0769231	0.1	0
NA	0.1	0
0.0253968	0.1	0
0.0590652	0.1	0
0.0590652	0.1	0
0.0235294	0.1	0
0.0186335	0.1	0
0.0669371	0.1	0
0.0876586	0.1	0
0.109234	0.1	0
0.160588	0.1	0
NA	0.1	0
0.110448	0.1	0
NA	0.1	0
0.114983	0.1	0
0.115456	0.1	0
0.016129	0.1	0
0.222615	0.1	0
0.0909091	0.1	0
0.0635593	0.1	0
0.0635593	0.1	0
NA	0.1	0
NA	0.1	0
0.050571	0.1	0
0.0631808	0.1	0
0.0725	0.1	0
0.0666667	0.1	0
0.0472813	0.1	0
0.125	0.1	0
NA	0.1	0
0.0588235	0.1	0
NA	0.1	0
0.0741573	0.1	0
NA	0.1	0
0.0626866	0.1	0
NA	0.1	0
NA	0.1	0
0.0751029	0.1	0
NA	0.1	0
0.0765027	0.1	0
0.0545113	0.1	0
0.0472222	0.1	0
0.0613532	0.1	0
0.00917431	0.1	0
0.0382294	0.1	0
0.118447	0.1	0
NA	0.1	0
0.13189	0.1	0
NA	0.1	0
NA	0.1	0
0.061674	0.1	0
0.0355619	0.1	0
0.170418	0.1	0
0.050173	0.1	0
0.0348837	0.1	0
0.0348837	0.1	0
0.0496	0.1	0
0.05	0.1	0
0.0192308	0.1	0
0.117043	0.1	0
0.0404624	0.1	0
NA	0.1	0
0.109344	0.1	0
NA	0.1	0
0.0826506	0.1	0
NA	0.1	0
0.129129	0.1	0
0.00646109	0.1	0
NA	0.1	0
0.0799397	0.1	0
0.062069	0.1	0
0.0500634	0.1	0
0.0307467	0.1	0
NA	0.1	0
0.025641	0.1	0
0.025641	0.1	0
0.0518519	0.1	0
NA	0.1	0
NA	0.1	0
NA	0.1	0
0.00874636	0.1	0
NA	0.1	0
0.0498084	0.1	0
NA	0.1	0
0.0670391	0.1	0
0.0670391	0.1	0
NA	0.1	0
0.0442656	0.1	0
NA	0.1	0
0.170306	0.1	0
0.0233918	0.1	0
0.045977	0.1	0
0.1	0.1	0
0.164561	0.1	0
0.180894	0.1	0
NA	0.1	0
0.270833	0.1	0
0.0764767	0.1	0
0.105618	0.1	0
NA	0.1	0
0.0638723	0.1	0
0.217993	0.1	0
0.0705467	0.1	0
NA	0.1	0
0.0636247	0.1	0
0.0145773	0.1	0
NA	0.1	0
0.147651	0.1	0
NA	0.1	0
0.0375505	0.1	0
0.0749507	0.1	0
0.0692042	0.1	0
NA	0.1	0
0.0549451	0.1	0
0.0549451	0.1	0
NA	0.1	0
0.0318091	0.1	0
0.0791367	0.1	0
0.111878	0.1	0
NA	0.1	0
0.00890208	0.1	0
0.0588235	0.1	0
0.0964558	0.1	0
NA	0.1	0
0.122796	0.1	0
0.0684147	0.1	0
NA	0.1	0
NA	0.1	0
NA	0.1	0
NA	0.1	0
0.078534	0.1	0
0.0253906	0.1	0
0.122257	0.1	0
0.0506266	0.1	0
NA	0.1	0
NA	0.1	0
0.0391677	0.1	0
0.047817	0.1	0
0.16496	0.1	0
0.112727	0.1	0
NA	0.1	0
0.0810651	0.1	0
0.12322	0.1	0
0.12322	0.1	0
0.0894942	0.1	0
0.0288462	0.1	0
NA	0.1	0
0.141176	0.1	0
0.0967403	0.1	0
0.0665236	0.1	0
0.0326409	0.1	0
0.111111	0.1	0
0.101864	0.1	0
0.0766488	0.1	0
0.0123457	0.1	0
0.0654206	0.1	0
0.0278638	0.1	0
NA	0.1	0
NA	0.1	0
0.0326409	0.1	0
0.0792683	0.1	0
NA	0.1	0
0.111702	0.1	0
0.106122	0.1	0
0.0794521	0.1	0
NA	0.1	0
NA	0.1	0
NA	0.1	0
NA	0.1	0
0.0536913	0.1	0
NA	0.1	0
0.0385321	0.1	0
0.0559441	0.1	0
0.11609	0.1	0
0.0714286	0.1	0
NA	0.1	0
NA	0.1	0
0.0405594	0.1	0
0.126099	0.4	0
0.0447383	0.4	0
0.0966245	0.4	0
0.122099	0.4	0
0.0745463	0.4	0
0.0573907	0.4	0
0.0935857	0.4	0
0.0560809	0.4	0
0.114737	0.4	0
NA	0.4	0
0.120441	0.4	0
0.129512	0.4	0
0.0811408	0.4	0
0.0783193	0.4	0
0.0688194	0.4	0
0.0663864	0.4	0
0.114198	0.4	0
0.0802785	0.4	0
0.121668	0.4	0
0.121668	0.4	0
0.0847458	0.4	0
0.107851	0.4	0
0.0628904	0.4	0
0.0733096	0.4	0
0.0255155	0.4	0
0.113124	0.4	0
0.0421799	0.4	0
0.0408008	0.4	0
0.0463037	0.4	0
0.0659425	0.4	0
0.0810293	0.4	0
0.0713024	0.4	0
0.119418	0.4	0
0.103267	0.4	0
0.08443	0.4	0
0.0700298	0.4	0
0.0761782	0.4	0
0.104252	0.4	0
0.0546784	0.4	0
0.0797746	0.4	0
0.122959	0.4	0
0.105392	0.4	0
0.0994832	0.4	0
0.0942217	0.4	0
0.116074	0.4	0
0.0726773	0.4	0
0.0536364	0.4	0
0.087527	0.4	0
0.111111	0.4	0
0.0565719	0.4	0
0.0619401	0.4	0
0.0623071	0.4	0
0.0518908	0.4	0
0.0935961	0.4	0
0.0758393	0.4	0
0.0926552	0.4	0
0.0552922	0.4	0
0.0680473	0.4	0
0.0646552	0.4	0
0.0861671	0.4	0
0.0340048	0.4	0
0.110979	0.4	0
0.104404	0.4	0
0.0651831	0.4	0
0.0845794	0.4	0
0.0600257	0.4	0
0.233871	0.4	0
0.100793	0.4	0
0.0846009	0.4	0
0.100144	0.4	0
0.0675585	0.4	0
0.0871948	0.4	0
0.0902642	0.4	0
0.0854272	0.4	0
0.10334	0.4	0
0.0887139	0.4	0
0.05484	0.4	0
0.0780994	0.4	0
0.062403	0.4	0
0.0453172	0.4	0
0.238366	0.4	0
0.0871182	0.4	0
0.0521542	0.4	0
0.130945	0.4	0
0.155627	0.4	0
0.0954198	0.4	0
0.0628899	0.4	0
0.0553658	0.4	0
0.082544	0.4	0
0.105237	0.4	0
0.0752867	0.4	0
0.118278	0.4	0
0.0578969	0.4	0
0.0817832	0.4	0
0.0701094	0.4	0
0.0507995	0.4	0
0.0539491	0.4	0
0.0677771	0.4	0
0.0809711	0.4	0
0.0694845	0.4	0
0.166205	0.4	0
0.109524	0.4	0
0.109524	0.4	0
0.171291	0.4	0
0.0835796	0.4	0
0.126232	0.4	0
0.125302	0.4	0
0.0966251	0.4	0
0.0703259	0.4	0
0.0708502	0.4	0
0.0440985	0.4	0
0.0910991	0.4	0
0.0699444	0.4	0
0.0648288	0.4	0
0.0641141	0.4	0
0.0678112	0.4	0
0.0661744	0.4	0
0.0544218	0.4	0
0.0593401	0.4	0
0.085351	0.4	0
0.085351	0.4	0
0.0721865	0.4	0
0.0524254	0.4	0
0.0639827	0.4	0
0.134459	0.4	0
0.096057	0.4	0
0.129896	0.4	0
0.0701708	0.4	0
0.0755438	0.4	0
0.109127	0.4	0
0.109127	0.4	0
0.090248	0.4	0
0.107084	0.4	0
0.0481466	0.4	0
0.0473186	0.4	0
0.0432451	0.4	0
0.10177	0.4	0
0.0614203	0.4	0
0.113486	0.4	0
0.0820524	0.4	0
0.0690175	0.4	0
0.135705	0.4	0
0.0522592	0.4	0
0.107789	0.4	0
0.0785536	0.4	0
0.0526805	0.4	0
0.0570108	0.4	0
0.0711217	0.4	0
0.0550318	0.4	0
0.0589323	0.4	0
0.0776857	0.4	0
0.0738573	0.4	0
0.0756378	0.4	0
0.054321	0.4	0
0.154193	0.4	0
0.174399	0.4	0
0.0901475	0.4	0
0.0688808	0.4	0
0.0631127	0.4	0
0.0526849	0.4	0
0.161227	0.4	0
0.131597	0.4	0
0.0994811	0.4	0
0.0400386	0.4	0
0.0498965	0.4	0
0.0549417	0.4	0
0.0573549	0.4	0
0.0521162	0.4	0
0.0610896	0.4	0
0.0912603	0.4	0
0.0912603	0.4	0
0.0912603	0.4	0
0.0577769	0.4	0
0.0962264	0.4	0
0.0574178	0.4	0
0.133264	0.4	0
0.0872947	0.4	0
0.0376914	0.4	0
0.0376914	0.4	0
0.0786338	0.4	0
0.0563499	0.4	0
0.0740538	0.4	0
0.0674197	0.4	0
0.0673837	0.4	0
0.111848	0.4	0
0.111848	0.4	0
0.134987	0.4	0
0.145166	0.4	0
0.0874339	0.4	0
0.0915011	0.4	0
0.0967463	0.4	0
0.0967463	0.4	0
0.0967463	0.4	0
0.0967463	0.4	0
0.0967463	0.4	0
0.0967463	0.4	0
0.112486	0.4	0
0.080813	0.4	0
0.053226	0.4	0
0.0508482	0.4	0
0.0775986	0.4	0
0.0759209	0.4	0
0.0701796	0.4	0
0.0571987	0.4	0
0.0609292	0.4	0
0.0680029	0.4	0
0.0899435	0.4	0
0.0790945	0.4	0
0.0493105	0.4	0
0.0729316	0.4	0
0.135939	0.4	0
0.119538	0.4	0
0.0447761	0.4	0
0.230345	0.4	0
0.0822431	0.4	0
0.0813309	0.4	0
0.0765164	0.4	0
0.0452838	0.4	0
0.0985249	0.4	0
0.0957792	0.4	0
0.081036	0.4	0
0.0664192	0.4	0
0.0822086	0.4	0
0.0730798	0.4	0
0.0985108	0.4	0
0.0886767	0.4	0
0.0673941	0.4	0
0.0461358	0.4	0
0.147366	0.4	0
0.0431073	0.4	0
0.0409253	0.4	0
0.0545492	0.4	0
0.0377423	0.4	0
0.0442992	0.4	0
0.0442018	0.4	0
0.0298137	0.4	0
0.0330237	0.4	0
0.0711322	0.4	0
0.07628	0.4	0
0.0583768	0.4	0
0.129455	0.4	0
0.0610653	0.4	0
0.0807042	0.4	0
0.0647706	0.4	0
0.167192	0.4	0
0.0421822	0.4	0
0.0763889	0.4	0
0.0717822	0.4	0
0.166382	0.4	0
0.0418424	0.4	0
0.0570998	0.4	0
0.0818676	0.4	0
0.108249	0.4	0
0.131216	0.4	0
0.123683	0.4	0
0.110247	0.4	0
0.0484057	0.4	0
0.129839	0.4	0
0.0932913	0.4	0
0.130161	0.4	0
0.0373726	0.4	0
0.0367271	0.4	0
0.0509315	0.4	0
0.0999227	0.4	0
0.0938844	0.4	0
0.0461538	0.4	0
0.0781355	0.4	0
0.077475	0.4	0
0.13842	0.4	0
0.109926	0.4	0
0.0745364	0.4	0
0.052709	0.4	0
0.0704059	0.4	0
0.0452026	0.4	0
0.0718618	0.4	0
0.0348502	0.4	0
0.0496113	0.4	0
0.0560591	0.4	0
0.0716225	0.4	0
0.0388666	0.4	0
0.0466914	0.4	0
0.0718232	0.4	0
0.0717513	0.4	0
0.112287	0.4	0
0.0828796	0.4	0
0.0858922	0.4	0
0.0745466	0.4	0
0.0702135	0.4	0
0.0503695	0.4	0
0.0838452	0.4	0
0.0632752	0.4	0
0.0691741	0.4	0
0.102323	0.4	0
0.042007	0.4	0
0.0715152	0.4	0
0.052434	0.4	0
0.0831514	0.4	0
0.146278	0.4	0
0.0513187	0.4	0
0.100111	0.4	0
0.0568493	0.4	0
0.112835	0.4	0
0.0629322	0.4	0
0.101961	0.4	0
0.161481	0.4	0
0.0907924	0.4	0
0.113461	0.4	0
0.0849885	0.4	0
0.0350181	0.4	0
0.04199	0.4	0
0.0577371	0.4	0
0.0862866	0.4	0
0.0818966	0.4	0
0.0501139	0.4	0
0.0667702	0.4	0
0.0492631	0.4	0
0.0602273	0.4	0
0.0602273	0.4	0
0.0564642	0.4	0
0.0361185	0.4	0
0.126864	0.4	0
0.13048	0.4	0
0.102567	0.4	0
0.0976444	0.4	0
0.0646171	0.4	0
0.0713444	0.4	0
0.041857	0.4	0
0.117584	0.4	0
0.0816846	0.4	0
0.041686	0.4	0
0.118773	0.4	0
0.0972222	0.4	0
0.0648474	0.4	0
0.0672584	0.4	0
0.0616959	0.4	0
0.0643737	0.4	0
0.106568	0.4	0
0.0526917	0.4	0
0.0923264	0.4	0
0.0942993	0.4	0
0.0304878	0.4	0
0.0932715	0.4	0
0.0828386	0.4	0
0.0826099	0.4	0
0.0948167	0.4	0
0.0665403	0.4	0
0.0714927	0.4	0
0.0635046	0.4	0
0.0920531	0.4	0
0.221325	0.4	0
0.10142	0.4	0
0.0989324	0.4	0
0.106922	0.4	0
0.106922	0.4	0
0.0797179	0.4	0
0.0278552	0.4	0
0.0869565	0.4	0
0.0546891	0.4	0
0.105502	0.4	0
0.101815	0.4	0
0.0398559	0.4	0
0.051073	0.4	0
0.0852038	0.4	0
0.052791	0.4	0
0.0591351	0.4	0
0.0686396	0.4	0
0.0686396	0.4	0
0.12769	0.4	0
0.09646	0.4	0
0.0363334	0.4	0
0.0929615	0.4	0
0.106438	0.4	0
0.121641	0.4	0
0.115699	0.4	0
0.0381887	0.4	0
0.0746193	0.4	0
0.0673597	0.4	0
0.0694032	0.4	0
0.078938	0.4	0
0.0585762	0.4	0
0.0924855	0.4	0
0.0554865	0.4	0
NA	0.4	0
0.0626892	0.4	0
0.046832	0.4	0
0.0513032	0.4	0
0.0411765	0.4	0
0.0677419	0.4	0
0.0733154	0.4	0
0.0687871	0.4	0
0.0618708	0.4	0
0.16946	0.4	0
0.0763951	0.4	0
0.0498159	0.4	0
0.0683491	0.4	0
0.0561457	0.4	0
0.0561457	0.4	0
0.0636024	0.4	0
0.0490764	0.4	0
0.102041	0.4	0
0.189427	0.4	0
0.0461347	0.4	0
0.0795663	0.4	0
0.0662792	0.4	0
0.0683173	0.4	0
0.0929173	0.4	0
0.0791438	0.4	0
0.0647528	0.4	0
0.137674	0.4	0
0.0377246	0.4	0
0.0375447	0.4	0
0.0823709	0.4	0
0.0512048	0.4	0
0.08061	0.4	0
0.2	0.4	0
0.0809387	0.4	0
0.07655	0.4	0
0.0997303	0.4	0
0.108225	0.4	0
0.0962396	0.4	0
0.132308	0.4	0
0.132308	0.4	0
0.0650762	0.4	0
0.0734641	0.4	0
0.0731373	0.4	0
0.0769231	0.4	0
0.0620288	0.4	0
0.0804699	0.4	0
0.136321	0.4	0
0.054718	0.4	0
0.0655947	0.4	0
0.0896274	0.4	0
0.0635576	0.4	0
0.0577867	0.4	0
0.0834084	0.4	0
0.0637002	0.4	0
0.0633645	0.4	0
0.0475578	0.4	0
0.0782028	0.4	0
0.0782028	0.4	0
0.0571522	0.4	0
0.0549233	0.4	0
0.083908	0.4	0
0.0952865	0.4	0
0.0539237	0.4	0
0.0898748	0.4	0
0.0543769	0.4	0
0.0770085	0.4	0
0.0874248	0.4	0
0.0899554	0.4	0
0.0856387	0.4	0
0.0683005	0.4	0
0.106289	0.4	0
0.106289	0.4	0
0.106289	0.4	0
0.106289	0.4	0
0.128	0.4	0
0.0677062	0.4	0
0.0614781	0.4	0
0.0663755	0.4	0
0.0527604	0.4	0
0.122699	0.4	0
0.102639	0.4	0
0.0925747	0.4	0
0.0885304	0.4	0
0.0948738	0.4	0
0.0560942	0.4	0
0.120269	0.4	0
0.10139	0.4	0
0.136409	0.4	0
0.0616735	0.4	0
0.108503	0.4	0
0.114338	0.4	0
0.09867	0.4	0
0.10503	0.4	0
0.0608953	0.4	0
0.102268	0.4	0
0.12688	0.4	0
0.041439	0.4	0
0.0238871	0.4	0
0.0561376	0.4	0
0.0839978	0.4	0
0.051159	0.4	0
0.091199	0.4	0
0.0601185	0.4	0
0.0876197	0.4	0
0.0741602	0.4	0
0.0790274	0.4	0
0.0645298	0.4	0
0.054787	0.4	0
0.0562979	0.4	0
0.112167	0.4	0
0.0528364	0.4	0
0.0783598	0.4	0
0.0827286	0.4	0
0.0827286	0.4	0
0.0705128	0.4	0
0.0705128	0.4	0
0.0828953	0.4	0
0.0634921	0.4	0
0.0599938	0.4	0
0.0519111	0.4	0
0.0930116	0.4	0
0.0687307	0.4	0
0.0150892	0.4	0
0.0442814	0.4	0
0.0622815	0.4	0
0.104224	0.8	0
0.0682466	0.8	0
0.0877537	0.8	0
0.100301	0.8	0
0.0624339	0.8	0
0.0531807	0.8	0
0.0623175	0.8	0
0.0747743	0.8	0
0.0827621	0.8	0
0.119352	0.8	0
0.0888174	0.8	0
0.10848	0.8	0
0.0723072	0.8	0
0.082586	0.8	0
0.0742919	0.8	0
0.0652199	0.8	0
0.102305	0.8	0
0.0775725	0.8	0
0.0912165	0.8	0
0.0912165	0.8	0
0.0763262	0.8	0
0.0782297	0.8	0
0.050922	0.8	0
0.111097	0.8	0
0.0314241	0.8	0
0.094496	0.8	0
0.0742284	0.8	0
0.0473664	0.8	0
0.0762696	0.8	0
0.0521229	0.8	0
0.081638	0.8	0
0.0826703	0.8	0
0.133978	0.8	0
0.0828118	0.8	0
0.119202	0.8	0
0.0735579	0.8	0
0.0962472	0.8	0
0.0811264	0.8	0
0.0602694	0.8	0
0.0733787	0.8	0
0.083456	0.8	0
0.0810922	0.8	0
0.0745308	0.8	0
0.0714641	0.8	0
0.110801	0.8	0
0.0755485	0.8	0
0.0718811	0.8	0
0.0795792	0.8	0
0.0918367	0.8	0
0.0577154	0.8	0
0.0651571	0.8	0
0.0965666	0.8	0
0.0712632	0.8	0
0.0798171	0.8	0
0.0891874	0.8	0
0.0842114	0.8	0
0.0631107	0.8	0
0.0693504	0.8	0
0.0718984	0.8	0
0.0816345	0.8	0
0.0650123	0.8	0
0.0907505	0.8	0
0.0927543	0.8	0
0.0760286	0.8	0
0.0677664	0.8	0
0.0997712	0.8	0
0.111281	0.8	0
0.107444	0.8	0
0.0870342	0.8	0
0.137319	0.8	0
0.104949	0.8	0
0.0654846	0.8	0
0.105236	0.8	0
0.0691188	0.8	0
0.0789261	0.8	0
0.119165	0.8	0
0.0716746	0.8	0
0.0955252	0.8	0
0.0641709	0.8	0
0.0796178	0.8	0
0.165363	0.8	0
0.0778311	0.8	0
0.0798722	0.8	0
0.114573	0.8	0
0.101827	0.8	0
0.112585	0.8	0
0.069348	0.8	0
0.0747717	0.8	0
0.0637357	0.8	0
0.0835442	0.8	0
0.0742412	0.8	0
0.113105	0.8	0
0.0518943	0.8	0
0.074039	0.8	0
0.0482448	0.8	0
0.0438913	0.8	0
0.0430079	0.8	0
0.0516769	0.8	0
0.0657823	0.8	0
0.0736695	0.8	0
0.13582	0.8	0
0.0914052	0.8	0
0.0914052	0.8	0
0.153587	0.8	0
0.0696036	0.8	0
0.11337	0.8	0
0.117299	0.8	0
0.0942734	0.8	0
0.0546242	0.8	0
0.0773031	0.8	0
0.0399125	0.8	0
0.0877712	0.8	0
0.0669093	0.8	0
0.0694469	0.8	0
0.0568754	0.8	0
0.0750799	0.8	0
0.0888725	0.8	0
0.0545325	0.8	0
0.0575758	0.8	0
0.0913128	0.8	0
0.0854694	0.8	0
0.0811258	0.8	0
0.0582852	0.8	0
0.0605586	0.8	0
0.0787531	0.8	0
0.0620245	0.8	0
0.116641	0.8	0
0.0881462	0.8	0
0.0809937	0.8	0
0.152242	0.8	0
0.152242	0.8	0
0.0770963	0.8	0
0.0969793	0.8	0
0.0621196	0.8	0
0.0610012	0.8	0
0.0560919	0.8	0
0.0810069	0.8	0
0.0649141	0.8	0
0.110213	0.8	0
0.0844357	0.8	0
0.0644677	0.8	0
0.12401	0.8	0
0.115569	0.8	0
0.13038	0.8	0
0.0698152	0.8	0
0.0577754	0.8	0
0.0454849	0.8	0
0.0605385	0.8	0
0.0679884	0.8	0
0.0625515	0.8	0
0.0563458	0.8	0
0.0626143	0.8	0
0.0570358	0.8	0
0.0460882	0.8	0
0.107716	0.8	0
0.121216	0.8	0
0.0812268	0.8	0
0.0696062	0.8	0
0.0771169	0.8	0
0.0850973	0.8	0
0.132406	0.8	0
0.123471	0.8	0
0.0833567	0.8	0
0.0828461	0.8	0
0.0512578	0.8	0
0.0458623	0.8	0
0.0754915	0.8	0
0.0574885	0.8	0
0.0919004	0.8	0
0.0751678	0.8	0
0.0751678	0.8	0
0.0751678	0.8	0
0.0546922	0.8	0
0.0746556	0.8	0
0.0709617	0.8	0
0.108419	0.8	0
0.0746228	0.8	0
0.0744921	0.8	0
0.0744921	0.8	0
0.0724613	0.8	0
0.0575755	0.8	0
0.0783424	0.8	0
0.0799503	0.8	0
0.068148	0.8	0
0.118791	0.8	0
0.108437	0.8	0
0.121323	0.8	0
0.0968202	0.8	0
0.0721133	0.8	0
0.0783686	0.8	0
0.0816106	0.8	0
0.0816106	0.8	0
0.0816106	0.8	0
0.0816106	0.8	0
0.0816106	0.8	0
0.0816106	0.8	0
0.0870265	0.8	0
0.112157	0.8	0
0.0759147	0.8	0
0.0641026	0.8	0
0.0550163	0.8	0
0.0787918	0.8	0
0.0733088	0.8	0
0.0651238	0.8	0
0.0523769	0.8	0
0.0678229	0.8	0
0.0933619	0.8	0
0.0983227	0.8	0
0.0955223	0.8	0
0.058888	0.8	0
0.0761266	0.8	0
0.106553	0.8	0
0.0895422	0.8	0
0.0820669	0.8	0
0.330073	0.8	0
0.157326	0.8	0
0.0741013	0.8	0
0.0541511	0.8	0
0.0902871	0.8	0
0.0514174	0.8	0
0.10279	0.8	0
0.108297	0.8	0
0.0934427	0.8	0
0.0681641	0.8	0
0.0801304	0.8	0
0.0938648	0.8	0
0.0731508	0.8	0
0.0774925	0.8	0
0.0629876	0.8	0
0.0474264	0.8	0
0.0990813	0.8	0
0.073602	0.8	0
0.0498442	0.8	0
0.0585326	0.8	0
0.0440512	0.8	0
0.0789801	0.8	0
0.0468133	0.8	0
0.0667454	0.8	0
0.0577161	0.8	0
0.0901642	0.8	0
0.0754544	0.8	0
0.0784948	0.8	0
0.110139	0.8	0
0.0665499	0.8	0
0.0788703	0.8	0
0.0773307	0.8	0
0.0910911	0.8	0
0.0503755	0.8	0
0.0730428	0.8	0
0.11408	0.8	0
0.143865	0.8	0
0.0530065	0.8	0
0.0721752	0.8	0
0.10488	0.8	0
0.100362	0.8	0
0.111191	0.8	0
0.0849221	0.8	0
0.0952549	0.8	0
0.0451481	0.8	0
0.0973162	0.8	0
0.091346	0.8	0
0.124063	0.8	0
0.0402934	0.8	0
0.0434783	0.8	0
0.0594388	0.8	0
0.0825006	0.8	0
0.0793371	0.8	0
0.0574478	0.8	0
0.0752711	0.8	0
0.070823	0.8	0
0.107093	0.8	0
0.0859371	0.8	0
0.0758696	0.8	0
0.0531269	0.8	0
0.0746116	0.8	0
0.0695314	0.8	0
0.0785954	0.8	0
0.0522133	0.8	0
0.0652415	0.8	0
0.0787896	0.8	0
0.0629097	0.8	0
0.0478136	0.8	0
0.0722587	0.8	0
0.0861025	0.8	0
0.0680375	0.8	0
0.0883089	0.8	0
0.0650733	0.8	0
0.0755642	0.8	0
0.0735137	0.8	0
0.0689394	0.8	0
0.0528699	0.8	0
0.0879886	0.8	0
0.0748771	0.8	0
0.0663354	0.8	0
0.105576	0.8	0
0.0831953	0.8	0
0.0643097	0.8	0
0.0934023	0.8	0
0.0769647	0.8	0
0.10967	0.8	0
0.0619324	0.8	0
0.139849	0.8	0
0.0733721	0.8	0
0.100768	0.8	0
0.071419	0.8	0
0.0817212	0.8	0
0.135107	0.8	0
0.0836663	0.8	0
0.134107	0.8	0
0.0728291	0.8	0
0.0805432	0.8	0
0.0924631	0.8	0
0.0648358	0.8	0
0.07183	0.8	0
0.0698871	0.8	0
0.0577623	0.8	0
0.0664386	0.8	0
0.0494148	0.8	0
0.0613554	0.8	0
0.0613554	0.8	0
0.0591976	0.8	0
0.078903	0.8	0
0.0964518	0.8	0
0.105088	0.8	0
0.0905225	0.8	0
0.0974201	0.8	0
0.0484083	0.8	0
0.0701152	0.8	0
0.0514648	0.8	0
0.113234	0.8	0
0.0900366	0.8	0
0.0494531	0.8	0
0.111213	0.8	0
0.0861176	0.8	0
0.059078	0.8	0
0.0605623	0.8	0
0.0734941	0.8	0
0.069351	0.8	0
0.0860606	0.8	0
0.0787877	0.8	0
0.0849021	0.8	0
0.0837464	0.8	0
0.0605769	0.8	0
0.0796718	0.8	0
0.0786137	0.8	0
0.072341	0.8	0
0.06074	0.8	0
0.0752745	0.8	0
0.0794987	0.8	0
0.0837993	0.8	0
0.0745282	0.8	0
0.102411	0.8	0
0.101336	0.8	0
0.0856846	0.8	0
0.0882358	0.8	0
0.0882358	0.8	0
0.0728521	0.8	0
0.05526	0.8	0
0.0882023	0.8	0
0.0603338	0.8	0
0.0892381	0.8	0
0.0854648	0.8	0
0.0455066	0.8	0
0.0572204	0.8	0
0.0872277	0.8	0
0.0974098	0.8	0
0.0639088	0.8	0
0.0726788	0.8	0
0.0726788	0.8	0
0.0733285	0.8	0
0.0899872	0.8	0
0.0678011	0.8	0
0.0681934	0.8	0
0.10362	0.8	0
0.12726	0.8	0
0.118601	0.8	0
0.0547263	0.8	0
0.0858454	0.8	0
0.0531934	0.8	0
0.0651666	0.8	0
0.0688201	0.8	0
0.0959402	0.8	0
0.0802532	0.8	0
0.0575411	0.8	0
0.113709	0.8	0
0.0602779	0.8	0
0.046832	0.8	0
0.0520538	0.8	0
0.0893078	0.8	0
0.0637935	0.8	0
0.0730909	0.8	0
0.0719224	0.8	0
0.0582182	0.8	0
0.113066	0.8	0
0.0772247	0.8	0
0.0567178	0.8	0
0.0936338	0.8	0
0.0778425	0.8	0
0.0778425	0.8	0
0.0689658	0.8	0
0.104463	0.8	0
0.0793946	0.8	0
0.13981	0.8	0
0.0702401	0.8	0
0.0605093	0.8	0
0.0589411	0.8	0
0.0618611	0.8	0
0.071985	0.8	0
0.0806506	0.8	0
0.0772632	0.8	0
0.130805	0.8	0
0.054249	0.8	0
0.0617337	0.8	0
0.0771168	0.8	0
0.0602292	0.8	0
0.0490623	0.8	0
0.12909	0.8	0
0.0706053	0.8	0
0.0719251	0.8	0
0.0950021	0.8	0
0.0872784	0.8	0
0.0844283	0.8	0
0.114869	0.8	0
0.101328	0.8	0
0.0692662	0.8	0
0.0647366	0.8	0
0.0704235	0.8	0
0.0779099	0.8	0
0.0757058	0.8	0
0.0834419	0.8	0
0.112769	0.8	0
0.0507531	0.8	0
0.0827722	0.8	0
0.0794786	0.8	0
0.0794676	0.8	0
0.0859296	0.8	0
0.079752	0.8	0
0.0544824	0.8	0
0.054122	0.8	0
0.0643668	0.8	0
0.073741	0.8	0
0.073741	0.8	0
0.0921237	0.8	0
0.0593662	0.8	0
0.0954173	0.8	0
0.081816	0.8	0
0.0543569	0.8	0
0.0863671	0.8	0
0.0543389	0.8	0
0.0762387	0.8	0
0.0811736	0.8	0
0.0803601	0.8	0
0.0736011	0.8	0
0.0626933	0.8	0
0.0933474	0.8	0
0.0933474	0.8	0
0.0933474	0.8	0
0.0933474	0.8	0
0.0888889	0.8	0
0.0779666	0.8	0
0.0852305	0.8	0
0.0579983	0.8	0
0.0685983	0.8	0
0.0756136	0.8	0
0.0702008	0.8	0
0.0668793	0.8	0
0.0787669	0.8	0
0.114886	0.8	0
0.0710496	0.8	0
0.0853395	0.8	0
0.0763266	0.8	0
0.0576545	0.8	0
0.0959245	0.8	0
0.0979	0.8	0
0.0992484	0.8	0
0.0766487	0.8	0
0.0864926	0.8	0
0.0573707	0.8	0
0.0819948	0.8	0
0.0971779	0.8	0
0.073162	0.8	0
0.068273	0.8	0
0.0701418	0.8	0
0.12358	0.8	0
0.0760475	0.8	0
0.0782449	0.8	0
0.0558333	0.8	0
0.0724389	0.8	0
0.0812886	0.8	0
0.0730326	0.8	0
0.0893694	0.8	0
0.0575577	0.8	0
0.0514675	0.8	0
0.0885125	0.8	0
0.0460634	0.8	0
0.0733224	0.8	0
0.114295	0.8	0
0.114295	0.8	0
0.105858	0.8	0
0.105858	0.8	0
0.081893	0.8	0
0.0684897	0.8	0
0.0748629	0.8	0
0.0665959	0.8	0
0.0786932	0.8	0
0.0581206	0.8	0
0.0548007	0.8	0
0.0777774	0.8	0
0.0701144	0.8	0
0.0986852	1.2	0
0.0665572	1.2	0
0.0804394	1.2	0
0.0913834	1.2	0
0.0751935	1.2	0
0.051249	1.2	0
0.0553053	1.2	0
0.0738866	1.2	0
0.0867592	1.2	0
0.100295	1.2	0
0.0938931	1.2	0
0.0980849	1.2	0
0.0749957	1.2	0
0.0863366	1.2	0
0.0758463	1.2	0
0.073866	1.2	0
0.102975	1.2	0
0.0736626	1.2	0
0.0866375	1.2	0
0.0866375	1.2	0
0.0678916	1.2	0
0.0899652	1.2	0
0.047394	1.2	0
0.118496	1.2	0
0.0397622	1.2	0
0.0891469	1.2	0
0.0672357	1.2	0
0.0455087	1.2	0
0.0815141	1.2	0
0.0715246	1.2	0
0.0724874	1.2	0
0.086278	1.2	0
0.142331	1.2	0
0.0761272	1.2	0
0.113992	1.2	0
0.0960853	1.2	0
0.0944701	1.2	0
0.0962115	1.2	0
0.0516787	1.2	0
0.0699891	1.2	0
0.107496	1.2	0
0.071551	1.2	0
0.0743427	1.2	0
0.0726545	1.2	0
0.0974129	1.2	0
0.0773022	1.2	0
0.0659435	1.2	0
0.087472	1.2	0
0.0891644	1.2	0
0.0620468	1.2	0
0.0866412	1.2	0
0.0970154	1.2	0
0.0690694	1.2	0
0.0822146	1.2	0
0.0802352	1.2	0
0.103407	1.2	0
0.0604754	1.2	0
0.104995	1.2	0
0.0700165	1.2	0
0.076375	1.2	0
0.0697985	1.2	0
0.081503	1.2	0
0.0921963	1.2	0
0.0893321	1.2	0
0.0728774	1.2	0
0.0923386	1.2	0
0.0947128	1.2	0
0.0944905	1.2	0
0.072153	1.2	0
0.113488	1.2	0
0.0974412	1.2	0
0.0693326	1.2	0
0.0993765	1.2	0
0.0709656	1.2	0
0.0703334	1.2	0
0.109925	1.2	0
0.0717034	1.2	0
0.0864303	1.2	0
0.0647551	1.2	0
0.0475457	1.2	0
0.130954	1.2	0
0.0667845	1.2	0
0.0786162	1.2	0
0.10382	1.2	0
0.101558	1.2	0
0.0917933	1.2	0
0.0726319	1.2	0
0.0776752	1.2	0
0.0684961	1.2	0
0.0756299	1.2	0
0.0714346	1.2	0
0.109618	1.2	0
0.0562223	1.2	0
0.0909622	1.2	0
0.0611133	1.2	0
0.0463568	1.2	0
0.0538676	1.2	0
0.0730479	1.2	0
0.0738078	1.2	0
0.0757424	1.2	0
0.112213	1.2	0
0.0928895	1.2	0
0.0928895	1.2	0
0.154955	1.2	0
0.0649734	1.2	0
0.10298	1.2	0
0.117299	1.2	0
0.0968249	1.2	0
0.0482974	1.2	0
0.0716912	1.2	0
0.0427389	1.2	0
0.0998151	1.2	0
0.0595761	1.2	0
0.0590834	1.2	0
0.0763217	1.2	0
0.0849715	1.2	0
0.0889955	1.2	0
0.0688486	1.2	0
0.0599837	1.2	0
0.0902356	1.2	0
0.0868249	1.2	0
0.082823	1.2	0
0.0783334	1.2	0
0.0778597	1.2	0
0.0729852	1.2	0
0.064937	1.2	0
0.109685	1.2	0
0.093218	1.2	0
0.0890645	1.2	0
0.123612	1.2	0
0.123612	1.2	0
0.0756022	1.2	0
0.0902451	1.2	0
0.060378	1.2	0
0.0645114	1.2	0
0.0684058	1.2	0
0.105892	1.2	0
0.0497662	1.2	0
0.102312	1.2	0
0.0686877	1.2	0
0.0720476	1.2	0
0.106585	1.2	0
0.100351	1.2	0
0.111619	1.2	0
0.0844687	1.2	0
0.0578846	1.2	0
0.0395545	1.2	0
0.0622587	1.2	0
0.0585831	1.2	0
0.0579293	1.2	0
0.0689394	1.2	0
0.0582715	1.2	0
0.0629402	1.2	0
0.0760051	1.2	0
0.113327	1.2	0
0.102664	1.2	0
0.104465	1.2	0
0.0811078	1.2	0
0.0967201	1.2	0
0.0826862	1.2	0
0.124193	1.2	0
0.103968	1.2	0
0.0780528	1.2	0
0.0936728	1.2	0
0.0506415	1.2	0
0.0820996	1.2	0
0.0919378	1.2	0
0.0996345	1.2	0
0.0839794	1.2	0
0.070276	1.2	0
0.070276	1.2	0
0.070276	1.2	0
0.0565015	1.2	0
0.0661466	1.2	0
0.0813125	1.2	0
0.0938565	1.2	0
0.0789154	1.2	0
0.0765372	1.2	0
0.0765372	1.2	0
0.0762988	1.2	0
0.0532078	1.2	0
0.0760478	1.2	0
0.0805445	1.2	0
0.0788206	1.2	0
0.104203	1.2	0
0.0962563	1.2	0
0.101095	1.2	0
0.0975345	1.2	0
0.0730862	1.2	0
0.0778445	1.2	0
0.0728144	1.2	0
0.0728144	1.2	0
0.0728144	1.2	0
0.0728144	1.2	0
0.0728144	1.2	0
0.0728144	1.2	0
0.0705135	1.2	0
0.0967031	1.2	0
0.0842206	1.2	0
0.137588	1.2	0
0.0582073	1.2	0
0.0731202	1.2	0
0.0859198	1.2	0
0.0670399	1.2	0
0.0614362	1.2	0
0.0572754	1.2	0
0.0842901	1.2	0
0.0882996	1.2	0
0.0905322	1.2	0
0.0749989	1.2	0
0.0786783	1.2	0
0.115156	1.2	0
0.0758684	1.2	0
0.106718	1.2	0
0.168694	1.2	0
0.157326	1.2	0
0.0676474	1.2	0
0.0514394	1.2	0
0.0879347	1.2	0
0.0653096	1.2	0
0.0964701	1.2	0
0.111798	1.2	0
0.0918993	1.2	0
0.0705922	1.2	0
0.0720093	1.2	0
0.0949352	1.2	0
0.0674729	1.2	0
0.119032	1.2	0
0.0533347	1.2	0
0.0881293	1.2	0
0.0856039	1.2	0
0.072481	1.2	0
0.059935	1.2	0
0.0641762	1.2	0
0.0688949	1.2	0
0.0728677	1.2	0
0.0547762	1.2	0
0.061115	1.2	0
0.0586315	1.2	0
0.083322	1.2	0
0.0706479	1.2	0
0.079892	1.2	0
0.0974968	1.2	0
0.0927835	1.2	0
0.0753257	1.2	0
0.0733893	1.2	0
0.0891067	1.2	0
0.0598861	1.2	0
0.0989411	1.2	0
0.10505	1.2	0
0.129967	1.2	0
0.0559406	1.2	0
0.0676185	1.2	0
0.0944343	1.2	0
0.0960959	1.2	0
0.160283	1.2	0
0.0806545	1.2	0
0.0816101	1.2	0
0.0515906	1.2	0
0.0873874	1.2	0
0.0971658	1.2	0
0.10077	1.2	0
0.0553983	1.2	0
0.059891	1.2	0
0.0624834	1.2	0
0.0766339	1.2	0
0.070264	1.2	0
0.060104	1.2	0
0.0832189	1.2	0
0.0844731	1.2	0
0.0921395	1.2	0
0.0738567	1.2	0
0.0692924	1.2	0
0.0642547	1.2	0
0.0723688	1.2	0
0.067925	1.2	0
0.0732978	1.2	0
0.0596649	1.2	0
0.0620545	1.2	0
0.0725203	1.2	0
0.0673792	1.2	0
0.0410901	1.2	0
0.101326	1.2	0
0.0822697	1.2	0
0.0651441	1.2	0
0.0840396	1.2	0
0.0616826	1.2	0
0.0862308	1.2	0
0.0762393	1.2	0
0.0569322	1.2	0
0.0560953	1.2	0
0.0771902	1.2	0
0.080071	1.2	0
0.0837115	1.2	0
0.0936854	1.2	0
0.0894745	1.2	0
0.094802	1.2	0
0.0956874	1.2	0
0.0819284	1.2	0
0.0988579	1.2	0
0.0630559	1.2	0
0.124588	1.2	0
0.0758076	1.2	0
0.0978131	1.2	0
0.0645701	1.2	0
0.0834945	1.2	0
0.120576	1.2	0
0.0773015	1.2	0
0.128705	1.2	0
0.0639421	1.2	0
0.0713162	1.2	0
0.0830151	1.2	0
0.0703682	1.2	0
0.0749745	1.2	0
0.0754587	1.2	0
0.0648654	1.2	0
0.0722688	1.2	0
0.089018	1.2	0
0.0627027	1.2	0
0.0627027	1.2	0
0.0578896	1.2	0
0.0781604	1.2	0
0.0895897	1.2	0
0.0943713	1.2	0
0.0910162	1.2	0
0.0904366	1.2	0
0.0491671	1.2	0
0.0691459	1.2	0
0.0606185	1.2	0
0.105521	1.2	0
0.0779436	1.2	0
0.053498	1.2	0
0.100269	1.2	0
0.0749577	1.2	0
0.0700167	1.2	0
0.0687746	1.2	0
0.0735698	1.2	0
0.0770247	1.2	0
0.0978178	1.2	0
0.0632193	1.2	0
0.0929117	1.2	0
0.0839612	1.2	0
0.0661108	1.2	0
0.0866526	1.2	0
0.0744044	1.2	0
0.0734188	1.2	0
0.0632141	1.2	0
0.0699706	1.2	0
0.080724	1.2	0
0.0788659	1.2	0
0.0737244	1.2	0
0.101499	1.2	0
0.0933458	1.2	0
0.0942811	1.2	0
0.0929701	1.2	0
0.0929701	1.2	0
0.0689712	1.2	0
0.053155	1.2	0
0.0819328	1.2	0
0.0650685	1.2	0
0.082418	1.2	0
0.0828602	1.2	0
0.0655009	1.2	0
0.0692368	1.2	0
0.0828698	1.2	0
0.0915233	1.2	0
0.0729439	1.2	0
0.0694252	1.2	0
0.0694252	1.2	0
0.0627922	1.2	0
0.108006	1.2	0
0.0735082	1.2	0
0.064254	1.2	0
0.0936315	1.2	0
0.114104	1.2	0
0.110145	1.2	0
0.0657684	1.2	0
0.0856761	1.2	0
0.0674359	1.2	0
0.0634094	1.2	0
0.0793815	1.2	0
0.0890055	1.2	0
0.0875585	1.2	0
0.0523022	1.2	0
0.084653	1.2	0
0.0627788	1.2	0
0.0493359	1.2	0
0.0833879	1.2	0
0.0797008	1.2	0
0.0649034	1.2	0
0.0661663	1.2	0
0.0724898	1.2	0
0.0692359	1.2	0
0.105604	1.2	0
0.0703318	1.2	0
0.0575723	1.2	0
0.103413	1.2	0
0.0954866	1.2	0
0.0954866	1.2	0
0.0737542	1.2	0
0.0928932	1.2	0
0.0901508	1.2	0
0.129452	1.2	0
0.0556642	1.2	0
0.084949	1.2	0
0.0633022	1.2	0
0.0582193	1.2	0
0.0669285	1.2	0
0.0779454	1.2	0
0.0761002	1.2	0
0.106528	1.2	0
0.0672057	1.2	0
0.0527084	1.2	0
0.0697463	1.2	0
0.0613741	1.2	0
0.0622542	1.2	0
0.110288	1.2	0
0.0703451	1.2	0
0.0614168	1.2	0
0.100686	1.2	0
0.0944482	1.2	0
0.071631	1.2	0
0.104428	1.2	0
0.0856652	1.2	0
0.0713279	1.2	0
0.0723999	1.2	0
0.0686995	1.2	0
0.0914529	1.2	0
0.0725539	1.2	0
0.0829848	1.2	0
0.101971	1.2	0
0.0491175	1.2	0
0.0685472	1.2	0
0.0953202	1.2	0
0.0823901	1.2	0
0.081313	1.2	0
0.0809432	1.2	0
0.0632395	1.2	0
0.0709237	1.2	0
0.0610703	1.2	0
0.0768618	1.2	0
0.0768618	1.2	0
0.0899607	1.2	0
0.0593867	1.2	0
0.0888764	1.2	0
0.0759956	1.2	0
0.0459931	1.2	0
0.0893408	1.2	0
0.0539991	1.2	0
0.0765165	1.2	0
0.0895185	1.2	0
0.0793474	1.2	0
0.0688406	1.2	0
0.0704843	1.2	0
0.0901142	1.2	0
0.0901142	1.2	0
0.0901142	1.2	0
0.0901142	1.2	0
0.0879088	1.2	0
0.0746775	1.2	0
0.0805906	1.2	0
0.0652828	1.2	0
0.0936384	1.2	0
0.065096	1.2	0
0.0640126	1.2	0
0.0621233	1.2	0
0.0810874	1.2	0
0.101774	1.2	0
0.0792938	1.2	0
0.0804048	1.2	0
0.0807693	1.2	0
0.0588152	1.2	0
0.0854245	1.2	0
0.0848515	1.2	0
0.08862	1.2	0
0.0641566	1.2	0
0.0780624	1.2	0
0.0596808	1.2	0
0.0999938	1.2	0
0.0844114	1.2	0
0.0793136	1.2	0
0.061263	1.2	0
0.0745788	1.2	0
0.121817	1.2	0
0.0762063	1.2	0
0.0740457	1.2	0
0.0469412	1.2	0
0.0785258	1.2	0
0.0599825	1.2	0
0.0603753	1.2	0
0.083508	1.2	0
0.0653425	1.2	0
0.0686177	1.2	0
0.0831493	1.2	0
0.0747184	1.2	0
0.0716573	1.2	0
0.11118	1.2	0
0.11118	1.2	0
0.119005	1.2	0
0.119005	1.2	0
0.0805802	1.2	0
0.0953416	1.2	0
0.082743	1.2	0
0.0803305	1.2	0
0.079619	1.2	0
0.0583333	1.2	0
0.0596044	1.2	0
0.0862842	1.2	0
0.0720799	1.2	0
0.0840309	1.6	0
0.0740326	1.6	0
0.0719781	1.6	0
0.0795058	1.6	0
0.0762927	1.6	0
0.0640506	1.6	0
0.0593143	1.6	0
0.0790036	1.6	0
0.0870544	1.6	0
0.0870822	1.6	0
0.0868278	1.6	0
0.0753407	1.6	0
0.0691263	1.6	0
0.0772995	1.6	0
0.0726981	1.6	0
0.0678446	1.6	0
0.0927987	1.6	0
0.0682955	1.6	0
[truncated: 491,808+ more rows]

## Sheet: Fig.1j
gini	reads_number	TPM
0.088433	600000000	0
0.0757787	600000000	0
0.0761403	600000000	0
0.080447	600000000	0
0.0685722	600000000	0
0.0776237	600000000	0
0.0689585	600000000	0
0.0673199	600000000	0
0.0847045	600000000	0
0.0793137	600000000	0
0.102404	600000000	0
0.0785632	600000000	0
0.0793935	600000000	0
0.0747797	600000000	0
0.0887581	600000000	0
0.0731614	600000000	0
0.0724824	600000000	0
0.0736365	600000000	0
0.0896767	600000000	0
0.0896767	600000000	0
0.0729382	600000000	0
0.0815851	600000000	0
0.0652494	600000000	0
0.128169	600000000	0
0.0620337	600000000	0
0.0793755	600000000	0
0.0594892	600000000	0
0.0634207	600000000	0
0.0766571	600000000	0
0.0720349	600000000	0
0.0699603	600000000	0
0.0856471	600000000	0
0.0929255	600000000	0
0.0753201	600000000	0
0.113965	600000000	0
0.100536	600000000	0
0.0778287	600000000	0
0.0798016	600000000	0
0.071123	600000000	0
0.0667688	600000000	0
0.0921085	600000000	0
0.063846	600000000	0
0.074808	600000000	0
0.0695303	600000000	0
0.0899151	600000000	0
0.0714906	600000000	0
0.0755543	600000000	0
0.0956349	600000000	0
0.0708269	600000000	0
0.070354	600000000	0
0.084936	600000000	0
0.0858309	600000000	0
0.0814499	600000000	0
0.0767288	600000000	0
0.0933694	600000000	0
0.0936016	600000000	0
0.0736023	600000000	0
0.0960857	600000000	0
0.0712965	600000000	0
0.0688719	600000000	0
0.0641162	600000000	0
0.0857436	600000000	0
0.0953531	600000000	0
0.0818698	600000000	0
0.0779127	600000000	0
0.082668	600000000	0
0.0756115	600000000	0
0.0801676	600000000	0
0.0759043	600000000	0
0.106299	600000000	0
0.0996311	600000000	0
0.0748349	600000000	0
0.0818855	600000000	0
0.075621	600000000	0
0.074238	600000000	0
0.123107	600000000	0
0.075877	600000000	0
0.0738193	600000000	0
0.0746393	600000000	0
0.0937945	600000000	0
0.0943422	600000000	0
0.0644638	600000000	0
0.0809583	600000000	0
0.0866937	600000000	0
0.0895261	600000000	0
0.115203	600000000	0
0.0800198	600000000	0
0.0739164	600000000	0
0.0938955	600000000	0
0.0719801	600000000	0
0.071037	600000000	0
0.0881078	600000000	0
0.0704979	600000000	0
0.0833451	600000000	0
0.0780303	600000000	0
0.0694491	600000000	0
0.0539569	600000000	0
0.0985006	600000000	0
0.0796177	600000000	0
0.0772403	600000000	0
0.103022	600000000	0
0.0688178	600000000	0
0.0688178	600000000	0
0.0857868	600000000	0
0.0736559	600000000	0
0.113762	600000000	0
0.0909836	600000000	0
0.0788829	600000000	0
0.0669649	600000000	0
0.0742429	600000000	0
0.0638592	600000000	0
0.0805523	600000000	0
0.0753809	600000000	0
0.0599853	600000000	0
0.0766828	600000000	0
0.076178	600000000	0
0.0739357	600000000	0
0.08313	600000000	0
0.0684703	600000000	0
0.11024	600000000	0
0.109456	600000000	0
0.0958463	600000000	0
0.0650675	600000000	0
0.0811238	600000000	0
0.0731321	600000000	0
0.0806062	600000000	0
0.0870001	600000000	0
0.0866671	600000000	0
0.0750318	600000000	0
0.0918947	600000000	0
0.0907149	600000000	0
0.079744	600000000	0
0.0705594	600000000	0
0.0715544	600000000	0
0.1041	600000000	0
0.0940956	600000000	0
0.0959489	600000000	0
0.0790523	600000000	0
0.0792074	600000000	0
0.0823233	600000000	0
0.0880931	600000000	0
0.0839475	600000000	0
0.0918835	600000000	0
0.0907677	600000000	0
0.121267	600000000	0
0.0743343	600000000	0
0.0830656	600000000	0
0.0736247	600000000	0
0.0812486	600000000	0
0.081445	600000000	0
0.0879615	600000000	0
0.0866962	600000000	0
0.0626053	600000000	0
0.0654431	600000000	0
0.0888379	600000000	0
0.0919571	600000000	0
0.0998813	600000000	0
0.0944632	600000000	0
0.0928545	600000000	0
0.0901265	600000000	0
0.0901892	600000000	0
0.109128	600000000	0
0.0757818	600000000	0
0.0852258	600000000	0
0.0859574	600000000	0
0.0998762	600000000	0
0.0825975	600000000	0
0.101193	600000000	0
0.0786148	600000000	0
0.065991	600000000	0
0.065991	600000000	0
0.065991	600000000	0
0.0802175	600000000	0
0.0809242	600000000	0
0.0748017	600000000	0
0.0847424	600000000	0
0.0710576	600000000	0
0.0711893	600000000	0
0.0711893	600000000	0
0.0878608	600000000	0
0.0755372	600000000	0
0.0601522	600000000	0
0.0724416	600000000	0
0.0805058	600000000	0
0.0873006	600000000	0
0.0847669	600000000	0
0.0766593	600000000	0
0.0822663	600000000	0
0.082234	600000000	0
0.0776381	600000000	0
0.0784132	600000000	0
0.0784132	600000000	0
0.0791066	600000000	0
0.0791066	600000000	0
0.0791066	600000000	0
0.0791066	600000000	0
0.0901276	600000000	0
0.0787518	600000000	0
0.100933	600000000	0
0.129187	600000000	0
0.0644612	600000000	0
0.0768502	600000000	0
0.0881619	600000000	0
0.0986221	600000000	0
0.0714171	600000000	0
0.0911419	600000000	0
0.0776981	600000000	0
0.0805132	600000000	0
0.081225	600000000	0
0.0679519	600000000	0
0.0756009	600000000	0
0.0949593	600000000	0
0.0941775	600000000	0
0.110706	600000000	0
0.125498	600000000	0
0.116541	600000000	0
0.092384	600000000	0
0.0532369	600000000	0
0.082881	600000000	0
0.0681318	600000000	0
0.0803977	600000000	0
0.0988682	600000000	0
0.0937606	600000000	0
0.0991571	600000000	0
0.0746715	600000000	0
0.078156	600000000	0
0.0719978	600000000	0
0.100982	600000000	0
0.0729025	600000000	0
0.0711534	600000000	0
0.0775536	600000000	0
0.0938241	600000000	0
0.0767181	600000000	0
0.0796106	600000000	0
0.0725234	600000000	0
0.0802053	600000000	0
0.0737827	600000000	0
0.0758655	600000000	0
0.0750719	600000000	0
0.0727425	600000000	0
0.0770512	600000000	0
0.0827319	600000000	0
0.0826459	600000000	0
0.0915546	600000000	0
0.0956791	600000000	0
0.0698522	600000000	0
0.0946063	600000000	0
0.0778964	600000000	0
0.0900699	600000000	0
0.109142	600000000	0
0.105175	600000000	0
0.073739	600000000	0
0.0701458	600000000	0
0.0812248	600000000	0
0.0756691	600000000	0
0.103875	600000000	0
0.0974967	600000000	0
0.071053	600000000	0
0.0724864	600000000	0
0.0794609	600000000	0
0.073972	600000000	0
0.0700143	600000000	0
0.062285	600000000	0
0.0677219	600000000	0
0.0653797	600000000	0
0.0663295	600000000	0
0.084521	600000000	0
0.0665193	600000000	0
0.0735072	600000000	0
0.0709025	600000000	0
0.0827051	600000000	0
0.0661028	600000000	0
0.0632024	600000000	0
0.0783601	600000000	0
0.0810132	600000000	0
0.0809714	600000000	0
0.0687047	600000000	0
0.0696599	600000000	0
0.0783239	600000000	0
0.0799392	600000000	0
0.0697564	600000000	0
0.0734477	600000000	0
0.0899682	600000000	0
0.0815078	600000000	0
0.0747474	600000000	0
0.073664	600000000	0
0.0601189	600000000	0
0.0744844	600000000	0
0.0910422	600000000	0
0.0612847	600000000	0
0.0743975	600000000	0
0.0710817	600000000	0
0.067136	600000000	0
0.0850991	600000000	0
0.0753693	600000000	0
0.0828098	600000000	0
0.0722214	600000000	0
0.0950515	600000000	0
0.0767485	600000000	0
0.0795596	600000000	0
0.0777766	600000000	0
0.0998293	600000000	0
0.0834341	600000000	0
0.0841259	600000000	0
0.0726756	600000000	0
0.0880233	600000000	0
0.0876697	600000000	0
0.0832147	600000000	0
0.107457	600000000	0
0.0735949	600000000	0
0.0814689	600000000	0
0.0899177	600000000	0
0.0745737	600000000	0
0.110274	600000000	0
0.102654	600000000	0
0.0729172	600000000	0
0.0827199	600000000	0
0.0817825	600000000	0
0.0710439	600000000	0
0.0712439	600000000	0
0.0750655	600000000	0
0.0716263	600000000	0
0.0958571	600000000	0
0.0860514	600000000	0
0.085261	600000000	0
0.0763259	600000000	0
0.0652977	600000000	0
0.0834431	600000000	0
0.086418	600000000	0
0.0773282	600000000	0
0.0727371	600000000	0
0.0732333	600000000	0
0.0909093	600000000	0
0.066378	600000000	0
0.0694747	600000000	0
0.0676542	600000000	0
0.0677928	600000000	0
0.0906063	600000000	0
0.0836146	600000000	0
0.074676	600000000	0
0.0830973	600000000	0
0.0786596	600000000	0
0.0827174	600000000	0
0.0716531	600000000	0
0.069032	600000000	0
0.075865	600000000	0
0.0765934	600000000	0
0.0719159	600000000	0
0.0885286	600000000	0
0.0706749	600000000	0
0.068631	600000000	0
0.0942949	600000000	0
0.0947027	600000000	0
0.0750217	600000000	0
0.0950358	600000000	0
0.0959468	600000000	0
0.0687553	600000000	0
0.0715133	600000000	0
0.0976375	600000000	0
0.0682403	600000000	0
0.0766936	600000000	0
0.0783971	600000000	0
0.0724621	600000000	0
0.0725065	600000000	0
0.0830927	600000000	0
0.0717925	600000000	0
0.0800287	600000000	0
0.0836538	600000000	0
0.0836538	600000000	0
0.0742331	600000000	0
0.101146	600000000	0
0.0845847	600000000	0
0.0725912	600000000	0
0.0767242	600000000	0
0.103269	600000000	0
0.101764	600000000	0
0.0770549	600000000	0
0.0809208	600000000	0
0.065797	600000000	0
0.0778219	600000000	0
0.0677976	600000000	0
0.0821929	600000000	0
0.074513	600000000	0
0.0991669	600000000	0
0.0979375	600000000	0
0.075771	600000000	0
0.0787691	600000000	0
0.0914726	600000000	0
0.0824571	600000000	0
0.069604	600000000	0
0.0978994	600000000	0
0.0653196	600000000	0
0.076898	600000000	0
0.0840778	600000000	0
0.0831902	600000000	0
0.0672831	600000000	0
0.0838348	600000000	0
0.0871723	600000000	0
0.0876829	600000000	0
0.0798156	600000000	0
0.07024	600000000	0
0.107558	600000000	0
0.112828	600000000	0
0.0826918	600000000	0
0.108369	600000000	0
0.0583183	600000000	0
0.0579802	600000000	0
0.0632656	600000000	0
0.0791544	600000000	0
0.0737927	600000000	0
0.0808595	600000000	0
0.0771941	600000000	0
0.0917061	600000000	0
0.0771982	600000000	0
0.0659043	600000000	0
0.0629396	600000000	0
0.0980863	600000000	0
0.0760386	600000000	0
0.07397	600000000	0
0.0973144	600000000	0
0.0847403	600000000	0
0.0724953	600000000	0
0.0798136	600000000	0
0.0863122	600000000	0
0.0774238	600000000	0
0.0658369	600000000	0
0.0630822	600000000	0
0.0853239	600000000	0
0.0679634	600000000	0
0.0812603	600000000	0
0.0934953	600000000	0
0.0604753	600000000	0
0.0754575	600000000	0
0.0744962	600000000	0
0.0778008	600000000	0
0.0774671	600000000	0
0.0725441	600000000	0
0.0859818	600000000	0
0.0871142	600000000	0
0.0722381	600000000	0
0.0751207	600000000	0
0.0751207	600000000	0
0.0837708	600000000	0
0.0656922	600000000	0
0.0730689	600000000	0
0.0811515	600000000	0
0.0629199	600000000	0
0.0936746	600000000	0
0.0667873	600000000	0
0.0840504	600000000	0
0.0836266	600000000	0
0.0814668	600000000	0
0.0684038	600000000	0
0.0801325	600000000	0
0.0922954	600000000	0
0.0928832	600000000	0
0.0928832	600000000	0
0.0928832	600000000	0
0.0978113	600000000	0
0.0762851	600000000	0
0.0854173	600000000	0
0.0947822	600000000	0
0.0851601	600000000	0
0.068178	600000000	0
0.0662669	600000000	0
0.0629726	600000000	0
0.0725154	600000000	0
0.079442	600000000	0
0.0659653	600000000	0
0.0702027	600000000	0
0.0660655	600000000	0
0.0688672	600000000	0
0.0765453	600000000	0
0.0693342	600000000	0
0.0670128	600000000	0
0.0817151	600000000	0
0.100198	600000000	0
0.0691899	600000000	0
0.0829249	600000000	0
0.0717497	600000000	0
0.0743573	600000000	0
0.0796099	600000000	0
0.0705024	600000000	0
0.114667	600000000	0
0.0964698	600000000	0
0.0758229	600000000	0
0.0628082	600000000	0
0.098794	600000000	0
0.0599195	600000000	0
0.0715569	600000000	0
0.0817179	600000000	0
0.0652806	600000000	0
0.0697212	600000000	0
0.0881134	600000000	0
0.0692541	600000000	0
0.0730313	600000000	0
0.0977495	600000000	0
0.0994563	600000000	0
0.105408	600000000	0
0.0945065	600000000	0
0.0851747	600000000	0
0.0913498	600000000	0
0.083853	600000000	0
0.0816474	600000000	0
0.092342	600000000	0
0.0821929	600000000	0
0.0963326	600000000	0
0.0885076	600000000	0
0.0681961	600000000	0
0.0763223	600000000	50
0.0789395	600000000	50
0.0905896	600000000	50
0.104417	600000000	50
0.0628635	600000000	50
0.0803555	600000000	50
0.0709275	600000000	50
0.0709275	600000000	50
0.0847131	600000000	50
0.0919691	600000000	50
0.0880958	600000000	50
0.100719	600000000	50
0.0975458	600000000	50
0.0825521	600000000	50
0.0790308	600000000	50
0.071241	600000000	50
0.069662	600000000	50
0.0863174	600000000	50
0.0860888	600000000	50
0.0876339	600000000	50
0.0861124	600000000	50
0.120323	600000000	50
0.0685722	600000000	50
0.0776237	600000000	50
0.0689585	600000000	50
0.0673199	600000000	50
0.0847045	600000000	50
0.113503	600000000	50
0.081418	600000000	50
0.0614196	600000000	50
0.0761412	600000000	50
0.118567	600000000	50
0.12048	600000000	50
0.086504	600000000	50
0.0616828	600000000	50
0.0751189	600000000	50
0.081461	600000000	50
0.0883293	600000000	50
0.0800668	600000000	50
0.0763237	600000000	50
0.0716942	600000000	50
0.106694	600000000	50
0.113927	600000000	50
0.0942348	600000000	50
0.140693	600000000	50
0.0731887	600000000	50
0.0930241	600000000	50
0.0573635	600000000	50
0.0568777	600000000	50
0.0706804	600000000	50
0.0716393	600000000	50
0.0740405	600000000	50
0.058897	600000000	50
0.0706394	600000000	50
0.142883	600000000	50
0.141272	600000000	50
0.141272	600000000	50
0.141122	600000000	50
0.132847	600000000	50
0.134385	600000000	50
0.134015	600000000	50
0.0876404	600000000	50
0.0793935	600000000	50
0.0747797	600000000	50
0.0887581	600000000	50
0.0539632	600000000	50
0.0743622	600000000	50
0.0797414	600000000	50
0.0769146	600000000	50
0.149152	600000000	50
0.0856871	600000000	50
0.0943906	600000000	50
0.0945696	600000000	50
0.0896912	600000000	50
0.0828948	600000000	50
0.0654871	600000000	50
0.0801436	600000000	50
0.0691069	600000000	50
0.0699689	600000000	50
0.0753589	600000000	50
0.0747002	600000000	50
0.0643938	600000000	50
0.0651234	600000000	50
0.0651234	600000000	50
0.0840193	600000000	50
0.084888	600000000	50
0.0785768	600000000	50
0.0801215	600000000	50
0.111641	600000000	50
0.0771217	600000000	50
0.0736243	600000000	50
0.0805151	600000000	50
0.0946369	600000000	50
0.06212	600000000	50
0.0758074	600000000	50
0.0630847	600000000	50
0.0802377	600000000	50
0.0690991	600000000	50
0.0725196	600000000	50
0.0782138	600000000	50
0.0853115	600000000	50
0.100805	600000000	50
0.072904	600000000	50
0.0884211	600000000	50
0.072551	600000000	50
0.0735275	600000000	50
0.0647026	600000000	50
0.0912229	600000000	50
0.0970924	600000000	50
0.0710222	600000000	50
0.082242	600000000	50
0.0828905	600000000	50
0.0890693	600000000	50
0.0788094	600000000	50
0.101297	600000000	50
0.0994056	600000000	50
0.0994056	600000000	50
0.140064	600000000	50
0.0815792	600000000	50
0.0917311	600000000	50
0.069316	600000000	50
0.0701333	600000000	50
0.0732514	600000000	50
0.0556843	600000000	50
0.0723664	600000000	50
0.0891583	600000000	50
0.0943476	600000000	50
0.085796	600000000	50
0.0875892	600000000	50
0.0849614	600000000	50
0.0965435	600000000	50
0.10606	600000000	50
0.0943653	600000000	50
0.0904302	600000000	50
0.105497	600000000	50
0.0946908	600000000	50
0.0755693	600000000	50
0.0845046	600000000	50
0.12967	600000000	50
0.0979224	600000000	50
0.0745704	600000000	50
0.0747608	600000000	50
0.0896767	600000000	50
0.0896767	600000000	50
0.0779545	600000000	50
0.0762984	600000000	50
0.0857776	600000000	50
0.0979544	600000000	50
0.0788079	600000000	50
0.0729382	600000000	50
0.0698934	600000000	50
0.0970144	600000000	50
0.0647017	600000000	50
0.0788688	600000000	50
0.0729144	600000000	50
0.111249	600000000	50
0.118107	600000000	50
0.0905995	600000000	50
0.0798315	600000000	50
0.0923572	600000000	50
0.0896354	600000000	50
0.0931874	600000000	50
0.103912	600000000	50
0.094806	600000000	50
0.0985735	600000000	50
0.0758141	600000000	50
0.0758141	600000000	50
0.0983786	600000000	50
0.0945875	600000000	50
0.0797094	600000000	50
0.108399	600000000	50
0.0743619	600000000	50
0.103436	600000000	50
0.0765094	600000000	50
0.0858552	600000000	50
0.0757772	600000000	50
0.0663046	600000000	50
0.0818058	600000000	50
0.0707288	600000000	50
0.0747565	600000000	50
0.0727893	600000000	50
0.0859233	600000000	50
0.0811239	600000000	50
0.0696322	600000000	50
0.0845248	600000000	50
0.0745662	600000000	50
0.0745662	600000000	50
0.0899552	600000000	50
0.0723596	600000000	50
0.0794252	600000000	50
0.0851299	600000000	50
0.0807204	600000000	50
0.0828988	600000000	50
0.0869368	600000000	50
0.094397	600000000	50
0.0871483	600000000	50
0.085456	600000000	50
0.0755242	600000000	50
0.0750103	600000000	50
0.0749241	600000000	50
0.0643593	600000000	50
0.110017	600000000	50
0.089641	600000000	50
0.0944239	600000000	50
0.074448	600000000	50
0.0937285	600000000	50
0.0791674	600000000	50
0.0730823	600000000	50
0.0705876	600000000	50
0.070573	600000000	50
0.0767326	600000000	50
0.083945	600000000	50
0.0841616	600000000	50
0.100463	600000000	50
0.0950694	600000000	50
0.0985757	600000000	50
0.0778495	600000000	50
0.0811005	600000000	50
0.0861455	600000000	50
0.0760269	600000000	50
0.0874006	600000000	50
0.0711971	600000000	50
0.0876796	600000000	50
0.0922864	600000000	50
0.103323	600000000	50
0.112527	600000000	50
0.0865555	600000000	50
0.0692781	600000000	50
0.0692781	600000000	50
0.0722585	600000000	50
0.107252	600000000	50
0.101541	600000000	50
0.101541	600000000	50
0.06758	600000000	50
0.0929158	600000000	50
0.103407	600000000	50
0.089353	600000000	50
0.0832591	600000000	50
0.0616763	600000000	50
0.0803242	600000000	50
0.0541674	600000000	50
0.107747	600000000	50
0.109053	600000000	50
0.0891367	600000000	50
0.0819897	600000000	50
0.10264	600000000	50
0.0802193	600000000	50
0.0697341	600000000	50
0.0693674	600000000	50
0.101718	600000000	50
0.0723904	600000000	50
0.0668515	600000000	50
0.0804755	600000000	50
0.0797454	600000000	50
0.0780975	600000000	50
0.0775312	600000000	50
0.0857278	600000000	50
0.0918771	600000000	50
0.080118	600000000	50
0.0795962	600000000	50
0.0780405	600000000	50
0.0861578	600000000	50
0.0860928	600000000	50
0.084497	600000000	50
0.0837556	600000000	50
0.0819047	600000000	50
0.0838371	600000000	50
0.0793979	600000000	50
0.0952737	600000000	50
0.097338	600000000	50
0.0903468	600000000	50
0.0769051	600000000	50
0.0777732	600000000	50
0.11339	600000000	50
0.0881439	600000000	50
0.106028	600000000	50
0.103008	600000000	50
0.0965735	600000000	50
0.0671158	600000000	50
0.0883125	600000000	50
0.0831647	600000000	50
0.0810901	600000000	50
0.0649078	600000000	50
0.0758499	600000000	50
0.0812941	600000000	50
0.0777575	600000000	50
0.0693705	600000000	50
0.0815725	600000000	50
0.0815725	600000000	50
0.0811962	600000000	50
0.0759115	600000000	50
0.0865207	600000000	50
0.116985	600000000	50
0.0727966	600000000	50
0.0756816	600000000	50
0.0756816	600000000	50
0.0795951	600000000	50
0.0857589	600000000	50
0.0858052	600000000	50
0.0791617	600000000	50
0.0770842	600000000	50
0.079962	600000000	50
0.0810553	600000000	50
0.0636107	600000000	50
0.0656872	600000000	50
0.0783498	600000000	50
0.0749896	600000000	50
0.0750087	600000000	50
0.0945687	600000000	50
0.0822809	600000000	50
0.0919085	600000000	50
0.076054	600000000	50
0.0645023	600000000	50
0.0797536	600000000	50
0.0809756	600000000	50
0.0876142	600000000	50
0.0841412	600000000	50
0.0870674	600000000	50
0.0841497	600000000	50
0.0839385	600000000	50
0.119854	600000000	50
0.0910112	600000000	50
0.0825041	600000000	50
0.0711786	600000000	50
0.0653123	600000000	50
0.0752539	600000000	50
0.0907823	600000000	50
0.0783262	600000000	50
0.0806618	600000000	50
0.0882955	600000000	50
0.0816318	600000000	50
0.0739037	600000000	50
0.0894738	600000000	50
0.0859412	600000000	50
0.0935044	600000000	50
0.0919437	600000000	50
0.0742273	600000000	50
0.0950915	600000000	50
0.0913415	600000000	50
0.0859975	600000000	50
0.0865829	600000000	50
0.0695083	600000000	50
0.0770339	600000000	50
0.079156	600000000	50
0.0845096	600000000	50
0.0966674	600000000	50
0.0667151	600000000	50
0.0780996	600000000	50
0.0682833	600000000	50
0.0917919	600000000	50
0.0781637	600000000	50
0.0880581	600000000	50
0.11787	600000000	50
0.0763917	600000000	50
0.0829392	600000000	50
0.122556	600000000	50
0.101437	600000000	50
0.0906672	600000000	50
0.0868017	600000000	50
0.0796506	600000000	50
0.0765779	600000000	50
0.0794457	600000000	50
0.0834216	600000000	50
0.090352	600000000	50
0.0696219	600000000	50
0.0842246	600000000	50
0.0705994	600000000	50
0.0786704	600000000	50
0.0840419	600000000	50
0.0765463	600000000	50
0.0784526	600000000	50
0.079028	600000000	50
0.079028	600000000	50
0.0834974	600000000	50
0.0867128	600000000	50
0.0724386	600000000	50
0.0797877	600000000	50
0.0825701	600000000	50
0.0884853	600000000	50
0.0781282	600000000	50
0.0959467	600000000	50
0.0904048	600000000	50
0.0821763	600000000	50
0.0716817	600000000	50
0.108103	600000000	50
0.0719673	600000000	50
0.0732859	600000000	50
0.0705792	600000000	50
0.0784434	600000000	50
0.0730701	600000000	50
0.0705022	600000000	50
0.0763283	600000000	50
0.0954282	600000000	50
0.108959	600000000	50
0.0912334	600000000	50
0.0825559	600000000	50
0.0878463	600000000	50
0.0795421	600000000	50
0.077584	600000000	50
0.0826287	600000000	50
0.0935174	600000000	50
0.104088	600000000	50
0.0705271	600000000	50
0.0878499	600000000	50
0.0788121	600000000	50
0.0642509	600000000	50
0.0774417	600000000	50
0.0659629	600000000	50
0.0882853	600000000	50
0.0704821	600000000	50
0.0937173	600000000	50
0.100358	600000000	50
0.0806979	600000000	50
0.0642378	600000000	50
0.0632434	600000000	50
0.0698981	600000000	50
0.0682271	600000000	50
0.0570905	600000000	50
0.0793531	600000000	50
0.0866832	600000000	50
0.0870578	600000000	50
0.0781896	600000000	50
0.0899056	600000000	50
0.070461	600000000	50
0.0849686	600000000	50
0.0868614	600000000	50
0.0801111	600000000	50
0.0817125	600000000	50
0.0676812	600000000	50
0.0737795	600000000	50
0.0730267	600000000	50
0.0592602	600000000	50
0.0737866	600000000	50
0.073551	600000000	50
0.152866	600000000	50
0.113553	600000000	50
0.0801714	600000000	50
0.0801714	600000000	50
0.100942	600000000	50
0.108385	600000000	50
0.0990984	600000000	50
0.0945709	600000000	50
0.0795455	600000000	50
0.0697176	600000000	50
0.0840435	600000000	50
0.0942757	600000000	50
0.0678125	600000000	50
0.0771465	600000000	50
0.0801287	600000000	50
0.0773739	600000000	50
0.106271	600000000	50
0.0884812	600000000	50
0.0699603	600000000	50
0.0856471	600000000	50
0.08167	600000000	50
0.0786444	600000000	50
0.0897192	600000000	50
0.062766	600000000	50
0.0809941	600000000	50
0.0865082	600000000	50
0.10053	600000000	50
0.102695	600000000	50
0.0842136	600000000	50
0.0771439	600000000	50
0.0889354	600000000	50
0.0846836	600000000	50
0.0814298	600000000	50
0.0763061	600000000	50
0.0763061	600000000	50
0.0869565	600000000	50
0.073957	600000000	50
0.0579121	600000000	50
0.0857651	600000000	50
0.0906644	600000000	50
0.0935782	600000000	50
0.0746294	600000000	50
0.0675795	600000000	50
0.113965	600000000	50
0.0765048	600000000	50
0.0702156	600000000	50
0.0867751	600000000	50
0.0771755	600000000	50
0.117582	600000000	50
0.117582	600000000	50
0.0713706	600000000	50
0.0718001	600000000	50
0.0763052	600000000	50
0.0763052	600000000	50
0.0719045	600000000	50
0.0740322	600000000	50
0.0770607	600000000	50
0.0678306	600000000	50
0.0666685	600000000	50
0.0899514	600000000	50
0.0933815	600000000	50
0.0853665	600000000	50
0.0848807	600000000	50
0.074328	600000000	50
0.0699557	600000000	50
0.0795507	600000000	50
0.0729422	600000000	50
0.082092	600000000	50
0.074757	600000000	50
NA	600000000	50
0.118881	600000000	50
0.118881	600000000	50
0.129919	600000000	50
0.0727419	600000000	50
0.0728535	600000000	50
0.0943954	600000000	50
0.0923865	600000000	50
0.0865488	600000000	50
0.0814769	600000000	50
0.0872149	600000000	50
0.0780831	600000000	50
0.0862082	600000000	50
0.0838452	600000000	50
0.0940292	600000000	50
0.105331	600000000	50
0.103074	600000000	50
0.0625768	600000000	50
0.0926774	600000000	50
0.0777429	600000000	50
0.0807615	600000000	50
0.0976836	600000000	50
0.0981418	600000000	50
0.103692	600000000	50
0.0714925	600000000	50
0.0808895	600000000	50
0.086054	600000000	50
0.0878805	600000000	50
0.0812545	600000000	50
0.0926277	600000000	50
0.0914778	600000000	50
0.106415	600000000	50
0.0890272	600000000	50
0.0745737	600000000	50
0.0797577	600000000	50
0.0795709	600000000	50
0.0790294	600000000	50
0.0705558	600000000	50
0.0770824	600000000	50
0.0599932	600000000	50
0.0681992	600000000	50
0.101174	600000000	50
0.0867557	600000000	50
0.0818905	600000000	50
0.0856387	600000000	50
0.0825694	600000000	50
0.0841837	600000000	50
0.0919874	600000000	50
0.0888167	600000000	50
0.0907801	600000000	50
0.0810424	600000000	50
0.0885726	600000000	50
0.0654561	600000000	50
0.0842281	600000000	50
0.061482	600000000	50
0.0659055	600000000	50
0.0643314	600000000	50
0.102597	600000000	50
0.0929962	600000000	50
0.109014	600000000	50
0.109014	600000000	50
0.0920671	600000000	50
0.0818569	600000000	50
0.0850981	600000000	50
0.097565	600000000	50
0.0766774	600000000	50
0.126211	600000000	50
0.0926701	600000000	50
0.0878957	600000000	50
0.0645573	600000000	50
0.059275	600000000	50
0.059275	600000000	50
0.0873181	600000000	50
0.0874538	600000000	50
0.0753526	600000000	50
0.088962	600000000	50
0.0766531	600000000	50
0.077109	600000000	50
0.104213	600000000	50
0.0749366	600000000	50
0.0927233	600000000	50
0.0825532	600000000	50
0.0703447	600000000	50
0.079505	600000000	50
0.100566	600000000	50
0.0631356	600000000	50
0.071123	600000000	50
0.0667688	600000000	50
0.0952907	600000000	50
0.0844542	600000000	50
0.0768917	600000000	50
0.0874456	600000000	50
0.0579218	600000000	50
0.0576145	600000000	50
0.0898209	600000000	50
0.0679822	600000000	50
0.102523	600000000	50
0.0682764	600000000	50
0.0830396	600000000	50
0.091528	600000000	50
0.0920504	600000000	50
0.0776847	600000000	50
0.0706046	600000000	50
0.103866	600000000	50
0.0783222	600000000	50
0.0981462	600000000	50
0.127413	600000000	50
0.0725299	600000000	50
0.0886149	600000000	50
0.077891	600000000	50
0.073748	600000000	50
0.0719708	600000000	50
0.073802	600000000	50
0.0620532	600000000	50
0.0719569	600000000	50
0.0917994	600000000	50
0.0788451	600000000	50
0.0741372	600000000	50
0.075669	600000000	50
0.111288	600000000	50
0.11127	600000000	50
0.0786386	600000000	50
0.0685277	600000000	50
0.0574859	600000000	50
0.0539544	600000000	50
0.0787452	600000000	50
0.063846	600000000	50
0.074808	600000000	50
0.0753287	600000000	50
0.0748405	600000000	50
0.0770031	600000000	50
0.0690394	600000000	50
0.07825	600000000	50
0.0806548	600000000	50
0.0724842	600000000	50
0.061195	600000000	50
0.0705268	600000000	50
0.0773122	600000000	50
0.0840814	600000000	50
0.0799235	600000000	50
0.0755851	600000000	50
0.0755851	600000000	50
0.0755851	600000000	50
0.0773515	600000000	50
0.0769175	600000000	50
0.0811529	600000000	50
0.0739646	600000000	50
0.0855891	600000000	50
0.0821669	600000000	50
0.0632554	600000000	50
0.0706914	600000000	50
0.0722899	600000000	50
0.0757098	600000000	50
0.0756191	600000000	50
0.0781488	600000000	50
0.0695303	600000000	50
0.119385	600000000	50
0.0868403	600000000	50
0.0949014	600000000	50
0.102387	600000000	50
0.0751113	600000000	50
0.0848204	600000000	50
0.0936036	600000000	50
0.0936036	600000000	50
0.125762	600000000	50
0.0831591	600000000	50
0.0645414	600000000	50
0.0768195	600000000	50
0.0792316	600000000	50
0.0747731	600000000	50
0.0648875	600000000	50
0.0687638	600000000	50
0.0934154	600000000	50
0.0947735	600000000	50
0.0690259	600000000	50
0.0893819	600000000	50
0.0714906	600000000	50
0.0755543	600000000	50
0.0956349	600000000	50
0.0708269	600000000	50
0.0872256	600000000	50
0.0768595	600000000	50
0.0801782	600000000	50
0.0722638	600000000	50
0.0679228	600000000	50
0.0952121	600000000	50
0.0952121	600000000	50
0.102548	600000000	50
0.0998825	600000000	50
0.0921719	600000000	50
0.0654935	600000000	50
0.0713325	600000000	50
0.0801652	600000000	50
0.0718753	600000000	50
0.06953	600000000	50
0.0722916	600000000	50
0.0750452	600000000	50
0.0855933	600000000	50
0.093813	600000000	50
0.0900157	600000000	50
0.0736615	600000000	50
0.0693654	600000000	50
0.0781973	600000000	50
0.0690133	600000000	50
0.0839723	600000000	50
0.0828157	600000000	50
0.0756407	600000000	50
0.071909	600000000	50
0.0728659	600000000	50
0.0704223	600000000	50
0.0693378	600000000	50
0.0732767	600000000	50
0.0800706	600000000	50
0.065811	600000000	50
0.07717	600000000	50
0.0642152	600000000	50
0.0676044	600000000	50
0.0773355	600000000	50
0.0654332	600000000	50
0.0631405	600000000	50
0.068183	600000000	50
0.0920391	600000000	50
0.0774893	600000000	50
0.0866042	600000000	50
0.0872373	600000000	50
0.0950045	600000000	50
0.0731517	600000000	50
0.084927	600000000	50
0.0680216	600000000	50
0.078301	600000000	50
0.0788083	600000000	50
0.118178	600000000	50
0.103276	600000000	50
0.0765606	600000000	50
0.0727195	600000000	50
0.0653007	600000000	50
0.0579511	600000000	50
0.0733329	600000000	50
0.0864668	600000000	50
0.0875044	600000000	50
0.0712309	600000000	50
0.0673948	600000000	50
0.0722677	600000000	50
0.07141	600000000	50
0.0690094	600000000	50
0.0950593	600000000	50
0.0689525	600000000	50
0.0727522	600000000	50
0.0806953	600000000	50
0.0699506	600000000	50
0.0657313	600000000	50
0.0741398	600000000	50
0.0817806	600000000	50
0.121229	600000000	50
0.121259	600000000	50
0.119489	600000000	50
0.101694	600000000	50
0.0721549	600000000	50
0.0702966	600000000	50
0.0865271	600000000	50
0.088619	600000000	50
0.0881457	600000000	50
0.084936	600000000	50
0.0784463	600000000	50
0.0989901	600000000	50
0.103975	600000000	50
0.106462	600000000	50
0.0887415	600000000	50
0.0946292	600000000	50
0.0796317	600000000	50
0.0857964	600000000	50
0.0874044	600000000	50
0.095503	600000000	50
0.0788729	600000000	50
0.0818518	600000000	50
0.0727441	600000000	50
0.0714619	600000000	50
0.0844402	600000000	50
0.104949	600000000	50
0.0913813	600000000	50
0.078582	600000000	50
0.0958959	600000000	50
0.0854605	600000000	50
0.084098	600000000	50
0.0744	600000000	50
0.0679662	600000000	50
0.073627	600000000	50
0.0742422	600000000	50
0.0747904	600000000	50
0.112582	600000000	50
0.0815499	600000000	50
0.0825147	600000000	50
0.0771798	600000000	50
0.090025	600000000	50
0.0787356	600000000	50
0.0840205	600000000	50
0.085644	600000000	50
0.0747914	600000000	50
0.0697574	600000000	50
0.0783425	600000000	50
0.07451	600000000	50
0.0809065	600000000	50
0.0784339	600000000	50
0.066398	600000000	50
0.0789657	600000000	50
0.0734316	600000000	50
0.0851349	600000000	50
0.0763138	600000000	50
0.0652786	600000000	50
0.0617648	600000000	50
0.0697709	600000000	50
0.0824306	600000000	50
0.0804148	600000000	50
0.102812	600000000	50
0.0656483	600000000	50
0.0738019	600000000	50
0.0738019	600000000	50
0.0771038	600000000	50
0.0692027	600000000	50
0.0953652	600000000	50
0.0728265	600000000	50
0.0962795	600000000	50
0.0809433	600000000	50
0.0662584	600000000	50
0.0839883	600000000	50
0.0868825	600000000	50
0.0877411	600000000	50
0.0817466	600000000	50
0.067766	600000000	50
0.0701359	600000000	50
0.0901345	600000000	50
0.115314	600000000	50
0.0736958	600000000	50
0.0757905	600000000	50
0.103005	600000000	50
0.105039	600000000	50
0.0992374	600000000	50
0.0843181	600000000	50
0.0899366	600000000	50
0.0755176	600000000	50
0.0642624	600000000	50
0.0824834	600000000	50
0.0887433	600000000	50
0.0775148	600000000	50
0.0712654	600000000	50
0.0743322	600000000	50
0.0687236	600000000	50
0.0663687	600000000	50
0.0834626	600000000	50
0.095155	600000000	50
0.0955613	600000000	50
0.0610615	600000000	50
0.0676764	600000000	50
0.0676764	600000000	50
0.0798172	600000000	50
0.0850188	600000000	50
0.0736711	600000000	50
0.0891119	600000000	50
0.0843693	600000000	50
0.0801175	600000000	50
0.0723206	600000000	50
0.0886024	600000000	50
0.0737698	600000000	50
0.0990052	600000000	50
0.0572428	600000000	50
0.095322	600000000	50
0.0928204	600000000	50
0.0818677	600000000	50
0.0819216	600000000	50
0.0504767	600000000	50
0.0643979	600000000	50
0.0754897	600000000	50
0.0756244	600000000	50
0.0879096	600000000	50
0.0781008	600000000	50
0.0767288	600000000	50
0.0911751	600000000	50
0.0846271	600000000	50
0.0929121	600000000	50
0.0967561	600000000	50
0.0964377	600000000	50
0.0917079	600000000	50
0.0709862	600000000	50
0.0779003	600000000	50
0.0654865	600000000	50
0.0895395	600000000	50
0.11258	600000000	50
0.073622	600000000	50
0.0956809	600000000	50
0.106532	600000000	50
0.0680324	600000000	50
0.0814424	600000000	50
0.0685794	600000000	50
0.0689797	600000000	50
0.0750764	600000000	50
0.0761279	600000000	50
0.0841503	600000000	50
0.0841503	600000000	50
0.0756072	600000000	50
0.0979819	600000000	50
0.0883428	600000000	50
0.105176	600000000	50
0.111877	600000000	50
0.0923593	600000000	50
0.0612373	600000000	50
0.0705374	600000000	50
0.0779265	600000000	50
0.10811	600000000	50
0.0657098	600000000	50
0.0785119	600000000	50
0.0838273	600000000	50
0.100358	600000000	50
0.0713415	600000000	50
0.0791214	600000000	50
0.0952455	600000000	50
0.0767298	600000000	50
0.0720707	600000000	50
0.072337	600000000	50
0.0900886	600000000	50
0.0811805	600000000	50
0.0731449	600000000	50
0.0751814	600000000	50
0.0799726	600000000	50
0.0945841	600000000	50
0.0893337	600000000	50
0.0936192	600000000	50
0.0899207	600000000	50
0.0946685	600000000	50
0.0921932	600000000	50
0.0950786	600000000	50
0.0702181	600000000	50
0.0769603	600000000	50
0.076906	600000000	50
0.0847235	600000000	50
0.0711314	600000000	50
0.0972149	600000000	50
0.0982732	600000000	50
0.107181	600000000	50
0.11481	600000000	50
0.0819466	600000000	50
0.0826885	600000000	50
0.0999242	600000000	50
0.0755587	600000000	50
0.0777295	600000000	50
0.0851373	600000000	50
0.0940895	600000000	50
0.0946344	600000000	50
0.0952284	600000000	50
0.0953081	600000000	50
0.0913083	600000000	50
0.0908828	600000000	50
0.0890065	600000000	50
0.0970847	600000000	50
0.0966283	600000000	50
0.0691812	600000000	50
0.101058	600000000	50
0.101622	600000000	50
0.111039	600000000	50
0.0900731	600000000	50
0.111856	600000000	50
0.0729994	600000000	50
0.0812314	600000000	50
0.0226843	600000000	50
NA	600000000	50
0.0665066	600000000	50
0.067452	600000000	50
0.0733833	600000000	50
0.0765808	600000000	50
0.0725045	600000000	50
0.077485	600000000	50
0.077485	600000000	50
0.0875889	600000000	50
0.0835928	600000000	50
0.0765953	600000000	50
0.0767859	600000000	50
0.0839161	600000000	50
0.0781435	600000000	50
0.0912585	600000000	50
0.0914543	600000000	50
0.0755786	600000000	50
0.0762277	600000000	50
0.0747784	600000000	50
0.0747784	600000000	50
0.0716388	600000000	50
0.0798015	600000000	50
0.0824413	600000000	50
0.075621	600000000	50
0.074238	600000000	50
0.0830261	600000000	50
0.0970119	600000000	50
0.0613213	600000000	50
0.06909	600000000	50
0.059972	600000000	50
0.0613866	600000000	50
0.0962968	600000000	50
0.0991856	600000000	50
0.0687223	600000000	50
0.0860219	600000000	50
0.0891849	600000000	50
0.0601375	600000000	50
0.0951763	600000000	50
0.0541303	600000000	50
0.0742829	600000000	50
0.0715901	600000000	50
0.0979156	600000000	50
0.108934	600000000	50
0.0843878	600000000	50
0.0800584	600000000	50
0.0625984	600000000	50
0.0810932	600000000	50
0.101584	600000000	50
0.0753386	600000000	50
0.0957451	600000000	50
0.0866095	600000000	50
0.0841624	600000000	50
0.0644244	600000000	50
0.0744619	600000000	50
0.0733022	600000000	50
0.074845	600000000	50
0.082154	600000000	50
0.0717511	600000000	50
0.0664706	600000000	50
0.0870773	600000000	50
0.0738237	600000000	50
0.0604853	600000000	50
0.0677189	600000000	50
0.0569892	600000000	50
0.0749901	600000000	50
0.0940932	600000000	50
0.0937506	600000000	50
0.0653379	600000000	50
0.0672441	600000000	50
0.0596148	600000000	50
0.065569	600000000	50
0.108645	600000000	50
0.0889714	600000000	50
0.0723941	600000000	50
0.109198	600000000	50
0.0773308	600000000	50
0.067056	600000000	50
0.105827	600000000	50
0.0816997	600000000	50
0.0722928	600000000	50
0.084564	600000000	50
0.0743564	600000000	50
0.0875141	600000000	50
0.0841575	600000000	50
0.0838245	600000000	50
0.10194	600000000	50
0.0728614	600000000	50
0.0740403	600000000	50
0.0793893	600000000	50
0.0793893	600000000	50
0.0793893	600000000	50
0.0779511	600000000	50
0.0827339	600000000	50
0.0795535	600000000	50
0.0830448	600000000	50
0.0779952	600000000	50
0.0723428	600000000	50
0.0825455	600000000	50
0.0834298	600000000	50
0.0680735	600000000	50
0.0729151	600000000	50
0.0743121	600000000	50
0.0835001	600000000	50
0.0903153	600000000	50
0.0964499	600000000	50
0.100821	600000000	50
0.0728197	600000000	50
0.071685	600000000	50
0.074122	600000000	50
0.0625265	600000000	50
0.0597248	600000000	50
0.0748557	600000000	50
0.0775411	600000000	50
0.0691028	600000000	50
0.0755399	600000000	50
0.0745443	600000000	50
0.0894189	600000000	50
0.0913339	600000000	50
0.0856532	600000000	50
0.091415	600000000	50
0.0765011	600000000	50
0.0702509	600000000	50
0.0680664	600000000	50
0.0799687	600000000	50
0.0801192	600000000	50
0.080502	600000000	50
0.107217	600000000	50
0.10455	600000000	50
0.0684735	600000000	50
0.0985464	600000000	50
0.0700055	600000000	50
0.0816014	600000000	50
0.076639	600000000	50
0.0807781	600000000	50
0.0714335	600000000	50
0.0975137	600000000	50
0.10405	600000000	50
0.0788373	600000000	50
0.0916631	600000000	50
0.106092	600000000	50
0.105346	600000000	50
0.0867726	600000000	50
0.0753523	600000000	50
0.0850724	600000000	50
0.0838655	600000000	50
0.0874188	600000000	50
0.0738193	600000000	50
0.0713869	600000000	50
0.0652129	600000000	50
0.0660869	600000000	50
0.0576944	600000000	50
0.0757528	600000000	50
0.0756611	600000000	50
0.0832714	600000000	50
0.0769563	600000000	50
0.0694168	600000000	50
0.100357	600000000	50
0.101081	600000000	50
0.131806	600000000	50
0.0728799	600000000	50
0.0778212	600000000	50
0.0741217	600000000	50
0.0811768	600000000	50
0.100424	600000000	50
0.102135	600000000	50
0.102369	600000000	50
0.101696	600000000	50
0.081914	600000000	50
0.084269	600000000	50
0.0843824	600000000	50
0.0624766	600000000	50
0.107507	600000000	50
0.0706648	600000000	50
0.0905319	600000000	50
0.0905319	600000000	50
0.097752	600000000	50
0.0863832	600000000	50
0.0852015	600000000	50
0.0852549	600000000	50
0.071559	600000000	50
0.084887	600000000	50
0.0844546	600000000	50
0.0859351	600000000	50
0.0748539	600000000	50
0.0750848	600000000	50
0.0601142	600000000	50
0.0903516	600000000	50
0.0894976	600000000	50
0.0898135	600000000	50
0.0659384	600000000	50
0.091626	600000000	50
0.0762947	600000000	50
0.0831165	600000000	50
0.116096	600000000	50
0.107732	600000000	50
0.111984	600000000	50
0.111984	600000000	50
0.0937945	600000000	50
0.0943422	600000000	50
0.0829825	600000000	50
0.0910333	600000000	50
0.0920778	600000000	50
0.0844452	600000000	50
0.109044	600000000	50
0.0935192	600000000	50
0.0915816	600000000	50
0.0915679	600000000	50
0.0818601	600000000	50
0.110469	600000000	50
0.10566	600000000	50
0.0861748	600000000	50
0.0698561	600000000	50
0.0841806	600000000	50
0.0839185	600000000	50
0.0822903	600000000	50
0.0737903	600000000	50
0.0871245	600000000	50
0.0892638	600000000	50
0.0795587	600000000	50
0.105931	600000000	50
0.0823426	600000000	50
0.0844976	600000000	50
0.0861323	600000000	50
0.0753018	600000000	50
0.0729897	600000000	50
0.0928912	600000000	50
0.080521	600000000	50
0.0779306	600000000	50
0.0870438	600000000	50
0.0854051	600000000	50
0.0820953	600000000	50
0.0721808	600000000	50
0.0790312	600000000	50
0.0774611	600000000	50
0.0719867	600000000	50
0.0651179	600000000	50
0.0780529	600000000	50
0.0703882	600000000	50
0.0585012	600000000	50
0.0783488	600000000	50
0.0535791	600000000	50
0.0961235	600000000	50
0.087162	600000000	50
0.067939	600000000	50
0.0715849	600000000	50
0.0795247	600000000	50
0.100102	600000000	50
0.100102	600000000	50
0.0704575	600000000	50
0.087128	600000000	50
0.0813446	600000000	50
0.0859168	600000000	50
0.0694297	600000000	50
0.0687339	600000000	50
0.0845648	600000000	50
0.0817381	600000000	50
0.0817381	600000000	50
0.0821575	600000000	50
0.0857454	600000000	50
0.0786509	600000000	50
0.0944255	600000000	50
0.107713	600000000	50
0.0798561	600000000	50
0.0813087	600000000	50
0.0966491	600000000	50
0.0878728	600000000	50
0.0654679	600000000	50
0.0988364	600000000	50
0.0982408	600000000	50
0.0982408	600000000	50
0.0812453	600000000	50
0.0846765	600000000	50
0.0832872	600000000	50
0.0751973	600000000	50
0.0802374	600000000	50
0.129813	600000000	50
0.0762812	600000000	50
0.0939156	600000000	50
0.0915904	600000000	50
0.0946524	600000000	50
0.0862985	600000000	50
0.0741989	600000000	50
0.0973589	600000000	50
0.0741068	600000000	50
0.0813724	600000000	50
0.0806477	600000000	50
0.0801223	600000000	50
0.0788179	600000000	50
0.0863297	600000000	50
0.1118	600000000	50
0.106448	600000000	50
0.0815636	600000000	50
0.0656451	600000000	50
0.0812946	600000000	50
0.0827277	600000000	50
0.076663	600000000	50
0.0849685	600000000	50
0.0732363	600000000	50
0.0843443	600000000	50
0.0816972	600000000	50
0.0836324	600000000	50
0.0719759	600000000	50
0.0845304	600000000	50
0.0818453	600000000	50
0.0669194	600000000	50
0.0690777	600000000	50
0.0762715	600000000	50
0.0609765	600000000	50
0.0666343	600000000	50
0.0917387	600000000	50
0.106261	600000000	50
0.0966873	600000000	50
0.0877941	600000000	50
0.0750951	600000000	50
0.0729767	600000000	50
0.069593	600000000	50
0.0865448	600000000	50
0.0844682	600000000	50
0.102277	600000000	50
0.102277	600000000	50
0.11039	600000000	50
0.110565	600000000	50
0.106022	600000000	50
0.0757108	600000000	50
0.0811718	600000000	50
0.0807879	600000000	50
0.0677764	600000000	50
0.0789523	600000000	50
0.0789523	600000000	50
0.0789523	600000000	50
0.0823977	600000000	50
0.0816765	600000000	50
0.077123	600000000	50
0.0797905	600000000	50
0.0905118	600000000	50
0.0705164	600000000	50
0.0602806	600000000	50
0.0687538	600000000	50
0.0796449	600000000	50
0.0781236	600000000	50
0.0649719	600000000	50
0.069225	600000000	50
0.0832246	600000000	50
0.0723411	600000000	50
0.072841	600000000	50
0.0580452	600000000	50
0.0715054	600000000	50
0.0873797	600000000	50
0.0669516	600000000	50
0.0842585	600000000	50
0.0752036	600000000	50
0.076016	600000000	50
0.0797975	600000000	50
0.0746689	600000000	50
0.0689252	600000000	50
0.0697932	600000000	50
0.0789859	600000000	50
0.0926804	600000000	50
0.0976115	600000000	50
0.0688551	600000000	50
0.0834591	600000000	50
0.0682768	600000000	50
0.0825133	600000000	50
0.080406	600000000	50
0.0823262	600000000	50
0.0938955	600000000	50
0.0798909	600000000	50
0.075625	600000000	50
0.0803765	600000000	50
0.0733406	600000000	50
0.0839009	600000000	50
0.0840664	600000000	50
0.0924415	600000000	50
0.0765694	600000000	50
0.0763248	600000000	50
0.0722196	600000000	50
0.0847985	600000000	50
0.0832062	600000000	50
0.0889981	600000000	50
0.0764855	600000000	50
0.0819419	600000000	50
0.0775328	600000000	50
0.0772343	600000000	50
0.0697042	600000000	50
0.0664535	600000000	50
0.065945	600000000	50
0.0757266	600000000	50
0.120788	600000000	50
0.12017	600000000	50
0.0694687	600000000	50
0.0694687	600000000	50
0.072135	600000000	50
0.0726339	600000000	50
0.0676432	600000000	50
0.0790982	600000000	50
0.0791617	600000000	50
0.0697887	600000000	50
0.0784907	600000000	50
0.0811425	600000000	50
0.0665824	600000000	50
0.0760656	600000000	50
0.0724231	600000000	50
0.0790315	600000000	50
0.0840668	600000000	50
0.0727079	600000000	50
0.069437	600000000	50
0.0729934	600000000	50
0.0814922	600000000	50
0.0776068	600000000	50
0.0797162	600000000	50
0.0977025	600000000	50
0.0802916	600000000	50
0.0811028	600000000	50
0.0827767	600000000	50
0.0796493	600000000	50
0.0788879	600000000	50
0.0853183	600000000	50
0.0766288	600000000	50
0.0730146	600000000	50
0.0916361	600000000	50
0.0659604	600000000	50
0.0842016	600000000	50
0.0692365	600000000	50
0.0759499	600000000	50
0.0698247	600000000	50
0.0890845	600000000	50
0.0956597	600000000	50
0.097618	600000000	50
0.0972596	600000000	50
0.0732388	600000000	50
0.0854077	600000000	50
0.092858	600000000	50
0.101417	600000000	50
0.0730413	600000000	50
0.0923269	600000000	50
0.0933613	600000000	50
0.0920582	600000000	50
0.0851243	600000000	50
0.0775886	600000000	50
0.0697617	600000000	50
0.0729062	600000000	50
0.0732498	600000000	50
0.0723017	600000000	50
0.089949	600000000	50
0.0848042	600000000	50
0.0848042	600000000	50
0.0769933	600000000	50
0.0763793	600000000	50
0.102525	600000000	50
0.101491	600000000	50
0.101491	600000000	50
0.0653373	600000000	50
0.0779672	600000000	50
0.0860312	600000000	50
0.0920115	600000000	50
0.0893982	600000000	50
0.0812801	600000000	50
0.0837728	600000000	50
0.0874212	600000000	50
0.0719933	600000000	50
0.0611769	600000000	50
0.0655887	600000000	50
0.0645654	600000000	50
0.0692339	600000000	50
0.0842475	600000000	50
0.0911817	600000000	50
0.0804048	600000000	50
0.0756741	600000000	50
0.0900947	600000000	50
0.0627344	600000000	50
0.0794191	600000000	50
0.0833639	600000000	50
0.0863285	600000000	50
0.0660923	600000000	50
0.0771946	600000000	50
0.0951219	600000000	50
0.075868	600000000	50
0.0785218	600000000	50
0.0764798	600000000	50
0.0806775	600000000	50
0.101541	600000000	50
0.078025	600000000	50
0.0921036	600000000	50
0.0986855	600000000	50
0.0741388	600000000	50
0.0986661	600000000	50
0.112052	600000000	50
0.0679176	600000000	50
0.0708279	600000000	50
0.0703119	600000000	50
0.090532	600000000	50
0.0911045	600000000	50
0.084922	600000000	50
0.0797252	600000000	50
0.0806074	600000000	50
0.0864505	600000000	50
0.0831068	600000000	50
0.0803656	600000000	50
0.0730306	600000000	50
0.0764944	600000000	50
0.0767081	600000000	50
0.0736842	600000000	50
0.0736842	600000000	50
0.0792678	600000000	50
0.0680807	600000000	50
0.0783277	600000000	50
0.0864946	600000000	50
0.0690728	600000000	50
0.076135	600000000	50
0.0672839	600000000	50
0.075298	600000000	50
0.0742685	600000000	50
0.0930664	600000000	50
0.0982022	600000000	50
0.108527	600000000	50
0.069664	600000000	50
0.0983507	600000000	50
0.0962621	600000000	50
0.0849992	600000000	50
0.0786793	600000000	50
0.114082	600000000	50
0.0984864	600000000	50
0.1005	600000000	50
0.081693	600000000	50
[truncated: 25,716 more rows]

## Sheet: Fig.1k
insert_size	coverage	TPM
127	0.316306	0
276	0.0235756	0
206	0.143418	0
118	0.212181	0
102	0.168959	0
200	0.210216	0
125	0.222004	0
272	0.0176817	0
233	0.0196464	0
190	0.546169	0
161	1.66994	0
298	0.0353635	0
259	0.0157171	0
194	0.392927	0
220	0.043222	0
243	0.0255403	0
231	0.0137525	0
163	1.93713	0
109	0.1611	0
151	1.01572	0
175	1.74067	0
148	0.982318	0
287	0.0314342	0
208	0.102161	0
294	0.0314342	0
106	0.165029	0
292	0.0314342	0
275	0.0275049	0
157	1.18861	0
197	0.233792	0
203	0.141454	0
261	0.0137525	0
291	0.0353635	0
138	0.53831	0
199	0.188605	0
114	0.1611	0
226	0.0196464	0
211	0.0884086	0
153	1.14735	0
137	0.575639	0
101	0.182711	0
284	0.0137525	0
247	0.0117878	0
204	0.115914	0
289	0.0196464	0
241	0.0176817	0
165	2.45187	0
198	0.257367	0
139	0.612967	0
129	0.265226	0
186	0.721022	0
110	0.165029	0
147	0.901768	0
280	0.0235756	0
228	0.0275049	0
273	0.0275049	0
236	0.0196464	0
268	0.00982318	0
249	0.00982318	0
218	0.0451866	0
202	0.168959	0
168	2.17289	0
184	0.730845	0
135	0.603143	0
112	0.233792	0
191	0.514735	0
172	1.87819	0
145	0.990177	0
178	1.36542	0
224	0.0412574	0
285	0.0117878	0
187	0.658153	0
140	0.632613	0
223	0.0373281	0
124	0.24165	0
104	0.121807	0
131	0.471513	0
181	0.925344	0
234	0.00392927	0
282	0.0176817	0
262	0	0
121	0.308448	0
212	0.0825147	0
154	1.11984	0
126	0.261297	0
238	0.0117878	0
159	1.36739	0
251	0.0255403	0
253	0.00982318	0
160	1.54028	0
279	0.0176817	0
176	1.69745	0
209	0.13556	0
256	0.00589391	0
216	0.043222	0
117	0.172888	0
270	0.0137525	0
195	0.347741	0
170	1.92731	0
227	0.0333988	0
288	0.0117878	0
193	0.363458	0
119	0.231827	0
180	1.09234	0
244	0.0275049	0
162	1.80747	0
179	1.25933	0
264	0.00785855	0
255	0.00785855	0
297	0.0275049	0
246	0.0176817	0
240	0.00589391	0
182	0.897839	0
230	0.0196464	0
108	0.121807	0
299	0.0451866	0
115	0.163065	0
277	0.0117878	0
103	0.149312	0
201	0.157171	0
232	0.0196464	0
113	0.218075	0
152	1.19646	0
189	0.554028	0
225	0.0157171	0
142	0.931238	0
207	0.11002	0
295	0.0235756	0
266	0.0137525	0
263	0.00196464	0
167	2.36935	0
107	0.159136	0
174	1.79961	0
214	0.0805501	0
133	0.640472	0
290	0.0275049	0
123	0.341847	0
149	0.97053	0
221	0.0314342	0
210	0.0982318	0
258	0.00392927	0
173	1.83497	0
229	0.0314342	0
260	0.00982318	0
293	0.0275049	0
274	0.0609037	0
237	0.0137525	0
188	0.599214	0
166	2.55599	0
136	0.48723	0
116	0.174853	0
144	0.886051	0
141	0.860511	0
100	0.170923	0
300	0.0373281	0
222	0.0314342	0
128	0.255403	0
252	0.00589391	0
286	0.00982318	0
120	0.273084	0
283	0.0235756	0
156	1.21807	0
134	0.679764	0
250	0.00785855	0
192	0.383104	0
254	0.0235756	0
215	0.086444	0
278	0.0196464	0
177	1.54813	0
150	0.866405	0
271	0.0117878	0
155	0.992141	0
130	0.373281	0
217	0.0746562	0
245	0.00785855	0
239	0.0157171	0
267	0.00982318	0
122	0.383104	0
143	0.903733	0
281	0.021611	0
269	0.00785855	0
158	1.27505	0
205	0.153242	0
219	0.0235756	0
257	0.0157171	0
235	0.0117878	0
105	0.11002	0
185	0.744597	0
248	0.00785855	0
183	0.899804	0
213	0.0766208	0
146	0.819253	0
111	0.19057	0
296	0.0314342	0
265	0.0255403	0
132	0.644401	0
164	2.12377	0
169	2.1945	0
196	0.261297	0
171	2.08644	0
242	0.0117878	0
127	0.257407	50
276	0.0144193	50
206	0.112989	50
118	0.204686	50
102	0.146896	50
200	0.185423	50
125	0.245241	50
272	0.0176862	50
233	0.0188127	50
190	0.424468	50
161	1.45973	50
298	0.0305283	50
259	0.0103639	50
194	0.290977	50
220	0.0395404	50
243	0.0144193	50
231	0.0221922	50
163	1.70981	50
109	0.159401	50
151	0.935339	50
175	1.54816	50
148	0.840036	50
287	0.023206	50
208	0.0894446	50
294	0.0336826	50
106	0.127183	50
292	0.0297398	50
275	0.0157711	50
157	1.15005	50
197	0.237806	50
203	0.142278	50
261	0.0123916	50
291	0.0271488	50
138	0.535654	50
199	0.19849	50
114	0.182945	50
226	0.0295145	50
211	0.0678157	50
153	1.00406	50
137	0.492959	50
101	0.150051	50
284	0.0185874	50
247	0.0134054	50
204	0.132252	50
289	0.0236566	50
241	0.0157711	50
165	2.11727	50
198	0.214487	50
139	0.612482	50
129	0.30686	50
186	0.618452	50
110	0.176862	50
147	0.80579	50
280	0.0189253	50
228	0.0265856	50
273	0.0181368	50
236	0.0166723	50
268	0.011603	50
249	0.00901205	50
218	0.0439338	50
202	0.148248	50
168	1.97972	50
184	0.686155	50
135	0.552889	50
112	0.194998	50
191	0.378844	50
172	1.63749	50
145	0.839698	50
178	1.20277	50
224	0.0275994	50
285	0.0167849	50
187	0.580714	50
140	0.68255	50
223	0.0281627	50
124	0.284781	50
104	0.12921	50
131	0.419736	50
181	0.870001	50
234	0.0199392	50
282	0.0172356	50
262	0.0135181	50
121	0.307987	50
212	0.0682663	50
154	1.0009	50
126	0.243551	50
238	0.0166723	50
159	1.3019	50
251	0.0105892	50
253	0.0130675	50
160	1.38662	50
279	0.0166723	50
176	1.46007	50
209	0.0914723	50
256	0.0121663	50
216	0.0506928	50
117	0.180804	50
270	0.0177988	50
195	0.265856	50
170	1.7943	50
227	0.0214036	50
288	0.026135	50
193	0.314295	50
119	0.222936	50
180	0.97792	50
244	0.0162217	50
162	1.55188	50
179	1.07987	50
264	0.0136307	50
255	0.0118283	50
297	0.035147	50
246	0.0132928	50
240	0.0131801	50
182	0.807593	50
230	0.0189253	50
108	0.1309	50
299	0.035147	50
115	0.173369	50
277	0.016109	50
103	0.136082	50
201	0.170328	50
232	0.0191506	50
113	0.164808	50
152	1.00124	50
189	0.469979	50
225	0.0289512	50
142	0.823589	50
207	0.105103	50
295	0.030303	50
266	0.0122789	50
263	0.0143066	50
167	2.06849	50
107	0.126732	50
174	1.56066	50
214	0.0577898	50
133	0.572829	50
290	0.0272615	50
123	0.317224	50
149	0.84702	50
221	0.0371747	50
210	0.0879802	50
258	0.013856	50
173	1.58973	50
229	0.0241072	50
260	0.0122789	50
293	0.0273741	50
274	0.0608314	50
237	0.0139687	50
188	0.528782	50
166	2.12504	50
136	0.507717	50
116	0.181368	50
144	0.810409	50
141	0.793849	50
100	0.13428	50
300	0.0324434	50
222	0.0341332	50
128	0.2805	50
252	0.0112651	50
286	0.0206151	50
120	0.261913	50
283	0.0208404	50
156	1.08899	50
134	0.599527	50
250	0.011603	50
192	0.34212	50
254	0.0126169	50
215	0.0524952	50
278	0.0183621	50
177	1.34223	50
150	0.890391	50
271	0.0147572	50
155	1.03312	50
130	0.355188	50
217	0.0466374	50
245	0.011941	50
239	0.0150952	50
267	0.0148699	50
122	0.35147	50
143	0.819196	50
281	0.0183621	50
269	0.0125042	50
158	1.24107	50
205	0.128309	50
219	0.0420187	50
257	0.0117157	50
235	0.016447	50
105	0.126056	50
185	0.65236	50
248	0.0134054	50
183	0.720852	50
213	0.0675904	50
146	0.803763	50
111	0.200293	50
296	0.035485	50
265	0.0139687	50
132	0.507379	50
164	1.92238	50
169	1.90515	50
196	0.247268	50
171	1.73775	50
242	0.0147572	50
127	0.259517	100
276	0.0160543	100
206	0.106091	100
118	0.178749	100
102	0.151605	100
200	0.160708	100
125	0.249752	100
272	0.0187024	100
233	0.0173784	100
190	0.402185	100
161	1.33747	100
298	0.0377358	100
259	0.0129096	100
194	0.261834	100
220	0.0359153	100
243	0.0134062	100
231	0.0163853	100
163	1.54469	100
109	0.148295	100
151	0.916584	100
175	1.34674	100
148	0.817114	100
287	0.0259848	100
208	0.0784508	100
294	0.0327706	100
106	0.129262	100
292	0.0329361	100
275	0.0188679	100
157	1.07018	100
197	0.213836	100
203	0.113539	100
261	0.0119166	100
291	0.030288	100
138	0.513241	100
199	0.166501	100
114	0.178252	100
226	0.0273088	100
211	0.0604105	100
153	0.982953	100
137	0.480305	100
101	0.140516	100
284	0.0243297	100
247	0.0125786	100
204	0.116849	100
289	0.0347567	100
241	0.0163853	100
165	1.92453	100
198	0.193313	100
139	0.599305	100
129	0.289805	100
186	0.547666	100
110	0.16766	100
147	0.80288	100
280	0.0213505	100
228	0.0248262	100
273	0.0191989	100
236	0.0177094	100
268	0.0135717	100
249	0.0158888	100
218	0.0440252	100
202	0.142833	100
168	1.83681	100
184	0.613539	100
135	0.536908	100
112	0.183548	100
191	0.331016	100
172	1.4669	100
145	0.822741	100
178	1.09467	100
224	0.0286329	100
285	0.0256538	100
187	0.515723	100
140	0.679742	100
223	0.0367428	100
124	0.271599	100
104	0.136048	100
131	0.40384	100
181	0.795929	100
234	0.0190334	100
282	0.0206885	100
262	0.0153923	100
121	0.324065	100
212	0.0670308	100
154	0.962761	100
126	0.246938	100
238	0.0129096	100
159	1.22824	100
251	0.0137372	100
253	0.010427	100
160	1.29096	100
279	0.020523	100
176	1.31662	100
209	0.0746442	100
256	0.0180404	100
216	0.0561072	100
117	0.180238	100
270	0.0187024	100
195	0.248262	100
170	1.66336	100
227	0.020192	100
288	0.0294604	100
193	0.279212	100
119	0.202582	100
180	0.859318	100
244	0.0142337	100
162	1.44141	100
179	0.935948	100
264	0.0142337	100
255	0.0127441	100
297	0.0367428	100
246	0.0134062	100
240	0.0142337	100
182	0.684376	100
230	0.0193644	100
108	0.147633	100
299	0.0385634	100
115	0.17097	100
277	0.0206885	100
103	0.161205	100
201	0.14482	100
232	0.0180404	100
113	0.179742	100
152	0.958126	100
189	0.441576	100
225	0.0249917	100
142	0.760179	100
207	0.0852367	100
295	0.0339292	100
266	0.0152267	100
263	0.0152267	100
167	1.90864	100
107	0.129593	100
174	1.42867	100
214	0.0534591	100
133	0.599636	100
290	0.0311155	100
123	0.339126	100
149	0.831347	100
221	0.0329361	100
210	0.0657067	100
258	0.0122476	100
173	1.40285	100
229	0.021185	100
260	0.0127441	100
293	0.0342602	100
274	0.0663688	100
237	0.0162198	100
188	0.472691	100
166	1.92701	100
136	0.486759	100
116	0.173287	100
144	0.806521	100
141	0.736842	100
100	0.130917	100
300	0.0402185	100
222	0.030288	100
128	0.265475	100
252	0.011089	100
286	0.019861	100
120	0.253393	100
283	0.0225091	100
156	1.02698	100
134	0.588878	100
250	0.0115856	100
192	0.322741	100
254	0.0122476	100
215	0.0456802	100
278	0.01953	100
177	1.17527	100
150	0.84045	100
271	0.0193644	100
155	0.974015	100
130	0.350215	100
217	0.0455147	100
245	0.0168818	100
239	0.0135717	100
267	0.0139027	100
122	0.323237	100
143	0.785833	100
281	0.0210195	100
269	0.0145647	100
158	1.16501	100
205	0.107249	100
219	0.0326051	100
257	0.011089	100
235	0.0153923	100
105	0.125786	100
185	0.57663	100
248	0.0143992	100
183	0.683217	100
213	0.0620655	100
146	0.790467	100
111	0.180569	100
296	0.041046	100
265	0.0158888	100
132	0.522013	100
164	1.77276	100
169	1.74048	100
196	0.21996	100
171	1.51622	100
242	0.0147302	100
127	0.248347	150
276	0.0244323	150
206	0.0842196	150
118	0.202357	150
102	0.147169	150
200	0.156079	150
125	0.24691	150
272	0.0178212	150
233	0.0135096	150
190	0.313021	150
161	1.3501	150
298	0.0459902	150
259	0.0149468	150
194	0.244036	150
220	0.0416786	150
243	0.0155217	150
231	0.0192584	150
163	1.50043	150
109	0.14027	150
151	0.878413	150
175	1.29376	150
148	0.785283	150
287	0.032768	150
208	0.0773211	150
294	0.0379419	150
106	0.129922	150
292	0.0422535	150
275	0.0218454	150
157	1.06094	150
197	0.195171	150
203	0.116125	150
261	0.0132222	150
291	0.0290313	150
138	0.518827	150
199	0.151768	150
114	0.179362	150
226	0.0250072	150
211	0.0600747	150
153	0.933027	150
137	0.519402	150
101	0.138833	150
284	0.0215579	150
247	0.0172463	150
204	0.105203	150
289	0.0319057	150
241	0.0166715	150
165	1.75941	150
198	0.175338	150
139	0.596723	150
129	0.310147	150
186	0.509917	150
110	0.174763	150
147	0.820926	150
280	0.02357	150
228	0.0215579	150
273	0.0227077	150
236	0.0224202	150
268	0.0224202	150
249	0.0140845	150
218	0.0379419	150
202	0.123886	150
168	1.69589	150
184	0.587525	150
135	0.533487	150
112	0.183961	150
191	0.302386	150
172	1.38028	150
145	0.799943	150
178	1.01725	150
224	0.0284565	150
285	0.0287439	150
187	0.460765	150
140	0.678068	150
223	0.0319057	150
124	0.285427	150
104	0.134809	150
131	0.413912	150
181	0.669733	150
234	0.0143719	150
282	0.0160966	150
262	0.0186835	150
121	0.287439	150
212	0.066111	150
154	0.93159	150
126	0.25697	150
238	0.0166715	150
159	1.12705	150
251	0.0135096	150
253	0.0152343	150
160	1.18281	150
279	0.0218454	150
176	1.1831	150
209	0.0747341	150
256	0.0140845	150
216	0.0485772	150
117	0.204082	150
270	0.0186835	150
195	0.241736	150
170	1.50618	150
227	0.0183961	150
288	0.0365047	150
193	0.244323	150
119	0.196896	150
180	0.827824	150
244	0.0137971	150
162	1.37626	150
179	0.84737	150
264	0.0137971	150
255	0.0123599	150
297	0.044553	150
246	0.0100604	150
240	0.0181087	150
182	0.620293	150
230	0.0232826	150
108	0.140845	150
299	0.0373671	150
115	0.159529	150
277	0.018971	150
103	0.135384	150
201	0.146594	150
232	0.0158091	150
113	0.177925	150
152	0.891636	150
189	0.369359	150
225	0.028169	150
142	0.770336	150
207	0.0816327	150
295	0.0376545	150
266	0.0152343	150
263	0.0152343	150
167	1.74418	150
107	0.12791	150
174	1.27335	150
214	0.0462777	150
133	0.570566	150
290	0.0275941	150
123	0.311296	150
149	0.787583	150
221	0.0313308	150
210	0.0678356	150
258	0.0152343	150
173	1.3386	150
229	0.0270193	150
260	0.0123599	150
293	0.0393791	150
274	0.0686979	150
237	0.0183961	150
188	0.427709	150
166	1.83846	150
136	0.477723	150
116	0.170164	150
144	0.734694	150
141	0.735844	150
100	0.133084	150
300	0.0454153	150
222	0.0316183	150
128	0.256108	150
252	0.0135096	150
286	0.0270193	150
120	0.265594	150
283	0.0247197	150
156	0.951135	150
134	0.582639	150
250	0.0140845	150
192	0.263294	150
254	0.0135096	150
215	0.0402414	150
278	0.0212705	150
177	1.13366	150
150	0.814314	150
271	0.0178212	150
155	0.980742	150
130	0.346076	150
217	0.0339178	150
245	0.0135096	150
239	0.0183961	150
267	0.016384	150
122	0.329405	150
143	0.793619	150
281	0.0204082	150
269	0.0172463	150
158	1.10635	150
205	0.0928428	150
219	0.0359299	150
257	0.0126473	150
235	0.0160966	150
105	0.125036	150
185	0.50503	150
248	0.0143719	150
183	0.605921	150
213	0.0531762	150
146	0.791032	150
111	0.166427	150
296	0.0370796	150
265	0.0183961	150
132	0.477436	150
164	1.64731	150
169	1.58781	150
196	0.190285	150
171	1.405	150
242	0.0149468	150
127	0.254102	200
276	0.0238687	200
206	0.0855296	200
118	0.197911	200
102	0.139234	200
200	0.139731	200
125	0.247141	200
272	0.0248633	200
233	0.0198906	200
190	0.325709	200
161	1.17106	200
298	0.0348086	200
259	0.0213824	200
194	0.223272	200
220	0.0273496	200
243	0.016907	200
231	0.0273496	200
163	1.38637	200
109	0.148682	200
151	0.889607	200
175	1.22476	200
148	0.800597	200
287	0.0278468	200
208	0.0780706	200
294	0.0477374	200
106	0.128294	200
292	0.0392839	200
275	0.0258578	200
157	0.996022	200
197	0.172551	200
203	0.101442	200
261	0.016907	200
291	0.0392839	200
138	0.525609	200
199	0.121333	200
114	0.170065	200
226	0.0233715	200
211	0.0467429	200
153	0.905022	200
137	0.488314	200
101	0.136748	200
284	0.0333168	200
247	0.0109398	200
204	0.0999503	200
289	0.0363003	200
241	0.0144207	200
165	1.7096	200
198	0.144704	200
139	0.582297	200
129	0.324217	200
186	0.460965	200
110	0.176032	200
147	0.769766	200
280	0.0218797	200
228	0.0198906	200
273	0.0233715	200
236	0.0164097	200
268	0.0114371	200
249	0.0159125	200
218	0.031825	200
202	0.122327	200
168	1.59423	200
184	0.521134	200
135	0.510691	200
112	0.17454	200
191	0.2546	200
172	1.28444	200
145	0.790154	200
178	0.950771	200
224	0.0174043	200
285	0.0238687	200
187	0.438588	200
140	0.617603	200
223	0.0293386	200
124	0.263053	200
104	0.136251	200
131	0.40179	200
181	0.676778	200
234	0.0233715	200
282	0.0223769	200
262	0.014918	200
121	0.288911	200
212	0.0721034	200
154	0.897563	200
126	0.235206	200
238	0.0183988	200
159	1.11835	200
251	0.0134262	200
253	0.0114371	200
160	1.11686	200
279	0.0328195	200
176	1.09796	200
209	0.0661363	200
256	0.0119344	200
216	0.0392839	200
117	0.174043	200
270	0.0144207	200
195	0.200398	200
170	1.38339	200
227	0.016907	200
288	0.0268523	200
193	0.23819	200
119	0.211338	200
180	0.76728	200
244	0.0208851	200
162	1.31079	200
179	0.885132	200
264	0.0124316	200
255	0.0119344	200
297	0.0452511	200
246	0.0179015	200
240	0.0154152	200
182	0.628046	200
230	0.0268523	200
108	0.139234	200
299	0.0502238	200
115	0.155147	200
277	0.0188961	200
103	0.134759	200
201	0.122327	200
232	0.0238687	200
113	0.193436	200
152	0.895574	200
189	0.352561	200
225	0.0288414	200
142	0.760816	200
207	0.0765788	200
295	0.0432621	200
266	0.0233715	200
263	0.00944804	200
167	1.60567	200
107	0.125808	200
174	1.22725	200
214	0.0447539	200
133	0.544008	200
290	0.0372949	200
123	0.325709	200
149	0.766783	200
221	0.0233715	200
210	0.0671308	200
258	0.0164097	200
173	1.2367	200
229	0.0174043	200
260	0.0164097	200
293	0.024366	200
274	0.0706116	200
237	0.0208851	200
188	0.39632	200
166	1.71556	200
136	0.427648	200
116	0.181004	200
144	0.759821	200
141	0.712084	200
100	0.139731	200
300	0.0417703	200
222	0.0238687	200
128	0.285927	200
252	0.0159125	200
286	0.0223769	200
120	0.229239	200
283	0.0213824	200
156	0.945798	200
134	0.595226	200
250	0.0139234	200
192	0.242665	200
254	0.0099453	200
215	0.0442566	200
278	0.0198906	200
177	1.03232	200
150	0.833913	200
271	0.0258578	200
155	0.912979	200
130	0.331179	200
217	0.0372949	200
245	0.0139234	200
239	0.016907	200
267	0.0233715	200
122	0.285927	200
143	0.815515	200
281	0.0228742	200
269	0.0179015	200
158	1.10393	200
205	0.0835405	200
219	0.0457484	200
257	0.0134262	200
235	0.0213824	200
105	0.130781	200
185	0.477374	200
248	0.0144207	200
183	0.533068	200
213	0.0462456	200
146	0.780209	200
111	0.18001	200
296	0.0437593	200
265	0.0183988	200
132	0.474391	200
164	1.53953	200
169	1.4734	200
196	0.208354	200
171	1.29836	200
242	0.0124316	200
127	0.267547	250
276	0.0201529	250
206	0.0729673	250
118	0.197359	250
102	0.136901	250
200	0.120917	250
125	0.267547	250
272	0.0180681	250
233	0.0229326	250
190	0.309937	250
161	1.17999	250
298	0.0354413	250
259	0.0166782	250
194	0.204309	250
220	0.0326616	250
243	0.0152884	250
231	0.018763	250
163	1.39472	250
109	0.149409	250
151	0.851981	250
175	1.20083	250
148	0.772759	250
287	0.0277971	250
208	0.0701876	250
294	0.0389159	250
106	0.113968	250
292	0.0416956	250
275	0.0104239	250
157	1.00486	250
197	0.179986	250
203	0.100069	250
261	0.018763	250
291	0.0444753	250
138	0.506602	250
199	0.162613	250
114	0.170257	250
226	0.0208478	250
211	0.0555942	250
153	0.911744	250
137	0.507992	250
101	0.161223	250
284	0.0340514	250
247	0.0159833	250
204	0.0938151	250
289	0.0354413	250
241	0.0104239	250
165	1.66505	250
198	0.168867	250
139	0.630299	250
129	0.280751	250
186	0.441279	250
110	0.168867	250
147	0.751911	250
280	0.0347464	250
228	0.0305768	250
273	0.018763	250
236	0.0145935	250
268	0.0236275	250
249	0.0152884	250
218	0.0347464	250
202	0.116748	250
168	1.48714	250
184	0.495483	250
135	0.52606	250
112	0.172342	250
191	0.253648	250
172	1.21126	250
145	0.769284	250
178	0.844336	250
224	0.0326616	250
285	0.0347464	250
187	0.38082	250
140	0.640028	250
223	0.0243224	250
124	0.28353	250
104	0.182071	250
131	0.439889	250
181	0.615705	250
234	0.019458	250
282	0.0257123	250
262	0.018763	250
121	0.28909	250
212	0.0562891	250
154	0.870049	250
126	0.24253	250
238	0.0173732	250
159	1.10215	250
251	0.0159833	250
253	0.0243224	250
160	1.16192	250
279	0.0173732	250
176	1.14593	250
209	0.0576789	250
256	0.019458	250
216	0.0389159	250
117	0.154969	250
270	0.0208478	250
195	0.203614	250
170	1.39194	250
227	0.0215427	250
288	0.0264072	250
193	0.215427	250
119	0.207783	250
180	0.71369	250
244	0.0173732	250
162	1.22933	250
179	0.850591	250
264	0.0152884	250
255	0.0159833	250
297	0.0396108	250
246	0.0222377	250
240	0.018763	250
182	0.564281	250
230	0.0243224	250
108	0.123697	250
299	0.0514246	250
115	0.182071	250
277	0.018763	250
103	0.13829	250
201	0.120222	250
232	0.0229326	250
113	0.18902	250
152	0.872828	250
189	0.348158	250
225	0.0173732	250
142	0.752606	250
207	0.0882557	250
295	0.0410007	250
266	0.0222377	250
263	0.019458	250
167	1.65115	250
107	0.153579	250
174	1.1786	250
214	0.0396108	250
133	0.544128	250
290	0.0264072	250
123	0.326616	250
149	0.756776	250
221	0.0264072	250
210	0.0583739	250
258	0.0208478	250
173	1.17582	250
229	0.019458	250
260	0.00555942	250
293	0.0326616	250
274	0.0771369	250
237	0.0111188	250
188	0.38221	250
166	1.64698	250
136	0.460042	250
116	0.204309	250
144	0.777623	250
141	0.735233	250
100	0.151494	250
300	0.0715775	250
222	0.0243224	250
128	0.273801	250
252	0.019458	250
286	0.028492	250
120	0.228631	250
283	0.0215427	250
156	0.958999	250
134	0.57123	250
250	0.0132036	250
192	0.263377	250
254	0.0104239	250
215	0.0396108	250
278	0.0208478	250
177	1.04934	250
150	0.792912	250
271	0.0250174	250
155	0.887422	250
130	0.318277	250
217	0.0361362	250
245	0.0145935	250
239	0.0173732	250
267	0.0201529	250
122	0.359972	250
143	0.771369	250
281	0.028492	250
269	0.019458	250
158	0.981237	250
205	0.0736623	250
219	0.0361362	250
257	0.00903405	250
235	0.0152884	250
105	0.127172	250
185	0.47811	250
248	0.0132036	250
183	0.540653	250
213	0.0416956	250
146	0.790132	250
111	0.195969	250
296	0.0521195	250
265	0.0271022	250
132	0.467686	250
164	1.49826	250
169	1.42182	250
196	0.201529	250
171	1.31133	250
242	0.0132036	250
127	0.251326	300
276	0.0137858	300
206	0.0763521	300
118	0.170732	300
102	0.159067	300
200	0.129374	300
125	0.217391	300
272	0.0275716	300
233	0.0148462	300
190	0.321315	300
161	1.11135	300
298	0.0519618	300
259	0.0169671	300
194	0.235419	300
220	0.0265111	300
243	0.0169671	300
231	0.0243902	300
163	1.37964	300
109	0.16755	300
151	0.870626	300
175	1.16861	300
148	0.745493	300
287	0.0243902	300
208	0.0562036	300
294	0.0445387	300
106	0.136797	300
292	0.0254507	300
275	0.0169671	300
157	0.943796	300
197	0.165429	300
203	0.0965005	300
261	0.0180276	300
291	0.0434783	300
138	0.480382	300
199	0.168611	300
114	0.164369	300
226	0.0233298	300
211	0.0498409	300
153	0.900318	300
137	0.45281	300
101	0.161188	300
284	0.0137858	300
247	0.00636267	300
204	0.0901379	300
289	0.0349947	300
241	0.0106045	300
165	1.72216	300
198	0.174973	300
139	0.611877	300
129	0.281018	300
186	0.495228	300
110	0.186638	300
147	0.69035	300
280	0.0233298	300
228	0.0148462	300
273	0.0212089	300
236	0.0169671	300
268	0.0180276	300
249	0.0127253	300
218	0.0360551	300
202	0.133616	300
168	1.59173	300
184	0.520679	300
135	0.493107	300
112	0.206787	300
191	0.295864	300
172	1.17285	300
145	0.71474	300
178	0.867444	300
224	0.0339343	300
285	0.0328738	300
187	0.444327	300
140	0.605514	300
223	0.0424178	300
124	0.295864	300
104	0.124072	300
131	0.384942	300
181	0.6193	300
234	0.0243902	300
282	0.0265111	300
262	0.0137858	300
121	0.313892	300
212	0.0540827	300
154	0.936373	300
126	0.221633	300
238	0.0180276	300
159	1.08484	300
251	0.0169671	300
253	0.0169671	300
160	1.22481	300
279	0.0275716	300
176	1.12407	300
209	0.0668081	300
256	0.00954401	300
216	0.0201485	300
117	0.185578	300
270	0.0243902	300
195	0.198303	300
170	1.35419	300
227	0.0212089	300
288	0.019088	300
193	0.229056	300
119	0.200424	300
180	0.648993	300
244	0.0148462	300
162	1.30223	300
179	0.852598	300
264	0.00636267	300
255	0.0169671	300
297	0.0434783	300
246	0.0148462	300
240	0.019088	300
182	0.593849	300
230	0.0265111	300
108	0.11877	300
299	0.0540827	300
115	0.155885	300
277	0.0275716	300
103	0.161188	300
201	0.130435	300
232	0.0201485	300
113	0.195122	300
152	0.875928	300
189	0.317073	300
225	0.0254507	300
142	0.749735	300
207	0.0837752	300
295	0.0402969	300
266	0.0148462	300
263	0.0180276	300
167	1.61188	300
107	0.112407	300
174	1.21421	300
214	0.0583245	300
133	0.559915	300
290	0.038176	300
123	0.303287	300
149	0.801697	300
221	0.038176	300
210	0.0615058	300
258	0.0137858	300
173	1.22057	300
229	0.0212089	300
260	0.0159067	300
293	0.0222694	300
274	0.0731707	300
237	0.00848356	300
188	0.417815	300
166	1.63839	300
136	0.497349	300
116	0.159067	300
144	0.815483	300
141	0.73807	300
100	0.155885	300
300	0.0402969	300
222	0.0169671	300
128	0.265111	300
252	0.0137858	300
286	0.0307529	300
120	0.229056	300
283	0.0201485	300
156	0.977731	300
134	0.583245	300
250	0.0116649	300
192	0.26299	300
254	0.0180276	300
215	0.038176	300
278	0.0254507	300
177	1.04772	300
150	0.802757	300
271	0.0212089	300
155	0.882291	300
130	0.326617	300
217	0.0349947	300
245	0.0201485	300
239	0.0254507	300
267	0.0169671	300
122	0.33298	300
143	0.778367	300
281	0.028632	300
269	0.0159067	300
158	1.00424	300
205	0.078473	300
219	0.0275716	300
257	0.0116649	300
235	0.00954401	300
105	0.111347	300
185	0.462354	300
248	0.0137858	300
183	0.569459	300
213	0.0402969	300
146	0.769883	300
111	0.187699	300
296	0.0360551	300
265	0.00742312	300
132	0.482503	300
164	1.61824	300
169	1.43054	300
196	0.19088	300
171	1.41357	300
242	0.0148462	300
127	0.258437	400
276	0.0242356	400
206	0.0776897	400
118	0.203398	400
102	0.1547	400
200	0.123443	400
125	0.235787	400
272	0.0237826	400
233	0.015402	400
190	0.274745	400
161	1.07542	400
298	0.0473386	400
259	0.0169875	400
194	0.187769	400
220	0.0369196	400
243	0.0115515	400
231	0.0192525	400
163	1.26772	400
109	0.151755	400
151	0.76829	400
175	1.06365	400
148	0.710306	400
287	0.0312571	400
208	0.0631937	400
294	0.0419026	400
106	0.122763	400
292	0.0382786	400
275	0.0242356	400
157	0.911665	400
197	0.160136	400
203	0.0924122	400
261	0.0165345	400
291	0.0362401	400
138	0.490374	400
199	0.136806	400
114	0.174858	400
226	0.0210646	400
211	0.0557191	400
153	0.82786	400
137	0.464326	400
101	0.147452	400
284	0.0385051	400
247	0.0169875	400
204	0.0806342	400
289	0.0385051	400
241	0.0192525	400
165	1.50963	400
198	0.140657	400
139	0.565345	400
129	0.278369	400
186	0.422197	400
110	0.165798	400
147	0.729785	400
280	0.0235561	400
228	0.0231031	400
273	0.0283126	400
236	0.0142695	400
268	0.019026	400
249	0.014496	400
218	0.0271801	400
202	0.100113	400
168	1.38143	400
184	0.450736	400
135	0.506908	400
112	0.178482	400
191	0.241676	400
172	1.11982	400
145	0.730238	400
178	0.797735	400
224	0.0244621	400
285	0.0351076	400
187	0.388901	400
140	0.613817	400
223	0.0276331	400
124	0.246659	400
104	0.125934	400
131	0.380068	400
181	0.548584	400
234	0.017214	400
282	0.0251416	400
262	0.0183465	400
121	0.293318	400
212	0.0550396	400
154	0.797282	400
126	0.240544	400
238	0.0174405	400
159	0.970781	400
251	0.0165345	400
253	0.015402	400
160	1.00136	400
279	0.0269536	400
176	0.980747	400
209	0.0550396	400
256	0.0183465	400
216	0.0380521	400
117	0.177803	400
270	0.019932	400
195	0.186183	400
170	1.23035	400
227	0.017667	400
288	0.0344281	400
193	0.208607	400
119	0.211325	400
180	0.605663	400
244	0.0212911	400
162	1.17463	400
179	0.740204	400
264	0.012684	400
255	0.0160815	400
297	0.0543601	400
246	0.017214	400
240	0.015402	400
182	0.523216	400
230	0.0231031	400
108	0.132729	400
299	0.0616082	400
115	0.18573	400
277	0.0215176	400
103	0.127067	400
201	0.115968	400
232	0.0187995	400
113	0.156285	400
152	0.81812	400
189	0.315062	400
225	0.0240091	400
142	0.725708	400
207	0.0704417	400
295	0.0441676	400
266	0.016761	400
263	0.0165345	400
167	1.4299	400
107	0.123443	400
174	1.06546	400
214	0.0450736	400
133	0.537033	400
290	0.0380521	400
123	0.302605	400
149	0.747678	400
221	0.0294451	400
210	0.0554926	400
258	0.013137	400
173	1.07928	400
229	0.0192525	400
260	0.0160815	400
293	0.0416761	400
274	0.0742922	400
237	0.0201586	400
188	0.330691	400
166	1.54768	400
136	0.44983	400
116	0.17667	400
144	0.720498	400
141	0.684938	400
100	0.153341	400
300	0.0471121	400
222	0.0269536	400
128	0.259117	400
252	0.0169875	400
286	0.0351076	400
120	0.251869	400
283	0.0321631	400
156	0.859117	400
134	0.539977	400
250	0.0151755	400
192	0.219026	400
254	0.0129105	400
215	0.0335221	400
278	0.0267271	400
177	0.874292	400
150	0.779162	400
271	0.0174405	400
155	0.807022	400
130	0.329785	400
217	0.0314836	400
245	0.014043	400
239	0.019479	400
267	0.014949	400
122	0.305776	400
143	0.687203	400
281	0.0240091	400
269	0.0197055	400
158	0.967384	400
205	0.0720272	400
219	0.0342016	400
257	0.015855	400
235	0.0203851	400
105	0.110079	400
185	0.416988	400
248	0.0138165	400
183	0.484032	400
213	0.0459796	400
146	0.707588	400
111	0.188222	400
296	0.0385051	400
265	0.019026	400
132	0.44598	400
164	1.4043	400
169	1.32186	400
196	0.16308	400
171	1.15108	400
242	0.0147225	400
