# Supplementary material for: Cell-free DNA fragmentomics for preeclampsia risk assessment
Source: Nat Commun. 2026 May 2;17:5957. doi: 10.1038/s41467-026-72682-4 (PMC13342102; doi:10.1038/s41467-026-72682-4)
Supplement: Supplementary file 28 — Source Data [file 41467_2026_72682_MOESM28_ESM.zip › Source Data/Source Data Fig.3.xlsx]

## Sheet: Fig.3b
ID	p_value	FC	group
chr10:100008582:100010583:-:DNMBP;XM_047424910.1;mRNA:tss_coverage	0.641818	1.01263	Unsignificant
chr10:100008946:100010947:-:DNMBP,DNMBP;NM_015221.4,XM_011539559.3;mRNA,mRNA:tss_coverage	0.353536	1.02239	Unsignificant
chr10:100080868:100082869:-:CPN1;NM_001308.3;mRNA:tss_coverage	0.0673408	1.0382	Unsignificant
chr10:100185028:100187029:-:ERLIN1,ERLIN1,ERLIN1,ERLIN1,ERLIN1,ERLIN1,ERLIN1,ERLIN1;NM_001100626.2,NM_001347856.2,NM_001347857.2,NM_001347858.2,NM_001347859.2,NM_001347860.2,NM_001347861.2,NM_006459.4;mRNA,mRNA,mRNA,mRNA,mRNA,mRNA,mRNA,mRNA:tss_coverage	0.334175	1.01757	Unsignificant
chr10:100228595:100230596:-:CHUK,CHUK,CHUK,CHUK,CHUK,CHUK,CHUK;NM_001278.5,NM_001320928.2,XM_017015612.2,XM_047424540.1,XM_047424541.1,XM_047424542.1,XM_047424543.1;mRNA,mRNA,mRNA,mRNA,mRNA,mRNA,mRNA:tss_coverage	0.541569	1.01715	Unsignificant
chr10:100266637:100268638:-:CWF19L1,CWF19L1,CWF19L1,CWF19L1,CWF19L1;NM_001303404.2,NM_001303405.2,NM_001303406.2,NM_001303407.2,NM_018294.6;mRNA,mRNA,mRNA,mRNA,mRNA:tss_coverage	0.911042	0.997771	Unsignificant
chr10:100285363:100287364:-:BLOC1S2;NM_001001342.2;mRNA:tss_coverage	0.909702	0.997518	Unsignificant
chr10:100285377:100287378:-:BLOC1S2;NM_001282438.1;mRNA:tss_coverage	0.904187	0.998116	Unsignificant
chr10:100285679:100287680:-:BLOC1S2,BLOC1S2,BLOC1S2,BLOC1S2;NM_001282436.2,NM_001282437.2,NM_001282439.2,NM_173809.5;mRNA,mRNA,mRNA,mRNA:tss_coverage	0.699876	1.00578	Unsignificant
chr10:100329227:100331228:-:PKD2L1,PKD2L1;NM_001253837.2,NM_016112.3;mRNA,mRNA:tss_coverage	0.0671585	1.03813	Unsignificant
chr10:100346232:100348233:+:SCD;NM_005063.5;mRNA:tss_coverage	0.644363	1.01065	Unsignificant
chr10:100462008:100464009:+:WNT8B;NM_003393.4;mRNA:tss_coverage	0.759396	0.989634	Unsignificant
chr10:100518860:100520861:-:SEC31B;NM_015490.4;mRNA:tss_coverage	0.209804	1.03573	Unsignificant
chr10:100528870:100530871:-:NDUFB8,NDUFB8;NM_001284367.2,NM_005004.4;mRNA,mRNA:tss_coverage	0.911437	1.00168	Unsignificant
chr10:100528922:100530923:-:NDUFB8;NM_001284368.1;mRNA:tss_coverage	0.820621	0.994979	Unsignificant
chr10:100534942:100536943:+:HIF1AN,HIF1AN;NM_017902.3,XM_011539940.3;mRNA,mRNA:tss_coverage	0.864735	0.995827	Unsignificant
chr10:100734395:100736396:+:PAX2,PAX2;NM_001304569.2,NM_001374303.1;mRNA,mRNA:tss_coverage	0.324971	1.02776	Unsignificant
chr10:100744581:100746582:+:PAX2,PAX2,PAX2,PAX2,PAX2;NM_000278.5,NM_003987.5,NM_003988.5,NM_003989.5,NM_003990.5;mRNA,mRNA,mRNA,mRNA,mRNA:tss_coverage	0.467584	1.01947	Unsignificant
chr10:100911962:100913963:+:SLF2,SLF2,SLF2,SLF2,SLF2,SLF2,SLF2,SLF2;NM_001136123.2,NM_001243770.2,NM_018121.4,XM_005269965.3,XM_011539944.4,XM_047425461.1,XM_047425462.1,XM_047425463.1;mRNA,mRNA,mRNA,mRNA,mRNA,mRNA,mRNA,mRNA:tss_coverage	0.819576	0.995026	Unsignificant
chr10:100968503:100970504:+:SEMA4G,SEMA4G;NM_001393925.1,NM_017893.4;mRNA,mRNA:tss_coverage	0.58945	1.02099	Unsignificant
chr10:100971528:100973529:+:SEMA4G;NM_001203244.1;mRNA:tss_coverage	0.0591105	1.04481	Unsignificant
chr10:100986496:100988497:-:MRPL43,MRPL43,MRPL43,MRPL43,MRPL43,MRPL43,MRPL43,MRPL43,MRPL43;NM_001308396.2,NM_001394981.1,NM_001394982.1,NM_001394983.1,NM_032112.3,NM_176792.3,NM_176793.2,NM_176794.2,XM_005270231.3;mRNA,mRNA,mRNA,mRNA,mRNA,mRNA,mRNA,mRNA,mRNA:tss_coverage	0.7541	1.01619	Unsignificant
chr10:100986542:100988543:+:TWNK,TWNK,TWNK,TWNK,TWNK;NM_001163812.2,NM_001163813.2,NM_001163814.2,NM_001368275.1,NM_021830.5;mRNA,mRNA,mRNA,mRNA,mRNA:tss_coverage	0.689851	1.02012	Unsignificant
chr10:100995587:100997588:+:LZTS2,LZTS2;NM_001394948.1,NM_001394952.1;mRNA,mRNA:tss_coverage	0.752172	1.01369	Unsignificant
chr10:100996070:100998071:+:LZTS2,LZTS2,LZTS2,LZTS2;NM_001394945.1,NM_001394949.1,NM_001394951.1,NM_032429.4;mRNA,mRNA,mRNA,mRNA:tss_coverage	0.721034	1.00931	Unsignificant
chr10:100997278:100999279:+:LZTS2,LZTS2;NM_001318099.2,NM_001394944.1;mRNA,mRNA:tss_coverage	0.864967	1.01145	Unsignificant
chr10:100997682:100999683:+:LZTS2,LZTS2;NM_001394946.1,NM_001394950.1;mRNA,mRNA:tss_coverage	0.808105	1.01575	Unsignificant
chr10:100998807:101000808:+:LZTS2,LZTS2,LZTS2,LZTS2;NM_001318100.2,NM_001318101.2,NM_001394947.1,XM_047425850.1;mRNA,mRNA,mRNA,mRNA:tss_coverage	0.388669	1.03003	Unsignificant
chr10:101030128:101032129:-:PDZD7,PDZD7,PDZD7,PDZD7,PDZD7,PDZD7,PDZD7,PDZD7,PDZD7,PDZD7,PDZD7,PDZD7,PDZD7,PDZD7,PDZD7;NM_001195263.2,NM_001351044.2,NM_024895.5,XM_005270165.4,XM_011540177.4,XM_011540178.4,XM_011540179.4,XM_011540181.4,XM_011540183.4,XM_017016667.3,XM_017016668.3,XM_047425767.1,XM_047425768.1,XM_047425769.1,XM_047425771.1;mRNA,mRNA,mRNA,mRNA,mRNA,mRNA,mRNA,mRNA,mRNA,mRNA,mRNA,mRNA…	0.534905	1.02102	Unsignificant
chr10:101030233:101032234:+:SFXN3,SFXN3,SFXN3,SFXN3,SFXN3,SFXN3,SFXN3,SFXN3,SFXN3,SFXN3,SFXN3;NM_001388027.1,NM_001388028.1,NM_001388029.1,NM_001388030.1,NM_001388031.1,NM_001388032.1,NM_001388033.1,NM_001388034.1,NM_001388035.1,NM_030971.6,XM_047425806.1;mRNA,mRNA,mRNA,mRNA,mRNA,mRNA,mRNA,mRNA,mRNA,mRNA,mRNA:tss_coverage	0.401868	1.02538	Unsignificant
chr10:101060988:101062989:+:KAZALD1,KAZALD1,KAZALD1,KAZALD1,KAZALD1;NM_001319303.2,NM_030929.5,XM_005270194.5,XM_017016715.3,XM_024448213.2;mRNA,mRNA,mRNA,mRNA,mRNA:tss_coverage	0.892824	0.998109	Unsignificant
chr10:101130299:101132300:+:TLX1,TLX1,TLX1;NM_001195517.2,NM_005521.4,XM_011539744.4;mRNA,mRNA,mRNA:tss_coverage	0.549707	1.01754	Unsignificant
chr10:101228462:101230463:-:LBX1;NM_006562.5;mRNA:tss_coverage	0.626456	1.02703	Unsignificant
chr10:101353047:101355048:+:BTRC;XM_047425986.1;mRNA:tss_coverage	0.909655	1.00095	Unsignificant
chr10:101353164:101355165:+:BTRC,BTRC,BTRC,BTRC,BTRC,BTRC,BTRC;NM_001256856.2,NM_003939.5,NM_033637.4,XM_006718054.3,XM_017016870.2,XM_017016874.2,XM_047425987.1;mRNA,mRNA,mRNA,mRNA,mRNA,mRNA,mRNA:tss_coverage	0.891763	1.00516	Unsignificant
chr10:101406446:101408447:+:BTRC,BTRC;XM_017016871.2,XM_047425983.1;mRNA,mRNA:tss_coverage	0.743767	1.00848	Unsignificant
chr10:101406750:101408751:+:BTRC;XM_017016873.3;mRNA:tss_coverage	0.727208	1.00796	Unsignificant
chr10:101406756:101408757:+:BTRC;XM_047425984.1;mRNA:tss_coverage	0.699652	1.00892	Unsignificant
chr10:101449602:101451603:+:BTRC;XM_047425985.1;mRNA:tss_coverage	0.0551462	0.952835	Unsignificant
chr10:101456192:101458193:+:BTRC;XM_024448247.2;mRNA:tss_coverage	0.058715	0.955054	Unsignificant
chr10:101514802:101516803:+:BTRC;XM_011540320.3;mRNA:tss_coverage	0.653368	0.990289	Unsignificant
chr10:101586410:101588411:-:POLL;XM_047425098.1;mRNA:tss_coverage	0.55788	1.02494	Unsignificant
chr10:101587093:101589094:-:POLL;XM_047425089.1;mRNA:tss_coverage	0.659623	1.01273	Unsignificant
chr10:101587256:101589257:-:POLL,POLL,POLL,POLL,POLL,POLL,POLL,POLL,POLL,POLL,POLL,POLL,POLL,POLL,POLL;NM_001174084.2,NM_001174085.2,NM_001308382.2,NM_013274.4,XM_006717775.3,XM_006717777.3,XM_011539657.2,XM_011539662.3,XM_011539664.3,XM_017016091.3,XM_024447942.2,XM_024447943.2,XM_047425091.1,XM_047425093.1,XM_047425095.1;mRNA,mRNA,mRNA,mRNA,mRNA,mRNA,mRNA,mRNA,mRNA,mRNA,mRNA,mRNA,mRNA,mRNA,mRNA…	0.58966	1.01389	Unsignificant
chr10:101587269:101589270:-:POLL,POLL,POLL,POLL,POLL,POLL,POLL,POLL,POLL,POLL,POLL,POLL,POLL,POLL,POLL,POLL,POLL,POLL;XM_011539650.2,XM_011539651.2,XM_011539654.2,XM_011539655.2,XM_011539656.2,XM_017016084.2,XM_017016085.2,XM_017016088.3,XM_017016090.2,XM_024447945.2,XM_047425086.1,XM_047425087.1,XM_047425088.1,XM_047425090.1,XM_047425092.1,XM_047425094.1,XM_047425096.1,XM_047425097.1;mRNA,mRNA,m…	0.616806	1.01296	Unsignificant
chr10:101587320:101589321:+:DPCD,DPCD,DPCD,DPCD,DPCD,DPCD;NM_001329742.2,NM_001329743.2,NM_001329744.2,NM_001329745.2,NM_001329746.2,NM_015448.3;mRNA,mRNA,mRNA,mRNA,mRNA,mRNA:tss_coverage	0.617228	1.0129	Unsignificant
chr10:101694169:101696170:-:FBXW4;NM_022039.4;mRNA:tss_coverage	0.902942	0.994601	Unsignificant
chr10:101694294:101696295:-:FBXW4;NM_001323541.2;mRNA:tss_coverage	0.723972	0.988398	Unsignificant
chr10:101775113:101777114:-:FGF8,FGF8,FGF8,FGF8;NM_006119.6,NM_033163.5,NM_033164.4,NM_033165.5;mRNA,mRNA,mRNA,mRNA:tss_coverage	0.565056	1.02132	Unsignificant
chr10:101779368:101781369:-:FGF8;NM_001206389.2;mRNA:tss_coverage	0.589632	1.01463	Unsignificant
chr10:101782445:101784446:-:NPM3;NM_006993.3;mRNA:tss_coverage	0.418704	1.02833	Unsignificant
chr10:101811305:101813306:-:OGA;XM_047424516.1;mRNA:tss_coverage	0.860089	0.993309	Unsignificant
chr10:101814951:101816952:-:OGA;XM_047424514.1;mRNA:tss_coverage	0.319233	0.973119	Unsignificant
chr10:101817443:101819444:-:OGA,OGA,OGA,OGA,OGA;NM_001142434.2,NM_012215.5,XM_047424515.1,XM_047424517.1,XM_047424518.1;mRNA,mRNA,mRNA,mRNA,mRNA:tss_coverage	0.688729	0.991388	Unsignificant
chr10:101833422:101835423:-:KCNIP2;XM_017016161.2;mRNA:tss_coverage	0.158871	1.04922	Unsignificant
chr10:101838870:101840871:-:KCNIP2,KCNIP2;NM_173194.3,XM_011539731.3;mRNA,mRNA:tss_coverage	0.449724	1.0282	Unsignificant
chr10:101842799:101844800:-:KCNIP2,KCNIP2,KCNIP2,KCNIP2,KCNIP2,KCNIP2,KCNIP2,KCNIP2,KCNIP2;NM_014591.5,NM_173191.3,NM_173192.3,NM_173193.3,NM_173195.3,NM_173197.3,XM_005269729.3,XM_005269730.3,XM_006717812.3;mRNA,mRNA,mRNA,mRNA,mRNA,mRNA,mRNA,mRNA,mRNA:tss_coverage	0.819659	1.00698	Unsignificant
chr10:102014394:102016395:-:ARMH3;XM_011540156.3;mRNA:tss_coverage	0.613388	1.01398	Unsignificant
chr10:102055172:102057173:-:ARMH3,ARMH3,ARMH3,ARMH3,ARMH3,ARMH3,ARMH3,ARMH3,ARMH3,ARMH3,ARMH3,ARMH3,ARMH3,ARMH3,ARMH3,ARMH3;NM_024541.3,XM_006717969.1,XM_011540151.4,XM_011540152.3,XM_011540153.3,XM_011540154.3,XM_011540157.3,XM_017016635.2,XM_017016636.3,XM_047425733.1,XM_047425734.1,XM_047425735.1,XM_047425736.1,XM_047425737.1,XM_047425738.1,XM_047425740.1;mRNA,mRNA,mRNA,mRNA,mRNA,mRNA,mRNA,mRN…	0.500697	1.02725	Unsignificant
chr10:102064348:102066349:+:HPS6;NM_024747.6;mRNA:tss_coverage	0.657923	0.981132	Unsignificant
chr10:102110143:102112144:-:LDB1;XM_017016869.2;mRNA:tss_coverage	0.691884	1.00975	Unsignificant
chr10:102112757:102114758:-:LDB1;XM_047425979.1;mRNA:tss_coverage	0.907784	0.996146	Unsignificant
chr10:102114001:102116002:-:LDB1;NM_003893.5;mRNA:tss_coverage	0.839744	0.997952	Unsignificant
chr10:102118888:102120889:+:PPRC1;XM_047424879.1;mRNA:tss_coverage	0.714032	1.01884	Unsignificant
chr10:102119367:102121368:-:LDB1,LDB1,LDB1,LDB1;NM_001113407.3,NM_001321612.2,XM_017016867.2,XM_017016868.2;mRNA,mRNA,mRNA,mRNA:tss_coverage	0.561565	1.03011	Unsignificant
chr10:102119454:102121455:+:PPRC1,PPRC1;XM_024447914.2,XM_047424878.1;mRNA,mRNA:tss_coverage	0.408364	1.03272	Unsignificant
chr10:102120441:102122442:-:LDB1;XM_047425980.1;mRNA:tss_coverage	0.107648	1.04882	Unsignificant
chr10:102124513:102126514:+:PPRC1;XM_024447917.2;mRNA:tss_coverage	0.0572631	1.05046	Unsignificant
chr10:102132039:102134040:+:PPRC1,PPRC1,PPRC1,PPRC1,PPRC1,PPRC1,PPRC1,PPRC1,PPRC1,PPRC1,PPRC1,PPRC1,PPRC1,PPRC1,PPRC1,PPRC1,PPRC1,PPRC1;NM_001288727.2,NM_001288728.2,NM_015062.5,XM_006717731.4,XM_011539549.3,XM_011539551.3,XM_017015982.2,XM_017015983.2,XM_017015984.2,XM_024447915.2,XM_047424876.1,XM_047424877.1,XM_047424880.1,XM_047424881.1,XM_047424882.1,XM_047424885.1,XM_047424886.1,XM_04742488…	0.796029	0.992593	Unsignificant
chr10:102132300:102134301:+:PPRC1;XM_047424884.1;mRNA:tss_coverage	0.661118	0.985223	Unsignificant
chr10:102132742:102134743:+:PPRC1,PPRC1;XM_024447916.2,XM_047424883.1;mRNA,mRNA:tss_coverage	0.884731	0.999771	Unsignificant
chr10:102151388:102153389:+:NOLC1,NOLC1,NOLC1,NOLC1;NM_001284388.2,NM_001284389.2,NM_004741.5,XM_005270273.3;mRNA,mRNA,mRNA,mRNA:tss_coverage	0.91268	1.00039	Unsignificant
chr10:102223766:102225767:+:ELOVL3;XM_011540245.2;mRNA:tss_coverage	0.244377	1.02704	Unsignificant
chr10:102225298:102227299:+:ELOVL3;NM_152310.3;mRNA:tss_coverage	0.794319	1.01036	Unsignificant
chr10:102229642:102231643:+:GBF1,GBF1;NM_001391923.1,NM_001391924.1;mRNA,mRNA:tss_coverage	0.892189	0.994764	Unsignificant
chr10:102231399:102233400:-:PITX3;XM_047425352.1;mRNA:tss_coverage	0.810401	1.00831	Unsignificant
chr10:102240511:102242512:-:PITX3;NM_005029.4;mRNA:tss_coverage	0.452048	1.01912	Unsignificant
chr10:102244531:102246532:+:GBF1,GBF1,GBF1,GBF1,GBF1,GBF1,GBF1,GBF1,GBF1,GBF1,GBF1,GBF1,GBF1,GBF1,GBF1,GBF1,GBF1,GBF1,GBF1,GBF1,GBF1,GBF1,GBF1,GBF1,GBF1,GBF1,GBF1,GBF1,GBF1;NM_001199378.2,NM_001199379.2,NM_001377137.1,NM_001377138.1,NM_001377139.1,NM_001377140.1,NM_001377141.1,NM_001391922.1,NM_001391925.1,NM_001391926.1,NM_001391927.1,NM_001391928.1,NM_001391929.1,NM_001391930.1,NM_001391931.1,N…	0.886656	0.997791	Unsignificant
chr10:102331502:102333503:+:GBF1;XM_047425975.1;mRNA:tss_coverage	0.147757	1.02834	Unsignificant
chr10:102358272:102360273:+:GBF1;XM_011540314.3;mRNA:tss_coverage	0.914573	1.00503	Unsignificant
chr10:102393109:102395110:+:NFKB2,NFKB2;NM_001288724.1,NM_001322935.1;mRNA,mRNA:tss_coverage	0.857746	0.991467	Unsignificant
chr10:102393577:102395578:+:NFKB2;NM_001077494.3;mRNA:tss_coverage	0.830261	0.989735	Unsignificant
chr10:102394704:102396705:+:NFKB2,NFKB2,NFKB2;NM_001261403.3,NM_001322934.2,NM_002502.6;mRNA,mRNA,mRNA:tss_coverage	0.888118	1.01673	Unsignificant
chr10:102417784:102419785:-:PSD;NM_002779.5;mRNA:tss_coverage	0.266242	1.02815	Unsignificant
chr10:102418720:102420721:-:PSD;NM_001270966.2;mRNA:tss_coverage	0.898387	0.99994	Unsignificant
chr10:102418945:102420946:-:PSD;NM_001270965.2;mRNA:tss_coverage	0.905834	0.996292	Unsignificant
chr10:102419835:102421836:+:FBXL15,FBXL15;NM_001387294.1,NM_024326.4;mRNA,mRNA:tss_coverage	0.791787	1.00618	Unsignificant
chr10:102431573:102433574:-:CUEDC2;NM_024040.3;mRNA:tss_coverage	0.845347	1.01666	Unsignificant
chr10:102450542:102452543:-:C10orf95;NM_001363580.1;mRNA:tss_coverage	0.418585	1.02727	Unsignificant
chr10:102460394:102462395:+:MFSD13A,MFSD13A,MFSD13A,MFSD13A,MFSD13A,MFSD13A,MFSD13A,MFSD13A,MFSD13A,MFSD13A,MFSD13A,MFSD13A,MFSD13A,MFSD13A,MFSD13A;NM_024789.4,XM_006717973.4,XM_006717974.4,XM_011540160.3,XM_011540163.3,XM_011540167.3,XM_017016654.2,XM_017016661.2,XM_017016662.2,XM_024448171.2,XM_024448172.2,XM_047425755.1,XM_047425756.1,XM_047425757.1,XM_047425759.1;mRNA,mRNA,mRNA,mRNA,mRNA,mRNA…	0.843064	0.992643	Unsignificant
chr10:102464505:102466506:+:MFSD13A,MFSD13A;XM_047425751.1,XM_047425753.1;mRNA,mRNA:tss_coverage	0.0610294	1.04983	Unsignificant
chr10:102467077:102469078:+:MFSD13A,MFSD13A,MFSD13A,MFSD13A;XM_017016655.1,XM_047425752.1,XM_047425754.1,XM_047425758.1;mRNA,mRNA,mRNA,mRNA:tss_coverage	0.471113	1.02202	Unsignificant
chr10:102468990:102470991:+:MFSD13A;XM_047425760.1;mRNA:tss_coverage	0.631148	1.01284	Unsignificant
chr10:102469010:102471011:+:MFSD13A;XM_047425761.1;mRNA:tss_coverage	0.589254	1.01519	Unsignificant
chr10:1024858:1026859:-:IDI2;NM_033261.3;mRNA:tss_coverage	0.878881	1.00013	Unsignificant
chr10:102501711:102503712:-:ACTR1A,ACTR1A;NM_005736.4,XM_047424427.1;mRNA,mRNA:tss_coverage	0.70793	0.988297	Unsignificant
chr10:102501818:102503819:+:SUFU,SUFU;XM_011539863.4,XM_047425335.1;mRNA,mRNA:tss_coverage	0.59343	0.984625	Unsignificant
chr10:102502971:102504972:+:SUFU,SUFU,SUFU,SUFU,SUFU,SUFU,SUFU,SUFU,SUFU;NM_001178133.2,NM_016169.4,XM_011539858.4,XM_011539860.4,XM_011539861.4,XM_011539864.3,XM_047425336.1,XM_047425337.1,XM_047425338.1;mRNA,mRNA,mRNA,mRNA,mRNA,mRNA,mRNA,mRNA,mRNA:tss_coverage	0.429499	0.975888	Unsignificant
chr10:102507278:102509279:+:SUFU;XM_047425339.1;mRNA:tss_coverage	0.531198	1.02178	Unsignificant
chr10:102643478:102645479:+:TRIM8;NM_030912.3;mRNA:tss_coverage	0.86695	1.00588	Unsignificant
chr10:102643494:102645495:+:TRIM8;NM_001345950.1;mRNA:tss_coverage	0.841848	1.00676	Unsignificant
chr10:102713160:102715161:-:ARL3;XM_017016260.2;mRNA:tss_coverage	0.870794	0.998814	Unsignificant
chr10:102713396:102715397:-:ARL3;NM_004311.4;mRNA:tss_coverage	0.705762	1.01388	Unsignificant
chr10:102713635:102715636:+:SFXN2,SFXN2,SFXN2,SFXN2,SFXN2,SFXN2,SFXN2,SFXN2;NM_001350989.2,NM_178858.6,XM_011539261.3,XM_024447792.2,XM_047424568.1,XM_047424569.1,XM_047424572.1,XM_047424574.1;mRNA,mRNA,mRNA,mRNA,mRNA,mRNA,mRNA,mRNA:tss_coverage	0.421807	1.02305	Unsignificant
chr10:102716435:102718436:+:SFXN2;XM_047424570.1;mRNA:tss_coverage	0.24451	1.03547	Unsignificant
chr10:102724085:102726086:+:SFXN2;XM_047424571.1;mRNA:tss_coverage	0.500709	1.0131	Unsignificant
chr10:102726051:102728052:+:SFXN2;XM_047424573.1;mRNA:tss_coverage	0.0619948	1.04537	Unsignificant
chr10:102742947:102744948:+:WBP1L;NM_001083913.2;mRNA:tss_coverage	0.495194	0.972357	Unsignificant
chr10:102775220:102777221:+:WBP1L;NM_017787.5;mRNA:tss_coverage	0.251485	1.03065	Unsignificant
chr10:102795656:102797657:+:WBP1L;XM_011539913.3;mRNA:tss_coverage	0.73575	0.989979	Unsignificant
chr10:102836412:102838413:-:CYP17A1;NM_000102.4;mRNA:tss_coverage	0.0933244	1.03776	Unsignificant
chr10:102853258:102855259:+:BORCS7,BORCS7;NM_001136200.2,NM_144591.5;mRNA,mRNA:tss_coverage	0.384477	0.978724	Unsignificant
chr10:102868469:102870470:+:AS3MT;NM_020682.4;mRNA:tss_coverage	0.913317	1.00421	Unsignificant
chr10:102917293:102919294:+:CNNM2,CNNM2,CNNM2;NM_017649.5,NM_199076.3,NM_199077.3;mRNA,mRNA,mRNA:tss_coverage	0.759646	0.98833	Unsignificant
chr10:103099680:103101681:-:NT5C2;XM_047424859.1;mRNA:tss_coverage	0.408141	0.980946	Unsignificant
chr10:103135268:103137269:-:NT5C2;XM_024447903.2;mRNA:tss_coverage	0.261063	0.983014	Unsignificant
chr10:103138421:103140422:-:NT5C2;XM_017015947.3;mRNA:tss_coverage	0.389796	0.984453	Unsignificant
chr10:103138426:103140427:-:NT5C2;XM_047424858.1;mRNA:tss_coverage	0.378849	0.984235	Unsignificant
chr10:103152359:103154360:-:NT5C2,NT5C2;XM_047424851.1,XM_047424857.1;mRNA,mRNA:tss_coverage	0.00802068	0.935711	DOWN
chr10:103152820:103154821:-:NT5C2,NT5C2,NT5C2,NT5C2,NT5C2;NM_001351174.1,NM_001351191.1,NM_001351192.1,NM_001351193.1,XM_005269637.6;mRNA,mRNA,mRNA,mRNA,mRNA:tss_coverage	0.129931	0.964966	Unsignificant
chr10:103176056:103178057:-:NT5C2,NT5C2,NT5C2,NT5C2,NT5C2;NM_001351173.2,NM_001351179.2,NM_001351189.2,NM_001351190.2,XM_024447902.2;mRNA,mRNA,mRNA,mRNA,mRNA:tss_coverage	0.0725008	0.968787	Unsignificant
chr10:103176496:103178497:-:NT5C2;XM_047424848.1;mRNA:tss_coverage	0.0304393	0.962756	Unsignificant
chr10:103180178:103182179:-:NT5C2,NT5C2;XM_047424844.1,XM_047424849.1;mRNA,mRNA:tss_coverage	0.822736	0.993311	Unsignificant
chr10:103186245:103188246:-:NT5C2,NT5C2;XM_047424846.1,XM_047424850.1;mRNA,mRNA:tss_coverage	0.724528	0.999942	Unsignificant
chr10:103192271:103194272:-:NT5C2,NT5C2,NT5C2,NT5C2,NT5C2,NT5C2,NT5C2,NT5C2,NT5C2,NT5C2,NT5C2,NT5C2,NT5C2,NT5C2,NT5C2,NT5C2,NT5C2,NT5C2,NT5C2,NT5C2,NT5C2,NT5C2,NT5C2,NT5C2,NT5C2,NT5C2,NT5C2,NT5C2,NT5C2,NT5C2,NT5C2,NT5C2;NM_001134373.3,NM_001351169.2,NM_001351170.2,NM_001351171.2,NM_001351172.2,NM_001351175.2,NM_001351176.2,NM_001351177.2,NM_001351178.2,NM_001351180.2,NM_001351181.2,NM_001351182.2…	0.524464	1.02567	Unsignificant
chr10:103244886:103246887:+:RPEL1;NM_001143909.1;mRNA:tss_coverage	0.563931	1.01652	Unsignificant
chr10:103276137:103278138:+:INA;NM_032727.4;mRNA:tss_coverage	0.0491964	1.05719	UP
chr10:103350139:103352140:-:PCGF6,PCGF6,PCGF6,PCGF6,PCGF6;NM_001011663.2,NM_032154.4,XM_047425832.1,XM_047425833.1,XM_047425834.1;mRNA,mRNA,mRNA,mRNA,mRNA:tss_coverage	0.741649	1.00332	Unsignificant
chr10:103366975:103368976:+:TAF5,TAF5;NM_006951.5,NM_139052.3;mRNA,mRNA:tss_coverage	0.86923	0.994951	Unsignificant
chr10:103395474:103397475:-:ATP5MK,ATP5MK,ATP5MK,ATP5MK;NM_001206426.2,NM_001206427.2,NM_032747.4,XM_024448237.2;mRNA,mRNA,mRNA,mRNA:tss_coverage	0.707323	0.991975	Unsignificant
chr10:103395625:103397626:+:PDCD11,PDCD11,PDCD11,PDCD11;NM_014976.2,XM_005269647.4,XM_011539538.3,XM_011539539.3;mRNA,mRNA,mRNA,mRNA:tss_coverage	0.907329	1.00476	Unsignificant
chr10:103398787:103400788:+:PDCD11;XM_011539540.2;mRNA:tss_coverage	0.110272	1.03828	Unsignificant
chr10:103450622:103452623:-:CALHM2;XM_047425276.1;mRNA:tss_coverage	0.137591	1.04637	Unsignificant
chr10:103451369:103453370:-:CALHM2,CALHM2,CALHM2,CALHM2,CALHM2,CALHM2,CALHM2,CALHM2,CALHM2,CALHM2,CALHM2,CALHM2,CALHM2,CALHM2,CALHM2,CALHM2,CALHM2,CALHM2,CALHM2,CALHM2,CALHM2,CALHM2,CALHM2,CALHM2,CALHM2,CALHM2,CALHM2;NM_015916.5,XM_006717880.3,XM_006717883.3,XM_006717884.5,XM_011539848.3,XM_017016306.2,XM_017016307.2,XM_017016308.3,XM_017016309.3,XM_024448034.2,XM_024448035.2,XM_047425265.1,XM_04…	0.227503	1.04052	Unsignificant
chr10:103457899:103459900:-:CALHM1;NM_001001412.4;mRNA:tss_coverage	0.28291	1.03423	Unsignificant
chr10:103478239:103480240:-:CALHM3;NM_001129742.2;mRNA:tss_coverage	0.420585	1.02129	Unsignificant
chr10:103492704:103494705:+:NEURL1;NM_004210.5;mRNA:tss_coverage	0.195273	1.0481	Unsignificant
chr10:103660703:103662704:-:SH3PXD2A;NM_001394017.1;mRNA:tss_coverage	0.413085	1.02466	Unsignificant
chr10:103667737:103669738:-:SH3PXD2A;NM_001394023.1;mRNA:tss_coverage	0.287856	1.03208	Unsignificant
chr10:103677214:103679215:-:SH3PXD2A;NM_001365079.1;mRNA:tss_coverage	0.910712	1.01013	Unsignificant
chr10:103692171:103694172:-:SH3PXD2A,SH3PXD2A,SH3PXD2A,SH3PXD2A;NM_001394016.1,NM_001394018.1,NM_001394019.1,NM_001394021.1;mRNA,mRNA,mRNA,mRNA:tss_coverage	0.688219	1.01508	Unsignificant
chr10:103692477:103694478:-:SH3PXD2A,SH3PXD2A;NM_001394020.1,NM_001394022.1;mRNA,mRNA:tss_coverage	0.588366	1.01766	Unsignificant
chr10:103854575:103856576:-:SH3PXD2A,SH3PXD2A;NM_001394015.1,NM_014631.3;mRNA,mRNA:tss_coverage	0.821577	1.00255	Unsignificant
chr10:103917183:103919184:-:STN1;NM_024928.5;mRNA:tss_coverage	0.851994	0.994885	Unsignificant
chr10:103966139:103968140:+:SLK,SLK,SLK,SLK;NM_001304743.2,NM_014720.4,XM_011540401.4,XM_047426039.1;mRNA,mRNA,mRNA,mRNA:tss_coverage	0.608225	1.02282	Unsignificant
chr10:104084879:104086880:-:COL17A1;NM_000494.4;mRNA:tss_coverage	0.541468	1.01715	Unsignificant
chr10:104119165:104121166:+:SFR1;NM_001384830.1;mRNA:tss_coverage	0.05358	0.960005	Unsignificant
chr10:104121107:104123108:+:SFR1;NM_145247.5;mRNA:tss_coverage	0.815282	0.990641	Unsignificant
chr10:104121170:104123171:+:SFR1,SFR1,SFR1;NM_001002759.2,NM_001384829.1,XM_047424579.1;mRNA,mRNA,mRNA:tss_coverage	0.691642	0.985356	Unsignificant
chr10:104121416:104123417:+:SFR1;XM_005269521.4;mRNA:tss_coverage	0.563582	0.979448	Unsignificant
chr10:104231363:104233364:-:CFAP43;NM_025145.7;mRNA:tss_coverage	0.608667	0.985316	Unsignificant
chr10:104253172:104255173:+:GSTO1;NM_001191003.2;mRNA:tss_coverage	0.832036	0.990003	Unsignificant
chr10:104253891:104255892:+:GSTO1,GSTO1;NM_001191002.2,NM_004832.3;mRNA,mRNA:tss_coverage	0.913403	0.999598	Unsignificant
chr10:1042587:1044588:-:IDI1;XM_024447980.2;mRNA:tss_coverage	0.182848	0.96973	Unsignificant
chr10:104268183:104270184:+:GSTO2,GSTO2;NM_001191013.2,NM_183239.2;mRNA,mRNA:tss_coverage	0.475144	1.02514	Unsignificant
chr10:104273895:104275896:+:GSTO2,GSTO2,GSTO2,GSTO2;XM_011539272.4,XM_017015671.2,XM_047424577.1,XM_047424578.1;mRNA,mRNA,mRNA,mRNA:tss_coverage	0.326178	1.02039	Unsignificant
chr10:104274165:104276166:+:GSTO2,GSTO2;NM_001191014.2,NM_001191015.2;mRNA,mRNA:tss_coverage	0.103568	1.03573	Unsignificant
chr10:104327256:104329257:-:ITPRIP;XM_005270257.3;mRNA:tss_coverage	0.709138	1.0216	Unsignificant
chr10:104327991:104329992:-:ITPRIP;NM_001272012.2;mRNA:tss_coverage	0.58876	1.02263	Unsignificant
chr10:104332904:104334905:-:ITPRIP;NM_033397.4;mRNA:tss_coverage	0.301237	1.02308	Unsignificant
chr10:104337464:104339465:-:ITPRIP;NM_001272013.2;mRNA:tss_coverage	0.741011	0.982209	Unsignificant
chr10:104337519:104339520:+:CFAP58,CFAP58;NM_001400226.1,NM_001400227.1;mRNA,mRNA:tss_coverage	0.687907	0.982472	Unsignificant
chr10:104352832:104354833:+:CFAP58;NM_001008723.2;mRNA:tss_coverage	0.793824	1.00786	Unsignificant
chr10:10461549:10463550:+:CELF2,CELF2,CELF2,CELF2,CELF2,CELF2,CELF2,CELF2,CELF2;NM_001326317.2,NM_001326318.2,NM_001326319.2,NM_001326320.2,NM_001326321.2,NM_001326323.2,XM_047424490.1,XM_047424494.1,XM_047424501.1;mRNA,mRNA,mRNA,mRNA,mRNA,mRNA,mRNA,mRNA,mRNA:tss_coverage	0.637831	0.985392	Unsignificant
chr10:104640289:104642290:+:SORCS3;NM_014978.3;mRNA:tss_coverage	0.364392	1.02529	Unsignificant
chr10:1047885:1049886:-:IDI1,IDI1;NM_001317956.2,NM_001317957.2;mRNA,mRNA:tss_coverage	0.211565	0.94631	Unsignificant
chr10:1048118:1050119:-:IDI1;NM_004508.4;mRNA:tss_coverage	0.0474958	0.928532	DOWN
chr10:105085568:105087569:+:SORCS3;XM_011539542.2;mRNA:tss_coverage	0.517191	1.01427	Unsignificant
chr10:1053272:1055273:-:IDI1;XM_017016191.3;mRNA:tss_coverage	0.595332	0.988509	Unsignificant
chr10:1055384:1057385:+:WDR37;NM_014023.4;mRNA:tss_coverage	0.83703	0.994152	Unsignificant
chr10:1055703:1057704:-:IDI1,IDI1,IDI1;NM_001317955.2,XM_024447979.2,XM_047425176.1;mRNA,mRNA,mRNA:tss_coverage	0.785838	1.01162	Unsignificant
chr10:106698302:106700303:-:SORCS1;XM_017015618.1;mRNA:tss_coverage	0.299527	1.02324	Unsignificant
chr10:107001917:107003918:-:SORCS1;XM_017015616.2;mRNA:tss_coverage	0.765451	1.00953	Unsignificant
chr10:107163705:107165706:-:SORCS1,SORCS1,SORCS1,SORCS1,SORCS1,SORCS1,SORCS1,SORCS1,SORCS1,SORCS1,SORCS1,SORCS1,SORCS1,SORCS1;NM_001013031.3,NM_001206569.2,NM_001206570.2,NM_001206571.2,NM_001206572.2,NM_001387556.1,NM_052918.5,XM_011539199.4,XM_011539201.4,XM_017015615.3,XM_047424545.1,XM_047424546.1,XM_047424547.1,XM_047424548.1;mRNA,mRNA,mRNA,mRNA,mRNA,mRNA,mRNA,mRNA,mRNA,mRNA,mRNA,mRNA,mRNA,m…	0.318327	1.02494	Unsignificant
chr10:107180137:107182138:-:SORCS1;XM_017015617.1;mRNA:tss_coverage	0.0869516	0.964414	Unsignificant
chr10:10795838:10797839:+:CELF2,CELF2,CELF2,CELF2,CELF2,CELF2,CELF2;NM_001326324.2,NM_001326325.2,XM_047424482.1,XM_047424483.1,XM_047424484.1,XM_047424485.1,XM_047424496.1;mRNA,mRNA,mRNA,mRNA,mRNA,mRNA,mRNA:tss_coverage	0.137749	1.02902	Unsignificant
chr10:10797724:10799725:+:CELF2,CELF2,CELF2,CELF2,CELF2,CELF2,CELF2,CELF2;NM_001326326.2,NM_001326327.2,NM_001326328.2,XM_047424487.1,XM_047424491.1,XM_047424492.1,XM_047424499.1,XM_047424506.1;mRNA,mRNA,mRNA,mRNA,mRNA,mRNA,mRNA,mRNA:tss_coverage	0.051761	1.0376	Unsignificant
chr10:10918963:10920964:+:CELF2,CELF2;XM_047424488.1,XM_047424508.1;mRNA,mRNA:tss_coverage	0.655361	0.98726	Unsignificant
chr10:109906747:109908748:-:XPNPEP1;XM_047425714.1;mRNA:tss_coverage	0.593156	1.00919	Unsignificant
chr10:109922245:109924246:-:XPNPEP1;NM_001324136.1;mRNA:tss_coverage	0.617193	1.02109	Unsignificant
chr10:109922510:109924511:-:XPNPEP1,XPNPEP1,XPNPEP1,XPNPEP1,XPNPEP1,XPNPEP1,XPNPEP1,XPNPEP1,XPNPEP1,XPNPEP1,XPNPEP1;NM_001167604.2,NM_001324128.2,NM_001324131.2,NM_001324132.2,NM_001324133.2,NM_001324134.2,NM_001324135.2,NM_020383.4,XM_011540134.3,XM_017016613.3,XM_047425713.1;mRNA,mRNA,mRNA,mRNA,mRNA,mRNA,mRNA,mRNA,mRNA,mRNA,mRNA:tss_coverage	0.392041	1.03038	Unsignificant
chr10:109995372:109997373:+:ADD3,ADD3,ADD3,ADD3,ADD3,ADD3;NM_001320591.2,XM_024447799.2,XM_047424587.1,XM_047424588.1,XM_047424590.1,XM_047424595.1;mRNA,mRNA,mRNA,mRNA,mRNA,mRNA:tss_coverage	0.0943215	1.03055	Unsignificant
chr10:110004946:110006947:+:ADD3,ADD3,ADD3,ADD3,ADD3,ADD3;NM_001320592.2,NM_001320593.2,NM_019903.5,XM_024447797.2,XM_024447803.2,XM_024447806.2;mRNA,mRNA,mRNA,mRNA,mRNA,mRNA:tss_coverage	0.0622839	0.961128	Unsignificant
chr10:110006983:110008984:+:ADD3,ADD3,ADD3,ADD3,ADD3,ADD3,ADD3,ADD3,ADD3;NM_001121.4,NM_001320594.2,NM_016824.5,XM_024447795.1,XM_024447796.2,XM_024447801.1,XM_024447804.1,XM_024447805.2,XM_024447807.1;mRNA,mRNA,mRNA,mRNA,mRNA,mRNA,mRNA,mRNA,mRNA:tss_coverage	0.325376	1.02884	Unsignificant
chr10:110007230:110009231:+:ADD3,ADD3,ADD3;XM_024447800.2,XM_047424589.1,XM_047424593.1;mRNA,mRNA,mRNA:tss_coverage	0.528756	1.01098	Unsignificant
chr10:11002964:11004965:+:CELF2;XM_047424493.1;mRNA:tss_coverage	0.418631	1.01643	Unsignificant
chr10:11003647:11005648:+:CELF2,CELF2,CELF2;NM_001326329.2,NM_001326330.2,XM_047424500.1;mRNA,mRNA,mRNA:tss_coverage	0.490378	1.01791	Unsignificant
chr10:11004311:11006312:+:CELF2,CELF2,CELF2,CELF2,CELF2,CELF2,CELF2,CELF2,CELF2,CELF2;NM_001025077.3,NM_001326331.2,NM_001326332.2,NM_001326333.2,NM_001326334.2,NM_001326335.2,NM_001326336.2,NM_001326337.2,NM_001394502.1,XM_024447776.2;mRNA,mRNA,mRNA,mRNA,mRNA,mRNA,mRNA,mRNA,mRNA,mRNA:tss_coverage	0.200204	1.02456	Unsignificant
chr10:11004658:11006659:+:CELF2,CELF2,CELF2;NM_001326338.2,NM_001326339.2,XM_047424495.1;mRNA,mRNA,mRNA:tss_coverage	0.233544	1.02117	Unsignificant
chr10:110076043:110078044:+:ADD3,ADD3,ADD3,ADD3,ADD3;XM_024447794.2,XM_024447798.1,XM_047424591.1,XM_047424592.1,XM_047424594.1;mRNA,mRNA,mRNA,mRNA,mRNA:tss_coverage	0.0548693	0.948633	Unsignificant
chr10:110079950:110081951:+:ADD3;XM_024447802.2;mRNA:tss_coverage	0.562862	0.983705	Unsignificant
chr10:110111813:110113814:+:ADD3;XM_047424597.1;mRNA:tss_coverage	0.904109	0.999435	Unsignificant
chr10:11016871:11018872:+:CELF2,CELF2,CELF2,CELF2,CELF2,CELF2,CELF2,CELF2,CELF2,CELF2;NM_001326340.2,NM_001326341.2,NM_001326342.2,NM_001326343.2,NM_001394513.1,NM_001394518.1,NM_001394519.1,NM_006561.4,XM_047424486.1,XM_047424507.1;mRNA,mRNA,mRNA,mRNA,mRNA,mRNA,mRNA,mRNA,mRNA,mRNA:tss_coverage	0.323418	1.02181	Unsignificant
chr10:11017271:11019272:+:CELF2;XM_047424502.1;mRNA:tss_coverage	0.271602	1.03224	Unsignificant
chr10:11017305:11019306:+:CELF2;XM_047424505.1;mRNA:tss_coverage	0.263639	1.03278	Unsignificant
chr10:11017331:11019332:+:CELF2;XM_047424504.1;mRNA:tss_coverage	0.27228	1.03256	Unsignificant
chr10:11017343:11019344:+:CELF2;XM_047424503.1;mRNA:tss_coverage	0.28385	1.03283	Unsignificant
chr10:11017497:11019498:+:CELF2;NM_001326344.2;mRNA:tss_coverage	0.344603	1.02916	Unsignificant
chr10:11017755:11019756:+:CELF2,CELF2;NM_001326345.2,XM_047424498.1;mRNA,mRNA:tss_coverage	0.369591	1.03105	Unsignificant
chr10:110206604:110208605:+:MXI1;NM_130439.3;mRNA:tss_coverage	0.349428	1.03018	Unsignificant
chr10:110209230:110211231:+:MXI1;NM_001008541.1;mRNA:tss_coverage	0.54535	1.02176	Unsignificant
chr10:110224995:110226996:+:MXI1;NM_005962.5;mRNA:tss_coverage	0.338008	1.03353	Unsignificant
chr10:110302570:110304571:-:SMNDC1;XM_047424438.1;mRNA:tss_coverage	0.0810222	0.960173	Unsignificant
chr10:110303919:110305920:-:SMNDC1;NM_005871.4;mRNA:tss_coverage	0.069577	0.948889	Unsignificant
chr10:110496906:110498907:+:DUSP5;NM_004419.4;mRNA:tss_coverage	0.713716	1.01897	Unsignificant
chr10:110566694:110568695:+:SMC3;NM_005445.4;mRNA:tss_coverage	0.378918	0.973776	Unsignificant
chr10:110642244:110644245:+:RBM20;XM_017016103.3;mRNA:tss_coverage	0.913497	1.00237	Unsignificant
chr10:110643335:110645336:+:RBM20;NM_001134363.3;mRNA:tss_coverage	0.91202	1.00133	Unsignificant
chr10:110762776:110764777:+:RBM20;XM_017016104.3;mRNA:tss_coverage	0.221512	1.02879	Unsignificant
chr10:110767281:110769282:+:RBM20;XM_047425116.1;mRNA:tss_coverage	0.258124	1.03081	Unsignificant
chr10:110870927:110872928:+:PDCD4,PDCD4,PDCD4;NM_001199492.2,NM_014456.5,NM_145341.4;mRNA,mRNA,mRNA:tss_coverage	0.901848	0.996177	Unsignificant
chr10:110917935:110919936:-:BBIP1;XM_047426004.1;mRNA:tss_coverage	0.774197	0.989867	Unsignificant
chr10:110918179:110920180:-:BBIP1,BBIP1,BBIP1,BBIP1,BBIP1;NM_001195304.2,NM_001195305.3,NM_001195307.2,NM_001243783.3,XM_047426005.1;mRNA,mRNA,mRNA,mRNA,mRNA:tss_coverage	0.912397	1.00211	Unsignificant
chr10:110918365:110920366:-:BBIP1;NM_001195306.2;mRNA:tss_coverage	0.636276	1.01538	Unsignificant
chr10:110918369:110920370:+:SHOC2;NM_001324336.2;mRNA:tss_coverage	0.644087	1.01501	Unsignificant
chr10:110918603:110920604:+:SHOC2,SHOC2,SHOC2,SHOC2;NM_001269039.3,NM_001324337.2,NM_007373.4,XM_047425796.1;mRNA,mRNA,mRNA,mRNA:tss_coverage	0.611454	1.02093	Unsignificant
chr10:111076028:111078029:+:ADRA2A;NM_000681.4;mRNA:tss_coverage	0.616083	1.0148	Unsignificant
chr10:11163880:11165881:+:CELF2;NM_001326347.1;mRNA:tss_coverage	0.829423	0.993893	Unsignificant
chr10:11164029:11166030:+:CELF2,CELF2,CELF2;NM_001025076.2,NM_001083591.1,XM_047424489.1;mRNA,mRNA,mRNA:tss_coverage	0.636756	0.984378	Unsignificant
chr10:11164094:11166095:+:CELF2,CELF2,CELF2,CELF2;NM_001326346.2,NM_001326348.2,NM_001326349.2,NM_001394517.1;mRNA,mRNA,mRNA,mRNA:tss_coverage	0.622805	0.983332	Unsignificant
chr10:11164485:11166486:+:CELF2;XM_047424509.1;mRNA:tss_coverage	0.616566	0.981275	Unsignificant
chr10:112182764:112184765:-:GPAM,GPAM;NM_001244949.2,NM_020918.6;mRNA,mRNA:tss_coverage	0.910945	1.00387	Unsignificant
chr10:112214390:112216391:-:GPAM,GPAM;XM_005269998.2,XM_024448089.2;mRNA,mRNA:tss_coverage	0.219456	1.02635	Unsignificant
chr10:112226676:112228677:-:GPAM;XM_047425564.1;mRNA:tss_coverage	0.346127	0.98556	Unsignificant
chr10:112282399:112284400:+:TECTB;NM_058222.3;mRNA:tss_coverage	0.537476	0.984799	Unsignificant
chr10:112373115:112375116:+:ACSL5;NM_203379.2;mRNA:tss_coverage	0.909955	1.00501	Unsignificant
chr10:112374267:112376268:+:ACSL5;NM_203380.2;mRNA:tss_coverage	0.621731	1.01505	Unsignificant
chr10:112375204:112377205:+:ACSL5,ACSL5;NM_001387037.1,NM_016234.4;mRNA,mRNA:tss_coverage	0.304444	1.03092	Unsignificant
chr10:112438651:112440652:-:ZDHHC6;XM_017016569.2;mRNA:tss_coverage	0.23147	0.975222	Unsignificant
chr10:112445913:112447914:-:ZDHHC6,ZDHHC6,ZDHHC6,ZDHHC6,ZDHHC6,ZDHHC6,ZDHHC6,ZDHHC6,ZDHHC6,ZDHHC6,ZDHHC6,ZDHHC6,ZDHHC6,ZDHHC6,ZDHHC6,ZDHHC6,ZDHHC6,ZDHHC6,ZDHHC6,ZDHHC6,ZDHHC6,ZDHHC6,ZDHHC6;NM_001303134.2,NM_001351083.2,NM_001351084.2,NM_001351085.2,NM_001351086.2,NM_022494.3,XM_006717949.5,XM_011540091.3,XM_011540093.3,XM_011540095.4,XM_017016562.3,XM_017016563.3,XM_017016564.3,XM_017016566.3,XM_…	0.834326	1.0016	Unsignificant
chr10:112446214:112448215:+:VTI1A,VTI1A,VTI1A,VTI1A,VTI1A,VTI1A,VTI1A,VTI1A;NM_001318203.2,NM_001318205.2,NM_001365710.2,NM_001365711.1,NM_001365712.1,NM_001365713.1,NM_001365714.1,NM_145206.4;mRNA,mRNA,mRNA,mRNA,mRNA,mRNA,mRNA,mRNA:tss_coverage	0.805255	1.00403	Unsignificant
chr10:112446571:112448572:-:ZDHHC6,ZDHHC6,ZDHHC6,ZDHHC6;NM_001351082.3,NM_001363544.2,XM_047425656.1,XM_047425659.1;mRNA,mRNA,mRNA,mRNA:tss_coverage	0.78232	0.988762	Unsignificant
chr10:11256763:11258764:+:CELF2;XM_047424510.1;mRNA:tss_coverage	0.24364	1.0277	Unsignificant
chr10:112949246:112951247:+:TCF7L2,TCF7L2,TCF7L2,TCF7L2,TCF7L2,TCF7L2,TCF7L2,TCF7L2,TCF7L2,TCF7L2,TCF7L2,TCF7L2,TCF7L2,TCF7L2,TCF7L2;NM_001146274.2,NM_001146283.2,NM_001146284.2,NM_001146285.2,NM_001146286.2,NM_001198525.2,NM_001198526.2,NM_001198527.2,NM_001198528.2,NM_001198529.2,NM_001198530.2,NM_001198531.2,NM_001363501.2,NM_001367943.1,NM_030756.5;mRNA,mRNA,mRNA,mRNA,mRNA,mRNA,mRNA,mRNA,mRNA…	0.904479	0.998201	Unsignificant
chr10:113125632:113127633:+:TCF7L2;NM_001349871.1;mRNA:tss_coverage	0.908055	1.00077	Unsignificant
chr10:113128270:113130271:+:TCF7L2;NM_001349870.2;mRNA:tss_coverage	0.173423	1.03173	Unsignificant
chr10:113549830:113551831:+:HABP2;NM_001177660.3;mRNA:tss_coverage	0.32665	1.02181	Unsignificant
chr10:113552052:113554053:+:HABP2;NM_004132.5;mRNA:tss_coverage	0.0568385	1.03653	Unsignificant
chr10:113663040:113665041:-:NRAP,NRAP,NRAP,NRAP,NRAP,NRAP,NRAP,NRAP,NRAP,NRAP,NRAP;NM_001261463.2,NM_001322945.2,NM_006175.5,NM_198060.4,XM_005269864.3,XM_005269865.3,XM_005269867.3,XM_006717870.3,XM_011539832.3,XM_024448029.2,XM_047425253.1;mRNA,mRNA,mRNA,mRNA,mRNA,mRNA,mRNA,mRNA,mRNA,mRNA,mRNA:tss_coverage	0.892658	0.998743	Unsignificant
chr10:113678193:113680194:+:CASP7,CASP7,CASP7;NM_001267056.2,NM_001320911.2,NM_033340.4;mRNA,mRNA,mRNA:tss_coverage	0.257828	1.03495	Unsignificant
chr10:113678668:113680669:+:CASP7;NM_001267057.1;mRNA:tss_coverage	0.318362	1.02726	Unsignificant
chr10:113678911:113680912:+:CASP7,CASP7,CASP7,CASP7;NM_001227.5,NM_033338.6,NM_033339.5,XM_017016763.2;mRNA,mRNA,mRNA,mRNA:tss_coverage	0.399488	1.0233	Unsignificant
chr10:113690996:113692997:+:CASP7;XM_006718017.4;mRNA:tss_coverage	0.42469	1.02268	Unsignificant
chr10:113708377:113710378:+:CASP7;NM_001267058.2;mRNA:tss_coverage	0.66234	1.00879	Unsignificant
chr10:113718223:113720224:+:CASP7;XM_011540260.2;mRNA:tss_coverage	0.616873	1.01153	Unsignificant
chr10:113750681:113752682:+:PLEKHS1,PLEKHS1,PLEKHS1,PLEKHS1,PLEKHS1,PLEKHS1,PLEKHS1,PLEKHS1,PLEKHS1,PLEKHS1,PLEKHS1;NM_001193434.2,NM_001193435.2,NM_001395068.1,NM_024889.5,XM_005270163.3,XM_011540171.2,XM_011540173.2,XM_011540174.3,XM_011540175.2,XM_011540176.2,XM_017016666.2;mRNA,mRNA,mRNA,mRNA,mRNA,mRNA,mRNA,mRNA,mRNA,mRNA,mRNA:tss_coverage	0.821232	1.00691	Unsignificant
chr10:113763818:113765819:+:PLEKHS1;NM_182601.2;mRNA:tss_coverage	0.90476	1.00431	Unsignificant
chr10:113853081:113855082:-:DCLRE1A;NM_014881.5;mRNA:tss_coverage	0.242681	0.974834	Unsignificant
chr10:113853393:113855394:-:DCLRE1A,DCLRE1A,DCLRE1A;NM_001271816.2,XM_006718090.2,XM_011540429.2;mRNA,mRNA,mRNA:tss_coverage	0.856895	0.995251	Unsignificant
chr10:113853660:113855661:+:NHLRC2,NHLRC2;NM_198514.4,XM_011539769.4;mRNA,mRNA:tss_coverage	0.420299	1.02275	Unsignificant
chr10:114042865:114044866:+:ADRB1;NM_000684.3;mRNA:tss_coverage	0.911862	1.00523	Unsignificant
chr10:114162328:114164329:-:CCDC186;XM_011539916.4;mRNA:tss_coverage	0.682544	0.989212	Unsignificant
chr10:114173202:114175203:-:CCDC186;NM_018017.4;mRNA:tss_coverage	0.707679	0.995848	Unsignificant
chr10:114173219:114175220:-:CCDC186,CCDC186,CCDC186;NM_001321829.1,NM_153249.1,XM_011539915.4;mRNA,mRNA,mRNA:tss_coverage	0.70277	0.997473	Unsignificant
chr10:114173873:114175874:+:TDRD1;XM_011539962.2;mRNA:tss_coverage	0.495664	0.986246	Unsignificant
chr10:114178286:114180287:+:TDRD1,TDRD1,TDRD1,TDRD1,TDRD1,TDRD1,TDRD1,TDRD1,TDRD1,TDRD1,TDRD1,TDRD1,TDRD1,TDRD1,TDRD1,TDRD1,TDRD1,TDRD1,TDRD1;NM_001385363.1,NM_001385365.1,NM_001385366.1,NM_001385367.1,NM_001385368.1,NM_001385369.1,NM_001385370.1,NM_001385371.1,NM_001385372.1,NM_198795.2,XM_011539964.3,XM_017016414.3,XM_047425486.1,XM_047425487.1,XM_047425488.1,XM_047425489.1,XM_047425490.1,XM_04…	0.192492	1.02278	Unsignificant
chr10:114178352:114180353:+:TDRD1,TDRD1,TDRD1;NM_001365891.2,NM_001385364.2,NM_001395205.1;mRNA,mRNA,mRNA:tss_coverage	0.121928	1.02551	Unsignificant
chr10:114178594:114180595:+:TDRD1;XM_011539959.3;mRNA:tss_coverage	0.16128	1.02453	Unsignificant
chr10:114181277:114183278:+:TDRD1;XM_011539960.3;mRNA:tss_coverage	0.417451	0.97946	Unsignificant
chr10:114186138:114188139:+:TDRD1;XM_011539961.3;mRNA:tss_coverage	0.616142	1.00984	Unsignificant
chr10:114238253:114240254:+:VWA2,VWA2;NM_001272046.2,XM_047425155.1;mRNA,mRNA:tss_coverage	0.563966	0.993016	Unsignificant
chr10:114238613:114240614:+:VWA2;NM_001320804.1;mRNA:tss_coverage	0.792655	0.994807	Unsignificant
chr10:114240775:114242776:+:VWA2;XM_017016179.3;mRNA:tss_coverage	0.0382302	1.03792	Unsignificant
chr10:114247261:114249262:+:VWA2;XM_017016178.2;mRNA:tss_coverage	0.530738	1.01953	Unsignificant
chr10:114247269:114249270:+:VWA2;XM_017016177.2;mRNA:tss_coverage	0.549393	1.01946	Unsignificant
chr10:114247272:114249273:+:VWA2;XM_017016181.2;mRNA:tss_coverage	0.56612	1.01916	Unsignificant
chr10:114252650:114254651:+:VWA2;XM_011539754.3;mRNA:tss_coverage	0.375892	1.02398	Unsignificant
chr10:114281512:114283513:+:VWA2;XM_017016180.2;mRNA:tss_coverage	0.827683	1.01375	Unsignificant
chr10:114325025:114327026:-:AFAP1L2;XM_017016832.2;mRNA:tss_coverage	0.12757	1.02834	Unsignificant
chr10:114403501:114405502:-:AFAP1L2,AFAP1L2,AFAP1L2,AFAP1L2,AFAP1L2,AFAP1L2,AFAP1L2,AFAP1L2,AFAP1L2,AFAP1L2,AFAP1L2,AFAP1L2,AFAP1L2,AFAP1L2,AFAP1L2,AFAP1L2,AFAP1L2,AFAP1L2,AFAP1L2,AFAP1L2,AFAP1L2,AFAP1L2,AFAP1L2,AFAP1L2,AFAP1L2,AFAP1L2,AFAP1L2,AFAP1L2,AFAP1L2,AFAP1L2,AFAP1L2,AFAP1L2,AFAP1L2,AFAP1L2,AFAP1L2,AFAP1L2,AFAP1L2;NM_001001936.3,NM_001287824.2,NM_001351064.2,NM_001351065.2,NM_001351066.2,…	0.290348	1.0342	Unsignificant
chr10:114404174:114406175:-:AFAP1L2,AFAP1L2,AFAP1L2,AFAP1L2,AFAP1L2,AFAP1L2,AFAP1L2,AFAP1L2,AFAP1L2,AFAP1L2,AFAP1L2,AFAP1L2,AFAP1L2,AFAP1L2,AFAP1L2,AFAP1L2,AFAP1L2;XM_047425853.1,XM_047425854.1,XM_047425855.1,XM_047425856.1,XM_047425857.1,XM_047425858.1,XM_047425859.1,XM_047425860.1,XM_047425861.1,XM_047425862.1,XM_047425863.1,XM_047425866.1,XM_047425867.1,XM_047425868.1,XM_047425869.1,XM_0474258…	0.168788	1.03584	Unsignificant
chr10:114525912:114527913:-:ABLIM1,ABLIM1,ABLIM1,ABLIM1,ABLIM1,ABLIM1,ABLIM1,ABLIM1,ABLIM1,ABLIM1,ABLIM1,ABLIM1,ABLIM1,ABLIM1,ABLIM1,ABLIM1;NM_001322888.2,NM_001322889.2,NM_001322890.2,NM_001322891.2,NM_001322892.2,NM_001322893.2,NM_001322894.2,NM_001322895.2,NM_001322896.2,NM_001322897.2,NM_001322898.2,NM_001322899.2,NM_001322900.2,NM_001352443.2,NM_006720.4,XM_006717846.4;mRNA,mRNA,mRNA,mRNA,mR…	0.82744	0.992707	Unsignificant
chr10:114612735:114614736:-:ABLIM1,ABLIM1,ABLIM1;NM_001352442.2,XM_011539801.3,XM_024448013.2;mRNA,mRNA,mRNA:tss_coverage	0.530571	1.01777	Unsignificant
chr10:114631396:114633397:-:ABLIM1,ABLIM1,ABLIM1,ABLIM1,ABLIM1,ABLIM1,ABLIM1;NM_001352440.1,NM_001352441.1,XM_017016256.2,XM_024448014.2,XM_024448016.2,XM_024448018.2,XM_047425246.1;mRNA,mRNA,mRNA,mRNA,mRNA,mRNA,mRNA:tss_coverage	0.447991	1.02066	Unsignificant
chr10:114632183:114634184:-:ABLIM1;XM_011539802.3;mRNA:tss_coverage	0.55945	1.01699	Unsignificant
chr10:114657274:114659275:-:ABLIM1;NM_002313.7;mRNA:tss_coverage	0.82874	1.00395	Unsignificant
chr10:114683442:114685443:-:ABLIM1,ABLIM1,ABLIM1;NM_001003407.2,NM_001322883.2,NM_001322887.2;mRNA,mRNA,mRNA:tss_coverage	0.372896	0.980767	Unsignificant
chr10:114684002:114686003:-:ABLIM1,ABLIM1,ABLIM1,ABLIM1;NM_001322882.2,XM_006717837.3,XM_047425233.1,XM_047425243.1;mRNA,mRNA,mRNA,mRNA:tss_coverage	0.317811	0.982074	Unsignificant
chr10:114767303:114769304:-:ABLIM1,ABLIM1,ABLIM1,ABLIM1,ABLIM1,ABLIM1;NM_001322884.3,NM_001322885.3,NM_001322886.3,XM_017016245.2,XM_017016250.2,XM_017016255.2;mRNA,mRNA,mRNA,mRNA,mRNA,mRNA:tss_coverage	0.657017	1.0102	Unsignificant
chr10:114800372:114802373:-:ABLIM1,ABLIM1,ABLIM1,ABLIM1,ABLIM1,ABLIM1,ABLIM1,ABLIM1,ABLIM1,ABLIM1,ABLIM1,ABLIM1,ABLIM1,ABLIM1,ABLIM1;XM_017016247.2,XM_024448010.2,XM_024448011.2,XM_047425229.1,XM_047425231.1,XM_047425232.1,XM_047425234.1,XM_047425236.1,XM_047425237.1,XM_047425238.1,XM_047425239.1,XM_047425240.1,XM_047425242.1,XM_047425244.1,XM_047425245.1;mRNA,mRNA,mRNA,mRNA,mRNA,mRNA,mRNA,mRNA,m…	0.820374	0.99601	Unsignificant
chr10:114820779:114822780:+:FHIP2A,FHIP2A;NM_001135051.2,NM_020940.4;mRNA,mRNA:tss_coverage	0.540304	0.978996	Unsignificant
chr10:114821947:114823948:-:LOC124902508,LOC124902508,LOC124902508,LOC124902508;XM_047426124.1,XM_047426125.1,XM_047426126.1,XM_047426127.1;mRNA,mRNA,mRNA,mRNA:tss_coverage	0.44089	0.980759	Unsignificant
chr10:114937194:114939195:+:TRUB1;NM_139169.5;mRNA:tss_coverage	0.825759	0.993513	Unsignificant
chr10:11493758:11495759:-:USP6NL;XM_011519763.3;mRNA:tss_coverage	0.62902	1.01806	Unsignificant
chr10:11494139:11496140:-:USP6NL;XM_047426038.1;mRNA:tss_coverage	0.713539	1.01172	Unsignificant
chr10:115092364:115094365:+:ATRNL1,ATRNL1,ATRNL1,ATRNL1,ATRNL1,ATRNL1,ATRNL1,ATRNL1;NM_001276282.4,NM_207303.4,XM_011539587.2,XM_011539588.3,XM_011539589.3,XM_017016035.3,XM_017016036.2,XM_047424988.1;mRNA,mRNA,mRNA,mRNA,mRNA,mRNA,mRNA,mRNA:tss_coverage	0.629244	1.01931	Unsignificant
chr10:115113619:115115620:+:ATRNL1;XM_011539591.3;mRNA:tss_coverage	0.412086	0.985328	Unsignificant
chr10:115159124:115161125:+:ATRNL1;XM_047424989.1;mRNA:tss_coverage	0.000756803	0.903438	DOWN
chr10:115219423:115221424:+:ATRNL1;XM_017016039.3;mRNA:tss_coverage	0.633613	1.01511	Unsignificant
chr10:115267347:115269348:+:ATRNL1;XM_017016040.2;mRNA:tss_coverage	0.00448965	0.939761	DOWN
chr10:11531426:11533427:-:USP6NL;NM_001080491.5;mRNA:tss_coverage	0.0482333	0.958385	Unsignificant
chr10:11575087:11577088:-:USP6NL;NM_001391959.1;mRNA:tss_coverage	0.346195	0.983916	Unsignificant
chr10:11601188:11603189:-:USP6NL;XM_047426037.1;mRNA:tss_coverage	0.626183	0.988194	Unsignificant
chr10:11601193:11603194:-:USP6NL;XM_011519762.3;mRNA:tss_coverage	0.593613	0.987201	Unsignificant
chr10:11604599:11606600:-:USP6NL;XM_047426036.1;mRNA:tss_coverage	0.228484	0.967423	Unsignificant
chr10:11610649:11612650:-:USP6NL,USP6NL,USP6NL,USP6NL,USP6NL,USP6NL;NM_001391960.1,NM_001391961.1,NM_014688.5,XM_006717542.4,XM_017016971.2,XM_024448263.2;mRNA,mRNA,mRNA,mRNA,mRNA,mRNA:tss_coverage	0.812696	0.986521	Unsignificant
chr10:116254794:116256795:-:GFRA1;NM_001348099.3;mRNA:tss_coverage	0.637474	1.01172	Unsignificant
chr10:116271224:116273225:-:GFRA1;NM_145793.7;mRNA:tss_coverage	0.798151	0.987032	Unsignificant
chr10:116271474:116273475:-:GFRA1;NM_001382559.2;mRNA:tss_coverage	0.788787	0.985428	Unsignificant
chr10:116271653:116273654:-:GFRA1,GFRA1,GFRA1,GFRA1;NM_001348098.4,NM_001382558.2,NM_001382560.2,NM_001382561.2;mRNA,mRNA,mRNA,mRNA:tss_coverage	0.873873	0.990233	Unsignificant
chr10:116272008:116274009:-:GFRA1;NM_001348096.3;mRNA:tss_coverage	0.750524	1.00556	Unsignificant
chr10:116272205:116274206:-:GFRA1;NM_005264.8;mRNA:tss_coverage	0.714292	1.00705	Unsignificant
chr10:116272614:116274615:-:GFRA1;NM_001145453.4;mRNA:tss_coverage	0.66654	1.01106	Unsignificant
chr10:116273704:116275705:-:GFRA1,GFRA1;NM_001382556.2,NM_001382557.2;mRNA,mRNA:tss_coverage	0.256952	1.02152	Unsignificant
chr10:116323447:116325448:+:CCDC172,CCDC172,CCDC172;NM_198515.3,XM_006717820.5,XM_011539771.3;mRNA,mRNA,mRNA:tss_coverage	0.89767	1.00201	Unsignificant
chr10:116323645:116325646:+:CCDC172;XM_017016206.1;mRNA:tss_coverage	0.800029	1.0092	Unsignificant
chr10:116326157:116328158:+:CCDC172;XM_047425192.1;mRNA:tss_coverage	0.0330755	0.953132	Unsignificant
chr10:116426846:116428847:+:PNLIPRP3,PNLIPRP3,PNLIPRP3;NM_001011709.3,XM_011539276.2,XM_011539279.2;mRNA,mRNA,mRNA:tss_coverage	0.195475	0.970638	Unsignificant
chr10:116435787:116437788:+:PNLIPRP3;XM_011539278.1;mRNA:tss_coverage	0.882181	1.001	Unsignificant
chr10:116442196:116444197:+:PNLIPRP3;XM_011539277.1;mRNA:tss_coverage	0.542674	0.98018	Unsignificant
chr10:116544930:116546931:+:PNLIP;NM_000936.4;mRNA:tss_coverage	0.872513	0.998002	Unsignificant
chr10:116589958:116591959:+:PNLIPRP1,PNLIPRP1;NM_006229.4,XM_047425364.1;mRNA,mRNA:tss_coverage	0.041576	1.04006	Unsignificant
chr10:116590012:116592013:+:PNLIPRP1;NM_001303135.1;mRNA:tss_coverage	0.0341953	1.04261	Unsignificant
chr10:116668965:116670966:-:C10orf82,C10orf82,C10orf82,C10orf82,C10orf82,C10orf82,C10orf82,C10orf82;NM_001350931.2,NM_144661.4,XM_011539340.4,XM_011539341.2,XM_011539343.4,XM_011539344.4,XM_011539346.4,XM_011539347.4;mRNA,mRNA,mRNA,mRNA,mRNA,mRNA,mRNA,mRNA:tss_coverage	0.214502	1.03813	Unsignificant
chr10:116669281:116671282:-:C10orf82,C10orf82,C10orf82,C10orf82;NM_001330142.3,NM_001350930.2,XM_011539342.3,XM_047424663.1;mRNA,mRNA,mRNA,mRNA:tss_coverage	0.265413	1.03439	Unsignificant
chr10:116704277:116706278:-:HSPA12A;XM_047424972.1;mRNA:tss_coverage	0.741507	1.01195	Unsignificant
chr10:116726372:116728373:-:HSPA12A;XM_047424971.1;mRNA:tss_coverage	0.546794	1.01693	Unsignificant
chr10:116741565:116743566:-:HSPA12A;NM_025015.3;mRNA:tss_coverage	0.739134	1.00483	Unsignificant
chr10:116848498:116850499:+:ENO4,ENO4,ENO4,ENO4,ENO4;NM_001242699.2,XM_005269815.4,XM_006717835.4,XM_011539797.4,XM_047425228.1;mRNA,mRNA,mRNA,mRNA,mRNA:tss_coverage	0.186613	1.03663	Unsignificant
chr10:116848721:116850722:-:HSPA12A,HSPA12A;NM_001330164.2,XM_011539579.3;mRNA,mRNA:tss_coverage	0.300854	1.02991	Unsignificant
chr10:116849746:116851747:-:HSPA12A;XM_005269673.6;mRNA:tss_coverage	0.418487	1.01852	Unsignificant
chr10:117004186:117006187:-:SHTN1,SHTN1,SHTN1,SHTN1;NM_001127211.3,NM_001258298.2,NM_001258299.2,NM_018330.7;mRNA,mRNA,mRNA,mRNA:tss_coverage	0.538524	1.01848	Unsignificant
chr10:117125585:117127586:-:SHTN1;NM_001258300.1;mRNA:tss_coverage	0.00933801	1.05767	UP
chr10:117137269:117139270:-:VAX1,VAX1;NM_001112704.2,NM_199131.3;mRNA,mRNA:tss_coverage	0.672085	1.0175	Unsignificant
chr10:117196488:117198489:+:KCNK18;NM_181840.1;mRNA:tss_coverage	0.401802	1.02329	Unsignificant
chr10:117240113:117242114:+:SLC18A2;NM_003054.6;mRNA:tss_coverage	0.699009	0.99171	Unsignificant
chr10:117374439:117376440:-:PDZD8,PDZD8,PDZD8,PDZD8,PDZD8,PDZD8;NM_173791.5,XM_005269518.5,XM_011539265.3,XM_011539266.4,XM_047424575.1,XM_047424576.1;mRNA,mRNA,mRNA,mRNA,mRNA,mRNA:tss_coverage	0.732142	1.00771	Unsignificant
chr10:11741381:11743382:+:ECHDC3,ECHDC3,ECHDC3;NM_024693.5,XM_011519689.1,XM_047425750.1;mRNA,mRNA,mRNA:tss_coverage	0.435279	1.03404	Unsignificant
chr10:117541745:117543746:+:EMX2,EMX2;NM_001165924.2,NM_004098.4;mRNA,mRNA:tss_coverage	0.34912	1.0252	Unsignificant
chr10:118045940:118047941:-:RAB11FIP2,RAB11FIP2;NM_001330167.2,NM_014904.3;mRNA,mRNA:tss_coverage	0.726474	0.991728	Unsignificant
chr10:11822355:11824356:+:PROSER2,PROSER2;NM_153256.4,XM_011519438.3;mRNA,mRNA:tss_coverage	0.391917	0.97692	Unsignificant
chr10:118341323:118343324:-:FAM204A,FAM204A,FAM204A,FAM204A,FAM204A;NM_001134672.2,NM_022063.3,XM_005270024.2,XM_047425618.1,XM_047425619.1;mRNA,mRNA,mRNA,mRNA,mRNA:tss_coverage	0.889679	0.998227	Unsignificant
chr10:11851155:11853156:+:PROSER2;XM_047424963.1;mRNA:tss_coverage	0.135601	1.03757	Unsignificant
chr10:118594647:118596648:-:PRLHR;NM_004248.3;mRNA:tss_coverage	0.58578	1.01994	Unsignificant
chr10:11860048:11862049:+:PROSER2;XM_047424964.1;mRNA:tss_coverage	0.362396	1.02642	Unsignificant
chr10:118753969:118755970:-:CACUL1;NM_153810.5;mRNA:tss_coverage	0.796958	1.01167	Unsignificant
chr10:119028713:119030714:+:NANOS1;NM_199461.4;mRNA:tss_coverage	0.534812	1.02312	Unsignificant
chr10:119079816:119081817:-:EIF3A;NM_003750.4;mRNA:tss_coverage	0.91895	0.997159	Unsignificant
chr10:119103112:119105113:+:DENND10,DENND10,DENND10,DENND10,DENND10,DENND10;NM_001303111.2,NM_001303112.2,NM_001303113.2,NM_207009.4,XM_006717849.5,XM_017016264.3;mRNA,mRNA,mRNA,mRNA,mRNA,mRNA:tss_coverage	0.495799	1.02219	Unsignificant
chr10:119103764:119105765:+:DENND10,DENND10,DENND10;XM_047425249.1,XM_047425250.1,XM_047425251.1;mRNA,mRNA,mRNA:tss_coverage	0.89411	1.00624	Unsignificant
chr10:119104310:119106311:+:DENND10;XM_047425252.1;mRNA:tss_coverage	0.724739	1.01039	Unsignificant
chr10:119164256:119166257:-:SFXN4,SFXN4,SFXN4;XM_005269526.3,XM_011539282.3,XM_047424585.1;mRNA,mRNA,mRNA:tss_coverage	0.651012	1.01191	Unsignificant
chr10:119164713:119166714:-:SFXN4,SFXN4,SFXN4;NM_213649.2,XM_005269525.6,XM_047424584.1;mRNA,mRNA,mRNA:tss_coverage	0.912559	1.00298	Unsignificant
chr10:119177811:119179812:-:PRDX3,PRDX3;NM_001302272.2,NM_006793.5;mRNA,mRNA:tss_coverage	0.592355	1.01282	Unsignificant
chr10:119206570:119208571:+:GRK5,GRK5,GRK5;NM_005308.3,XM_005269707.3,XM_005269708.2;mRNA,mRNA,mRNA:tss_coverage	0.8565	0.985326	Unsignificant
chr10:119207420:119209421:+:GRK5;XM_047425120.1;mRNA:tss_coverage	0.596382	0.974719	Unsignificant
chr10:119304958:119306959:+:GRK5;XM_047425121.1;mRNA:tss_coverage	0.130661	1.03473	Unsignificant
chr10:119535585:119537586:-:RGS10;NM_002925.4;mRNA:tss_coverage	0.229287	1.02936	Unsignificant
chr10:119541718:119543719:-:RGS10;NM_001005339.2;mRNA:tss_coverage	0.611655	1.0227	Unsignificant
chr10:119592518:119594519:-:TIAL1;XM_047425699.1;mRNA:tss_coverage	0.315039	0.97787	Unsignificant
chr10:119593088:119595089:-:TIAL1;XM_047425698.1;mRNA:tss_coverage	0.663799	0.986951	Unsignificant
chr10:119595963:119597964:-:TIAL1,TIAL1,TIAL1,TIAL1,TIAL1,TIAL1,TIAL1,TIAL1,TIAL1,TIAL1;NM_001033925.2,NM_001323964.2,NM_001323965.2,NM_001323967.2,NM_001323968.2,NM_001323969.2,NM_001323970.2,NM_003252.4,XM_024448151.2,XM_047425701.1;mRNA,mRNA,mRNA,mRNA,mRNA,mRNA,mRNA,mRNA,mRNA,mRNA:tss_coverage	0.644496	1.02604	Unsignificant
chr10:119650379:119652380:+:BAG3,BAG3;NM_004281.4,XM_005270287.2;mRNA,mRNA:tss_coverage	0.540085	1.01084	Unsignificant
chr10:119725049:119727050:+:INPP5F,INPP5F,INPP5F;NM_001243195.2,NM_014937.4,XM_006717720.5;mRNA,mRNA,mRNA:tss_coverage	0.835573	0.994072	Unsignificant
chr10:119748116:119750117:+:INPP5F;XM_047424834.1;mRNA:tss_coverage	0.431657	1.01615	Unsignificant
chr10:119750082:119752083:+:INPP5F;XM_047424836.1;mRNA:tss_coverage	0.619127	0.986276	Unsignificant
chr10:119750123:119752124:+:INPP5F;XM_047424837.1;mRNA:tss_coverage	0.575092	0.984995	Unsignificant
chr10:119779022:119781023:+:INPP5F;XM_011539527.4;mRNA:tss_coverage	0.914697	0.998505	Unsignificant
chr10:119779958:119781959:+:INPP5F;XM_011539528.4;mRNA:tss_coverage	0.733914	0.989135	Unsignificant
chr10:119791179:119793180:+:INPP5F;XM_047424838.1;mRNA:tss_coverage	0.870007	0.992777	Unsignificant
chr10:119804392:119806393:+:INPP5F;XM_011539529.3;mRNA:tss_coverage	0.700465	0.989333	Unsignificant
chr10:119818268:119820269:+:INPP5F;NM_001243194.2;mRNA:tss_coverage	0.81576	0.988085	Unsignificant
chr10:119871842:119873843:-:MCMBP,MCMBP,MCMBP,MCMBP;NM_001256378.2,NM_024834.4,XM_005270157.5,XM_017016663.2;mRNA,mRNA,mRNA,mRNA:tss_coverage	0.765006	0.986917	Unsignificant
chr10:119872580:119874581:-:MCMBP,MCMBP;NM_001256379.2,XM_011540170.2;mRNA,mRNA:tss_coverage	0.611804	1.01075	Unsignificant
chr10:119891729:119893730:+:SEC23IP,SEC23IP,SEC23IP;NM_007190.4,XM_005269469.4,XM_047424537.1;mRNA,mRNA,mRNA:tss_coverage	0.870062	0.997843	Unsignificant
chr10:12041808:12043809:-:UPF2,UPF2,UPF2,UPF2;NM_015542.4,XM_011519449.4,XM_047424986.1,XM_047424987.1;mRNA,mRNA,mRNA,mRNA:tss_coverage	0.910395	1.00536	Unsignificant
chr10:12042169:12044170:-:UPF2;NM_080599.3;mRNA:tss_coverage	0.799164	0.98965	Unsignificant
chr10:120456226:120458227:+:PLPP4,PLPP4,PLPP4,PLPP4,PLPP4,PLPP4,PLPP4,PLPP4,PLPP4;NM_001030059.3,NM_001318166.2,NM_001318167.2,NM_001318168.2,NM_001318169.2,XM_005269592.3,XM_006717686.5,XM_011539444.4,XM_017015823.2;mRNA,mRNA,mRNA,mRNA,mRNA,mRNA,mRNA,mRNA,mRNA:tss_coverage	0.738471	1.00718	Unsignificant
chr10:120488133:120490134:+:PLPP4;XM_047424709.1;mRNA:tss_coverage	0.15968	1.03249	Unsignificant
chr10:120502838:120504839:+:PLPP4;XM_017015822.2;mRNA:tss_coverage	0.58373	1.01714	Unsignificant
chr10:120502845:120504846:+:PLPP4,PLPP4;XM_017015821.3,XM_047424710.1;mRNA,mRNA:tss_coverage	0.598114	1.01725	Unsignificant
chr10:120512981:120514982:+:PLPP4;XM_024447862.2;mRNA:tss_coverage	0.0869533	1.03364	Unsignificant
chr10:12067953:12069954:+:DHTKD1;NM_018706.7;mRNA:tss_coverage	0.472456	1.02716	Unsignificant
chr10:120850361:120852362:+:WDR11,WDR11;NM_018117.12,XM_005269963.3;mRNA,mRNA:tss_coverage	0.720352	0.992493	Unsignificant
chr10:120850764:120852765:+:WDR11;XM_047425458.1;mRNA:tss_coverage	0.227305	0.974214	Unsignificant
chr10:120854751:120856752:+:WDR11;XM_047425459.1;mRNA:tss_coverage	0.211104	0.972513	Unsignificant
chr10:12128640:12130641:+:SEC61A2;NM_001142628.1;mRNA:tss_coverage	0.540162	0.984502	Unsignificant
chr10:12128676:12130677:+:SEC61A2,SEC61A2;NM_001142627.3,NM_018144.4;mRNA,mRNA:tss_coverage	0.507888	0.983065	Unsignificant
chr10:121530313:121532314:-:FGFR2;NM_001320654.2;mRNA:tss_coverage	0.78595	1.00866	Unsignificant
chr10:121592966:121594967:-:FGFR2,FGFR2,FGFR2;NM_001144913.1,NM_001144914.1,NM_023029.2;mRNA,mRNA,mRNA:tss_coverage	0.206507	1.02743	Unsignificant
chr10:121593257:121595258:-:FGFR2;NM_001144916.2;mRNA:tss_coverage	0.255859	1.02291	Unsignificant
chr10:121595644:121597645:-:FGFR2;NM_001144915.2;mRNA:tss_coverage	0.228739	1.03153	Unsignificant
chr10:121597443:121599444:-:FGFR2,FGFR2,FGFR2,FGFR2,FGFR2;NM_000141.5,NM_001144917.2,NM_001144918.2,NM_001144919.2,NM_001320658.2;mRNA,mRNA,mRNA,mRNA,mRNA:tss_coverage	0.679326	1.00654	Unsignificant
chr10:121597457:121599458:-:FGFR2,FGFR2,FGFR2,FGFR2,FGFR2,FGFR2,FGFR2,FGFR2,FGFR2,FGFR2,FGFR2,FGFR2;NM_022970.3,XM_006717708.4,XM_006717710.5,XM_017015920.3,XM_017015921.3,XM_017015924.3,XM_017015925.3,XM_024447887.2,XM_024447888.2,XM_024447889.2,XM_024447890.2,XM_024447891.2;mRNA,mRNA,mRNA,mRNA,mRNA,mRNA,mRNA,mRNA,mRNA,mRNA,mRNA,mRNA:tss_coverage	0.662653	1.00682	Unsignificant
chr10:121921410:121923411:-:ATE1;XM_047424533.1;mRNA:tss_coverage	0.457877	0.988628	Unsignificant
chr10:121925705:121927706:-:ATE1;XM_047424526.1;mRNA:tss_coverage	0.0726203	0.954209	Unsignificant
chr10:121926466:121928467:-:ATE1,ATE1;XM_047424531.1,XM_047424535.1;mRNA,mRNA:tss_coverage	0.158259	0.958613	Unsignificant
chr10:121926467:121928468:-:ATE1,ATE1;XM_047424524.1,XM_047424528.1;mRNA,mRNA:tss_coverage	0.159399	0.958928	Unsignificant
chr10:121926469:121928470:-:ATE1,ATE1;XM_017015597.2,XM_047424521.1;mRNA,mRNA:tss_coverage	0.163542	0.958981	Unsignificant
chr10:121926470:121928471:-:ATE1;XM_017015603.2;mRNA:tss_coverage	0.168965	0.959063	Unsignificant
chr10:121926471:121928472:-:ATE1;XM_017015601.3;mRNA:tss_coverage	0.172328	0.959201	Unsignificant
chr10:121926515:121928516:-:ATE1;XM_047424525.1;mRNA:tss_coverage	0.241071	0.965502	Unsignificant
chr10:121926730:121928731:-:ATE1;XM_047424527.1;mRNA:tss_coverage	0.742697	0.988564	Unsignificant
chr10:121927030:121929031:-:ATE1,ATE1,ATE1,ATE1,ATE1,ATE1,ATE1,ATE1,ATE1,ATE1;NM_001001976.3,NM_001288734.2,NM_001288735.2,NM_007041.4,XM_005269458.4,XM_017015599.3,XM_047424522.1,XM_047424529.1,XM_047424534.1,XM_047424536.1;mRNA,mRNA,mRNA,mRNA,mRNA,mRNA,mRNA,mRNA,mRNA,mRNA:tss_coverage	0.856706	0.99364	Unsignificant
chr10:121927462:121929463:-:ATE1,ATE1,ATE1,ATE1,ATE1,ATE1;NM_001288736.2,XM_005269459.4,XM_017015598.3,XM_047424523.1,XM_047424530.1,XM_047424532.1;mRNA,mRNA,mRNA,mRNA,mRNA,mRNA:tss_coverage	0.883114	1.00903	Unsignificant
chr10:12194890:12196891:-:NUDT5,NUDT5,NUDT5;NM_001321647.2,NM_001321648.2,NM_014142.4;mRNA,mRNA,mRNA:tss_coverage	0.805986	1.01171	Unsignificant
chr10:12195187:12197188:+:CDC123,CDC123;NM_006023.3,XM_005252638.5;mRNA,mRNA:tss_coverage	0.901188	1.0063	Unsignificant
chr10:121972828:121974829:-:NSMCE4A;XM_017016359.2;mRNA:tss_coverage	0.570768	0.986081	Unsignificant
chr10:121973388:121975389:-:NSMCE4A;XM_005269929.5;mRNA:tss_coverage	0.614851	0.979182	Unsignificant
chr10:121973804:121975805:-:NSMCE4A,NSMCE4A;XM_005269930.5,XM_011539910.3;mRNA,mRNA:tss_coverage	0.297576	0.968075	Unsignificant
chr10:121974216:121976217:-:NSMCE4A,NSMCE4A,NSMCE4A,NSMCE4A;NM_001167865.2,NM_017615.3,XM_047425399.1,XM_047425400.1;mRNA,mRNA,mRNA,mRNA:tss_coverage	0.371973	0.966224	Unsignificant
chr10:121988162:121990163:+:TACC2,TACC2,TACC2,TACC2,TACC2,TACC2;NM_001291876.2,NM_001291877.2,NM_206861.3,NM_206862.4,XM_047424457.1,XM_047424465.1;mRNA,mRNA,mRNA,mRNA,mRNA,mRNA:tss_coverage	0.680639	1.00915	Unsignificant
chr10:121993631:121995632:+:TACC2,TACC2,TACC2,TACC2,TACC2,TACC2,TACC2,TACC2,TACC2,TACC2,TACC2,TACC2,TACC2,TACC2,TACC2,TACC2,TACC2,TACC2,TACC2,TACC2,TACC2,TACC2,TACC2,TACC2,TACC2,TACC2,TACC2,TACC2,TACC2,TACC2,TACC2,TACC2,TACC2;XM_005269388.1,XM_005269390.1,XM_005269392.1,XM_005269393.1,XM_005269396.1,XM_005269399.1,XM_006717548.1,XM_006717552.1,XM_006717553.1,XM_006717554.1,XM_011539130.1,XM_01701…	0.220544	1.02484	Unsignificant
chr10:122018733:122020734:+:TACC2,TACC2,TACC2,TACC2,TACC2,TACC2,TACC2,TACC2,TACC2;XM_024447757.2,XM_047424448.1,XM_047424450.1,XM_047424452.1,XM_047424454.1,XM_047424456.1,XM_047424459.1,XM_047424460.1,XM_047424464.1;mRNA,mRNA,mRNA,mRNA,mRNA,mRNA,mRNA,mRNA,mRNA:tss_coverage	0.900504	1.00338	Unsignificant
chr10:122111884:122113885:+:TACC2,TACC2;NM_001291879.2,XM_047424466.1;mRNA,mRNA:tss_coverage	0.325599	1.02995	Unsignificant
chr10:122162629:122164630:+:TACC2,TACC2,TACC2,TACC2,TACC2;NM_001291878.2,NM_006997.4,NM_206860.3,XM_011539132.3,XM_024447765.2;mRNA,mRNA,mRNA,mRNA,mRNA:tss_coverage	0.215659	1.03401	Unsignificant
chr10:122270295:122272296:+:BTBD16,BTBD16,BTBD16,BTBD16,BTBD16,BTBD16;NM_001318189.3,NM_144587.5,XM_011539239.3,XM_011539240.3,XM_011539241.3,XM_011539242.3;mRNA,mRNA,mRNA,mRNA,mRNA,mRNA:tss_coverage	0.0154187	1.05983	UP
chr10:122272746:122274747:+:BTBD16;XM_017015637.2;mRNA:tss_coverage	0.90408	1.0009	Unsignificant
chr10:122373707:122375708:+:PLEKHA1,PLEKHA1,PLEKHA1,PLEKHA1,PLEKHA1,PLEKHA1,PLEKHA1,PLEKHA1,PLEKHA1,PLEKHA1,PLEKHA1,PLEKHA1,PLEKHA1,PLEKHA1,PLEKHA1,PLEKHA1,PLEKHA1,PLEKHA1,PLEKHA1,PLEKHA1,PLEKHA1,PLEKHA1,PLEKHA1,PLEKHA1,PLEKHA1,PLEKHA1,PLEKHA1,PLEKHA1,PLEKHA1,PLEKHA1,PLEKHA1,PLEKHA1,PLEKHA1,PLEKHA1,PLEKHA1,PLEKHA1,PLEKHA1;NM_001001974.4,NM_001330178.2,NM_001377230.1,NM_001377231.1,NM_001377232.1,…	0.845592	1.00524	Unsignificant
chr10:122374340:122376341:+:PLEKHA1,PLEKHA1,PLEKHA1,PLEKHA1,PLEKHA1,PLEKHA1,PLEKHA1,PLEKHA1,PLEKHA1,PLEKHA1,PLEKHA1,PLEKHA1,PLEKHA1,PLEKHA1,PLEKHA1,PLEKHA1;XM_011540017.2,XM_011540018.2,XM_011540022.2,XM_017016482.2,XM_017016483.2,XM_017016484.2,XM_017016487.2,XM_024448110.2,XM_047425598.1,XM_047425599.1,XM_047425605.1,XM_047425606.1,XM_047425610.1,XM_047425611.1,XM_047425612.1,XM_047425613.1;mRN…	0.351628	0.977942	Unsignificant
chr10:122374577:122376578:+:PLEKHA1,PLEKHA1;XM_011540019.2,XM_011540024.2;mRNA,mRNA:tss_coverage	0.30207	0.974532	Unsignificant
chr10:122374580:122376581:+:PLEKHA1;XM_047425603.1;mRNA:tss_coverage	0.290281	0.974383	Unsignificant
chr10:122385068:122387069:+:PLEKHA1,PLEKHA1;NM_001195608.2,XM_047425600.1;mRNA,mRNA:tss_coverage	0.900898	0.995131	Unsignificant
chr10:122385251:122387252:+:PLEKHA1;XM_024448113.2;mRNA:tss_coverage	0.617247	0.984654	Unsignificant
chr10:122387967:122389968:+:PLEKHA1,PLEKHA1,PLEKHA1,PLEKHA1;XM_024448107.2,XM_047425602.1,XM_047425604.1,XM_047425607.1;mRNA,mRNA,mRNA,mRNA:tss_coverage	0.819367	0.999658	Unsignificant
chr10:122453652:122455653:+:ARMS2;NM_001099667.3;mRNA:tss_coverage	0.104991	1.03635	Unsignificant
chr10:122460552:122462553:+:HTRA1;NM_002775.5;mRNA:tss_coverage	0.325105	1.03194	Unsignificant
chr10:122559753:122561754:+:DMBT1,DMBT1,DMBT1,DMBT1,DMBT1;NM_001320644.2,NM_001377530.1,NM_004406.3,NM_007329.3,NM_017579.3;mRNA,mRNA,mRNA,mRNA,mRNA:tss_coverage	0.421987	1.01725	Unsignificant
chr10:122671849:122673850:+:LOC112577516;NM_001364461.3;mRNA:tss_coverage	0.150703	1.03903	Unsignificant
chr10:122698845:122700846:-:C10orf120;NM_001010912.4;mRNA:tss_coverage	0.521369	1.01695	Unsignificant
chr10:122799975:122801976:+:LOC124900290;XM_047426130.1;mRNA:tss_coverage	0.296018	1.02176	Unsignificant
chr10:122844856:122846857:-:CUZD1;NM_022034.6;mRNA:tss_coverage	0.578095	1.01468	Unsignificant
chr10:122878580:122880581:-:FAM24B;NM_152644.3;mRNA:tss_coverage	0.802081	0.993394	Unsignificant
chr10:122878640:122880641:-:FAM24B-CUZD1,FAM24B;NR_037915.1,NM_001204364.1;lnc_RNA,mRNA:tss_coverage	0.637024	0.989021	Unsignificant
chr10:122909609:122911610:+:FAM24A,FAM24A;NM_001029888.3,XM_017015639.2;mRNA,mRNA:tss_coverage	0.907809	1.00434	Unsignificant
chr10:122909730:122911731:+:FAM24A;XM_017015638.2;mRNA:tss_coverage	0.874793	1.00716	Unsignificant
chr10:122953226:122955227:-:C10orf88;NM_024942.4;mRNA:tss_coverage	0.284621	1.03229	Unsignificant
chr10:122979400:122981401:+:PSTK,PSTK,PSTK;NM_001363531.2,NM_153336.3,XM_017015641.3;mRNA,mRNA,mRNA:tss_coverage	0.578864	0.975792	Unsignificant
chr10:123007686:123009687:-:IKZF5;NM_001271840.1;mRNA:tss_coverage	0.256091	0.971499	Unsignificant
chr10:123007794:123009795:-:IKZF5,IKZF5,IKZF5,IKZF5,IKZF5,IKZF5,IKZF5,IKZF5,IKZF5,IKZF5,IKZF5,IKZF5,IKZF5;NM_001372123.1,NM_001372124.1,NM_001372125.1,NM_001372126.1,NM_001372127.1,NM_001372128.1,NM_001372129.1,NM_001372130.1,NM_001372131.1,XM_006717947.5,XM_047425645.1,XM_047425646.1,XM_047425647.1;mRNA,mRNA,mRNA,mRNA,mRNA,mRNA,mRNA,mRNA,mRNA,mRNA,mRNA,mRNA,mRNA:tss_coverage	0.317424	0.97777	Unsignificant
chr10:123008005:123010006:+:ACADSB,ACADSB;NM_001330174.3,NM_001609.4;mRNA,mRNA:tss_coverage	0.442697	0.981594	Unsignificant
chr10:123134969:123136970:+:HMX3;NM_001105574.2;mRNA:tss_coverage	0.656283	1.00729	Unsignificant
chr10:123147135:123149136:+:HMX2;NM_005519.2;mRNA:tss_coverage	0.781853	1.02114	Unsignificant
chr10:123153401:123155402:+:BUB3,BUB3;NM_001007793.3,NM_004725.4;mRNA,mRNA:tss_coverage	0.772061	1.00092	Unsignificant
chr10:12348546:12350547:+:CAMK1D,CAMK1D,CAMK1D,CAMK1D;NM_020397.4,NM_153498.4,XM_006717482.4,XM_006717483.5;mRNA,mRNA,mRNA,mRNA:tss_coverage	0.90528	1.00264	Unsignificant
chr10:123665354:123667355:+:GPR26;NM_153442.4;mRNA:tss_coverage	0.0389513	1.0599	UP
chr10:123775701:123777702:-:CPXM2;XM_017015674.2;mRNA:tss_coverage	0.0905126	1.02913	Unsignificant
chr10:123863186:123865187:-:CPXM2;XM_011539286.2;mRNA:tss_coverage	0.0783645	1.03735	Unsignificant
chr10:12387981:12389982:+:CAMK1D,CAMK1D,CAMK1D;NM_001351032.2,XM_011519591.4,XM_047425537.1;mRNA,mRNA,mRNA:tss_coverage	0.285917	1.02114	Unsignificant
chr10:123886231:123888232:-:CPXM2;XM_011539285.3;mRNA:tss_coverage	0.299388	1.02075	Unsignificant
chr10:123890806:123892807:-:CPXM2,CPXM2,CPXM2;NM_198148.3,XM_005269528.4,XM_011539283.3;mRNA,mRNA,mRNA:tss_coverage	0.220595	1.03422	Unsignificant
chr10:123943103:123945104:-:CPXM2;XM_017015673.2;mRNA:tss_coverage	0.473329	1.02003	Unsignificant
chr10:124062905:124064906:-:CHST15;XM_047425329.1;mRNA:tss_coverage	0.0324365	1.04713	Unsignificant
chr10:124090888:124092889:-:CHST15;XM_047425325.1;mRNA:tss_coverage	0.712854	1.02152	Unsignificant
chr10:124090890:124092891:-:CHST15;XM_047425331.1;mRNA:tss_coverage	0.708048	1.02152	Unsignificant
chr10:124091405:124093406:-:CHST15,CHST15,CHST15,CHST15,CHST15,CHST15,CHST15,CHST15;NM_014863.4,NM_015892.5,XM_017016319.2,XM_017016320.2,XM_017016321.2,XM_047425328.1,XM_047425332.1,XM_047425333.1;mRNA,mRNA,mRNA,mRNA,mRNA,mRNA,mRNA,mRNA:tss_coverage	0.72251	1.02612	Unsignificant
chr10:124092239:124094240:-:CHST15;XM_047425334.1;mRNA:tss_coverage	0.676064	1.02219	Unsignificant
chr10:124092259:124094260:-:CHST15;XM_047425326.1;mRNA:tss_coverage	0.692924	1.02259	Unsignificant
chr10:124092284:124094285:-:CHST15;XM_047425330.1;mRNA:tss_coverage	0.665791	1.0243	Unsignificant
chr10:124092326:124094327:-:CHST15;XM_006717891.5;mRNA:tss_coverage	0.699241	1.02259	Unsignificant
chr10:124092597:124094598:-:CHST15,CHST15,CHST15,CHST15,CHST15,CHST15,CHST15;NM_001270764.2,NM_001270765.2,XM_005269892.5,XM_005269893.4,XM_011539857.2,XM_047425324.1,XM_047425327.1;mRNA,mRNA,mRNA,mRNA,mRNA,mRNA,mRNA:tss_coverage	0.784741	1.0156	Unsignificant
chr10:124417922:124419923:-:OAT,OAT,OAT,OAT,OAT,OAT,OAT,OAT,OAT,OAT;NM_000274.4,NM_001171814.2,NM_001322965.2,NM_001322966.2,NM_001322967.2,NM_001322968.2,NM_001322969.2,NM_001322970.2,NM_001322971.2,NM_001322974.2;mRNA,mRNA,mRNA,mRNA,mRNA,mRNA,mRNA,mRNA,mRNA,mRNA:tss_coverage	0.912859	1.00218	Unsignificant
chr10:124449034:124451035:-:NKX1-2;NM_001146340.3;mRNA:tss_coverage	0.652187	1.00958	Unsignificant
chr10:124460822:124462823:+:LHPP,LHPP,LHPP,LHPP,LHPP,LHPP,LHPP,LHPP;NM_001167880.2,NM_001318331.2,NM_001318332.2,NM_022126.4,XM_005270026.4,XM_011540058.4,XM_017016509.2,XM_024448122.1;mRNA,mRNA,mRNA,mRNA,mRNA,mRNA,mRNA,mRNA:tss_coverage	0.840204	1.01208	Unsignificant
chr10:124513169:124515170:+:LHPP;XM_017016512.2;mRNA:tss_coverage	0.910794	0.996156	Unsignificant
chr10:124743377:124745378:-:FAM53B;NM_014661.4;mRNA:tss_coverage	0.0687012	1.06001	Unsignificant
chr10:124790886:124792887:-:EEF1AKMT2,EEF1AKMT2,EEF1AKMT2;NM_001304467.2,NM_001304468.2,NM_212554.4;mRNA,mRNA,mRNA:tss_coverage	0.616727	1.00886	Unsignificant
chr10:124800818:124802819:+:ABRAXAS2;NM_032182.4;mRNA:tss_coverage	0.429297	1.02491	Unsignificant
chr10:124805900:124807901:+:ABRAXAS2;XM_047424891.1;mRNA:tss_coverage	0.915422	1.00331	Unsignificant
chr10:124812199:124814200:+:ABRAXAS2;XM_047424888.1;mRNA:tss_coverage	0.72217	1.00951	Unsignificant
chr10:124815588:124817589:+:ABRAXAS2;XM_047424889.1;mRNA:tss_coverage	0.869819	0.99807	Unsignificant
chr10:124915893:124917894:+:ZRANB1,ZRANB1;XM_006717907.3,XM_047425383.1;mRNA,mRNA:tss_coverage	0.896008	0.996673	Unsignificant
chr10:124916512:124918513:+:ZRANB1;XM_047425384.1;mRNA:tss_coverage	0.814355	1.01527	Unsignificant
chr10:124926249:124928250:+:ZRANB1;XM_047425385.1;mRNA:tss_coverage	0.441126	0.979823	Unsignificant
chr10:124941122:124943123:+:ZRANB1;NM_017580.3;mRNA:tss_coverage	0.287863	0.974117	Unsignificant
chr10:125002714:125004715:-:CTBP2;XM_047424680.1;mRNA:tss_coverage	0.286852	1.03134	Unsignificant
chr10:125005017:125007018:-:CTBP2;NM_001363508.2;mRNA:tss_coverage	0.0827376	1.05196	Unsignificant
chr10:125027070:125029071:-:CTBP2;NM_022802.3;mRNA:tss_coverage	0.122408	1.03594	Unsignificant
chr10:125048314:125050315:-:CTBP2;XM_047424678.1;mRNA:tss_coverage	0.391841	1.02828	Unsignificant
chr10:125137395:125139396:-:CTBP2,CTBP2;XM_047424673.1,XM_047424676.1;mRNA,mRNA:tss_coverage	0.185798	1.02497	Unsignificant
chr10:125150833:125152834:-:CTBP2,CTBP2;XM_047424666.1,XM_047424670.1;mRNA,mRNA:tss_coverage	0.339396	1.03287	Unsignificant
chr10:125151280:125153281:-:CTBP2;XM_047424669.1;mRNA:tss_coverage	0.396888	1.03561	Unsignificant
chr10:125157776:125159777:-:CTBP2,CTBP2,CTBP2,CTBP2,CTBP2,CTBP2,CTBP2,CTBP2,CTBP2;NM_001290215.3,NM_001321013.2,NM_001321014.2,XM_005269567.4,XM_011539355.3,XM_011539358.3,XM_047424664.1,XM_047424667.1,XM_047424668.1;mRNA,mRNA,mRNA,mRNA,mRNA,mRNA,mRNA,mRNA,mRNA:tss_coverage	0.374386	0.970366	Unsignificant
chr10:125158956:125160957:-:CTBP2,CTBP2,CTBP2,CTBP2;NM_001321012.2,XM_024447830.2,XM_047424665.1,XM_047424674.1;mRNA,mRNA,mRNA,mRNA:tss_coverage	0.857004	1.00133	Unsignificant
chr10:125159562:125161563:-:CTBP2,CTBP2,CTBP2,CTBP2,CTBP2,CTBP2;NM_001290214.3,NM_001329.4,XM_047424672.1,XM_047424675.1,XM_047424677.1,XM_047424679.1;mRNA,mRNA,mRNA,mRNA,mRNA,mRNA:tss_coverage	0.681859	1.01667	Unsignificant
chr10:125160029:125162030:-:CTBP2;NM_001083914.3;mRNA:tss_coverage	0.663963	1.02001	Unsignificant
chr10:125161462:125163463:-:CTBP2;XM_047424671.1;mRNA:tss_coverage	0.260147	1.03525	Unsignificant
chr10:125682162:125684163:-:TEX36,TEX36,TEX36;NM_001128202.3,NM_001318133.2,XM_005269817.5;mRNA,mRNA,mRNA:tss_coverage	0.201214	1.02675	Unsignificant
chr10:125718708:125720709:+:EDRF1,EDRF1,EDRF1,EDRF1,EDRF1,EDRF1,EDRF1;NM_001202438.2,NM_015608.3,XM_047425035.1,XM_047425036.1,XM_047425037.1,XM_047425039.1,XM_047425040.1;mRNA,mRNA,mRNA,mRNA,mRNA,mRNA,mRNA:tss_coverage	0.896573	0.991428	Unsignificant
chr10:125729291:125731292:+:EDRF1;XM_011539622.2;mRNA:tss_coverage	0.64417	0.989358	Unsignificant
chr10:125774820:125776821:-:MMP21;NM_147191.1;mRNA:tss_coverage	0.28042	1.02149	Unsignificant
chr10:125822257:125824258:-:UROS,UROS,UROS,UROS,UROS,UROS,UROS,UROS,UROS,UROS,UROS,UROS,UROS,UROS,UROS;NM_000375.3,NM_001324036.2,NM_001324037.2,NM_001324038.2,NM_001324039.2,XM_005270140.6,XM_011540127.3,XM_017016611.3,XM_017016612.3,XM_024448154.2,XM_024448155.2,XM_047425708.1,XM_047425709.1,XM_047425710.1,XM_047425711.1;mRNA,mRNA,mRNA,mRNA,mRNA,mRNA,mRNA,mRNA,mRNA,mRNA,mRNA,mRNA,mRNA,mRNA,mRNA…	0.80435	1.00094	Unsignificant
chr10:125822545:125824546:+:BCCIP,BCCIP,BCCIP;NM_016567.4,NM_078468.3,NM_078469.3;mRNA,mRNA,mRNA:tss_coverage	0.626249	0.977094	Unsignificant
chr10:125880291:125882292:-:DHX32;NM_018180.3;mRNA:tss_coverage	0.158307	0.973443	Unsignificant
chr10:125895484:125897485:-:DHX32,DHX32,DHX32,DHX32;XM_047425467.1,XM_047425468.1,XM_047425469.1,XM_047425470.1;mRNA,mRNA,mRNA,mRNA:tss_coverage	0.449781	1.01631	Unsignificant
chr10:125895563:125897564:+:FANK1,FANK1;NM_001350939.2,NM_145235.5;mRNA,mRNA:tss_coverage	0.403797	1.01756	Unsignificant
chr10:125895805:125897806:+:FANK1;NM_001363549.2;mRNA:tss_coverage	0.469784	1.01449	Unsignificant
chr10:126070386:126072387:-:ADAM12;XM_024448210.1;mRNA:tss_coverage	0.795354	1.00369	Unsignificant
chr10:126074922:126076923:-:ADAM12;XM_017016706.2;mRNA:tss_coverage	0.668025	1.00758	Unsignificant
chr10:126387476:126389477:-:ADAM12,ADAM12,ADAM12,ADAM12,ADAM12;NM_001288973.2,NM_001288974.2,NM_001288975.2,NM_003474.6,NM_021641.5;mRNA,mRNA,mRNA,mRNA,mRNA:tss_coverage	0.500544	0.977729	Unsignificant
chr10:12649081:12651082:+:CAMK1D;XM_011519595.4;mRNA:tss_coverage	0.89696	1.00009	Unsignificant
chr10:126498198:126500199:-:C10orf90;XM_047424564.1;mRNA:tss_coverage	0.112151	1.02986	Unsignificant
chr10:126503484:126505485:-:C10orf90;XM_047424563.1;mRNA:tss_coverage	0.270594	1.02952	Unsignificant
chr10:126519173:126521174:-:C10orf90;XM_011539223.3;mRNA:tss_coverage	0.0629834	1.03873	Unsignificant
chr10:126519589:126521590:-:C10orf90;XM_047424561.1;mRNA:tss_coverage	0.0405173	1.04559	Unsignificant
chr10:126520048:126522049:-:C10orf90;XM_011539217.2;mRNA:tss_coverage	0.0788353	1.04149	Unsignificant
chr10:126520440:126522441:-:C10orf90,C10orf90;NM_001004298.4,XM_047424557.1;mRNA,mRNA:tss_coverage	0.0814165	1.04013	Unsignificant
chr10:126520486:126522487:-:C10orf90;XM_047424558.1;mRNA:tss_coverage	0.0899965	1.03873	Unsignificant
chr10:126523644:126525645:-:C10orf90;XM_047424559.1;mRNA:tss_coverage	0.341823	1.02024	Unsignificant
chr10:126523875:126525876:-:C10orf90;XM_047424556.1;mRNA:tss_coverage	0.438419	1.01817	Unsignificant
chr10:126529185:126531186:-:C10orf90;XM_047424560.1;mRNA:tss_coverage	0.467413	0.974817	Unsignificant
chr10:12662233:12664234:+:CAMK1D;XM_011519593.4;mRNA:tss_coverage	0.904848	1.00209	Unsignificant
chr10:12663474:12665475:+:CAMK1D;XM_011519592.4;mRNA:tss_coverage	0.513319	0.978623	Unsignificant
chr10:126669692:126671693:-:C10orf90,C10orf90,C10orf90,C10orf90;NM_001350921.2,NM_001350922.2,NM_001350923.2,XM_047424562.1;mRNA,mRNA,mRNA,mRNA:tss_coverage	0.761841	1.00928	Unsignificant
chr10:126904427:126906428:+:DOCK1,DOCK1,DOCK1,DOCK1,DOCK1,DOCK1,DOCK1,DOCK1,DOCK1,DOCK1,DOCK1,DOCK1,DOCK1,DOCK1,DOCK1,DOCK1;NM_001290223.2,NM_001377543.1,NM_001377544.1,NM_001377546.1,NM_001377547.1,NM_001377548.1,NM_001377550.1,NM_001377553.1,NM_001377554.1,NM_001377556.1,NM_001377558.1,NM_001377560.1,NM_001377561.1,NM_001380.5,XM_047424701.1,XM_047424703.1;mRNA,mRNA,mRNA,mRNA,mRNA,mRNA,mRNA,mRN…	0.656397	1.01849	Unsignificant
chr10:126947897:126949898:+:DOCK1;XM_017015813.3;mRNA:tss_coverage	0.0737639	1.0364	Unsignificant
chr10:126948314:126950315:+:DOCK1;XM_011539422.4;mRNA:tss_coverage	0.141536	1.02755	Unsignificant
chr10:126948328:126950329:+:DOCK1,DOCK1,DOCK1,DOCK1;XM_017015814.2,XM_017015817.1,XM_047424700.1,XM_047424702.1;mRNA,mRNA,mRNA,mRNA:tss_coverage	0.133662	1.02805	Unsignificant
chr10:126953623:126955624:+:DOCK1;XM_011539424.2;mRNA:tss_coverage	0.392453	1.01807	Unsignificant
chr10:127194239:127196240:-:INSYN2A;XM_017016543.2;mRNA:tss_coverage	0.872358	1.0044	Unsignificant
chr10:127194273:127196274:-:INSYN2A,INSYN2A,INSYN2A,INSYN2A,INSYN2A;XM_017016537.3,XM_017016541.2,XM_047425634.1,XM_047425635.1,XM_047425639.1;mRNA,mRNA,mRNA,mRNA,mRNA:tss_coverage	0.866794	1.00529	Unsignificant
chr10:127194776:127196777:-:INSYN2A;XM_047425637.1;mRNA:tss_coverage	0.734451	1.00338	Unsignificant
chr10:127195590:127197591:-:INSYN2A,INSYN2A,INSYN2A,INSYN2A,INSYN2A;NM_001039762.3,XM_005252694.5,XM_017016539.3,XM_047425636.1,XM_047425638.1;mRNA,mRNA,mRNA,mRNA,mRNA:tss_coverage	0.873638	0.997815	Unsignificant
chr10:127548308:127550309:+:NPS;NM_001030013.2;mRNA:tss_coverage	0.103123	0.969505	Unsignificant
chr10:127736184:127738185:+:FOXI2;NM_207426.3;mRNA:tss_coverage	0.154098	1.04682	Unsignificant
chr10:127891940:127893941:-:CLRN3,CLRN3;NM_152311.5,XM_011539274.3;mRNA,mRNA:tss_coverage	0.157775	0.968566	Unsignificant
chr10:127906102:127908103:+:PTPRE,PTPRE,PTPRE,PTPRE,PTPRE,PTPRE,PTPRE,PTPRE,PTPRE,PTPRE,PTPRE;NM_001316676.2,NM_001323355.2,NM_001323356.2,NM_006504.6,XM_011539994.3,XM_011539995.2,XM_011539996.2,XM_011539998.2,XM_017016467.2,XM_017016469.3,XM_047425578.1;mRNA,mRNA,mRNA,mRNA,mRNA,mRNA,mRNA,mRNA,mRNA,mRNA,mRNA:tss_coverage	0.340972	1.03461	Unsignificant
chr10:127929977:127931978:+:PTPRE;XM_047425577.1;mRNA:tss_coverage	0.876075	0.994947	Unsignificant
chr10:127976881:127978882:+:PTPRE;XM_047425576.1;mRNA:tss_coverage	0.227933	1.03265	Unsignificant
chr10:127986279:127988280:+:PTPRE,PTPRE;NM_001316677.2,XM_005252691.3;mRNA,mRNA:tss_coverage	0.785311	1.00657	Unsignificant
chr10:127997146:127999147:+:PTPRE;NM_001323354.2;mRNA:tss_coverage	0.0538765	1.03674	Unsignificant
chr10:128046611:128048612:+:PTPRE,PTPRE,PTPRE,PTPRE,PTPRE,PTPRE;NM_001323357.2,NM_130435.5,XM_047425579.1,XM_047425580.1,XM_047425581.1,XM_047425582.1;mRNA,mRNA,mRNA,mRNA,mRNA,mRNA:tss_coverage	0.762328	1.01627	Unsignificant
chr10:128047536:128049537:+:PTPRE;XM_047425583.1;mRNA:tss_coverage	0.637379	1.01647	Unsignificant
chr10:128055194:128057195:+:PTPRE;XM_047425584.1;mRNA:tss_coverage	0.236398	1.04492	Unsignificant
chr10:128109532:128111533:-:MKI67;XM_006717864.4;mRNA:tss_coverage	0.819472	1.00479	Unsignificant
chr10:128125212:128127213:-:MKI67;XM_011539818.3;mRNA:tss_coverage	0.488337	0.980389	Unsignificant
chr10:128125422:128127423:-:MKI67,MKI67;NM_001145966.2,NM_002417.5;mRNA,mRNA:tss_coverage	0.820743	0.989801	Unsignificant
chr10:129087:131088:+:ZMYND11;NM_001370103.2;mRNA:tss_coverage	0.506326	1.0193	Unsignificant
chr10:129466240:129468241:+:MGMT;NM_002412.5;mRNA:tss_coverage	0.726578	1.01067	Unsignificant
chr10:129512797:129514798:-:LOC124902531;XM_047426131.1;mRNA:tss_coverage	0.547021	1.0096	Unsignificant
chr10:129941851:129943852:-:EBF3;XM_011539575.3;mRNA:tss_coverage	0.558452	1.01826	Unsignificant
chr10:129963273:129965274:-:EBF3,EBF3,EBF3,EBF3,EBF3,EBF3,EBF3,EBF3,EBF3,EBF3,EBF3,EBF3,EBF3,EBF3,EBF3;NM_001005463.3,NM_001375379.1,NM_001375380.1,NM_001375389.1,NM_001375390.1,NM_001375391.1,NM_001375392.1,XM_005252667.3,XM_005252669.3,XM_006717740.3,XM_006717741.4,XM_006717744.3,XM_011539574.2,XM_017016027.1,XM_047424961.1;mRNA,mRNA,mRNA,mRNA,mRNA,mRNA,mRNA,mRNA,mRNA,mRNA,mRNA,mRNA,mRNA,mRNA,m…	0.508712	1.01995	Unsignificant
chr10:13000712:13002713:-:CCDC3;NM_031455.4;mRNA:tss_coverage	0.843664	0.990755	Unsignificant
chr10:130109829:130111830:-:C10orf143,C10orf143,C10orf143,C10orf143;NM_001355042.2,XM_024448007.2,XM_024448008.2,XM_024448009.2;mRNA,mRNA,mRNA,mRNA:tss_coverage	0.856964	0.999196	Unsignificant
chr10:130135390:130137391:+:GLRX3,GLRX3,GLRX3;NM_001199868.2,NM_001321980.2,NM_006541.5;mRNA,mRNA,mRNA:tss_coverage	0.63467	1.01132	Unsignificant
chr10:130179112:130181113:+:LOC124902561;XM_047426136.1;mRNA:tss_coverage	0.0483346	0.958895	Unsignificant
chr10:13098988:13100989:-:CCDC3;NM_001282658.2;mRNA:tss_coverage	0.497478	1.02228	Unsignificant
chr10:13099081:13101082:+:OPTN,OPTN,OPTN;NM_001008211.1,NM_001008213.1,NM_021980.4;mRNA,mRNA,mRNA:tss_coverage	0.342734	1.03077	Unsignificant
chr10:13099162:13101163:+:OPTN;NM_001008212.2;mRNA:tss_coverage	0.409692	1.0262	Unsignificant
chr10:131310720:131312721:-:TCERG1L,TCERG1L,TCERG1L;NM_174937.4,XM_047424966.1,XM_047424967.1;mRNA,mRNA,mRNA:tss_coverage	0.641454	1.02204	Unsignificant
chr10:13160557:13162558:+:MCM10,MCM10,MCM10,MCM10;NM_018518.5,NM_182751.3,XM_011519538.3,XM_047425437.1;mRNA,mRNA,mRNA,mRNA:tss_coverage	0.668257	0.988166	Unsignificant
chr10:131900007:131902008:+:PPP2R2D,PPP2R2D,PPP2R2D;NM_001291310.2,NM_018461.5,XM_006717914.4;mRNA,mRNA,mRNA:tss_coverage	0.780591	1.02306	Unsignificant
chr10:131900238:131902239:+:PPP2R2D;XM_047425478.1;mRNA:tss_coverage	0.412435	1.03409	Unsignificant
chr10:131933462:131935463:+:PPP2R2D;XM_047425475.1;mRNA:tss_coverage	0.511684	1.01609	Unsignificant
chr10:131935413:131937414:+:PPP2R2D;XM_047425471.1;mRNA:tss_coverage	0.720635	1.01831	Unsignificant
chr10:131935450:131937451:+:PPP2R2D,PPP2R2D;XM_047425472.1,XM_047425473.1;mRNA,mRNA:tss_coverage	0.632872	1.02129	Unsignificant
chr10:131935451:131937452:+:PPP2R2D;XM_047425474.1;mRNA:tss_coverage	0.635424	1.02143	Unsignificant
chr10:131937196:131939197:+:PPP2R2D;XM_047425476.1;mRNA:tss_coverage	0.639992	1.01506	Unsignificant
chr10:131939767:131941768:+:PPP2R2D;XM_047425477.1;mRNA:tss_coverage	0.698784	1.00623	Unsignificant
chr10:131980922:131982923:-:BNIP3;NM_004052.4;mRNA:tss_coverage	0.71943	1.01953	Unsignificant
chr10:132035363:132037364:+:JAKMIP3,JAKMIP3,JAKMIP3,JAKMIP3,JAKMIP3,JAKMIP3;NM_001392043.1,NM_001392055.1,XM_011539676.3,XM_047425106.1,XM_047425107.1,XM_047425109.1;mRNA,mRNA,mRNA,mRNA,mRNA,mRNA:tss_coverage	0.231454	1.03625	Unsignificant
chr10:132035676:132037677:+:JAKMIP3;NM_001392044.1;mRNA:tss_coverage	0.424639	1.02513	Unsignificant
chr10:132063706:132065707:+:JAKMIP3,JAKMIP3,JAKMIP3,JAKMIP3,JAKMIP3,JAKMIP3,JAKMIP3;NM_001392039.1,NM_001392047.1,NM_001392048.1,NM_001392051.1,NM_001392056.1,NM_001392060.1,NM_001392064.1;mRNA,mRNA,mRNA,mRNA,mRNA,mRNA,mRNA:tss_coverage	0.33085	1.03096	Unsignificant
chr10:132064945:132066946:+:JAKMIP3,JAKMIP3,JAKMIP3,JAKMIP3,JAKMIP3,JAKMIP3,JAKMIP3,JAKMIP3,JAKMIP3,JAKMIP3,JAKMIP3,JAKMIP3,JAKMIP3,JAKMIP3,JAKMIP3,JAKMIP3,JAKMIP3,JAKMIP3,JAKMIP3,JAKMIP3,JAKMIP3,JAKMIP3,JAKMIP3,JAKMIP3,JAKMIP3,JAKMIP3,JAKMIP3,JAKMIP3,JAKMIP3,JAKMIP3,JAKMIP3,JAKMIP3,JAKMIP3,JAKMIP3;NM_001105521.4,NM_001323086.2,NM_001323087.2,NM_001323088.2,NM_001323089.2,NM_001323090.2,NM_001392…	0.267347	1.03765	Unsignificant
chr10:132185947:132187948:+:DPYSL4;NM_006426.3;mRNA:tss_coverage	0.454805	1.03142	Unsignificant
chr10:132244844:132246845:-:STK32C;XM_047425113.1;mRNA:tss_coverage	0.333204	1.02693	Unsignificant
chr10:132248107:132250108:-:STK32C,STK32C,STK32C;XM_011539694.2,XM_024447949.2,XM_047425114.1;mRNA,mRNA,mRNA:tss_coverage	0.0831384	1.05565	Unsignificant
chr10:132271513:132273514:-:STK32C;XM_047425115.1;mRNA:tss_coverage	0.202977	1.03767	Unsignificant
chr10:132306221:132308222:-:STK32C,STK32C;NM_001318879.2,XM_011539695.2;mRNA,mRNA:tss_coverage	0.904497	1.00032	Unsignificant
chr10:132306949:132308950:-:STK32C,STK32C;NM_173575.4,XM_011539690.3;mRNA,mRNA:tss_coverage	0.866741	1.02389	Unsignificant
chr10:132329062:132331063:+:LRRC27;XM_011540208.2;mRNA:tss_coverage	0.366686	1.03288	Unsignificant
chr10:132330879:132332880:-:STK32C,STK32C,STK32C,STK32C,STK32C,STK32C,STK32C,STK32C,STK32C,STK32C;NM_001318878.2,NM_001318880.2,NM_001318881.2,NM_001318882.2,NM_001318883.2,XM_011539688.2,XM_017016100.2,XM_017016101.2,XM_024447947.2,XM_047425112.1;mRNA,mRNA,mRNA,mRNA,mRNA,mRNA,mRNA,mRNA,mRNA,mRNA:tss_coverage	0.238557	1.04871	Unsignificant
chr10:132331192:132333193:+:LRRC27,LRRC27,LRRC27,LRRC27,LRRC27,LRRC27,LRRC27,LRRC27,LRRC27,LRRC27,LRRC27,LRRC27,LRRC27,LRRC27,LRRC27,LRRC27,LRRC27,LRRC27,LRRC27,LRRC27,LRRC27;NM_001143757.2,NM_001143758.2,NM_001143759.2,NM_030626.3,XM_006717984.4,XM_011540209.3,XM_017016690.3,XM_017016691.3,XM_017016692.3,XM_017016693.3,XM_024448208.2,XM_047425785.1,XM_047425786.1,XM_047425787.1,XM_047425788.1,XM…	0.367169	1.03885	Unsignificant
chr10:132331234:132333235:-:STK32C;XM_011539693.3;mRNA:tss_coverage	0.342129	1.03927	Unsignificant
chr10:13233373:13235374:-:UCMA,UCMA,UCMA;NM_001303118.2,NM_001303119.2,NM_145314.3;mRNA,mRNA,mRNA:tss_coverage	0.0651365	1.04788	Unsignificant
chr10:132336339:132338340:+:LRRC27,LRRC27;NM_001309474.2,XM_011540210.4;mRNA,mRNA:tss_coverage	0.832452	1.00626	Unsignificant
chr10:132396199:132398200:+:PWWP2B,PWWP2B,PWWP2B,PWWP2B;NM_001098637.2,NM_138499.4,XM_011539387.3,XM_047424690.1;mRNA,mRNA,mRNA,mRNA:tss_coverage	0.654086	1.02819	Unsignificant
chr10:132396595:132398596:+:PWWP2B;XM_047424691.1;mRNA:tss_coverage	0.614878	1.03002	Unsignificant
chr10:132396928:132398929:+:PWWP2B;XM_047424692.1;mRNA:tss_coverage	0.409202	1.03559	Unsignificant
chr10:132536786:132538787:+:INPP5A,INPP5A;NM_005539.5,XM_017016205.2;mRNA,mRNA:tss_coverage	0.525897	1.01191	Unsignificant
chr10:132649417:132651418:+:INPP5A;XM_017016204.2;mRNA:tss_coverage	0.193465	1.03567	Unsignificant
chr10:132680274:132682275:+:INPP5A;NM_001321042.2;mRNA:tss_coverage	0.523724	1.01703	Unsignificant
chr10:132785146:132787147:-:NKX6-2;NM_177400.3;mRNA:tss_coverage	0.868548	1.0018	Unsignificant
chr10:132941569:132943570:-:CFAP46,CFAP46,CFAP46,CFAP46,CFAP46,CFAP46,CFAP46,CFAP46,CFAP46,CFAP46,CFAP46,CFAP46,CFAP46,CFAP46;NM_001200049.3,XM_047425386.1,XM_047425387.1,XM_047425388.1,XM_047425389.1,XM_047425390.1,XM_047425391.1,XM_047425392.1,XM_047425393.1,XM_047425394.1,XM_047425395.1,XM_047425396.1,XM_047425397.1,XM_047425398.1;mRNA,mRNA,mRNA,mRNA,mRNA,mRNA,mRNA,mRNA,mRNA,mRNA,mRNA,mRNA,mRN…	0.739308	1.00887	Unsignificant
chr10:13298762:13300763:-:PHYH,PHYH,PHYH;NM_001037537.2,NM_001323080.2,NM_001323084.2;mRNA,mRNA,mRNA:tss_coverage	0.843772	0.992127	Unsignificant
chr10:13299063:13301064:-:PHYH,PHYH,PHYH;NM_001323082.2,NM_001323083.2,NM_006214.4;mRNA,mRNA,mRNA:tss_coverage	0.873778	1.00243	Unsignificant
chr10:133086923:133088924:+:ADGRA1;NM_001083909.3;mRNA:tss_coverage	0.267532	1.03765	Unsignificant
chr10:133087707:133089708:+:ADGRA1;XM_017016779.2;mRNA:tss_coverage	0.307502	1.03386	Unsignificant
chr10:133097694:133099695:+:ADGRA1;XM_011540273.1;mRNA:tss_coverage	0.254917	1.03473	Unsignificant
chr10:133101245:133103246:+:ADGRA1;NM_001291085.2;mRNA:tss_coverage	0.330379	1.03292	Unsignificant
chr10:133159218:133161219:+:KNDC1,KNDC1,KNDC1,KNDC1,KNDC1,KNDC1,KNDC1;NM_001347864.2,NM_001347865.2,NM_001347866.2,NM_152643.8,XM_017016858.3,XM_017016859.3,XM_024448245.2;mRNA,mRNA,mRNA,mRNA,mRNA,mRNA,mRNA:tss_coverage	0.27149	1.05085	Unsignificant
chr10:133229216:133231217:+:UTF1;NM_003577.3;mRNA:tss_coverage	0.237054	1.0482	Unsignificant
chr10:133236854:133238855:+:VENTX;NM_014468.4;mRNA:tss_coverage	0.20855	1.04454	Unsignificant
chr10:133274451:133276452:-:ADAM8;XM_047424423.1;mRNA:tss_coverage	0.599687	1.02117	Unsignificant
chr10:133274452:133276453:-:ADAM8;XM_047424424.1;mRNA:tss_coverage	0.605727	1.0212	Unsignificant
chr10:133274993:133276994:-:ADAM8;XM_047424425.1;mRNA:tss_coverage	0.327436	1.03054	Unsignificant
chr10:133275867:133277868:-:ADAM8,ADAM8,ADAM8,ADAM8;NM_001109.5,NM_001164489.2,NM_001164490.2,XM_047424426.1;mRNA,mRNA,mRNA,mRNA:tss_coverage	0.584424	1.01697	Unsignificant
chr10:133292:135293:+:ZMYND11;NM_001370104.2;mRNA:tss_coverage	0.572015	0.983393	Unsignificant
chr10:133307871:133309872:-:TUBGCP2,TUBGCP2,TUBGCP2;NM_001256617.2,NM_001256618.2,NM_006659.4;mRNA,mRNA,mRNA:tss_coverage	0.742521	0.988048	Unsignificant
chr10:133307913:133309914:+:ZNF511,ZNF511-PRAP1;NM_145806.4,NM_001396060.1;mRNA,mRNA:tss_coverage	0.656029	0.985805	Unsignificant
chr10:133335895:133337896:-:CALY,CALY;NM_001321617.2,NM_015722.4;mRNA,mRNA:tss_coverage	0.64118	1.04902	Unsignificant
chr10:133346372:133348373:+:PRAP1,PRAP1;NM_001145201.2,NM_145202.5;mRNA,mRNA:tss_coverage	0.0842864	1.0461	Unsignificant
chr10:133356695:133358696:-:FUOM,FUOM,FUOM,FUOM;XM_047425101.1,XM_047425102.1,XM_047425103.1,XM_047425105.1;mRNA,mRNA,mRNA,mRNA:tss_coverage	0.69188	1.02689	Unsignificant
chr10:133357018:133359019:-:FUOM,FUOM,FUOM,FUOM,FUOM,FUOM,FUOM,FUOM,FUOM,FUOM,FUOM;NM_001098483.3,NM_001301827.2,NM_001301828.2,NM_198472.3,XM_011539670.3,XM_011539671.3,XM_011539672.3,XM_011539673.3,XM_011539674.3,XM_011539675.3,XM_047425104.1;mRNA,mRNA,mRNA,mRNA,mRNA,mRNA,mRNA,mRNA,mRNA,mRNA,mRNA:tss_coverage	0.659	1.02185	Unsignificant
chr10:133372353:133374354:-:ECHS1;NM_004092.4;mRNA:tss_coverage	0.78927	0.987333	Unsignificant
chr10:133378261:133380262:+:PAOX,PAOX,PAOX;NM_152911.4,NM_207127.3,NM_207128.3;mRNA,mRNA,mRNA:tss_coverage	0.914178	1.00433	Unsignificant
chr10:133393156:133395157:+:MTG1;NM_138384.4;mRNA:tss_coverage	0.690006	0.988143	Unsignificant
chr10:133423624:133425625:-:SPRN,SPRN;NM_001012508.6,NM_001391974.1;mRNA,mRNA:tss_coverage	0.196443	1.04979	Unsignificant
chr10:133452944:133454945:+:SCART1;NM_001396050.1;mRNA:tss_coverage	0.345844	1.03487	Unsignificant
chr10:13346698:13348699:-:SEPHS1,SEPHS1;XM_047424839.1,XM_047424840.1;mRNA,mRNA:tss_coverage	0.884296	1.00654	Unsignificant
chr10:13347292:13349293:-:SEPHS1,SEPHS1,SEPHS1,SEPHS1,SEPHS1;NM_001195602.2,NM_001195604.2,NM_001375769.1,NM_012247.5,XM_047424841.1;mRNA,mRNA,mRNA,mRNA,mRNA:tss_coverage	0.858851	0.991134	Unsignificant
chr10:133483:135484:+:ZMYND11,ZMYND11,ZMYND11,ZMYND11;NM_001370105.2,NM_001370118.2,NM_001370119.2,NM_006624.7;mRNA,mRNA,mRNA,mRNA:tss_coverage	0.79807	0.989792	Unsignificant
chr10:133526362:133528363:+:CYP2E1;NM_000773.4;mRNA:tss_coverage	0.841762	0.989003	Unsignificant
chr10:133564582:133566583:-:SYCE1,SYCE1;NM_001143763.2,NM_001143764.3;mRNA,mRNA:tss_coverage	0.503854	1.0285	Unsignificant
chr10:133567290:133569291:-:SYCE1;NM_130784.4;mRNA:tss_coverage	0.434649	1.05155	Unsignificant
chr10:133625794:133627795:-:FRG2B;NM_001080998.2;mRNA:tss_coverage	0.29319	1.03611	Unsignificant
chr10:133799:135800:+:ZMYND11,ZMYND11,ZMYND11,ZMYND11,ZMYND11,ZMYND11,ZMYND11,ZMYND11,ZMYND11,ZMYND11,ZMYND11,ZMYND11,ZMYND11,ZMYND11;NM_001202465.3,NM_001202466.3,NM_001330057.3,NM_001370097.3,NM_001370098.2,NM_001370106.2,NM_001370107.2,NM_001370113.2,NM_001370115.2,NM_001370116.2,NM_001370120.2,NM_001370122.2,NM_001370124.3,NM_212479.4;mRNA,mRNA,mRNA,mRNA,mRNA,mRNA,mRNA,mRNA,mRNA,mRNA,mRNA,mRN…	0.740616	0.990943	Unsignificant
chr10:134264:136265:+:ZMYND11,ZMYND11,ZMYND11,ZMYND11,ZMYND11;NM_001370099.2,NM_001370108.2,NM_001370110.2,NM_001370111.2,NM_001370114.2;mRNA,mRNA,mRNA,mRNA,mRNA:tss_coverage	0.823388	1.00698	Unsignificant
chr10:134454:136455:+:ZMYND11,ZMYND11,ZMYND11,ZMYND11,ZMYND11,ZMYND11;NM_001202464.3,NM_001370100.5,NM_001370112.2,NM_001370117.2,NM_001370121.2,NM_001370123.2;mRNA,mRNA,mRNA,mRNA,mRNA,mRNA:tss_coverage	0.901655	1.0013	Unsignificant
chr10:134597:136598:+:ZMYND11;NM_001370101.2;mRNA:tss_coverage	0.858444	1.00415	Unsignificant
chr10:134808:136809:+:ZMYND11,ZMYND11;NM_001370102.2,NM_001370109.2;mRNA,mRNA:tss_coverage	0.451098	1.02002	Unsignificant
chr10:13499532:13501533:-:BEND7;XM_047424793.1;mRNA:tss_coverage	0.753839	1.01112	Unsignificant
chr10:13502592:13504593:-:BEND7,BEND7,BEND7,BEND7;NM_001100912.2,NM_152751.3,XM_011519395.3,XM_011519396.3;mRNA,mRNA,mRNA,mRNA:tss_coverage	0.0853784	1.04458	Unsignificant
chr10:13526802:13528803:-:BEND7,BEND7,BEND7;XM_011519390.3,XM_047424789.1,XM_047424790.1;mRNA,mRNA,mRNA:tss_coverage	0.904764	0.997183	Unsignificant
chr10:13527181:13529182:-:BEND7;XM_047424788.1;mRNA:tss_coverage	0.446408	1.01566	Unsignificant
chr10:13527565:13529566:-:BEND7;XM_047424787.1;mRNA:tss_coverage	0.39446	1.02416	Unsignificant
chr10:13528013:13530014:-:BEND7,BEND7,BEND7,BEND7,BEND7,BEND7,BEND7,BEND7,BEND7,BEND7,BEND7,BEND7,BEND7,BEND7,BEND7,BEND7,BEND7,BEND7,BEND7,BEND7,BEND7,BEND7,BEND7,BEND7,BEND7,BEND7,BEND7,BEND7,BEND7,BEND7;NM_001369863.1,NM_001370075.2,NM_001378149.1,NM_001378150.1,NM_001378151.1,NM_001387359.1,XM_005252402.6,XM_011519391.3,XM_011519392.3,XM_011519393.4,XM_011519398.3,XM_011519399.3,XM_011519400.…	0.125785	1.04568	Unsignificant
chr10:13528633:13530634:-:BEND7;XM_047424786.1;mRNA:tss_coverage	0.302992	1.02605	Unsignificant
chr10:13585964:13587965:+:PRPF18,PRPF18,PRPF18,PRPF18,PRPF18,PRPF18,PRPF18,PRPF18,PRPF18,PRPF18,PRPF18,PRPF18,PRPF18,PRPF18,PRPF18,PRPF18,PRPF18,PRPF18,PRPF18,PRPF18,PRPF18,PRPF18,PRPF18,PRPF18,PRPF18,PRPF18,PRPF18,PRPF18,PRPF18,PRPF18,PRPF18,PRPF18,PRPF18,PRPF18,PRPF18,PRPF18,PRPF18,PRPF18,PRPF18,PRPF18,PRPF18,PRPF18,PRPF18,PRPF18,PRPF18,PRPF18,PRPF18,PRPF18,PRPF18,PRPF18,PRPF18,PRPF18,PRPF18,PR…	0.315663	0.97604	Unsignificant
chr10:13590771:13592772:+:PRPF18;XM_047425965.1;mRNA:tss_coverage	0.849585	1.00746	Unsignificant
chr10:13590773:13592774:+:PRPF18;XM_047425967.1;mRNA:tss_coverage	0.854138	1.00761	Unsignificant
chr10:13706566:13708567:-:FRMD4A;NM_001318338.2;mRNA:tss_coverage	0.266452	1.03045	Unsignificant
chr10:13970895:13972896:-:FRMD4A;NM_001318337.2;mRNA:tss_coverage	0.623014	1.01366	Unsignificant
chr10:14007549:14009550:-:FRMD4A;NM_001318336.2;mRNA:tss_coverage	0.375363	1.02527	Unsignificant
chr10:14329923:14331924:-:FRMD4A;NM_018027.5;mRNA:tss_coverage	0.132285	1.03203	Unsignificant
chr10:14531713:14533714:-:FAM107B;NM_001320741.2;mRNA:tss_coverage	0.372619	1.022	Unsignificant
chr10:14537541:14539542:-:FAM107B;NM_001320740.1;mRNA:tss_coverage	0.744711	0.993751	Unsignificant
chr10:14547636:14549637:-:FAM107B;NM_001320739.2;mRNA:tss_coverage	0.753293	1.00632	Unsignificant
chr10:14553157:14555158:-:FAM107B;XM_005252616.5;mRNA:tss_coverage	0.906065	0.995741	Unsignificant
chr10:14555179:14557180:-:FAM107B,FAM107B;NM_001320738.2,XM_017016749.1;mRNA,mRNA:tss_coverage	0.572643	0.984086	Unsignificant
chr10:14570998:14572999:-:FAM107B,FAM107B,FAM107B,FAM107B;NM_001282698.2,NM_001282701.2,NM_001282702.2,NM_001320736.2;mRNA,mRNA,mRNA,mRNA:tss_coverage	0.913059	0.992769	Unsignificant
chr10:14571188:14573189:-:FAM107B,FAM107B,FAM107B,FAM107B;NM_001282699.1,NM_001282703.1,NM_001320737.1,XM_047425817.1;mRNA,mRNA,mRNA,mRNA:tss_coverage	0.880585	1.00046	Unsignificant
chr10:14571374:14573375:-:FAM107B,FAM107B,FAM107B,FAM107B;NM_001282700.2,NM_001320735.2,XM_047425818.1,XM_047425822.1;mRNA,mRNA,mRNA,mRNA:tss_coverage	0.739756	1.00584	Unsignificant
chr10:14603400:14605401:-:FAM107B,FAM107B,FAM107B,FAM107B,FAM107B,FAM107B,FAM107B,FAM107B,FAM107B,FAM107B;NM_001282696.2,NM_001282697.2,XM_047425813.1,XM_047425814.1,XM_047425815.1,XM_047425816.1,XM_047425819.1,XM_047425820.1,XM_047425821.1,XM_047425823.1;mRNA,mRNA,mRNA,mRNA,mRNA,mRNA,mRNA,mRNA,mRNA,mRNA:tss_coverage	0.594767	1.0139	Unsignificant
chr10:14773896:14775897:-:FAM107B,FAM107B;NM_001282695.2,NM_031453.4;mRNA,mRNA:tss_coverage	0.425147	1.01485	Unsignificant
chr10:14837036:14839037:-:CDNF,CDNF;NM_001029954.3,XM_011519488.3;mRNA,mRNA:tss_coverage	0.433082	0.977822	Unsignificant
chr10:14837305:14839306:+:HSPA14,LOC100421372,LOC100421372;NM_016299.4,NM_001378785.1,NM_001378790.1;mRNA,mRNA,mRNA:tss_coverage	0.504044	0.977672	Unsignificant
chr10:14877865:14879866:+:SUV39H2,SUV39H2,SUV39H2,SUV39H2,SUV39H2,SUV39H2,SUV39H2;NM_001193424.2,NM_001193425.2,NM_001193426.2,NM_001193427.2,NM_024670.4,XM_011519662.3,XM_047425741.1;mRNA,mRNA,mRNA,mRNA,mRNA,mRNA,mRNA:tss_coverage	0.326116	0.975041	Unsignificant
chr10:14946608:14948609:-:DCLRE1C,DCLRE1C;XM_047425649.1,XM_047425652.1;mRNA,mRNA:tss_coverage	0.889949	0.997049	Unsignificant
chr10:14948052:14950053:-:DCLRE1C,DCLRE1C;XM_047425648.1,XM_047425651.1;mRNA,mRNA:tss_coverage	0.0795305	1.03153	Unsignificant
chr10:14948077:14950078:-:DCLRE1C;XM_047425650.1;mRNA:tss_coverage	0.0610248	1.03189	Unsignificant
chr10:14953095:14955096:-:DCLRE1C,DCLRE1C,DCLRE1C,DCLRE1C,DCLRE1C,DCLRE1C,DCLRE1C,DCLRE1C,DCLRE1C,DCLRE1C,DCLRE1C;NM_001033855.3,NM_001033857.3,NM_001033858.3,NM_001289076.2,NM_001289077.2,NM_001289078.2,NM_001289079.2,NM_001350965.2,NM_001350966.2,NM_001350967.2,NM_022487.4;mRNA,mRNA,mRNA,mRNA,mRNA,mRNA,mRNA,mRNA,mRNA,mRNA,mRNA:tss_coverage	0.739668	0.98487	Unsignificant
chr10:14953227:14955228:+:MEIG1;XM_024448136.1;mRNA:tss_coverage	0.890496	0.992405	Unsignificant
chr10:14953299:14955300:+:MEIG1;XM_047425662.1;mRNA:tss_coverage	0.776027	0.98892	Unsignificant
chr10:14953431:14955432:-:DCLRE1C,DCLRE1C;XM_011519620.4,XM_011519621.3;mRNA,mRNA:tss_coverage	0.489725	0.981288	Unsignificant
chr10:14958387:14960388:+:MEIG1;NM_001080836.3;mRNA:tss_coverage	0.915867	0.999329	Unsignificant
chr10:15031194:15033195:+:OLAH,OLAH;XM_024448060.2,XM_047425423.1;mRNA,mRNA:tss_coverage	0.384324	1.02381	Unsignificant
chr10:15042942:15044943:+:OLAH,OLAH;NM_001039702.3,NM_018324.3;mRNA,mRNA:tss_coverage	0.424094	1.01963	Unsignificant
chr10:15045867:15047868:+:OLAH;XM_017016376.3;mRNA:tss_coverage	0.223023	1.02321	Unsignificant
chr10:15087775:15089776:-:ACBD7-DCLRE1CP1,ACBD7;NR_144471.1,NM_001039844.3;lnc_RNA,mRNA:tss_coverage	0.0496739	0.943054	DOWN
chr10:15096354:15098355:+:RPP38,RPP38,RPP38,RPP38,RPP38,RPP38,RPP38,RPP38,RPP38,RPP38;NM_001097590.3,NM_001265601.2,NM_006414.5,NM_183005.5,XM_006717363.3,XM_006717364.5,XM_011519293.3,XM_017015479.3,XM_017015480.3,XM_017015481.3;mRNA,mRNA,mRNA,mRNA,mRNA,mRNA,mRNA,mRNA,mRNA,mRNA:tss_coverage	0.912257	1.00625	Unsignificant
chr10:15167692:15169693:-:NMT2,NMT2,NMT2,NMT2,NMT2,NMT2,NMT2,NMT2;NM_001308295.2,NM_004808.3,XM_005252642.6,XM_006717539.5,XM_017016949.3,XM_017016951.3,XM_024448262.2,XM_047426019.1;mRNA,mRNA,mRNA,mRNA,mRNA,mRNA,mRNA,mRNA:tss_coverage	0.772135	1.01568	Unsignificant
chr10:15220054:15222055:-:FAM171A1;XM_047424776.1;mRNA:tss_coverage	0.784776	1.00217	Unsignificant
chr10:15334022:15336023:-:FAM171A1;XM_011519378.3;mRNA:tss_coverage	0.721325	1.00442	Unsignificant
chr10:15370288:15372289:-:FAM171A1;NM_001010924.2;mRNA:tss_coverage	0.0458095	1.06311	UP
chr10:15373553:15375554:-:FAM171A1;XM_017015904.2;mRNA:tss_coverage	0.344269	1.01625	Unsignificant
chr10:15718921:15720922:-:ITGA8,ITGA8,ITGA8;NM_001291494.2,NM_003638.3,XM_011519752.3;mRNA,mRNA,mRNA:tss_coverage	0.892272	0.998025	Unsignificant
chr10:15837278:15839279:-:MINDY3,MINDY3;XM_047425773.1,XM_047425774.1;mRNA,mRNA:tss_coverage	0.00927423	0.94318	DOWN
chr10:15859506:15861507:-:MINDY3,MINDY3,MINDY3,MINDY3,MINDY3,MINDY3,MINDY3,MINDY3,MINDY3,MINDY3,MINDY3;NM_001318330.2,NM_024948.4,XM_005252600.3,XM_006717508.3,XM_011519690.3,XM_011519691.3,XM_011519694.2,XM_017016671.2,XM_047425772.1,XM_047425775.1,XM_047425776.1;mRNA,mRNA,mRNA,mRNA,mRNA,mRNA,mRNA,mRNA,mRNA,mRNA,mRNA:tss_coverage	0.905776	0.998826	Unsignificant
chr10:16436009:16438010:+:PTER,PTER,PTER,PTER,PTER,PTER,PTER,PTER;NM_001001484.3,NM_001261836.2,NM_001261837.2,NM_001261838.2,NM_030664.5,XM_017016929.3,XM_047426006.1,XM_047426007.1;mRNA,mRNA,mRNA,mRNA,mRNA,mRNA,mRNA,mRNA:tss_coverage	0.496425	1.01695	Unsignificant
chr10:16482137:16484138:+:PTER;XM_017016927.3;mRNA:tss_coverage	0.839473	1.00425	Unsignificant
chr10:16520878:16522879:-:C1QL3;NM_001010908.2;mRNA:tss_coverage	0.249293	1.03079	Unsignificant
chr10:16816083:16818084:-:RSU1;XM_047425617.1;mRNA:tss_coverage	0.852415	1.00986	Unsignificant
chr10:16816423:16818424:-:RSU1,RSU1;NM_012425.4,NM_152724.3;mRNA,mRNA:tss_coverage	0.871107	1.00629	Unsignificant
chr10:17002965:17004966:-:CUBN;XM_011519711.4;mRNA:tss_coverage	0.484405	1.01589	Unsignificant
chr10:17022645:17024646:-:CUBN;XM_011519709.3;mRNA:tss_coverage	0.842333	0.997112	Unsignificant
chr10:17024756:17026757:-:CUBN;XM_011519710.3;mRNA:tss_coverage	0.544468	0.985301	Unsignificant
chr10:17128810:17130811:-:CUBN,CUBN;NM_001081.4,XM_011519708.3;mRNA,mRNA:tss_coverage	0.268907	0.976046	Unsignificant
chr10:17173653:17175654:-:TRDMT1;XM_047424698.1;mRNA:tss_coverage	0.0266699	0.95934	Unsignificant
chr10:17200671:17202672:-:TRDMT1,TRDMT1,TRDMT1,TRDMT1,TRDMT1,TRDMT1,TRDMT1,TRDMT1,TRDMT1,TRDMT1,TRDMT1,TRDMT1,TRDMT1,TRDMT1,TRDMT1,TRDMT1;NM_001321006.2,NM_001321007.2,NM_001351219.2,NM_001351220.2,NM_001351221.2,NM_001351222.2,NM_001351223.2,NM_004412.7,XM_005252374.5,XM_017015801.2,XM_024447855.2,XM_047424693.1,XM_047424694.1,XM_047424695.1,XM_047424696.1,XM_047424697.1;mRNA,mRNA,mRNA,mRNA,mRNA…	0.889605	1.00248	Unsignificant
chr10:17227240:17229241:+:VIM;NM_003380.5;mRNA:tss_coverage	0.592761	1.01685	Unsignificant
chr10:17336029:17338030:-:ST8SIA6;XM_047425154.1;mRNA:tss_coverage	0.20809	1.03095	Unsignificant
chr10:1736524:1738525:-:ADARB2;NM_018702.4;mRNA:tss_coverage	0.474629	1.0203	Unsignificant
chr10:17403288:17405289:-:ST8SIA6;XM_024447978.2;mRNA:tss_coverage	0.130156	1.03222	Unsignificant
chr10:17452341:17454342:-:ST8SIA6;XM_024447977.2;mRNA:tss_coverage	0.475612	0.981442	Unsignificant
chr10:17453594:17455595:-:ST8SIA6,ST8SIA6,ST8SIA6;NM_001004470.3,NM_001345961.2,XM_017016174.2;mRNA,mRNA,mRNA:tss_coverage	0.866086	1.00077	Unsignificant
chr10:17616373:17618374:-:HACD1,HACD1;NM_014241.4,XM_005252641.5;mRNA,mRNA:tss_coverage	0.351308	1.03849	Unsignificant
chr10:17643150:17645151:+:STAM,STAM,STAM,STAM,STAM,STAM,STAM,STAM,STAM,STAM;NM_001324282.2,NM_001324283.2,NM_001324284.2,NM_001324285.2,NM_001324286.2,NM_001324287.2,NM_001324288.2,NM_001324289.2,NM_003473.4,XM_011519695.4;mRNA,mRNA,mRNA,mRNA,mRNA,mRNA,mRNA,mRNA,mRNA,mRNA:tss_coverage	0.89608	1.00401	Unsignificant
chr10:17751200:17753201:+:TMEM236;NM_001098844.3;mRNA:tss_coverage	0.476362	1.0163	Unsignificant
chr10:17767108:17769109:+:TMEM236;XM_017016574.2;mRNA:tss_coverage	0.912995	0.993099	Unsignificant
chr10:17808347:17810348:+:MRC1;NM_002438.4;mRNA:tss_coverage	0.14802	1.0328	Unsignificant
chr10:178993:180994:+:ZMYND11,ZMYND11,ZMYND11;NM_001202467.1,NM_001202468.1,XM_017015594.2;mRNA,mRNA,mRNA:tss_coverage	0.210221	0.96684	Unsignificant
chr10:17950917:17952918:+:SLC39A12,SLC39A12,SLC39A12,SLC39A12;NM_001145195.2,NM_001282733.2,NM_001282734.2,NM_152725.4;mRNA,mRNA,mRNA,mRNA:tss_coverage	0.596288	1.01359	Unsignificant
chr10:18139423:18141424:+:CACNB2,CACNB2,CACNB2,CACNB2,CACNB2,CACNB2,CACNB2;NM_001167945.2,NM_201571.4,NM_201572.4,NM_201593.3,NM_201596.3,NM_201597.3,XM_047425725.1;mRNA,mRNA,mRNA,mRNA,mRNA,mRNA,mRNA:tss_coverage	0.870418	0.989643	Unsignificant
chr10:18259721:18261722:+:CACNB2,CACNB2;NM_000724.4,NM_001330060.2;mRNA,mRNA:tss_coverage	0.290675	1.02123	Unsignificant
chr10:18339708:18341709:+:CACNB2,CACNB2;NM_201590.3,XM_011519659.3;mRNA,mRNA:tss_coverage	0.580665	0.9844	Unsignificant
chr10:18365759:18367760:+:CACNB2;XM_006717502.4;mRNA:tss_coverage	0.100371	0.962791	Unsignificant
chr10:18399574:18401575:+:CACNB2,CACNB2;NM_201570.3,XM_005252588.5;mRNA,mRNA:tss_coverage	0.741144	0.992388	Unsignificant
chr10:18505487:18507488:+:CACNB2;XM_005252591.4;mRNA:tss_coverage	0.505825	0.98381	Unsignificant
chr10:18621491:18623492:-:NSUN6;XM_017015912.3;mRNA:tss_coverage	0.141098	0.971907	Unsignificant
chr10:18642639:18644640:-:NSUN6;XM_047424783.1;mRNA:tss_coverage	0.665001	0.984225	Unsignificant
chr10:18647644:18649645:-:NSUN6;XM_047424781.1;mRNA:tss_coverage	0.483961	0.981526	Unsignificant
chr10:18650586:18652587:-:NSUN6,NSUN6,NSUN6,NSUN6,NSUN6,NSUN6,NSUN6,NSUN6,NSUN6,NSUN6;NM_001351115.2,NM_001351117.2,NM_001351118.2,NM_182543.5,XM_011519383.2,XM_011519387.3,XM_047424777.1,XM_047424780.1,XM_047424782.1,XM_047424784.1;mRNA,mRNA,mRNA,mRNA,mRNA,mRNA,mRNA,mRNA,mRNA,mRNA:tss_coverage	0.891152	0.995991	Unsignificant
chr10:18658237:18660238:-:NSUN6,NSUN6,NSUN6,NSUN6,NSUN6,NSUN6;NM_001351116.2,XM_011519384.2,XM_011519386.3,XM_017015907.3,XM_047424778.1,XM_047424779.1;mRNA,mRNA,mRNA,mRNA,mRNA,mRNA:tss_coverage	0.0843456	1.04247	Unsignificant
chr10:18658326:18660327:-:NSUN6,NSUN6;XM_011519385.2,XM_024447884.2;mRNA,mRNA:tss_coverage	0.149395	1.03805	Unsignificant
chr10:18658430:18660431:+:ARL5B,ARL5B;NM_178815.5,XM_005252400.2;mRNA,mRNA:tss_coverage	0.182173	1.03543	Unsignificant
chr10:18658726:18660727:+:ARL5B;XM_005252401.5;mRNA:tss_coverage	0.773132	1.00963	Unsignificant
chr10:19045926:19047927:+:MALRD1,MALRD1,MALRD1,MALRD1,MALRD1,MALRD1;XM_011519453.3,XM_011519454.2,XM_011519455.3,XM_017016183.2,XM_047425167.1,XM_047425168.1;mRNA,mRNA,mRNA,mRNA,mRNA,mRNA:tss_coverage	0.358469	1.02029	Unsignificant
chr10:19047800:19049801:+:MALRD1;NM_001142308.3;mRNA:tss_coverage	0.524909	0.984387	Unsignificant
chr10:19065780:19067781:+:MALRD1;XM_017016182.1;mRNA:tss_coverage	0.383629	0.978693	Unsignificant
chr10:19154089:19156090:+:MALRD1;XM_017016185.1;mRNA:tss_coverage	0.628397	0.985915	Unsignificant
chr10:19164724:19166725:+:MALRD1;XM_017016184.1;mRNA:tss_coverage	0.704436	1.01188	Unsignificant
chr10:19264386:19266387:+:MALRD1;XM_017016186.1;mRNA:tss_coverage	0.801914	1.0168	Unsignificant
chr10:19815431:19817432:+:PLXDC2,PLXDC2,PLXDC2;NM_001282736.2,NM_032812.9,XM_011519750.3;mRNA,mRNA,mRNA:tss_coverage	0.889847	0.998944	Unsignificant
chr10:20896310:20898311:-:NEBL,NEBL,NEBL;NM_006393.3,XM_005252342.6,XM_005252343.6;mRNA,mRNA,mRNA:tss_coverage	0.21974	0.975995	Unsignificant
chr10:20958156:20960157:-:NEBL;XM_011519291.3;mRNA:tss_coverage	0.492327	0.976351	Unsignificant
chr10:20958157:20960158:-:NEBL;XM_047424443.1;mRNA:tss_coverage	0.483259	0.976235	Unsignificant
chr10:21171978:21173979:-:NEBL,NEBL;NM_001377323.1,NM_001377325.1;mRNA,mRNA:tss_coverage	0.223367	1.02745	Unsignificant
chr10:21173090:21175091:-:NEBL,NEBL,NEBL;NM_001173484.2,NM_001377322.1,NM_001377324.1;mRNA,mRNA,mRNA:tss_coverage	0.304461	1.02474	Unsignificant
chr10:21173186:21175187:-:NEBL,NEBL;NM_213569.2,XM_047424444.1;mRNA,mRNA:tss_coverage	0.271153	1.02437	Unsignificant
chr10:21173930:21175931:-:NEBL;NM_001377328.1;mRNA:tss_coverage	0.25976	1.02234	Unsignificant
chr10:21292049:21294050:-:NEBL,NEBL;NM_001377326.1,NM_001377327.1;mRNA,mRNA:tss_coverage	0.882194	0.997766	Unsignificant
chr10:21517275:21519276:-:SKIDA1,SKIDA1;XM_047425204.1,XM_047425205.1;mRNA,mRNA:tss_coverage	0.857861	0.9943	Unsignificant
chr10:21524681:21526682:-:SKIDA1;NM_207371.4;mRNA:tss_coverage	0.883865	0.998625	Unsignificant
chr10:21532755:21534756:+:MLLT10,MLLT10;NM_001324296.2,NM_001324297.2;mRNA,mRNA:tss_coverage	0.478456	0.981561	Unsignificant
chr10:21533231:21535232:+:MLLT10,MLLT10,MLLT10,MLLT10,MLLT10;NM_001195626.3,NM_001195627.2,NM_001195628.2,NM_001195630.2,NM_004641.4;mRNA,mRNA,mRNA,mRNA,mRNA:tss_coverage	0.900891	1.00307	Unsignificant
chr10:22002729:22004730:-:DNAJC1,DNAJC1,DNAJC1,DNAJC1;NM_022365.4,XM_011519614.4,XM_017016536.3,XM_047425628.1;mRNA,mRNA,mRNA,mRNA:tss_coverage	0.908799	0.988951	Unsignificant
chr10:22209282:22211283:-:EBLN1;NM_001199938.2;mRNA:tss_coverage	0.569871	0.990978	Unsignificant
chr10:22217014:22219015:-:EBLN1;NM_001394757.1;mRNA:tss_coverage	0.196438	1.02299	Unsignificant
chr10:22315387:22317388:+:COMMD3-BMI1,COMMD3;NM_001204062.2,NM_012071.4;mRNA,mRNA:tss_coverage	0.88846	0.993389	Unsignificant
chr10:22320098:22322099:+:BMI1;NM_005180.9;mRNA:tss_coverage	0.793156	1.01536	Unsignificant
chr10:22344495:22346496:+:SPAG6,SPAG6,SPAG6,SPAG6,SPAG6,SPAG6;NM_001253854.2,NM_001253855.2,NM_012443.4,NM_172242.3,XM_005252646.3,XM_047426030.1;mRNA,mRNA,mRNA,mRNA,mRNA,mRNA:tss_coverage	0.539327	1.01417	Unsignificant
chr10:22477297:22479298:-:LOC124902392;XM_047426112.1;mRNA:tss_coverage	0.035488	1.04696	Unsignificant
chr10:22554294:22556295:-:LOC124902393;XM_047426113.1;mRNA:tss_coverage	0.908148	1.00232	Unsignificant
chr10:22626587:22628588:-:PIP4K2A;XM_017016331.2;mRNA:tss_coverage	0.0792772	0.960603	Unsignificant
chr10:22704424:22706425:-:PIP4K2A;XM_047425351.1;mRNA:tss_coverage	0.612548	1.01325	Unsignificant
chr10:22712191:22714192:-:PIP4K2A;XM_017016330.2;mRNA:tss_coverage	0.273092	0.97148	Unsignificant
chr10:22713107:22715108:-:PIP4K2A;NM_001330062.2;mRNA:tss_coverage	0.898229	1.00808	Unsignificant
chr10:22713577:22715578:-:PIP4K2A,PIP4K2A;NM_005028.5,XM_006717450.3;mRNA,mRNA:tss_coverage	0.396323	1.02497	Unsignificant
chr10:22927052:22929053:+:ARMC3,ARMC3,ARMC3,ARMC3,ARMC3,ARMC3,ARMC3,ARMC3,ARMC3,ARMC3;NM_001282745.2,NM_001282746.2,NM_001282747.2,NM_173081.5,XM_005252380.4,XM_005252381.3,XM_011519350.4,XM_017015831.3,XM_017015832.3,XM_017015833.3;mRNA,mRNA,mRNA,mRNA,mRNA,mRNA,mRNA,mRNA,mRNA,mRNA:tss_coverage	0.4395	1.01731	Unsignificant
chr10:22994952:22996953:+:ARMC3;XM_011519351.3;mRNA:tss_coverage	0.0240208	0.951155	Unsignificant
chr10:23094578:23096579:+:MSRB2,MSRB2;NM_012228.4,XM_011519426.3;mRNA,mRNA:tss_coverage	0.905705	1.00158	Unsignificant
chr10:23191311:23193312:+:PTF1A;NM_178161.3;mRNA:tss_coverage	0.278757	1.03368	Unsignificant
chr10:23290195:23292196:-:C10orf67;XM_011519443.2;mRNA:tss_coverage	0.855963	0.994437	Unsignificant
chr10:23343077:23345078:-:C10orf67;XM_047424968.1;mRNA:tss_coverage	0.475586	1.017	Unsignificant
chr10:23343796:23345797:-:C10orf67,C10orf67,C10orf67,C10orf67,C10orf67,C10orf67,C10orf67,C10orf67,C10orf67,C10orf67,C10orf67;NM_001351306.2,NM_001365862.2,NM_001371909.1,NM_153714.3,XM_011519440.2,XM_011519441.2,XM_011519442.3,XM_011519445.3,XM_011519446.2,XM_017016031.2,XM_047424970.1;mRNA,mRNA,mRNA,mRNA,mRNA,mRNA,mRNA,mRNA,mRNA,mRNA,mRNA:tss_coverage	0.914221	0.991309	Unsignificant
chr10:23438074:23440075:+:OTUD1;NM_001145373.3;mRNA:tss_coverage	0.138756	1.0498	Unsignificant
chr10:23693726:23695727:+:KIAA1217;NM_001098500.3;mRNA:tss_coverage	0.865942	1.00846	Unsignificant
chr10:24208137:24210138:+:KIAA1217,KIAA1217,KIAA1217,KIAA1217,KIAA1217,KIAA1217,KIAA1217,KIAA1217,KIAA1217,KIAA1217,KIAA1217,KIAA1217,KIAA1217,KIAA1217,KIAA1217,KIAA1217,KIAA1217,KIAA1217,KIAA1217,KIAA1217;NM_001282767.2,NM_001282768.2,NM_019590.5,XM_017016417.2,XM_047425494.1,XM_047425495.1,XM_047425496.1,XM_047425497.1,XM_047425498.1,XM_047425499.1,XM_047425500.1,XM_047425504.1,XM_047425513.1,X…	0.0898986	1.0357	Unsignificant
chr10:24238192:24240193:+:KIAA1217,KIAA1217,KIAA1217,KIAA1217,KIAA1217,KIAA1217,KIAA1217,KIAA1217,KIAA1217;XM_017016420.2,XM_017016422.2,XM_047425501.1,XM_047425502.1,XM_047425503.1,XM_047425520.1,XM_047425521.1,XM_047425522.1,XM_047425523.1;mRNA,mRNA,mRNA,mRNA,mRNA,mRNA,mRNA,mRNA,mRNA:tss_coverage	0.123209	1.03134	Unsignificant
chr10:24448413:24450414:+:KIAA1217,KIAA1217,KIAA1217,KIAA1217,KIAA1217,KIAA1217,KIAA1217,KIAA1217,KIAA1217,KIAA1217,KIAA1217;NM_001282769.2,NM_001321681.2,XM_017016424.2,XM_047425507.1,XM_047425509.1,XM_047425510.1,XM_047425526.1,XM_047425528.1,XM_047425530.1,XM_047425532.1,XM_047425535.1;mRNA,mRNA,mRNA,mRNA,mRNA,mRNA,mRNA,mRNA,mRNA,mRNA,mRNA:tss_coverage	0.0449604	0.968293	Unsignificant
chr10:24465530:24467531:+:KIAA1217,KIAA1217,KIAA1217,KIAA1217,KIAA1217,KIAA1217,KIAA1217,KIAA1217,KIAA1217,KIAA1217,KIAA1217,KIAA1217,KIAA1217;NM_001282770.2,XM_017016423.1,XM_047425505.1,XM_047425506.1,XM_047425508.1,XM_047425511.1,XM_047425512.1,XM_047425525.1,XM_047425527.1,XM_047425529.1,XM_047425531.1,XM_047425533.1,XM_047425534.1;mRNA,mRNA,mRNA,mRNA,mRNA,mRNA,mRNA,mRNA,mRNA,mRNA,mRNA,mRNA,m…	0.70241	0.983465	Unsignificant
chr10:24621842:24623843:-:ARHGAP21;NM_001367455.1;mRNA:tss_coverage	0.026917	0.951496	Unsignificant
chr10:24652257:24654258:-:ARHGAP21;XM_011519606.3;mRNA:tss_coverage	0.325454	0.982843	Unsignificant
chr10:24721747:24723748:-:ARHGAP21,ARHGAP21,ARHGAP21,ARHGAP21;NM_001367453.1,NM_001367454.1,XM_011519603.4,XM_047425556.1;mRNA,mRNA,mRNA,mRNA:tss_coverage	0.871285	1.00788	Unsignificant
chr10:24722220:24724221:-:ARHGAP21,ARHGAP21,ARHGAP21,ARHGAP21,ARHGAP21,ARHGAP21,ARHGAP21,ARHGAP21;NM_001367448.1,NM_001367449.1,NM_001367450.1,NM_001367451.1,NM_001367452.1,XM_011519604.3,XM_047425557.1,XM_047425562.1;mRNA,mRNA,mRNA,mRNA,mRNA,mRNA,mRNA,mRNA:tss_coverage	0.898867	0.992014	Unsignificant
chr10:24722886:24724887:-:ARHGAP21,ARHGAP21,ARHGAP21,ARHGAP21,ARHGAP21,ARHGAP21,ARHGAP21,ARHGAP21,ARHGAP21;NM_001367447.1,NM_020824.4,XM_011519602.3,XM_011519605.3,XM_011519607.3,XM_047425559.1,XM_047425560.1,XM_047425561.1,XM_047425563.1;mRNA,mRNA,mRNA,mRNA,mRNA,mRNA,mRNA,mRNA,mRNA:tss_coverage	0.866706	0.982798	Unsignificant
chr10:24951363:24953364:+:THNSL1;XM_017016665.2;mRNA:tss_coverage	0.160351	1.03491	Unsignificant
chr10:24951605:24953606:-:PRTFDC1,PRTFDC1;NM_001282786.2,NM_020200.7;mRNA,mRNA:tss_coverage	0.0970206	1.03908	Unsignificant
chr10:24954287:24956288:+:THNSL1;XM_047425764.1;mRNA:tss_coverage	0.67089	0.98641	Unsignificant
chr10:2501168:2503169:-:LOC107983989;XM_011519770.3;mRNA:tss_coverage	0.31062	0.970987	Unsignificant
chr10:25015157:25017158:-:ENKUR;NM_145010.4;mRNA:tss_coverage	0.856264	0.990198	Unsignificant
chr10:25015611:25017612:+:THNSL1,THNSL1;NM_024838.5,XM_005252597.4;mRNA,mRNA:tss_coverage	0.917241	1.00245	Unsignificant
chr10:25061326:25063327:-:ENKUR;NM_001270383.2;mRNA:tss_coverage	0.845007	1.01008	Unsignificant
chr10:25174000:25176001:+:GPR158;NM_020752.3;mRNA:tss_coverage	0.292482	1.03868	Unsignificant
chr10:25465184:25467185:+:GPR158;XM_017016452.3;mRNA:tss_coverage	0.89739	0.999411	Unsignificant
chr10:25933228:25935229:+:MYO3A,MYO3A,MYO3A,MYO3A,MYO3A,MYO3A,MYO3A,MYO3A,MYO3A,MYO3A,MYO3A,MYO3A,MYO3A,MYO3A,MYO3A,MYO3A,MYO3A,MYO3A;NM_001368265.1,NM_017433.5,XM_011519498.3,XM_011519500.3,XM_011519502.1,XM_011519503.2,XM_011519505.2,XM_011519506.3,XM_011519508.2,XM_011519510.2,XM_011519511.3,XM_047425355.1,XM_047425357.1,XM_047425358.1,XM_047425359.1,XM_047425360.1,XM_047425361.1,XM_047425363.…	0.220172	1.03445	Unsignificant
chr10:25933490:25935491:+:MYO3A;XM_047425356.1;mRNA:tss_coverage	0.316815	1.03365	Unsignificant
chr10:25933710:25935711:+:MYO3A;XM_011519499.2;mRNA:tss_coverage	0.39069	1.02862	Unsignificant
chr10:26095571:26097572:+:MYO3A;XM_011519512.2;mRNA:tss_coverage	0.0516649	0.95644	Unsignificant
chr10:26137198:26139199:+:MYO3A;XM_011519513.3;mRNA:tss_coverage	0.857471	0.997209	Unsignificant
chr10:26215371:26217372:+:GAD2;NM_000818.3;mRNA:tss_coverage	0.0719342	1.05292	Unsignificant
chr10:26215773:26217774:+:GAD2;NM_001134366.2;mRNA:tss_coverage	0.164372	1.03224	Unsignificant
chr10:26437340:26439341:+:APBB1IP,APBB1IP;NM_019043.4,XM_011519514.3;mRNA,mRNA:tss_coverage	0.693445	0.985761	Unsignificant
chr10:26696700:26698701:+:PDSS1,PDSS1,PDSS1,PDSS1,PDSS1;NM_001321978.2,NM_001321979.2,NM_014317.5,XM_024447922.2,XM_047424933.1;mRNA,mRNA,mRNA,mRNA,mRNA:tss_coverage	0.876653	0.991466	Unsignificant
chr10:26701157:26703158:+:PDSS1;XM_017016011.3;mRNA:tss_coverage	0.0947119	1.03958	Unsignificant
chr10:26706199:26708200:+:PDSS1;XM_011519437.4;mRNA:tss_coverage	0.0797599	1.03882	Unsignificant
chr10:26859957:26861958:-:ABI1,ABI1,ABI1,ABI1,ABI1,ABI1,ABI1,ABI1,ABI1,ABI1,ABI1,ABI1,ABI1,ABI1,ABI1,ABI1,ABI1,ABI1,ABI1,ABI1,ABI1,ABI1,ABI1,ABI1,ABI1,ABI1,ABI1,ABI1;NM_001012750.3,NM_001012751.3,NM_001012752.3,NM_001178116.2,NM_001178119.2,NM_001178120.2,NM_001178121.2,NM_001178122.2,NM_001178123.2,NM_001178124.2,NM_001178125.2,NM_001348029.2,NM_001348030.2,NM_001348031.2,NM_001348032.2,NM_00134…	0.25062	0.962468	Unsignificant
chr10:27099493:27101494:-:ANKRD26,ANKRD26,ANKRD26,ANKRD26,ANKRD26,ANKRD26,ANKRD26,ANKRD26,ANKRD26,ANKRD26,ANKRD26,ANKRD26,ANKRD26,ANKRD26,ANKRD26,ANKRD26,ANKRD26,ANKRD26,ANKRD26;NM_001256053.2,NM_014915.3,XM_006717423.3,XM_006717425.5,XM_011519416.3,XM_017015928.2,XM_017015929.2,XM_017015932.2,XM_047424821.1,XM_047424822.1,XM_047424824.1,XM_047424825.1,XM_047424826.1,XM_047424827.1,XM_047424828.1…	0.511626	1.02368	Unsignificant
chr10:27153383:27155384:-:YME1L1,YME1L1,YME1L1,YME1L1;NM_001253866.2,NM_014263.4,NM_139312.3,XM_011519300.4;mRNA,mRNA,mRNA,mRNA:tss_coverage	0.624294	0.98509	Unsignificant
chr10:27153478:27155479:+:MASTL,MASTL,MASTL,MASTL,MASTL;XM_017016853.3,XM_047425916.1,XM_047425917.1,XM_047425919.1,XM_047425920.1;mRNA,mRNA,mRNA,mRNA,mRNA:tss_coverage	0.701665	0.987476	Unsignificant
chr10:27154351:27156352:+:MASTL,MASTL,MASTL,MASTL,MASTL,MASTL,MASTL,MASTL,MASTL,MASTL,MASTL,MASTL,MASTL,MASTL,MASTL,MASTL;NM_001172303.3,NM_001172304.3,NM_001320756.2,NM_001320757.2,NM_001372029.1,NM_001372030.1,NM_032844.5,XM_005252631.5,XM_005252632.5,XM_006717519.5,XM_006717520.5,XM_017016852.3,XM_017016855.3,XM_024448243.2,XM_024448244.2,XM_047425918.1;mRNA,mRNA,mRNA,mRNA,mRNA,mRNA,mRNA,mRNA,…	0.858342	0.995775	Unsignificant
chr10:27164450:27166451:+:MASTL;XM_011519751.3;mRNA:tss_coverage	0.652938	0.989866	Unsignificant
chr10:27239485:27241486:-:ACBD5,ACBD5;NM_001301252.2,NM_001301254.2;mRNA,mRNA:tss_coverage	0.909777	0.99358	Unsignificant
chr10:27239796:27241797:-:ACBD5;NM_145698.5;mRNA:tss_coverage	0.526217	1.01384	Unsignificant
chr10:27239878:27241879:-:ACBD5,ACBD5,ACBD5,ACBD5,ACBD5,ACBD5,ACBD5,ACBD5,ACBD5,ACBD5,ACBD5,ACBD5,ACBD5,ACBD5,ACBD5,ACBD5,ACBD5,ACBD5,ACBD5,ACBD5,ACBD5;NM_001271512.3,NM_001352568.1,NM_001352569.1,NM_001352570.1,NM_001352571.1,NM_001352572.1,NM_001352573.1,NM_001352581.1,NM_001352583.1,NM_001352584.1,NM_001352585.1,NM_001352586.1,NM_001352587.1,NM_001352588.1,XM_017016887.3,XM_017016888.3,XM_0170…	0.681878	1.00952	Unsignificant
chr10:27240818:27242819:-:ACBD5;NM_001352579.2;mRNA:tss_coverage	0.908597	0.995225	Unsignificant
chr10:27240867:27242868:-:ACBD5,ACBD5;NM_001352576.2,NM_001352578.2;mRNA,mRNA:tss_coverage	0.860014	0.992099	Unsignificant
chr10:27241110:27243111:-:ACBD5,ACBD5,ACBD5,ACBD5,ACBD5,ACBD5,ACBD5,ACBD5,ACBD5,ACBD5,ACBD5,ACBD5,ACBD5,ACBD5,ACBD5,ACBD5,ACBD5,ACBD5;NM_001042473.4,NM_001301251.2,NM_001301253.2,NM_001352574.2,NM_001352575.2,NM_001352577.2,NM_001352580.2,NM_001352582.2,XM_017016884.3,XM_017016885.3,XM_017016890.3,XM_017016893.3,XM_017016894.3,XM_017016895.3,XM_017016896.2,XM_047425993.1,XM_047425994.1,XM_0474259…	0.581847	0.983042	Unsignificant
chr10:27413346:27415347:-:PTCHD3;NM_001034842.5;mRNA:tss_coverage	0.871025	1.00313	Unsignificant
chr10:27503303:27505304:+:RAB18,RAB18,RAB18,RAB18;NM_001256410.2,NM_001256411.2,NM_001256412.2,NM_021252.5;mRNA,mRNA,mRNA,mRNA:tss_coverage	0.918724	1.00179	Unsignificant
chr10:27743391:27745392:-:MKX;XM_017016106.2;mRNA:tss_coverage	0.148083	1.04038	Unsignificant
chr10:27743691:27745692:-:MKX,MKX;XM_017016105.2,XM_047425118.1;mRNA,mRNA:tss_coverage	0.0833788	1.05364	Unsignificant
chr10:27744472:27746473:-:MKX,MKX;XM_047425117.1,XM_047425119.1;mRNA,mRNA:tss_coverage	0.589631	1.02583	Unsignificant
chr10:27744818:27746819:-:MKX,MKX,MKX,MKX;NM_001242702.2,NM_173576.3,XM_017016107.2,XM_017016108.2;mRNA,mRNA,mRNA,mRNA:tss_coverage	0.593695	1.02447	Unsignificant
chr10:27958105:27960106:-:ODAD2;XM_024448058.2;mRNA:tss_coverage	0.00583134	0.942506	DOWN
chr10:27980870:27982871:-:ODAD2,ODAD2;NM_001290021.2,XM_024448056.2;mRNA,mRNA:tss_coverage	0.909693	1.00228	Unsignificant
chr10:27982009:27984010:-:ODAD2,ODAD2,ODAD2;NM_001312689.2,XM_024448055.2,XM_024448057.2;mRNA,mRNA,mRNA:tss_coverage	0.88888	1.00325	Unsignificant
chr10:27994596:27996597:-:ODAD2;XM_047425412.1;mRNA:tss_coverage	0.587761	0.984606	Unsignificant
chr10:27994610:27996611:-:ODAD2;XM_047425403.1;mRNA:tss_coverage	0.559696	0.984089	Unsignificant
chr10:27996926:27998927:-:ODAD2;XM_024448050.2;mRNA:tss_coverage	0.219972	0.973913	Unsignificant
chr10:27997699:27999700:-:ODAD2;XM_047425402.1;mRNA:tss_coverage	0.860891	0.999284	Unsignificant
chr10:27997896:27999897:-:ODAD2,ODAD2,ODAD2,ODAD2,ODAD2,ODAD2,ODAD2,ODAD2;NM_001290020.2,XM_011519527.2,XM_017016371.2,XM_024448049.2,XM_024448053.2,XM_047425407.1,XM_047425409.1,XM_047425411.1;mRNA,mRNA,mRNA,mRNA,mRNA,mRNA,mRNA,mRNA:tss_coverage	0.902755	1.0057	Unsignificant
chr10:27998078:28000079:-:ODAD2,ODAD2,ODAD2,ODAD2,ODAD2,ODAD2,ODAD2,ODAD2;NM_018076.5,XM_024448051.2,XM_047425401.1,XM_047425405.1,XM_047425408.1,XM_047425410.1,XM_047425413.1,XM_047425414.1;mRNA,mRNA,mRNA,mRNA,mRNA,mRNA,mRNA,mRNA:tss_coverage	0.863976	1.00982	Unsignificant
chr10:27998660:28000661:-:ODAD2;XM_024448052.2;mRNA:tss_coverage	0.437095	1.02119	Unsignificant
chr10:27998674:28000675:-:ODAD2;XM_047425404.1;mRNA:tss_coverage	0.413093	1.02218	Unsignificant
chr10:28280062:28282063:-:MPP7;XM_017015741.2;mRNA:tss_coverage	0.322233	1.02134	Unsignificant
chr10:28280064:28282065:-:MPP7;XM_017015743.3;mRNA:tss_coverage	0.329204	1.02131	Unsignificant
chr10:28281122:28283123:-:MPP7,MPP7,MPP7,MPP7,MPP7,MPP7,MPP7,MPP7;NM_173496.5,XM_011519337.3,XM_047424644.1,XM_047424646.1,XM_047424648.1,XM_047424649.1,XM_047424650.1,XM_047424651.1;mRNA,mRNA,mRNA,mRNA,mRNA,mRNA,mRNA,mRNA:tss_coverage	0.627336	1.01533	Unsignificant
chr10:28302063:28304064:-:MPP7,MPP7,MPP7;NM_001318170.2,XM_011519338.3,XM_047424645.1;mRNA,mRNA,mRNA:tss_coverage	0.884358	0.993312	Unsignificant
chr10:28334202:28336203:-:MPP7;XM_047424647.1;mRNA:tss_coverage	0.898155	0.998388	Unsignificant
chr10:28531778:28533779:+:WAC,WAC,WAC,WAC;NM_100264.3,XM_047425315.1,XM_047425320.1,XM_047425321.1;mRNA,mRNA,mRNA,mRNA:tss_coverage	0.914589	0.995273	Unsignificant
chr10:28532117:28534118:+:WAC,WAC,WAC,WAC,WAC,WAC,WAC,WAC,WAC,WAC,WAC,WAC;NM_016628.5,NM_100486.4,XM_047425309.1,XM_047425310.1,XM_047425311.1,XM_047425312.1,XM_047425313.1,XM_047425314.1,XM_047425316.1,XM_047425318.1,XM_047425319.1,XM_047425322.1;mRNA,mRNA,mRNA,mRNA,mRNA,mRNA,mRNA,mRNA,mRNA,mRNA,mRNA,mRNA:tss_coverage	0.865451	1.00281	Unsignificant
chr10:28532500:28534501:+:WAC;XM_047425317.1;mRNA:tss_coverage	0.905977	0.994944	Unsignificant
chr10:28676520:28678521:+:BAMBI;NM_012342.3;mRNA:tss_coverage	0.40325	0.967301	Unsignificant
chr10:29288069:29290070:+:LYZL1,LYZL1,LYZL1;NM_032517.6,XM_005252627.4,XM_017016791.2;mRNA,mRNA,mRNA:tss_coverage	0.42863	0.985512	Unsignificant
chr10:29633970:29635971:-:SVIL;NM_021738.3;mRNA:tss_coverage	0.839765	1.00877	Unsignificant
chr10:29734800:29736801:-:SVIL;NM_003174.3;mRNA:tss_coverage	0.674728	0.984878	Unsignificant
chr10:29734923:29736924:-:SVIL;NM_001323600.1;mRNA:tss_coverage	0.756906	0.986508	Unsignificant
chr10:29735935:29737936:-:SVIL;NM_001323599.2;mRNA:tss_coverage	0.637758	1.01446	Unsignificant
chr10:30058585:30060586:-:JCAD,JCAD;NM_001350001.2,NM_020848.4;mRNA,mRNA:tss_coverage	0.907819	0.99652	Unsignificant
chr10:30114493:30116494:-:JCAD,JCAD;NM_001350021.2,NM_001350022.2;mRNA,mRNA:tss_coverage	0.634399	1.01244	Unsignificant
chr10:30348277:30350278:-:MTPAP;NM_018109.4;mRNA:tss_coverage	0.870203	1.00158	Unsignificant
chr10:30433020:30435021:+:MAP3K8,MAP3K8,MAP3K8;NM_001244134.1,XM_047424623.1,XM_047424624.1;mRNA,mRNA,mRNA:tss_coverage	0.656895	1.01488	Unsignificant
chr10:30433183:30435184:+:MAP3K8;NM_005204.4;mRNA:tss_coverage	0.819027	1.00806	Unsignificant
chr10:30433645:30435646:+:MAP3K8,MAP3K8;NM_001320961.2,XM_047424622.1;mRNA,mRNA:tss_coverage	0.683369	0.982351	Unsignificant
chr10:30435572:30437573:+:MAP3K8;XM_017015709.3;mRNA:tss_coverage	0.469457	0.988322	Unsignificant
chr10:30436412:30438413:+:MAP3K8;XM_017015710.1;mRNA:tss_coverage	0.78191	0.996499	Unsignificant
chr10:30441490:30443491:+:MAP3K8;XM_017015714.2;mRNA:tss_coverage	0.914554	0.998039	Unsignificant
chr10:30628752:30630753:-:LYZL2,LYZL2,LYZL2;NM_183058.3,XM_011519306.3,XM_011519307.3;mRNA,mRNA,mRNA:tss_coverage	0.728391	1.00818	Unsignificant
chr10:3065569:3067570:+:LOC124902536;XM_047426132.1;mRNA:tss_coverage	0.374853	1.02052	Unsignificant
chr10:3066547:3068548:+:PFKP,PFKP,PFKP,PFKP,PFKP,PFKP;NM_001323068.2,NM_001323069.2,NM_001323071.2,NM_002627.5,XM_005252465.5,XM_005252466.5;mRNA,mRNA,mRNA,mRNA,mRNA,mRNA:tss_coverage	0.883589	0.985551	Unsignificant
chr10:3066969:3068970:+:PFKP;NM_001323067.2;mRNA:tss_coverage	0.789702	1.00677	Unsignificant
chr10:3067626:3069627:+:PFKP,PFKP,PFKP;NM_001242339.2,NM_001323072.2,XM_047425350.1;mRNA,mRNA,mRNA:tss_coverage	0.536873	1.01695	Unsignificant
chr10:3068188:3070189:+:PFKP,PFKP;NM_001345944.1,XM_006717449.2;mRNA,mRNA:tss_coverage	0.536539	1.01061	Unsignificant
chr10:30882109:30884110:-:ZNF438;XM_017015863.3;mRNA:tss_coverage	0.116497	0.964837	Unsignificant
chr10:30901140:30903141:-:ZNF438;XM_011519374.3;mRNA:tss_coverage	0.022235	1.04796	Unsignificant
chr10:30990482:30992483:-:ZNF438,ZNF438;XM_047424723.1,XM_047424747.1;mRNA,mRNA:tss_coverage	0.825562	1.00269	Unsignificant
chr10:30998519:31000520:-:ZNF438,ZNF438,ZNF438,ZNF438,ZNF438,ZNF438,ZNF438,ZNF438,ZNF438,ZNF438,ZNF438;NM_001143769.2,NM_001387405.1,XM_011519373.4,XM_017015869.3,XM_024447869.2,XM_047424725.1,XM_047424726.1,XM_047424727.1,XM_047424732.1,XM_047424735.1,XM_047424736.1;mRNA,mRNA,mRNA,mRNA,mRNA,mRNA,mRNA,mRNA,mRNA,mRNA,mRNA:tss_coverage	0.899607	1.00489	Unsignificant
chr10:31023402:31025403:-:ZNF438;XM_017015870.3;mRNA:tss_coverage	0.210248	0.972657	Unsignificant
chr10:31030864:31032865:-:ZNF438,ZNF438,ZNF438,ZNF438,ZNF438,ZNF438,ZNF438,ZNF438,ZNF438,ZNF438,ZNF438,ZNF438,ZNF438,ZNF438,ZNF438,ZNF438,ZNF438,ZNF438,ZNF438,ZNF438,ZNF438,ZNF438,ZNF438,ZNF438,ZNF438,ZNF438,ZNF438,ZNF438,ZNF438,ZNF438,ZNF438;NM_001143766.2,NM_001143767.2,NM_001143768.2,NM_001143770.2,NM_001143771.2,NM_001387411.1,NM_001387412.1,NM_182755.3,XM_006717399.4,XM_011519376.3,XM_011519…	0.895137	1.00082	Unsignificant
chr10:31031249:31033250:-:ZNF438;XM_047424746.1;mRNA:tss_coverage	0.613616	1.01593	Unsignificant
chr10:31031357:31033358:-:ZNF438;XM_047424733.1;mRNA:tss_coverage	0.624922	1.01522	Unsignificant
chr10:31031373:31033374:-:ZNF438;XM_047424739.1;mRNA:tss_coverage	0.619023	1.01697	Unsignificant
chr10:31031404:31033405:-:ZNF438,ZNF438;XM_011519372.3,XM_024447871.2;mRNA,mRNA:tss_coverage	0.643979	1.01697	Unsignificant
chr10:31031410:31033411:-:ZNF438;XM_047424729.1;mRNA:tss_coverage	0.662246	1.01582	Unsignificant
chr10:3103608:3105609:+:PFKP,PFKP,PFKP;NM_001323070.1,NM_001323073.1,NM_001323074.1;mRNA,mRNA,mRNA:tss_coverage	0.194963	1.02996	Unsignificant
chr10:31317416:31319417:+:ZEB1,ZEB1;NM_001323638.2,NM_001323643.2;mRNA,mRNA:tss_coverage	0.809653	1.00359	Unsignificant
chr10:31317817:31319818:+:ZEB1,ZEB1,ZEB1,ZEB1,ZEB1,ZEB1,ZEB1;NM_001323641.2,NM_001323642.2,NM_001323644.2,NM_001323645.2,NM_001323646.2,XM_047425691.1,XM_047425695.1;mRNA,mRNA,mRNA,mRNA,mRNA,mRNA,mRNA:tss_coverage	0.648616	1.01472	Unsignificant
chr10:31318215:31320216:+:ZEB1,ZEB1,ZEB1,ZEB1,ZEB1,ZEB1,ZEB1,ZEB1,ZEB1,ZEB1,ZEB1,ZEB1,ZEB1,ZEB1,ZEB1,ZEB1,ZEB1,ZEB1,ZEB1,ZEB1,ZEB1;NM_001174093.2,NM_001174095.2,NM_001174096.2,NM_001323647.2,NM_001323648.2,NM_001323649.2,NM_001323650.2,NM_001323651.2,NM_001323652.2,NM_001323653.2,NM_001323654.2,NM_001323655.2,NM_001323674.2,NM_030751.6,XM_047425684.1,XM_047425685.1,XM_047425687.1,XM_047425688.1,X…	0.319779	1.04186	Unsignificant
chr10:31318767:31320768:+:ZEB1,ZEB1,ZEB1;NM_001323656.2,NM_001323657.2,NM_001323658.2;mRNA,mRNA,mRNA:tss_coverage	0.71391	1.0198	Unsignificant
chr10:31319553:31321554:+:ZEB1,ZEB1,ZEB1,ZEB1,ZEB1,ZEB1;NM_001323659.2,NM_001323660.2,NM_001323661.2,XM_047425686.1,XM_047425690.1,XM_047425692.1;mRNA,mRNA,mRNA,mRNA,mRNA,mRNA:tss_coverage	0.61809	1.01546	Unsignificant
chr10:31320200:31322201:+:ZEB1,ZEB1,ZEB1,ZEB1,ZEB1,ZEB1,ZEB1,ZEB1;NM_001128128.3,NM_001174094.2,NM_001323662.2,NM_001323663.2,NM_001323664.2,NM_001323665.2,NM_001323666.2,NM_001323678.2;mRNA,mRNA,mRNA,mRNA,mRNA,mRNA,mRNA,mRNA:tss_coverage	0.567599	0.989502	Unsignificant
chr10:31320659:31322660:+:ZEB1,ZEB1,ZEB1,ZEB1,ZEB1,ZEB1;NM_001323671.2,NM_001323672.2,NM_001323673.2,NM_001323675.2,NM_001323676.2,NM_001323677.2;mRNA,mRNA,mRNA,mRNA,mRNA,mRNA:tss_coverage	0.230326	0.973335	Unsignificant
chr10:31354196:31356197:+:ZEB1,ZEB1;XM_047425682.1,XM_047425683.1;mRNA,mRNA:tss_coverage	0.308535	0.971651	Unsignificant
chr10:31383732:31385733:+:ZEB1;XM_047425693.1;mRNA:tss_coverage	0.907032	1.00375	Unsignificant
chr10:3171715:3173716:-:PITRM1,PITRM1;NM_001347729.1,NM_001347730.1;mRNA,mRNA:tss_coverage	0.582261	1.01848	Unsignificant
chr10:3171781:3173782:-:PITRM1,PITRM1,PITRM1,PITRM1,PITRM1,PITRM1,PITRM1,PITRM1;NM_001242307.2,NM_001347725.2,NM_001347726.2,NM_001347727.2,NM_001347728.2,NM_014889.4,XM_047424445.1,XM_047424446.1;mRNA,mRNA,mRNA,mRNA,mRNA,mRNA,mRNA,mRNA:tss_coverage	0.546869	1.02006	Unsignificant
chr10:3171840:3173841:-:PITRM1;NM_001242309.1;mRNA:tss_coverage	0.595553	1.02011	Unsignificant
chr10:31907925:31909926:-:ARHGAP12;NM_001270699.1;mRNA:tss_coverage	0.913621	0.99768	Unsignificant
chr10:31927830:31929831:-:ARHGAP12,ARHGAP12,ARHGAP12;NM_001270696.2,NM_001270698.2,NM_018287.7;mRNA,mRNA,mRNA:tss_coverage	0.773204	0.98893	Unsignificant
chr10:31927875:31929876:-:ARHGAP12,ARHGAP12,ARHGAP12,ARHGAP12,ARHGAP12,ARHGAP12;NM_001270695.1,NM_001270697.1,XM_005252644.3,XM_011519761.3,XM_017016954.3,XM_047426021.1;mRNA,mRNA,mRNA,mRNA,mRNA,mRNA:tss_coverage	0.71138	0.984194	Unsignificant
chr10:32055424:32057425:-:KIF5B,KIF5B,KIF5B;NM_004521.3,XM_047425202.1,XM_047425203.1;mRNA,mRNA,mRNA:tss_coverage	0.444611	1.01827	Unsignificant
chr10:32346157:32348158:-:EPC1,EPC1,EPC1,EPC1,EPC1,EPC1;NM_001272004.3,NM_001272019.4,NM_001382753.1,NM_001382755.1,NM_001382756.1,NM_025209.5;mRNA,mRNA,mRNA,mRNA,mRNA,mRNA:tss_coverage	0.56364	0.976959	Unsignificant
chr10:32377768:32379769:-:EPC1,EPC1;NM_001282391.3,NM_001382754.1;mRNA,mRNA:tss_coverage	0.293882	0.970404	Unsignificant
chr10:32442323:32444324:+:CCDC7;XM_047425743.1;mRNA:tss_coverage	0.210821	0.982688	Unsignificant
chr10:32445139:32447140:+:CCDC7,CCDC7,CCDC7,CCDC7,CCDC7,CCDC7,CCDC7,CCDC7,CCDC7,CCDC7,CCDC7,CCDC7,CCDC7,CCDC7,CCDC7,CCDC7,CCDC7,CCDC7,CCDC7,CCDC7,CCDC7,CCDC7,CCDC7,CCDC7,CCDC7,CCDC7,CCDC7,CCDC7,CCDC7,CCDC7,CCDC7,CCDC7,CCDC7,CCDC7;NM_001026383.3,NM_001321115.2,NM_001395015.1,NM_145023.6,XM_006717505.1,XM_006717506.1,XM_011519664.1,XM_011519666.1,XM_011519667.1,XM_011519668.1,XM_011519669.1,XM_0115…	0.460778	0.97638	Unsignificant
chr10:32445977:32447978:+:CCDC7;NM_001395233.1;mRNA:tss_coverage	0.909331	0.997836	Unsignificant
chr10:32455250:32457251:+:CCDC7,CCDC7;XM_017016643.1,XM_047425747.1;mRNA,mRNA:tss_coverage	0.277111	0.974455	Unsignificant
chr10:32462016:32464017:+:CCDC7;XM_011519680.3;mRNA:tss_coverage	7.73202e-05	0.917953	DOWN
chr10:32468420:32470421:+:CCDC7,CCDC7;XM_017016641.2,XM_017016642.2;mRNA,mRNA:tss_coverage	0.649188	1.00911	Unsignificant
chr10:32480671:32482672:+:CCDC7,CCDC7;XM_011519683.2,XM_017016646.1;mRNA,mRNA:tss_coverage	0.239928	0.969594	Unsignificant
chr10:32543733:32545734:+:CCDC7;XM_017016648.1;mRNA:tss_coverage	0.0158778	0.947953	Unsignificant
chr10:32558119:32560120:+:CCDC7;XM_017016652.2;mRNA:tss_coverage	0.889471	1.00139	Unsignificant
chr10:32558127:32560128:+:CCDC7;XM_017016649.2;mRNA:tss_coverage	0.88784	1.00139	Unsignificant
chr10:32563993:32565994:+:CCDC7;XM_047425748.1;mRNA:tss_coverage	0.414711	0.978354	Unsignificant
chr10:32622783:32624784:+:CCDC7;XM_011519687.1;mRNA:tss_coverage	0.0617814	0.96362	Unsignificant
chr10:32934557:32936558:-:ITGB1;NM_033668.2;mRNA:tss_coverage	0.610546	1.01312	Unsignificant
chr10:32956960:32958961:-:ITGB1;NM_133376.3;mRNA:tss_coverage	0.615713	0.980488	Unsignificant
chr10:32957229:32959230:-:ITGB1;NM_002211.4;mRNA:tss_coverage	0.880598	0.994684	Unsignificant
chr10:3319809:3321810:-:LOC124902565;XM_047426137.1;mRNA:tss_coverage	0.208926	1.03638	Unsignificant
chr10:33329845:33331846:-:NRP1;XM_047425978.1;mRNA:tss_coverage	0.911241	1.00082	Unsignificant
chr10:33333666:33335667:-:NRP1,NRP1,NRP1,NRP1,NRP1,NRP1,NRP1,NRP1,NRP1,NRP1,NRP1,NRP1,NRP1,NRP1,NRP1,NRP1;NM_001024628.3,NM_001024629.3,NM_001244972.2,NM_001244973.2,NM_001330068.2,NM_003873.7,XM_006717521.3,XM_006717522.3,XM_006717524.3,XM_006717525.3,XM_006717526.3,XM_011519755.4,XM_011519756.3,XM_017016865.3,XM_047425976.1,XM_047425977.1;mRNA,mRNA,mRNA,mRNA,mRNA,mRNA,mRNA,mRNA,mRNA,mRNA,mRNA,m…	0.728709	1.01109	Unsignificant
chr10:34814295:34816296:-:PARD3,PARD3,PARD3,PARD3,PARD3,PARD3,PARD3,PARD3,PARD3,PARD3,PARD3;NM_001184785.2,NM_001184786.2,NM_001184787.2,NM_001184788.2,NM_001184789.2,NM_001184790.2,NM_001184791.2,NM_001184792.2,NM_001184793.2,NM_001184794.2,NM_019619.4;mRNA,mRNA,mRNA,mRNA,mRNA,mRNA,mRNA,mRNA,mRNA,mRNA,mRNA:tss_coverage	0.772588	1.00584	Unsignificant
chr10:35073282:35075283:-:CUL2,CUL2;NM_001198778.2,NM_001324376.2;mRNA,mRNA:tss_coverage	0.0421577	1.04477	Unsignificant
chr10:35073329:35075330:-:CUL2;NM_001198779.1;mRNA:tss_coverage	0.0482355	1.0425	Unsignificant
chr10:35089340:35091341:-:CUL2,CUL2,CUL2;NM_001324375.2,NM_003591.4,XM_011519747.2;mRNA,mRNA,mRNA:tss_coverage	0.345507	0.977286	Unsignificant
chr10:35089613:35091614:-:CUL2;NM_001198777.2;mRNA:tss_coverage	0.677724	0.99312	Unsignificant
chr10:35125635:35127636:-:CUL2;XM_011519744.1;mRNA:tss_coverage	0.768734	0.987198	Unsignificant
chr10:35125658:35127659:-:CUL2;XM_011519743.1;mRNA:tss_coverage	0.773764	0.988043	Unsignificant
chr10:35125665:35127666:-:CUL2;XM_047425852.1;mRNA:tss_coverage	0.750659	0.987976	Unsignificant
chr10:35125845:35127846:+:CREM,CREM,CREM,CREM,CREM,CREM,CREM,CREM,CREM,CREM,CREM,CREM,CREM,CREM,CREM,CREM,CREM,CREM,CREM,CREM,CREM,CREM,CREM,CREM,CREM,CREM,CREM,CREM,CREM,CREM,CREM,CREM,CREM,CREM,CREM,CREM,CREM;NM_001394595.1,NM_001394598.1,NM_001394600.1,NM_001394602.1,NM_001394603.1,NM_001394608.1,NM_001394610.1,NM_001394613.1,NM_001394614.1,NM_001394615.1,NM_001394616.1,NM_001394617.1,NM_00139…	0.77804	0.988442	Unsignificant
chr10:35126000:35128001:+:CREM,CREM,CREM,CREM,CREM,CREM,CREM;NM_001267562.2,NM_001267563.2,NM_001352465.2,NM_001352466.2,NM_001352467.2,NM_001881.4,NM_183013.3;mRNA,mRNA,mRNA,mRNA,mRNA,mRNA,mRNA:tss_coverage	0.858807	0.994748	Unsignificant
chr10:35126005:35128006:-:CUL2;XM_011519745.2;mRNA:tss_coverage	0.85086	0.993226	Unsignificant
chr10:35126226:35128227:+:CREM,CREM,CREM,CREM;NM_181571.3,NM_183060.3,XM_011519325.4,XM_047424626.1;mRNA,mRNA,mRNA,mRNA:tss_coverage	0.9134	1.00535	Unsignificant
chr10:35147420:35149421:+:CREM;XM_047424632.1;mRNA:tss_coverage	0.123504	0.961762	Unsignificant
chr10:35147458:35149459:+:CREM;XM_047424636.1;mRNA:tss_coverage	0.169315	0.964085	Unsignificant
chr10:35151300:35153301:+:CREM;XM_047424631.1;mRNA:tss_coverage	0.273341	0.975281	Unsignificant
chr10:35166563:35168564:+:CREM,CREM,CREM,CREM;NM_001267564.2,NM_001267565.2,NM_182771.2,NM_182772.2;mRNA,mRNA,mRNA,mRNA:tss_coverage	0.329575	0.980357	Unsignificant
chr10:35174592:35176593:+:CREM,CREM,CREM,CREM,CREM,CREM,CREM,CREM,CREM,CREM;NM_001267566.2,NM_001267567.2,NM_001394605.1,NM_182769.3,NM_182770.3,XM_011519330.3,XM_011519331.3,XM_011519332.3,XM_011519333.2,XM_011519335.3;mRNA,mRNA,mRNA,mRNA,mRNA,mRNA,mRNA,mRNA,mRNA,mRNA:tss_coverage	0.34875	1.01948	Unsignificant
chr10:35194132:35196133:+:CREM,CREM,CREM,CREM,CREM,CREM;NM_001267568.2,NM_001267569.2,NM_182717.2,NM_182718.2,NM_182719.2,NM_182720.2;mRNA,mRNA,mRNA,mRNA,mRNA,mRNA:tss_coverage	0.0191316	0.949572	Unsignificant
chr10:35194849:35196850:+:CREM,CREM;NM_001352445.1,NM_001352446.1;mRNA,mRNA:tss_coverage	0.504482	0.983551	Unsignificant
chr10:35194901:35196902:+:CREM,CREM,CREM,CREM,CREM,CREM,CREM,CREM;NM_001267570.2,NM_182721.2,NM_182723.2,NM_182724.2,XM_047424633.1,XM_047424634.1,XM_047424635.1,XM_047424637.1;mRNA,mRNA,mRNA,mRNA,mRNA,mRNA,mRNA,mRNA:tss_coverage	0.563021	0.986328	Unsignificant
chr10:35246024:35248025:+:CCNY;NM_181698.4;mRNA:tss_coverage	0.277393	1.03096	Unsignificant
chr10:35335508:35337509:+:CCNY,CCNY,CCNY,CCNY;NM_001282852.2,NM_001282853.2,NM_001282854.2,NM_145012.6;mRNA,mRNA,mRNA,mRNA:tss_coverage	0.448688	1.02541	Unsignificant
chr10:35604340:35606341:+:GJD4;NM_153368.3;mRNA:tss_coverage	0.120647	1.03755	Unsignificant
chr10:35641295:35643296:-:FZD8;NM_031866.3;mRNA:tss_coverage	0.654999	0.979983	Unsignificant
chr10:35641845:35643846:-:LOC124902528;XM_047426128.1;mRNA:tss_coverage	0.766204	0.986581	Unsignificant
chr10:369052:371053:-:DIP2C;XM_005252430.4;mRNA:tss_coverage	0.8051	0.996019	Unsignificant
chr10:37124597:37126598:+:ANKRD30A,ANKRD30A,ANKRD30A,ANKRD30A;NM_052997.3,XM_011519757.4,XM_011519758.3,XM_047425990.1;mRNA,mRNA,mRNA,mRNA:tss_coverage	0.545434	1.01874	Unsignificant
chr10:37124753:37126754:+:ANKRD30A;XM_047425992.1;mRNA:tss_coverage	0.522656	1.01819	Unsignificant
chr10:372189:374190:-:DIP2C;XM_011519433.4;mRNA:tss_coverage	0.2735	1.0218	Unsignificant
chr10:3784208:3786209:-:KLF6,KLF6,KLF6;NM_001160124.2,NM_001160125.2,NM_001300.6;mRNA,mRNA,mRNA:tss_coverage	0.912897	0.996108	Unsignificant
chr10:37856609:37858610:-:ZNF248,ZNF248,ZNF248,ZNF248,ZNF248,ZNF248,ZNF248,ZNF248,ZNF248,ZNF248,ZNF248,ZNF248,ZNF248,ZNF248,ZNF248,ZNF248,ZNF248,ZNF248,ZNF248,ZNF248,ZNF248,ZNF248,ZNF248,ZNF248,ZNF248,ZNF248,ZNF248;NM_001267605.2,NM_001267606.2,NM_001267607.3,NM_001352470.2,NM_001352471.2,NM_001352472.2,NM_001352473.2,NM_001352474.2,NM_001352476.2,NM_001352479.2,NM_001352480.2,NM_001352481.2,NM_0…	0.336329	0.977386	Unsignificant
chr10:37857083:37859084:-:ZNF248,ZNF248,ZNF248,ZNF248;NM_001352483.1,NM_001352485.1,XM_047425545.1,XM_047425548.1;mRNA,mRNA,mRNA,mRNA:tss_coverage	0.346036	0.972399	Unsignificant
chr10:37857102:37859103:-:ZNF248,ZNF248,ZNF248,ZNF248,ZNF248,ZNF248,ZNF248,ZNF248,ZNF248;NM_001267597.2,NM_001352469.2,NM_001352477.2,NM_001352478.2,NM_001352482.2,NM_001352484.2,XM_017016448.2,XM_047425544.1,XM_047425546.1;mRNA,mRNA,mRNA,mRNA,mRNA,mRNA,mRNA,mRNA,mRNA:tss_coverage	0.362698	0.971757	Unsignificant
chr10:37975646:37977647:-:ZNF25,ZNF25,ZNF25,ZNF25,ZNF25,ZNF25,ZNF25,ZNF25,ZNF25,ZNF25,ZNF25,ZNF25,ZNF25,ZNF25,ZNF25,ZNF25,ZNF25,ZNF25,ZNF25,ZNF25;NM_001329647.2,NM_001329648.2,NM_001329649.2,NM_001329650.2,NM_001329651.2,NM_001329652.2,NM_001329653.2,NM_001329654.2,NM_001329655.2,NM_001329656.2,NM_001329657.2,NM_001329658.2,NM_001329659.2,NM_001329660.2,NM_001329661.2,NM_001329662.2,NM_001329663.…	0.475032	0.979071	Unsignificant
chr10:38009488:38011489:+:ZNF33A,ZNF33A,ZNF33A;XM_011519650.3,XM_011519651.3,XM_017016617.2;mRNA,mRNA,mRNA:tss_coverage	0.714245	0.987289	Unsignificant
chr10:38009649:38011650:+:ZNF33A,ZNF33A;NM_001278173.1,NM_001278178.1;mRNA,mRNA:tss_coverage	0.639519	0.982118	Unsignificant
chr10:38009674:38011675:+:ZNF33A,ZNF33A,ZNF33A,ZNF33A,ZNF33A,ZNF33A,ZNF33A,ZNF33A,ZNF33A,ZNF33A,ZNF33A,ZNF33A,ZNF33A;NM_001278170.2,NM_001278171.2,NM_001278174.2,NM_001278175.2,NM_001278176.2,NM_001278177.2,NM_001278179.2,NM_001324175.2,NM_001324176.2,NM_001324177.2,NM_001324178.2,NM_006954.2,NM_006974.3;mRNA,mRNA,mRNA,mRNA,mRNA,mRNA,mRNA,mRNA,mRNA,mRNA,mRNA,mRNA,mRNA:tss_coverage	0.616525	0.979827	Unsignificant
chr10:38016297:38018298:+:ZNF33A;XM_011519654.3;mRNA:tss_coverage	0.483649	0.984725	Unsignificant
chr10:38093336:38095337:+:ZNF37A,ZNF37A,ZNF37A,ZNF37A,ZNF37A,ZNF37A,ZNF37A,ZNF37A,ZNF37A,ZNF37A,ZNF37A,ZNF37A,ZNF37A,ZNF37A,ZNF37A,ZNF37A,ZNF37A,ZNF37A,ZNF37A,ZNF37A,ZNF37A,ZNF37A,ZNF37A,ZNF37A,ZNF37A,ZNF37A,ZNF37A;NM_001007094.4,NM_001178101.3,NM_001324245.3,NM_001324246.3,NM_001324247.3,NM_001324248.3,NM_001324249.3,NM_001324250.3,NM_001324251.3,NM_001324252.2,NM_001324253.2,NM_001324254.2,NM_0…	0.459614	1.0171	Unsignificant
chr10:38116084:38118085:+:ZNF37A;XM_005252586.5;mRNA:tss_coverage	0.668844	0.989212	Unsignificant
chr10:42637569:42639570:-:ZNF33B,ZNF33B,ZNF33B,ZNF33B,ZNF33B,ZNF33B,ZNF33B,ZNF33B,ZNF33B,ZNF33B;NM_001305033.2,NM_001305035.2,NM_001305036.2,NM_001305037.2,NM_001305038.2,NM_001305039.2,NM_001305040.2,NM_006955.3,XM_047425718.1,XM_047425719.1;mRNA,mRNA,mRNA,mRNA,mRNA,mRNA,mRNA,mRNA,mRNA,mRNA:tss_coverage	0.046456	0.952319	Unsignificant
chr10:42781794:42783795:+:BMS1,BMS1,BMS1,BMS1,BMS1,BMS1,BMS1;NM_014753.4,XM_005271846.4,XM_011540402.3,XM_047426040.1,XM_047426041.1,XM_047426042.1,XM_047426043.1;mRNA,mRNA,mRNA,mRNA,mRNA,mRNA,mRNA:tss_coverage	0.912127	0.995432	Unsignificant
chr10:43076068:43078069:+:RET,RET;NM_020630.6,NM_020975.6;mRNA,mRNA:tss_coverage	0.80462	0.998565	Unsignificant
chr10:43103731:43105732:+:RET;NM_001355216.1;mRNA:tss_coverage	0.8607	0.998322	Unsignificant
chr10:43137444:43139445:+:CSGALNACT2,CSGALNACT2,CSGALNACT2,CSGALNACT2,CSGALNACT2;NM_018590.5,XM_011539938.3,XM_017016388.3,XM_017016391.3,XM_047425440.1;mRNA,mRNA,mRNA,mRNA,mRNA:tss_coverage	0.673372	1.02162	Unsignificant
chr10:43137572:43139573:+:CSGALNACT2;XM_047425439.1;mRNA:tss_coverage	0.891171	1.01159	Unsignificant
chr10:43137706:43139707:+:CSGALNACT2;XM_047425441.1;mRNA:tss_coverage	0.829905	1.01036	Unsignificant
chr10:43148786:43150787:+:CSGALNACT2;XM_047425438.1;mRNA:tss_coverage	0.134234	0.970956	Unsignificant
chr10:43153896:43155897:+:CSGALNACT2,CSGALNACT2;NM_001319654.1,NM_001319656.1;mRNA,mRNA:tss_coverage	0.519879	0.980489	Unsignificant
chr10:43202681:43204682:-:RASGEF1A;XM_011539500.3;mRNA:tss_coverage	0.335662	1.03986	Unsignificant
chr10:43202866:43204867:-:RASGEF1A;XM_005271809.4;mRNA:tss_coverage	0.309836	1.04159	Unsignificant
chr10:43228738:43230739:-:RASGEF1A;NM_001282862.2;mRNA:tss_coverage	0.911475	0.998522	Unsignificant
chr10:43266064:43268065:-:RASGEF1A;NM_145313.4;mRNA:tss_coverage	0.16882	1.04529	Unsignificant
chr10:43370635:43372636:+:FXYD4;NM_173160.3;mRNA:tss_coverage	0.446253	1.02218	Unsignificant
chr10:43395769:43397770:-:HNRNPF;NM_001098208.2;mRNA:tss_coverage	0.690699	1.01048	Unsignificant
chr10:43396276:43398277:-:HNRNPF;NM_001098207.2;mRNA:tss_coverage	0.758711	0.986129	Unsignificant
chr10:43406777:43408778:-:HNRNPF;NM_001098206.2;mRNA:tss_coverage	0.766593	0.986328	Unsignificant
chr10:43407856:43409857:-:HNRNPF;NM_001098205.2;mRNA:tss_coverage	0.845794	0.996373	Unsignificant
chr10:43408185:43410186:-:HNRNPF,HNRNPF;NM_001098204.2,NM_004966.4;mRNA,mRNA:tss_coverage	0.915904	1.00175	Unsignificant
chr10:43435847:43437848:+:ZNF487,ZNF487,ZNF487;NM_001355445.3,NM_001355446.3,XM_047425633.1;mRNA,mRNA,mRNA:tss_coverage	0.751221	0.984203	Unsignificant
chr10:43435872:43437873:+:ZNF487,ZNF487,ZNF487,ZNF487,ZNF487;NM_001355447.2,NM_001355448.2,NM_001355449.2,XM_047425631.1,XM_047425632.1;mRNA,mRNA,mRNA,mRNA,mRNA:tss_coverage	0.789281	0.986046	Unsignificant
chr10:43436110:43438111:+:ZNF487,ZNF487,ZNF487,ZNF487,ZNF487;NM_001355444.3,NM_001355450.1,XM_024448132.2,XM_047425629.1,XM_047425630.1;mRNA,mRNA,mRNA,mRNA,mRNA:tss_coverage	0.746751	0.989101	Unsignificant
chr10:43468999:43471000:+:ZNF487;XM_024448131.2;mRNA:tss_coverage	0.322247	1.02364	Unsignificant
chr10:43469001:43471002:+:ZNF487;XM_024448129.2;mRNA:tss_coverage	0.33033	1.02333	Unsignificant
chr10:43562272:43564273:-:ZNF239;XM_011540238.3;mRNA:tss_coverage	0.597063	1.01424	Unsignificant
chr10:43563205:43565206:-:ZNF239;XM_006718001.3;mRNA:tss_coverage	0.314137	1.02457	Unsignificant
chr10:43567458:43569459:-:ZNF239;NM_005674.3;mRNA:tss_coverage	0.291837	1.02231	Unsignificant
chr10:43573284:43575285:-:ZNF239;XM_006718003.4;mRNA:tss_coverage	0.912209	0.998023	Unsignificant
chr10:43573285:43575286:-:ZNF239;XM_011540236.3;mRNA:tss_coverage	0.915114	0.997901	Unsignificant
chr10:43573506:43575507:-:ZNF239;XM_047425808.1;mRNA:tss_coverage	0.819924	1.00307	Unsignificant
chr10:43573615:43575616:-:ZNF239,ZNF239,ZNF239,ZNF239,ZNF239,ZNF239,ZNF239,ZNF239,ZNF239,ZNF239,ZNF239,ZNF239,ZNF239,ZNF239,ZNF239;NM_001099282.2,NM_001099283.2,NM_001099284.2,NM_001324347.2,NM_001324348.2,NM_001324349.2,NM_001324350.2,NM_001324351.2,NM_001324352.2,NM_001324353.2,XM_011540232.4,XM_011540234.3,XM_011540235.3,XM_017016740.2,XM_047425807.1;mRNA,mRNA,mRNA,mRNA,mRNA,mRNA,mRNA,mRNA,mRN…	0.70203	1.0056	Unsignificant
chr10:43605437:43607438:+:ZNF485,ZNF485,ZNF485,ZNF485,ZNF485;NM_001318140.2,NM_001318141.2,NM_001318142.2,NM_001318143.2,NM_145312.4;mRNA,mRNA,mRNA,mRNA,mRNA:tss_coverage	0.45027	1.02078	Unsignificant
chr10:43607688:43609689:+:ZNF485;XM_011539498.3;mRNA:tss_coverage	0.433554	1.02922	Unsignificant
chr10:43647798:43649799:-:ZNF32,ZNF32,ZNF32;NM_001005368.3,NM_001324165.2,NM_001324168.2;mRNA,mRNA,mRNA:tss_coverage	0.636487	1.01582	Unsignificant
chr10:43647880:43649881:-:ZNF32,ZNF32,ZNF32,ZNF32;NM_001324164.2,NM_001324166.2,NM_001324167.2,NM_006973.3;mRNA,mRNA,mRNA,mRNA:tss_coverage	0.553084	1.01698	Unsignificant
chr10:44384096:44386097:-:CXCL12,CXCL12,CXCL12,CXCL12,CXCL12;NM_000609.7,NM_001033886.2,NM_001178134.2,NM_001277990.2,NM_199168.4;mRNA,mRNA,mRNA,mRNA,mRNA:tss_coverage	0.908499	0.999363	Unsignificant
chr10:44910336:44912337:+:TMEM72,TMEM72;NM_001123376.3,NM_001345926.2;mRNA,mRNA:tss_coverage	0.743236	1.00853	Unsignificant
chr10:44958801:44960802:+:RASSF4;NM_032023.4;mRNA:tss_coverage	0.715251	1.00832	Unsignificant
chr10:44977808:44979809:-:DEPP1;NM_007021.4;mRNA:tss_coverage	0.526873	1.02092	Unsignificant
chr10:44993035:44995036:+:LOC124902530;XM_047426129.1;mRNA:tss_coverage	0.0568081	1.05105	Unsignificant
chr10:44999922:45001923:+:ZNF22;NM_006963.5;mRNA:tss_coverage	0.682676	1.01175	Unsignificant
chr10:45310661:45312662:-:OR13A1,OR13A1,OR13A1,OR13A1;XM_017016632.3,XM_047425729.1,XM_047425730.1,XM_047425731.1;mRNA,mRNA,mRNA,mRNA:tss_coverage	0.760785	1.00732	Unsignificant
chr10:45314607:45316608:-:OR13A1;NM_001004297.3;mRNA:tss_coverage	0.240877	0.971897	Unsignificant
chr10:45373215:45375216:+:ALOX5,ALOX5,ALOX5,ALOX5,ALOX5,ALOX5,ALOX5;NM_000698.5,NM_001256153.3,NM_001256154.3,NM_001320861.2,NM_001320862.2,XM_047424934.1,XM_047424936.1;mRNA,mRNA,mRNA,mRNA,mRNA,mRNA,mRNA:tss_coverage	0.333057	1.04463	Unsignificant
chr10:45381482:45383483:+:ALOX5;XM_047424937.1;mRNA:tss_coverage	0.0363969	1.05768	UP
chr10:45534169:45536170:-:MARCHF8;XM_011539495.2;mRNA:tss_coverage	0.580473	0.991545	Unsignificant
chr10:45534370:45536371:-:MARCHF8,MARCHF8;NM_001002266.3,NM_001282866.2;mRNA,mRNA:tss_coverage	0.544495	0.991417	Unsignificant
chr10:45579863:45581864:-:MARCHF8,MARCHF8,MARCHF8;XM_047424763.1,XM_047424766.1,XM_047424767.1;mRNA,mRNA,mRNA:tss_coverage	0.841862	1.0105	Unsignificant
chr10:45593906:45595907:-:MARCHF8,MARCHF8,MARCHF8,MARCHF8,MARCHF8,MARCHF8,MARCHF8,MARCHF8;NM_001401645.1,NM_001401646.1,NM_145021.6,XM_011539492.4,XM_047424764.1,XM_047424765.1,XM_047424768.1,XM_047424769.1;mRNA,mRNA,mRNA,mRNA,mRNA,mRNA,mRNA,mRNA:tss_coverage	0.740554	0.994932	Unsignificant
chr10:45647382:45649383:-:ZFAND4;XM_011540368.2;mRNA:tss_coverage	0.381723	0.980303	Unsignificant
chr10:45662630:45664631:-:ZFAND4;XM_017016940.3;mRNA:tss_coverage	0.197662	0.975788	Unsignificant
chr10:45662650:45664651:-:ZFAND4;XM_047426016.1;mRNA:tss_coverage	0.165924	0.975172	Unsignificant
chr10:45671234:45673235:-:ZFAND4;XM_017016931.2;mRNA:tss_coverage	0.875977	1.00792	Unsignificant
chr10:45671365:45673366:-:ZFAND4;XM_047426017.1;mRNA:tss_coverage	0.863254	1.00727	Unsignificant
chr10:45671731:45673732:-:ZFAND4;NM_001282905.1;mRNA:tss_coverage	0.769159	1.00924	Unsignificant
chr10:45671771:45673772:-:ZFAND4,ZFAND4,ZFAND4,ZFAND4,ZFAND4,ZFAND4,ZFAND4,ZFAND4,ZFAND4,ZFAND4;NM_174890.4,XM_011540366.3,XM_017016935.2,XM_047426008.1,XM_047426009.1,XM_047426010.1,XM_047426011.1,XM_047426012.1,XM_047426013.1,XM_047426014.1;mRNA,mRNA,mRNA,mRNA,mRNA,mRNA,mRNA,mRNA,mRNA,mRNA:tss_coverage	0.866912	1.00616	Unsignificant
chr10:45671812:45673813:-:ZFAND4,ZFAND4,ZFAND4,ZFAND4,ZFAND4,ZFAND4;NM_001128324.2,NM_001282906.1,XM_017016933.3,XM_017016939.3,XM_047426015.1,XM_047426018.1;mRNA,mRNA,mRNA,mRNA,mRNA,mRNA:tss_coverage	0.749693	1.00894	Unsignificant
chr10:45726042:45728043:+:WASHC2C;NM_001367393.1;mRNA:tss_coverage	0.854111	1.01566	Unsignificant
chr10:45726265:45728266:+:WASHC2C,WASHC2C,WASHC2C,WASHC2C,WASHC2C,WASHC2C,WASHC2C,WASHC2C,WASHC2C,WASHC2C,WASHC2C,WASHC2C,WASHC2C,WASHC2C,WASHC2C,WASHC2C,WASHC2C,WASHC2C,WASHC2C,WASHC2C,WASHC2C,WASHC2C,WASHC2C,WASHC2C,WASHC2C,WASHC2C,WASHC2C,WASHC2C,WASHC2C,WASHC2C,WASHC2C,WASHC2C,WASHC2C,WASHC2C,WASHC2C,WASHC2C,WASHC2C,WASHC2C,WASHC2C,WASHC2C,WASHC2C,WASHC2C,WASHC2C,WASHC2C,WASHC2C,WASHC2C,WASHC…	0.517291	1.0311	Unsignificant
chr10:45726270:45728271:-:LOC107984227;XM_047426114.1;mRNA:tss_coverage	0.53857	1.03063	Unsignificant
chr10:45731869:45733870:+:WASHC2C;XM_047424957.1;mRNA:tss_coverage	0.804831	1.00001	Unsignificant
chr10:45756050:45758051:+:WASHC2C;XM_047424959.1;mRNA:tss_coverage	0.54528	1.02004	Unsignificant
chr10:45768486:45770487:+:WASHC2C;XM_011539573.4;mRNA:tss_coverage	0.882617	1.0152	Unsignificant
chr10:45846499:45848500:-:AGAP4,AGAP4;NM_001276343.3,NM_133446.4;mRNA,mRNA:tss_coverage	0.50408	1.03059	Unsignificant
chr10:45853689:45855690:-:AGAP4,AGAP4;NM_001393377.1,NM_001393378.1;mRNA,mRNA:tss_coverage	0.157637	1.03631	Unsignificant
chr10:45971488:45973489:+:TIMM23;NM_006327.4;mRNA:tss_coverage	0.822205	0.995138	Unsignificant
chr10:46018998:46020999:-:NCOA4;NM_001145262.2;mRNA:tss_coverage	0.907863	0.995317	Unsignificant
chr10:46022377:46024378:-:NCOA4;NM_005437.4;mRNA:tss_coverage	0.547056	0.985725	Unsignificant
chr10:46029622:46031623:-:NCOA4,NCOA4,NCOA4;NM_001145260.2,NM_001145261.2,NM_001145263.2;mRNA,mRNA,mRNA:tss_coverage	0.649236	0.984861	Unsignificant
chr10:46045268:46047269:-:MSMB,MSMB;NM_002443.4,NM_138634.3;mRNA,mRNA:tss_coverage	0.056798	1.03689	Unsignificant
chr10:46285091:46287092:+:ANTXRL;XM_047424705.1;mRNA:tss_coverage	0.352583	1.03021	Unsignificant
chr10:46285996:46287997:+:ANTXRL,ANTXRL,ANTXRL,ANTXRL,ANTXRL,ANTXRL;NM_001278688.3,NM_001354208.2,XM_006717684.4,XM_011539430.3,XM_011539441.1,XM_011539442.1;mRNA,mRNA,mRNA,mRNA,mRNA,mRNA:tss_coverage	0.166482	1.04444	Unsignificant
chr10:46286016:46288017:+:ANTXRL;XM_047424706.1;mRNA:tss_coverage	0.16027	1.04598	Unsignificant
chr10:46286023:46288024:+:ANTXRL;XM_047424704.1;mRNA:tss_coverage	0.150287	1.04659	Unsignificant
chr10:46291101:46293102:+:ANTXRL;XM_011539437.3;mRNA:tss_coverage	0.32437	1.02708	Unsignificant
chr10:46291317:46293318:+:ANTXRL,ANTXRL;XM_011539433.3,XM_047424707.1;mRNA,mRNA:tss_coverage	0.402857	1.02842	Unsignificant
chr10:46291568:46293569:+:ANTXRL;XM_011539438.3;mRNA:tss_coverage	0.124382	1.05091	Unsignificant
chr10:46291622:46293623:+:ANTXRL;XM_017015818.2;mRNA:tss_coverage	0.123585	1.05234	Unsignificant
chr10:46291625:46293626:+:ANTXRL;XM_011539434.3;mRNA:tss_coverage	0.127837	1.05194	Unsignificant
chr10:46291628:46293629:+:ANTXRL;XM_047424708.1;mRNA:tss_coverage	0.130951	1.05178	Unsignificant
chr10:46291629:46293630:+:ANTXRL;XM_017015819.2;mRNA:tss_coverage	0.126898	1.05189	Unsignificant
chr10:46291903:46293904:+:ANTXRL;XM_011539431.3;mRNA:tss_coverage	0.146897	1.05401	Unsignificant
chr10:46307437:46309438:+:ANTXRL;XM_011539443.2;mRNA:tss_coverage	0.162919	1.04853	Unsignificant
chr10:46374775:46376776:+:ANXA8L1,ANXA8L1,ANXA8L1;NM_001098845.3,NM_001278923.2,NM_001278924.2;mRNA,mRNA,mRNA:tss_coverage	0.874245	1.00684	Unsignificant
chr10:46463731:46465732:-:NPY4R;XM_017016386.3;mRNA:tss_coverage	0.867531	1.01262	Unsignificant
chr10:46464957:46466958:-:NPY4R,NPY4R;NM_001278794.2,NM_005972.6;mRNA,mRNA:tss_coverage	0.653462	1.06389	Unsignificant
chr10:46469650:46471651:-:NPY4R,NPY4R,NPY4R;XM_011539936.4,XM_011539937.4,XM_017016387.3;mRNA,mRNA,mRNA:tss_coverage	0.917635	1.0842	Unsignificant
chr10:46554528:46556529:-:GPRIN2,GPRIN2,GPRIN2;XM_017016975.3,XM_017016977.3,XM_017016978.3;mRNA,mRNA,mRNA:tss_coverage	0.0510339	1.04328	Unsignificant
chr10:46555415:46557416:-:GPRIN2,GPRIN2,GPRIN2,GPRIN2,GPRIN2,GPRIN2,GPRIN2,GPRIN2,GPRIN2,GPRIN2;NM_001394739.1,NM_001394740.1,NM_001394741.1,NM_001394742.1,NM_001394743.1,NM_001394744.1,NM_014696.5,XM_017016976.3,XM_017016983.3,XM_017016984.3;mRNA,mRNA,mRNA,mRNA,mRNA,mRNA,mRNA,mRNA,mRNA,mRNA:tss_coverage	0.0696312	1.03733	Unsignificant
chr10:46555657:46557658:-:GPRIN2,GPRIN2,GPRIN2,GPRIN2,GPRIN2,GPRIN2,GPRIN2;NM_001385282.1,NM_001385283.1,NM_001385300.1,NM_001385301.1,XM_017016974.3,XM_017016981.3,XM_017016982.3;mRNA,mRNA,mRNA,mRNA,mRNA,mRNA,mRNA:tss_coverage	0.122611	1.03397	Unsignificant
chr10:46556132:46558133:-:GPRIN2,GPRIN2,GPRIN2,GPRIN2,GPRIN2,GPRIN2,GPRIN2,GPRIN2,GPRIN2,GPRIN2,GPRIN2,GPRIN2,GPRIN2,GPRIN2,GPRIN2,GPRIN2;NM_001385275.1,NM_001385276.1,NM_001385277.1,NM_001385278.1,NM_001385279.1,NM_001385280.1,NM_001385281.1,NM_001385289.1,NM_001385291.1,NM_001385293.1,NM_001385294.1,NM_001385295.1,NM_001385296.1,NM_001385297.1,NM_001385298.1,NM_001385299.1;mRNA,mRNA,mRNA,mRNA,m…	0.240574	1.02621	Unsignificant
chr10:46556595:46558596:-:GPRIN2;NM_001385287.1;mRNA:tss_coverage	0.216904	1.02683	Unsignificant
chr10:46578127:46580128:+:SYT15,SYT15,SYT15,SYT15,SYT15,SYT15,SYT15,SYT15,SYT15,SYT15,SYT15,SYT15,SYT15;NM_031912.5,NM_181519.3,XM_006718011.3,XM_017016750.3,XM_017016751.3,XM_047425824.1,XM_047425825.1,XM_047425826.1,XM_047425827.1,XM_047425828.1,XM_047425829.1,XM_047425830.1,XM_047425831.1;mRNA,mRNA,mRNA,mRNA,mRNA,mRNA,mRNA,mRNA,mRNA,mRNA,mRNA,mRNA,mRNA:tss_coverage	0.848769	1.01249	Unsignificant
chr10:46910427:46912428:+:PTPN20,PTPN20,PTPN20,PTPN20,PTPN20,PTPN20,PTPN20,PTPN20,PTPN20,PTPN20,PTPN20,PTPN20,PTPN20,PTPN20,PTPN20,PTPN20,PTPN20,PTPN20,PTPN20,PTPN20,PTPN20,PTPN20,PTPN20,PTPN20,PTPN20,PTPN20,PTPN20,PTPN20,PTPN20,PTPN20,PTPN20,PTPN20,PTPN20,PTPN20,PTPN20,PTPN20,PTPN20,PTPN20,PTPN20,PTPN20,PTPN20,PTPN20,PTPN20,PTPN20,PTPN20;NM_001042357.5,NM_001042363.5,NM_001042364.5,NM_001042365.…	0.730365	0.989921	Unsignificant
chr10:46910721:46912722:+:PTPN20,PTPN20,PTPN20,PTPN20,PTPN20,PTPN20,PTPN20,PTPN20,PTPN20,PTPN20,PTPN20,PTPN20,PTPN20,PTPN20,PTPN20,PTPN20,PTPN20,PTPN20,PTPN20,PTPN20,PTPN20;NM_001042358.5,NM_001042359.4,NM_001042360.4,NM_001042361.5,NM_001042362.4,NM_001320683.2,NM_001320684.2,NM_001320685.2,NM_001320686.2,NM_001320688.2,NM_001320689.2,NM_001320690.2,NM_001320691.2,NM_001352524.2,NM_001352533.2,N…	0.913433	0.999317	Unsignificant
chr10:46910848:46912849:+:PTPN20;XM_011539607.3;mRNA:tss_coverage	0.918408	1.00268	Unsignificant
chr10:46923785:46925786:+:PTPN20;XM_047425025.1;mRNA:tss_coverage	0.882072	0.995851	Unsignificant
chr10:46924999:46927000:+:PTPN20,PTPN20,PTPN20,PTPN20,PTPN20,PTPN20,PTPN20,PTPN20,PTPN20,PTPN20,PTPN20,PTPN20,PTPN20,PTPN20,PTPN20,PTPN20;XM_011539606.4,XM_047425003.1,XM_047425004.1,XM_047425005.1,XM_047425006.1,XM_047425007.1,XM_047425008.1,XM_047425014.1,XM_047425015.1,XM_047425016.1,XM_047425017.1,XM_047425019.1,XM_047425024.1,XM_047425026.1,XM_047425029.1,XM_047425030.1;mRNA,mRNA,mRNA,mRNA,m…	0.504719	1.01764	Unsignificant
chr10:46966964:46968965:+:PTPN20;XM_047425009.1;mRNA:tss_coverage	0.887551	0.994523	Unsignificant
chr10:46967053:46969054:+:PTPN20;XM_047425020.1;mRNA:tss_coverage	0.896102	0.995577	Unsignificant
chr10:46975150:46977151:+:PTPN20;XM_017016045.2;mRNA:tss_coverage	0.875822	1.02262	Unsignificant
chr10:46982099:46984100:+:PTPN20;XM_047425023.1;mRNA:tss_coverage	0.722146	0.987786	Unsignificant
chr10:46982227:46984228:+:PTPN20;XM_047425022.1;mRNA:tss_coverage	0.545083	0.983554	Unsignificant
chr10:47299196:47301197:+:GDF10;NM_004962.5;mRNA:tss_coverage	0.529206	1.01783	Unsignificant
chr10:47321453:47323454:+:GDF2;NM_016204.4;mRNA:tss_coverage	0.704858	1.01437	Unsignificant
chr10:47347362:47349363:+:RBP3;NM_002900.3;mRNA:tss_coverage	0.0355364	1.04233	Unsignificant
chr10:47383292:47385293:-:ZNF488,ZNF488,ZNF488,ZNF488,ZNF488,ZNF488,ZNF488,ZNF488,ZNF488,ZNF488;NM_001346932.2,NM_001346933.2,NM_001346934.2,NM_001346935.2,NM_001346936.2,NM_153034.4,XM_006717617.4,XM_011539244.3,XM_017015643.2,XM_047424565.1;mRNA,mRNA,mRNA,mRNA,mRNA,mRNA,mRNA,mRNA,mRNA,mRNA:tss_coverage	0.015023	1.05724	UP
chr10:47417454:47419455:-:LOC124902420;XM_047426116.1;mRNA:tss_coverage	0.13358	1.05052	Unsignificant
chr10:47457:49458:-:TUBB8;XM_017016193.3;mRNA:tss_coverage	0.637557	1.01473	Unsignificant
chr10:47483114:47485115:-:ANXA8,ANXA8,ANXA8;NM_001040084.3,NM_001271702.2,NM_001271703.2;mRNA,mRNA,mRNA:tss_coverage	0.107029	1.07629	Unsignificant
chr10:47483770:47485771:-:ANXA8,ANXA8,ANXA8,ANXA8,ANXA8;XM_011540096.1,XM_011540098.1,XM_011540099.2,XM_011540101.3,XM_047425665.1;mRNA,mRNA,mRNA,mRNA,mRNA:tss_coverage	0.352564	1.03188	Unsignificant
chr10:47490699:47492700:-:FAM25G;NM_001137549.2;mRNA:tss_coverage	0.361777	1.07759	Unsignificant
chr10:47522637:47524638:-:AGAP9;NM_001190810.1;mRNA:tss_coverage	0.114703	1.13612	Unsignificant
chr10:47762591:47764592:-:SYT15B,SYT15B,SYT15B,SYT15B,SYT15B,SYT15B,SYT15B,SYT15B,SYT15B,SYT15B,SYT15B;NM_001370182.1,NM_001370183.1,NM_001370184.1,NM_001370185.1,NM_001370186.1,XM_011540435.4,XM_011540436.4,XM_011540437.3,XM_011540438.4,XM_047424435.1,XM_047424437.1;mRNA,mRNA,mRNA,mRNA,mRNA,mRNA,mRNA,mRNA,mRNA,mRNA,mRNA:tss_coverage	0.130294	1.05756	Unsignificant
chr10:47911:49912:-:TUBB8;XM_047425177.1;mRNA:tss_coverage	0.631012	1.01474	Unsignificant
chr10:47913242:47915243:+:NPY4R2,NPY4R2;XM_011539115.3,XM_017015464.2;mRNA,mRNA:tss_coverage	0.250197	1.0647	Unsignificant
chr10:47916027:47918028:+:NPY4R2;NM_001278795.2;mRNA:tss_coverage	0.706413	1.04421	Unsignificant
chr10:47917661:47919662:+:NPY4R2,NPY4R2;NM_001395253.1,XM_006717545.4;mRNA,mRNA:tss_coverage	0.913872	1.03143	Unsignificant
chr10:47990795:47992796:-:ANXA8;XM_006717951.4;mRNA:tss_coverage	0.434088	1.0304	Unsignificant
chr10:47998790:48000791:-:FAM25C;NM_001137548.3;mRNA:tss_coverage	0.782512	0.981317	Unsignificant
chr10:48172930:48174931:-:FRMPD2;XM_017015744.2;mRNA:tss_coverage	0.00249547	1.08985	UP
chr10:48174142:48176143:-:FRMPD2;NM_001042512.3;mRNA:tss_coverage	0.0134873	1.06236	UP
chr10:4823972:4825973:+:AKR1E2;XM_011519715.3;mRNA:tss_coverage	0.760166	1.00517	Unsignificant
chr10:48250697:48252698:-:FRMPD2,FRMPD2;XM_047424653.1,XM_047424654.1;mRNA,mRNA:tss_coverage	0.00718495	1.06294	UP
chr10:48250756:48252757:-:FRMPD2;NM_001318191.1;mRNA:tss_coverage	0.00911387	1.06123	UP
chr10:4825206:4827207:+:AKR1E2,AKR1E2,AKR1E2,AKR1E2,AKR1E2,AKR1E2,AKR1E2;NM_001040177.3,NM_001271021.2,NM_001271025.2,XM_024448224.2,XM_024448225.2,XM_047425811.1,XM_047425812.1;mRNA,mRNA,mRNA,mRNA,mRNA,mRNA,mRNA:tss_coverage	0.911347	0.992812	Unsignificant
chr10:48273695:48275696:-:FRMPD2;NM_001018071.4;mRNA:tss_coverage	0.0438541	1.04195	Unsignificant
chr10:48273894:48275895:-:FRMPD2,FRMPD2;XM_011539327.3,XM_047424652.1;mRNA,mRNA:tss_coverage	0.135151	1.03319	Unsignificant
chr10:48295:50296:-:TUBB8;NM_177987.3;mRNA:tss_coverage	0.365878	1.02257	Unsignificant
chr10:48305676:48307677:+:MAPK8,MAPK8,MAPK8,MAPK8,MAPK8,MAPK8,MAPK8,MAPK8,MAPK8,MAPK8,MAPK8,MAPK8,MAPK8,MAPK8,MAPK8,MAPK8,MAPK8,MAPK8,MAPK8,MAPK8,MAPK8,MAPK8;NM_001278547.2,NM_001278548.2,NM_001323302.2,NM_001323320.2,NM_001323321.2,NM_001323322.2,NM_001323323.2,NM_001323324.2,NM_001323325.2,NM_001323326.2,NM_001323327.2,NM_001323328.2,NM_001323329.2,NM_001323330.2,NM_001323331.2,NM_139046.4,NM_1…	0.316836	0.965503	Unsignificant
chr10:48306228:48308229:+:MAPK8;XM_047425481.1;mRNA:tss_coverage	0.467355	0.971173	Unsignificant
chr10:48469414:48471415:-:ARHGAP22;XM_017016471.3;mRNA:tss_coverage	0.108215	1.0371	Unsignificant
chr10:48470988:48472989:-:ARHGAP22;XM_047425587.1;mRNA:tss_coverage	0.0915437	1.04029	Unsignificant
chr10:48472285:48474286:-:ARHGAP22;XM_047425591.1;mRNA:tss_coverage	0.599938	1.00691	Unsignificant
chr10:48478567:48480568:-:ARHGAP22;XM_047425590.1;mRNA:tss_coverage	0.241621	1.02659	Unsignificant
chr10:48478568:48480569:-:ARHGAP22;XM_047425588.1;mRNA:tss_coverage	0.241624	1.02678	Unsignificant
chr10:48492649:48494650:-:ARHGAP22,ARHGAP22;NM_001256026.2,XM_011540005.2;mRNA,mRNA:tss_coverage	0.410332	1.02224	Unsignificant
chr10:48523328:48525329:-:ARHGAP22,ARHGAP22,ARHGAP22;XM_005270014.4,XM_011540011.3,XM_047425589.1;mRNA,mRNA,mRNA:tss_coverage	0.390207	1.02432	Unsignificant
chr10:48604072:48606073:-:ARHGAP22,ARHGAP22,ARHGAP22,ARHGAP22,ARHGAP22;NM_001256024.2,NM_001347735.2,NM_001347737.2,NM_021226.4,XM_017016476.2;mRNA,mRNA,mRNA,mRNA,mRNA:tss_coverage	0.135415	1.04298	Unsignificant
chr10:48651501:48653502:-:ARHGAP22,ARHGAP22;NM_001256025.3,XM_024448099.2;mRNA,mRNA:tss_coverage	0.0902261	1.03403	Unsignificant
chr10:48655264:48657265:-:ARHGAP22,ARHGAP22,ARHGAP22,ARHGAP22,ARHGAP22,ARHGAP22,ARHGAP22,ARHGAP22,ARHGAP22,ARHGAP22,ARHGAP22,ARHGAP22,ARHGAP22,ARHGAP22,ARHGAP22;NM_001347736.2,NM_001347738.2,XM_011540002.3,XM_011540003.2,XM_011540006.3,XM_011540013.4,XM_011540015.4,XM_024448100.2,XM_024448102.2,XM_024448106.2,XM_047425586.1,XM_047425592.1,XM_047425593.1,XM_047425594.1,XM_047425595.1;mRNA,mRNA,mRN…	0.680802	1.02054	Unsignificant
chr10:48683872:48685873:+:WDFY4,WDFY4,WDFY4,WDFY4;NM_001370153.1,NM_001370154.1,NM_001394531.1,XM_011539988.3;mRNA,mRNA,mRNA,mRNA:tss_coverage	0.373441	1.02964	Unsignificant
chr10:48684213:48686214:+:WDFY4,WDFY4,WDFY4,WDFY4,WDFY4,WDFY4;XM_011539986.4,XM_011539987.3,XM_011539990.4,XM_011539991.4,XM_011539992.3,XM_017016463.2;mRNA,mRNA,mRNA,mRNA,mRNA,mRNA:tss_coverage	0.259467	1.03408	Unsignificant
chr10:48684462:48686463:+:WDFY4,WDFY4;NM_020945.2,XM_047425565.1;mRNA,mRNA:tss_coverage	0.255555	1.03605	Unsignificant
chr10:48730306:48732307:+:WDFY4;XM_047425566.1;mRNA:tss_coverage	0.178628	1.02893	Unsignificant
chr10:48777750:48779751:+:WDFY4;XM_017016464.1;mRNA:tss_coverage	0.163521	1.03361	Unsignificant
chr10:48924286:48926287:-:LRRC18,LRRC18;NM_001006939.4,XM_011539828.3;mRNA,mRNA:tss_coverage	0.247857	1.03066	Unsignificant
chr10:48930172:48932173:-:LRRC18,LRRC18;XM_011539826.4,XM_017016277.3;mRNA,mRNA:tss_coverage	0.174433	1.02775	Unsignificant
chr10:48938839:48940840:-:LRRC18,LRRC18,LRRC18,LRRC18;NM_001378102.1,XM_011539822.2,XM_011539823.2,XM_017016276.2;mRNA,mRNA,mRNA,mRNA:tss_coverage	0.110482	1.0321	Unsignificant
chr10:49114521:49116522:-:VSTM4,VSTM4,VSTM4,VSTM4;NM_001031746.5,NM_144984.4,XM_017015827.3,XM_047424711.1;mRNA,mRNA,mRNA,mRNA:tss_coverage	0.353327	1.0263	Unsignificant
chr10:49133020:49135021:-:FAM170B;NM_001164484.2;mRNA:tss_coverage	0.221539	1.0262	Unsignificant
chr10:49187390:49189391:-:TMEM273,TMEM273,TMEM273,TMEM273,TMEM273,TMEM273,TMEM273,TMEM273,TMEM273,TMEM273,TMEM273,TMEM273,TMEM273,TMEM273,TMEM273,TMEM273,TMEM273,TMEM273,TMEM273,TMEM273,TMEM273,TMEM273;NM_001010863.4,NM_001288740.3,NM_001288741.3,NM_001288742.3,NM_001288743.3,NM_001353330.2,NM_001353331.2,XM_011539378.3,XM_011539379.2,XM_011539382.2,XM_011539384.2,XM_011539385.2,XM_017015792.2,XM…	0.311198	1.02842	Unsignificant
chr10:49296049:49298050:+:C10orf71;XM_005269478.5;mRNA:tss_coverage	0.835465	1.0041	Unsignificant
chr10:49298169:49300170:+:C10orf71,C10orf71,C10orf71,C10orf71;NM_001135196.2,XM_005269477.4,XM_017015619.2,XM_047424549.1;mRNA,mRNA,mRNA,mRNA:tss_coverage	0.00508103	1.06289	UP
chr10:49298297:49300298:+:C10orf71;XM_005269476.5;mRNA:tss_coverage	0.0194193	1.05416	UP
chr10:49394520:49396521:-:DRGX;XM_011540089.4;mRNA:tss_coverage	0.48513	1.02336	Unsignificant
chr10:49395088:49397089:-:DRGX;NM_001276451.2;mRNA:tss_coverage	0.905222	1.00156	Unsignificant
chr10:49523280:49525281:-:PGBD3;NM_170753.3;mRNA:tss_coverage	0.80428	0.998374	Unsignificant
chr10:49538120:49540121:-:ERCC6,ERCC6,ERCC6;NM_000124.4,NM_001277058.2,NM_001346440.2;mRNA,mRNA,mRNA:tss_coverage	0.319833	1.02733	Unsignificant
chr10:49538537:49540538:-:ERCC6;NM_001277059.2;mRNA:tss_coverage	0.491413	1.02104	Unsignificant
chr10:49608094:49610095:+:CHAT;NM_020984.4;mRNA:tss_coverage	0.727075	1.00412	Unsignificant
chr10:49609309:49611310:+:SLC18A3;NM_003055.3;mRNA:tss_coverage	0.612643	1.01498	Unsignificant
chr10:49612097:49614098:+:CHAT,CHAT;NM_020985.4,NM_020986.4;mRNA,mRNA:tss_coverage	0.406846	1.02583	Unsignificant
chr10:49613036:49615037:+:CHAT,CHAT,CHAT,CHAT;NM_001142929.2,NM_001142933.2,NM_001142934.2,NM_020549.5;mRNA,mRNA,mRNA,mRNA:tss_coverage	0.514788	1.02362	Unsignificant
chr10:4962414:4964415:+:AKR1C1;NM_001353.6;mRNA:tss_coverage	0.123116	0.957632	Unsignificant
chr10:49678650:49680651:+:C10orf53,C10orf53;NM_001042427.3,NM_182554.4;mRNA,mRNA:tss_coverage	0.464003	1.01277	Unsignificant
chr10:49749915:49751916:-:OGDHL;XM_047425466.1;mRNA:tss_coverage	0.0375487	1.05195	Unsignificant
chr10:49760998:49762999:-:OGDHL;NM_001347819.1;mRNA:tss_coverage	0.843023	1.00941	Unsignificant
chr10:49761322:49763323:-:OGDHL,OGDHL,OGDHL,OGDHL,OGDHL,OGDHL;NM_001143996.2,NM_001143997.2,NM_001347821.2,NM_001347824.2,NM_001347825.2,NM_018245.3;mRNA,mRNA,mRNA,mRNA,mRNA,mRNA:tss_coverage	0.897466	0.997935	Unsignificant
chr10:49761374:49763375:-:OGDHL;XM_011539946.3;mRNA:tss_coverage	0.91439	1.00066	Unsignificant
chr10:49761378:49763379:-:OGDHL,OGDHL,OGDHL,OGDHL;NM_001347820.1,NM_001347822.1,NM_001347823.1,NM_001347826.1;mRNA,mRNA,mRNA,mRNA:tss_coverage	0.916647	1.00166	Unsignificant
chr10:49941026:49943027:-:PARG,PARG,PARG,PARG,PARG,PARG,PARG;NM_001303486.3,NM_001303487.3,NM_001303489.3,NM_001324381.3,NM_003631.5,XM_011540305.2,XM_047425921.1;mRNA,mRNA,mRNA,mRNA,mRNA,mRNA,mRNA:tss_coverage	0.749369	0.989489	Unsignificant
chr10:49941052:49943053:+:TIMM23B-AGAP6,TIMM23B-AGAP6,TIMM23B-AGAP6,TIMM23B-AGAP6,TIMM23B-AGAP6,TIMM23B-AGAP6,TIMM23B-AGAP6,TIMM23B,TIMM23B,TIMM23B;NR_158654.1,NR_158656.1,NR_158657.1,NR_158658.1,NR_158659.1,NR_158660.1,NR_158661.1,NM_001290117.2,NM_001290118.2,NM_001365871.1;lnc_RNA,lnc_RNA,lnc_RNA,lnc_RNA,lnc_RNA,lnc_RNA,lnc_RNA,mRNA,mRNA,mRNA:tss_coverage	0.769456	0.989048	Unsignificant
chr10:49987405:49989406:+:AGAP6;NM_001077665.3;mRNA:tss_coverage	0.281092	1.02438	Unsignificant
chr10:5002856:5004857:-:AKR1C2,AKR1C2,AKR1C2;NM_001135241.3,NM_001321027.2,NM_001393392.1;mRNA,mRNA,mRNA:tss_coverage	0.555283	0.981746	Unsignificant
chr10:50066953:50068954:+:WASHC2A,WASHC2A,WASHC2A,WASHC2A,WASHC2A,WASHC2A,WASHC2A,WASHC2A,WASHC2A,WASHC2A,WASHC2A,WASHC2A,WASHC2A,WASHC2A,WASHC2A,WASHC2A,WASHC2A,WASHC2A,WASHC2A,WASHC2A,WASHC2A,WASHC2A,WASHC2A,WASHC2A,WASHC2A,WASHC2A,WASHC2A;NM_001005751.3,NM_001291398.2,NM_001330102.2,XM_005269806.4,XM_005269807.4,XM_006717831.4,XM_006717832.4,XM_011539786.3,XM_017016227.2,XM_017016228.2,XM_0170…	0.905014	1.0003	Unsignificant
chr10:50081725:50083726:+:WASHC2A;XM_047425218.1;mRNA:tss_coverage	0.914564	1.0078	Unsignificant
chr10:50081733:50083734:+:WASHC2A;XM_017016233.2;mRNA:tss_coverage	0.914429	1.00784	Unsignificant
chr10:50096713:50098714:+:WASHC2A;XM_024447991.2;mRNA:tss_coverage	0.853766	1.01347	Unsignificant
chr10:50109139:50111140:+:WASHC2A;XM_005269810.4;mRNA:tss_coverage	0.0351806	1.04857	Unsignificant
chr10:5016999:5019000:-:AKR1C2,AKR1C2,AKR1C2,AKR1C2;NM_001354.6,NM_205845.3,XM_047424682.1,XM_047424683.1;mRNA,mRNA,mRNA,mRNA:tss_coverage	0.269776	1.02061	Unsignificant
chr10:50250515:50252516:-:ASAH2,ASAH2;NM_001143974.3,NM_019893.4;mRNA,mRNA:tss_coverage	0.907111	1.00426	Unsignificant
chr10:50361062:50363063:-:SGMS1;XM_011539583.3;mRNA:tss_coverage	0.844017	0.997411	Unsignificant
chr10:50415835:50417836:-:SGMS1;XM_047424978.1;mRNA:tss_coverage	0.0467976	0.956643	Unsignificant
chr10:50417409:50419410:-:SGMS1,SGMS1,SGMS1,SGMS1;XM_005269675.2,XM_047424980.1,XM_047424982.1,XM_047424983.1;mRNA,mRNA,mRNA,mRNA:tss_coverage	0.44542	0.977525	Unsignificant
chr10:5047780:5049781:+:AKR1C3;NM_001253908.2;mRNA:tss_coverage	0.275472	0.970536	Unsignificant
chr10:50554405:50556406:-:SGMS1;XM_047424977.1;mRNA:tss_coverage	0.908001	1.00176	Unsignificant
chr10:50578905:50580906:-:SGMS1;XM_047424976.1;mRNA:tss_coverage	0.573278	0.987359	Unsignificant
chr10:50622408:50624409:-:SGMS1;XM_047424975.1;mRNA:tss_coverage	0.318285	0.97671	Unsignificant
chr10:50622955:50624956:-:SGMS1,SGMS1,SGMS1,SGMS1;NM_147156.4,XM_011539584.4,XM_047424973.1,XM_047424981.1;mRNA,mRNA,mRNA,mRNA:tss_coverage	0.453384	0.969701	Unsignificant
chr10:50624183:50626184:-:SGMS1;XM_047424974.1;mRNA:tss_coverage	0.424931	0.967736	Unsignificant
chr10:50738935:50740936:+:ASAH2B,ASAH2B,ASAH2B,ASAH2B,ASAH2B;NM_001079516.4,NM_001321957.2,NM_001321958.2,NM_001321959.2,NM_001321960.2;mRNA,mRNA,mRNA,mRNA,mRNA:tss_coverage	0.862408	0.999245	Unsignificant
chr10:50884626:50886627:-:A1CF,A1CF,A1CF,A1CF,A1CF,A1CF,A1CF,A1CF,A1CF,A1CF,A1CF,A1CF,A1CF,A1CF;NM_001198818.2,NM_001198819.2,NM_001198820.2,NM_001370130.1,NM_001370131.1,NM_014576.4,NM_138932.3,NM_138933.3,XM_005269718.3,XM_011539729.4,XM_047425127.1,XM_047425129.1,XM_047425130.1,XM_047425131.1;mRNA,mRNA,mRNA,mRNA,mRNA,mRNA,mRNA,mRNA,mRNA,mRNA,mRNA,mRNA,mRNA,mRNA:tss_coverage	0.118295	0.964087	Unsignificant
chr10:5093413:5095414:+:AKR1C3,AKR1C3;NM_001253909.2,NM_003739.6;mRNA,mRNA:tss_coverage	0.00569246	0.935023	DOWN
chr10:50989887:50991888:+:PRKG1;NM_001098512.3;mRNA:tss_coverage	0.905063	0.998442	Unsignificant
chr10:51073486:51075487:+:PRKG1,PRKG1,PRKG1,PRKG1;NM_001374782.1,NM_006258.4,XM_011539952.3,XM_017016413.2;mRNA,mRNA,mRNA,mRNA:tss_coverage	0.261714	1.02811	Unsignificant
chr10:513869:515870:-:DIP2C,DIP2C;XM_011519429.4,XM_011519431.3;mRNA,mRNA:tss_coverage	0.467752	1.01601	Unsignificant
chr10:5169794:5171795:-:AKR1C8;XM_047425164.1;mRNA:tss_coverage	0.0193871	0.946285	DOWN
chr10:51698594:51700595:-:CSTF2T;NM_015235.3;mRNA:tss_coverage	0.197111	0.971162	Unsignificant
chr10:5184149:5186150:-:AKR1C8,AKR1C8,AKR1C8,AKR1C8,AKR1C8,AKR1C8,AKR1C8,AKR1C8,AKR1C8,AKR1C8,AKR1C8;NM_001395972.1,XM_047425156.1,XM_047425157.1,XM_047425158.1,XM_047425159.1,XM_047425160.1,XM_047425161.1,XM_047425162.1,XM_047425163.1,XM_047425165.1,XM_047425166.1;mRNA,mRNA,mRNA,mRNA,mRNA,mRNA,mRNA,mRNA,mRNA,mRNA,mRNA:tss_coverage	0.711978	1.00867	Unsignificant
chr10:5195836:5197837:+:AKR1C4;NM_001818.5;mRNA:tss_coverage	0.121089	0.964624	Unsignificant
chr10:52045755:52047756:+:PRKG1;NM_001374781.1;mRNA:tss_coverage	0.740477	0.985984	Unsignificant
chr10:52313280:52315281:+:DKK1;NM_012242.4;mRNA:tss_coverage	0.895355	0.996485	Unsignificant
chr10:52770651:52772652:-:MBL2;NM_000242.3;mRNA:tss_coverage	0.145075	1.03113	Unsignificant
chr10:52771783:52773784:-:MBL2,MBL2;NM_001378373.1,NM_001378374.1;mRNA,mRNA:tss_coverage	0.268318	1.02201	Unsignificant
chr10:5363965:5365966:+:UCN3;NM_053049.4;mRNA:tss_coverage	0.0416097	1.0421	Unsignificant
chr10:5403827:5405828:-:TUBAL3,TUBAL3;NM_001171864.2,NM_024803.3;mRNA,mRNA:tss_coverage	0.188321	0.966554	Unsignificant
chr10:5411556:5413557:+:NET1;NM_001047160.3;mRNA:tss_coverage	0.559032	0.982183	Unsignificant
chr10:5445608:5447609:+:NET1;NM_005863.5;mRNA:tss_coverage	0.0239915	0.948297	Unsignificant
chr10:54800230:54802231:-:PCDH15,PCDH15,PCDH15,PCDH15,PCDH15,PCDH15,PCDH15,PCDH15,PCDH15,PCDH15,PCDH15,PCDH15,PCDH15,PCDH15,PCDH15,PCDH15,PCDH15,PCDH15,PCDH15;NM_001142763.2,NM_001142764.2,NM_001142765.2,NM_001142766.2,NM_001142767.2,NM_001142768.2,NM_001142769.3,NM_001142770.3,NM_001142771.2,NM_001142772.2,NM_001142773.2,NM_001354411.2,NM_001354420.2,NM_001354429.2,NM_001354430.2,NM_001384140.1,…	0.149052	1.03162	Unsignificant
chr10:5498569:5500570:-:CALML5;NM_017422.5;mRNA:tss_coverage	0.0732215	1.0461	Unsignificant
chr10:5523960:5525961:+:CALML3;NM_005185.4;mRNA:tss_coverage	0.162336	1.04364	Unsignificant
chr10:55626941:55628942:-:PCDH15;NM_001354404.2;mRNA:tss_coverage	0.192458	1.02512	Unsignificant
chr10:56360258:56362259:-:ZWINT,ZWINT;NM_007057.4,NM_032997.3;mRNA,mRNA:tss_coverage	0.766431	1.01361	Unsignificant
chr10:56360272:56362273:-:ZWINT;NM_001005413.1;mRNA:tss_coverage	0.803786	1.01222	Unsignificant
chr10:5665594:5667595:-:ASB13;NM_024701.4;mRNA:tss_coverage	0.318431	1.02584	Unsignificant
chr10:5683837:5685838:+:TASOR2,TASOR2,TASOR2,TASOR2;NM_001321783.2,NM_001321784.2,NM_001321785.2,NM_017782.5;mRNA,mRNA,mRNA,mRNA:tss_coverage	0.0908815	0.954532	Unsignificant
chr10:5691797:5693798:+:TASOR2;NM_001387328.1;mRNA:tss_coverage	0.8832	1.00786	Unsignificant
chr10:5812433:5814434:-:GDI2,GDI2;NM_001115156.2,NM_001494.4;mRNA,mRNA:tss_coverage	0.519847	1.02017	Unsignificant
chr10:58266893:58268894:-:IPMK;NM_152230.5;mRNA:tss_coverage	0.684309	0.989218	Unsignificant
chr10:58268161:58270162:+:CISD1;NM_018464.5;mRNA:tss_coverage	0.675485	0.983441	Unsignificant
chr10:58334005:58336006:+:UBE2D1,UBE2D1;NM_001204880.2,NM_003338.5;mRNA,mRNA:tss_coverage	0.69228	0.986959	Unsignificant
chr10:58384409:58386410:+:TFAM,TFAM,TFAM,TFAM;NM_001270782.2,NM_003201.3,XM_011540121.4,XM_047425697.1;mRNA,mRNA,mRNA,mRNA:tss_coverage	0.539434	0.981239	Unsignificant
chr10:58511219:58513220:+:BICC1,BICC1;XM_047425780.1,XM_047425781.1;mRNA,mRNA:tss_coverage	0.138537	1.03239	Unsignificant
chr10:58511871:58513872:+:BICC1,BICC1,BICC1,BICC1,BICC1,BICC1,BICC1;NM_001080512.3,XM_011540185.3,XM_017016678.2,XM_024448175.2,XM_047425777.1,XM_047425778.1,XM_047425779.1;mRNA,mRNA,mRNA,mRNA,mRNA,mRNA,mRNA:tss_coverage	0.141373	1.03655	Unsignificant
chr10:58588771:58590772:+:BICC1;XM_024448174.1;mRNA:tss_coverage	0.889763	0.999093	Unsignificant
chr10:58603634:58605635:+:BICC1;XM_017016677.2;mRNA:tss_coverage	0.53669	0.986379	Unsignificant
chr10:58638743:58640744:+:BICC1;XM_005270169.6;mRNA:tss_coverage	0.808968	1.0034	Unsignificant
chr10:58783998:58785999:+:BICC1;XM_011540191.3;mRNA:tss_coverage	0.174428	0.965193	Unsignificant
chr10:5888571:5890572:+:FBH1;NM_001258452.2;mRNA:tss_coverage	0.557894	1.02204	Unsignificant
chr10:5888892:5890893:-:ANKRD16,ANKRD16,ANKRD16;NM_001009941.3,NM_001009943.3,NM_019046.3;mRNA,mRNA,mRNA:tss_coverage	0.738117	1.00339	Unsignificant
chr10:5889242:5891243:+:FBH1,FBH1,FBH1,FBH1,FBH1,FBH1,FBH1,FBH1,FBH1,FBH1,FBH1,FBH1,FBH1,FBH1,FBH1,FBH1;NM_001258453.2,NM_178150.3,XM_017016844.3,XM_024448240.2,XM_024448241.2,XM_047425892.1,XM_047425894.1,XM_047425895.1,XM_047425896.1,XM_047425898.1,XM_047425900.1,XM_047425901.1,XM_047425902.1,XM_047425904.1,XM_047425906.1,XM_047425907.1;mRNA,mRNA,mRNA,mRNA,mRNA,mRNA,mRNA,mRNA,mRNA,mRNA,mRNA,mRN…	0.901417	0.992771	Unsignificant
chr10:5889674:5891675:+:FBH1;XM_047425897.1;mRNA:tss_coverage	0.745597	1.01352	Unsignificant
chr10:5893385:5895386:+:FBH1,FBH1,FBH1;NM_032807.5,XM_017016842.2,XM_017016845.2;mRNA,mRNA,mRNA:tss_coverage	0.421086	1.01639	Unsignificant
chr10:5894130:5896131:+:FBH1,FBH1;XM_047425893.1,XM_047425903.1;mRNA,mRNA:tss_coverage	0.868301	1.01376	Unsignificant
chr10:5899532:5901533:+:FBH1;XM_047425905.1;mRNA:tss_coverage	0.751973	1.00769	Unsignificant
chr10:5904268:5906269:+:FBH1;XM_047425899.1;mRNA:tss_coverage	0.16374	0.964605	Unsignificant
chr10:59172596:59174597:+:PHYHIPL,PHYHIPL;XM_011540276.4,XM_017016783.3;mRNA,mRNA:tss_coverage	0.813479	1.00647	Unsignificant
chr10:59175642:59177643:+:PHYHIPL,PHYHIPL;NM_032439.4,XM_011540275.4;mRNA,mRNA:tss_coverage	0.646604	1.01662	Unsignificant
chr10:59176163:59178164:+:PHYHIPL;NM_001143774.2;mRNA:tss_coverage	0.723522	0.988111	Unsignificant
chr10:59199541:59201542:+:PHYHIPL;XM_017016782.2;mRNA:tss_coverage	0.762584	0.992256	Unsignificant
chr10:59302402:59304403:-:FAM13C;XM_024447881.2;mRNA:tss_coverage	0.755679	0.988947	Unsignificant
chr10:59322932:59324933:-:FAM13C;XM_024447880.2;mRNA:tss_coverage	0.815209	0.995128	Unsignificant
chr10:59351359:59353360:-:FAM13C;XM_047424761.1;mRNA:tss_coverage	0.89604	0.996758	Unsignificant
chr10:59361548:59363549:-:FAM13C,FAM13C,FAM13C,FAM13C,FAM13C,FAM13C,FAM13C,FAM13C,FAM13C;NM_001001971.3,NM_001166698.2,NM_001347849.2,NM_001347850.2,NM_001347851.2,NM_001347852.2,NM_198215.4,XM_005269618.5,XM_005269619.5;mRNA,mRNA,mRNA,mRNA,mRNA,mRNA,mRNA,mRNA,mRNA:tss_coverage	0.55829	0.98387	Unsignificant
chr10:59361902:59363903:-:FAM13C,FAM13C,FAM13C,FAM13C,FAM13C,FAM13C,FAM13C,FAM13C,FAM13C;NM_001143773.1,NM_001347843.1,NM_001347844.1,NM_001347845.1,NM_001347846.1,NM_001347847.1,NM_001347848.1,XM_017015886.2,XM_017015891.2;mRNA,mRNA,mRNA,mRNA,mRNA,mRNA,mRNA,mRNA,mRNA:tss_coverage	0.115759	0.970998	Unsignificant
chr10:59362180:59364181:-:FAM13C,FAM13C,FAM13C;NM_001347840.2,NM_001347842.2,XM_006717702.4;mRNA,mRNA,mRNA:tss_coverage	0.11836	0.966063	Unsignificant
chr10:5967927:5969928:-:IL15RA,IL15RA;NM_001351096.1,XM_017016197.3;mRNA,mRNA:tss_coverage	0.361461	0.98515	Unsignificant
chr10:59687402:59689403:-:SLC16A9;XM_047424756.1;mRNA:tss_coverage	0.830632	1.00279	Unsignificant
chr10:59687767:59689768:-:SLC16A9;XM_024447878.2;mRNA:tss_coverage	0.694584	1.00644	Unsignificant
chr10:59699731:59701732:-:SLC16A9;XM_047424755.1;mRNA:tss_coverage	0.0559689	1.04103	Unsignificant
chr10:59705501:59707502:-:SLC16A9;XM_047424757.1;mRNA:tss_coverage	0.85274	1.00508	Unsignificant
chr10:59706187:59708188:-:SLC16A9;XM_047424754.1;mRNA:tss_coverage	0.466153	1.0191	Unsignificant
chr10:59708849:59710850:-:SLC16A9,SLC16A9,SLC16A9,SLC16A9,SLC16A9,SLC16A9,SLC16A9,SLC16A9;NM_001323978.2,NM_001323979.2,NM_001323980.2,NM_001323981.2,NM_194298.3,XM_017015883.2,XM_017015884.3,XM_047424753.1;mRNA,mRNA,mRNA,mRNA,mRNA,mRNA,mRNA,mRNA:tss_coverage	0.889773	1.00084	Unsignificant
chr10:59709078:59711079:-:SLC16A9;NM_001323977.1;mRNA:tss_coverage	0.905494	1.00298	Unsignificant
chr10:59752454:59754455:-:MRLN,MRLN;NM_001304731.2,NM_001304732.2;mRNA,mRNA:tss_coverage	0.420891	1.01883	Unsignificant
chr10:5976542:5978543:-:IL15RA,IL15RA;NM_002189.4,NM_172200.3;mRNA,mRNA:tss_coverage	0.209895	0.960797	Unsignificant
chr10:5976610:5978611:-:IL15RA,IL15RA,IL15RA,IL15RA,IL15RA,IL15RA,IL15RA,IL15RA,IL15RA,IL15RA,IL15RA,IL15RA,IL15RA,IL15RA,IL15RA;NM_001256765.1,XM_011519462.3,XM_011519467.3,XM_011519470.3,XM_011519472.3,XM_011519475.3,XM_011519476.3,XM_011519477.3,XM_047425181.1,XM_047425183.1,XM_047425186.1,XM_047425187.1,XM_047425188.1,XM_047425189.1,XM_047425190.1;mRNA,mRNA,mRNA,mRNA,mRNA,mRNA,mRNA,mRNA,mRNA,…	0.25957	0.964707	Unsignificant
chr10:5977045:5979046:-:IL15RA,IL15RA;NM_001243539.2,NM_001351097.2;mRNA,mRNA:tss_coverage	0.263953	0.970819	Unsignificant
chr10:5977740:5979741:-:IL15RA,IL15RA,IL15RA,IL15RA,IL15RA,IL15RA,IL15RA,IL15RA,IL15RA,IL15RA,IL15RA,IL15RA,IL15RA,IL15RA,IL15RA,IL15RA,IL15RA;NM_001351095.2,XM_011519461.3,XM_011519463.3,XM_011519464.3,XM_011519465.2,XM_011519466.3,XM_011519468.2,XM_011519469.2,XM_011519471.3,XM_011519474.3,XM_017016195.2,XM_017016198.2,XM_017016199.2,XM_047425182.1,XM_047425184.1,XM_047425185.1,XM_047425191.1;m…	0.0239712	0.952609	Unsignificant
chr10:59905555:59907556:-:CCDC6;NM_005436.5;mRNA:tss_coverage	0.785133	0.985213	Unsignificant
chr10:60139739:60141740:-:ANK3;NM_001149.4;mRNA:tss_coverage	0.0328793	1.04926	Unsignificant
chr10:60388874:60390875:-:ANK3,ANK3;NM_001320874.2,NM_020987.5;mRNA,mRNA:tss_coverage	0.21289	1.02302	Unsignificant
chr10:60571955:60573956:-:ANK3;NM_001204404.2;mRNA:tss_coverage	0.900475	0.997197	Unsignificant
chr10:6061366:6063367:-:IL2RA,IL2RA,IL2RA;NM_000417.3,NM_001308242.2,NM_001308243.2;mRNA,mRNA,mRNA:tss_coverage	0.0737159	1.03843	Unsignificant
chr10:60732527:60734528:-:ANK3;NM_001204403.2;mRNA:tss_coverage	0.501518	1.01814	Unsignificant
chr10:60777330:60779331:+:CDK1,CDK1;NM_001170406.1,NM_001320918.1;mRNA,mRNA:tss_coverage	0.182171	0.961465	Unsignificant
chr10:60777477:60779478:+:CDK1,CDK1,CDK1,CDK1;NM_001170407.2,NM_001786.5,NM_033379.5,XM_005270303.4;mRNA,mRNA,mRNA,mRNA:tss_coverage	0.0926031	0.956456	Unsignificant
chr10:6088033:6090034:+:RBM17;NM_032905.5;mRNA:tss_coverage	0.727054	1.01391	Unsignificant
chr10:6088345:6090346:+:RBM17;NM_001145547.2;mRNA:tss_coverage	0.891327	0.99853	Unsignificant
chr10:60931511:60933512:-:RHOBTB1;XM_024448273.2;mRNA:tss_coverage	0.234368	0.969325	Unsignificant
chr10:60943184:60945185:-:RHOBTB1,RHOBTB1,RHOBTB1,RHOBTB1,RHOBTB1,RHOBTB1,RHOBTB1,RHOBTB1,RHOBTB1,RHOBTB1,RHOBTB1,RHOBTB1,RHOBTB1,RHOBTB1,RHOBTB1,RHOBTB1,RHOBTB1,RHOBTB1,RHOBTB1,RHOBTB1,RHOBTB1,RHOBTB1;NM_001242359.2,NM_001350904.2,NM_001350909.2,NM_001350910.2,NM_014836.5,XM_017017000.3,XM_017017002.3,XM_047426074.1,XM_047426075.1,XM_047426076.1,XM_047426079.1,XM_047426080.1,XM_047426081.1,XM_04…	0.266391	1.03555	Unsignificant
chr10:60943725:60945726:-:RHOBTB1,RHOBTB1,RHOBTB1,RHOBTB1,RHOBTB1,RHOBTB1,RHOBTB1,RHOBTB1,RHOBTB1;NM_001350905.2,NM_001350911.2,XM_024448272.2,XM_047426087.1,XM_047426091.1,XM_047426095.1,XM_047426097.1,XM_047426098.1,XM_047426104.1;mRNA,mRNA,mRNA,mRNA,mRNA,mRNA,mRNA,mRNA,mRNA:tss_coverage	0.331466	1.02467	Unsignificant
chr10:60999996:61001997:-:RHOBTB1,RHOBTB1,RHOBTB1,RHOBTB1,RHOBTB1,RHOBTB1,RHOBTB1,RHOBTB1;NM_001350903.2,NM_001350906.2,NM_001350908.2,XM_006718085.2,XM_047426077.1,XM_047426078.1,XM_047426082.1,XM_047426088.1;mRNA,mRNA,mRNA,mRNA,mRNA,mRNA,mRNA,mRNA:tss_coverage	0.714507	0.991965	Unsignificant
chr10:61000439:61002440:-:RHOBTB1,RHOBTB1,RHOBTB1,RHOBTB1,RHOBTB1,RHOBTB1,RHOBTB1,RHOBTB1,RHOBTB1,RHOBTB1,RHOBTB1;NM_001350902.2,NM_001350907.2,XM_011540424.2,XM_011540425.2,XM_011540428.2,XM_024448270.2,XM_024448271.2,XM_047426083.1,XM_047426092.1,XM_047426099.1,XM_047426103.1;mRNA,mRNA,mRNA,mRNA,mRNA,mRNA,mRNA,mRNA,mRNA,mRNA,mRNA:tss_coverage	0.917283	1.0043	Unsignificant
chr10:61000966:61002967:-:RHOBTB1;XM_047426086.1;mRNA:tss_coverage	0.884449	1.00753	Unsignificant
chr10:6143920:6145921:+:PFKFB3,PFKFB3,PFKFB3,PFKFB3,PFKFB3,PFKFB3;NM_001145443.3,NM_001323016.2,XM_047425341.1,XM_047425343.1,XM_047425346.1,XM_047425347.1;mRNA,mRNA,mRNA,mRNA,mRNA,mRNA:tss_coverage	0.692976	1.01753	Unsignificant
chr10:61452380:61454381:-:TMEM26,TMEM26,TMEM26,TMEM26;NM_178505.8,XM_011539450.3,XM_011539451.2,XM_017015829.2;mRNA,mRNA,mRNA,mRNA:tss_coverage	0.91574	1.00099	Unsignificant
chr10:6145247:6147248:+:PFKFB3;NM_001282630.3;mRNA:tss_coverage	0.438564	1.02637	Unsignificant
chr10:61661928:61663929:+:CABCOCO1,CABCOCO1,CABCOCO1,CABCOCO1,CABCOCO1,CABCOCO1,CABCOCO1;NM_001366905.2,NM_001366906.2,NM_001366907.1,NM_001366908.2,NM_001366909.1,NM_173554.3,XM_047424714.1;mRNA,mRNA,mRNA,mRNA,mRNA,mRNA,mRNA:tss_coverage	0.906682	1.00185	Unsignificant
chr10:61662257:61664258:+:CABCOCO1;XM_005269598.4;mRNA:tss_coverage	0.896891	1.00384	Unsignificant
chr10:61900698:61902699:+:ARID5B;NM_032199.3;mRNA:tss_coverage	0.328333	0.970806	Unsignificant
chr10:6201931:6203932:+:PFKFB3,PFKFB3,PFKFB3,PFKFB3,PFKFB3,PFKFB3,PFKFB3,PFKFB3,PFKFB3,PFKFB3;NM_001314063.2,NM_001323017.2,NM_001363545.2,NM_004566.4,XM_005252464.2,XM_011519493.2,XM_017016329.2,XM_047425342.1,XM_047425344.1,XM_047425345.1;mRNA,mRNA,mRNA,mRNA,mRNA,mRNA,mRNA,mRNA,mRNA,mRNA:tss_coverage	0.502921	1.02357	Unsignificant
chr10:62048356:62050357:+:ARID5B;NM_001244638.2;mRNA:tss_coverage	0.726598	0.991252	Unsignificant
chr10:6217548:6219549:+:PFKFB3;XM_047425349.1;mRNA:tss_coverage	0.31776	1.02464	Unsignificant
chr10:62267843:62269844:-:RTKN2,RTKN2,RTKN2,RTKN2,RTKN2,RTKN2,RTKN2,RTKN2;NM_001282941.2,NM_145307.4,XM_011539456.3,XM_011539457.4,XM_011539460.3,XM_017015844.3,XM_047424717.1,XM_047424718.1;mRNA,mRNA,mRNA,mRNA,mRNA,mRNA,mRNA,mRNA:tss_coverage	0.868623	1.00104	Unsignificant
chr10:62373368:62375369:+:ZNF365,ZNF365;NM_014951.3,NM_199450.3;mRNA,mRNA:tss_coverage	0.111394	1.03862	Unsignificant
chr10:62642642:62644643:+:LOC124902436;XM_047426120.1;mRNA:tss_coverage	0.906813	0.999634	Unsignificant
chr10:62649735:62651736:+:LOC124902436,LOC124902436,LOC124902436;XM_047426118.1,XM_047426119.1,XM_047426121.1;mRNA,mRNA,mRNA:tss_coverage	0.386696	1.01403	Unsignificant
chr10:62803719:62805720:+:ADO;NM_032804.6;mRNA:tss_coverage	0.720329	1.01307	Unsignificant
chr10:62815365:62817366:-:EGR2,EGR2,EGR2,EGR2;NM_000399.5,NM_001136177.3,NM_001136179.3,NM_001321037.2;mRNA,mRNA,mRNA,mRNA:tss_coverage	0.817946	0.981706	Unsignificant
chr10:62817646:62819647:-:EGR2;XM_011539427.2;mRNA:tss_coverage	0.87462	1.00189	Unsignificant
chr10:62818166:62820167:-:EGR2;NM_001136178.2;mRNA:tss_coverage	0.680367	0.984412	Unsignificant
chr10:63132327:63134328:+:NRBF2,NRBF2;NM_001282405.2,NM_030759.5;mRNA,mRNA:tss_coverage	0.588994	1.01162	Unsignificant
chr10:63149227:63151228:+:NRBF2;XM_047425132.1;mRNA:tss_coverage	0.764361	0.990508	Unsignificant
chr10:63268242:63270243:-:JMJD1C,JMJD1C,JMJD1C;NM_001282948.2,NM_001318153.2,NM_001322254.2;mRNA,mRNA,mRNA:tss_coverage	0.0121497	0.935219	DOWN
chr10:63418828:63420829:-:JMJD1C;XM_017015898.2;mRNA:tss_coverage	0.036112	1.04412	Unsignificant
chr10:63457711:63459712:-:JMJD1C;XM_047424774.1;mRNA:tss_coverage	0.0394256	0.951607	Unsignificant
chr10:63464976:63466977:-:JMJD1C,JMJD1C;NM_001322252.2,NM_032776.3;mRNA,mRNA:tss_coverage	0.193582	0.963366	Unsignificant
chr10:63520400:63522401:+:REEP3,REEP3,REEP3;NM_001001330.3,XM_011539501.3,XM_017015896.2;mRNA,mRNA,mRNA:tss_coverage	0.91216	0.997233	Unsignificant
chr10:63520889:63522890:-:JMJD1C,JMJD1C,JMJD1C,JMJD1C,JMJD1C,JMJD1C,JMJD1C;NM_001318154.2,NM_001322258.2,XM_011539508.3,XM_017015897.2,XM_047424772.1,XM_047424773.1,XM_047424775.1;mRNA,mRNA,mRNA,mRNA,mRNA,mRNA,mRNA:tss_coverage	0.822233	1.00822	Unsignificant
chr10:649034:651035:+:DIP2C-AS1,DIP2C-AS1,DIP2C-AS1,LOC124900286,LOC124900286,LOC124900286,LOC124900286;XR_007062026.1,XR_007062027.1,XR_007062028.1,XM_047426107.1,XM_047426108.1,XM_047426109.1,XM_047426110.1;lnc_RNA,lnc_RNA,lnc_RNA,mRNA,mRNA,mRNA,mRNA:tss_coverage	0.882577	1.00375	Unsignificant
chr10:6514510:6516511:-:PRKCQ,PRKCQ;XM_005252496.5,XM_005252497.5;mRNA,mRNA:tss_coverage	0.23031	1.03248	Unsignificant
chr10:653431:655432:-:LOC124902361;XM_047426106.1;mRNA:tss_coverage	0.714243	1.00788	Unsignificant
chr10:6579275:6581276:-:PRKCQ,PRKCQ,PRKCQ,PRKCQ;NM_001282644.2,NM_001323266.2,NM_001323267.2,NM_006257.5;mRNA,mRNA,mRNA,mRNA:tss_coverage	0.897238	0.996815	Unsignificant
chr10:6579300:6581301:-:PRKCQ,PRKCQ;NM_001242413.2,NM_001282645.1;mRNA,mRNA:tss_coverage	0.907454	0.99767	Unsignificant
chr10:6579645:6581646:-:PRKCQ;NM_001323265.1;mRNA:tss_coverage	0.78184	0.989512	Unsignificant
chr10:66837601:66839602:-:CTNNA3;XM_017016157.3;mRNA:tss_coverage	0.504673	0.9886	Unsignificant
chr10:66925035:66927036:+:LRRTM3;NM_178011.5;mRNA:tss_coverage	0.20129	0.972041	Unsignificant
chr10:67230016:67232017:-:CTNNA3;XM_017016156.2;mRNA:tss_coverage	0.0661585	1.04316	Unsignificant
chr10:67386143:67388144:-:CTNNA3;XM_017016155.3;mRNA:tss_coverage	0.907037	0.999958	Unsignificant
chr10:675552:677553:-:DIP2C;XM_011519432.3;mRNA:tss_coverage	0.682243	1.01503	Unsignificant
chr10:67664659:67666660:-:CTNNA3,CTNNA3,CTNNA3;NM_001127384.3,NM_001291133.2,XM_017016151.2;mRNA,mRNA,mRNA:tss_coverage	0.00579104	0.936725	DOWN
chr10:67695194:67697195:-:CTNNA3,CTNNA3,CTNNA3;NM_013266.4,XM_017016152.2,XM_017016158.3;mRNA,mRNA,mRNA:tss_coverage	0.768539	0.993566	Unsignificant
chr10:67762593:67764594:-:CTNNA3;XM_047425124.1;mRNA:tss_coverage	0.50878	0.978291	Unsignificant
chr10:67837187:67839188:-:DNAJC12,DNAJC12;NM_021800.3,NM_201262.2;mRNA,mRNA:tss_coverage	0.0158697	0.948598	Unsignificant
chr10:67883655:67885656:+:SIRT1;NM_012238.5;mRNA:tss_coverage	0.759323	1.02447	Unsignificant
chr10:67884180:67886181:+:SIRT1;NM_001142498.2;mRNA:tss_coverage	0.410244	1.03604	Unsignificant
chr10:67890401:67892402:+:SIRT1;NM_001314049.1;mRNA:tss_coverage	0.652374	0.98867	Unsignificant
chr10:68038396:68040397:-:HERC4;XM_047425001.1;mRNA:tss_coverage	0.30136	0.978218	Unsignificant
chr10:68071969:68073970:-:HERC4,HERC4,HERC4;XM_047424995.1,XM_047424996.1,XM_047424997.1;mRNA,mRNA,mRNA:tss_coverage	0.00844586	0.930102	DOWN
chr10:68073769:68075770:-:HERC4,HERC4,HERC4,HERC4,HERC4,HERC4;XM_024447927.2,XM_024447928.2,XM_047424991.1,XM_047424992.1,XM_047424993.1,XM_047425000.1;mRNA,mRNA,mRNA,mRNA,mRNA,mRNA:tss_coverage	0.377165	0.971331	Unsignificant
chr10:68074282:68076283:-:HERC4,HERC4,HERC4,HERC4,HERC4,HERC4,HERC4,HERC4,HERC4,HERC4,HERC4,HERC4,HERC4,HERC4;NM_001278185.2,NM_001278186.2,NM_001278187.2,NM_015601.4,NM_022079.3,XM_011539592.4,XM_011539593.4,XM_011539597.4,XM_017016041.3,XM_024447930.2,XM_047424990.1,XM_047424998.1,XM_047424999.1,XM_047425002.1;mRNA,mRNA,mRNA,mRNA,mRNA,mRNA,mRNA,mRNA,mRNA,mRNA,mRNA,mRNA,mRNA,mRNA:tss_coverage	0.830006	1.00461	Unsignificant
chr10:68086896:68088897:+:MYPN,MYPN,MYPN;XM_017016834.3,XM_047425877.1,XM_047425879.1;mRNA,mRNA,mRNA:tss_coverage	0.717097	0.989217	Unsignificant
chr10:68105006:68107007:+:MYPN,MYPN,MYPN;NM_001256267.2,XM_017016833.2,XM_047425876.1;mRNA,mRNA,mRNA:tss_coverage	0.240795	0.970804	Unsignificant
chr10:68108487:68110488:+:MYPN,MYPN;NM_001256268.2,NM_032578.4;mRNA,mRNA:tss_coverage	0.191204	0.977359	Unsignificant
chr10:68135672:68137673:+:MYPN;XM_047425878.1;mRNA:tss_coverage	0.0012121	0.932525	DOWN
chr10:68144517:68146518:+:MYPN;XM_047425880.1;mRNA:tss_coverage	0.84122	1.00205	Unsignificant
chr10:68231112:68233113:-:ATOH7;NM_145178.4;mRNA:tss_coverage	0.531905	0.982651	Unsignificant
chr10:6826905:6828906:-:LOC107984203;XM_017017016.2;mRNA:tss_coverage	0.881342	1.01108	Unsignificant
chr10:68330692:68332693:+:HNRNPH3,HNRNPH3;NM_001322438.1,NM_001322445.1;mRNA,mRNA:tss_coverage	0.598241	1.01783	Unsignificant
chr10:68331063:68333064:+:HNRNPH3,HNRNPH3,HNRNPH3,HNRNPH3,HNRNPH3,HNRNPH3,HNRNPH3,HNRNPH3,HNRNPH3,HNRNPH3,HNRNPH3,HNRNPH3,HNRNPH3,HNRNPH3,HNRNPH3,HNRNPH3;NM_001322434.2,NM_001322436.2,NM_001322439.2,NM_001322440.2,NM_001322442.2,NM_001322443.2,NM_001322444.2,NM_001322446.2,NM_001322447.2,NM_001322448.2,NM_001322450.2,NM_001322451.2,NM_001322452.2,NM_001322453.2,NM_012207.3,NM_021644.4;mRNA,mRNA,m…	0.909687	1.0009	Unsignificant
chr10:68331812:68333813:+:HNRNPH3,HNRNPH3,HNRNPH3;NM_001322437.2,NM_001322441.2,NM_001322449.2;mRNA,mRNA,mRNA:tss_coverage	0.723511	0.987111	Unsignificant
chr10:68331927:68333928:-:PBLD,PBLD,PBLD,PBLD,PBLD,PBLD;NM_001033083.2,NM_022129.4,XM_005270028.5,XM_011540060.4,XM_017016513.2,XM_017016514.2;mRNA,mRNA,mRNA,mRNA,mRNA,mRNA:tss_coverage	0.663888	0.983342	Unsignificant
chr10:68404464:68406465:-:RUFY2;XM_005269955.5;mRNA:tss_coverage	0.896313	1.00143	Unsignificant
chr10:68405990:68407991:-:RUFY2,RUFY2;XM_011539942.3,XM_047425453.1;mRNA,mRNA:tss_coverage	0.902288	1.00138	Unsignificant
chr10:68406276:68408277:-:RUFY2,RUFY2,RUFY2,RUFY2,RUFY2,RUFY2,RUFY2,RUFY2,RUFY2,RUFY2,RUFY2,RUFY2,RUFY2,RUFY2,RUFY2,RUFY2,RUFY2,RUFY2,RUFY2,RUFY2;NM_001042417.2,NM_001278225.2,NM_001330103.2,NM_017987.5,XM_005269953.5,XM_005269956.5,XM_005269957.6,XM_047425444.1,XM_047425445.1,XM_047425446.1,XM_047425447.1,XM_047425448.1,XM_047425449.1,XM_047425450.1,XM_047425451.1,XM_047425452.1,XM_047425454.1,X…	0.912223	1.00159	Unsignificant
chr10:68449116:68451117:-:DNA2;XM_011539417.1;mRNA:tss_coverage	0.144854	1.02893	Unsignificant
chr10:68467206:68469207:-:DNA2;XM_017015799.1;mRNA:tss_coverage	0.33478	0.978202	Unsignificant
chr10:68470972:68472973:-:DNA2;NM_001080449.3;mRNA:tss_coverage	0.201942	1.02508	Unsignificant
chr10:68471520:68473521:-:DNA2;XM_006717680.3;mRNA:tss_coverage	0.195871	1.02695	Unsignificant
chr10:68517217:68519218:-:SLC25A16;NM_001324315.1;mRNA:tss_coverage	0.909714	0.998578	Unsignificant
chr10:68526522:68528523:-:SLC25A16,SLC25A16,SLC25A16,SLC25A16,SLC25A16;NM_001324312.2,NM_001324313.2,NM_001324314.2,NM_001324317.2,NM_152707.4;mRNA,mRNA,mRNA,mRNA,mRNA:tss_coverage	0.514845	1.02513	Unsignificant
chr10:68559336:68561337:+:TET1,TET1,TET1;NM_030625.3,XM_011540204.3,XM_011540206.3;mRNA,mRNA,mRNA:tss_coverage	0.905008	0.996941	Unsignificant
chr10:68599267:68601268:+:TET1;XM_017016688.2;mRNA:tss_coverage	0.859283	0.994239	Unsignificant
chr10:68599473:68601474:+:TET1,TET1;XM_011540205.3,XM_017016687.2;mRNA,mRNA:tss_coverage	0.257411	0.978105	Unsignificant
chr10:68635615:68637616:+:TET1;XM_017016686.3;mRNA:tss_coverage	0.233161	1.0237	Unsignificant
chr10:68720238:68722239:+:CCAR1,CCAR1,CCAR1;NM_001282959.2,NM_001282960.2,NM_018237.4;mRNA,mRNA,mRNA:tss_coverage	0.608069	0.986437	Unsignificant
chr10:68826530:68828531:+:STOX1,STOX1,STOX1,STOX1;NM_001130159.3,NM_001130160.3,NM_001130161.4,NM_152709.5;mRNA,mRNA,mRNA,mRNA:tss_coverage	0.474417	1.02629	Unsignificant
chr10:68826976:68828977:+:STOX1;XM_011539454.3;mRNA:tss_coverage	0.602528	1.02158	Unsignificant
chr10:688667:690668:-:DIP2C,DIP2C,DIP2C,DIP2C;NM_014974.3,XM_005252426.4,XM_005252427.5,XM_005252428.5;mRNA,mRNA,mRNA,mRNA:tss_coverage	0.274588	1.0458	Unsignificant
chr10:68900314:68902315:+:DDX50,DDX50;NM_024045.2,XM_011540144.3;mRNA,mRNA:tss_coverage	0.71167	1.00886	Unsignificant
chr10:68901055:68903056:+:DDX50;XM_047425726.1;mRNA:tss_coverage	0.899786	1.00387	Unsignificant
chr10:68905269:68907270:+:DDX50;XM_047425727.1;mRNA:tss_coverage	0.29742	0.976947	Unsignificant
chr10:68905967:68907968:+:DDX50;XM_047425728.1;mRNA:tss_coverage	0.909389	0.997259	Unsignificant
chr10:68955169:68957170:+:DDX21,DDX21;NM_004728.4,XM_011540336.2;mRNA,mRNA:tss_coverage	0.830524	1.0132	Unsignificant
chr10:68955646:68957647:+:DDX21;NM_001256910.2;mRNA:tss_coverage	0.796758	1.01617	Unsignificant
chr10:68987802:68989803:+:KIFBP;NM_015634.4;mRNA:tss_coverage	0.609325	1.0165	Unsignificant
chr10:69005897:69007898:+:KIFBP;XM_017016067.2;mRNA:tss_coverage	0.369945	0.981093	Unsignificant
chr10:69086602:69088603:+:SRGN;NM_001321053.2;mRNA:tss_coverage	0.589022	1.01123	Unsignificant
chr10:69087027:69089028:+:SRGN;NM_001321054.1;mRNA:tss_coverage	0.664474	1.01333	Unsignificant
chr10:69087102:69089103:+:SRGN;NM_002727.4;mRNA:tss_coverage	0.708394	1.01157	Unsignificant
chr10:69123177:69125178:+:VPS26A,VPS26A,VPS26A,VPS26A,VPS26A;NM_001035260.3,NM_001318944.2,NM_001318945.2,NM_001318946.2,NM_004896.5;mRNA,mRNA,mRNA,mRNA,mRNA:tss_coverage	0.560132	1.01737	Unsignificant
chr10:69179233:69181234:+:SUPV3L1,SUPV3L1,SUPV3L1,SUPV3L1,SUPV3L1,SUPV3L1,SUPV3L1;NM_001301683.2,NM_001323584.2,NM_001323585.2,NM_001323586.2,NM_001323587.2,NM_001323588.2,NM_003171.5;mRNA,mRNA,mRNA,mRNA,mRNA,mRNA,mRNA:tss_coverage	0.147533	1.03415	Unsignificant
chr10:69219331:69221332:+:HKDC1,HKDC1;NM_025130.4,XM_011540195.3;mRNA,mRNA:tss_coverage	0.815521	1.01283	Unsignificant
chr10:69235809:69237810:+:HKDC1;XM_047425784.1;mRNA:tss_coverage	0.131471	1.0337	Unsignificant
chr10:69268999:69271000:+:HK1,HK1,HK1,HK1;NM_033500.2,XM_024447969.2,XM_047425136.1,XM_047425137.1;mRNA,mRNA,mRNA,mRNA:tss_coverage	0.1303	1.02919	Unsignificant
chr10:69269004:69271005:+:HK1,HK1,HK1,HK1;NM_001322364.2,NM_001322365.2,NM_033497.3,NM_033498.3;mRNA,mRNA,mRNA,mRNA:tss_coverage	0.124283	1.02926	Unsignificant
chr10:69277495:69279496:+:HK1;NM_001358263.1;mRNA:tss_coverage	0.702181	1.0144	Unsignificant
chr10:69314768:69316769:+:HK1;NM_033496.3;mRNA:tss_coverage	0.230012	1.03277	Unsignificant
chr10:69317180:69319181:+:HK1;NM_001322366.1;mRNA:tss_coverage	0.847691	0.995005	Unsignificant
chr10:69317846:69319847:+:HK1,HK1;NM_000188.3,NM_001322367.1;mRNA,mRNA:tss_coverage	0.910362	1.00361	Unsignificant
chr10:69333613:69335614:+:HK1;XM_047425139.1;mRNA:tss_coverage	0.477072	1.019	Unsignificant
chr10:69415917:69417918:-:TACR2;NM_001057.3;mRNA:tss_coverage	0.0457487	1.05377	UP
chr10:69450464:69452465:+:TSPAN15,TSPAN15,TSPAN15,TSPAN15;NM_001351263.2,NM_012339.5,XM_017016010.2,XM_047424930.1;mRNA,mRNA,mRNA,mRNA:tss_coverage	0.711423	1.0077	Unsignificant
chr10:69492475:69494476:+:TSPAN15;XM_005269666.5;mRNA:tss_coverage	0.180691	1.03391	Unsignificant
chr10:69494005:69496006:+:TSPAN15,TSPAN15;XM_011539562.3,XM_011539563.3;mRNA,mRNA:tss_coverage	0.0518912	1.05259	Unsignificant
chr10:69572421:69574422:-:NEUROG3,NEUROG3;NM_020999.4,XM_017016280.2;mRNA,mRNA:tss_coverage	0.621305	1.01877	Unsignificant
chr10:69629246:69631247:+:FAM241B,FAM241B,FAM241B;NM_145306.3,XM_005269606.3,XM_005269608.4;mRNA,mRNA,mRNA:tss_coverage	0.128564	1.04995	Unsignificant
chr10:69629703:69631704:+:FAM241B;XM_011539455.3;mRNA:tss_coverage	0.0901107	1.05164	Unsignificant
chr10:69800905:69802906:+:COL13A1,COL13A1,COL13A1,COL13A1,COL13A1,COL13A1,COL13A1,COL13A1,COL13A1,COL13A1,COL13A1,COL13A1,COL13A1,COL13A1,COL13A1,COL13A1,COL13A1,COL13A1,COL13A1,COL13A1,COL13A1,COL13A1,COL13A1,COL13A1,COL13A1,COL13A1,COL13A1,COL13A1,COL13A1,COL13A1,COL13A1,COL13A1,COL13A1,COL13A1,COL13A1,COL13A1,COL13A1,COL13A1,COL13A1,COL13A1,COL13A1,COL13A1,COL13A1;NM_001130103.2,NM_001320951.2…	0.29789	1.03082	Unsignificant
chr10:70051845:70053846:+:MACROH2A2;NM_018649.3;mRNA:tss_coverage	0.724922	0.988199	Unsignificant
chr10:70131824:70133825:-:AIFM2,AIFM2;NM_001198696.2,NM_032797.6;mRNA,mRNA:tss_coverage	0.23284	1.03686	Unsignificant
chr10:70145699:70147700:-:TYSND1,TYSND1;NM_001040273.3,NM_173555.4;mRNA,mRNA:tss_coverage	0.701762	0.986356	Unsignificant
chr10:70169513:70171514:-:SAR1A,SAR1A;NM_001142648.2,NM_020150.5;mRNA,mRNA:tss_coverage	0.625033	1.01887	Unsignificant
chr10:70232428:70234429:-:PPA1;NM_021129.4;mRNA:tss_coverage	0.841227	0.992016	Unsignificant
chr10:70283003:70285004:-:NPFFR1;NM_022146.5;mRNA:tss_coverage	0.472931	1.02211	Unsignificant
chr10:70366064:70368065:-:LRRC20;XM_047425422.1;mRNA:tss_coverage	0.464478	0.981788	Unsignificant
chr10:70375791:70377792:-:LRRC20,LRRC20,LRRC20;NM_001278213.2,XM_017016374.2,XM_047425420.1;mRNA,mRNA,mRNA:tss_coverage	0.134886	1.03931	Unsignificant
chr10:70380565:70382566:-:LRRC20,LRRC20,LRRC20,LRRC20;NM_207119.3,XM_017016375.2,XM_047425417.1,XM_047425419.1;mRNA,mRNA,mRNA,mRNA:tss_coverage	0.398429	1.02409	Unsignificant
chr10:70381624:70383625:-:LRRC20,LRRC20,LRRC20,LRRC20,LRRC20,LRRC20,LRRC20;NM_001278211.2,NM_001278212.2,NM_001278214.2,NM_018205.4,NM_018239.4,XM_047425418.1,XM_047425421.1;mRNA,mRNA,mRNA,mRNA,mRNA,mRNA,mRNA:tss_coverage	0.759191	1.01161	Unsignificant
chr10:70403144:70405145:+:EIF4EBP2;NM_004096.5;mRNA:tss_coverage	0.0583977	0.952502	Unsignificant
chr10:70440680:70442681:-:NODAL;NM_018055.5;mRNA:tss_coverage	0.224501	1.0407	Unsignificant
chr10:70441162:70443163:-:NODAL;XM_024448028.2;mRNA:tss_coverage	0.284208	1.04213	Unsignificant
chr10:70446950:70448951:-:NODAL;NM_001329906.2;mRNA:tss_coverage	0.0374649	1.05299	Unsignificant
chr10:70457484:70459485:+:PALD1;XM_011539638.3;mRNA:tss_coverage	0.786136	1.00611	Unsignificant
chr10:70468390:70470391:+:PALD1;XM_047425057.1;mRNA:tss_coverage	0.0652047	1.04158	Unsignificant
chr10:70477766:70479767:+:PALD1,PALD1,PALD1,PALD1;NM_014431.3,XM_047425055.1,XM_047425056.1,XM_047425059.1;mRNA,mRNA,mRNA,mRNA:tss_coverage	0.411726	1.03201	Unsignificant
chr10:70478197:70480198:+:PALD1;XM_047425058.1;mRNA:tss_coverage	0.481155	1.02783	Unsignificant
chr10:70492628:70494629:+:PALD1,PALD1;XM_011539637.3,XM_047425060.1;mRNA,mRNA:tss_coverage	0.0707866	1.04784	Unsignificant
chr10:70522133:70524134:+:PALD1;XM_017016072.2;mRNA:tss_coverage	0.258124	1.03642	Unsignificant
chr10:70601740:70603741:-:PRF1,PRF1;NM_001083116.3,NM_005041.6;mRNA,mRNA:tss_coverage	0.0169869	1.05331	UP
chr10:70671505:70673506:+:ADAMTS14,ADAMTS14,ADAMTS14,ADAMTS14,ADAMTS14,ADAMTS14,ADAMTS14;NM_080722.4,NM_139155.3,XM_011539300.3,XM_011539303.3,XM_011539306.3,XM_011539307.3,XM_011539308.3;mRNA,mRNA,mRNA,mRNA,mRNA,mRNA,mRNA:tss_coverage	0.489127	1.01955	Unsignificant
chr10:70717776:70719777:+:ADAMTS14;XM_011539302.2;mRNA:tss_coverage	0.0414311	1.04961	Unsignificant
chr10:70724178:70726179:+:ADAMTS14;XM_011539301.2;mRNA:tss_coverage	0.0713547	1.03675	Unsignificant
chr10:70733047:70735048:+:ADAMTS14;XM_011539309.2;mRNA:tss_coverage	0.0499759	1.04297	Unsignificant
chr10:70784376:70786377:-:TBATA,TBATA,TBATA,TBATA,TBATA,TBATA,TBATA,TBATA,TBATA,TBATA,TBATA,TBATA,TBATA,TBATA,TBATA,TBATA,TBATA,TBATA,TBATA,TBATA,TBATA,TBATA,TBATA,TBATA,TBATA;NM_001318241.2,NM_001318242.2,NM_001318243.2,NM_152710.4,XM_017015845.2,XM_017015846.2,XM_017015847.2,XM_017015848.2,XM_017015849.2,XM_017015850.2,XM_017015851.2,XM_017015852.2,XM_017015853.2,XM_017015854.2,XM_017015855.2,X…	0.199779	1.02676	Unsignificant
chr10:70814947:70816948:+:SGPL1,SGPL1,SGPL1,SGPL1,SGPL1;NM_003901.4,XM_011540316.3,XM_011540318.2,XM_047425981.1,XM_047425982.1;mRNA,mRNA,mRNA,mRNA,mRNA:tss_coverage	0.729167	1.01245	Unsignificant
chr10:70815282:70817283:+:SGPL1,SGPL1;XM_005270263.2,XM_011540317.2;mRNA,mRNA:tss_coverage	0.811017	1.01522	Unsignificant
chr10:70886880:70888881:-:PCBD1;NM_001289797.2;mRNA:tss_coverage	0.254446	1.03222	Unsignificant
chr10:70887564:70889565:-:PCBD1,PCBD1;NM_000281.4,NM_001323004.2;mRNA,mRNA:tss_coverage	0.480344	1.01918	Unsignificant
chr10:71211569:71213570:+:UNC5B,UNC5B;NM_001244889.2,NM_170744.5;mRNA,mRNA:tss_coverage	0.746386	1.01639	Unsignificant
chr10:71318258:71320259:+:SLC29A3,SLC29A3,SLC29A3,SLC29A3,SLC29A3;NM_001174098.2,NM_001363518.2,NM_018344.6,XM_047425424.1,XM_047425425.1;mRNA,mRNA,mRNA,mRNA,mRNA:tss_coverage	0.313502	1.0281	Unsignificant
chr10:71395919:71397920:+:CDH23,CDH23,CDH23,CDH23,CDH23;NM_001171930.2,NM_001171931.2,NM_001171932.2,NM_022124.6,NM_052836.4;mRNA,mRNA,mRNA,mRNA,mRNA:tss_coverage	0.664349	1.01743	Unsignificant
chr10:71718777:71720778:-:C10orf105;NM_001164375.3;mRNA:tss_coverage	0.0892993	1.04627	Unsignificant
chr10:71736849:71738850:-:C10orf105;NM_001168390.2;mRNA:tss_coverage	0.0267833	1.06106	UP
chr10:71772519:71774520:-:VSIR;NM_022153.2;mRNA:tss_coverage	0.661878	1.01363	Unsignificant
chr10:71794770:71796771:+:CDH23,CDH23;NM_001171933.1,NM_001171934.1;mRNA,mRNA:tss_coverage	0.0356384	1.04431	Unsignificant
chr10:71810882:71812883:+:CDH23,CDH23;NM_001171935.1,NM_001171936.1;mRNA,mRNA:tss_coverage	0.200029	1.04576	Unsignificant
chr10:71850250:71852251:-:PSAP,PSAP,PSAP;NM_001042465.3,NM_001042466.3,NM_002778.4;mRNA,mRNA,mRNA:tss_coverage	0.574295	1.0166	Unsignificant
chr10:71963394:71965395:+:CHST3;NM_004273.5;mRNA:tss_coverage	0.229451	1.04321	Unsignificant
chr10:71963746:71965747:+:CHST3;XM_047426022.1;mRNA:tss_coverage	0.275679	1.04375	Unsignificant
chr10:71964340:71966341:+:CHST3;XM_006718075.5;mRNA:tss_coverage	0.437207	1.02946	Unsignificant
chr10:71969553:71971554:+:CHST3;XM_011540369.3;mRNA:tss_coverage	0.0868403	1.03803	Unsignificant
chr10:72087550:72089551:-:SPOCK2;NM_001244950.2;mRNA:tss_coverage	0.779965	1.00949	Unsignificant
chr10:72088031:72090032:-:SPOCK2,SPOCK2;NM_001134434.1,NM_014767.2;mRNA,mRNA:tss_coverage	0.707813	1.01209	Unsignificant
chr10:72214955:72216956:-:ASCC1,ASCC1,ASCC1,ASCC1,ASCC1,ASCC1,ASCC1,ASCC1,ASCC1,ASCC1,ASCC1,ASCC1,ASCC1,ASCC1;NM_001369088.1,NM_001369089.1,NM_001369091.1,NM_001369092.1,NM_001369093.1,NM_001369094.1,NM_001369097.1,NM_001369098.1,NM_001369101.1,NM_001369104.1,NM_001369106.1,NM_001369107.1,NM_001369109.1,NM_001369111.1;mRNA,mRNA,mRNA,mRNA,mRNA,mRNA,mRNA,mRNA,mRNA,mRNA,mRNA,mRNA,mRNA,mRNA:tss_cover…	0.42189	1.02639	Unsignificant
chr10:72215011:72217012:+:ANAPC16,ANAPC16,ANAPC16,ANAPC16,ANAPC16,ANAPC16,ANAPC16;NM_001242546.2,NM_001242547.2,NM_001242548.2,NM_001366791.1,NM_173473.4,XM_047424580.1,XM_047424582.1;mRNA,mRNA,mRNA,mRNA,mRNA,mRNA,mRNA:tss_coverage	0.376183	1.02928	Unsignificant
chr10:72215108:72217109:-:ASCC1;NM_001198798.2;mRNA:tss_coverage	0.272224	1.02992	Unsignificant
chr10:72215275:72217276:-:ASCC1,ASCC1,ASCC1,ASCC1,ASCC1,ASCC1,ASCC1,ASCC1,ASCC1,ASCC1,ASCC1,ASCC1,ASCC1;NM_001198799.3,NM_001198800.3,NM_001369087.1,NM_001369090.1,NM_001369095.1,NM_001369096.1,NM_001369100.1,NM_001369102.1,NM_001369103.1,NM_001369105.1,NM_001369108.1,NM_001369110.1,NM_001369112.1;mRNA,mRNA,mRNA,mRNA,mRNA,mRNA,mRNA,mRNA,mRNA,mRNA,mRNA,mRNA,mRNA:tss_coverage	0.44552	1.0261	Unsignificant
chr10:72216133:72218134:-:ASCC1,ASCC1,ASCC1,ASCC1,ASCC1,ASCC1,ASCC1,ASCC1,ASCC1;NM_001369085.1,NM_001369086.1,NM_001369099.1,XM_024448032.2,XM_047425256.1,XM_047425257.1,XM_047425258.1,XM_047425259.1,XM_047425261.1;mRNA,mRNA,mRNA,mRNA,mRNA,mRNA,mRNA,mRNA,mRNA:tss_coverage	0.914468	0.998769	Unsignificant
chr10:72272923:72274924:+:DDIT4;NM_019058.4;mRNA:tss_coverage	0.909288	1.00903	Unsignificant
chr10:72353918:72355919:-:DNAJB12,DNAJB12,DNAJB12,DNAJB12;NM_001002762.5,NM_001365080.3,NM_001365081.3,NM_017626.7;mRNA,mRNA,mRNA,mRNA:tss_coverage	0.541358	1.01888	Unsignificant
chr10:72522985:72524986:-:MICU1;NM_001195519.2;mRNA:tss_coverage	0.141526	0.967346	Unsignificant
chr10:72625078:72627079:-:MICU1,MICU1,MICU1,MICU1,MICU1,MICU1;NM_001195518.2,NM_001363513.2,NM_006077.4,XM_011539119.2,XM_047424440.1,XM_047424441.1;mRNA,mRNA,mRNA,mRNA,mRNA,mRNA:tss_coverage	0.828089	1.0092	Unsignificant
chr10:72691142:72693143:+:MCU,MCU;NM_001270679.2,NM_138357.3;mRNA,mRNA:tss_coverage	0.874649	0.999828	Unsignificant
chr10:72691862:72693863:+:MCU;NM_001270680.3;mRNA:tss_coverage	0.591044	1.01709	Unsignificant
chr10:7275864:7277865:-:SFMBT2;XM_047425571.1;mRNA:tss_coverage	0.503113	0.986973	Unsignificant
chr10:72892738:72894739:+:OIT3;NM_152635.3;mRNA:tss_coverage	0.705659	1.00965	Unsignificant
chr10:7289595:7291596:-:SFMBT2;XM_047425573.1;mRNA:tss_coverage	0.828406	1.0043	Unsignificant
chr10:7289596:7291597:-:SFMBT2;XM_047425569.1;mRNA:tss_coverage	0.829026	1.0044	Unsignificant
chr10:72953805:72955806:-:PLA2G12B,PLA2G12B,PLA2G12B;NM_001318124.2,NM_001318125.2,NM_032562.5;mRNA,mRNA,mRNA:tss_coverage	0.893196	1.00427	Unsignificant
chr10:73095865:73097866:-:P4HA1,P4HA1,P4HA1,P4HA1;NM_000917.4,NM_001017962.3,NM_001142595.2,NM_001142596.2;mRNA,mRNA,mRNA,mRNA:tss_coverage	0.841516	0.995356	Unsignificant
chr10:73109454:73111455:+:NUDT13,NUDT13,NUDT13,NUDT13,NUDT13,NUDT13,NUDT13;NM_001283014.2,NM_001283015.2,NM_001283016.2,NM_001283017.2,NM_001283019.2,NM_015901.6,XM_047424984.1;mRNA,mRNA,mRNA,mRNA,mRNA,mRNA,mRNA:tss_coverage	0.879817	1.00385	Unsignificant
chr10:73118171:73120172:+:NUDT13;XM_024447926.2;mRNA:tss_coverage	0.858415	1.00685	Unsignificant
chr10:73120749:73122750:+:NUDT13;XM_047424985.1;mRNA:tss_coverage	0.75371	0.995855	Unsignificant
chr10:73167007:73169008:-:ECD;NM_007265.3;mRNA:tss_coverage	0.899891	0.999891	Unsignificant
chr10:73167094:73169095:-:ECD,ECD;NM_001135752.1,NM_001135753.1;mRNA,mRNA:tss_coverage	0.892014	1.00051	Unsignificant
chr10:73167118:73169119:+:FAM149B1,FAM149B1,FAM149B1,FAM149B1,FAM149B1,FAM149B1;NM_173348.2,XM_005269744.3,XM_011539740.3,XM_017016167.2,XM_047425143.1,XM_047425144.1;mRNA,mRNA,mRNA,mRNA,mRNA,mRNA:tss_coverage	0.879048	1.00245	Unsignificant
chr10:73170934:73172935:+:FAM149B1;XM_047425145.1;mRNA:tss_coverage	0.356553	0.980589	Unsignificant
chr10:73173686:73175687:+:FAM149B1;XM_047425142.1;mRNA:tss_coverage	0.735279	0.99073	Unsignificant
chr10:73229:75230:-:TUBB8;NM_001389619.1;mRNA:tss_coverage	0.325518	1.02582	Unsignificant
chr10:73246254:73248255:-:DNAJC9,DNAJC9,DNAJC9;NM_015190.5,XM_047424908.1,XM_047424909.1;mRNA,mRNA,mRNA:tss_coverage	0.588092	0.984188	Unsignificant
chr10:73251643:73253644:-:MRPS16,MRPS16,MRPS16;NM_016065.4,XM_047425263.1,XM_047425264.1;mRNA,mRNA,mRNA:tss_coverage	0.914572	1.00969	Unsignificant
chr10:73347506:73349507:-:CFAP70;XM_011539212.3;mRNA:tss_coverage	0.813152	1.00645	Unsignificant
chr10:73357744:73359745:-:CFAP70,CFAP70,CFAP70,CFAP70;NM_001350933.2,NM_001350934.2,XM_006717605.3,XM_047424552.1;mRNA,mRNA,mRNA,mRNA:tss_coverage	0.832718	0.988344	Unsignificant
chr10:73357863:73359864:-:CFAP70,CFAP70;NM_001367801.1,XM_006717611.5;mRNA,mRNA:tss_coverage	0.871525	0.991031	Unsignificant
chr10:73361978:73363979:-:CFAP70,CFAP70,CFAP70,CFAP70,CFAP70,CFAP70,CFAP70,CFAP70,CFAP70,CFAP70,CFAP70,CFAP70,CFAP70,CFAP70,CFAP70;XM_006717604.3,XM_006717610.3,XM_017015620.2,XM_017015621.2,XM_017015622.2,XM_017015623.2,XM_017015624.2,XM_017015625.2,XM_017015626.2,XM_017015627.2,XM_017015629.2,XM_047424551.1,XM_047424553.1,XM_047424554.1,XM_047424555.1;mRNA,mRNA,mRNA,mRNA,mRNA,mRNA,mRNA,mRNA,mRN…	0.274926	0.972666	Unsignificant
chr10:73407317:73409318:-:ANXA7;XM_017016162.3;mRNA:tss_coverage	0.882888	0.991887	Unsignificant
chr10:73413057:73415058:-:ANXA7,ANXA7,ANXA7,ANXA7;NM_001156.5,NM_001320879.2,NM_001320880.2,NM_004034.4;mRNA,mRNA,mRNA,mRNA:tss_coverage	0.135758	1.03702	Unsignificant
chr10:73432560:73434561:-:MSS51,MSS51;NM_001024593.2,XM_047424550.1;mRNA,mRNA:tss_coverage	0.812741	0.994172	Unsignificant
chr10:73494641:73496642:-:PPP3CB,PPP3CB,PPP3CB,PPP3CB,PPP3CB,PPP3CB;XM_047425428.1,XM_047425429.1,XM_047425431.1,XM_047425432.1,XM_047425433.1,XM_047425434.1;mRNA,mRNA,mRNA,mRNA,mRNA,mRNA:tss_coverage	0.540091	0.974761	Unsignificant
chr10:73495023:73497024:-:PPP3CB,PPP3CB,PPP3CB,PPP3CB,PPP3CB,PPP3CB,PPP3CB,PPP3CB,PPP3CB;NM_001142353.3,NM_001142354.3,NM_001289968.2,NM_001289969.2,NM_021132.4,XM_005269944.2,XM_047425426.1,XM_047425427.1,XM_047425430.1;mRNA,mRNA,mRNA,mRNA,mRNA,mRNA,mRNA,mRNA,mRNA:tss_coverage	0.328696	0.97727	Unsignificant
chr10:73590341:73592342:-:USP54,USP54,USP54,USP54,USP54;NM_001320437.2,NM_001320441.2,NM_001378210.1,NM_001391955.1,NM_001391956.1;mRNA,mRNA,mRNA,mRNA,mRNA:tss_coverage	0.39683	0.979269	Unsignificant
chr10:73600620:73602621:-:USP54;NM_001378209.1;mRNA:tss_coverage	0.557748	1.01109	Unsignificant
chr10:73624640:73626641:-:USP54,USP54;NM_001391953.1,NM_001391954.1;mRNA,mRNA:tss_coverage	0.647609	1.00907	Unsignificant
chr10:73624980:73626981:-:USP54,USP54,USP54,USP54,USP54,USP54,USP54,USP54,USP54,USP54,USP54,USP54,USP54;NM_001350995.2,NM_001378208.1,NM_001391941.1,NM_001391942.1,NM_001391945.1,NM_001391946.1,NM_001391947.1,NM_001391948.1,NM_001391949.1,NM_001391950.1,NM_001391951.1,NM_001391952.1,NM_152586.4;mRNA,mRNA,mRNA,mRNA,mRNA,mRNA,mRNA,mRNA,mRNA,mRNA,mRNA,mRNA,mRNA:tss_coverage	0.363375	1.01874	Unsignificant
chr10:73640473:73642474:-:MYOZ1;NM_021245.4;mRNA:tss_coverage	0.0630652	1.03522	Unsignificant
chr10:73650039:73652040:-:SYNPO2L;NM_024875.5;mRNA:tss_coverage	0.720121	1.01353	Unsignificant
chr10:73655028:73657029:-:SYNPO2L;NM_001114133.3;mRNA:tss_coverage	0.0746802	1.0386	Unsignificant
chr10:7366737:7368738:-:SFMBT2,SFMBT2;XM_006717490.2,XM_047425570.1;mRNA,mRNA:tss_coverage	0.168638	1.02466	Unsignificant
chr10:73697108:73699109:-:AGAP5;NM_001144000.4;mRNA:tss_coverage	0.313532	1.02849	Unsignificant
chr10:73743371:73745372:+:SEC24C,SEC24C,SEC24C,SEC24C,SEC24C,SEC24C,SEC24C,SEC24C;NM_004922.4,NM_198597.3,XM_011540380.4,XM_011540381.4,XM_047426031.1,XM_047426032.1,XM_047426033.1,XM_047426034.1;mRNA,mRNA,mRNA,mRNA,mRNA,mRNA,mRNA,mRNA:tss_coverage	0.154854	0.961873	Unsignificant
chr10:73745995:73747996:+:SEC24C;XM_047426035.1;mRNA:tss_coverage	0.481277	1.01333	Unsignificant
chr10:73771275:73773276:+:FUT11,FUT11,FUT11,FUT11,FUT11;NM_001284194.2,NM_173540.3,XM_006717656.5,XM_047424688.1,XM_047424689.1;mRNA,mRNA,mRNA,mRNA,mRNA:tss_coverage	0.755422	1.01222	Unsignificant
chr10:73781047:73783048:+:CHCHD1;NM_203298.3;mRNA:tss_coverage	0.803118	0.993751	Unsignificant
chr10:73784605:73786606:+:ZSWIM8,ZSWIM8,ZSWIM8,ZSWIM8,ZSWIM8,ZSWIM8,ZSWIM8,ZSWIM8,ZSWIM8,ZSWIM8,ZSWIM8,ZSWIM8,ZSWIM8,ZSWIM8,ZSWIM8,ZSWIM8,ZSWIM8,ZSWIM8,ZSWIM8,ZSWIM8,ZSWIM8,ZSWIM8,ZSWIM8,ZSWIM8;NM_001242487.2,NM_001242488.2,NM_001367799.1,NM_015037.4,XM_005269648.3,XM_005269655.4,XM_006717725.4,XM_011539544.2,XM_017015978.2,XM_047424860.1,XM_047424861.1,XM_047424862.1,XM_047424863.1,XM_047424864.…	0.607654	0.985015	Unsignificant
chr10:73789974:73791975:+:ZSWIM8;XM_047424873.1;mRNA:tss_coverage	0.351065	1.02786	Unsignificant
chr10:73806184:73808185:-:NDST2;XM_005270256.5;mRNA:tss_coverage	0.246921	1.03127	Unsignificant
chr10:73808114:73810115:-:NDST2;XM_011540310.4;mRNA:tss_coverage	0.0760079	1.04647	Unsignificant
chr10:73810597:73812598:-:NDST2,NDST2;NM_001330107.2,NM_003635.4;mRNA,mRNA:tss_coverage	0.396722	1.03435	Unsignificant
chr10:73810819:73812820:-:NDST2;XM_047425922.1;mRNA:tss_coverage	0.301471	1.03715	Unsignificant
chr10:73872082:73874083:-:CAMK2G,CAMK2G;XM_047425804.1,XM_047425805.1;mRNA,mRNA:tss_coverage	0.513933	1.02625	Unsignificant
chr10:73873554:73875555:-:CAMK2G,CAMK2G,CAMK2G,CAMK2G,CAMK2G,CAMK2G,CAMK2G,CAMK2G,CAMK2G,CAMK2G,CAMK2G,CAMK2G,CAMK2G,CAMK2G,CAMK2G,CAMK2G,CAMK2G,CAMK2G,CAMK2G,CAMK2G,CAMK2G,CAMK2G,CAMK2G,CAMK2G,CAMK2G,CAMK2G,CAMK2G,CAMK2G,CAMK2G,CAMK2G,CAMK2G,CAMK2G,CAMK2G,CAMK2G,CAMK2G,CAMK2G,CAMK2G,CAMK2G,CAMK2G,CAMK2G,CAMK2G,CAMK2G,CAMK2G,CAMK2G,CAMK2G,CAMK2G,CAMK2G,CAMK2G,CAMK2G,CAMK2G,CAMK2G,CAMK2G,CAMK2G,CA…	0.7107	0.988396	Unsignificant
chr10:73908163:73910164:+:PLAU;XM_011539866.3;mRNA:tss_coverage	0.174664	1.03374	Unsignificant
chr10:73910131:73912132:+:PLAU,PLAU,PLAU,PLAU;NM_001145031.3,NM_001319191.2,NM_002658.6,XM_047425353.1;mRNA,mRNA,mRNA,mRNA:tss_coverage	0.107802	1.04348	Unsignificant
chr10:73997115:73999116:+:VCL,VCL;NM_003373.4,NM_014000.3;mRNA,mRNA:tss_coverage	0.802596	1.00667	Unsignificant
chr10:7404745:7406746:-:SFMBT2;XM_047425567.1;mRNA:tss_coverage	0.639433	1.01054	Unsignificant
chr10:7407769:7409770:-:SFMBT2;NM_001387891.1;mRNA:tss_coverage	0.566004	0.98827	Unsignificant
chr10:7407880:7409881:-:SFMBT2;XM_047425568.1;mRNA:tss_coverage	0.555867	0.986316	Unsignificant
chr10:7408340:7410341:-:SFMBT2;NM_001018039.1;mRNA:tss_coverage	0.590319	0.990631	Unsignificant
chr10:7410033:7412034:-:SFMBT2,SFMBT2;NM_001387889.1,NM_001387890.1;mRNA,mRNA:tss_coverage	0.193888	1.03439	Unsignificant
chr10:7410489:7412490:-:SFMBT2;NM_001029880.3;mRNA:tss_coverage	0.121924	1.04441	Unsignificant
chr10:74149827:74151828:-:AP3M1,AP3M1,AP3M1,AP3M1,AP3M1,AP3M1,AP3M1;NM_001320263.2,NM_001320264.2,NM_001320265.2,NM_012095.6,NM_207012.4,XM_024447939.2,XM_047425054.1;mRNA,mRNA,mRNA,mRNA,mRNA,mRNA,mRNA:tss_coverage	0.862241	1.00702	Unsignificant
chr10:74150220:74152221:+:ADK,ADK,ADK,ADK,ADK,ADK;NM_001202450.2,NM_001369123.1,NM_006721.4,XM_017015698.2,XM_017015704.2,XM_017015705.2;mRNA,mRNA,mRNA,mRNA,mRNA,mRNA:tss_coverage	0.912094	1.00588	Unsignificant
chr10:74175762:74177763:+:ADK,ADK,ADK,ADK,ADK,ADK,ADK;NM_001123.4,NM_001202449.2,NM_001369124.1,XM_017015702.2,XM_017015706.2,XM_047424620.1,XM_047424621.1;mRNA,mRNA,mRNA,mRNA,mRNA,mRNA,mRNA:tss_coverage	0.472702	1.02039	Unsignificant
chr10:74355291:74357292:+:ADK;XM_017015699.2;mRNA:tss_coverage	0.640053	0.987311	Unsignificant
chr10:74379951:74381952:+:ADK;XM_017015703.3;mRNA:tss_coverage	0.108894	0.965187	Unsignificant
chr10:74823935:74825936:+:KAT6B,KAT6B,KAT6B,KAT6B,KAT6B,KAT6B,KAT6B,KAT6B;XM_005269664.3,XM_047424912.1,XM_047424913.1,XM_047424916.1,XM_047424919.1,XM_047424923.1,XM_047424927.1,XM_047424929.1;mRNA,mRNA,mRNA,mRNA,mRNA,mRNA,mRNA,mRNA:tss_coverage	0.865591	1.00607	Unsignificant
chr10:74824254:74826255:+:KAT6B;NM_001370139.1;mRNA:tss_coverage	0.875651	1.00392	Unsignificant
chr10:74824478:74826479:+:KAT6B,KAT6B,KAT6B,KAT6B,KAT6B,KAT6B,KAT6B,KAT6B,KAT6B,KAT6B,KAT6B,KAT6B,KAT6B,KAT6B;NM_001370133.1,NM_001370134.1,NM_001370136.1,NM_001370138.1,NM_001370140.1,NM_001370141.1,NM_001370143.1,XM_017016004.3,XM_047424911.1,XM_047424918.1,XM_047424920.1,XM_047424922.1,XM_047424924.1,XM_047424928.1;mRNA,mRNA,mRNA,mRNA,mRNA,mRNA,mRNA,mRNA,mRNA,mRNA,mRNA,mRNA,mRNA,mRNA:tss_cover…	0.901146	0.999597	Unsignificant
chr10:74825599:74827600:+:KAT6B,KAT6B,KAT6B,KAT6B,KAT6B,KAT6B,KAT6B,KAT6B,KAT6B,KAT6B,KAT6B,KAT6B;NM_001256468.2,NM_001256469.2,NM_001370132.1,NM_001370135.1,NM_001370137.1,NM_001370142.1,NM_001370144.1,NM_012330.4,XM_047424915.1,XM_047424917.1,XM_047424921.1,XM_047424926.1;mRNA,mRNA,mRNA,mRNA,mRNA,mRNA,mRNA,mRNA,mRNA,mRNA,mRNA,mRNA:tss_coverage	0.572157	1.0287	Unsignificant
chr10:75072641:75074642:-:DUSP29,DUSP29,DUSP29;NM_001003892.3,NM_001384909.1,XM_017016176.2;mRNA,mRNA,mRNA:tss_coverage	0.0562494	1.04438	Unsignificant
chr10:75098414:75100415:-:DUSP13;XM_011539855.3;mRNA:tss_coverage	0.539735	1.02977	Unsignificant
chr10:75098489:75100490:-:DUSP13;NM_016364.3;mRNA:tss_coverage	0.620757	1.02589	Unsignificant
chr10:75098511:75100512:-:DUSP13;NM_001363514.2;mRNA:tss_coverage	0.547583	1.0284	Unsignificant
chr10:75098592:75100593:+:SAMD8;XM_011539312.4;mRNA:tss_coverage	0.538802	1.02903	Unsignificant
chr10:75107011:75109012:-:DUSP13;XM_047425306.1;mRNA:tss_coverage	0.0469293	1.05247	Unsignificant
chr10:75107070:75109071:-:DUSP13;XM_047425308.1;mRNA:tss_coverage	0.0536461	1.05015	Unsignificant
chr10:75108190:75110191:-:DUSP13,DUSP13,DUSP13,DUSP13,DUSP13,DUSP13,DUSP13,DUSP13;NM_001007271.2,NM_001007272.2,NM_001007273.2,NM_001320842.2,NM_001320843.2,XM_005269883.4,XM_017016314.2,XM_047425305.1;mRNA,mRNA,mRNA,mRNA,mRNA,mRNA,mRNA,mRNA:tss_coverage	0.121663	1.04049	Unsignificant
chr10:75110655:75112656:+:SAMD8,SAMD8,SAMD8,SAMD8;NM_001174156.2,NM_144660.3,XM_005269541.6,XM_047424641.1;mRNA,mRNA,mRNA,mRNA:tss_coverage	0.833337	0.994178	Unsignificant
chr10:75139585:75141586:+:SAMD8;XM_047424640.1;mRNA:tss_coverage	0.864151	1.00439	Unsignificant
chr10:75145673:75147674:+:SAMD8;XM_017015738.3;mRNA:tss_coverage	0.683854	1.00906	Unsignificant
chr10:75209169:75211170:+:VDAC2,VDAC2,VDAC2,VDAC2,VDAC2,VDAC2,VDAC2;NM_001184783.3,NM_001184823.2,NM_001324087.2,NM_001324088.2,NM_001324089.2,NM_001324090.2,NM_003375.5;mRNA,mRNA,mRNA,mRNA,mRNA,mRNA,mRNA:tss_coverage	0.812973	1.00814	Unsignificant
chr10:75209795:75211796:+:VDAC2;NM_001391963.1;mRNA:tss_coverage	0.912506	1.00682	Unsignificant
chr10:75234956:75236957:-:COMTD1;NM_144589.4;mRNA:tss_coverage	0.232149	1.04207	Unsignificant
chr10:75389128:75391129:+:LOC124902461;XM_047426122.1;mRNA:tss_coverage	0.00131107	1.06594	UP
chr10:75400763:75402764:-:ZNF503;NM_032772.6;mRNA:tss_coverage	0.903495	1.00532	Unsignificant
chr10:75430623:75432624:+:LRMDA;NM_001305581.2;mRNA:tss_coverage	0.20492	1.04033	Unsignificant
chr10:75620:77621:-:TUBB8;NM_001389618.1;mRNA:tss_coverage	0.823253	1.0005	Unsignificant
chr10:75781760:75783761:+:LRMDA;NM_032024.5;mRNA:tss_coverage	0.346889	1.01752	Unsignificant
chr10:7618672:7620673:-:ITIH5;NM_032817.6;mRNA:tss_coverage	0.653468	1.01137	Unsignificant
chr10:7665965:7667966:-:ITIH5,ITIH5,ITIH5,ITIH5;NM_001001851.3,NM_030569.7,XM_011519713.4,XM_011519714.4;mRNA,mRNA,mRNA,mRNA:tss_coverage	0.616206	1.02263	Unsignificant
chr10:7702315:7704316:+:ITIH2;NM_002216.3;mRNA:tss_coverage	0.90931	1.00175	Unsignificant
chr10:77216558:77218559:-:KCNMA1;XM_017016223.1;mRNA:tss_coverage	0.644367	1.01299	Unsignificant
chr10:77318695:77320696:-:KCNMA1;XM_047425200.1;mRNA:tss_coverage	0.282852	1.02265	Unsignificant
chr10:77349760:77351761:-:KCNMA1;NM_001322838.2;mRNA:tss_coverage	0.919042	1.00326	Unsignificant
chr10:77430679:77432680:-:KCNMA1;XM_024447986.2;mRNA:tss_coverage	0.199421	1.03199	Unsignificant
chr10:77636807:77638808:-:KCNMA1,KCNMA1,KCNMA1,KCNMA1,KCNMA1,KCNMA1,KCNMA1,KCNMA1,KCNMA1,KCNMA1,KCNMA1,KCNMA1,KCNMA1,KCNMA1,KCNMA1,KCNMA1,KCNMA1,KCNMA1,KCNMA1,KCNMA1,KCNMA1,KCNMA1,KCNMA1,KCNMA1,KCNMA1,KCNMA1,KCNMA1,KCNMA1,KCNMA1,KCNMA1,KCNMA1,KCNMA1,KCNMA1,KCNMA1,KCNMA1,KCNMA1,KCNMA1,KCNMA1,KCNMA1,KCNMA1,KCNMA1,KCNMA1,KCNMA1,KCNMA1,KCNMA1,KCNMA1,KCNMA1,KCNMA1,KCNMA1,KCNMA1,KCNMA1,KCNMA1,KCNMA1,KC…	0.408932	1.03551	Unsignificant
chr10:77836743:77838744:-:DLG5;XM_024448250.2;mRNA:tss_coverage	0.542129	1.02194	Unsignificant
chr10:77847186:77849187:-:DLG5;XM_017016915.2;mRNA:tss_coverage	0.223375	1.02243	Unsignificant
chr10:77847312:77849313:-:DLG5;XM_011540347.3;mRNA:tss_coverage	0.258466	1.02113	Unsignificant
chr10:77856312:77858313:-:DLG5;XM_011540344.3;mRNA:tss_coverage	0.0706371	1.04631	Unsignificant
chr10:77856329:77858330:-:DLG5;XM_047426001.1;mRNA:tss_coverage	0.0688469	1.04653	Unsignificant
chr10:77856336:77858337:-:DLG5;XM_011540345.2;mRNA:tss_coverage	0.0775413	1.04553	Unsignificant
chr10:77856462:77858463:-:DLG5;XM_047426000.1;mRNA:tss_coverage	0.0922988	1.04608	Unsignificant
chr10:77868919:77870920:-:DLG5;XM_017016913.2;mRNA:tss_coverage	0.0149983	1.05752	UP
chr10:7786992:7788993:-:KIN,KIN,KIN;NM_012311.4,XM_006717434.5,XM_006717435.5;mRNA,mRNA,mRNA:tss_coverage	0.669904	1.01368	Unsignificant
chr10:7787176:7789177:+:ATP5F1C,ATP5F1C,ATP5F1C,ATP5F1C,ATP5F1C;NM_001001973.3,NM_001320886.2,NM_005174.4,XM_017016290.2,XM_047425254.1;mRNA,mRNA,mRNA,mRNA,mRNA:tss_coverage	0.801182	1.00931	Unsignificant
chr10:77871848:77873849:-:DLG5;XM_011540341.4;mRNA:tss_coverage	0.0922641	1.04018	Unsignificant
chr10:77873029:77875030:-:DLG5;XM_017016914.2;mRNA:tss_coverage	0.778267	1.00646	Unsignificant
chr10:77888500:77890501:-:DLG5;XM_011540342.2;mRNA:tss_coverage	0.0822061	1.03994	Unsignificant
chr10:77925754:77927755:-:DLG5,DLG5,DLG5,DLG5,DLG5,DLG5,DLG5;NM_004747.4,XM_005270276.5,XM_006718056.4,XM_006718057.4,XM_011540346.3,XM_047426002.1,XM_047426003.1;mRNA,mRNA,mRNA,mRNA,mRNA,mRNA,mRNA:tss_coverage	0.249591	1.03517	Unsignificant
chr10:77939735:77941736:-:DLG5;XM_047425998.1;mRNA:tss_coverage	0.598484	1.01936	Unsignificant
chr10:78028514:78030515:-:POLR3A;NM_007055.4;mRNA:tss_coverage	0.911674	1.00085	Unsignificant
chr10:78032862:78034863:+:RPS24,RPS24,RPS24,RPS24,RPS24,RPS24;NM_001026.5,NM_001142282.2,NM_001142283.2,NM_001142284.2,NM_001142285.2,NM_033022.4;mRNA,mRNA,mRNA,mRNA,mRNA,mRNA:tss_coverage	0.690059	1.01255	Unsignificant
chr10:7817504:7819505:+:TAF3,TAF3;NM_031923.4,XM_011519741.2;mRNA,mRNA:tss_coverage	0.912387	1.00583	Unsignificant
chr10:79067965:79069966:+:ZMIZ1,ZMIZ1,ZMIZ1,ZMIZ1,ZMIZ1,ZMIZ1,ZMIZ1,ZMIZ1,ZMIZ1,ZMIZ1,ZMIZ1;NM_020338.4,XM_005269988.4,XM_006717923.4,XM_006717924.4,XM_006717925.4,XM_047425538.1,XM_047425539.1,XM_047425540.1,XM_047425541.1,XM_047425542.1,XM_047425543.1;mRNA,mRNA,mRNA,mRNA,mRNA,mRNA,mRNA,mRNA,mRNA,mRNA,mRNA:tss_coverage	0.398008	1.0301	Unsignificant
chr10:79241912:79243913:+:ZMIZ1;XM_011539979.2;mRNA:tss_coverage	0.616481	1.02171	Unsignificant
chr10:79346468:79348469:+:PPIF,PPIF;NM_005729.4,XM_005269379.3;mRNA,mRNA:tss_coverage	0.908862	0.999923	Unsignificant
chr10:79443222:79445223:-:ZCCHC24;XM_011539452.4;mRNA:tss_coverage	0.627033	1.01298	Unsignificant
chr10:79444623:79446624:-:ZCCHC24;NM_153367.4;mRNA:tss_coverage	0.757382	0.98368	Unsignificant
chr10:79511532:79513533:+:EIF5AL1;NM_001099692.2;mRNA:tss_coverage	0.375233	1.02192	Unsignificant
chr10:79558870:79560871:-:SFTPA2;NM_001320814.1;mRNA:tss_coverage	0.191941	1.03173	Unsignificant
chr10:79559406:79561407:-:SFTPA2,SFTPA2,SFTPA2,SFTPA2,SFTPA2,SFTPA2,SFTPA2,SFTPA2,SFTPA2,SFTPA2;NM_001098668.4,NM_001320813.2,XM_005270128.4,XM_005270132.4,XM_011540125.2,XM_017016608.2,XM_047425703.1,XM_047425704.1,XM_047425705.1,XM_047425706.1;mRNA,mRNA,mRNA,mRNA,mRNA,mRNA,mRNA,mRNA,mRNA,mRNA:tss_coverage	0.0408598	1.04411	Unsignificant
chr10:79609938:79611939:+:SFTPA1,SFTPA1,SFTPA1,SFTPA1,SFTPA1,SFTPA1,SFTPA1,SFTPA1,SFTPA1,SFTPA1,SFTPA1,SFTPA1,SFTPA1,SFTPA1,SFTPA1,SFTPA1,SFTPA1;NM_001093770.3,NM_001164644.2,NM_001164645.2,NM_001164646.2,NM_001164647.1,NM_005411.5,XM_005270062.6,XM_006717953.3,XM_047425667.1,XM_047425668.1,XM_047425669.1,XM_047425670.1,XM_047425671.1,XM_047425672.1,XM_047425673.1,XM_047425674.1,XM_047425675.1;mR…	0.265232	1.02983	Unsignificant
chr10:79691114:79693115:+:NUTM2B;XM_047425707.1;mRNA:tss_coverage	0.424155	1.01546	Unsignificant
chr10:79702226:79704227:+:NUTM2B;NM_001278495.2;mRNA:tss_coverage	0.67586	0.985787	Unsignificant
chr10:79825738:79827739:+:NUTM2E;NM_001355263.2;mRNA:tss_coverage	0.90035	0.998486	Unsignificant
chr10:79948104:79950105:-:SFTPD,SFTPD;NM_003019.5,XM_011540088.3;mRNA,mRNA:tss_coverage	0.498226	1.02197	Unsignificant
chr10:79981382:79983383:-:SFTPD;XM_011540087.2;mRNA:tss_coverage	0.797477	1.0074	Unsignificant
chr10:80077664:80079665:+:TMEM254,TMEM254,TMEM254,TMEM254,TMEM254,TMEM254;NM_001270370.2,NM_001270371.2,NM_001270372.2,NM_001270373.2,NM_025125.4,XM_047425782.1;mRNA,mRNA,mRNA,mRNA,mRNA,mRNA:tss_coverage	0.443889	1.01375	Unsignificant
chr10:80078022:80080023:+:TMEM254,TMEM254,TMEM254,TMEM254;NM_001270367.1,NM_001270368.1,NM_001270369.1,XM_011540192.4;mRNA,mRNA,mRNA,mRNA:tss_coverage	0.511022	1.01726	Unsignificant
chr10:80078279:80080280:+:TMEM254,TMEM254,TMEM254,TMEM254,TMEM254;NM_001270374.2,XM_006717978.3,XM_011540193.4,XM_017016680.3,XM_047425783.1;mRNA,mRNA,mRNA,mRNA,mRNA:tss_coverage	0.506078	1.01556	Unsignificant
chr10:80131729:80133730:+:PLAC9,PLAC9;NM_001012973.3,NM_001331125.2;mRNA,mRNA:tss_coverage	0.0614849	1.05229	Unsignificant
chr10:80171846:80173847:-:ANXA11;XM_005269741.5;mRNA:tss_coverage	0.155843	1.0445	Unsignificant
chr10:80180454:80182455:-:ANXA11;XM_047425141.1;mRNA:tss_coverage	0.874774	1.00651	Unsignificant
chr10:80203490:80205491:-:ANXA11;NM_001278408.2;mRNA:tss_coverage	0.236251	1.03067	Unsignificant
chr10:80204536:80206537:-:ANXA11,ANXA11,ANXA11,ANXA11,ANXA11,ANXA11,ANXA11;NM_001157.3,NM_001278409.2,NM_145868.2,NM_145869.2,XM_005269742.2,XM_006717813.3,XM_047425140.1;mRNA,mRNA,mRNA,mRNA,mRNA,mRNA,mRNA:tss_coverage	0.871547	0.998655	Unsignificant
chr10:80204807:80206808:-:ANXA11;NM_001278407.2;mRNA:tss_coverage	0.912227	0.999668	Unsignificant
chr10:80288657:80290658:-:MAT1A;NM_000429.3;mRNA:tss_coverage	0.446498	1.01012	Unsignificant
chr10:80343744:80345745:+:DYDC2;NM_001270042.2;mRNA:tss_coverage	0.881339	1.00324	Unsignificant
chr10:80355754:80357755:-:DYDC1,DYDC1,DYDC1,DYDC1,DYDC1,DYDC1,DYDC1,DYDC1,DYDC1,DYDC1,DYDC1;NM_001269053.2,NM_001370155.1,NM_001370156.1,NM_001370157.1,NM_138812.4,XM_005269549.5,XM_005269550.5,XM_011539334.3,XM_011539335.2,XM_017015749.2,XM_047424655.1;mRNA,mRNA,mRNA,mRNA,mRNA,mRNA,mRNA,mRNA,mRNA,mRNA,mRNA:tss_coverage	0.201857	1.04257	Unsignificant
chr10:80355780:80357781:+:DYDC2,DYDC2;NM_001270041.2,NM_032372.6;mRNA,mRNA:tss_coverage	0.183908	1.04176	Unsignificant
chr10:80357868:80359869:+:DYDC2;XM_011540270.3;mRNA:tss_coverage	0.39733	1.02224	Unsignificant
chr10:80357869:80359870:+:DYDC2;XM_011540267.2;mRNA:tss_coverage	0.389773	1.02267	Unsignificant
chr10:80357925:80359926:+:DYDC2;XM_011540268.1;mRNA:tss_coverage	0.364915	1.02268	Unsignificant
chr10:80406828:80408829:+:PRXL2A;NM_001243779.2;mRNA:tss_coverage	0.659804	1.01993	Unsignificant
chr10:80407550:80409551:+:PRXL2A,PRXL2A,PRXL2A,PRXL2A,PRXL2A;NM_001243780.2,NM_001243781.2,NM_032333.5,XM_011540266.3,XM_017016775.2;mRNA,mRNA,mRNA,mRNA,mRNA:tss_coverage	0.482498	1.02406	Unsignificant
chr10:80409993:80411994:+:PRXL2A;XM_011540265.3;mRNA:tss_coverage	0.14534	1.03454	Unsignificant
chr10:80412832:80414833:+:PRXL2A,PRXL2A;NM_001243778.2,NM_001243782.2;mRNA,mRNA:tss_coverage	0.163454	1.03417	Unsignificant
chr10:8044332:8046333:+:GATA3,GATA3;XM_005252443.6,XM_047425045.1;mRNA,mRNA:tss_coverage	0.152219	1.03169	Unsignificant
chr10:80453309:80455310:+:TSPAN14,TSPAN14,TSPAN14,TSPAN14,TSPAN14;NM_001128309.3,NM_001351266.2,NM_001351267.4,NM_001351268.2,NM_030927.4;mRNA,mRNA,mRNA,mRNA,mRNA:tss_coverage	0.495266	0.980991	Unsignificant
chr10:80458284:80460285:+:TSPAN14,TSPAN14;NM_001351269.2,NM_001351270.2;mRNA,mRNA:tss_coverage	0.123239	1.0351	Unsignificant
chr10:80467240:80469241:+:TSPAN14,TSPAN14;NM_001351271.2,NM_001351272.2;mRNA,mRNA:tss_coverage	0.60173	1.01674	Unsignificant
chr10:8050235:8052236:+:GATA3,GATA3;XM_005252442.3,XM_047425044.1;mRNA,mRNA:tss_coverage	0.719046	1.01355	Unsignificant
chr10:8053687:8055688:+:GATA3,GATA3;NM_001002295.2,NM_002051.3;mRNA,mRNA:tss_coverage	0.888235	1.00983	Unsignificant
chr10:80536901:80538902:+:SH2D4B,SH2D4B;NM_001388272.1,NM_207372.2;mRNA,mRNA:tss_coverage	0.471992	1.0178	Unsignificant
chr10:80539818:80541819:+:SH2D4B;NM_001145719.1;mRNA:tss_coverage	0.174237	1.02714	Unsignificant
chr10:81874193:81876194:+:NRG3,NRG3,NRG3,NRG3,NRG3,NRG3,NRG3,NRG3,NRG3,NRG3,NRG3,NRG3,NRG3,NRG3,NRG3,NRG3,NRG3,NRG3;NM_001010848.4,NM_001370081.1,NM_001370082.1,NM_001370083.1,NM_001370084.1,XM_011539172.4,XM_011539173.4,XM_011539175.4,XM_017015573.3,XM_017015574.3,XM_017015575.3,XM_017015576.3,XM_017015577.3,XM_017015578.3,XM_017015579.3,XM_017015580.3,XM_017015584.3,XM_047424512.1;mRNA,mRNA,mRN…	0.419803	1.03164	Unsignificant
chr10:81874313:81876314:+:NRG3;NM_001165972.1;mRNA:tss_coverage	0.414914	1.03027	Unsignificant
chr10:81876686:81878687:+:NRG3;NM_001165973.2;mRNA:tss_coverage	0.886196	1.00826	Unsignificant
chr10:82165701:82167702:+:NRG3;XM_017015582.2;mRNA:tss_coverage	0.00318121	0.918089	DOWN
chr10:82798537:82800538:+:NRG3;XM_024447781.2;mRNA:tss_coverage	0.768292	1.00885	Unsignificant
chr10:82929487:82931488:+:NRG3;XM_011539178.3;mRNA:tss_coverage	0.914039	1.00743	Unsignificant
chr10:82929490:82931491:+:NRG3;XM_047424513.1;mRNA:tss_coverage	0.91271	1.00668	Unsignificant
chr10:84138508:84140509:+:GHITM;NM_014394.3;mRNA:tss_coverage	0.372484	0.976405	Unsignificant
chr10:84172800:84174801:+:C10orf99,C10orf99;NM_207373.3,XM_005269811.4;mRNA,mRNA:tss_coverage	0.378037	1.01763	Unsignificant
chr10:84193536:84195537:+:CDHR1,CDHR1,CDHR1,CDHR1,CDHR1;NM_001171971.3,NM_033100.4,XM_011540337.2,XM_011540338.2,XM_011540340.4;mRNA,mRNA,mRNA,mRNA,mRNA:tss_coverage	0.288275	1.03069	Unsignificant
chr10:84195189:84197190:+:CDHR1;XM_047425997.1;mRNA:tss_coverage	0.416296	1.01873	Unsignificant
chr10:84196783:84198784:+:CDHR1;XM_011540339.2;mRNA:tss_coverage	0.472708	1.02066	Unsignificant
chr10:84224543:84226544:-:LRIT2;NM_001017924.5;mRNA:tss_coverage	0.257353	1.01832	Unsignificant
chr10:84224588:84226589:-:LRIT2;NM_001284223.1;mRNA:tss_coverage	0.216188	1.01948	Unsignificant
chr10:842252:844253:-:LARP4B;XM_047424902.1;mRNA:tss_coverage	0.644241	1.01158	Unsignificant
chr10:84236123:84238124:-:LRIT1;XM_011539626.3;mRNA:tss_coverage	0.0774691	1.03958	Unsignificant
chr10:84240545:84242546:-:LRIT1;NM_015613.3;mRNA:tss_coverage	0.0722425	1.0437	Unsignificant
chr10:84244052:84246053:+:RGR,RGR,RGR;NM_001012720.2,NM_001012722.2,NM_002921.4;mRNA,mRNA,mRNA:tss_coverage	0.111494	1.03248	Unsignificant
chr10:84327588:84329589:+:CCSER2,CCSER2,CCSER2,CCSER2,CCSER2,CCSER2,CCSER2,CCSER2,CCSER2,CCSER2,CCSER2;NM_001284240.2,NM_001284241.2,NM_001351290.2,NM_001351292.2,NM_018999.4,XM_005269905.5,XM_011539871.4,XM_011539872.3,XM_017016341.2,XM_047425366.1,XM_047425367.1;mRNA,mRNA,mRNA,mRNA,mRNA,mRNA,mRNA,mRNA,mRNA,mRNA,mRNA:tss_coverage	0.77587	1.01176	Unsignificant
chr10:84340368:84342369:+:CCSER2;XM_017016340.3;mRNA:tss_coverage	0.631796	1.01333	Unsignificant
chr10:84359309:84361310:+:CCSER2;XM_047425365.1;mRNA:tss_coverage	0.913169	1.00289	Unsignificant
chr10:84372794:84374795:+:CCSER2;XM_047425368.1;mRNA:tss_coverage	0.11709	0.969732	Unsignificant
chr10:84392861:84394862:+:CCSER2,CCSER2,CCSER2;XM_006717894.2,XM_006717895.2,XM_011539873.1;mRNA,mRNA,mRNA:tss_coverage	0.154392	0.973187	Unsignificant
chr10:844027:846028:-:LARP4B;XM_017015992.2;mRNA:tss_coverage	0.913749	1.00095	Unsignificant
chr10:84423938:84425939:+:CCSER2;NM_001284243.2;mRNA:tss_coverage	0.0932423	0.965841	Unsignificant
chr10:84424168:84426169:+:CCSER2;NM_001284242.2;mRNA:tss_coverage	0.0527795	0.954899	Unsignificant
chr10:85790427:85792428:-:GRID1;XM_047425123.1;mRNA:tss_coverage	0.335208	1.02168	Unsignificant
chr10:85790558:85792559:-:GRID1;XM_047425122.1;mRNA:tss_coverage	0.358273	1.02021	Unsignificant
chr10:86365794:86367795:-:GRID1;NM_017551.3;mRNA:tss_coverage	0.823734	1.01631	Unsignificant
chr10:86520791:86522792:-:WAPL,WAPL;NM_001318328.2,NM_015045.5;mRNA,mRNA:tss_coverage	0.908765	1.00243	Unsignificant
chr10:86653546:86655547:+:OPN4,OPN4,OPN4,OPN4;NM_001030015.3,NM_033282.4,XM_017016955.2,XM_017016956.2;mRNA,mRNA,mRNA,mRNA:tss_coverage	0.0374078	1.06125	UP
chr10:86665787:86667788:+:LDB3,LDB3,LDB3;NM_001368063.1,NM_001368064.1,NM_001368068.1;mRNA,mRNA,mRNA:tss_coverage	0.209546	1.03322	Unsignificant
chr10:86667510:86669511:+:LDB3,LDB3,LDB3,LDB3,LDB3,LDB3,LDB3,LDB3;NM_001080114.2,NM_001080115.2,NM_001171610.2,NM_001171611.2,NM_001368065.1,NM_001368066.1,NM_001368067.1,NM_007078.3;mRNA,mRNA,mRNA,mRNA,mRNA,mRNA,mRNA,mRNA:tss_coverage	0.514705	1.02167	Unsignificant
chr10:86667563:86669564:+:LDB3;NM_001080116.1;mRNA:tss_coverage	0.595453	1.01893	Unsignificant
chr10:86754762:86756763:+:BMPR1A,BMPR1A,BMPR1A,BMPR1A;XM_011540103.3,XM_047425676.1,XM_047425677.1,XM_047425679.1;mRNA,mRNA,mRNA,mRNA:tss_coverage	0.373678	1.02677	Unsignificant
chr10:86755618:86757619:+:BMPR1A,BMPR1A,BMPR1A;NM_004329.3,XM_011540104.3,XM_047425678.1;mRNA,mRNA,mRNA:tss_coverage	0.441727	1.02838	Unsignificant
chr10:86808630:86810631:+:BMPR1A;XM_047425680.1;mRNA:tss_coverage	0.850282	0.9933	Unsignificant
chr10:86954758:86956759:+:SNCG,SNCG;NM_001330120.2,XM_047425681.1;mRNA,mRNA:tss_coverage	0.0108686	1.0588	UP
chr10:86956614:86958615:-:MMRN2;NM_024756.3;mRNA:tss_coverage	0.065892	1.04641	Unsignificant
chr10:86957598:86959599:+:SNCG;NM_003087.3;mRNA:tss_coverage	0.0873788	1.04783	Unsignificant
chr10:86967481:86969482:+:ADIRF;NM_006829.3;mRNA:tss_coverage	0.256401	1.02868	Unsignificant
chr10:86970404:86972405:+:LOC124902474;XM_047426123.1;mRNA:tss_coverage	0.100144	1.05405	Unsignificant
chr10:87019293:87021294:+:FAM25A;NM_001146157.3;mRNA:tss_coverage	0.0178858	1.05446	UP
chr10:87091653:87093654:-:GLUD1;XM_047425099.1;mRNA:tss_coverage	0.699053	0.990346	Unsignificant
chr10:87093086:87095087:-:GLUD1,GLUD1,GLUD1,GLUD1;NM_001318900.1,NM_001318901.1,NM_001318902.1,XM_047425100.1;mRNA,mRNA,mRNA,mRNA:tss_coverage	0.212536	0.968939	Unsignificant
chr10:87093472:87095473:+:SHLD2,SHLD2,SHLD2,SHLD2,SHLD2,SHLD2,SHLD2,SHLD2,SHLD2,SHLD2,SHLD2;XM_047425370.1,XM_047425371.1,XM_047425372.1,XM_047425373.1,XM_047425374.1,XM_047425375.1,XM_047425376.1,XM_047425377.1,XM_047425378.1,XM_047425379.1,XM_047425380.1;mRNA,mRNA,mRNA,mRNA,mRNA,mRNA,mRNA,mRNA,mRNA,mRNA,mRNA:tss_coverage	0.45197	0.976673	Unsignificant
chr10:87093842:87095843:-:GLUD1,GLUD1,GLUD1,GLUD1;NM_001318904.2,NM_001318905.2,NM_001318906.2,NM_005271.5;mRNA,mRNA,mRNA,mRNA:tss_coverage	0.849775	0.992314	Unsignificant
chr10:87094205:87096206:+:SHLD2,SHLD2,SHLD2,SHLD2,SHLD2,SHLD2,SHLD2,SHLD2,SHLD2,SHLD2,SHLD2,SHLD2,SHLD2,SHLD2,SHLD2,SHLD2,SHLD2,SHLD2;NM_001330112.2,NM_001377158.1,NM_001377159.1,NM_001377160.1,NM_001377161.1,NM_001377162.1,NM_001377163.1,NM_001377164.1,NM_001377165.1,NM_001377166.1,NM_001377167.1,NM_001377168.1,NM_001377169.1,NM_001377170.1,NM_001377171.1,NM_001377172.1,NM_019054.3,XM_011539877.…	0.884379	0.997888	Unsignificant
chr10:87150092:87152093:+:SHLD2;XM_011539879.3;mRNA:tss_coverage	0.818039	0.99437	Unsignificant
chr10:87150103:87152104:+:SHLD2;XM_006717905.4;mRNA:tss_coverage	0.802545	0.993281	Unsignificant
chr10:872209:874210:-:LARP4B,LARP4B,LARP4B,LARP4B,LARP4B;XM_017015987.2,XM_017015988.2,XM_017015989.2,XM_017015995.2,XM_047424900.1;mRNA,mRNA,mRNA,mRNA,mRNA:tss_coverage	0.353323	0.976819	Unsignificant
chr10:87224447:87226448:+:NUTM2A;NM_001099338.2;mRNA:tss_coverage	0.696432	0.940906	Unsignificant
chr10:87356743:87358744:+:NUTM2D,NUTM2D;NM_001009610.2,NM_001382304.1;mRNA,mRNA:tss_coverage	0.237549	1.02787	Unsignificant
chr10:87503892:87505893:+:MINPP1,MINPP1,MINPP1,MINPP1,MINPP1;NM_001178117.2,NM_004897.5,XM_006718078.4,XM_011540379.4,XM_017016965.3;mRNA,mRNA,mRNA,mRNA,mRNA:tss_coverage	0.842892	1.00765	Unsignificant
chr10:87506832:87508833:+:MINPP1;NM_001178118.2;mRNA:tss_coverage	0.0045746	0.930891	DOWN
chr10:87658877:87660878:+:PAPSS2,PAPSS2;NM_001015880.2,NM_004670.4;mRNA,mRNA:tss_coverage	0.884723	1.01047	Unsignificant
chr10:87800216:87802217:-:ATAD1;XM_011540302.2;mRNA:tss_coverage	0.000119067	0.92587	DOWN
chr10:87817225:87819226:-:ATAD1,ATAD1,ATAD1,ATAD1,ATAD1,ATAD1,ATAD1,ATAD1,ATAD1,ATAD1;NM_001321967.2,NM_001321968.2,NM_001321969.2,NM_032810.4,XM_011540303.4,XM_017016848.2,XM_017016851.3,XM_047425910.1,XM_047425913.1,XM_047425914.1;mRNA,mRNA,mRNA,mRNA,mRNA,mRNA,mRNA,mRNA,mRNA,mRNA:tss_coverage	0.910141	0.995639	Unsignificant
chr10:87818009:87820010:-:ATAD1;XM_047425912.1;mRNA:tss_coverage	0.90585	0.995523	Unsignificant
chr10:87818239:87820240:-:ATAD1;XM_017016847.3;mRNA:tss_coverage	0.890907	1	Unsignificant
chr10:87840360:87842361:-:ATAD1,ATAD1,ATAD1,ATAD1;XM_005270252.6,XM_047425908.1,XM_047425911.1,XM_047425915.1;mRNA,mRNA,mRNA,mRNA:tss_coverage	0.672063	0.991003	Unsignificant
chr10:87862532:87864533:-:KLLN;NM_001126049.2;mRNA:tss_coverage	0.820486	0.981941	Unsignificant
chr10:87862624:87864625:+:PTEN,PTEN,PTEN;NM_000314.8,NM_001304717.5,NM_001304718.2;mRNA,mRNA,mRNA:tss_coverage	0.843779	0.982799	Unsignificant
chr10:88490400:88492401:-:RNLS;XM_017016385.2;mRNA:tss_coverage	0.00849289	0.947708	Unsignificant
chr10:88581906:88583907:+:LIPJ;XM_006717635.4;mRNA:tss_coverage	0.297697	0.980923	Unsignificant
chr10:88582317:88584318:-:RNLS,RNLS,RNLS,RNLS,RNLS,RNLS,RNLS,RNLS,RNLS,RNLS,RNLS,RNLS,RNLS;NM_001031709.3,NM_018363.4,XM_005269947.3,XM_005269948.4,XM_005269949.6,XM_011539924.4,XM_011539927.4,XM_017016380.3,XM_017016381.3,XM_017016382.3,XM_017016384.3,XM_047425435.1,XM_047425436.1;mRNA,mRNA,mRNA,mRNA,mRNA,mRNA,mRNA,mRNA,mRNA,mRNA,mRNA,mRNA,mRNA:tss_coverage	0.27412	0.973768	Unsignificant
chr10:88585761:88587762:+:LIPJ,LIPJ,LIPJ,LIPJ;NM_001010939.3,NM_001394640.1,XM_047424642.1,XM_047424643.1;mRNA,mRNA,mRNA,mRNA:tss_coverage	0.380742	1.01724	Unsignificant
chr10:88585822:88587823:+:LIPJ;XM_011539315.2;mRNA:tss_coverage	0.45638	1.01614	Unsignificant
chr10:88590410:88592411:+:LIPJ,LIPJ;XM_005269542.3,XM_011539319.1;mRNA,mRNA:tss_coverage	0.146731	0.96761	Unsignificant
chr10:88594001:88596002:+:LIPJ;XM_011539318.2;mRNA:tss_coverage	0.10678	0.963456	Unsignificant
chr10:88663441:88665442:+:LIPF,LIPF,LIPF,LIPF,LIPF;NM_001198828.2,NM_001198829.2,NM_001198830.2,NM_004190.4,XM_011540311.2;mRNA,mRNA,mRNA,mRNA,mRNA:tss_coverage	0.182566	0.977378	Unsignificant
chr10:88705248:88707249:+:LIPK,LIPK,LIPK,LIPK,LIPK,LIPK,LIPK,LIPK;NM_001080518.2,NM_001378091.1,XM_011540073.4,XM_011540075.2,XM_017016545.2,XM_017016546.3,XM_017016547.3,XM_017016548.3;mRNA,mRNA,mRNA,mRNA,mRNA,mRNA,mRNA,mRNA:tss_coverage	0.428026	0.98324	Unsignificant
chr10:88730187:88732188:+:LIPK;XM_011540082.2;mRNA:tss_coverage	0.129039	0.974144	Unsignificant
chr10:88756225:88758226:+:LIPN,LIPN;XM_005270049.4,XM_011540084.3;mRNA,mRNA:tss_coverage	0.0140527	0.941123	DOWN
chr10:88759019:88761020:+:LIPN,LIPN,LIPN,LIPN,LIPN;NM_001102469.2,XM_017016549.2,XM_047425642.1,XM_047425643.1,XM_047425644.1;mRNA,mRNA,mRNA,mRNA,mRNA:tss_coverage	0.896549	0.995881	Unsignificant
chr10:88801729:88803730:+:LIPM,LIPM;NM_001128215.1,XM_011539748.4;mRNA,mRNA:tss_coverage	0.914465	1.0005	Unsignificant
chr10:88809907:88811908:+:LIPM;XM_011539751.4;mRNA:tss_coverage	0.239544	0.976995	Unsignificant
chr10:88812261:88814262:+:LIPM;XM_011539752.4;mRNA:tss_coverage	0.892287	0.997083	Unsignificant
chr10:88850843:88852844:-:ANKRD22;NM_144590.3;mRNA:tss_coverage	0.433186	0.979468	Unsignificant
chr10:88879244:88881245:+:STAMBPL1,STAMBPL1,STAMBPL1,STAMBPL1,STAMBPL1,STAMBPL1,STAMBPL1,STAMBPL1,STAMBPL1,STAMBPL1;NM_020799.4,XM_006717930.4,XM_011539983.2,XM_011539985.3,XM_017016456.2,XM_017016457.3,XM_047425551.1,XM_047425552.1,XM_047425553.1,XM_047425555.1;mRNA,mRNA,mRNA,mRNA,mRNA,mRNA,mRNA,mRNA,mRNA,mRNA:tss_coverage	0.768225	1.0024	Unsignificant
chr10:88879663:88881664:-:LOC124902551;XM_047426134.1;mRNA:tss_coverage	0.876854	0.998282	Unsignificant
chr10:88879736:88881737:+:STAMBPL1;XM_047425554.1;mRNA:tss_coverage	0.884725	1.00016	Unsignificant
chr10:88905826:88907827:+:STAMBPL1;XM_017016458.2;mRNA:tss_coverage	0.356653	0.983846	Unsignificant
chr10:88951772:88953773:-:ACTA2;NM_001613.4;mRNA:tss_coverage	0.124317	1.02956	Unsignificant
chr10:88963049:88965050:+:FAS;XM_006717819.4;mRNA:tss_coverage	0.582679	0.987332	Unsignificant
chr10:88979095:88981096:+:FAS;XM_011539764.3;mRNA:tss_coverage	0.660266	0.994066	Unsignificant
chr10:88981916:88983917:+:FAS,FAS,FAS;XM_011539765.3,XM_047425179.1,XM_047425180.1;mRNA,mRNA,mRNA:tss_coverage	0.44657	0.980661	Unsignificant
chr10:88985757:88987758:+:FAS;XM_011539766.3;mRNA:tss_coverage	0.810543	0.991767	Unsignificant
chr10:88989797:88991798:+:FAS,FAS,FAS,FAS;NM_000043.6,NM_001320619.2,NM_152871.4,NM_152872.4;mRNA,mRNA,mRNA,mRNA:tss_coverage	0.396799	0.97407	Unsignificant
chr10:88990048:88992049:+:FAS;XM_011539767.4;mRNA:tss_coverage	0.741645	0.987959	Unsignificant
chr10:88990130:88992131:+:FAS;XM_047425178.1;mRNA:tss_coverage	0.779901	0.987862	Unsignificant
chr10:88990396:88992397:-:ACTA2,ACTA2;NM_001141945.2,NM_001320855.1;mRNA,mRNA:tss_coverage	0.613873	0.983046	Unsignificant
chr10:89206316:89208317:-:CH25H;NM_003956.4;mRNA:tss_coverage	0.679468	1.01159	Unsignificant
chr10:89250774:89252775:-:LIPA,LIPA,LIPA,LIPA;NM_000235.4,NM_001127605.3,NM_001288979.2,XM_024448023.2;mRNA,mRNA,mRNA,mRNA:tss_coverage	0.4006	0.980176	Unsignificant
chr10:89301045:89303046:+:IFIT2;NM_001547.5;mRNA:tss_coverage	0.661914	0.982206	Unsignificant
chr10:89326996:89328997:+:IFIT3,IFIT3;NM_001289758.2,NM_001549.6;mRNA,mRNA:tss_coverage	0.497792	0.976209	Unsignificant
chr10:89331528:89333529:+:IFIT3,IFIT3;NM_001031683.4,NM_001289759.2;mRNA,mRNA:tss_coverage	0.466305	1.01856	Unsignificant
chr10:89377055:89379056:+:IFIT1B;NM_001010987.2;mRNA:tss_coverage	0.758152	1.00361	Unsignificant
chr10:89391622:89393623:+:IFIT1,IFIT1,IFIT1,IFIT1,IFIT1;NM_001270927.2,NM_001270928.2,NM_001270929.2,NM_001270930.2,NM_001548.5;mRNA,mRNA,mRNA,mRNA,mRNA:tss_coverage	0.0725079	0.962888	Unsignificant
chr10:89413567:89415568:+:IFIT5;NM_012420.3;mRNA:tss_coverage	0.437408	0.976089	Unsignificant
chr10:89534593:89536594:-:SLC16A12,SLC16A12,SLC16A12;NM_213606.4,XM_017016238.2,XM_017016239.2;mRNA,mRNA,mRNA:tss_coverage	0.735596	1.00705	Unsignificant
chr10:89534973:89536974:-:SLC16A12;XM_017016237.3;mRNA:tss_coverage	0.895387	0.99413	Unsignificant
chr10:89555703:89557704:-:SLC16A12,SLC16A12,SLC16A12;XM_047425221.1,XM_047425222.1,XM_047425223.1;mRNA,mRNA,mRNA:tss_coverage	0.452026	1.01754	Unsignificant
chr10:89625313:89627314:-:PANK1;XM_017016336.2;mRNA:tss_coverage	0.466487	1.01676	Unsignificant
chr10:89634028:89636029:-:PANK1;XM_047425354.1;mRNA:tss_coverage	0.215521	0.974854	Unsignificant
chr10:89642915:89644916:-:PANK1,PANK1,PANK1,PANK1;NM_138316.4,NM_148978.3,XM_017016333.3,XM_017016334.2;mRNA,mRNA,mRNA,mRNA:tss_coverage	0.142496	0.965742	Unsignificant
chr10:89644241:89646242:-:PANK1;NM_148977.3;mRNA:tss_coverage	0.831504	1.00874	Unsignificant
chr10:89700589:89702590:+:KIF20B,KIF20B,KIF20B;NM_001284259.2,NM_001382506.1,NM_016195.4;mRNA,mRNA,mRNA:tss_coverage	0.807635	1.00922	Unsignificant
chr10:899062:901063:-:LARP4B;XM_017015990.2;mRNA:tss_coverage	0.456202	0.982509	Unsignificant
chr10:903297:905298:-:LARP4B;XM_047424895.1;mRNA:tss_coverage	0.479245	0.983578	Unsignificant
chr10:90776195:90778196:-:HTR7;XM_024447973.2;mRNA:tss_coverage	0.363745	1.01828	Unsignificant
chr10:90857038:90859039:-:HTR7,HTR7,HTR7;NM_000872.5,NM_019859.4,NM_019860.4;mRNA,mRNA,mRNA:tss_coverage	0.350109	0.970946	Unsignificant
chr10:90870973:90872974:+:RPP30,RPP30;NM_001104546.2,NM_006413.5;mRNA,mRNA:tss_coverage	0.912981	1.00136	Unsignificant
chr10:90920086:90922087:-:ANKRD1;NM_014391.3;mRNA:tss_coverage	0.474686	1.01687	Unsignificant
chr10:91155218:91157219:+:PCGF5;XM_017016776.3;mRNA:tss_coverage	0.853023	0.995246	Unsignificant
chr10:91159618:91161619:+:PCGF5;XM_017016777.3;mRNA:tss_coverage	0.88449	0.999686	Unsignificant
chr10:91161992:91163993:+:PCGF5,PCGF5,PCGF5,PCGF5;NM_001257101.2,XM_047425843.1,XM_047425846.1,XM_047425849.1;mRNA,mRNA,mRNA,mRNA:tss_coverage	0.629123	0.976235	Unsignificant
chr10:91219150:91221151:+:PCGF5,PCGF5,PCGF5;NM_001256549.2,XM_047425845.1,XM_047425848.1;mRNA,mRNA,mRNA:tss_coverage	0.513029	0.981169	Unsignificant
chr10:91219662:91221663:+:PCGF5,PCGF5,PCGF5,PCGF5,PCGF5,PCGF5,PCGF5;NM_032373.5,XM_006718030.2,XM_011540271.4,XM_011540272.3,XM_017016778.2,XM_047425844.1,XM_047425847.1;mRNA,mRNA,mRNA,mRNA,mRNA,mRNA,mRNA:tss_coverage	0.299439	0.96794	Unsignificant
chr10:91408234:91410235:+:HECTD2,HECTD2;NM_001348365.2,XM_047424658.1;mRNA,mRNA:tss_coverage	0.203138	0.966996	Unsignificant
chr10:91408687:91410688:+:HECTD2,HECTD2;XM_047424659.1,XM_047424660.1;mRNA,mRNA:tss_coverage	0.642139	0.983001	Unsignificant
chr10:91409343:91411344:+:HECTD2,HECTD2,HECTD2,HECTD2,HECTD2,HECTD2;NM_001284274.3,NM_173497.4,NM_182765.6,XM_047424656.1,XM_047424661.1,XM_047424662.1;mRNA,mRNA,mRNA,mRNA,mRNA,mRNA:tss_coverage	0.869589	1.01262	Unsignificant
chr10:91409628:91411629:+:HECTD2;XM_024447828.2;mRNA:tss_coverage	0.817843	0.99791	Unsignificant
chr10:91409644:91411645:+:HECTD2;XM_047424657.1;mRNA:tss_coverage	0.796589	0.998218	Unsignificant
chr10:91632070:91634071:-:PPP1R3C;NM_005398.7;mRNA:tss_coverage	0.594088	1.01043	Unsignificant
chr10:91797425:91799426:+:TNKS2,TNKS2,TNKS2,TNKS2;NM_025235.4,XM_011540213.2,XM_017016701.2,XM_047425795.1;mRNA,mRNA,mRNA,mRNA:tss_coverage	0.849995	1.00399	Unsignificant
chr10:91811982:91813983:+:TNKS2;XM_017016699.2;mRNA:tss_coverage	0.301891	0.978926	Unsignificant
chr10:91834280:91836281:+:TNKS2;XM_017016700.3;mRNA:tss_coverage	0.830621	1.00414	Unsignificant
chr10:91908485:91910486:-:FGFBP3;NM_152429.5;mRNA:tss_coverage	0.542852	0.975075	Unsignificant
chr10:91922769:91924770:+:BTAF1,BTAF1,BTAF1;NM_003972.3,XM_011540326.3,XM_017016877.2;mRNA,mRNA,mRNA:tss_coverage	0.894021	0.997966	Unsignificant
chr10:91944185:91946186:+:BTAF1;XM_011540327.3;mRNA:tss_coverage	0.886494	1.00118	Unsignificant
chr10:91949883:91951884:+:BTAF1;XM_011540328.3;mRNA:tss_coverage	0.311202	0.978381	Unsignificant
chr10:91958062:91960063:+:BTAF1;XM_047425989.1;mRNA:tss_coverage	0.898221	1.00403	Unsignificant
chr10:92165617:92167618:-:CPEB3;XM_017015927.2;mRNA:tss_coverage	0.278174	1.0216	Unsignificant
chr10:92239705:92241706:-:CPEB3,CPEB3,CPEB3,CPEB3,CPEB3;XM_024447893.2,XM_047424808.1,XM_047424813.1,XM_047424816.1,XM_047424818.1;mRNA,mRNA,mRNA,mRNA,mRNA:tss_coverage	0.823906	0.985547	Unsignificant
chr10:92240284:92242285:-:CPEB3;XM_024447894.2;mRNA:tss_coverage	0.69883	0.987329	Unsignificant
chr10:92242278:92244279:-:CPEB3;NM_001178137.2;mRNA:tss_coverage	0.438539	0.97897	Unsignificant
chr10:92290077:92292078:-:CPEB3,CPEB3,CPEB3,CPEB3,CPEB3,CPEB3,CPEB3,CPEB3,CPEB3,CPEB3,CPEB3,CPEB3,CPEB3,CPEB3,CPEB3,CPEB3;NM_014912.5,XM_005269630.5,XM_006717715.4,XM_011539514.3,XM_011539515.3,XM_011539517.3,XM_011539518.3,XM_011539519.3,XM_011539520.3,XM_047424807.1,XM_047424809.1,XM_047424812.1,XM_047424814.1,XM_047424815.1,XM_047424819.1,XM_047424820.1;mRNA,mRNA,mRNA,mRNA,mRNA,mRNA,mRNA,mRNA,…	0.339699	0.96857	Unsignificant
chr10:92290166:92292167:+:MARCHF5;NM_017824.5;mRNA:tss_coverage	0.402253	0.973813	Unsignificant
chr10:92290232:92292233:-:CPEB3,CPEB3;XM_024447895.2,XM_047424810.1;mRNA,mRNA:tss_coverage	0.425606	0.975005	Unsignificant
chr10:92310254:92312255:+:MARCHF5;XM_047425382.1;mRNA:tss_coverage	0.112801	0.968769	Unsignificant
chr10:92496763:92498764:-:IDE,IDE;NM_001165946.2,NM_001322797.2;mRNA,mRNA:tss_coverage	0.548719	0.987404	Unsignificant
chr10:92540352:92542353:-:IDE;XM_017016187.2;mRNA:tss_coverage	0.374403	0.979067	Unsignificant
chr10:92572505:92574506:-:IDE;NM_001322796.1;mRNA:tss_coverage	0.874528	1.00683	Unsignificant
chr10:92572631:92574632:-:IDE;XM_017016188.2;mRNA:tss_coverage	0.912146	1.00076	Unsignificant
chr10:92573092:92575093:-:IDE,IDE,IDE,IDE,IDE,IDE,IDE,IDE,IDE,IDE,IDE,IDE;NM_001322793.2,NM_001322794.2,NM_001322795.2,NM_004969.4,XM_017016190.2,XM_047425169.1,XM_047425170.1,XM_047425171.1,XM_047425172.1,XM_047425173.1,XM_047425174.1,XM_047425175.1;mRNA,mRNA,mRNA,mRNA,mRNA,mRNA,mRNA,mRNA,mRNA,mRNA,mRNA,mRNA:tss_coverage	0.866827	0.990877	Unsignificant
chr10:92592129:92594130:+:KIF11;NM_004523.4;mRNA:tss_coverage	0.519691	0.975504	Unsignificant
chr10:92688954:92690955:+:HHEX;NM_002729.5;mRNA:tss_coverage	0.679985	0.976446	Unsignificant
chr10:927663:929664:-:LARP4B,LARP4B,LARP4B;XM_047424892.1,XM_047424896.1,XM_047424899.1;mRNA,mRNA,mRNA:tss_coverage	0.78312	1.01111	Unsignificant
chr10:92825830:92827831:+:EXOC6;NM_001013848.4;mRNA:tss_coverage	0.029607	1.04934	Unsignificant
chr10:92830107:92832108:+:EXOC6,EXOC6,EXOC6,EXOC6;NM_001319194.2,XM_017016344.3,XM_017016348.2,XM_047425369.1;mRNA,mRNA,mRNA,mRNA:tss_coverage	0.567669	0.98658	Unsignificant
chr10:92833562:92835563:+:EXOC6,EXOC6;XM_017016345.3,XM_017016346.3;mRNA,mRNA:tss_coverage	0.324738	0.981957	Unsignificant
chr10:92847519:92849520:+:EXOC6,EXOC6,EXOC6,EXOC6;NM_001319195.2,NM_001319200.2,NM_019053.6,XM_024448047.2;mRNA,mRNA,mRNA,mRNA:tss_coverage	0.803807	1.01035	Unsignificant
chr10:92871843:92873844:+:EXOC6;XM_017016347.3;mRNA:tss_coverage	0.000307804	0.910485	DOWN
chr10:93059797:93061798:+:CYP26C1;NM_183374.3;mRNA:tss_coverage	0.440757	1.01934	Unsignificant
chr10:930704:932705:-:LARP4B,LARP4B,LARP4B,LARP4B;NM_001351277.2,NM_015155.3,XM_047424898.1,XM_047424901.1;mRNA,mRNA,mRNA,mRNA:tss_coverage	0.829147	1.00991	Unsignificant
chr10:93072474:93074475:+:CYP26A1;NM_057157.2;mRNA:tss_coverage	0.61619	1.01891	Unsignificant
chr10:93072892:93074893:+:CYP26A1;NM_000783.4;mRNA:tss_coverage	0.51521	1.02151	Unsignificant
chr10:930990:932991:+:LOC124902363;XM_047426111.1;mRNA:tss_coverage	0.74993	1.0127	Unsignificant
chr10:93430425:93432426:-:MYOF;XM_047425050.1;mRNA:tss_coverage	0.0620106	1.04739	Unsignificant
chr10:93454444:93456445:-:MYOF;XM_017016068.3;mRNA:tss_coverage	0.751524	0.992268	Unsignificant
chr10:93459343:93461344:-:MYOF;XM_017016069.2;mRNA:tss_coverage	0.0911556	1.03868	Unsignificant
chr10:93477314:93479315:-:MYOF;XM_047425048.1;mRNA:tss_coverage	0.303838	1.0246	Unsignificant
chr10:93481333:93483334:-:MYOF,MYOF,MYOF,MYOF,MYOF,MYOF;NM_013451.4,NM_133337.3,XM_005269693.5,XM_005269694.6,XM_017016070.3,XM_047425049.1;mRNA,mRNA,mRNA,mRNA,mRNA,mRNA:tss_coverage	0.803524	0.990426	Unsignificant
chr10:93495611:93497612:+:CEP55,CEP55,CEP55,CEP55,CEP55,CEP55,CEP55;NM_001127182.2,NM_018131.5,XM_011539919.2,XM_011539920.3,XM_017016372.2,XM_017016373.2,XM_047425416.1;mRNA,mRNA,mRNA,mRNA,mRNA,mRNA,mRNA:tss_coverage	0.888604	0.998155	Unsignificant
chr10:93499146:93501147:+:CEP55;XM_011539918.2;mRNA:tss_coverage	0.788262	0.990773	Unsignificant
chr10:93565664:93567665:+:FFAR4,FFAR4,FFAR4;NM_001195755.2,NM_181745.4,XM_011539746.4;mRNA,mRNA,mRNA:tss_coverage	0.870703	0.993827	Unsignificant
chr10:93600234:93602235:-:RBP4;NM_006744.4;mRNA:tss_coverage	0.462555	1.02036	Unsignificant
chr10:93600512:93602513:-:RBP4;NM_001323517.1;mRNA:tss_coverage	0.674234	1.01261	Unsignificant
chr10:93600743:93602744:-:RBP4;NM_001323518.2;mRNA:tss_coverage	0.777948	1.00693	Unsignificant
chr10:93611536:93613537:+:PDE6C;NM_006204.4;mRNA:tss_coverage	0.639098	1.0123	Unsignificant
chr10:93701591:93703592:-:FRA10AC1,FRA10AC1,FRA10AC1,FRA10AC1;NM_001347712.2,NM_001347713.2,NM_001347715.2,NM_145246.5;mRNA,mRNA,mRNA,mRNA:tss_coverage	0.547015	0.987017	Unsignificant
chr10:93701958:93703959:-:FRA10AC1;NM_001347714.2;mRNA:tss_coverage	0.140658	0.96884	Unsignificant
chr10:93756935:93758936:+:LGI1,LGI1,LGI1,LGI1,LGI1;NM_001308275.2,NM_001308276.2,NM_005097.4,XM_017016911.3,XM_017016912.3;mRNA,mRNA,mRNA,mRNA,mRNA:tss_coverage	0.637115	1.01047	Unsignificant
chr10:93892977:93894978:+:SLC35G1,SLC35G1,SLC35G1;NM_001134658.3,NM_001345993.2,NM_153226.4;mRNA,mRNA,mRNA:tss_coverage	0.662268	1.00821	Unsignificant
chr10:93992930:93994931:+:PLCE1,PLCE1,PLCE1,PLCE1,PLCE1,PLCE1,PLCE1,PLCE1,PLCE1,PLCE1,PLCE1,PLCE1,PLCE1,PLCE1,PLCE1,PLCE1,PLCE1,PLCE1,PLCE1,PLCE1,PLCE1,PLCE1;NM_001288989.2,NM_016341.4,XM_006717885.5,XM_006717888.5,XM_011539851.4,XM_011539852.4,XM_017016310.3,XM_017016311.3,XM_047425284.1,XM_047425285.1,XM_047425286.1,XM_047425287.1,XM_047425288.1,XM_047425289.1,XM_047425290.1,XM_047425291.1,XM_0…	0.160301	1.04084	Unsignificant
chr10:94004451:94006452:+:PLCE1,PLCE1;XM_047425295.1,XM_047425300.1;mRNA,mRNA:tss_coverage	0.149335	1.02682	Unsignificant
chr10:94016196:94018197:+:PLCE1;XM_047425299.1;mRNA:tss_coverage	0.122772	0.968504	Unsignificant
chr10:94088025:94090026:+:PLCE1,PLCE1,PLCE1,PLCE1,PLCE1;NM_001165979.2,XM_006717890.4,XM_017016312.3,XM_047425301.1,XM_047425302.1;mRNA,mRNA,mRNA,mRNA,mRNA:tss_coverage	0.840547	1.0116	Unsignificant
chr10:94088049:94090050:+:PLCE1,PLCE1;XM_011539850.4,XM_047425303.1;mRNA,mRNA:tss_coverage	0.844185	1.01134	Unsignificant
chr10:94361938:94363939:-:NOC3L,NOC3L,NOC3L;NM_022451.11,XM_047425640.1,XM_047425641.1;mRNA,mRNA,mRNA:tss_coverage	0.543041	1.01436	Unsignificant
chr10:94401540:94403541:+:TBC1D12,TBC1D12,TBC1D12,TBC1D12,TBC1D12;NM_015188.2,XM_006717732.5,XM_011539558.4,XM_047424905.1,XM_047424906.1;mRNA,mRNA,mRNA,mRNA,mRNA:tss_coverage	0.637563	1.01294	Unsignificant
chr10:94443257:94445258:+:TBC1D12;XM_017015999.3;mRNA:tss_coverage	0.282772	0.975112	Unsignificant
chr10:94446634:94448635:+:TBC1D12;XM_047424907.1;mRNA:tss_coverage	0.033598	0.945538	DOWN
chr10:94446654:94448655:+:TBC1D12;XM_017015998.3;mRNA:tss_coverage	0.0414096	0.947495	Unsignificant
chr10:94544787:94546788:+:HELLS,HELLS,HELLS,HELLS,HELLS,HELLS,HELLS,HELLS,HELLS,HELLS;NM_001289067.2,NM_001289068.2,NM_001289069.2,NM_001289070.2,NM_001289071.2,NM_001289072.2,NM_001289073.2,NM_001289074.2,NM_001289075.2,NM_018063.5;mRNA,mRNA,mRNA,mRNA,mRNA,mRNA,mRNA,mRNA,mRNA,mRNA:tss_coverage	0.531327	1.02627	Unsignificant
chr10:94682728:94684729:+:CYP2C18,CYP2C18;NM_000772.3,NM_001128925.2;mRNA,mRNA:tss_coverage	0.792924	1.00682	Unsignificant
chr10:94761680:94763681:+:CYP2C19;NM_000769.4;mRNA:tss_coverage	0.129256	0.967874	Unsignificant
chr10:94937657:94939658:+:CYP2C9;NM_000771.4;mRNA:tss_coverage	0.664608	0.991638	Unsignificant
chr10:95068496:95070497:-:CYP2C8,CYP2C8,CYP2C8,CYP2C8;NM_000770.3,NM_001198853.1,NM_001198854.1,NM_001198855.1;mRNA,mRNA,mRNA,mRNA:tss_coverage	0.0454499	0.958399	Unsignificant
chr10:95193237:95195238:+:ACSM6,ACSM6,ACSM6;NM_207321.3,XM_047424638.1,XM_047424639.1;mRNA,mRNA,mRNA:tss_coverage	0.885073	1.00486	Unsignificant
chr10:95290002:95292003:-:PDLIM1;NM_020992.4;mRNA:tss_coverage	0.861905	0.999024	Unsignificant
chr10:95440179:95442180:-:SORBS1,SORBS1,SORBS1;NM_001034955.2,NM_001034956.2,NM_001290296.2;mRNA,mRNA,mRNA:tss_coverage	0.915255	0.998397	Unsignificant
chr10:95560370:95562371:-:SORBS1,SORBS1,SORBS1,SORBS1,SORBS1,SORBS1,SORBS1,SORBS1,SORBS1,SORBS1,SORBS1,SORBS1,SORBS1,SORBS1,SORBS1,SORBS1,SORBS1,SORBS1,SORBS1,SORBS1,SORBS1,SORBS1,SORBS1,SORBS1,SORBS1,SORBS1,SORBS1,SORBS1,SORBS1,SORBS1,SORBS1,SORBS1,SORBS1,SORBS1,SORBS1,SORBS1,SORBS1,SORBS1,SORBS1,SORBS1,SORBS1,SORBS1,SORBS1,SORBS1,SORBS1,SORBS1,SORBS1,SORBS1,SORBS1,SORBS1,SORBS1,SORBS1,SORBS1,SO…	0.542209	1.03069	Unsignificant
chr10:95655710:95657711:-:ALDH18A1,ALDH18A1,ALDH18A1,ALDH18A1,ALDH18A1,ALDH18A1,ALDH18A1,ALDH18A1,ALDH18A1,ALDH18A1;NM_001017423.2,NM_001323412.2,NM_001323413.2,NM_001323414.2,NM_001323415.2,NM_001323416.2,NM_001323417.2,NM_001323418.2,NM_001323419.2,NM_002860.4;mRNA,mRNA,mRNA,mRNA,mRNA,mRNA,mRNA,mRNA,mRNA,mRNA:tss_coverage	0.69693	1.01566	Unsignificant
chr10:95692926:95694927:-:TCTN3,TCTN3,TCTN3,TCTN3,TCTN3,TCTN3,TCTN3,TCTN3;NM_001143973.2,NM_015631.6,XM_005269690.3,XM_011539627.3,XM_011539628.3,XM_024447935.2,XM_047425041.1,XM_047425042.1;mRNA,mRNA,mRNA,mRNA,mRNA,mRNA,mRNA,mRNA:tss_coverage	0.799513	1.00744	Unsignificant
chr10:95693185:95695186:+:ENTPD1;XM_047426023.1;mRNA:tss_coverage	0.897917	1.00588	Unsignificant
chr10:95693223:95695224:+:ENTPD1;XM_047426024.1;mRNA:tss_coverage	0.895003	1.00705	Unsignificant
chr10:95696633:95698634:+:ENTPD1,ENTPD1,ENTPD1;XM_011540371.3,XM_047426025.1,XM_047426026.1;mRNA,mRNA,mRNA:tss_coverage	0.720601	1.01116	Unsignificant
chr10:95710763:95712764:+:ENTPD1;NM_001098175.2;mRNA:tss_coverage	0.566044	1.01954	Unsignificant
chr10:95754651:95756652:+:ENTPD1,ENTPD1,ENTPD1,ENTPD1,ENTPD1,ENTPD1,ENTPD1;NM_001164178.1,NM_001164181.1,NM_001312654.1,NM_001320916.1,XM_017016963.2,XM_047426027.1,XM_047426028.1;mRNA,mRNA,mRNA,mRNA,mRNA,mRNA,mRNA:tss_coverage	0.510547	1.0169	Unsignificant
chr10:95755162:95757163:+:ENTPD1,ENTPD1,ENTPD1,ENTPD1,ENTPD1,ENTPD1,ENTPD1,ENTPD1,ENTPD1,ENTPD1,ENTPD1,ENTPD1;NM_001164179.2,NM_001164182.2,NM_001164183.2,NM_001776.6,XM_011540370.3,XM_011540372.3,XM_011540373.3,XM_011540374.4,XM_011540376.3,XM_017016958.3,XM_017016964.3,XM_047426029.1;mRNA,mRNA,mRNA,mRNA,mRNA,mRNA,mRNA,mRNA,mRNA,mRNA,mRNA,mRNA:tss_coverage	0.384277	1.02489	Unsignificant
chr10:95906670:95908671:+:CC2D2B;XM_024447995.2;mRNA:tss_coverage	0.880108	0.997025	Unsignificant
chr10:95906974:95908975:+:CC2D2B,CC2D2B,CC2D2B,CC2D2B,CC2D2B,CC2D2B,CC2D2B,CC2D2B,CC2D2B,CC2D2B,CC2D2B,CC2D2B;NM_001130446.3,NM_001349008.3,XM_011539789.4,XM_024447996.2,XM_024447998.2,XM_024447999.2,XM_024448001.2,XM_024448002.2,XM_024448003.2,XM_024448004.2,XM_024448005.2,XM_024448006.2;mRNA,mRNA,mRNA,mRNA,mRNA,mRNA,mRNA,mRNA,mRNA,mRNA,mRNA,mRNA:tss_coverage	0.809992	1.01091	Unsignificant
chr10:95937101:95939102:+:CC2D2B;XM_047425225.1;mRNA:tss_coverage	0.0953639	0.958851	Unsignificant
chr10:95951324:95953325:+:CC2D2B,CC2D2B;XM_047425226.1,XM_047425227.1;mRNA,mRNA:tss_coverage	0.0868649	0.964933	Unsignificant
chr10:95998766:96000767:+:CC2D2B,CC2D2B;NM_001001732.4,NM_001159747.2;mRNA,mRNA:tss_coverage	0.409442	1.01875	Unsignificant
chr10:96042067:96044068:+:CCNJ;XM_011539885.3;mRNA:tss_coverage	0.158193	0.971756	Unsignificant
chr10:96042582:96044583:+:CCNJ,CCNJ,CCNJ,CCNJ,CCNJ;NM_001134375.2,NM_001134376.2,NM_019084.5,XM_017016354.2,XM_017016356.2;mRNA,mRNA,mRNA,mRNA,mRNA:tss_coverage	0.877683	0.998602	Unsignificant
chr10:96043350:96045351:+:CCNJ,CCNJ,CCNJ;XM_005269921.4,XM_017016355.2,XM_047425381.1;mRNA,mRNA,mRNA:tss_coverage	0.917625	0.99767	Unsignificant
chr10:96128714:96130715:+:ZNF518A,ZNF518A,ZNF518A,ZNF518A,ZNF518A,ZNF518A,ZNF518A,ZNF518A,ZNF518A,ZNF518A,ZNF518A,ZNF518A;NM_001278524.2,NM_001278526.2,NM_014803.4,XM_011540413.4,XM_017016994.3,XM_024448269.2,XM_047426046.1,XM_047426052.1,XM_047426062.1,XM_047426063.1,XM_047426064.1,XM_047426070.1;mRNA,mRNA,mRNA,mRNA,mRNA,mRNA,mRNA,mRNA,mRNA,mRNA,mRNA,mRNA:tss_coverage	0.244854	0.967727	Unsignificant
chr10:96129055:96131056:+:ZNF518A,ZNF518A,ZNF518A,ZNF518A,ZNF518A,ZNF518A,ZNF518A,ZNF518A,ZNF518A,ZNF518A,ZNF518A,ZNF518A,ZNF518A,ZNF518A,ZNF518A,ZNF518A,ZNF518A,ZNF518A;NM_001278525.2,NM_001330732.2,XM_011540406.3,XM_011540410.3,XM_011540415.3,XM_011540419.3,XM_011540420.3,XM_017016989.2,XM_024448265.2,XM_047426047.1,XM_047426048.1,XM_047426049.1,XM_047426053.1,XM_047426057.1,XM_047426065.1,XM_0…	0.62693	0.977386	Unsignificant
chr10:96129279:96131280:+:ZNF518A,ZNF518A,ZNF518A,ZNF518A,ZNF518A,ZNF518A,ZNF518A,ZNF518A,ZNF518A,ZNF518A,ZNF518A,ZNF518A,ZNF518A;NM_001330733.1,NM_001330735.1,NM_001330737.1,NM_001330738.1,XM_017016986.2,XM_024448267.2,XM_047426045.1,XM_047426054.1,XM_047426055.1,XM_047426056.1,XM_047426058.1,XM_047426061.1,XM_047426066.1;mRNA,mRNA,mRNA,mRNA,mRNA,mRNA,mRNA,mRNA,mRNA,mRNA,mRNA,mRNA,mRNA:tss_cover…	0.800142	0.985473	Unsignificant
chr10:96129296:96131297:+:ZNF518A;NM_001330736.2;mRNA:tss_coverage	0.815802	0.986201	Unsignificant
chr10:96129621:96131622:+:ZNF518A,ZNF518A,ZNF518A,ZNF518A,ZNF518A,ZNF518A,ZNF518A,ZNF518A;NM_001330734.1,XM_047426044.1,XM_047426050.1,XM_047426051.1,XM_047426059.1,XM_047426060.1,XM_047426068.1,XM_047426069.1;mRNA,mRNA,mRNA,mRNA,mRNA,mRNA,mRNA,mRNA:tss_coverage	0.590479	0.982178	Unsignificant
chr10:96149743:96151744:+:ZNF518A;XM_047426073.1;mRNA:tss_coverage	0.204087	0.972207	Unsignificant
chr10:96270568:96272569:-:BLNK,BLNK,BLNK,BLNK,BLNK;NM_001114094.2,NM_001258440.2,NM_001258441.2,NM_001258442.2,NM_013314.4;mRNA,mRNA,mRNA,mRNA,mRNA:tss_coverage	0.190822	1.0246	Unsignificant
chr10:96303433:96305434:+:DNTT,DNTT;NM_001017520.2,NM_004088.4;mRNA,mRNA:tss_coverage	0.473966	1.0164	Unsignificant
chr10:96356158:96358159:-:OPALIN,OPALIN,OPALIN,OPALIN;NM_001284323.2,NM_001284324.2,NM_001284326.2,NM_001284327.2;mRNA,mRNA,mRNA,mRNA:tss_coverage	0.0940695	1.03623	Unsignificant
chr10:96358001:96360002:-:OPALIN,OPALIN,OPALIN,OPALIN,OPALIN,OPALIN;NM_001040102.3,NM_001040103.3,NM_001284320.2,NM_001284321.2,NM_001284322.2,NM_033207.5;mRNA,mRNA,mRNA,mRNA,mRNA,mRNA:tss_coverage	0.659927	1.00981	Unsignificant
chr10:96512925:96514926:-:TLL2;NM_012465.4;mRNA:tss_coverage	0.766089	0.986452	Unsignificant
chr10:96585707:96587708:-:TM9SF3;XM_011539976.3;mRNA:tss_coverage	0.692672	0.991142	Unsignificant
chr10:96586011:96588012:-:TM9SF3;NM_020123.4;mRNA:tss_coverage	0.545579	0.983249	Unsignificant
chr10:96699843:96701844:-:PIK3AP1;XM_005269499.2;mRNA:tss_coverage	0.516294	1.01857	Unsignificant
chr10:96719513:96721514:-:PIK3AP1,PIK3AP1,PIK3AP1;NM_152309.3,XM_011539248.2,XM_047424566.1;mRNA,mRNA,mRNA:tss_coverage	0.873665	0.995342	Unsignificant
chr10:96831297:96833298:+:LCOR,LCOR,LCOR;NM_001170765.2,NM_001170766.2,NM_001346516.2;mRNA,mRNA,mRNA:tss_coverage	0.676216	0.980617	Unsignificant
chr10:96831944:96833945:+:LCOR;NM_032440.4;mRNA:tss_coverage	0.906581	1.0043	Unsignificant
chr10:97184958:97186959:-:SLIT1;NM_003061.3;mRNA:tss_coverage	0.442315	1.02348	Unsignificant
chr10:97269656:97271657:-:ARHGAP19;NM_001256423.2;mRNA:tss_coverage	0.0648979	0.95945	Unsignificant
chr10:97291636:97293637:-:ARHGAP19,ARHGAP19;NM_001204300.2,NM_032900.6;mRNA,mRNA:tss_coverage	0.434388	0.976796	Unsignificant
chr10:97318270:97320271:+:FRAT1;NM_005479.4;mRNA:tss_coverage	0.847789	0.987224	Unsignificant
chr10:97333728:97335729:-:FRAT2;NM_012083.3;mRNA:tss_coverage	0.681325	1.02001	Unsignificant
chr10:97400339:97402340:-:RRP12,RRP12,RRP12,RRP12,RRP12;NM_001284337.2,NM_015179.4,XM_011539556.3,XM_047424903.1,XM_047424904.1;mRNA,mRNA,mRNA,mRNA,mRNA:tss_coverage	0.404888	1.02407	Unsignificant
chr10:97400369:97402370:-:RRP12;NM_001145114.1;mRNA:tss_coverage	0.362001	1.02522	Unsignificant
chr10:97425190:97427191:+:PGAM1;NM_002629.4;mRNA:tss_coverage	0.833249	0.998248	Unsignificant
chr10:97426817:97428818:+:PGAM1;NM_001317079.2;mRNA:tss_coverage	0.777256	0.992837	Unsignificant
chr10:97444846:97446847:-:EXOSC1;XM_011539847.3;mRNA:tss_coverage	0.882817	0.999725	Unsignificant
chr10:97445005:97447006:-:EXOSC1,EXOSC1,EXOSC1,EXOSC1,EXOSC1,EXOSC1;NM_001318362.2,NM_001318363.2,NM_001318364.2,NM_001318365.2,NM_001318366.2,NM_016046.5;mRNA,mRNA,mRNA,mRNA,mRNA,mRNA:tss_coverage	0.904411	1.00274	Unsignificant
chr10:97445174:97447175:+:ZDHHC16,ZDHHC16,ZDHHC16,ZDHHC16,ZDHHC16,ZDHHC16,ZDHHC16,ZDHHC16,ZDHHC16,ZDHHC16,ZDHHC16,ZDHHC16,ZDHHC16,ZDHHC16,ZDHHC16,ZDHHC16,ZDHHC16,ZDHHC16,ZDHHC16,ZDHHC16;NM_001287803.2,NM_001287804.2,NM_032327.4,NM_198043.3,NM_198044.3,NM_198045.3,NM_198046.3,XM_006718024.2,XM_017016766.2,XM_017016767.2,XM_017016768.2,XM_017016769.2,XM_017016771.2,XM_024448233.2,XM_047425837.1,XM_…	0.900425	1.00323	Unsignificant
chr10:97467356:97469357:-:MMS19;XM_011540063.4;mRNA:tss_coverage	0.564009	1.02109	Unsignificant
chr10:97468716:97470717:-:MMS19;XM_047425627.1;mRNA:tss_coverage	0.0774596	1.0347	Unsignificant
chr10:97497421:97499422:-:MMS19,MMS19,MMS19,MMS19,MMS19,MMS19,MMS19,MMS19,MMS19,MMS19,MMS19,MMS19,MMS19,MMS19,MMS19,MMS19,MMS19,MMS19,MMS19;NM_001289403.2,NM_001289404.2,NM_001330128.2,NM_001351356.2,NM_001351357.2,NM_001351358.2,NM_001351359.2,NM_022362.5,XM_006717944.5,XM_017016516.3,XM_017016517.3,XM_017016518.3,XM_017016519.3,XM_017016521.3,XM_047425621.1,XM_047425622.1,XM_047425623.1,XM_0474…	0.762593	0.992777	Unsignificant
chr10:97497714:97499715:-:MMS19;XM_047425624.1;mRNA:tss_coverage	0.9019	0.996254	Unsignificant
chr10:97497793:97499794:-:MMS19;NM_001289405.2;mRNA:tss_coverage	0.873923	1.00354	Unsignificant
chr10:97497923:97499924:+:UBTD1;NM_024954.5;mRNA:tss_coverage	0.81952	1.00539	Unsignificant
chr10:97571440:97573441:+:ANKRD2;NM_001291218.2;mRNA:tss_coverage	0.50672	1.01779	Unsignificant
chr10:97571502:97573503:+:ANKRD2,ANKRD2;NM_001129981.3,NM_020349.4;mRNA,mRNA:tss_coverage	0.530782	1.01764	Unsignificant
chr10:97571778:97573779:+:ANKRD2,ANKRD2;NM_001291219.3,NM_001346793.2;mRNA,mRNA:tss_coverage	0.569698	1.0155	Unsignificant
chr10:97583388:97585389:+:HOGA1,HOGA1;NM_001134670.2,NM_138413.4;mRNA,mRNA:tss_coverage	0.44857	1.02612	Unsignificant
chr10:97588720:97590721:+:C10orf62;NM_001009997.3;mRNA:tss_coverage	0.642597	1.02017	Unsignificant
chr10:97632499:97634500:-:MORN4;NM_178832.4;mRNA:tss_coverage	0.677806	1.01368	Unsignificant
chr10:97632961:97634962:-:MORN4;XM_011539251.4;mRNA:tss_coverage	0.825462	1.00973	Unsignificant
chr10:97633155:97635156:-:MORN4;NM_001098831.2;mRNA:tss_coverage	0.803011	1.01247	Unsignificant
chr10:97639670:97641671:+:PI4K2A;NM_018425.4;mRNA:tss_coverage	0.904748	0.994311	Unsignificant
chr10:97686240:97688241:-:AVPI1,AVPI1;NM_021732.3,XM_017016494.2;mRNA,mRNA:tss_coverage	0.476564	0.982628	Unsignificant
chr10:97712729:97714730:+:MARVELD1;NM_031484.4;mRNA:tss_coverage	0.245293	1.04275	Unsignificant
chr10:97736127:97738128:+:ZFYVE27,ZFYVE27,ZFYVE27,ZFYVE27,ZFYVE27,ZFYVE27,ZFYVE27,ZFYVE27,ZFYVE27,ZFYVE27,ZFYVE27,ZFYVE27,ZFYVE27,ZFYVE27,ZFYVE27,ZFYVE27,ZFYVE27,ZFYVE27,ZFYVE27,ZFYVE27,ZFYVE27,ZFYVE27,ZFYVE27,ZFYVE27,ZFYVE27,ZFYVE27,ZFYVE27,ZFYVE27,ZFYVE27,ZFYVE27,ZFYVE27,ZFYVE27,ZFYVE27,ZFYVE27,ZFYVE27,ZFYVE27,ZFYVE27,ZFYVE27,ZFYVE27,ZFYVE27,ZFYVE27,ZFYVE27,ZFYVE27,ZFYVE27,ZFYVE27,ZFYVE27,ZFYVE…	0.682555	0.985578	Unsignificant
chr10:97737543:97739544:+:ZFYVE27;XM_047424567.1;mRNA:tss_coverage	0.844668	0.995157	Unsignificant
chr10:97770998:97772999:-:SFRP5;NM_003015.3;mRNA:tss_coverage	0.0541122	1.05494	Unsignificant
chr10:97848842:97850843:+:GOLGA7B;NM_001010917.3;mRNA:tss_coverage	0.073717	1.05685	Unsignificant
chr10:98029620:98031621:-:CRTAC1,CRTAC1;NM_001206528.3,NM_018058.7;mRNA,mRNA:tss_coverage	0.306859	1.04498	Unsignificant
chr10:98133656:98135657:+:R3HCC1L,R3HCC1L,R3HCC1L,R3HCC1L,R3HCC1L,R3HCC1L,R3HCC1L,R3HCC1L,R3HCC1L,R3HCC1L,R3HCC1L,R3HCC1L,R3HCC1L,R3HCC1L,R3HCC1L,R3HCC1L,R3HCC1L,R3HCC1L,R3HCC1L,R3HCC1L,R3HCC1L,R3HCC1L,R3HCC1L,R3HCC1L,R3HCC1L,R3HCC1L,R3HCC1L,R3HCC1L,R3HCC1L,R3HCC1L,R3HCC1L,R3HCC1L,R3HCC1L,R3HCC1L,R3HCC1L,R3HCC1L,R3HCC1L,R3HCC1L,R3HCC1L,R3HCC1L,R3HCC1L,R3HCC1L,R3HCC1L,R3HCC1L,R3HCC1L,R3HCC1L,R3HCC…	0.505881	0.982794	Unsignificant
chr10:98264375:98266376:-:LOXL4,LOXL4;XM_024448232.1,XM_047425836.1;mRNA,mRNA:tss_coverage	0.467344	1.02227	Unsignificant
chr10:98267193:98269194:-:LOXL4,LOXL4,LOXL4,LOXL4;NM_032211.7,XM_005270216.3,XM_006718020.2,XM_047425835.1;mRNA,mRNA,mRNA,mRNA:tss_coverage	0.38959	1.04068	Unsignificant
chr10:98394188:98396189:-:PYROXD2;XM_011540301.3;mRNA:tss_coverage	0.0293758	1.04929	Unsignificant
chr10:98396449:98398450:-:PYROXD2;XM_047425891.1;mRNA:tss_coverage	0.32009	1.02688	Unsignificant
chr10:98402032:98404033:-:PYROXD2;XM_017016841.2;mRNA:tss_coverage	0.81114	1.00666	Unsignificant
chr10:98402425:98404426:-:PYROXD2;XM_017016840.2;mRNA:tss_coverage	0.837473	1.00693	Unsignificant
chr10:98406649:98408650:-:PYROXD2;XM_017016839.3;mRNA:tss_coverage	0.0424394	1.03982	Unsignificant
chr10:98409598:98411599:-:PYROXD2;XM_047425887.1;mRNA:tss_coverage	0.234789	1.02988	Unsignificant
chr10:98409848:98411849:-:PYROXD2;XM_047425888.1;mRNA:tss_coverage	0.284088	1.02849	Unsignificant
chr10:98414181:98416182:-:PYROXD2,PYROXD2,PYROXD2,PYROXD2,PYROXD2,PYROXD2,PYROXD2,PYROXD2,PYROXD2,PYROXD2,PYROXD2;NM_032709.3,XM_011540293.3,XM_017016835.2,XM_047425881.1,XM_047425882.1,XM_047425883.1,XM_047425884.1,XM_047425885.1,XM_047425886.1,XM_047425889.1,XM_047425890.1;mRNA,mRNA,mRNA,mRNA,mRNA,mRNA,mRNA,mRNA,mRNA,mRNA,mRNA:tss_coverage	0.0753794	1.04601	Unsignificant
chr10:98445774:98447775:-:HPS1,HPS1,HPS1;XM_005269757.5,XM_047425146.1,XM_047425152.1;mRNA,mRNA,mRNA:tss_coverage	0.618477	1.01293	Unsignificant
chr10:98445934:98447935:-:HPS1,HPS1,HPS1,HPS1,HPS1,HPS1,HPS1,HPS1,HPS1,HPS1,HPS1,HPS1,HPS1,HPS1,HPS1,HPS1,HPS1,HPS1,HPS1,HPS1,HPS1,HPS1,HPS1,HPS1;NM_000195.5,NM_001311345.2,NM_001322476.2,NM_001322477.2,NM_001322478.2,NM_001322479.2,NM_001322480.2,NM_001322481.2,NM_001322482.2,NM_001322483.2,NM_001322484.2,NM_001322485.2,NM_001322487.2,NM_001322489.2,NM_001322490.2,NM_001322491.2,NM_001322492.2,N…	0.659482	1.01228	Unsignificant
chr10:987340:989341:-:LARP4B,LARP4B,LARP4B;XM_047424893.1,XM_047424894.1,XM_047424897.1;mRNA,mRNA,mRNA:tss_coverage	0.795481	1.01484	Unsignificant
chr10:987433:989434:+:GTPBP4,GTPBP4;NM_012341.3,XM_047424932.1;mRNA,mRNA:tss_coverage	0.681162	1.02	Unsignificant
chr10:99143307:99145308:-:HPSE2;XM_047425616.1;mRNA:tss_coverage	0.830944	0.992328	Unsignificant
chr10:99207470:99209471:-:HPSE2;XM_017016497.2;mRNA:tss_coverage	0.025944	0.952129	Unsignificant
chr10:99207471:99209472:-:HPSE2;XM_011540031.2;mRNA:tss_coverage	0.026324	0.951934	Unsignificant
chr10:99231365:99233366:-:HPSE2;XM_017016498.2;mRNA:tss_coverage	0.501077	1.01888	Unsignificant
chr10:99233142:99235143:-:HPSE2;XM_024448119.2;mRNA:tss_coverage	0.57329	1.0181	Unsignificant
chr10:99234851:99236852:-:HPSE2;NM_021828.5;mRNA:tss_coverage	0.773237	1.01483	Unsignificant
chr10:99234874:99236875:-:HPSE2,HPSE2,HPSE2,HPSE2,HPSE2,HPSE2,HPSE2;NM_001166244.1,NM_001166245.1,NM_001166246.1,XM_011540029.1,XM_011540030.2,XM_017016496.3,XM_047425615.1;mRNA,mRNA,mRNA,mRNA,mRNA,mRNA,mRNA:tss_coverage	0.733736	1.01684	Unsignificant
chr10:99314950:99316951:-:HPSE2;XM_047425614.1;mRNA:tss_coverage	0.338394	1.02631	Unsignificant
chr10:99328355:99330356:+:CNNM1,CNNM1,CNNM1,CNNM1,CNNM1,CNNM1;NM_001345887.2,NM_001345888.2,NM_001345889.2,NM_020348.3,XM_011539631.4,XM_047425047.1;mRNA,mRNA,mRNA,mRNA,mRNA,mRNA:tss_coverage	0.775846	0.98936	Unsignificant
chr10:99429623:99431624:-:GOT1;NM_002079.3;mRNA:tss_coverage	0.788177	0.986866	Unsignificant
chr10:99531941:99533942:+:NKX2-3,NKX2-3;NM_145285.3,XM_011539370.2;mRNA,mRNA:tss_coverage	0.203255	1.03724	Unsignificant
chr10:99612869:99614870:-:SLC25A28;XM_047425810.1;mRNA:tss_coverage	0.35589	1.02119	Unsignificant
chr10:99619031:99621032:-:SLC25A28;XM_011540239.2;mRNA:tss_coverage	0.820026	1.0063	Unsignificant
chr10:99619438:99621439:-:SLC25A28,SLC25A28,SLC25A28;NM_031212.4,XM_006718006.4,XM_011540244.3;mRNA,mRNA,mRNA:tss_coverage	0.894936	1.00696	Unsignificant
chr10:99619879:99621880:-:SLC25A28;XM_047425809.1;mRNA:tss_coverage	0.728914	1.00911	Unsignificant
chr10:99621692:99623693:-:SLC25A28;XM_005270211.6;mRNA:tss_coverage	0.880365	0.995162	Unsignificant
chr10:99658285:99660286:-:SLC25A28,SLC25A28,SLC25A28;XM_006718005.5,XM_024448222.2,XM_024448223.2;mRNA,mRNA,mRNA:tss_coverage	0.764312	1.01303	Unsignificant
chr10:99658508:99660509:+:ENTPD7,ENTPD7;NM_001349962.2,NM_020354.5;mRNA,mRNA:tss_coverage	0.53898	1.0201	Unsignificant
chr10:99658628:99660629:+:ENTPD7;NM_001349963.2;mRNA:tss_coverage	0.552326	1.01805	Unsignificant
chr10:99731126:99733127:-:COX15,COX15,COX15,COX15,COX15,COX15,COX15,COX15,COX15,COX15,COX15;NM_001320974.2,NM_001320975.2,NM_001320976.2,NM_001372024.1,NM_001372025.1,NM_001372026.1,NM_001372027.1,NM_001372028.1,NM_004376.7,NM_078470.6,XM_006717634.4;mRNA,mRNA,mRNA,mRNA,mRNA,mRNA,mRNA,mRNA,mRNA,mRNA,mRNA:tss_coverage	0.871282	1.00345	Unsignificant
chr10:99731233:99733234:+:CUTC;NM_015960.3;mRNA:tss_coverage	0.710878	1.00767	Unsignificant
chr10:99781639:99783640:+:ABCC2,ABCC2,ABCC2,ABCC2,ABCC2;NM_000392.5,XM_006717631.5,XM_011539291.4,XM_017015675.3,XM_047424598.1;mRNA,mRNA,mRNA,mRNA,mRNA:tss_coverage	0.911766	0.99941	Unsignificant
chr10:99793483:99795484:+:ABCC2;XM_006717630.4;mRNA:tss_coverage	0.85006	1.00493	Unsignificant
chr10:99913091:99915092:-:DNMBP;NM_001318327.1;mRNA:tss_coverage	0.403421	1.02586	Unsignificant
chr10:99929906:99931907:-:DNMBP;NM_001318326.2;mRNA:tss_coverage	0.655491	1.0078	Unsignificant
chr11:100686287:100688288:+:ARHGAP42,ARHGAP42;NM_001367945.1,NM_152432.4;mRNA,mRNA:tss_coverage	0.643657	1.01182	Unsignificant
chr11:100714407:100716408:+:ARHGAP42;XM_011542616.3;mRNA:tss_coverage	0.294885	1.02305	Unsignificant
chr11:100733532:100735533:+:ARHGAP42;XM_011542615.3;mRNA:tss_coverage	0.182321	1.02779	Unsignificant
chr11:100815714:100817715:+:ARHGAP42;XM_047426418.1;mRNA:tss_coverage	0.684017	0.991489	Unsignificant
chr11:101128062:101130063:-:PGR,PGR;NM_001202474.3,NM_001271161.2;mRNA,mRNA:tss_coverage	0.551755	1.01632	Unsignificant
chr11:101128812:101130813:-:PGR,PGR,PGR,PGR;NM_000926.4,NM_001271162.2,XM_006718858.4,XM_011542869.3;mRNA,mRNA,mRNA,mRNA:tss_coverage	0.91316	0.997162	Unsignificant
chr11:101509881:101511882:-:TRPC6;XM_011542968.4;mRNA:tss_coverage	0.721828	0.988843	Unsignificant
chr11:101582266:101584267:-:TRPC6;XM_047427511.1;mRNA:tss_coverage	0.880176	1.0037	Unsignificant
chr11:101583006:101585007:-:TRPC6,TRPC6,TRPC6,TRPC6;NM_004621.6,XM_017018221.3,XM_047427509.1,XM_047427510.1;mRNA,mRNA,mRNA,mRNA:tss_coverage	0.909844	0.995073	Unsignificant
chr11:101699994:101701995:+:LOC124902738,LOC124902738;XM_047427997.1,XM_047427998.1;mRNA,mRNA:tss_coverage	0.391562	1.2281	Unsignificant
chr11:101914009:101916010:+:CEP126,CEP126;NM_001363543.2,NM_020802.4;mRNA,mRNA:tss_coverage	0.760269	0.99087	Unsignificant
chr11:101915521:101917522:-:ANGPTL5,ANGPTL5,ANGPTL5;NM_178127.5,XM_011542735.4,XM_017017466.3;mRNA,mRNA,mRNA:tss_coverage	0.204771	0.972528	Unsignificant
chr11:102046436:102048437:+:CFAP300,CFAP300,CFAP300,CFAP300;NM_001195005.2,NM_001363505.2,NM_032930.3,XM_005271713.5;mRNA,mRNA,mRNA,mRNA:tss_coverage	0.578383	0.987085	Unsignificant
chr11:102109446:102111447:+:YAP1,YAP1,YAP1,YAP1,YAP1,YAP1,YAP1,YAP1,YAP1,YAP1,YAP1,YAP1;NM_001130145.3,NM_001195044.2,NM_001282097.2,NM_001282098.2,NM_001282099.2,NM_001282100.2,NM_001282101.2,NM_006106.5,XM_005271378.4,XM_005271380.4,XM_005271381.4,XM_005271383.4;mRNA,mRNA,mRNA,mRNA,mRNA,mRNA,mRNA,mRNA,mRNA,mRNA,mRNA,mRNA:tss_coverage	0.345393	1.0238	Unsignificant
chr11:102110548:102112549:+:YAP1;XM_011542555.3;mRNA:tss_coverage	0.0630387	1.05532	Unsignificant
chr11:102111447:102113448:+:YAP1;NM_001195045.2;mRNA:tss_coverage	0.873765	1.00171	Unsignificant
chr11:102316483:102318484:+:BIRC3,BIRC3;NM_001165.5,NM_182962.3;mRNA,mRNA:tss_coverage	0.642973	0.985112	Unsignificant
chr11:102346213:102348214:+:BIRC2,BIRC2;NM_001166.5,NM_001256166.2;mRNA,mRNA:tss_coverage	0.209217	0.970259	Unsignificant
chr11:102346373:102348374:+:BIRC2;NM_001256163.1;mRNA:tss_coverage	0.0955509	0.960889	Unsignificant
chr11:102451764:102453765:-:TMEM123;NM_052932.3;mRNA:tss_coverage	0.652618	1.01152	Unsignificant
chr11:102529746:102531747:-:MMP7;NM_002423.5;mRNA:tss_coverage	0.119535	0.967847	Unsignificant
chr11:102624331:102626332:-:MMP20;NM_004771.4;mRNA:tss_coverage	0.313005	1.0208	Unsignificant
chr11:102704768:102706769:-:MMP27,MMP27,MMP27,MMP27,MMP27;NM_022122.3,XM_011542948.3,XM_011542949.3,XM_011542950.4,XM_017018120.2;mRNA,mRNA,mRNA,mRNA,mRNA:tss_coverage	0.691246	1.00802	Unsignificant
chr11:102723953:102725954:-:MMP8,MMP8,MMP8,MMP8,MMP8,MMP8,MMP8;NM_001304441.2,NM_001304442.2,NM_002424.3,XM_011542834.3,XM_011542835.3,XM_047426965.1,XM_047426966.1;mRNA,mRNA,mRNA,mRNA,mRNA,mRNA,mRNA:tss_coverage	0.911316	0.997391	Unsignificant
chr11:102779627:102781628:-:MMP10;NM_002425.3;mRNA:tss_coverage	0.0898493	0.962443	Unsignificant
chr11:102797159:102799160:-:MMP1,MMP1;NM_001145938.2,NM_002421.4;mRNA,mRNA:tss_coverage	0.371148	1.01868	Unsignificant
chr11:102842608:102844609:-:MMP3;NM_002422.5;mRNA:tss_coverage	0.791018	1.00352	Unsignificant
chr11:102873981:102875982:-:MMP12;NM_002426.6;mRNA:tss_coverage	0.321736	0.979799	Unsignificant
chr11:10293218:10295219:-:SBF2,SBF2,SBF2,SBF2,SBF2,SBF2,SBF2,SBF2;NM_001386339.1,NM_001386342.1,NM_030962.4,XM_011520395.4,XM_011520396.4,XM_017018377.3,XM_047427657.1,XM_047427658.1;mRNA,mRNA,mRNA,mRNA,mRNA,mRNA,mRNA,mRNA:tss_coverage	0.784735	1.00771	Unsignificant
chr11:102954731:102956732:-:MMP13;NM_002427.4;mRNA:tss_coverage	0.789391	0.995971	Unsignificant
chr11:10304072:10306073:+:ADM;NM_001124.3;mRNA:tss_coverage	0.743522	1.01448	Unsignificant
chr11:103091159:103093160:-:DCUN1D5,DCUN1D5,DCUN1D5,DCUN1D5;NM_001318739.2,NM_001318740.2,NM_001318741.2,NM_032299.4;mRNA,mRNA,mRNA,mRNA:tss_coverage	0.842887	1.00061	Unsignificant
chr11:103108425:103110426:+:DYNC2H1,DYNC2H1,DYNC2H1,DYNC2H1,DYNC2H1;NM_001080463.2,NM_001377.3,XM_006718903.3,XM_017018291.2,XM_017018293.2;mRNA,mRNA,mRNA,mRNA,mRNA:tss_coverage	0.374307	0.975918	Unsignificant
chr11:103114294:103116295:+:DYNC2H1;XM_017018292.2;mRNA:tss_coverage	0.176049	0.970035	Unsignificant
chr11:1035717:1037718:-:MUC6;NM_005961.3;mRNA:tss_coverage	0.0211938	1.07048	UP
chr11:104035639:104037640:+:DDI1;NM_001001711.3;mRNA:tss_coverage	0.0151001	1.05556	UP
chr11:104163146:104165147:-:PDGFD,PDGFD;NM_025208.5,NM_033135.4;mRNA,mRNA:tss_coverage	0.915792	1.00081	Unsignificant
chr11:10449387:10451388:+:AMPD3;NM_001172431.2;mRNA:tss_coverage	0.557861	1.02148	Unsignificant
chr11:10449690:10451691:+:AMPD3;NM_000480.3;mRNA:tss_coverage	0.264845	1.04069	Unsignificant
chr11:10454263:10456264:+:AMPD3;NM_001025389.2;mRNA:tss_coverage	0.382331	1.02563	Unsignificant
chr11:10455055:10457056:+:AMPD3;NM_001025390.2;mRNA:tss_coverage	0.326528	1.02797	Unsignificant
chr11:10460130:10462131:+:AMPD3;NM_001172430.1;mRNA:tss_coverage	0.0601771	1.03693	Unsignificant
chr11:1048691:1050692:+:LOC124902605;XM_047427955.1;mRNA:tss_coverage	0.242579	1.03617	Unsignificant
chr11:104953823:104955824:-:CASP4;XM_011543019.2;mRNA:tss_coverage	0.847084	0.997639	Unsignificant
chr11:104967573:104969574:-:CASP4,CASP4;NM_001225.4,NM_033306.3;mRNA,mRNA:tss_coverage	0.716884	0.985423	Unsignificant
chr11:105022167:105024168:-:CASP5,CASP5,CASP5,CASP5;NM_001136109.3,NM_001136110.3,NM_001136112.3,NM_004347.5;mRNA,mRNA,mRNA,mRNA:tss_coverage	0.686514	0.989137	Unsignificant
chr11:105034143:105036144:-:CASP1,CASP1,CASP1,CASP1,CASP1,CASP1,CASP1,CASP1,CASP1;NM_001223.5,NM_001257118.3,NM_001257119.3,NM_033292.4,NM_033293.4,NM_033294.4,NM_033295.4,XM_017018396.2,XM_047427675.1;mRNA,mRNA,mRNA,mRNA,mRNA,mRNA,mRNA,mRNA,mRNA:tss_coverage	0.816125	1.01129	Unsignificant
chr11:105035681:105037682:-:CASP1;XM_017018393.2;mRNA:tss_coverage	0.118043	1.02627	Unsignificant
chr11:105035682:105037683:-:CASP1;XM_017018394.2;mRNA:tss_coverage	0.117578	1.02659	Unsignificant
chr11:105035685:105037686:-:CASP1;XM_017018395.2;mRNA:tss_coverage	0.116916	1.02667	Unsignificant
chr11:105044334:105046335:-:CARD16,CARD16;NM_001394580.1,NM_052889.4;mRNA,mRNA:tss_coverage	0.91425	1.00148	Unsignificant
chr11:105138768:105140769:-:CARD18;NM_021571.4;mRNA:tss_coverage	0.835533	0.993877	Unsignificant
chr11:10540186:10542187:-:RNF141;NM_016422.4;mRNA:tss_coverage	0.653314	1.01609	Unsignificant
chr11:105608615:105610616:+:GRIA4;XM_006718823.3;mRNA:tss_coverage	0.694571	0.993857	Unsignificant
chr11:105608943:105610944:+:GRIA4;XM_024448454.2;mRNA:tss_coverage	0.653013	1.01642	Unsignificant
chr11:105608979:105610980:+:GRIA4;XM_047426831.1;mRNA:tss_coverage	0.523223	1.02094	Unsignificant
chr11:105609072:105611073:+:GRIA4,GRIA4,GRIA4,GRIA4,GRIA4;NM_000829.4,NM_001077243.3,NM_001077244.2,XM_005271518.4,XM_017017610.3;mRNA,mRNA,mRNA,mRNA,mRNA:tss_coverage	0.421555	1.02277	Unsignificant
chr11:105609705:105611706:+:GRIA4,GRIA4,GRIA4;NM_001112812.2,XM_017017609.2,XM_024448455.2;mRNA,mRNA,mRNA:tss_coverage	0.292902	1.02925	Unsignificant
chr11:10567664:10569665:-:LYVE1;NM_006691.4;mRNA:tss_coverage	0.52426	0.986868	Unsignificant
chr11:105823630:105825631:+:GRIA4;XM_011542777.4;mRNA:tss_coverage	0.799409	1.00744	Unsignificant
chr11:105845667:105847668:+:GRIA4;XM_017017611.3;mRNA:tss_coverage	0.409661	0.981656	Unsignificant
chr11:106021239:106023240:-:MSANTD4,MSANTD4,MSANTD4;NM_032424.3,XM_011543022.4,XM_017018417.2;mRNA,mRNA,mRNA:tss_coverage	0.64773	1.01073	Unsignificant
chr11:106021286:106023287:-:MSANTD4,MSANTD4,MSANTD4,MSANTD4,MSANTD4,MSANTD4;NM_001318747.1,NM_001318748.1,NM_001318749.1,NM_001318750.1,XM_017018416.2,XM_047427709.1;mRNA,mRNA,mRNA,mRNA,mRNA,mRNA:tss_coverage	0.470135	1.01578	Unsignificant
chr11:106075495:106077496:-:KBTBD3;XM_011542618.3;mRNA:tss_coverage	0.753967	1.01115	Unsignificant
chr11:106076346:106078347:-:KBTBD3,KBTBD3,KBTBD3,KBTBD3;NM_001330359.2,NM_152433.4,NM_198439.3,XM_006718767.4;mRNA,mRNA,mRNA,mRNA:tss_coverage	0.905815	1.00013	Unsignificant
chr11:106076661:106078662:+:AASDHPPT;NM_015423.3;mRNA:tss_coverage	0.704744	0.991112	Unsignificant
chr11:10651277:10653278:-:IRAG1;NM_001098579.3;mRNA:tss_coverage	0.713848	1.01357	Unsignificant
chr11:10692542:10694543:-:IRAG1;NM_001100167.3;mRNA:tss_coverage	0.0492234	1.049	Unsignificant
chr11:10692754:10694755:-:IRAG1,IRAG1,IRAG1,IRAG1;NM_001100163.3,NM_001206880.2,NM_001206881.2,NM_130385.4;mRNA,mRNA,mRNA,mRNA:tss_coverage	0.0885097	1.04802	Unsignificant
chr11:107017475:107019476:-:GUCY1A2,GUCY1A2;NM_000855.3,NM_001256424.2;mRNA,mRNA:tss_coverage	0.686016	1.02337	Unsignificant
chr11:1073874:1075875:+:MUC2;NM_002457.4;mRNA:tss_coverage	0.0860458	1.04924	Unsignificant
chr11:107432740:107434741:-:CWF19L2;XM_047426419.1;mRNA:tss_coverage	0.236385	0.958295	Unsignificant
chr11:107456824:107458825:-:CWF19L2,CWF19L2;NM_152434.3,XM_011542620.4;mRNA,mRNA:tss_coverage	0.244808	0.97486	Unsignificant
chr11:10750245:10752246:+:CTR9,CTR9;NM_001346279.2,NM_014633.5;mRNA,mRNA:tss_coverage	0.0733775	0.955951	Unsignificant
chr11:107555853:107557854:-:ALKBH8;XM_047427870.1;mRNA:tss_coverage	0.0457402	0.950159	Unsignificant
chr11:107564734:107566735:-:ALKBH8,ALKBH8,ALKBH8,ALKBH8,ALKBH8;NM_001301010.3,NM_001378133.1,NM_138775.3,XM_017018557.2,XM_047427871.1;mRNA,mRNA,mRNA,mRNA,mRNA:tss_coverage	0.761649	1.00784	Unsignificant
chr11:107590146:107592147:+:ELMOD1,ELMOD1,ELMOD1;NM_001130037.2,NM_001308018.2,NM_018712.4;mRNA,mRNA,mRNA:tss_coverage	0.457985	1.02701	Unsignificant
chr11:107711055:107713056:-:SLN;NM_003063.3;mRNA:tss_coverage	0.633375	0.987078	Unsignificant
chr11:107857578:107859579:-:SLC35F2;XM_047427146.1;mRNA:tss_coverage	0.501882	1.01687	Unsignificant
chr11:107857786:107859787:-:SLC35F2;NM_017515.5;mRNA:tss_coverage	0.272824	1.02826	Unsignificant
chr11:107927447:107929448:+:RAB39A;NM_017516.3;mRNA:tss_coverage	0.0318819	1.06412	UP
chr11:108007897:108009898:+:CUL5,CUL5,CUL5,CUL5,CUL5;NM_003478.6,XM_005271682.3,XM_011543013.3,XM_017018363.3,XM_047427640.1;mRNA,mRNA,mRNA,mRNA,mRNA:tss_coverage	0.820929	1.00498	Unsignificant
chr11:108060082:108062083:+:CUL5;XM_047427641.1;mRNA:tss_coverage	0.676936	0.987907	Unsignificant
chr11:10806995:10808996:-:EIF4G2;NM_001172705.1;mRNA:tss_coverage	0.805032	0.988167	Unsignificant
chr11:10807925:10809926:-:EIF4G2,EIF4G2;NM_001042559.3,NM_001418.4;mRNA,mRNA:tss_coverage	0.568636	0.979596	Unsignificant
chr11:108115704:108117705:+:ACAT1,ACAT1;NM_001386681.1,NM_001386682.1;mRNA,mRNA:tss_coverage	0.259594	1.02635	Unsignificant
chr11:108120566:108122567:+:ACAT1,ACAT1,ACAT1,ACAT1,ACAT1,ACAT1;NM_000019.4,NM_001386677.1,NM_001386678.1,NM_001386679.1,NM_001386685.1,NM_001386686.1;mRNA,mRNA,mRNA,mRNA,mRNA,mRNA:tss_coverage	0.631865	1.01206	Unsignificant
chr11:108120795:108122796:+:ACAT1,ACAT1,ACAT1,ACAT1,ACAT1;NM_001386687.1,NM_001386688.1,NM_001386689.1,NM_001386690.1,NM_001386691.1;mRNA,mRNA,mRNA,mRNA,mRNA:tss_coverage	0.718225	1.00817	Unsignificant
chr11:108221637:108223638:-:NPAT,NPAT,NPAT;NM_001321307.1,NM_002519.3,XM_011542854.3;mRNA,mRNA,mRNA:tss_coverage	0.397355	1.02253	Unsignificant
chr11:108222066:108224067:+:ATM,ATM,ATM,ATM,ATM,ATM,ATM,ATM,ATM,ATM,ATM,ATM,ATM;NM_000051.4,NM_001351834.2,NM_001351835.2,XM_006718843.5,XM_011542840.4,XM_011542842.4,XM_011542843.3,XM_017017790.3,XM_047426975.1,XM_047426977.1,XM_047426978.1,XM_047426979.1,XM_047426981.1;mRNA,mRNA,mRNA,mRNA,mRNA,mRNA,mRNA,mRNA,mRNA,mRNA,mRNA,mRNA,mRNA:tss_coverage	0.588078	1.02056	Unsignificant
chr11:108222324:108224325:+:ATM,ATM,ATM;NM_001351836.2,XM_005271562.6,XM_047426976.1;mRNA,mRNA,mRNA:tss_coverage	0.581221	1.01746	Unsignificant
chr11:108234745:108236746:+:ATM;XM_011542844.4;mRNA:tss_coverage	0.912665	0.996195	Unsignificant
chr11:108286419:108288420:+:ATM;XM_006718845.3;mRNA:tss_coverage	0.819646	0.999847	Unsignificant
chr11:108466528:108468529:-:C11orf65,C11orf65,C11orf65,C11orf65,C11orf65,C11orf65,C11orf65,C11orf65,C11orf65,C11orf65,C11orf65,C11orf65,C11orf65,C11orf65,C11orf65,C11orf65,C11orf65,C11orf65,C11orf65,C11orf65,C11orf65,C11orf65,C11orf65,C11orf65,C11orf65,C11orf65;NM_001330368.2,NM_001351110.2,NM_152587.5,XM_005271412.4,XM_005271413.4,XM_011542641.3,XM_011542643.3,XM_047426458.1,XM_047426459.1,XM_04…	0.903656	0.998369	Unsignificant
chr11:108468880:108470881:-:C11orf65;XM_047426461.1;mRNA:tss_coverage	0.0999938	0.969139	Unsignificant
chr11:108497147:108499148:-:POGLUT3;XM_047426421.1;mRNA:tss_coverage	0.906052	1.00409	Unsignificant
chr11:108497383:108499384:-:POGLUT3,POGLUT3,POGLUT3,POGLUT3,POGLUT3;NM_001363502.2,NM_001363503.2,NM_153705.5,XM_011542621.3,XM_047426422.1;mRNA,mRNA,mRNA,mRNA,mRNA:tss_coverage	0.532733	1.0203	Unsignificant
chr11:108537176:108539177:-:EXPH5,EXPH5,EXPH5;NM_001144764.2,NM_001144765.2,XM_017017403.2;mRNA,mRNA,mRNA:tss_coverage	0.060963	0.966539	Unsignificant
chr11:108538085:108540086:-:EXPH5;XM_047426628.1;mRNA:tss_coverage	0.204681	0.97598	Unsignificant
chr11:108538101:108540102:-:EXPH5;XM_047426629.1;mRNA:tss_coverage	0.199803	0.975958	Unsignificant
chr11:108551228:108553229:-:EXPH5,EXPH5;NM_001144763.2,XM_011542698.3;mRNA,mRNA:tss_coverage	0.328603	1.02392	Unsignificant
chr11:108567150:108569151:-:EXPH5,EXPH5,EXPH5;XM_011542700.3,XM_017017400.2,XM_047426626.1;mRNA,mRNA,mRNA:tss_coverage	0.5754	1.0124	Unsignificant
chr11:10857052:10859053:-:ZBED5,ZBED5;NM_001143667.2,NM_021211.4;mRNA,mRNA:tss_coverage	0.906143	0.994882	Unsignificant
chr11:108592767:108594768:-:EXPH5,EXPH5,EXPH5,EXPH5,EXPH5;NM_001308019.2,NM_015065.3,XM_011542696.3,XM_047426624.1,XM_047426627.1;mRNA,mRNA,mRNA,mRNA,mRNA:tss_coverage	0.664379	0.983344	Unsignificant
chr11:108606535:108608536:-:EXPH5,EXPH5;XM_017017397.2,XM_017017398.2;mRNA,mRNA:tss_coverage	0.878885	0.999379	Unsignificant
chr11:108664068:108666069:+:DDX10;NM_004398.4;mRNA:tss_coverage	0.737271	1.01414	Unsignificant
chr11:109421189:109423190:+:C11orf87;NM_207645.4;mRNA:tss_coverage	0.0701184	1.0465	Unsignificant
chr11:109421437:109423438:+:C11orf87;XM_011542818.3;mRNA:tss_coverage	0.184107	1.03977	Unsignificant
chr11:109421778:109423779:+:C11orf87;XM_011542817.3;mRNA:tss_coverage	0.160343	1.04305	Unsignificant
chr11:110091505:110093506:+:ZC3H12C;XM_011543055.3;mRNA:tss_coverage	0.912503	0.997358	Unsignificant
chr11:110091798:110093799:+:ZC3H12C;XM_005271715.5;mRNA:tss_coverage	0.881114	0.999846	Unsignificant
chr11:110092391:110094392:+:ZC3H12C;NM_033390.2;mRNA:tss_coverage	0.697036	0.978974	Unsignificant
chr11:110129999:110132000:+:ZC3H12C;XM_017018477.3;mRNA:tss_coverage	0.0278609	0.955556	Unsignificant
chr11:110237698:110239699:-:RDX;XM_047427391.1;mRNA:tss_coverage	0.777423	1.0051	Unsignificant
chr11:110295613:110297614:-:RDX,RDX,RDX,RDX,RDX,RDX,RDX;NM_001260492.2,NM_001260493.2,NM_001260494.2,NM_001260495.2,NM_001260496.2,NM_002906.4,XM_047427390.1;mRNA,mRNA,mRNA,mRNA,mRNA,mRNA,mRNA:tss_coverage	0.557951	0.976663	Unsignificant
chr11:110428330:110430331:+:FDX1;XM_047426566.1;mRNA:tss_coverage	0.911544	0.998582	Unsignificant
chr11:110428947:110430948:+:FDX1;NM_004109.5;mRNA:tss_coverage	0.77776	0.986615	Unsignificant
chr11:110588884:110590885:-:ARHGAP20;XM_005271628.4;mRNA:tss_coverage	0.357241	1.01575	Unsignificant
chr11:110710824:110712825:-:ARHGAP20;NM_001258415.2;mRNA:tss_coverage	0.588687	1.0253	Unsignificant
chr11:110711436:110713437:-:ARHGAP20;NM_001384657.1;mRNA:tss_coverage	0.715329	1.0082	Unsignificant
chr11:110711727:110713728:-:ARHGAP20,ARHGAP20;NM_001258417.2,NM_020809.4;mRNA,mRNA:tss_coverage	0.838142	0.992328	Unsignificant
chr11:110712188:110714189:-:ARHGAP20,ARHGAP20;NM_001258416.2,NM_001258418.2;mRNA,mRNA:tss_coverage	0.905959	0.998682	Unsignificant
chr11:111244724:111246725:+:POU2AF2;NM_198498.3;mRNA:tss_coverage	0.589043	0.984458	Unsignificant
chr11:111267001:111269002:+:POU2AF2;XM_011542804.3;mRNA:tss_coverage	0.580996	0.989313	Unsignificant
chr11:111297545:111299546:+:COLCA2,COLCA2;NM_001271458.2,XM_017017196.3;mRNA,mRNA:tss_coverage	0.759393	1.00613	Unsignificant
chr11:111297923:111299924:+:COLCA2;NM_001271457.2;mRNA:tss_coverage	0.884974	1.00102	Unsignificant
chr11:111298308:111300309:+:COLCA2,COLCA2,COLCA2;NM_001136105.3,NM_001370484.1,XM_017017199.2;mRNA,mRNA,mRNA:tss_coverage	0.885058	1.00521	Unsignificant
chr11:111298774:111300775:+:COLCA2;XM_047426365.1;mRNA:tss_coverage	0.649266	1.01751	Unsignificant
chr11:111299131:111301132:+:COLCA2,COLCA2;XM_017017200.2,XM_047426364.1;mRNA,mRNA:tss_coverage	0.611175	1.01768	Unsignificant
chr11:111302692:111304693:+:COLCA2;XM_017017197.2;mRNA:tss_coverage	0.00446226	0.938585	DOWN
chr11:111358389:111360390:-:POU2AF1;XM_047427137.1;mRNA:tss_coverage	0.310321	1.02293	Unsignificant
chr11:111378274:111380275:-:POU2AF1,POU2AF1,POU2AF1,POU2AF1,POU2AF1;NM_006235.3,XM_005271593.3,XM_006718859.2,XM_006718860.5,XM_017017932.2;mRNA,mRNA,mRNA,mRNA,mRNA:tss_coverage	0.169789	1.03858	Unsignificant
chr11:111511385:111513386:-:BTG4,BTG4,BTG4,BTG4,BTG4,BTG4,BTG4,BTG4,BTG4,BTG4;NM_001367975.1,NM_001367976.1,NM_017589.4,XM_011542876.3,XM_011542879.3,XM_011542880.3,XM_024448587.2,XM_024448588.2,XM_024448590.2,XM_024448592.2;mRNA,mRNA,mRNA,mRNA,mRNA,mRNA,mRNA,mRNA,mRNA,mRNA:tss_coverage	0.450487	1.017	Unsignificant
chr11:111513724:111515725:-:BTG4,BTG4,BTG4;NM_001367974.1,XM_024448589.2,XM_024448591.2;mRNA,mRNA,mRNA:tss_coverage	0.204199	1.0256	Unsignificant
chr11:111513777:111515778:+:HOATZ;NM_001100388.2;mRNA:tss_coverage	0.195302	1.02491	Unsignificant
chr11:111513784:111515785:+:HOATZ;NM_207430.2;mRNA:tss_coverage	0.181288	1.02525	Unsignificant
chr11:111539279:111541280:+:LAYN;NM_001318799.1;mRNA:tss_coverage	0.486438	1.02638	Unsignificant
chr11:111539719:111541720:+:LAYN,LAYN,LAYN;NM_001258390.2,NM_001258391.2,NM_178834.5;mRNA,mRNA,mRNA:tss_coverage	0.434371	1.03161	Unsignificant
chr11:111540333:111542334:+:LAYN;XM_006718769.5;mRNA:tss_coverage	0.727306	1.02079	Unsignificant
chr11:111601448:111603449:+:SIK2;NM_015191.3;mRNA:tss_coverage	0.335586	0.969176	Unsignificant
chr11:111605336:111607337:+:SIK2;XM_017017417.2;mRNA:tss_coverage	0.0608348	0.94673	Unsignificant
chr11:111765388:111767389:-:PPP2R1B,PPP2R1B,PPP2R1B,PPP2R1B,PPP2R1B,PPP2R1B,PPP2R1B,PPP2R1B,PPP2R1B,PPP2R1B,PPP2R1B,PPP2R1B,PPP2R1B,PPP2R1B,PPP2R1B;NM_001177562.2,NM_001177563.2,NM_002716.5,NM_181699.3,NM_181700.2,XM_017017960.2,XM_024448600.2,XM_047427189.1,XM_047427190.1,XM_047427191.1,XM_047427192.1,XM_047427193.1,XM_047427194.1,XM_047427195.1,XM_047427196.1;mRNA,mRNA,mRNA,mRNA,mRNA,mRNA,mRNA,…	0.910016	1.00671	Unsignificant
chr11:111870280:111872281:-:ALG9,ALG9,ALG9;NM_001352415.1,NM_001352416.1,NM_001352419.1;mRNA,mRNA,mRNA:tss_coverage	0.913409	0.992037	Unsignificant
chr11:111870300:111872301:-:ALG9,ALG9,ALG9,ALG9,ALG9,ALG9,ALG9,ALG9,ALG9;NM_001077691.2,NM_001077692.2,NM_001352411.2,NM_001352412.2,NM_001352414.2,NM_001352420.2,NM_001352421.2,NM_001352422.2,NM_001352423.2;mRNA,mRNA,mRNA,mRNA,mRNA,mRNA,mRNA,mRNA,mRNA:tss_coverage	0.876939	0.989658	Unsignificant
chr11:111870580:111872581:-:ALG9,ALG9,ALG9,ALG9,ALG9,ALG9,ALG9,ALG9,ALG9,ALG9,ALG9,ALG9;NM_001077690.1,NM_001352409.1,NM_001352410.1,NM_001352413.1,NM_001352417.1,NM_001352418.1,NM_024740.2,XM_005277723.6,XM_006718913.4,XM_017018314.3,XM_024448695.2,XM_047427609.1;mRNA,mRNA,mRNA,mRNA,mRNA,mRNA,mRNA,mRNA,mRNA,mRNA,mRNA,mRNA:tss_coverage	0.790962	0.988453	Unsignificant
chr11:111878164:111880165:-:FDXACB1;NM_138378.3;mRNA:tss_coverage	0.651822	1.01428	Unsignificant
chr11:111878540:111880541:+:C11orf1,C11orf1,C11orf1;NM_001330371.2,NM_022761.3,XM_011542957.4;mRNA,mRNA,mRNA:tss_coverage	0.471714	1.02152	Unsignificant
chr11:111909738:111911739:-:CRYAB;NM_001368246.1;mRNA:tss_coverage	0.164842	1.04041	Unsignificant
chr11:111909752:111911753:-:CRYAB;NM_001330379.1;mRNA:tss_coverage	0.173475	1.03998	Unsignificant
chr11:111910769:111912770:-:CRYAB;NM_001289808.2;mRNA:tss_coverage	0.137798	1.04134	Unsignificant
chr11:111911733:111913734:+:HSPB2;NM_001541.4;mRNA:tss_coverage	0.635304	1.03105	Unsignificant
chr11:111912160:111914161:-:CRYAB;NM_001885.3;mRNA:tss_coverage	0.554097	1.03209	Unsignificant
chr11:111912212:111914213:-:CRYAB;NM_001289807.1;mRNA:tss_coverage	0.59199	1.02934	Unsignificant
chr11:111917912:111919913:+:C11orf52;NM_080659.3;mRNA:tss_coverage	0.840913	1.00773	Unsignificant
chr11:111922739:111924740:-:CRYAB;NM_001368245.1;mRNA:tss_coverage	0.256397	1.01962	Unsignificant
chr11:111926314:111928315:+:DIXDC1,DIXDC1,DIXDC1,DIXDC1;NM_001278542.2,XM_017018466.3,XM_017018467.2,XM_024448743.2;mRNA,mRNA,mRNA,mRNA:tss_coverage	0.509075	1.0198	Unsignificant
chr11:111936342:111938343:+:DIXDC1,DIXDC1;NM_001037954.4,XM_024448742.2;mRNA,mRNA:tss_coverage	0.735896	1.0104	Unsignificant
chr11:111976344:111978345:+:DIXDC1;NM_033425.5;mRNA:tss_coverage	0.546682	1.0232	Unsignificant
chr11:111981419:111983420:+:DIXDC1;XM_047427787.1;mRNA:tss_coverage	0.224633	1.02398	Unsignificant
chr11:112024407:112026408:+:DLAT,DLAT,DLAT,DLAT,DLAT,DLAT,DLAT,DLAT,DLAT,DLAT,DLAT,DLAT,DLAT;NM_001372031.1,NM_001372032.1,NM_001372033.1,NM_001372034.1,NM_001372035.1,NM_001372036.1,NM_001372037.1,NM_001372038.1,NM_001372039.1,NM_001372040.1,NM_001372041.1,NM_001372042.1,NM_001931.5;mRNA,mRNA,mRNA,mRNA,mRNA,mRNA,mRNA,mRNA,mRNA,mRNA,mRNA,mRNA,mRNA:tss_coverage	0.34958	1.02898	Unsignificant
chr11:112073016:112075017:-:PIH1D2,PIH1D2,PIH1D2,PIH1D2,PIH1D2,PIH1D2,PIH1D2,PIH1D2,PIH1D2,PIH1D2,PIH1D2;NM_001082619.2,NM_138789.4,XM_017017201.3,XM_017017203.3,XM_017017204.3,XM_017017205.3,XM_024448349.2,XM_024448350.2,XM_047426366.1,XM_047426368.1,XM_047426369.1;mRNA,mRNA,mRNA,mRNA,mRNA,mRNA,mRNA,mRNA,mRNA,mRNA,mRNA:tss_coverage	0.564454	1.01314	Unsignificant
chr11:112073298:112075299:+:NKAPD1,NKAPD1,NKAPD1,NKAPD1,NKAPD1,NKAPD1,NKAPD1,NKAPD1;NM_001082969.2,NM_001082970.2,NM_001301017.2,NM_001301019.2,NM_001301021.2,NM_018195.4,XM_047427197.1,XM_047427198.1;mRNA,mRNA,mRNA,mRNA,mRNA,mRNA,mRNA,mRNA:tss_coverage	0.879881	1.00134	Unsignificant
chr11:112085755:112087756:-:TIMM8B;NM_012459.4;mRNA:tss_coverage	0.88175	0.996706	Unsignificant
chr11:112085872:112087873:+:SDHD,SDHD,SDHD,SDHD;NM_001276503.2,NM_001276504.2,NM_001276506.2,NM_003002.4;mRNA,mRNA,mRNA,mRNA:tss_coverage	0.889981	1.00324	Unsignificant
chr11:112163093:112165094:-:IL18,IL18,IL18,IL18;NM_001243211.2,NM_001386420.1,NM_001562.4,XM_011542805.2;mRNA,mRNA,mRNA,mRNA:tss_coverage	0.853059	0.992662	Unsignificant
chr11:112166371:112168372:+:TEX12;NM_031275.4;mRNA:tss_coverage	0.461478	1.01975	Unsignificant
chr11:112174511:112176512:+:BCO2,BCO2;NM_001256398.3,NM_031938.7;mRNA,mRNA:tss_coverage	0.673723	0.985582	Unsignificant
chr11:112175365:112177366:+:BCO2,BCO2,BCO2;NM_001037290.4,NM_001256397.3,NM_001256400.3;mRNA,mRNA,mRNA:tss_coverage	0.834028	0.992234	Unsignificant
chr11:112225427:112227428:+:PTS;NM_000317.3;mRNA:tss_coverage	0.818245	1.00925	Unsignificant
chr11:112259859:112261860:-:PLET1;NM_001145024.1;mRNA:tss_coverage	0.834244	1.00843	Unsignificant
chr11:112960419:112962420:+:NCAM1,NCAM1,NCAM1,NCAM1,NCAM1,NCAM1,NCAM1,NCAM1,NCAM1,NCAM1,NCAM1,NCAM1,NCAM1,NCAM1,NCAM1,NCAM1,NCAM1,NCAM1,NCAM1,NCAM1,NCAM1,NCAM1,NCAM1,NCAM1,NCAM1,NCAM1,NCAM1,NCAM1,NCAM1,NCAM1,NCAM1;NM_000615.7,NM_001076682.4,NM_001242607.2,NM_001242608.2,NM_001386289.1,NM_001386290.1,NM_001386291.1,NM_001386292.1,NM_001400603.1,NM_001400604.1,NM_001400605.1,NM_001400606.1,NM_00140…	0.717152	1.00627	Unsignificant
chr11:113313582:113315583:+:TTC12,TTC12,TTC12,TTC12,TTC12,TTC12;NM_001318533.2,NM_001352037.2,NM_001378063.1,NM_001378064.1,NM_001378065.1,NM_017868.4;mRNA,mRNA,mRNA,mRNA,mRNA,mRNA:tss_coverage	0.338229	1.02459	Unsignificant
chr11:113386778:113388779:+:ANKK1,ANKK1,ANKK1,ANKK1;NM_178510.2,XM_011542736.3,XM_011542737.3,XM_017017475.2;mRNA,mRNA,mRNA,mRNA:tss_coverage	0.422015	1.02637	Unsignificant
chr11:113387075:113389076:+:ANKK1;XM_011542738.2;mRNA:tss_coverage	0.407445	1.02324	Unsignificant
chr11:113473707:113475708:-:DRD2;XM_047426511.1;mRNA:tss_coverage	0.461357	1.022	Unsignificant
chr11:113473735:113475736:-:DRD2;XM_017017296.3;mRNA:tss_coverage	0.38329	1.02552	Unsignificant
chr11:113474397:113476398:-:DRD2,DRD2;NM_000795.4,NM_016574.4;mRNA,mRNA:tss_coverage	0.0539229	1.05931	Unsignificant
chr11:11352249:11354250:-:CSNK2A3;NM_001256686.2;mRNA:tss_coverage	0.725731	1.00577	Unsignificant
chr11:113705307:113707308:-:TMPRSS5,TMPRSS5,TMPRSS5,TMPRSS5,TMPRSS5;NM_001288749.2,NM_001288750.2,NM_001288751.2,NM_001288752.2,NM_030770.4;mRNA,mRNA,mRNA,mRNA,mRNA:tss_coverage	0.480693	1.02024	Unsignificant
chr11:113772691:113774692:-:ZW10,ZW10;NM_004724.4,XM_017018558.3;mRNA,mRNA:tss_coverage	0.642571	0.989949	Unsignificant
chr11:113778795:113780796:+:CLDN25;NM_001101389.1;mRNA:tss_coverage	0.736631	1.0106	Unsignificant
chr11:113874571:113876572:-:USP28,USP28,USP28,USP28,USP28,USP28,USP28,USP28,USP28,USP28,USP28,USP28,USP28,USP28,USP28,USP28,USP28,USP28,USP28,USP28,USP28,USP28,USP28,USP28,USP28,USP28,USP28,USP28,USP28,USP28,USP28,USP28,USP28,USP28,USP28,USP28,USP28,USP28,USP28,USP28,USP28,USP28,USP28,USP28,USP28,USP28,USP28,USP28,USP28,USP28;NM_001301029.2,NM_001346252.4,NM_001346253.2,NM_001346254.2,NM_00134625…	0.872596	0.991772	Unsignificant
chr11:113897922:113899923:+:HTR3B;XM_024448767.2;mRNA:tss_coverage	0.056464	1.03839	Unsignificant
chr11:113903795:113905796:+:HTR3B;NM_006028.5;mRNA:tss_coverage	0.445376	0.986676	Unsignificant
chr11:113907995:113909996:+:HTR3B,HTR3B;NM_001363563.2,XM_047427869.1;mRNA,mRNA:tss_coverage	0.409708	1.02111	Unsignificant
chr11:113925957:113927958:+:HTR3B;XM_017018552.3;mRNA:tss_coverage	0.597312	0.983095	Unsignificant
chr11:113974107:113976108:+:HTR3A,HTR3A;NM_000869.6,NM_213621.4;mRNA,mRNA:tss_coverage	0.0200677	1.04695	Unsignificant
chr11:113976499:113978500:+:HTR3A;NM_001161772.3;mRNA:tss_coverage	0.0641469	1.04299	Unsignificant
chr11:114058710:114060711:+:ZBTB16,ZBTB16,ZBTB16,ZBTB16;NM_001354750.2,NM_006006.6,XM_005271658.6,XM_047427563.1;mRNA,mRNA,mRNA,mRNA:tss_coverage	0.638056	1.01875	Unsignificant
chr11:114059241:114061242:+:ZBTB16;NM_001354751.2;mRNA:tss_coverage	0.422492	1.02614	Unsignificant
chr11:114059506:114061507:+:ZBTB16;NM_001018011.3;mRNA:tss_coverage	0.41168	1.02629	Unsignificant
chr11:114062210:114064211:+:ZBTB16;NM_001354752.1;mRNA:tss_coverage	0.375181	1.02671	Unsignificant
chr11:114256805:114258806:+:NNMT;NM_001372047.1;mRNA:tss_coverage	0.0551874	1.05735	Unsignificant
chr11:114294149:114296150:+:NNMT;NM_001372046.1;mRNA:tss_coverage	0.22928	1.02796	Unsignificant
chr11:114294336:114296337:+:NNMT;NM_001372045.1;mRNA:tss_coverage	0.199583	1.02642	Unsignificant
chr11:114295398:114297399:+:NNMT;NM_006169.3;mRNA:tss_coverage	0.639621	1.01042	Unsignificant
[truncated: 39,258 more rows]

## Sheet: Fig.3c
Category	GO	Description	PARENT_GO	LogP	Enrichment	Z-score	#TotalGeneInLibrary	#GeneInGO	#GeneInHitList	#GeneInGOAndHitList	%InGO	STDV %InGO	GeneID	Hits	Log(q-value)
GO Biological Processes	GO:1901699	cellular response to nitrogen compound	19_GO:0050896 response to stimulus	-6.6	2.4	6	30284	633	811	41	5.1	0.77	111|780|820|948|1128|1131|1143|1395|1442|1800|1956|2046|2048|2066|2778|4062|4208|5031|5590|5910|6337|6546|6654|7442|8000|9472|9475|9663|10142|54464|54795|57463|64135|64805|65010|84861|85397|120892|132864|285220|414301	ADCY5|DDR1|CAMP|CD36|CHRM1|CHRM3|CHRNB4|CRHR2|CSH1|DPEP1|EGFR|EPHA8|EPHB2|ERBB4|GNAS|LY6H|MEF2C|P2RY6|PRKCZ|RAP1GDS1|SCNN1A|SLC8A1|SOS1|TRPV1|PSCA|AKAP6|ROCK2|LPIN2|AKAP9|XRN1|TRPM4|AMIGO1|IFIH1|P2RY12|SLC26A6|KLHL22|RGS8|LRRK2|CPEB2|EPHA6|DDI1	-3.5
GO Biological Processes	GO:0002699	positive regulation of immune effector process	19_GO:0002376 immune system process	-6.5	3.3	6.3	30284	270	811	24	3	0.6	136|948|2048|3821|3823|4292|5590|5788|5914|7292|7409|10859|22914|25818|26057|26228|55765|64332|84807|84861|135250|163486|399687|100528032	ADORA2B|CD36|EPHB2|KLRC1|KLRC3|MLH1|PRKCZ|PTPRC|RARA|TNFSF4|VAV1|LILRB1|KLRK1|KLK5|ANKRD17|STAP1|INAVA|NFKBIZ|NFKBID|KLHL22|RAET1E|DENND1B|MYO18A|KLRC4-KLRK1	-3.4
Reactome Gene Sets	R-HSA-372790	Signaling by GPCR		-6.4	2.4	5.8	30284	648	811	41	5.1	0.77	111|136|152|727|1128|1131|1269|1385|1395|1607|2695|2778|2841|2854|2912|2922|3710|5031|5173|5321|5367|5741|6654|6865|7409|8111|9475|9639|10645|10846|26960|27237|54361|54886|56670|64805|94233|122042|221391|346562|100271715	ADCY5|ADORA2B|ADRA2C|C5|CHRM1|CHRM3|CNR2|CREB1|CRHR2|DGKB|GIP|GNAS|GPR18|GPR32|GRM2|GRP|ITPR3|P2RY6|PDYN|PLA2G4A|PMCH|PTH|SOS1|TACR2|VAV1|GPR68|ROCK2|ARHGEF10|CAMKK2|PDE10A|NBEA|ARHGEF16|WNT4|PLPPR1|SUCNR1|P2RY12|OPN4|RXFP2|OPN5|GNAT3|ARHGEF33	-3.3
GO Biological Processes	GO:0032870	cellular response to hormone stimulus	19_GO:0050896 response to stimulus	-6.2	2.5	5.8	30284	562	811	37	4.6	0.73	780|1395|1442|1946|1956|2046|2048|2066|2099|2244|2288|2660|2778|4208|5031|5590|5741|5910|5914|6337|6654|7068|7292|7337|8644|8648|8805|9604|9663|10499|23081|55022|65010|122042|132864|133522|285220	DDR1|CRHR2|CSH1|EFNA5|EGFR|EPHA8|EPHB2|ERBB4|ESR1|FGB|FKBP4|MSTN|GNAS|MEF2C|P2RY6|PRKCZ|PTH|RAP1GDS1|RARA|SCNN1A|SOS1|THRB|TNFSF4|UBE3A|AKR1C3|NCOA1|TRIM24|RNF14|LPIN2|NCOA2|KDM4C|PID1|SLC26A6|RXFP2|CPEB2|PPARGC1B|EPHA6	-3.2
Reactome Gene Sets	R-HSA-109582	Hemostasis		-4.6	2.2	4.8	30284	535	811	32	3.9	0.68	152|302|948|1607|2165|2244|2778|3441|3447|3449|3452|3671|3685|3710|5321|5525|5669|5673|5675|5676|6546|6654|7409|8357|10846|11136|22915|23414|64805|64837|221037|346562	ADRA2C|ANXA2|CD36|DGKB|F13B|FGB|GNAS|IFNA4|IFNA13|IFNA16|IFNA21|ISLR|ITGAV|ITPR3|PLA2G4A|PPP2R5A|PSG1|PSG5|PSG6|PSG7|SLC8A1|SOS1|VAV1|H3C10|PDE10A|SLC7A9|MMRN1|ZFPM2|P2RY12|KLC2|JMJD1C|GNAT3	-2
GO Biological Processes	GO:0002819	regulation of adaptive immune response	19_GO:0002376 immune system process	-4.6	3.1	5.1	30284	219	811	18	2.2	0.52	2048|3821|4208|4292|5321|5590|5788|7292|10859|11006|54795|64092|64332|84807|84861|135250|163486|339390	EPHB2|KLRC1|MEF2C|MLH1|PLA2G4A|PRKCZ|PTPRC|TNFSF4|LILRB1|LILRB4|TRPM4|SAMSN1|NFKBIZ|NFKBID|KLHL22|RAET1E|DENND1B|CLEC4G	-2
GO Biological Processes	GO:0007596	blood coagulation	19_GO:0032501 multicellular organismal process	-4.3	3.2	4.9	30284	189	811	16	2	0.49	152|948|954|1607|2165|2244|2778|3710|7409|9068|22915|23173|57834|64805|80856|221037	ADRA2C|CD36|ENTPD2|DGKB|F13B|FGB|GNAS|ITPR3|VAV1|ANGPTL1|MMRN1|METAP1|CYP4F11|P2RY12|LNPK|JMJD1C	-1.8
GO Biological Processes	GO:0038130	ERBB4 signaling pathway	19_GO:0050896 response to stimulus	-4.2	17	7.8	30284	9	811	4	0.49	0.25	2066|9542|10718|145957	ERBB4|NRG2|NRG3|NRG4	-1.8
GO Biological Processes	GO:0000165	MAPK cascade	19_GO:0050896 response to stimulus	-3.5	2.7	4.2	30284	221	811	16	2	0.49	948|1956|3685|4208|4214|4294|4868|4902|5774|5788|7786|10645|55024|65266|120892|646643	CD36|EGFR|ITGAV|MEF2C|MAP3K1|MAP3K10|NPHS1|NRTN|PTPN3|PTPRC|MAP3K12|CAMKK2|BANK1|WNK4|LRRK2|SBK2	-1.4
KEGG Pathway	hsa04915	Estrogen signaling pathway		-3.4	3.2	4.4	30284	139	811	12	1.5	0.42	111|1385|1956|2099|2288|2778|3710|5567|5914|6654|8648|10499	ADCY5|CREB1|EGFR|ESR1|FKBP4|GNAS|ITPR3|PRKACB|RARA|SOS1|NCOA1|NCOA2	-1.3
Reactome Gene Sets	R-HSA-5655302	Signaling by FGFR1 in disease		-3.1	6.7	5	30284	28	811	5	0.62	0.27	2246|6654|7750|8805|399687	FGF1|SOS1|ZMYM2|TRIM24|MYO18A	-1.2
GO Biological Processes	GO:0010720	positive regulation of cell development	19_GO:0032502 developmental process	-3	2	3.6	30284	447	811	24	3	0.6	816|1385|1946|1956|2048|2290|5590|5788|5914|6604|7161|7292|7732|8111|9580|11006|23405|57463|57698|64332|84807|118738|133522|154288	CAMK2B|CREB1|EFNA5|EGFR|EPHB2|FOXG1|PRKCZ|PTPRC|RARA|SMARCD3|TP73|TNFSF4|RNF112|GPR68|SOX13|LILRB4|DICER1|AMIGO1|SHTN1|NFKBIZ|NFKBID|ZNF488|PPARGC1B|KHDC3L	-1.1
GO Biological Processes	GO:0036323	vascular endothelial growth factor receptor-1 signaling pathway	19_GO:0050896 response to stimulus	-2.7	4.6	4.2	30284	49	811	6	0.74	0.3	780|1956|2046|2048|2066|285220	DDR1|EGFR|EPHA8|EPHB2|ERBB4|EPHA6	-0.92
GO Biological Processes	GO:0034599	cellular response to oxidative stress	19_GO:0050896 response to stimulus	-2.1	2.1	2.9	30284	227	811	13	1.6	0.44	948|6546|6649|8452|8989|10645|51022|54033|55074|120892|133522|375748|494513	CD36|SLC8A1|SOD3|CUL3|TRPA1|CAMKK2|GLRX2|RBM11|OXR1|LRRK2|PPARGC1B|ERCC6L2|PJVK	-0.57
GO Biological Processes	GO:0097746	blood vessel diameter maintenance	19_GO:0032501 multicellular organismal process	-2	2.4	2.9	30284	156	811	10	1.2	0.39	136|152|1956|2244|5910|6546|6649|9474|9475|54795	ADORA2B|ADRA2C|EGFR|FGB|RAP1GDS1|SLC8A1|SOD3|ATG5|ROCK2|TRPM4	-0.54
GO Biological Processes	GO:0050878	regulation of body fluid levels	19_GO:0065007 biological regulation	-11	3.7	8.8	30284	370	811	37	4.6	0.73	152|302|525|780|948|954|1128|1131|1385|1448|1607|1956|2048|2066|2165|2244|2778|3710|3783|5567|6337|6484|7409|8648|9068|9474|22915|23173|25946|57834|59341|64805|65266|80856|114897|221037|257194	ADRA2C|ANXA2|ATP6V1B1|DDR1|CD36|ENTPD2|CHRM1|CHRM3|CREB1|CSN3|DGKB|EGFR|EPHB2|ERBB4|F13B|FGB|GNAS|ITPR3|KCNN4|PRKACB|SCNN1A|ST3GAL4|VAV1|NCOA1|ANGPTL1|ATG5|MMRN1|METAP1|ZNF385A|CYP4F11|TRPV4|P2RY12|WNK4|LNPK|C1QTNF1|JMJD1C|NEGR1	-6.8
GO Biological Processes	GO:0046903	secretion	19_GO:0051179 localization	-9.3	2.9	7.5	30284	550	811	43	5.3	0.79	136|780|1128|1131|1385|1448|2066|2778|2912|2922|3783|3786|3993|4253|5320|5321|5551|5799|5865|6623|6857|6865|7442|8111|8448|8648|9024|9381|9474|9699|10814|22999|30814|54097|54536|55763|56670|59341|64855|65010|65266|91683|255189	ADORA2B|DDR1|CHRM1|CHRM3|CREB1|CSN3|ERBB4|GNAS|GRM2|GRP|KCNN4|KCNQ3|LLGL2|MIA2|PLA2G2A|PLA2G4A|PRF1|PTPRN2|RAB3B|SNCG|SYT1|TACR2|TRPV1|GPR68|DOC2A|NCOA1|BRSK2|OTOF|ATG5|RIMS2|CPLX2|RIMS1|PLA2G2E|FAM3B|EXOC6|EXOC1|SUCNR1|TRPV4|NIBAN2|SLC26A6|WNK4|SYT12|PLA2G4F	-5.4
GO Biological Processes	GO:0050804	modulation of chemical synaptic transmission	19_GO:0050789 regulation of biological process	-9.1	3	7.4	30284	518	811	41	5.1	0.77	136|766|816|1128|1143|1269|1395|1956|2048|2695|2898|2912|3710|3786|4208|5334|5367|5590|5914|6623|6857|6865|7337|9118|9381|9474|9590|9627|9699|10369|10718|10814|22941|22999|51201|55607|57555|84896|91683|120892|152330	ADORA2B|CA7|CAMK2B|CHRM1|CHRNB4|CNR2|CRHR2|EGFR|EPHB2|GIP|GRIK2|GRM2|ITPR3|KCNQ3|MEF2C|PLCL1|PMCH|PRKCZ|RARA|SNCG|SYT1|TACR2|UBE3A|INA|OTOF|ATG5|AKAP12|SNCAIP|RIMS2|CACNG2|NRG3|CPLX2|SHANK2|RIMS1|ZDHHC2|PPP1R9A|NLGN2|ATAD1|SYT12|LRRK2|CNTN4	-5.4
GO Biological Processes	GO:0051046	regulation of secretion	19_GO:0051179 localization	-9.1	2.7	7.3	30284	626	811	46	5.7	0.81	111|136|152|240|302|322|1131|1143|1385|1946|1956|2244|2695|2778|2912|2922|3783|4208|5321|5799|5910|6623|6857|6865|8111|8448|9024|9026|9381|9474|9536|9627|9699|10814|10859|22999|23178|54795|57555|57589|65266|91683|114897|120892|257194|399687	ADCY5|ADORA2B|ADRA2C|ALOX5|ANXA2|APBB1|CHRM3|CHRNB4|CREB1|EFNA5|EGFR|FGB|GIP|GNAS|GRM2|GRP|KCNN4|MEF2C|PLA2G4A|PTPRN2|RAP1GDS1|SNCG|SYT1|TACR2|GPR68|DOC2A|BRSK2|HIP1R|OTOF|ATG5|PTGES|SNCAIP|RIMS2|CPLX2|LILRB1|RIMS1|PASK|TRPM4|NLGN2|RIC1|WNK4|SYT12|C1QTNF1|LRRK2|NEGR1|MYO18A	-5.4
GO Biological Processes	GO:0099177	regulation of trans-synaptic signaling	19_GO:0050789 regulation of biological process	-9	2.9	7.4	30284	519	811	41	5.1	0.77	136|766|816|1128|1143|1269|1395|1956|2048|2695|2898|2912|3710|3786|4208|5334|5367|5590|5914|6623|6857|6865|7337|9118|9381|9474|9590|9627|9699|10369|10718|10814|22941|22999|51201|55607|57555|84896|91683|120892|152330	ADORA2B|CA7|CAMK2B|CHRM1|CHRNB4|CNR2|CRHR2|EGFR|EPHB2|GIP|GRIK2|GRM2|ITPR3|KCNQ3|MEF2C|PLCL1|PMCH|PRKCZ|RARA|SNCG|SYT1|TACR2|UBE3A|INA|OTOF|ATG5|AKAP12|SNCAIP|RIMS2|CACNG2|NRG3|CPLX2|SHANK2|RIMS1|ZDHHC2|PPP1R9A|NLGN2|ATAD1|SYT12|LRRK2|CNTN4	-5.4
GO Biological Processes	GO:0001775	cell activation	19_GO:0032501 multicellular organismal process	-8.7	2.5	7	30284	754	811	51	6.3	0.85	136|152|578|820|933|954|1607|1956|2048|2244|2778|2841|2922|3441|3447|3449|3452|3710|3821|4208|4292|5551|5788|6482|6654|7292|7409|7442|8456|9474|9580|9590|10814|10859|22914|23173|54361|55024|55904|56670|57162|64332|64805|65266|83737|84433|84542|124912|339390|653519|100528032	ADORA2B|ADRA2C|BAK1|CAMP|CD22|ENTPD2|DGKB|EGFR|EPHB2|FGB|GNAS|GPR18|GRP|IFNA4|IFNA13|IFNA16|IFNA21|ITPR3|KLRC1|MEF2C|MLH1|PRF1|PTPRC|ST3GAL1|SOS1|TNFSF4|VAV1|TRPV1|FOXN1|ATG5|SOX13|AKAP12|CPLX2|LILRB1|KLRK1|METAP1|WNT4|BANK1|KMT2E|SUCNR1|PELI1|NFKBIZ|P2RY12|WNK4|ITCH|CARD11|SANBR|SPACA3|CLEC4G|GPR89A|KLRC4-KLRK1	-5.2
GO Biological Processes	GO:0002697	regulation of immune effector process	19_GO:0002376 immune system process	-8	3.1	7	30284	414	811	34	4.2	0.7	136|933|948|2048|3075|3821|3823|4292|5590|5788|5914|7292|7409|9474|9516|10859|11005|11006|11187|22914|25818|26057|26228|54795|55765|64332|84807|84861|135250|163486|282618|339390|399687|100528032	ADORA2B|CD22|CD36|EPHB2|CFH|KLRC1|KLRC3|MLH1|PRKCZ|PTPRC|RARA|TNFSF4|VAV1|ATG5|LITAF|LILRB1|SPINK5|LILRB4|PKP3|KLRK1|KLK5|ANKRD17|STAP1|TRPM4|INAVA|NFKBIZ|NFKBID|KLHL22|RAET1E|DENND1B|IFNL1|CLEC4G|MYO18A|KLRC4-KLRK1	-4.5
GO Biological Processes	GO:1903530	regulation of secretion by cell	19_GO:0051179 localization	-7.9	2.7	6.7	30284	571	811	41	5.1	0.77	111|136|152|240|302|322|1131|1143|1385|1946|1956|2244|2695|2778|2912|2922|3783|4208|5321|5910|6623|6857|6865|8111|8448|9024|9381|9536|9627|9699|10814|10859|22999|23178|54795|57555|57589|91683|114897|120892|399687	ADCY5|ADORA2B|ADRA2C|ALOX5|ANXA2|APBB1|CHRM3|CHRNB4|CREB1|EFNA5|EGFR|FGB|GIP|GNAS|GRM2|GRP|KCNN4|MEF2C|PLA2G4A|RAP1GDS1|SNCG|SYT1|TACR2|GPR68|DOC2A|BRSK2|OTOF|PTGES|SNCAIP|RIMS2|CPLX2|LILRB1|RIMS1|PASK|TRPM4|NLGN2|RIC1|SYT12|C1QTNF1|LRRK2|MYO18A	-4.4
GO Biological Processes	GO:0007188	adenylate cyclase-modulating G protein-coupled receptor signaling pathway	19_GO:0050896 response to stimulus	-7.1	3.6	6.8	30284	249	811	24	3	0.6	111|136|1128|1131|1269|1395|2695|2778|2849|2912|5064|5350|5567|5741|9472|9590|9699|29909|64805|84873|122042|221188|283383|346562	ADCY5|ADORA2B|CHRM1|CHRM3|CNR2|CRHR2|GIP|GNAS|GPR26|GRM2|PALM|PLN|PRKACB|PTH|AKAP6|AKAP12|RIMS2|GPR171|P2RY12|ADGRG7|RXFP2|ADGRG5|ADGRD1|GNAT3	-3.7
GO Biological Processes	GO:0034330	cell junction organization	19_GO:0009987 cellular process	-7	2.6	6.3	30284	566	811	39	4.8	0.75	667|1016|1946|2048|2066|2565|2743|3982|4868|5064|5792|6623|6904|7070|7082|7145|9026|9118|9231|9699|10369|10718|11187|22941|22999|27255|28513|51201|53942|55679|55765|57555|59341|120892|143162|152330|284382|404037|445582	DST|CDH18|EFNA5|EPHB2|ERBB4|GABRG1|GLRB|LIM2|NPHS1|PALM|PTPRF|SNCG|TBCD|THY1|TJP1|TNS1|HIP1R|INA|DLG5|RIMS2|CACNG2|NRG3|PKP3|SHANK2|RIMS1|CNTN6|CDH19|ZDHHC2|CNTN5|LIMS2|INAVA|NLGN2|TRPV4|LRRK2|FRMPD2|CNTN4|ACTL9|HAPLN4|POTEE	-3.7
GO Biological Processes	GO:0002694	regulation of leukocyte activation	19_GO:0002376 immune system process	-6.9	2.5	6.2	30284	593	811	40	4.9	0.76	933|1269|2048|3821|3823|4208|4292|5320|5321|5590|5788|5914|6604|6654|6708|7070|7292|7409|8456|9231|9580|10859|11005|11006|22914|26228|55024|57162|64092|64332|83737|84433|84807|84861|120892|124912|282618|339390|399687|100528032	CD22|CNR2|EPHB2|KLRC1|KLRC3|MEF2C|MLH1|PLA2G2A|PLA2G4A|PRKCZ|PTPRC|RARA|SMARCD3|SOS1|SPTA1|THY1|TNFSF4|VAV1|FOXN1|DLG5|SOX13|LILRB1|SPINK5|LILRB4|KLRK1|STAP1|BANK1|PELI1|SAMSN1|NFKBIZ|ITCH|CARD11|NFKBID|KLHL22|LRRK2|SPACA3|IFNL1|CLEC4G|MYO18A|KLRC4-KLRK1	-3.6
GO Biological Processes	GO:0098609	cell-cell adhesion	19_GO:0009987 cellular process	-6.9	2.6	6.2	30284	551	811	38	4.7	0.74	302|421|1014|1016|1272|1946|1956|2244|2778|3685|4284|4685|4868|5673|5788|5792|7070|7082|7455|9231|11187|23173|27255|28513|29119|53942|54751|55679|56100|57463|57555|64805|79872|84063|84665|152330|255743|257194	ANXA2|ARVCF|CDH16|CDH18|CNTN1|EFNA5|EGFR|FGB|GNAS|ITGAV|MIP|NCAM2|NPHS1|PSG5|PTPRC|PTPRF|THY1|TJP1|ZAN|DLG5|PKP3|METAP1|CNTN6|CDH19|CTNNA3|CNTN5|FBLIM1|LIMS2|PCDHGB6|AMIGO1|NLGN2|P2RY12|CBLL1|KIRREL2|MYPN|CNTN4|NPNT|NEGR1	-3.6
GO Biological Processes	GO:0045321	leukocyte activation	19_GO:0002376 immune system process	-6.8	2.4	6.1	30284	626	811	41	5.1	0.77	136|578|820|933|2048|2841|2922|3441|3447|3449|3452|3821|4208|4292|5551|5788|6482|6654|7292|7409|7442|8456|9474|9580|10814|10859|22914|54361|55024|55904|56670|57162|64332|65266|83737|84433|84542|124912|339390|653519|100528032	ADORA2B|BAK1|CAMP|CD22|EPHB2|GPR18|GRP|IFNA4|IFNA13|IFNA16|IFNA21|KLRC1|MEF2C|MLH1|PRF1|PTPRC|ST3GAL1|SOS1|TNFSF4|VAV1|TRPV1|FOXN1|ATG5|SOX13|CPLX2|LILRB1|KLRK1|WNT4|BANK1|KMT2E|SUCNR1|PELI1|NFKBIZ|WNK4|ITCH|CARD11|SANBR|SPACA3|CLEC4G|GPR89A|KLRC4-KLRK1	-3.5
GO Biological Processes	GO:0022407	regulation of cell-cell adhesion	19_GO:0050789 regulation of biological process	-6.7	2.6	6.1	30284	513	811	36	4.4	0.72	240|1946|2244|3346|5320|5590|5788|5914|6484|6604|6708|7070|7082|7292|7409|9231|9580|10725|10859|11006|11187|22914|22915|51201|54361|57162|59341|64332|83737|84433|84807|84861|114897|282618|339390|100528032	ALOX5|EFNA5|FGB|HTN1|PLA2G2A|PRKCZ|PTPRC|RARA|ST3GAL4|SMARCD3|SPTA1|THY1|TJP1|TNFSF4|VAV1|DLG5|SOX13|NFAT5|LILRB1|LILRB4|PKP3|KLRK1|MMRN1|ZDHHC2|WNT4|PELI1|TRPV4|NFKBIZ|ITCH|CARD11|NFKBID|KLHL22|C1QTNF1|IFNL1|CLEC4G|KLRC4-KLRK1	-3.5
GO Biological Processes	GO:0050865	regulation of cell activation	19_GO:0032501 multicellular organismal process	-6.7	2.4	6	30284	653	811	42	5.2	0.78	933|1269|2048|3821|3823|4208|4292|5320|5321|5590|5788|5914|6604|6654|6708|7070|7292|7409|8456|9231|9580|10859|11005|11006|22914|22915|26228|55024|57162|64092|64332|83737|84433|84807|84861|114897|120892|124912|282618|339390|399687|100528032	CD22|CNR2|EPHB2|KLRC1|KLRC3|MEF2C|MLH1|PLA2G2A|PLA2G4A|PRKCZ|PTPRC|RARA|SMARCD3|SOS1|SPTA1|THY1|TNFSF4|VAV1|FOXN1|DLG5|SOX13|LILRB1|SPINK5|LILRB4|KLRK1|MMRN1|STAP1|BANK1|PELI1|SAMSN1|NFKBIZ|ITCH|CARD11|NFKBID|KLHL22|C1QTNF1|LRRK2|SPACA3|IFNL1|CLEC4G|MYO18A|KLRC4-KLRK1	-3.5
GO Biological Processes	GO:0007610	behavior	19_GO:0032501 multicellular organismal process	-6.6	2.4	6	30284	634	811	41	5.1	0.77	111|525|1143|1182|1272|1385|1956|2048|2695|2743|2898|2912|2922|3710|3786|4208|5090|5350|5367|5590|6328|6335|6623|6865|7068|7337|7442|8648|10396|10499|22941|25946|43847|55074|57555|57626|79846|84896|94233|120892|257194	ADCY5|ATP6V1B1|CHRNB4|CLCN3|CNTN1|CREB1|EGFR|EPHB2|GIP|GLRB|GRIK2|GRM2|GRP|ITPR3|KCNQ3|MEF2C|PBX3|PLN|PMCH|PRKCZ|SCN3A|SCN9A|SNCG|TACR2|THRB|UBE3A|TRPV1|NCOA1|ATP8A1|NCOA2|SHANK2|ZNF385A|KLK14|OXR1|NLGN2|KLHL1|CFAP69|ATAD1|OPN4|LRRK2|NEGR1	-3.5
Reactome Gene Sets	R-HSA-388396	GPCR downstream signalling		-6.4	2.5	5.9	30284	573	811	38	4.7	0.74	111|136|152|727|1128|1131|1269|1385|1607|2695|2778|2841|2854|2912|2922|3710|5031|5173|5321|5367|5741|6654|6865|7409|8111|9475|9639|10645|10846|26960|27237|56670|64805|94233|122042|221391|346562|100271715	ADCY5|ADORA2B|ADRA2C|C5|CHRM1|CHRM3|CNR2|CREB1|DGKB|GIP|GNAS|GPR18|GPR32|GRM2|GRP|ITPR3|P2RY6|PDYN|PLA2G4A|PMCH|PTH|SOS1|TACR2|VAV1|GPR68|ROCK2|ARHGEF10|CAMKK2|PDE10A|NBEA|ARHGEF16|SUCNR1|P2RY12|OPN4|RXFP2|OPN5|GNAT3|ARHGEF33	-3.4
GO Biological Processes	GO:0045785	positive regulation of cell adhesion	19_GO:0048518 positive regulation of biological process	-6.1	2.5	5.8	30284	499	811	34	4.2	0.7	240|463|948|1307|1842|2244|3346|3685|5590|5788|5914|6484|6604|6708|7070|7082|7292|7409|9580|10725|10859|11006|11187|22914|22915|54361|55679|64332|64805|84433|84807|84861|255743|100528032	ALOX5|ZFHX3|CD36|COL16A1|ECM2|FGB|HTN1|ITGAV|PRKCZ|PTPRC|RARA|ST3GAL4|SMARCD3|SPTA1|THY1|TJP1|TNFSF4|VAV1|SOX13|NFAT5|LILRB1|LILRB4|PKP3|KLRK1|MMRN1|WNT4|LIMS2|NFKBIZ|P2RY12|CARD11|NFKBID|KLHL22|NPNT|KLRC4-KLRK1	-3.1
GO Biological Processes	GO:0042391	regulation of membrane potential	19_GO:0065007 biological regulation	-5.9	2.6	5.7	30284	463	811	32	3.9	0.68	578|948|1128|1143|1258|1269|2565|2743|2898|3783|3786|4057|4208|5350|5590|5774|6328|6335|6546|7442|9472|9699|10142|10369|22999|29119|54795|55022|55186|57555|120892|401190	BAK1|CD36|CHRM1|CHRNB4|CNGB1|CNR2|GABRG1|GLRB|GRIK2|KCNN4|KCNQ3|LTF|MEF2C|PLN|PRKCZ|PTPN3|SCN3A|SCN9A|SLC8A1|TRPV1|AKAP6|RIMS2|AKAP9|CACNG2|RIMS1|CTNNA3|TRPM4|PID1|SLC25A36|NLGN2|LRRK2|RGS7BP	-2.9
GO Biological Processes	GO:0044057	regulation of system process	19_GO:0032501 multicellular organismal process	-5.8	2.4	5.5	30284	584	811	37	4.6	0.73	136|152|816|1131|1143|1956|2244|2660|5090|5350|5590|5756|6546|6865|7068|7135|7442|9026|9472|9475|9699|10142|22999|23405|29119|29909|51086|54795|57555|59341|65266|90523|114897|118738|120892|255743|257194	ADORA2B|ADRA2C|CAMK2B|CHRM3|CHRNB4|EGFR|FGB|MSTN|PBX3|PLN|PRKCZ|TWF1|SLC8A1|TACR2|THRB|TNNI1|TRPV1|HIP1R|AKAP6|ROCK2|RIMS2|AKAP9|RIMS1|DICER1|CTNNA3|GPR171|TNNI3K|TRPM4|NLGN2|TRPV4|WNK4|MLIP|C1QTNF1|ZNF488|LRRK2|NPNT|NEGR1	-2.9
Canonical Pathways	M5884	NABA CORE MATRISOME		-5.8	3.1	5.9	30284	275	811	23	2.8	0.58	1300|1307|1404|1833|1842|2244|4237|4969|7837|10216|11081|22915|81578|85301|89932|91522|127435|127731|129080|200403|255743|346007|404037	COL10A1|COL16A1|HAPLN1|EPYC|ECM2|FGB|MFAP2|OGN|PXDN|PRG4|KERA|MMRN1|COL21A1|COL27A1|PAPLN|COL23A1|PODN|VWA5B1|EMID1|VWA3B|NPNT|EYS|HAPLN4	-2.8
GO Biological Processes	GO:0032940	secretion by cell	19_GO:0051179 localization	-5.7	2.6	5.6	30284	428	811	30	3.7	0.66	136|1385|2778|2912|2922|3786|3993|4253|5551|5799|5865|6623|6857|6865|7442|8111|8448|9024|9381|9699|10814|22999|54097|54536|55763|56670|59341|64855|65266|91683	ADORA2B|CREB1|GNAS|GRM2|GRP|KCNQ3|LLGL2|MIA2|PRF1|PTPRN2|RAB3B|SNCG|SYT1|TACR2|TRPV1|GPR68|DOC2A|BRSK2|OTOF|RIMS2|CPLX2|RIMS1|FAM3B|EXOC6|EXOC1|SUCNR1|TRPV4|NIBAN2|WNK4|SYT12	-2.8
GO Biological Processes	GO:0051249	regulation of lymphocyte activation	19_GO:0002376 immune system process	-5.7	2.4	5.5	30284	521	811	34	4.2	0.7	933|2048|3821|3823|4208|4292|5320|5590|5788|5914|6604|6654|6708|7070|7292|7409|8456|9231|9580|10859|11005|11006|22914|55024|57162|64092|64332|83737|84433|84807|84861|282618|339390|100528032	CD22|EPHB2|KLRC1|KLRC3|MEF2C|MLH1|PLA2G2A|PRKCZ|PTPRC|RARA|SMARCD3|SOS1|SPTA1|THY1|TNFSF4|VAV1|FOXN1|DLG5|SOX13|LILRB1|SPINK5|LILRB4|KLRK1|BANK1|PELI1|SAMSN1|NFKBIZ|ITCH|CARD11|NFKBID|KLHL22|IFNL1|CLEC4G|KLRC4-KLRK1	-2.8
GO Biological Processes	GO:0010817	regulation of hormone levels	19_GO:0065007 biological regulation	-5.6	2.4	5.4	30284	548	811	35	4.3	0.71	111|152|174|240|1131|1385|1946|1956|2099|2244|2695|2778|2922|3292|5653|5799|6865|7365|8111|8644|9024|9699|10599|23178|54097|54361|54795|57555|59341|64855|65266|79644|114897|145226|195814	ADCY5|ADRA2C|AFP|ALOX5|CHRM3|CREB1|EFNA5|EGFR|ESR1|FGB|GIP|GNAS|GRP|HSD17B1|KLK6|PTPRN2|TACR2|UGT2B10|GPR68|AKR1C3|BRSK2|RIMS2|SLCO1B1|PASK|FAM3B|WNT4|TRPM4|NLGN2|TRPV4|NIBAN2|WNK4|SRD5A3|C1QTNF1|RDH12|SDR16C5	-2.7
GO Biological Processes	GO:0099536	synaptic signaling	19_GO:0050789 regulation of biological process	-5.3	2.5	5.3	30284	469	811	31	3.8	0.67	1128|1131|1143|1182|1269|2565|2743|2898|2912|3786|4062|4208|5173|5367|5799|5816|6623|6857|7442|8000|8448|9381|9699|10142|10814|22999|57555|85397|91683|120892|404037	CHRM1|CHRM3|CHRNB4|CLCN3|CNR2|GABRG1|GLRB|GRIK2|GRM2|KCNQ3|LY6H|MEF2C|PDYN|PMCH|PTPRN2|PVALB|SNCG|SYT1|TRPV1|PSCA|DOC2A|OTOF|RIMS2|AKAP9|CPLX2|RIMS1|NLGN2|RGS8|SYT12|LRRK2|HAPLN4	-2.5
GO Biological Processes	GO:0140352	export from cell	19_GO:0051179 localization	-5.3	2.4	5.3	30284	495	811	32	3.9	0.68	136|1385|2778|2912|2922|3786|3993|4253|5551|5799|5865|6546|6623|6857|6865|7442|8111|8448|9024|9381|9699|10814|22999|54097|54536|55763|56670|59341|64855|65266|91683|146802	ADORA2B|CREB1|GNAS|GRM2|GRP|KCNQ3|LLGL2|MIA2|PRF1|PTPRN2|RAB3B|SLC8A1|SNCG|SYT1|TACR2|TRPV1|GPR68|DOC2A|BRSK2|OTOF|RIMS2|CPLX2|RIMS1|FAM3B|EXOC6|EXOC1|SUCNR1|TRPV4|NIBAN2|WNK4|SYT12|SLC47A2	-2.4
GO Biological Processes	GO:0022409	positive regulation of cell-cell adhesion	19_GO:0048518 positive regulation of biological process	-5.3	2.8	5.4	30284	337	811	25	3.1	0.61	240|2244|3346|5590|5788|5914|6484|6604|6708|7070|7082|7292|7409|9580|10725|10859|11006|11187|22914|22915|64332|84433|84807|84861|100528032	ALOX5|FGB|HTN1|PRKCZ|PTPRC|RARA|ST3GAL4|SMARCD3|SPTA1|THY1|TJP1|TNFSF4|VAV1|SOX13|NFAT5|LILRB1|LILRB4|PKP3|KLRK1|MMRN1|NFKBIZ|CARD11|NFKBID|KLHL22|KLRC4-KLRK1	-2.4
GO Biological Processes	GO:0150063	visual system development	19_GO:0032502 developmental process	-5.2	2.6	5.3	30284	407	811	28	3.5	0.64	578|1415|1956|2048|2301|3982|4237|4284|5090|5914|5961|6604|6654|7068|7070|7275|7837|11081|22989|27151|51057|56917|64805|80184|85015|94233|221391|388585	BAK1|CRYBB2|EGFR|EPHB2|FOXE3|LIM2|MFAP2|MIP|PBX3|RARA|PRPH2|SMARCD3|SOS1|THRB|THY1|TUB|PXDN|KERA|MYH15|CPAMD8|WDPCP|MEIS3|P2RY12|CEP290|USP45|OPN4|OPN5|HES5	-2.4
GO Biological Processes	GO:0046649	lymphocyte activation	19_GO:0002376 immune system process	-5.1	2.4	5.1	30284	504	811	32	3.9	0.68	578|933|2048|2841|3441|3447|3449|3452|3821|4208|4292|5551|5788|6482|6654|7292|7409|8456|9474|9580|10859|22914|54361|55024|57162|64332|83737|84433|84542|339390|653519|100528032	BAK1|CD22|EPHB2|GPR18|IFNA4|IFNA13|IFNA16|IFNA21|KLRC1|MEF2C|MLH1|PRF1|PTPRC|ST3GAL1|SOS1|TNFSF4|VAV1|FOXN1|ATG5|SOX13|LILRB1|KLRK1|WNT4|BANK1|PELI1|NFKBIZ|ITCH|CARD11|SANBR|CLEC4G|GPR89A|KLRC4-KLRK1	-2.3
GO Biological Processes	GO:0048880	sensory system development	19_GO:0032502 developmental process	-5.1	2.5	5.2	30284	414	811	28	3.5	0.64	578|1415|1956|2048|2301|3982|4237|4284|5090|5914|5961|6604|6654|7068|7070|7275|7837|11081|22989|27151|51057|56917|64805|80184|85015|94233|221391|388585	BAK1|CRYBB2|EGFR|EPHB2|FOXE3|LIM2|MFAP2|MIP|PBX3|RARA|PRPH2|SMARCD3|SOS1|THRB|THY1|TUB|PXDN|KERA|MYH15|CPAMD8|WDPCP|MEIS3|P2RY12|CEP290|USP45|OPN4|OPN5|HES5	-2.3
KEGG Pathway	hsa04913	Ovarian steroidogenesis		-5.1	6.5	6.5	30284	52	811	9	1.1	0.37	111|240|2778|3292|5321|5567|8644|255189|340811	ADCY5|ALOX5|GNAS|HSD17B1|PLA2G4A|PRKACB|AKR1C3|PLA2G4F|AKR1C8	-2.3
Reactome Gene Sets	R-HSA-1250347	SHC1 events in ERBB4 signaling		-5	16	8.4	30284	12	811	5	0.62	0.27	2066|6654|9542|10718|145957	ERBB4|SOS1|NRG2|NRG3|NRG4	-2.2
GO Biological Processes	GO:0050778	positive regulation of immune response	19_GO:0002376 immune system process	-5	2.1	5	30284	684	811	39	4.8	0.75	727|948|2854|3075|3783|3821|3823|4057|4208|4292|5321|5590|5788|5914|6654|7070|7292|7409|10859|10877|22914|25818|26057|26228|54502|55024|55765|57162|64135|64332|81494|83737|84433|84807|84861|135250|163486|282618|100528032	C5|CD36|GPR32|CFH|KCNN4|KLRC1|KLRC3|LTF|MEF2C|MLH1|PLA2G4A|PRKCZ|PTPRC|RARA|SOS1|THY1|TNFSF4|VAV1|LILRB1|CFHR4|KLRK1|KLK5|ANKRD17|STAP1|RBM47|BANK1|INAVA|PELI1|IFIH1|NFKBIZ|CFHR5|ITCH|CARD11|NFKBID|KLHL22|RAET1E|DENND1B|IFNL1|KLRC4-KLRK1	-2.2
GO Biological Processes	GO:0007423	sensory organ development	19_GO:0032502 developmental process	-5	2.2	5	30284	609	811	36	4.4	0.72	525|578|780|1415|1956|2048|2290|2301|3982|4237|4284|4648|5090|5914|5961|6604|6654|7068|7070|7275|7837|9474|11081|22989|27151|27152|51057|56917|80184|85015|94233|124590|221391|283310|388585|494513	ATP6V1B1|BAK1|DDR1|CRYBB2|EGFR|EPHB2|FOXG1|FOXE3|LIM2|MFAP2|MIP|MYO7B|PBX3|RARA|PRPH2|SMARCD3|SOS1|THRB|THY1|TUB|PXDN|ATG5|KERA|MYH15|CPAMD8|INTU|WDPCP|MEIS3|CEP290|USP45|OPN4|USH1G|OPN5|OTOGL|HES5|PJVK	-2.2
Reactome Gene Sets	R-HSA-1250196	SHC1 events in ERBB2 signaling		-5	11	7.6	30284	20	811	6	0.74	0.3	2066|5782|6654|9542|10718|145957	ERBB4|PTPN12|SOS1|NRG2|NRG3|NRG4	-2.2
GO Biological Processes	GO:0007626	locomotory behavior	19_GO:0032501 multicellular organismal process	-4.9	3.2	5.4	30284	207	811	18	2.2	0.52	111|1143|1182|1272|2695|2743|5090|5350|6623|7337|10499|22941|25946|55074|57555|57626|120892|257194	ADCY5|CHRNB4|CLCN3|CNTN1|GIP|GLRB|PBX3|PLN|SNCG|UBE3A|NCOA2|SHANK2|ZNF385A|OXR1|NLGN2|KLHL1|LRRK2|NEGR1	-2.2
GO Biological Processes	GO:0006690	icosanoid metabolic process	19_GO:0009987 cellular process	-4.9	4.2	5.7	30284	115	811	13	1.6	0.44	240|241|525|1549|1572|1800|5321|8644|9536|57834|64174|124975|255189	ALOX5|ALOX5AP|ATP6V1B1|CYP2A7|CYP2F1|DPEP1|PLA2G4A|AKR1C3|PTGES|CYP4F11|DPEP2|GGT6|PLA2G4F	-2.2
Reactome Gene Sets	R-HSA-1227990	Signaling by ERBB2 in Cancer		-4.9	11	7.4	30284	21	811	6	0.74	0.3	2066|5782|6654|9542|10718|145957	ERBB4|PTPN12|SOS1|NRG2|NRG3|NRG4	-2.1
GO Biological Processes	GO:0031349	positive regulation of defense response	19_GO:0048518 positive regulation of biological process	-4.9	2.4	5	30284	449	811	29	3.6	0.65	136|241|948|2922|3821|3823|4057|4208|5320|6369|7292|7409|22914|25818|26057|26228|54502|55765|56670|57162|59341|64135|64332|83737|90678|120892|135250|245928|100528032	ADORA2B|ALOX5AP|CD36|GRP|KLRC1|KLRC3|LTF|MEF2C|PLA2G2A|CCL24|TNFSF4|VAV1|KLRK1|KLK5|ANKRD17|STAP1|RBM47|INAVA|SUCNR1|PELI1|TRPV4|IFIH1|NFKBIZ|ITCH|LRSAM1|LRRK2|RAET1E|DEFB114|KLRC4-KLRK1	-2.1
GO Biological Processes	GO:0001654	eye development	19_GO:0032502 developmental process	-4.8	2.5	5	30284	403	811	27	3.3	0.63	578|1415|1956|2048|2301|3982|4237|4284|5090|5914|5961|6604|6654|7068|7070|7275|7837|11081|22989|27151|51057|56917|80184|85015|94233|221391|388585	BAK1|CRYBB2|EGFR|EPHB2|FOXE3|LIM2|MFAP2|MIP|PBX3|RARA|PRPH2|SMARCD3|SOS1|THRB|THY1|TUB|PXDN|KERA|MYH15|CPAMD8|WDPCP|MEIS3|CEP290|USP45|OPN4|OPN5|HES5	-2.1
GO Biological Processes	GO:0043087	regulation of GTPase activity	19_GO:0065007 biological regulation	-4.8	3.5	5.4	30284	172	811	16	2	0.49	1946|6369|7070|7409|9639|10344|11033|22914|23677|27237|54959|57589|64786|85397|120892|100528032	EFNA5|CCL24|THY1|VAV1|ARHGEF10|CCL26|ADAP1|KLRK1|SH3BP4|ARHGEF16|ODAM|RIC1|TBC1D15|RGS8|LRRK2|KLRC4-KLRK1	-2.1
GO Biological Processes	GO:0007599	hemostasis	19_GO:0065007 biological regulation	-4.7	3.3	5.2	30284	195	811	17	2.1	0.5	152|948|954|1607|2165|2244|2778|3710|7409|9068|22915|23173|25946|57834|64805|80856|221037	ADRA2C|CD36|ENTPD2|DGKB|F13B|FGB|GNAS|ITPR3|VAV1|ANGPTL1|MMRN1|METAP1|ZNF385A|CYP4F11|P2RY12|LNPK|JMJD1C	-2
KEGG Pathway	hsa04911	Insulin secretion		-4.7	4.8	5.8	30284	86	811	11	1.4	0.41	111|816|1131|1385|2695|2778|3710|3783|5567|9699|54795	ADCY5|CAMK2B|CHRM3|CREB1|GIP|GNAS|ITPR3|KCNN4|PRKACB|RIMS2|TRPM4	-2
CORUM	CORUM:6294	DDR1-PRKCZ-WWC1 complex		-4.7	37	10	30284	3	811	3	0.37	0.21	780|5590|23286	DDR1|PRKCZ|WWC1	-2
GO Biological Processes	GO:0099537	trans-synaptic signaling	19_GO:0050789 regulation of biological process	-4.7	2.4	4.9	30284	434	811	28	3.5	0.64	1128|1131|1143|1182|1269|2565|2743|2898|2912|3786|4208|5173|5367|5799|5816|6623|6857|7442|8448|9381|9699|10142|10814|22999|57555|91683|120892|404037	CHRM1|CHRM3|CHRNB4|CLCN3|CNR2|GABRG1|GLRB|GRIK2|GRM2|KCNQ3|MEF2C|PDYN|PMCH|PTPRN2|PVALB|SNCG|SYT1|TRPV1|DOC2A|OTOF|RIMS2|AKAP9|CPLX2|RIMS1|NLGN2|SYT12|LRRK2|HAPLN4	-2
GO Biological Processes	GO:0050806	positive regulation of synaptic transmission	19_GO:0048518 positive regulation of biological process	-4.7	3.6	5.4	30284	156	811	15	1.8	0.47	766|1395|1956|2048|2695|2898|3710|5590|6857|6865|10369|22941|51201|57555|91683	CA7|CRHR2|EGFR|EPHB2|GIP|GRIK2|ITPR3|PRKCZ|SYT1|TACR2|CACNG2|SHANK2|ZDHHC2|NLGN2|SYT12	-2
GO Biological Processes	GO:0008037	cell recognition	19_GO:0009987 cellular process	-4.7	3.8	5.4	30284	138	811	14	1.7	0.46	948|2048|2290|4685|5551|7275|7455|27255|57463|84665|124912|149095|152330|203074	CD36|EPHB2|FOXG1|NCAM2|PRF1|TUB|ZAN|CNTN6|AMIGO1|MYPN|SPACA3|DCST1|CNTN4|PRSS55	-2
GO Biological Processes	GO:0090257	regulation of muscle system process	19_GO:0032501 multicellular organismal process	-4.7	2.9	5.1	30284	256	811	20	2.5	0.54	136|152|816|1131|1143|2660|5350|5756|6546|6865|7135|9472|9475|10142|29119|51086|54795|59341|90523|255743	ADORA2B|ADRA2C|CAMK2B|CHRM3|CHRNB4|MSTN|PLN|TWF1|SLC8A1|TACR2|TNNI1|AKAP6|ROCK2|AKAP9|CTNNA3|TNNI3K|TRPM4|TRPV4|MLIP|NPNT	-2
Reactome Gene Sets	R-HSA-1963640	GRB2 events in ERBB2 signaling		-4.7	13	7.7	30284	14	811	5	0.62	0.27	2066|6654|9542|10718|145957	ERBB4|SOS1|NRG2|NRG3|NRG4	-2
GO Biological Processes	GO:0007268	chemical synaptic transmission	19_GO:0050789 regulation of biological process	-4.6	2.4	4.9	30284	414	811	27	3.3	0.63	1128|1131|1143|1182|2565|2743|2898|2912|3786|4208|5173|5367|5799|5816|6623|6857|7442|8448|9381|9699|10142|10814|22999|57555|91683|120892|404037	CHRM1|CHRM3|CHRNB4|CLCN3|GABRG1|GLRB|GRIK2|GRM2|KCNQ3|MEF2C|PDYN|PMCH|PTPRN2|PVALB|SNCG|SYT1|TRPV1|DOC2A|OTOF|RIMS2|AKAP9|CPLX2|RIMS1|NLGN2|SYT12|LRRK2|HAPLN4	-2
GO Biological Processes	GO:0098916	anterograde trans-synaptic signaling	19_GO:0050789 regulation of biological process	-4.6	2.4	4.9	30284	414	811	27	3.3	0.63	1128|1131|1143|1182|2565|2743|2898|2912|3786|4208|5173|5367|5799|5816|6623|6857|7442|8448|9381|9699|10142|10814|22999|57555|91683|120892|404037	CHRM1|CHRM3|CHRNB4|CLCN3|GABRG1|GLRB|GRIK2|GRM2|KCNQ3|MEF2C|PDYN|PMCH|PTPRN2|PVALB|SNCG|SYT1|TRPV1|DOC2A|OTOF|RIMS2|AKAP9|CPLX2|RIMS1|NLGN2|SYT12|LRRK2|HAPLN4	-2
GO Biological Processes	GO:0050808	synapse organization	19_GO:0009987 cellular process	-4.6	2.5	4.9	30284	368	811	25	3.1	0.61	1946|2048|2066|2565|2743|5064|5792|6623|9026|9118|9231|9699|10369|10718|22941|22999|27255|51201|53942|57555|120892|152330|284382|404037|445582	EFNA5|EPHB2|ERBB4|GABRG1|GLRB|PALM|PTPRF|SNCG|HIP1R|INA|DLG5|RIMS2|CACNG2|NRG3|SHANK2|RIMS1|CNTN6|ZDHHC2|CNTN5|NLGN2|LRRK2|CNTN4|ACTL9|HAPLN4|POTEE	-2
WikiPathways	WP167	Eicosanoid synthesis		-4.6	9.7	7	30284	23	811	6	0.74	0.3	240|241|1800|5321|8644|9536	ALOX5|ALOX5AP|DPEP1|PLA2G4A|AKR1C3|PTGES	-2
GO Biological Processes	GO:0002700	regulation of production of molecular mediator of immune response	19_GO:0002376 immune system process	-4.6	3.2	5.2	30284	197	811	17	2.1	0.5	933|948|2048|4292|5590|5788|7292|9474|9516|10859|11005|11006|11187|25818|54795|55765|163486	CD22|CD36|EPHB2|MLH1|PRKCZ|PTPRC|TNFSF4|ATG5|LITAF|LILRB1|SPINK5|LILRB4|PKP3|KLK5|TRPM4|INAVA|DENND1B	-2
GO Biological Processes	GO:0048871	multicellular organismal-level homeostasis	19_GO:0042592 homeostatic process	-4.6	2.1	4.7	30284	638	811	36	4.4	0.72	174|525|578|948|1182|1258|2778|4208|4284|4585|4588|5320|5567|5741|6337|6654|6708|7082|7275|7442|8456|9991|11187|23178|55765|55904|56670|59341|64332|65266|84433|85015|124590|133522|145226|164656	AFP|ATP6V1B1|BAK1|CD36|CLCN3|CNGB1|GNAS|MEF2C|MIP|MUC4|MUC6|PLA2G2A|PRKACB|PTH|SCNN1A|SOS1|SPTA1|TJP1|TUB|TRPV1|FOXN1|PTBP3|PKP3|PASK|INAVA|KMT2E|SUCNR1|TRPV4|NFKBIZ|WNK4|CARD11|USP45|USH1G|PPARGC1B|RDH12|TMPRSS6	-2
GO Biological Processes	GO:0034329	cell junction assembly	19_GO:0009987 cellular process	-4.6	2.7	5	30284	303	811	22	2.7	0.57	667|1016|2048|2066|2565|3982|4868|6904|7070|7082|7145|9231|10718|11187|22941|28513|51201|53942|57555|59341|143162|404037	DST|CDH18|EPHB2|ERBB4|GABRG1|LIM2|NPHS1|TBCD|THY1|TJP1|TNS1|DLG5|NRG3|PKP3|SHANK2|CDH19|ZDHHC2|CNTN5|NLGN2|TRPV4|FRMPD2|HAPLN4	-2
WikiPathways	WP5420	ADHD and autism ASD pathways		-4.6	2.5	4.9	30284	371	811	25	3.1	0.61	1269|1272|1956|2565|2912|3704|5067|5567|5590|6328|6335|6649|6857|8644|9231|9474|10369|22941|23426|27255|53942|55065|57555|152330|441024	CNR2|CNTN1|EGFR|GABRG1|GRM2|ITPA|CNTN3|PRKACB|PRKCZ|SCN3A|SCN9A|SOD3|SYT1|AKR1C3|DLG5|ATG5|CACNG2|SHANK2|GRIP1|CNTN6|CNTN5|SLC52A1|NLGN2|CNTN4|MTHFD2L	-2
GO Biological Processes	GO:0031175	neuron projection development	19_GO:0032502 developmental process	-4.6	2	4.6	30284	717	811	39	4.8	0.75	322|780|1272|1385|1946|1956|2046|2048|2290|4685|4902|5590|5792|6049|6654|9024|9922|23077|23405|23769|27255|53942|55607|57463|57626|57698|59352|79789|84665|120892|124590|152330|257194|283310|285220|285527|388585|445582|494513	APBB1|DDR1|CNTN1|CREB1|EFNA5|EGFR|EPHA8|EPHB2|FOXG1|NCAM2|NRTN|PRKCZ|PTPRF|RNF6|SOS1|BRSK2|IQSEC1|MYCBP2|DICER1|FLRT1|CNTN6|CNTN5|PPP1R9A|AMIGO1|KLHL1|SHTN1|LGR6|CLMN|MYPN|LRRK2|USH1G|CNTN4|NEGR1|OTOGL|EPHA6|FRYL|HES5|POTEE|PJVK	-2
GO Biological Processes	GO:1903037	regulation of leukocyte cell-cell adhesion	19_GO:0050789 regulation of biological process	-4.6	2.5	4.8	30284	395	811	26	3.2	0.62	240|5320|5590|5788|5914|6484|6604|6708|7070|7292|7409|9231|9580|10725|10859|11006|22914|57162|64332|83737|84433|84807|84861|282618|339390|100528032	ALOX5|PLA2G2A|PRKCZ|PTPRC|RARA|ST3GAL4|SMARCD3|SPTA1|THY1|TNFSF4|VAV1|DLG5|SOX13|NFAT5|LILRB1|LILRB4|KLRK1|PELI1|NFKBIZ|ITCH|CARD11|NFKBID|KLHL22|IFNL1|CLEC4G|KLRC4-KLRK1	-2
GO Biological Processes	GO:0050863	regulation of T cell activation	19_GO:0002376 immune system process	-4.6	2.5	4.8	30284	395	811	26	3.2	0.62	5320|5590|5788|5914|6604|6654|6708|7070|7292|7409|8456|9231|9580|10859|11005|11006|22914|57162|64332|83737|84433|84807|84861|282618|339390|100528032	PLA2G2A|PRKCZ|PTPRC|RARA|SMARCD3|SOS1|SPTA1|THY1|TNFSF4|VAV1|FOXN1|DLG5|SOX13|LILRB1|SPINK5|LILRB4|KLRK1|PELI1|NFKBIZ|ITCH|CARD11|NFKBID|KLHL22|IFNL1|CLEC4G|KLRC4-KLRK1	-2
GO Biological Processes	GO:0002696	positive regulation of leukocyte activation	19_GO:0002376 immune system process	-4.5	2.5	4.9	30284	372	811	25	3.1	0.61	2048|4208|4292|5321|5590|5788|5914|6604|6708|7070|7292|7409|9580|10859|11006|22914|26228|57162|64332|84433|84807|84861|120892|124912|100528032	EPHB2|MEF2C|MLH1|PLA2G4A|PRKCZ|PTPRC|RARA|SMARCD3|SPTA1|THY1|TNFSF4|VAV1|SOX13|LILRB1|LILRB4|KLRK1|STAP1|PELI1|NFKBIZ|CARD11|NFKBID|KLHL22|LRRK2|SPACA3|KLRC4-KLRK1	-2
GO Biological Processes	GO:0042789	mRNA transcription by RNA polymerase II	19_GO:0009987 cellular process	-4.5	6.4	6.1	30284	47	811	8	0.99	0.35	302|1385|2301|5914|7068|8648|10499|64332	ANXA2|CREB1|FOXE3|RARA|THRB|NCOA1|NCOA2|NFKBIZ	-2
Canonical Pathways	M201	PID ERBB NETWORK PATHWAY		-4.5	12	7.4	30284	15	811	5	0.62	0.27	1956|2066|9542|10718|145957	EGFR|ERBB4|NRG2|NRG3|NRG4	-2
GO Biological Processes	GO:0050955	thermoception	19_GO:0032501 multicellular organismal process	-4.5	19	8.3	30284	8	811	4	0.49	0.25	2898|7442|8989|94233	GRIK2|TRPV1|TRPA1|OPN4	-2
Canonical Pathways	M5882	NABA PROTEOGLYCANS		-4.5	7.5	6.4	30284	35	811	7	0.86	0.32	1404|1833|4969|10216|11081|127435|404037	HAPLN1|EPYC|OGN|PRG4|KERA|PODN|HAPLN4	-2
GO Biological Processes	GO:0071407	cellular response to organic cyclic compound	19_GO:0050896 response to stimulus	-4.5	2.3	4.7	30284	472	811	29	3.6	0.65	111|1385|1946|1956|2099|2288|2660|2778|4208|5031|6337|6546|7337|7442|8644|8648|9472|9475|9604|10142|23081|54464|54795|64135|64805|65010|120892|133522|255189	ADCY5|CREB1|EFNA5|EGFR|ESR1|FKBP4|MSTN|GNAS|MEF2C|P2RY6|SCNN1A|SLC8A1|UBE3A|TRPV1|AKR1C3|NCOA1|AKAP6|ROCK2|RNF14|AKAP9|KDM4C|XRN1|TRPM4|IFIH1|P2RY12|SLC26A6|LRRK2|PPARGC1B|PLA2G4F	-2
GO Biological Processes	GO:1901655	cellular response to ketone	19_GO:0050896 response to stimulus	-4.4	4.1	5.4	30284	109	811	12	1.5	0.42	111|1385|1946|1956|2660|2778|5031|6337|7292|8644|9475|54464	ADCY5|CREB1|EFNA5|EGFR|MSTN|GNAS|P2RY6|SCNN1A|TNFSF4|AKR1C3|ROCK2|XRN1	-2
GO Biological Processes	GO:0002822	regulation of adaptive immune response based on somatic recombination of immune receptors built from immunoglobulin superfamily domains	19_GO:0002376 immune system process	-4.4	3.1	5	30284	204	811	17	2.1	0.5	2048|3821|4208|4292|5321|5590|5788|7292|10859|11006|54795|64332|84807|84861|135250|163486|339390	EPHB2|KLRC1|MEF2C|MLH1|PLA2G4A|PRKCZ|PTPRC|TNFSF4|LILRB1|LILRB4|TRPM4|NFKBIZ|NFKBID|KLHL22|RAET1E|DENND1B|CLEC4G	-1.9
Reactome Gene Sets	R-HSA-159418	Recycling of bile acids and salts		-4.3	12	7.1	30284	16	811	5	0.62	0.27	570|6579|8648|10499|10599	BAAT|SLCO1A2|NCOA1|NCOA2|SLCO1B1	-1.9
GO Biological Processes	GO:0009566	fertilization	19_GO:0022414 reproductive process	-4.3	3.1	4.9	30284	208	811	17	2.1	0.5	2743|7142|7337|7455|10388|22999|43847|54875|84329|84691|122402|124912|135927|147650|149095|203074|284382	GLRB|TNP2|UBE3A|ZAN|SYCP2|RIMS1|KLK14|CNTLN|HVCN1|GARIN1B|TDRD9|SPACA3|LLCFC1|SPACA6|DCST1|PRSS55|ACTL9	-1.8
GO Biological Processes	GO:0007586	digestion	19_GO:0032501 multicellular organismal process	-4.3	4	5.2	30284	113	811	12	1.5	0.42	948|1128|1131|1208|3783|4585|4588|6476|55765|65010|340204|643834	CD36|CHRM1|CHRM3|CLPS|KCNN4|MUC4|MUC6|SI|INAVA|SLC26A6|CLPSL1|PGA3	-1.8
GO Biological Processes	GO:0006897	endocytosis	19_GO:0051179 localization	-4.3	2.2	4.5	30284	508	811	30	3.7	0.66	948|1182|1456|3685|3783|3786|4648|5031|5914|6623|7275|7337|7409|8871|9026|9910|10369|10396|10859|11006|23677|54497|54734|83737|84162|90678|120892|163486|201176|284697	CD36|CLCN3|CSNK1G3|ITGAV|KCNN4|KCNQ3|MYO7B|P2RY6|RARA|SNCG|TUB|UBE3A|VAV1|SYNJ2|HIP1R|RABGAP1L|CACNG2|ATP8A1|LILRB1|LILRB4|SH3BP4|HEATR5B|RAB39A|ITCH|BLTP1|LRSAM1|LRRK2|DENND1B|ARHGAP27|BTBD8	-1.8
GO Biological Processes	GO:0099003	vesicle-mediated transport in synapse	19_GO:0051179 localization	-4.2	3.3	5	30284	170	811	15	1.8	0.47	525|1182|4289|6623|6857|8448|8871|9381|9699|10396|10814|22999|84162|91683|284697	ATP6V1B1|CLCN3|MKLN1|SNCG|SYT1|DOC2A|SYNJ2|OTOF|RIMS2|ATP8A1|CPLX2|RIMS1|BLTP1|SYT12|BTBD8	-1.8
GO Biological Processes	GO:0023061	signal release	19_GO:0051179 localization	-4.2	3.1	4.9	30284	190	811	16	2	0.49	1385|5799|6857|6865|8111|8448|9381|9699|10814|22999|54097|56670|59341|64855|65266|91683	CREB1|PTPRN2|SYT1|TACR2|GPR68|DOC2A|OTOF|RIMS2|CPLX2|RIMS1|FAM3B|SUCNR1|TRPV4|NIBAN2|WNK4|SYT12	-1.8
GO Biological Processes	GO:0042492	gamma-delta T cell differentiation	19_GO:0002376 immune system process	-4.2	17	7.8	30284	9	811	4	0.49	0.25	2841|3821|5788|9580	GPR18|KLRC1|PTPRC|SOX13	-1.8
GO Biological Processes	GO:0050817	coagulation	19_GO:0032501 multicellular organismal process	-4.2	3.1	4.9	30284	191	811	16	2	0.49	152|948|954|1607|2165|2244|2778|3710|7409|9068|22915|23173|57834|64805|80856|221037	ADRA2C|CD36|ENTPD2|DGKB|F13B|FGB|GNAS|ITPR3|VAV1|ANGPTL1|MMRN1|METAP1|CYP4F11|P2RY12|LNPK|JMJD1C	-1.8
Reactome Gene Sets	R-HSA-556833	Metabolism of lipids		-4.2	2	4.4	30284	691	811	37	4.6	0.73	240|241|570|948|1800|3292|3422|5288|5320|5321|5783|6579|8644|8648|8821|8871|9217|9514|9536|9663|10499|10599|23097|30814|54477|54511|57834|64174|79642|79644|81616|133522|149998|150763|154141|204219|255189	ALOX5|ALOX5AP|BAAT|CD36|DPEP1|HSD17B1|IDI1|PIK3C2G|PLA2G2A|PLA2G4A|PTPN13|SLCO1A2|AKR1C3|NCOA1|INPP4B|SYNJ2|VAPB|GAL3ST1|PTGES|LPIN2|NCOA2|SLCO1B1|CDK19|PLA2G2E|PLEKHA5|HMGCLL1|CYP4F11|DPEP2|ARSJ|SRD5A3|ACSBG2|PPARGC1B|LIPI|GPAT2|MBOAT1|CERS3|PLA2G4F	-1.8
GO Biological Processes	GO:0051047	positive regulation of secretion	19_GO:0051179 localization	-4.2	2.6	4.7	30284	321	811	22	2.7	0.57	136|302|322|1131|1385|1956|2244|2695|2922|3783|5321|6857|6865|8111|8448|9474|9536|54795|57555|114897|257194|399687	ADORA2B|ANXA2|APBB1|CHRM3|CREB1|EGFR|FGB|GIP|GRP|KCNN4|PLA2G4A|SYT1|TACR2|GPR68|DOC2A|ATG5|PTGES|TRPM4|NLGN2|C1QTNF1|NEGR1|MYO18A	-1.8
Reactome Gene Sets	R-HSA-9709957	Sensory Perception		-4.2	2.1	4.4	30284	589	811	33	4.1	0.69	1208|1258|2036|3292|3710|5756|6328|6335|6337|8644|9381|23173|26246|54795|81466|121275|122740|124590|145226|219464|219469|254786|283365|346517|346562|390151|390155|390265|390323|392391|401994|441639|494513	CLPS|CNGB1|EPB41L1|HSD17B1|ITPR3|TWF1|SCN3A|SCN9A|SCNN1A|AKR1C3|OTOF|METAP1|OR2L2|TRPM4|OR2L5|OR10AD1|OR4K14|USH1G|RDH12|OR5T2|OR8H1|OR6C3|OR6C6|OR6V1|GNAT3|OR8H2|OR5T1|OR10G7|OR6C75|OR5C1|OR14I1|OR9K2|PJVK	-1.8
GO Biological Processes	GO:0002683	negative regulation of immune system process	19_GO:0002376 immune system process	-4.2	2.1	4.4	30284	564	811	32	3.9	0.68	727|933|1269|1997|2778|2841|3821|4057|5320|5788|5914|7070|7292|8111|9231|9474|10859|11005|11006|22914|23151|26228|55024|57162|64092|79037|83737|130733|149095|282618|339390|100528032	C5|CD22|CNR2|ELF1|GNAS|GPR18|KLRC1|LTF|PLA2G2A|PTPRC|RARA|THY1|TNFSF4|GPR68|DLG5|ATG5|LILRB1|SPINK5|LILRB4|KLRK1|GRAMD4|STAP1|BANK1|PELI1|SAMSN1|PVRIG|ITCH|TMEM178A|DCST1|IFNL1|CLEC4G|KLRC4-KLRK1	-1.8
GO Biological Processes	GO:0050867	positive regulation of cell activation	19_GO:0032501 multicellular organismal process	-4.2	2.4	4.6	30284	392	811	25	3.1	0.61	2048|4208|4292|5321|5590|5788|5914|6604|6708|7070|7292|7409|9580|10859|11006|22914|26228|57162|64332|84433|84807|84861|120892|124912|100528032	EPHB2|MEF2C|MLH1|PLA2G4A|PRKCZ|PTPRC|RARA|SMARCD3|SPTA1|THY1|TNFSF4|VAV1|SOX13|LILRB1|LILRB4|KLRK1|STAP1|PELI1|NFKBIZ|CARD11|NFKBID|KLHL22|LRRK2|SPACA3|KLRC4-KLRK1	-1.8
GO Biological Processes	GO:0009299	mRNA transcription	19_GO:0009987 cellular process	-4.2	5.7	5.7	30284	52	811	8	0.99	0.35	302|1385|2301|5914|7068|8648|10499|64332	ANXA2|CREB1|FOXE3|RARA|THRB|NCOA1|NCOA2|NFKBIZ	-1.8
KEGG Pathway	hsa04750	Inflammatory mediator regulation of TRP channels		-4.2	4.1	5.2	30284	99	811	11	1.4	0.41	111|816|2778|3710|5321|5567|7442|8989|59341|162514|255189	ADCY5|CAMK2B|GNAS|ITPR3|PLA2G4A|PRKACB|TRPV1|TRPA1|TRPV4|TRPV3|PLA2G4F	-1.8
GO Biological Processes	GO:0006873	intracellular monoatomic ion homeostasis	19_GO:0042592 homeostatic process	-4.1	2.3	4.5	30284	442	811	27	3.3	0.63	525|578|766|1182|1258|1356|2898|5350|5741|5910|6337|6546|7337|8989|9217|9562|23155|54734|59341|65010|65266|84329|84560|120892|130733|164656|653519	ATP6V1B1|BAK1|CA7|CLCN3|CNGB1|CP|GRIK2|PLN|PTH|RAP1GDS1|SCNN1A|SLC8A1|UBE3A|TRPA1|VAPB|MINPP1|CLCC1|RAB39A|TRPV4|SLC26A6|WNK4|HVCN1|MT4|LRRK2|TMEM178A|TMPRSS6|GPR89A	-1.8
GO Biological Processes	GO:0098657	import into cell	19_GO:0051179 localization	-4.1	2	4.4	30284	697	811	37	4.6	0.73	948|1182|1456|3685|3783|3786|4648|5031|5914|6337|6546|6623|7275|7337|7409|7442|8871|9026|9910|10369|10396|10859|11006|23677|54497|54734|54795|59341|83737|84162|90678|120103|120892|162514|163486|201176|284697	CD36|CLCN3|CSNK1G3|ITGAV|KCNN4|KCNQ3|MYO7B|P2RY6|RARA|SCNN1A|SLC8A1|SNCG|TUB|UBE3A|VAV1|TRPV1|SYNJ2|HIP1R|RABGAP1L|CACNG2|ATP8A1|LILRB1|LILRB4|SH3BP4|HEATR5B|RAB39A|TRPM4|TRPV4|ITCH|BLTP1|LRSAM1|SLC36A4|LRRK2|TRPV3|DENND1B|ARHGAP27|BTBD8	-1.8
GO Biological Processes	GO:0030198	extracellular matrix organization	19_GO:0009987 cellular process	-4.1	2.7	4.6	30284	280	811	20	2.5	0.54	302|1300|1307|1842|3038|4016|4868|5268|5352|7837|11005|25818|29113|60681|85301|89932|91522|164656|170691|255743	ANXA2|COL10A1|COL16A1|ECM2|HAS3|LOXL1|NPHS1|SERPINB5|PLOD2|PXDN|SPINK5|KLK5|C6orf15|FKBP10|COL27A1|PAPLN|COL23A1|TMPRSS6|ADAMTS17|NPNT	-1.8
GO Biological Processes	GO:0099504	synaptic vesicle cycle	19_GO:0051179 localization	-4.1	3.4	4.9	30284	155	811	14	1.7	0.46	525|1182|6623|6857|8448|8871|9381|9699|10396|10814|22999|84162|91683|284697	ATP6V1B1|CLCN3|SNCG|SYT1|DOC2A|SYNJ2|OTOF|RIMS2|ATP8A1|CPLX2|RIMS1|BLTP1|SYT12|BTBD8	-1.7
GO Biological Processes	GO:0043062	extracellular structure organization	19_GO:0009987 cellular process	-4.1	2.7	4.6	30284	281	811	20	2.5	0.54	302|1300|1307|1842|3038|4016|4868|5268|5352|7837|11005|25818|29113|60681|85301|89932|91522|164656|170691|255743	ANXA2|COL10A1|COL16A1|ECM2|HAS3|LOXL1|NPHS1|SERPINB5|PLOD2|PXDN|SPINK5|KLK5|C6orf15|FKBP10|COL27A1|PAPLN|COL23A1|TMPRSS6|ADAMTS17|NPNT	-1.7
GO Biological Processes	GO:0050954	sensory perception of mechanical stimulus	19_GO:0032501 multicellular organismal process	-4.1	3	4.8	30284	196	811	16	2	0.49	525|1833|3786|4648|6335|7068|7275|7442|8989|9381|53942|93035|124590|125336|283310|494513	ATP6V1B1|EPYC|KCNQ3|MYO7B|SCN9A|THRB|TUB|TRPV1|TRPA1|OTOF|CNTN5|PKHD1L1|USH1G|LOXHD1|OTOGL|PJVK	-1.7
GO Biological Processes	GO:0045229	external encapsulating structure organization	19_GO:0009987 cellular process	-4.1	2.6	4.6	30284	282	811	20	2.5	0.54	302|1300|1307|1842|3038|4016|4868|5268|5352|7837|11005|25818|29113|60681|85301|89932|91522|164656|170691|255743	ANXA2|COL10A1|COL16A1|ECM2|HAS3|LOXL1|NPHS1|SERPINB5|PLOD2|PXDN|SPINK5|KLK5|C6orf15|FKBP10|COL27A1|PAPLN|COL23A1|TMPRSS6|ADAMTS17|NPNT	-1.7
GO Biological Processes	GO:0071396	cellular response to lipid	19_GO:0050896 response to stimulus	-4.1	2.1	4.4	30284	546	811	31	3.8	0.67	111|820|948|1385|1946|1956|2048|2099|2288|2660|2778|4208|5031|5914|6337|7292|7337|8644|8648|9475|9516|9604|10859|22914|23081|23097|26228|55022|64332|133522|100528032	ADCY5|CAMP|CD36|CREB1|EFNA5|EGFR|EPHB2|ESR1|FKBP4|MSTN|GNAS|MEF2C|P2RY6|RARA|SCNN1A|TNFSF4|UBE3A|AKR1C3|NCOA1|ROCK2|LITAF|RNF14|LILRB1|KLRK1|KDM4C|CDK19|STAP1|PID1|NFKBIZ|PPARGC1B|KLRC4-KLRK1	-1.7
Reactome Gene Sets	R-HSA-2142691	Synthesis of Leukotrienes (LT) and Eoxins (EX)		-4.1	10	6.6	30284	18	811	5	0.62	0.27	240|241|1800|57834|64174	ALOX5|ALOX5AP|DPEP1|CYP4F11|DPEP2	-1.7
GO Biological Processes	GO:0046928	regulation of neurotransmitter secretion	19_GO:0051179 localization	-4	4.4	5.2	30284	85	811	10	1.2	0.39	1143|4208|6623|6857|6865|9381|9627|9699|22999|120892	CHRNB4|MEF2C|SNCG|SYT1|TACR2|OTOF|SNCAIP|RIMS2|RIMS1|LRRK2	-1.7
GO Biological Processes	GO:0000902	cell morphogenesis	19_GO:0032502 developmental process	-4	2	4.3	30284	706	811	37	4.6	0.73	322|780|1016|1272|1385|1946|1956|2046|2048|2290|4208|4237|5590|6049|6654|6904|8452|9024|23077|23405|23769|25946|27255|28513|51057|53942|57463|57698|59352|84071|84665|120892|152330|257194|285220|285527|445582	APBB1|DDR1|CDH18|CNTN1|CREB1|EFNA5|EGFR|EPHA8|EPHB2|FOXG1|MEF2C|MFAP2|PRKCZ|RNF6|SOS1|TBCD|CUL3|BRSK2|MYCBP2|DICER1|FLRT1|ZNF385A|CNTN6|CDH19|WDPCP|CNTN5|AMIGO1|SHTN1|LGR6|ARMC2|MYPN|LRRK2|CNTN4|NEGR1|EPHA6|FRYL|POTEE	-1.7
GO Biological Processes	GO:1903039	positive regulation of leukocyte cell-cell adhesion	19_GO:0048518 positive regulation of biological process	-4	2.6	4.6	30284	285	811	20	2.5	0.54	240|5590|5788|5914|6484|6604|6708|7070|7292|7409|9580|10725|10859|11006|22914|64332|84433|84807|84861|100528032	ALOX5|PRKCZ|PTPRC|RARA|ST3GAL4|SMARCD3|SPTA1|THY1|TNFSF4|VAV1|SOX13|NFAT5|LILRB1|LILRB4|KLRK1|NFKBIZ|CARD11|NFKBID|KLHL22|KLRC4-KLRK1	-1.7
GO Biological Processes	GO:0051588	regulation of neurotransmitter transport	19_GO:0051179 localization	-4	4	5	30284	103	811	11	1.4	0.41	1143|4208|5865|6623|6857|6865|9381|9627|9699|22999|120892	CHRNB4|MEF2C|RAB3B|SNCG|SYT1|TACR2|OTOF|SNCAIP|RIMS2|RIMS1|LRRK2	-1.7
Reactome Gene Sets	R-HSA-163125	Post-translational modification: synthesis of GPI-anchored proteins		-4	4.3	5.1	30284	86	811	10	1.2	0.39	4062|5067|7070|8000|53942|147719|152330|161357|257194|284348	LY6H|CNTN3|THY1|PSCA|CNTN5|LYPD4|CNTN4|MDGA2|NEGR1|LYPD5	-1.7
GO Biological Processes	GO:0045954	positive regulation of natural killer cell mediated cytotoxicity	19_GO:0044419 biological process involved in interspecies interaction between organisms	-4	7.7	6	30284	29	811	6	0.74	0.3	3821|3823|7409|22914|135250|100528032	KLRC1|KLRC3|VAV1|KLRK1|RAET1E|KLRC4-KLRK1	-1.7
GO Biological Processes	GO:0002706	regulation of lymphocyte mediated immunity	19_GO:0002376 immune system process	-4	3	4.7	30284	200	811	16	2	0.49	3821|3823|4292|5590|5788|7292|7409|10859|11006|22914|54795|84861|135250|163486|339390|100528032	KLRC1|KLRC3|MLH1|PRKCZ|PTPRC|TNFSF4|VAV1|LILRB1|LILRB4|KLRK1|TRPM4|KLHL22|RAET1E|DENND1B|CLEC4G|KLRC4-KLRK1	-1.7
GO Biological Processes	GO:0031343	positive regulation of cell killing	19_GO:0048518 positive regulation of biological process	-3.9	4.7	5.2	30284	71	811	9	1.1	0.37	3821|3823|5551|5788|7409|22914|26228|135250|100528032	KLRC1|KLRC3|PRF1|PTPRC|VAV1|KLRK1|STAP1|RAET1E|KLRC4-KLRK1	-1.6
Reactome Gene Sets	R-HSA-9665686	Signaling by ERBB2 TMD/JMD mutants		-3.9	9.8	6.4	30284	19	811	5	0.62	0.27	2066|6654|9542|10718|145957	ERBB4|SOS1|NRG2|NRG3|NRG4	-1.6
Reactome Gene Sets	R-HSA-2142753	Arachidonate metabolism		-3.9	5.3	5.4	30284	56	811	8	0.99	0.35	240|241|1800|5321|8644|9536|57834|64174	ALOX5|ALOX5AP|DPEP1|PLA2G4A|AKR1C3|PTGES|CYP4F11|DPEP2	-1.6
GO Biological Processes	GO:0042060	wound healing	19_GO:0050896 response to stimulus	-3.9	2.5	4.4	30284	335	811	22	2.7	0.57	152|667|780|948|954|1607|2165|2244|2246|2778|3685|3710|7409|9068|22915|23173|54959|57834|60681|64805|80856|221037	ADRA2C|DST|DDR1|CD36|ENTPD2|DGKB|F13B|FGB|FGF1|GNAS|ITGAV|ITPR3|VAV1|ANGPTL1|MMRN1|METAP1|ODAM|CYP4F11|FKBP10|P2RY12|LNPK|JMJD1C	-1.6
GO Biological Processes	GO:0048167	regulation of synaptic plasticity	19_GO:0050789 regulation of biological process	-3.9	2.8	4.6	30284	223	811	17	2.1	0.5	816|1395|2048|2695|2898|2912|3710|3786|4208|5590|5914|7337|10814|22941|51201|91683|152330	CAMK2B|CRHR2|EPHB2|GIP|GRIK2|GRM2|ITPR3|KCNQ3|MEF2C|PRKCZ|RARA|UBE3A|CPLX2|SHANK2|ZDHHC2|SYT12|CNTN4	-1.6
GO Biological Processes	GO:1901654	response to ketone	19_GO:0050896 response to stimulus	-3.9	2.8	4.6	30284	223	811	17	2.1	0.5	111|1385|1446|1946|1956|2660|2778|5031|5788|6337|7292|7337|8644|8648|9475|10499|54464	ADCY5|CREB1|CSN1S1|EFNA5|EGFR|MSTN|GNAS|P2RY6|PTPRC|SCNN1A|TNFSF4|UBE3A|AKR1C3|NCOA1|ROCK2|NCOA2|XRN1	-1.6
KEGG Pathway	hsa04974	Protein digestion and absorption		-3.9	3.9	5	30284	105	811	11	1.4	0.41	1300|1307|3783|6546|11136|23436|81578|85301|91522|120103|643834	COL10A1|COL16A1|KCNN4|SLC8A1|SLC7A9|CELA3B|COL21A1|COL27A1|COL23A1|SLC36A4|PGA3	-1.6
Reactome Gene Sets	R-HSA-382551	Transport of small molecules		-3.9	2	4.2	30284	663	811	35	4.3	0.71	111|525|1356|1446|1448|2778|4284|5350|6337|6546|6579|7442|8989|9194|9356|10349|10351|10396|10599|11059|11136|23460|54795|57194|59341|63924|63982|65266|79895|120103|125206|146802|155184|162514|284129	ADCY5|ATP6V1B1|CP|CSN1S1|CSN3|GNAS|MIP|PLN|SCNN1A|SLC8A1|SLCO1A2|TRPV1|TRPA1|SLC16A7|SLC22A6|ABCA10|ABCA8|ATP8A1|SLCO1B1|WWP1|SLC7A9|ABCA6|TRPM4|ATP10A|TRPV4|CIDEC|ANO3|WNK4|ATP8B4|SLC36A4|SLC5A10|SLC47A2|SLC2A7|TRPV3|SLC26A11	-1.6
GO Biological Processes	GO:0030003	intracellular monoatomic cation homeostasis	19_GO:0042592 homeostatic process	-3.9	2.2	4.3	30284	433	811	26	3.2	0.62	525|578|766|1182|1258|1356|2898|5350|5741|5910|6337|6546|7337|8989|9217|9562|23155|54734|59341|65010|84329|84560|120892|130733|164656|653519	ATP6V1B1|BAK1|CA7|CLCN3|CNGB1|CP|GRIK2|PLN|PTH|RAP1GDS1|SCNN1A|SLC8A1|UBE3A|TRPA1|VAPB|MINPP1|CLCC1|RAB39A|TRPV4|SLC26A6|HVCN1|MT4|LRRK2|TMEM178A|TMPRSS6|GPR89A	-1.6
GO Biological Processes	GO:0018193	peptidyl-amino acid modification	19_GO:0009987 cellular process	-3.9	2.4	4.4	30284	361	811	23	2.8	0.58	780|1956|2048|2066|4294|5352|5590|6733|7786|23049|23173|28989|51086|51201|54795|56341|64135|79813|79844|83637|120892|131540|146664	DDR1|EGFR|EPHB2|ERBB4|MAP3K10|PLOD2|PRKCZ|SRPK2|MAP3K12|SMG1|METAP1|NTMT1|TNNI3K|ZDHHC2|TRPM4|PRMT8|IFIH1|EHMT1|ZDHHC11|ZMIZ2|LRRK2|ZDHHC19|MGAT5B	-1.6
GO Biological Processes	GO:0002709	regulation of T cell mediated immunity	19_GO:0002376 immune system process	-3.9	3.9	4.9	30284	106	811	11	1.4	0.41	3821|5590|5788|7292|10859|11006|54795|84861|135250|163486|339390	KLRC1|PRKCZ|PTPRC|TNFSF4|LILRB1|LILRB4|TRPM4|KLHL22|RAET1E|DENND1B|CLEC4G	-1.6
GO Biological Processes	GO:0051899	membrane depolarization	19_GO:0065007 biological regulation	-3.9	5.2	5.3	30284	57	811	8	0.99	0.35	1143|1258|3786|5590|6328|6546|10369|54795	CHRNB4|CNGB1|KCNQ3|PRKCZ|SCN3A|SLC8A1|CACNG2|TRPM4	-1.6
GO Biological Processes	GO:0050854	regulation of antigen receptor-mediated signaling pathway	19_GO:0002376 immune system process	-3.8	4.6	5.1	30284	73	811	9	1.1	0.37	933|1997|3783|5788|7070|11006|26228|79037|84433	CD22|ELF1|KCNN4|PTPRC|THY1|LILRB4|STAP1|PVRIG|CARD11	-1.6
GO Biological Processes	GO:0031344	regulation of cell projection organization	19_GO:0050789 regulation of biological process	-3.8	2	4.2	30284	667	811	35	4.3	0.71	322|780|816|1272|1946|2048|2288|2660|5064|5653|5756|5792|6049|7070|7337|9024|9474|23077|23251|23426|26051|26228|27152|50807|51057|57463|57489|57698|59341|64805|114788|120892|154141|154288|257194	APBB1|DDR1|CAMK2B|CNTN1|EFNA5|EPHB2|FKBP4|MSTN|PALM|KLK6|TWF1|PTPRF|RNF6|THY1|UBE3A|BRSK2|ATG5|MYCBP2|MINAR1|GRIP1|PPP1R16B|STAP1|INTU|ASAP1|WDPCP|AMIGO1|ODF2L|SHTN1|TRPV4|P2RY12|CSMD3|LRRK2|MBOAT1|KHDC3L|NEGR1	-1.6
GO Biological Processes	GO:0006468	protein phosphorylation	19_GO:0009987 cellular process	-3.8	2.3	4.3	30284	388	811	24	3	0.6	780|816|1385|1956|2048|2066|4214|4294|4750|5567|5590|5914|6733|7786|9024|9475|10645|23049|23178|51086|54861|65266|79858|120892	DDR1|CAMK2B|CREB1|EGFR|EPHB2|ERBB4|MAP3K1|MAP3K10|NEK1|PRKACB|PRKCZ|RARA|SRPK2|MAP3K12|BRSK2|ROCK2|CAMKK2|SMG1|PASK|TNNI3K|SNRK|WNK4|NEK11|LRRK2	-1.6
GO Biological Processes	GO:0055080	monoatomic cation homeostasis	19_GO:0042592 homeostatic process	-3.8	2.1	4.2	30284	512	811	29	3.6	0.65	525|578|766|1182|1258|1356|2898|3710|5350|5741|5910|6337|6546|7337|8805|8989|9217|9562|23155|54734|59341|65010|65266|84329|84560|120892|130733|164656|653519	ATP6V1B1|BAK1|CA7|CLCN3|CNGB1|CP|GRIK2|ITPR3|PLN|PTH|RAP1GDS1|SCNN1A|SLC8A1|UBE3A|TRIM24|TRPA1|VAPB|MINPP1|CLCC1|RAB39A|TRPV4|SLC26A6|WNK4|HVCN1|MT4|LRRK2|TMEM178A|TMPRSS6|GPR89A	-1.6
GO Biological Processes	GO:0141193	nuclear receptor-mediated signaling pathway	19_GO:0050896 response to stimulus	-3.8	4.1	5	30284	90	811	10	1.2	0.39	2099|2288|5914|7068|7337|8648|9604|10499|23081|133522	ESR1|FKBP4|RARA|THRB|UBE3A|NCOA1|RNF14|NCOA2|KDM4C|PPARGC1B	-1.6
Reactome Gene Sets	R-HSA-9664565	Signaling by ERBB2 KD Mutants		-3.8	9.3	6.2	30284	20	811	5	0.62	0.27	2066|6654|9542|10718|145957	ERBB4|SOS1|NRG2|NRG3|NRG4	-1.6
GO Biological Processes	GO:1903532	positive regulation of secretion by cell	19_GO:0051179 localization	-3.8	2.5	4.4	30284	297	811	20	2.5	0.54	136|302|322|1131|1385|1956|2244|2695|2922|3783|5321|6857|6865|8111|8448|9536|54795|57555|114897|399687	ADORA2B|ANXA2|APBB1|CHRM3|CREB1|EGFR|FGB|GIP|GRP|KCNN4|PLA2G4A|SYT1|TACR2|GPR68|DOC2A|PTGES|TRPM4|NLGN2|C1QTNF1|MYO18A	-1.5
GO Biological Processes	GO:0006939	smooth muscle contraction	19_GO:0032501 multicellular organismal process	-3.8	5.1	5.2	30284	59	811	8	0.99	0.35	322|1131|1143|5910|6546|6865|7442|9475	APBB1|CHRM3|CHRNB4|RAP1GDS1|SLC8A1|TACR2|TRPV1|ROCK2	-1.5
GO Biological Processes	GO:0090087	regulation of peptide transport	19_GO:0051179 localization	-3.8	2.9	4.5	30284	209	811	16	2	0.49	111|152|240|1131|1946|1956|2244|2695|2778|2922|8111|9024|23178|54795|57555|65010	ADCY5|ADRA2C|ALOX5|CHRM3|EFNA5|EGFR|FGB|GIP|GNAS|GRP|GPR68|BRSK2|PASK|TRPM4|NLGN2|SLC26A6	-1.5
GO Biological Processes	GO:0031341	regulation of cell killing	19_GO:0050789 regulation of biological process	-3.7	3.7	4.8	30284	110	811	11	1.4	0.41	3075|3821|3823|5551|5788|7409|10859|22914|26228|135250|100528032	CFH|KLRC1|KLRC3|PRF1|PTPRC|VAV1|LILRB1|KLRK1|STAP1|RAET1E|KLRC4-KLRK1	-1.5
Reactome Gene Sets	R-HSA-983712	Ion channel transport		-3.7	3.1	4.6	30284	168	811	14	1.7	0.46	525|5350|6337|7442|8989|10396|11059|54795|57194|59341|63982|65266|79895|162514	ATP6V1B1|PLN|SCNN1A|TRPV1|TRPA1|ATP8A1|WWP1|TRPM4|ATP10A|TRPV4|ANO3|WNK4|ATP8B4|TRPV3	-1.5
GO Biological Processes	GO:0007338	single fertilization	19_GO:0022414 reproductive process	-3.7	3.1	4.6	30284	168	811	14	1.7	0.46	2743|7142|7337|7455|22999|54875|84329|84691|124912|135927|147650|149095|203074|284382	GLRB|TNP2|UBE3A|ZAN|RIMS1|CNTLN|HVCN1|GARIN1B|SPACA3|LLCFC1|SPACA6|DCST1|PRSS55|ACTL9	-1.5
GO Biological Processes	GO:0050960	detection of temperature stimulus involved in thermoception	19_GO:0032501 multicellular organismal process	-3.7	22	7.9	30284	5	811	3	0.37	0.21	2898|7442|94233	GRIK2|TRPV1|OPN4	-1.5
KEGG Pathway	hsa04080	Neuroactive ligand-receptor interaction		-3.7	2.3	4.2	30284	370	811	23	2.8	0.58	136|152|727|1128|1131|1143|1269|1395|1442|2565|2695|2743|2898|2912|2922|5031|5173|5367|5741|6865|7068|7442|122042	ADORA2B|ADRA2C|C5|CHRM1|CHRM3|CHRNB4|CNR2|CRHR2|CSH1|GABRG1|GIP|GLRB|GRIK2|GRM2|GRP|P2RY6|PDYN|PMCH|PTH|TACR2|THRB|TRPV1|RXFP2	-1.5
GO Biological Processes	GO:0120035	regulation of plasma membrane bounded cell projection organization	19_GO:0050789 regulation of biological process	-3.7	2	4.1	30284	650	811	34	4.2	0.7	322|780|816|1272|1946|2048|2288|2660|5064|5653|5756|5792|6049|7070|7337|9024|9474|23077|23251|26051|26228|27152|50807|51057|57463|57489|57698|59341|64805|114788|120892|154141|154288|257194	APBB1|DDR1|CAMK2B|CNTN1|EFNA5|EPHB2|FKBP4|MSTN|PALM|KLK6|TWF1|PTPRF|RNF6|THY1|UBE3A|BRSK2|ATG5|MYCBP2|MINAR1|PPP1R16B|STAP1|INTU|ASAP1|WDPCP|AMIGO1|ODF2L|SHTN1|TRPV4|P2RY12|CSMD3|LRRK2|MBOAT1|KHDC3L|NEGR1	-1.5
GO Biological Processes	GO:0007589	body fluid secretion	19_GO:0051179 localization	-3.7	4.4	5	30284	76	811	9	1.1	0.37	780|1128|1131|1385|1448|2066|3783|8648|9474	DDR1|CHRM1|CHRM3|CREB1|CSN3|ERBB4|KCNN4|NCOA1|ATG5	-1.5
KEGG Pathway	hsa04912	GnRH signaling pathway		-3.7	4	4.8	30284	93	811	10	1.2	0.39	111|816|1956|2778|3710|4214|5321|5567|6654|255189	ADCY5|CAMK2B|EGFR|GNAS|ITPR3|MAP3K1|PLA2G4A|PRKACB|SOS1|PLA2G4F	-1.5
GO Biological Processes	GO:0060627	regulation of vesicle-mediated transport	19_GO:0051179 localization	-3.7	2	4.1	30284	547	811	30	3.7	0.66	136|302|933|948|2244|3560|3685|4289|5788|5865|6857|7275|8448|9026|9474|9699|10814|10859|22999|26228|51201|60682|79872|84896|90678|91683|120892|124590|124912|399687	ADORA2B|ANXA2|CD22|CD36|FGB|IL2RB|ITGAV|MKLN1|PTPRC|RAB3B|SYT1|TUB|DOC2A|HIP1R|ATG5|RIMS2|CPLX2|LILRB1|RIMS1|STAP1|ZDHHC2|SMAP1|CBLL1|ATAD1|LRSAM1|SYT12|LRRK2|USH1G|SPACA3|MYO18A	-1.5
GO Biological Processes	GO:0050801	monoatomic ion homeostasis	19_GO:0042592 homeostatic process	-3.7	2.1	4.1	30284	522	811	29	3.6	0.65	525|578|766|1182|1258|1356|2898|3710|5350|5741|5910|6337|6546|7337|8805|8989|9217|9562|23155|54734|59341|65010|65266|84329|84560|120892|130733|164656|653519	ATP6V1B1|BAK1|CA7|CLCN3|CNGB1|CP|GRIK2|ITPR3|PLN|PTH|RAP1GDS1|SCNN1A|SLC8A1|UBE3A|TRIM24|TRPA1|VAPB|MINPP1|CLCC1|RAB39A|TRPV4|SLC26A6|WNK4|HVCN1|MT4|LRRK2|TMEM178A|TMPRSS6|GPR89A	-1.5
Reactome Gene Sets	R-HSA-1236394	Signaling by ERBB4		-3.7	5.7	5.3	30284	46	811	7	0.86	0.32	2066|6654|9542|10718|11033|11059|145957	ERBB4|SOS1|NRG2|NRG3|ADAP1|WWP1|NRG4	-1.5
Reactome Gene Sets	R-HSA-8847993	ERBB2 Activates PTK6 Signaling		-3.7	12	6.6	30284	12	811	4	0.49	0.25	2066|9542|10718|145957	ERBB4|NRG2|NRG3|NRG4	-1.5
GO Biological Processes	GO:0051966	regulation of synaptic transmission, glutamatergic	19_GO:0050789 regulation of biological process	-3.7	4.4	4.9	30284	77	811	9	1.1	0.37	1956|2898|2912|4208|6857|10369|57555|84896|120892	EGFR|GRIK2|GRM2|MEF2C|SYT1|CACNG2|NLGN2|ATAD1|LRRK2	-1.5
GO Biological Processes	GO:0045580	regulation of T cell differentiation	19_GO:0002376 immune system process	-3.7	2.9	4.4	30284	192	811	15	1.8	0.47	5590|5788|5914|6604|6654|7292|8456|9580|11005|11006|64332|84433|84807|282618|339390	PRKCZ|PTPRC|RARA|SMARCD3|SOS1|TNFSF4|FOXN1|SOX13|SPINK5|LILRB4|NFKBIZ|CARD11|NFKBID|IFNL1|CLEC4G	-1.5
Reactome Gene Sets	R-HSA-1482801	Acyl chain remodelling of PS		-3.6	8.5	5.8	30284	22	811	5	0.62	0.27	5320|5321|30814|154141|255189	PLA2G2A|PLA2G4A|PLA2G2E|MBOAT1|PLA2G4F	-1.4
GO Biological Processes	GO:0002708	positive regulation of lymphocyte mediated immunity	19_GO:0002376 immune system process	-3.6	3.4	4.5	30284	133	811	12	1.5	0.42	3821|3823|4292|5590|5788|7292|7409|22914|84861|135250|163486|100528032	KLRC1|KLRC3|MLH1|PRKCZ|PTPRC|TNFSF4|VAV1|KLRK1|KLHL22|RAET1E|DENND1B|KLRC4-KLRK1	-1.4
GO Biological Processes	GO:0002703	regulation of leukocyte mediated immunity	19_GO:0002376 immune system process	-3.6	2.6	4.3	30284	260	811	18	2.2	0.52	136|3821|3823|4292|5590|5788|7292|7409|10859|11006|22914|26228|54795|84861|135250|163486|339390|100528032	ADORA2B|KLRC1|KLRC3|MLH1|PRKCZ|PTPRC|TNFSF4|VAV1|LILRB1|LILRB4|KLRK1|STAP1|TRPM4|KLHL22|RAET1E|DENND1B|CLEC4G|KLRC4-KLRK1	-1.4
GO Biological Processes	GO:0006691	leukotriene metabolic process	19_GO:0009987 cellular process	-3.6	6.6	5.4	30284	34	811	6	0.74	0.3	240|241|1800|5321|64174|124975	ALOX5|ALOX5AP|DPEP1|PLA2G4A|DPEP2|GGT6	-1.4
WikiPathways	WP5321	Prostaglandin and leukotriene metabolism in senescence		-3.6	6.6	5.4	30284	34	811	6	0.74	0.3	240|241|2778|5321|9536|64174	ALOX5|ALOX5AP|GNAS|PLA2G4A|PTGES|DPEP2	-1.4
GO Biological Processes	GO:0043010	camera-type eye development	19_GO:0032502 developmental process	-3.6	2.3	4.1	30284	355	811	22	2.7	0.57	578|1415|1956|2048|2301|3982|4284|5914|5961|6604|6654|7068|7070|7275|11081|22989|51057|80184|85015|94233|221391|388585	BAK1|CRYBB2|EGFR|EPHB2|FOXE3|LIM2|MIP|RARA|PRPH2|SMARCD3|SOS1|THRB|THY1|TUB|KERA|MYH15|WDPCP|CEP290|USP45|OPN4|OPN5|HES5	-1.4
KEGG Pathway	hsa04650	Natural killer cell mediated cytotoxicity		-3.6	3.3	4.5	30284	134	811	12	1.5	0.42	3441|3447|3449|3452|3821|3823|5551|6654|7409|22914|135250|100528032	IFNA4|IFNA13|IFNA16|IFNA21|KLRC1|KLRC3|PRF1|SOS1|VAV1|KLRK1|RAET1E|KLRC4-KLRK1	-1.4
KEGG Pathway	hsa00590	Arachidonic acid metabolism		-3.6	4.7	4.9	30284	63	811	8	0.99	0.35	240|5320|5321|8644|9536|30814|255189|340811	ALOX5|PLA2G2A|PLA2G4A|AKR1C3|PTGES|PLA2G2E|PLA2G4F|AKR1C8	-1.4
Reactome Gene Sets	R-HSA-112040	G-protein mediated events		-3.6	5.4	5.1	30284	48	811	7	0.86	0.32	111|1385|3710|5321|10645|26960|346562	ADCY5|CREB1|ITPR3|PLA2G4A|CAMKK2|NBEA|GNAT3	-1.4
WikiPathways	WP5424	Omega 6 fatty acids in senescence		-3.6	5.4	5.1	30284	48	811	7	0.86	0.32	240|241|1800|5321|8644|9536|64174	ALOX5|ALOX5AP|DPEP1|PLA2G4A|AKR1C3|PTGES|DPEP2	-1.4
GO Biological Processes	GO:1905145	cellular response to acetylcholine	19_GO:0050896 response to stimulus	-3.6	5.4	5.1	30284	48	811	7	0.86	0.32	1128|1131|1143|4062|8000|9475|85397	CHRM1|CHRM3|CHRNB4|LY6H|PSCA|ROCK2|RGS8	-1.4
GO Biological Processes	GO:0008038	neuron recognition	19_GO:0032502 developmental process	-3.6	5.4	5.1	30284	48	811	7	0.86	0.32	2048|2290|4685|27255|57463|84665|152330	EPHB2|FOXG1|NCAM2|CNTN6|AMIGO1|MYPN|CNTN4	-1.4
GO Biological Processes	GO:0046883	regulation of hormone secretion	19_GO:0051179 localization	-3.6	2.6	4.2	30284	262	811	18	2.2	0.52	111|152|240|1131|1385|1946|1956|2244|2695|2778|2922|6865|8111|9024|23178|54795|57555|114897	ADCY5|ADRA2C|ALOX5|CHRM3|CREB1|EFNA5|EGFR|FGB|GIP|GNAS|GRP|TACR2|GPR68|BRSK2|PASK|TRPM4|NLGN2|C1QTNF1	-1.4
GO Biological Processes	GO:0042113	B cell activation	19_GO:0002376 immune system process	-3.6	2.9	4.3	30284	196	811	15	1.8	0.47	578|933|2048|3441|3447|3449|3452|4208|4292|5788|6482|55024|64332|84433|84542	BAK1|CD22|EPHB2|IFNA4|IFNA13|IFNA16|IFNA21|MEF2C|MLH1|PTPRC|ST3GAL1|BANK1|NFKBIZ|CARD11|SANBR	-1.4
GO Biological Processes	GO:0006937	regulation of muscle contraction	19_GO:0032501 multicellular organismal process	-3.6	3	4.4	30284	175	811	14	1.7	0.46	136|152|1131|1143|5350|6546|6865|7135|10142|29119|51086|54795|59341|255743	ADORA2B|ADRA2C|CHRM3|CHRNB4|PLN|SLC8A1|TACR2|TNNI1|AKAP9|CTNNA3|TNNI3K|TRPM4|TRPV4|NPNT	-1.4
GO Biological Processes	GO:0030100	regulation of endocytosis	19_GO:0051179 localization	-3.5	2.4	4.2	30284	309	811	20	2.5	0.54	302|933|948|3560|3685|4289|5788|7275|9026|9474|10859|26228|60682|79872|84896|90678|120892|124590|124912|399687	ANXA2|CD22|CD36|IL2RB|ITGAV|MKLN1|PTPRC|TUB|HIP1R|ATG5|LILRB1|STAP1|SMAP1|CBLL1|ATAD1|LRSAM1|LRRK2|USH1G|SPACA3|MYO18A	-1.4
Reactome Gene Sets	R-HSA-1474290	Collagen formation		-3.5	4.2	4.8	30284	80	811	9	1.1	0.37	667|1300|1307|4016|5352|7837|81578|85301|91522	DST|COL10A1|COL16A1|LOXL1|PLOD2|PXDN|COL21A1|COL27A1|COL23A1	-1.4
GO Biological Processes	GO:0002705	positive regulation of leukocyte mediated immunity	19_GO:0002376 immune system process	-3.5	3.1	4.4	30284	155	811	13	1.6	0.44	3821|3823|4292|5590|5788|7292|7409|22914|26228|84861|135250|163486|100528032	KLRC1|KLRC3|MLH1|PRKCZ|PTPRC|TNFSF4|VAV1|KLRK1|STAP1|KLHL22|RAET1E|DENND1B|KLRC4-KLRK1	-1.4
WikiPathways	WP5171	Leukotriene metabolic pathway		-3.5	11	6.3	30284	13	811	4	0.49	0.25	240|241|1800|64174	ALOX5|ALOX5AP|DPEP1|DPEP2	-1.4
GO Biological Processes	GO:0002717	positive regulation of natural killer cell mediated immunity	19_GO:0044419 biological process involved in interspecies interaction between organisms	-3.5	6.4	5.3	30284	35	811	6	0.74	0.3	3821|3823|7409|22914|135250|100528032	KLRC1|KLRC3|VAV1|KLRK1|RAET1E|KLRC4-KLRK1	-1.4
GO Biological Processes	GO:0031646	positive regulation of nervous system process	19_GO:0032501 multicellular organismal process	-3.5	6.4	5.3	30284	35	811	6	0.74	0.3	1143|9699|22999|23405|57555|118738	CHRNB4|RIMS2|RIMS1|DICER1|NLGN2|ZNF488	-1.4
GO Biological Processes	GO:0051668	localization within membrane	19_GO:0051179 localization	-3.5	2	4	30284	561	811	30	3.7	0.66	1804|1956|2066|2743|3993|5064|5590|5788|5961|7070|7275|9475|10369|11187|22844|23426|23471|26088|50807|51201|54536|55610|55763|57555|79844|84162|84896|131540|163486|169166	DPP6|EGFR|ERBB4|GLRB|LLGL2|PALM|PRKCZ|PTPRC|PRPH2|THY1|TUB|ROCK2|CACNG2|PKP3|FRMPD1|GRIP1|TRAM1|GGA1|ASAP1|ZDHHC2|EXOC6|VPS50|EXOC1|NLGN2|ZDHHC11|BLTP1|ATAD1|ZDHHC19|DENND1B|SNX31	-1.4
GO Biological Processes	GO:0002689	negative regulation of leukocyte chemotaxis	19_GO:0040011 locomotion	-3.5	8.1	5.7	30284	23	811	5	0.62	0.27	727|2841|22914|26228|100528032	C5|GPR18|KLRK1|STAP1|KLRC4-KLRK1	-1.4
GO Biological Processes	GO:0016310	phosphorylation	19_GO:0009987 cellular process	-3.5	2.2	4	30284	433	811	25	3.1	0.61	780|816|1385|1607|1956|2048|2066|4214|4294|4750|5567|5590|5914|6733|7786|9024|9475|10645|23049|23178|51086|54861|65266|79858|120892	DDR1|CAMK2B|CREB1|DGKB|EGFR|EPHB2|ERBB4|MAP3K1|MAP3K10|NEK1|PRKACB|PRKCZ|RARA|SRPK2|MAP3K12|BRSK2|ROCK2|CAMKK2|SMG1|PASK|TNNI3K|SNRK|WNK4|NEK11|LRRK2	-1.4
GO Biological Processes	GO:0032103	positive regulation of response to external stimulus	19_GO:0048518 positive regulation of biological process	-3.5	2	3.9	30284	588	811	31	3.8	0.67	136|241|948|2660|3821|3823|4057|5320|6369|7292|7409|10344|22914|23328|25818|26057|26228|54502|55765|56670|57162|59341|64135|64332|64805|83737|90678|120892|135250|245928|100528032	ADORA2B|ALOX5AP|CD36|MSTN|KLRC1|KLRC3|LTF|PLA2G2A|CCL24|TNFSF4|VAV1|CCL26|KLRK1|SASH1|KLK5|ANKRD17|STAP1|RBM47|INAVA|SUCNR1|PELI1|TRPV4|IFIH1|NFKBIZ|P2RY12|ITCH|LRSAM1|LRRK2|RAET1E|DEFB114|KLRC4-KLRK1	-1.4
GO Biological Processes	GO:0051251	positive regulation of lymphocyte activation	19_GO:0002376 immune system process	-3.5	2.3	4.1	30284	337	811	21	2.6	0.56	2048|4208|4292|5590|5788|5914|6604|6708|7070|7292|7409|9580|10859|11006|22914|57162|64332|84433|84807|84861|100528032	EPHB2|MEF2C|MLH1|PRKCZ|PTPRC|RARA|SMARCD3|SPTA1|THY1|TNFSF4|VAV1|SOX13|LILRB1|LILRB4|KLRK1|PELI1|NFKBIZ|CARD11|NFKBID|KLHL22|KLRC4-KLRK1	-1.4
GO Biological Processes	GO:1903706	regulation of hemopoiesis	19_GO:0002376 immune system process	-3.5	2.1	4	30284	436	811	25	3.1	0.61	1385|4057|4208|5590|5788|5914|6604|6654|7292|8111|8363|8456|9580|10859|11005|11006|29909|60682|64332|84433|84807|130733|133522|282618|339390	CREB1|LTF|MEF2C|PRKCZ|PTPRC|RARA|SMARCD3|SOS1|TNFSF4|GPR68|H4C11|FOXN1|SOX13|LILRB1|SPINK5|LILRB4|GPR171|SMAP1|NFKBIZ|CARD11|NFKBID|TMEM178A|PPARGC1B|IFNL1|CLEC4G	-1.4
GO Biological Processes	GO:0051592	response to calcium ion	19_GO:0050896 response to stimulus	-3.5	3.2	4.4	30284	138	811	12	1.5	0.42	241|1800|1956|2244|3710|3786|4208|6857|8644|10369|56670|100271927	ALOX5AP|DPEP1|EGFR|FGB|ITPR3|KCNQ3|MEF2C|SYT1|AKR1C3|CACNG2|SUCNR1|RASA4B	-1.3
GO Biological Processes	GO:0038138	ERBB4-ERBB4 signaling pathway	19_GO:0050896 response to stimulus	-3.4	19	7.2	30284	6	811	3	0.37	0.21	2066|10718|145957	ERBB4|NRG3|NRG4	-1.3
GO Biological Processes	GO:0061669	spontaneous neurotransmitter secretion	19_GO:0051179 localization	-3.4	19	7.2	30284	6	811	3	0.37	0.21	6857|8448|9699	SYT1|DOC2A|RIMS2	-1.3
GO Biological Processes	GO:0097151	positive regulation of inhibitory postsynaptic potential	19_GO:0032501 multicellular organismal process	-3.4	19	7.2	30284	6	811	3	0.37	0.21	9699|22999|57555	RIMS2|RIMS1|NLGN2	-1.3
GO Biological Processes	GO:0042110	T cell activation	19_GO:0002376 immune system process	-3.4	2.3	4	30284	339	811	21	2.6	0.56	2841|3441|3447|3449|3452|3821|5788|6654|7292|7409|8456|9474|9580|10859|54361|57162|64332|83737|84433|339390|653519	GPR18|IFNA4|IFNA13|IFNA16|IFNA21|KLRC1|PTPRC|SOS1|TNFSF4|VAV1|FOXN1|ATG5|SOX13|LILRB1|WNT4|PELI1|NFKBIZ|ITCH|CARD11|CLEC4G|GPR89A	-1.3
GO Biological Processes	GO:0043410	positive regulation of MAPK cascade	19_GO:0048518 positive regulation of biological process	-3.4	2.1	3.9	30284	464	811	26	3.2	0.62	152|948|1956|2046|2066|2244|2246|4208|4294|5031|5320|5590|5788|7161|7786|9475|9590|23286|23328|54361|55024|55765|59341|114897|120892|255743	ADRA2C|CD36|EGFR|EPHA8|ERBB4|FGB|FGF1|MEF2C|MAP3K10|P2RY6|PLA2G2A|PRKCZ|PTPRC|TP73|MAP3K12|ROCK2|AKAP12|WWC1|SASH1|WNT4|BANK1|INAVA|TRPV4|C1QTNF1|LRRK2|NPNT	-1.3
Reactome Gene Sets	R-HSA-9662851	Anti-inflammatory response favouring Leishmania parasite infection		-3.4	4.5	4.8	30284	66	811	8	0.99	0.35	111|136|1385|1800|2778|3710|64174|346562	ADCY5|ADORA2B|CREB1|DPEP1|GNAS|ITPR3|DPEP2|GNAT3	-1.3
Reactome Gene Sets	R-HSA-9664433	Leishmania parasite growth and survival		-3.4	4.5	4.8	30284	66	811	8	0.99	0.35	111|136|1385|1800|2778|3710|64174|346562	ADCY5|ADORA2B|CREB1|DPEP1|GNAS|ITPR3|DPEP2|GNAT3	-1.3
GO Biological Processes	GO:0009581	detection of external stimulus	19_GO:0050896 response to stimulus	-3.4	3.2	4.4	30284	139	811	12	1.5	0.42	1258|2898|5961|6335|7442|8989|63982|94233|221391|346007|346562|494513	CNGB1|GRIK2|PRPH2|SCN9A|TRPV1|TRPA1|ANO3|OPN4|OPN5|EYS|GNAT3|PJVK	-1.3
GO Biological Processes	GO:1902105	regulation of leukocyte differentiation	19_GO:0002376 immune system process	-3.4	2.3	4	30284	340	811	21	2.6	0.56	1385|4057|5590|5788|5914|6604|6654|7292|8111|8456|9580|10859|11005|11006|64332|84433|84807|130733|133522|282618|339390	CREB1|LTF|PRKCZ|PTPRC|RARA|SMARCD3|SOS1|TNFSF4|GPR68|FOXN1|SOX13|LILRB1|SPINK5|LILRB4|NFKBIZ|CARD11|NFKBID|TMEM178A|PPARGC1B|IFNL1|CLEC4G	-1.3
Reactome Gene Sets	R-HSA-977068	Termination of O-glycan biosynthesis		-3.4	7.8	5.5	30284	24	811	5	0.62	0.27	4585|4588|6482|6484|94025	MUC4|MUC6|ST3GAL1|ST3GAL4|MUC16	-1.3
Reactome Gene Sets	R-HSA-1251985	Nuclear signaling by ERBB4		-3.4	7.8	5.5	30284	24	811	5	0.62	0.27	2066|9542|10718|11033|145957	ERBB4|NRG2|NRG3|ADAP1|NRG4	-1.3
GO Biological Processes	GO:1905144	response to acetylcholine	19_GO:0050896 response to stimulus	-3.4	5.1	4.9	30284	51	811	7	0.86	0.32	1128|1131|1143|4062|8000|9475|85397	CHRM1|CHRM3|CHRNB4|LY6H|PSCA|ROCK2|RGS8	-1.3
GO Biological Processes	GO:0046456	icosanoid biosynthetic process	19_GO:0009987 cellular process	-3.4	5.1	4.9	30284	51	811	7	0.86	0.32	240|241|5321|8644|9536|124975|255189	ALOX5|ALOX5AP|PLA2G4A|AKR1C3|PTGES|GGT6|PLA2G4F	-1.3
GO Biological Processes	GO:0044706	multi-multicellular organism process	19_GO:0032501 multicellular organismal process	-3.4	2.8	4.2	30284	203	811	15	1.8	0.47	780|1307|1833|2099|2288|2695|2778|5669|5673|5675|5676|5914|7142|43847|54361	DDR1|COL16A1|EPYC|ESR1|FKBP4|GIP|GNAS|PSG1|PSG5|PSG6|PSG7|RARA|TNP2|KLK14|WNT4	-1.3
WikiPathways	WP5368	Sulfatase and aromatase pathway		-3.4	11	6	30284	14	811	4	0.49	0.25	2099|3292|6579|10599	ESR1|HSD17B1|SLCO1A2|SLCO1B1	-1.3
Reactome Gene Sets	R-HSA-6785631	ERBB2 Regulates Cell Motility		-3.4	11	6	30284	14	811	4	0.49	0.25	2066|9542|10718|145957	ERBB4|NRG2|NRG3|NRG4	-1.3
GO Biological Processes	GO:0046633	alpha-beta T cell proliferation	19_GO:0002376 immune system process	-3.4	11	6	30284	14	811	4	0.49	0.25	5788|83737|84433|339390	PTPRC|ITCH|CARD11|CLEC4G	-1.3
GO Biological Processes	GO:0030101	natural killer cell activation	19_GO:0002376 immune system process	-3.4	4.5	4.7	30284	67	811	8	0.99	0.35	3441|3447|3449|3452|5788|7409|22914|100528032	IFNA4|IFNA13|IFNA16|IFNA21|PTPRC|VAV1|KLRK1|KLRC4-KLRK1	-1.3
GO Biological Processes	GO:0008344	adult locomotory behavior	19_GO:0032501 multicellular organismal process	-3.4	4	4.6	30284	84	811	9	1.1	0.37	1182|2695|2743|5090|6623|22941|55074|57555|57626	CLCN3|GIP|GLRB|PBX3|SNCG|SHANK2|OXR1|NLGN2|KLHL1	-1.3
GO Biological Processes	GO:0030036	actin cytoskeleton organization	19_GO:0009987 cellular process	-3.4	2	3.8	30284	546	811	29	3.6	0.65	2036|3993|4289|4648|5756|5910|6708|7082|8452|9024|9026|9475|9639|9922|11187|29999|55607|57626|57698|59341|84665|133522|144347|154288|162514|221061|284382|399687|445582	EPB41L1|LLGL2|MKLN1|MYO7B|TWF1|RAP1GDS1|SPTA1|TJP1|CUL3|BRSK2|HIP1R|ROCK2|ARHGEF10|IQSEC1|PKP3|FSCN3|PPP1R9A|KLHL1|SHTN1|TRPV4|MYPN|PPARGC1B|RFLNA|KHDC3L|TRPV3|FAM171A1|ACTL9|MYO18A|POTEE	-1.3
GO Biological Processes	GO:0090276	regulation of peptide hormone secretion	19_GO:0051179 localization	-3.4	2.7	4.1	30284	204	811	15	1.8	0.47	111|152|240|1131|1946|1956|2244|2695|2778|2922|8111|9024|23178|54795|57555	ADCY5|ADRA2C|ALOX5|CHRM3|EFNA5|EGFR|FGB|GIP|GNAS|GRP|GPR68|BRSK2|PASK|TRPM4|NLGN2	-1.3
GO Biological Processes	GO:0009582	detection of abiotic stimulus	19_GO:0050896 response to stimulus	-3.4	3.2	4.3	30284	141	811	12	1.5	0.42	1258|2898|5961|6335|7442|8989|63982|94233|221391|346007|346562|494513	CNGB1|GRIK2|PRPH2|SCN9A|TRPV1|TRPA1|ANO3|OPN4|OPN5|EYS|GNAT3|PJVK	-1.3
GO Biological Processes	GO:0006820	monoatomic anion transport	19_GO:0051179 localization	-3.4	3	4.2	30284	162	811	13	1.6	0.44	1182|2565|2743|5031|9356|23155|63982|65010|65266|115019|150160|284129|653519	CLCN3|GABRG1|GLRB|P2RY6|SLC22A6|CLCC1|ANO3|SLC26A6|WNK4|SLC26A9|CCT8L2|SLC26A11|GPR89A	-1.3
GO Biological Processes	GO:0008543	fibroblast growth factor receptor signaling pathway	19_GO:0050896 response to stimulus	-3.3	3.6	4.4	30284	103	811	10	1.2	0.39	780|1956|2046|2048|2066|2246|6654|23769|54361|285220	DDR1|EGFR|EPHA8|EPHB2|ERBB4|FGF1|SOS1|FLRT1|WNT4|EPHA6	-1.3
GO Biological Processes	GO:0070167	regulation of biomineral tissue development	19_GO:0032502 developmental process	-3.3	3.6	4.4	30284	103	811	10	1.2	0.39	240|4057|4208|5741|6546|9475|10117|54361|54795|144347	ALOX5|LTF|MEF2C|PTH|SLC8A1|ROCK2|ENAM|WNT4|TRPM4|RFLNA	-1.3
GO Biological Processes	GO:0050856	regulation of T cell receptor signaling pathway	19_GO:0002376 immune system process	-3.3	5	4.8	30284	52	811	7	0.86	0.32	1997|3783|5788|7070|11006|79037|84433	ELF1|KCNN4|PTPRC|THY1|LILRB4|PVRIG|CARD11	-1.3
GO Biological Processes	GO:0001912	positive regulation of leukocyte mediated cytotoxicity	19_GO:0002376 immune system process	-3.3	4.4	4.6	30284	68	811	8	0.99	0.35	3821|3823|5788|7409|22914|26228|135250|100528032	KLRC1|KLRC3|PTPRC|VAV1|KLRK1|STAP1|RAET1E|KLRC4-KLRK1	-1.3
Reactome Gene Sets	R-HSA-8863795	Downregulation of ERBB2 signaling		-3.3	7.5	5.4	30284	25	811	5	0.62	0.27	2066|5782|9542|10718|145957	ERBB4|PTPN12|NRG2|NRG3|NRG4	-1.3
GO Biological Processes	GO:0045216	cell-cell junction organization	19_GO:0009987 cellular process	-3.3	2.8	4.2	30284	184	811	14	1.7	0.46	1016|2048|3982|4868|6904|7082|9231|11187|28513|55679|55765|57555|59341|143162	CDH18|EPHB2|LIM2|NPHS1|TBCD|TJP1|DLG5|PKP3|CDH19|LIMS2|INAVA|NLGN2|TRPV4|FRMPD2	-1.3
GO Biological Processes	GO:0031503	protein-containing complex localization	19_GO:0051179 localization	-3.3	3	4.2	30284	163	811	13	1.6	0.44	2066|2288|4289|7275|10142|10369|23059|23426|27152|51057|200162|201134|642987	ERBB4|FKBP4|MKLN1|TUB|AKAP9|CACNG2|CLUAP1|GRIP1|INTU|WDPCP|SPAG17|CEP112|TMEM232	-1.3
GO Biological Processes	GO:0045596	negative regulation of cell differentiation	19_GO:0032502 developmental process	-3.3	1.8	3.7	30284	739	811	36	4.4	0.72	463|1956|2048|2290|2301|2660|3685|4057|4152|5741|5914|6049|7070|7161|7292|7442|8111|8363|10859|11006|23405|23414|26057|29909|54361|54795|59341|83723|130733|144347|147906|152330|282618|339390|388585|440560	ZFHX3|EGFR|EPHB2|FOXG1|FOXE3|MSTN|ITGAV|LTF|MBD1|PTH|RARA|RNF6|THY1|TP73|TNFSF4|TRPV1|GPR68|H4C11|LILRB1|LILRB4|DICER1|ZFPM2|ANKRD17|GPR171|WNT4|TRPM4|TRPV4|TLCD3B|TMEM178A|RFLNA|DACT3|CNTN4|IFNL1|CLEC4G|HES5|PRAMEF11	-1.3
Reactome Gene Sets	R-HSA-500792	GPCR ligand binding		-3.3	2.1	3.9	30284	446	811	25	3.1	0.61	136|152|727|1128|1131|1269|1395|2695|2778|2841|2912|2922|5031|5173|5367|5741|6865|8111|54361|54886|56670|64805|94233|122042|221391	ADORA2B|ADRA2C|C5|CHRM1|CHRM3|CNR2|CRHR2|GIP|GNAS|GPR18|GRM2|GRP|P2RY6|PDYN|PMCH|PTH|TACR2|GPR68|WNT4|PLPPR1|SUCNR1|P2RY12|OPN4|RXFP2|OPN5	-1.3
Canonical Pathways	M13	PID ERBB4 PATHWAY		-3.3	5.9	5	30284	38	811	6	0.74	0.3	2066|9542|10718|11059|83737|145957	ERBB4|NRG2|NRG3|WWP1|ITCH|NRG4	-1.3
GO Biological Processes	GO:0048812	neuron projection morphogenesis	19_GO:0032502 developmental process	-3.3	2	3.8	30284	498	811	27	3.3	0.63	322|780|1272|1385|1946|1956|2046|2048|2290|5590|6049|6654|9024|23077|23405|23769|27255|53942|57463|57698|59352|84665|120892|152330|257194|285220|445582	APBB1|DDR1|CNTN1|CREB1|EFNA5|EGFR|EPHA8|EPHB2|FOXG1|PRKCZ|RNF6|SOS1|BRSK2|MYCBP2|DICER1|FLRT1|CNTN6|CNTN5|AMIGO1|SHTN1|LGR6|MYPN|LRRK2|CNTN4|NEGR1|EPHA6|POTEE	-1.3
GO Biological Processes	GO:0046634	regulation of alpha-beta T cell activation	19_GO:0002376 immune system process	-3.3	3.3	4.3	30284	123	811	11	1.4	0.41	5590|5788|5914|7292|10859|11006|64332|83737|84433|84807|339390	PRKCZ|PTPRC|RARA|TNFSF4|LILRB1|LILRB4|NFKBIZ|ITCH|CARD11|NFKBID|CLEC4G	-1.3
GO Biological Processes	GO:0002791	regulation of peptide secretion	19_GO:0051179 localization	-3.3	2.7	4.1	30284	207	811	15	1.8	0.47	111|152|240|1131|1946|1956|2244|2695|2778|2922|8111|9024|23178|54795|57555	ADCY5|ADRA2C|ALOX5|CHRM3|EFNA5|EGFR|FGB|GIP|GNAS|GRP|GPR68|BRSK2|PASK|TRPM4|NLGN2	-1.3
GO Biological Processes	GO:0007189	adenylate cyclase-activating G protein-coupled receptor signaling pathway	19_GO:0050896 response to stimulus	-3.3	3	4.2	30284	164	811	13	1.6	0.44	111|136|1269|2695|2778|2849|5350|5741|9472|84873|122042|221188|283383	ADCY5|ADORA2B|CNR2|GIP|GNAS|GPR26|PLN|PTH|AKAP6|ADGRG7|RXFP2|ADGRG5|ADGRD1	-1.3
GO Biological Processes	GO:0043954	cellular component maintenance	19_GO:0009987 cellular process	-3.3	4.3	4.6	30284	69	811	8	0.99	0.35	7082|9699|22941|22999|55765|57555|80856|494513	TJP1|RIMS2|SHANK2|RIMS1|INAVA|NLGN2|LNPK|PJVK	-1.3
GO Biological Processes	GO:0009611	response to wounding	19_GO:0050896 response to stimulus	-3.3	2.1	3.8	30284	448	811	25	3.1	0.61	152|667|780|948|954|1607|2165|2244|2246|2695|2778|3685|3710|5653|7409|9068|22915|23173|54959|57834|60681|64332|64805|80856|221037	ADRA2C|DST|DDR1|CD36|ENTPD2|DGKB|F13B|FGB|FGF1|GIP|GNAS|ITGAV|ITPR3|KLK6|VAV1|ANGPTL1|MMRN1|METAP1|ODAM|CYP4F11|FKBP10|NFKBIZ|P2RY12|LNPK|JMJD1C	-1.3
GO Biological Processes	GO:0042269	regulation of natural killer cell mediated cytotoxicity	19_GO:0044419 biological process involved in interspecies interaction between organisms	-3.3	4.9	4.8	30284	53	811	7	0.86	0.32	3821|3823|7409|10859|22914|135250|100528032	KLRC1|KLRC3|VAV1|LILRB1|KLRK1|RAET1E|KLRC4-KLRK1	-1.3
GO Biological Processes	GO:0009914	hormone transport	19_GO:0051179 localization	-3.3	3.6	4.4	30284	105	811	10	1.2	0.39	1385|5799|6865|8111|9699|10599|54097|59341|64855|65266	CREB1|PTPRN2|TACR2|GPR68|RIMS2|SLCO1B1|FAM3B|TRPV4|NIBAN2|WNK4	-1.3
WikiPathways	WP138	Androgen receptor signaling		-3.3	3.9	4.4	30284	87	811	9	1.1	0.37	1385|1956|2288|6049|7337|8648|9475|9604|10499	CREB1|EGFR|FKBP4|RNF6|UBE3A|NCOA1|ROCK2|RNF14|NCOA2	-1.3
GO Biological Processes	GO:0006869	lipid transport	19_GO:0051179 localization	-3.3	2.2	3.9	30284	350	811	21	2.6	0.56	948|3783|5320|5321|6579|9217|9356|10349|10351|10396|10599|10877|23460|30814|57194|63924|63982|65266|79895|84162|255189	CD36|KCNN4|PLA2G2A|PLA2G4A|SLCO1A2|VAPB|SLC22A6|ABCA10|ABCA8|ATP8A1|SLCO1B1|CFHR4|ABCA6|PLA2G2E|ATP10A|CIDEC|ANO3|WNK4|ATP8B4|BLTP1|PLA2G4F	-1.2
Reactome Gene Sets	R-HSA-3295583	TRP channels		-3.3	7.2	5.2	30284	26	811	5	0.62	0.27	7442|8989|54795|59341|162514	TRPV1|TRPA1|TRPM4|TRPV4|TRPV3	-1.2
GO Biological Processes	GO:0045624	positive regulation of T-helper cell differentiation	19_GO:0002376 immune system process	-3.3	7.2	5.2	30284	26	811	5	0.62	0.27	5590|5914|7292|64332|84807	PRKCZ|RARA|TNFSF4|NFKBIZ|NFKBID	-1.2
Reactome Gene Sets	R-HSA-933541	TRAF6 mediated IRF7 activation		-3.3	7.2	5.2	30284	26	811	5	0.62	0.27	3441|3447|3449|3452|64135	IFNA4|IFNA13|IFNA16|IFNA21|IFIH1	-1.2
GO Biological Processes	GO:0120039	plasma membrane bounded cell projection morphogenesis	19_GO:0032502 developmental process	-3.3	2	3.8	30284	503	811	27	3.3	0.63	322|780|1272|1385|1946|1956|2046|2048|2290|5590|6049|6654|9024|23077|23405|23769|27255|53942|57463|57698|59352|84665|120892|152330|257194|285220|445582	APBB1|DDR1|CNTN1|CREB1|EFNA5|EGFR|EPHA8|EPHB2|FOXG1|PRKCZ|RNF6|SOS1|BRSK2|MYCBP2|DICER1|FLRT1|CNTN6|CNTN5|AMIGO1|SHTN1|LGR6|MYPN|LRRK2|CNTN4|NEGR1|EPHA6|POTEE	-1.2
GO Biological Processes	GO:0055074	calcium ion homeostasis	19_GO:0042592 homeostatic process	-3.2	2.6	4	30284	232	811	16	2	0.49	525|578|1258|2898|3710|5350|5741|5910|6546|8805|8989|9217|23155|59341|65266|130733	ATP6V1B1|BAK1|CNGB1|GRIK2|ITPR3|PLN|PTH|RAP1GDS1|SLC8A1|TRIM24|TRPA1|VAPB|CLCC1|TRPV4|WNK4|TMEM178A	-1.2
Canonical Pathways	M256	PID TAP63 PATHWAY		-3.2	4.8	4.7	30284	54	811	7	0.86	0.32	667|5268|6273|6604|11059|23405|83737	DST|SERPINB5|S100A2|SMARCD3|WWP1|DICER1|ITCH	-1.2
GO Biological Processes	GO:0070169	positive regulation of biomineral tissue development	19_GO:0032502 developmental process	-3.2	4.8	4.7	30284	54	811	7	0.86	0.32	240|4057|4208|5741|6546|10117|54361	ALOX5|LTF|MEF2C|PTH|SLC8A1|ENAM|WNT4	-1.2
GO Biological Processes	GO:0009755	hormone-mediated signaling pathway	19_GO:0050896 response to stimulus	-3.2	3.1	4.2	30284	146	811	12	1.5	0.42	1395|2099|2288|5741|5914|7068|7337|8648|9604|23081|122042|133522	CRHR2|ESR1|FKBP4|PTH|RARA|THRB|UBE3A|NCOA1|RNF14|KDM4C|RXFP2|PPARGC1B	-1.2
GO Biological Processes	GO:0002718	regulation of cytokine production involved in immune response	19_GO:0002376 immune system process	-3.2	3.3	4.2	30284	126	811	11	1.4	0.41	948|5590|7292|9474|9516|10859|11006|11187|54795|55765|163486	CD36|PRKCZ|TNFSF4|ATG5|LITAF|LILRB1|LILRB4|PKP3|TRPM4|INAVA|DENND1B	-1.2
GO Biological Processes	GO:0051960	regulation of nervous system development	19_GO:0032502 developmental process	-3.2	2.1	3.8	30284	454	811	25	3.1	0.61	302|816|1946|1956|2048|2290|3213|4152|5783|5914|6049|6604|7070|7161|7732|9231|23405|23769|57463|57555|57698|118738|154288|222223|388585	ANXA2|CAMK2B|EFNA5|EGFR|EPHB2|FOXG1|HOXB3|MBD1|PTPN13|RARA|RNF6|SMARCD3|THY1|TP73|RNF112|DLG5|DICER1|FLRT1|AMIGO1|NLGN2|SHTN1|ZNF488|KHDC3L|ELAPOR2|HES5	-1.2
Reactome Gene Sets	R-HSA-1250342	PI3K events in ERBB4 signaling		-3.2	16	6.6	30284	7	811	3	0.37	0.21	9542|10718|145957	NRG2|NRG3|NRG4	-1.2
GO Biological Processes	GO:0098828	modulation of inhibitory postsynaptic potential	19_GO:0032501 multicellular organismal process	-3.2	16	6.6	30284	7	811	3	0.37	0.21	9699|22999|57555	RIMS2|RIMS1|NLGN2	-1.2
GO Biological Processes	GO:0045630	positive regulation of T-helper 2 cell differentiation	19_GO:0002376 immune system process	-3.2	16	6.6	30284	7	811	3	0.37	0.21	5590|5914|7292	PRKCZ|RARA|TNFSF4	-1.2
GO Biological Processes	GO:2000224	regulation of testosterone biosynthetic process	19_GO:0050789 regulation of biological process	-3.2	16	6.6	30284	7	811	3	0.37	0.21	1385|8644|54361	CREB1|AKR1C3|WNT4	-1.2
GO Biological Processes	GO:0046541	saliva secretion	19_GO:0051179 localization	-3.2	16	6.6	30284	7	811	3	0.37	0.21	1128|1131|3783	CHRM1|CHRM3|KCNN4	-1.2
Reactome Gene Sets	R-HSA-1227986	Signaling by ERBB2		-3.2	5.6	4.8	30284	40	811	6	0.74	0.3	2066|5782|6654|9542|10718|145957	ERBB4|PTPN12|SOS1|NRG2|NRG3|NRG4	-1.2
GO Biological Processes	GO:0090066	regulation of anatomical structure size	19_GO:0065007 biological regulation	-3.2	2	3.7	30284	508	811	27	3.3	0.63	136|152|1182|1385|1946|1956|2244|3783|4868|5756|5865|5910|6049|6369|6546|6649|6708|7409|9026|9474|9475|10344|23108|54795|57698|59341|120892	ADORA2B|ADRA2C|CLCN3|CREB1|EFNA5|EGFR|FGB|KCNN4|NPHS1|TWF1|RAB3B|RAP1GDS1|RNF6|CCL24|SLC8A1|SOD3|SPTA1|VAV1|HIP1R|ATG5|ROCK2|CCL26|RAP1GAP2|TRPM4|SHTN1|TRPV4|LRRK2	-1.2
GO Biological Processes	GO:0006959	humoral immune response	19_GO:0002376 immune system process	-3.2	2.4	3.9	30284	282	811	18	2.2	0.52	240|727|820|2244|3075|3346|3441|3447|3449|3452|4057|4208|6369|9547|10344|10877|81494|149708	ALOX5|C5|CAMP|FGB|CFH|HTN1|IFNA4|IFNA13|IFNA16|IFNA21|LTF|MEF2C|CCL24|CXCL14|CCL26|CFHR4|CFHR5|WFDC5	-1.2
GO Biological Processes	GO:0019722	calcium-mediated signaling	19_GO:0050896 response to stimulus	-3.2	2.9	4	30284	169	811	13	1.6	0.44	1131|2898|3710|5350|6546|7442|8989|10645|10725|54795|55607|64805|120892	CHRM3|GRIK2|ITPR3|PLN|SLC8A1|TRPV1|TRPA1|CAMKK2|NFAT5|TRPM4|PPP1R9A|P2RY12|LRRK2	-1.2
GO Biological Processes	GO:0007605	sensory perception of sound	19_GO:0032501 multicellular organismal process	-3.2	2.9	4	30284	169	811	13	1.6	0.44	525|1833|3786|4648|7068|7275|9381|53942|93035|124590|125336|283310|494513	ATP6V1B1|EPYC|KCNQ3|MYO7B|THRB|TUB|OTOF|CNTN5|PKHD1L1|USH1G|LOXHD1|OTOGL|PJVK	-1.2
GO Biological Processes	GO:0030029	actin filament-based process	19_GO:0009987 cellular process	-3.2	1.9	3.7	30284	616	811	31	3.8	0.67	2036|3993|4289|4648|5756|5910|6328|6335|6708|7082|8452|9024|9026|9475|9639|9922|11187|29999|55607|57626|57698|59341|84665|133522|144347|154288|162514|221061|284382|399687|445582	EPB41L1|LLGL2|MKLN1|MYO7B|TWF1|RAP1GDS1|SCN3A|SCN9A|SPTA1|TJP1|CUL3|BRSK2|HIP1R|ROCK2|ARHGEF10|IQSEC1|PKP3|FSCN3|PPP1R9A|KLHL1|SHTN1|TRPV4|MYPN|PPARGC1B|RFLNA|KHDC3L|TRPV3|FAM171A1|ACTL9|MYO18A|POTEE	-1.2
Reactome Gene Sets	R-HSA-5683826	Surfactant metabolism		-3.2	6.9	5.1	30284	27	811	5	0.62	0.27	136|152|6440|51201|643834	ADORA2B|ADRA2C|SFTPC|ZDHHC2|PGA3	-1.2
GO Biological Processes	GO:0032680	regulation of tumor necrosis factor production	19_GO:0032501 multicellular organismal process	-3.2	2.7	4	30284	191	811	14	1.7	0.46	948|2048|2841|4057|5788|5914|9590|10859|11006|23405|64135|114900|120892|245928	CD36|EPHB2|GPR18|LTF|PTPRC|RARA|AKAP12|LILRB1|LILRB4|DICER1|IFIH1|C1QTNF4|LRRK2|DEFB114	-1.2
GO Biological Processes	GO:0051336	regulation of hydrolase activity	19_GO:0065007 biological regulation	-3.2	2	3.7	30284	457	811	25	3.1	0.61	317|578|1800|1946|4057|4208|5268|5684|6369|7070|7409|9639|10344|11033|22914|23151|23677|27237|54959|55031|57589|64786|85397|120892|100528032	APAF1|BAK1|DPEP1|EFNA5|LTF|MEF2C|SERPINB5|PSMA3|CCL24|THY1|VAV1|ARHGEF10|CCL26|ADAP1|KLRK1|GRAMD4|SH3BP4|ARHGEF16|ODAM|USP47|RIC1|TBC1D15|RGS8|LRRK2|KLRC4-KLRK1	-1.2
GO Biological Processes	GO:0048858	cell projection morphogenesis	19_GO:0032502 developmental process	-3.2	2	3.7	30284	510	811	27	3.3	0.63	322|780|1272|1385|1946|1956|2046|2048|2290|5590|6049|6654|9024|23077|23405|23769|27255|53942|57463|57698|59352|84665|120892|152330|257194|285220|445582	APBB1|DDR1|CNTN1|CREB1|EFNA5|EGFR|EPHA8|EPHB2|FOXG1|PRKCZ|RNF6|SOS1|BRSK2|MYCBP2|DICER1|FLRT1|CNTN6|CNTN5|AMIGO1|SHTN1|LGR6|MYPN|LRRK2|CNTN4|NEGR1|EPHA6|POTEE	-1.2
GO Biological Processes	GO:0051453	regulation of intracellular pH	19_GO:0042592 homeostatic process	-3.2	3.7	4.3	30284	90	811	9	1.1	0.37	525|766|1182|7337|54734|65010|84329|120892|653519	ATP6V1B1|CA7|CLCN3|UBE3A|RAB39A|SLC26A6|HVCN1|LRRK2|GPR89A	-1.2
Reactome Gene Sets	R-HSA-1482922	Acyl chain remodelling of PI		-3.1	9.3	5.5	30284	16	811	4	0.49	0.25	5320|5321|30814|255189	PLA2G2A|PLA2G4A|PLA2G2E|PLA2G4F	-1.2
Reactome Gene Sets	R-HSA-194068	Bile acid and bile salt metabolism		-3.1	5.5	4.7	30284	41	811	6	0.74	0.3	570|6579|8644|8648|10499|10599	BAAT|SLCO1A2|AKR1C3|NCOA1|NCOA2|SLCO1B1	-1.2
GO Biological Processes	GO:0050870	positive regulation of T cell activation	19_GO:0002376 immune system process	-3.1	2.4	3.9	30284	261	811	17	2.1	0.5	5590|5788|5914|6604|6708|7070|7292|7409|9580|10859|11006|22914|64332|84433|84807|84861|100528032	PRKCZ|PTPRC|RARA|SMARCD3|SPTA1|THY1|TNFSF4|VAV1|SOX13|LILRB1|LILRB4|KLRK1|NFKBIZ|CARD11|NFKBID|KLHL22|KLRC4-KLRK1	-1.2
GO Biological Processes	GO:0002312	B cell activation involved in immune response	19_GO:0002376 immune system process	-3.1	4.1	4.4	30284	73	811	8	0.99	0.35	3441|3447|3449|3452|4292|6482|64332|84542	IFNA4|IFNA13|IFNA16|IFNA21|MLH1|ST3GAL1|NFKBIZ|SANBR	-1.2
GO Biological Processes	GO:0055082	intracellular chemical homeostasis	19_GO:0042592 homeostatic process	-3.1	1.9	3.6	30284	593	811	30	3.7	0.66	525|578|766|1182|1258|1356|2898|2912|5350|5741|5799|5910|6337|6546|7337|7776|8989|9217|9562|23155|54734|59341|65010|65266|84329|84560|120892|130733|164656|653519	ATP6V1B1|BAK1|CA7|CLCN3|CNGB1|CP|GRIK2|GRM2|PLN|PTH|PTPRN2|RAP1GDS1|SCNN1A|SLC8A1|UBE3A|ZNF236|TRPA1|VAPB|MINPP1|CLCC1|RAB39A|TRPV4|SLC26A6|WNK4|HVCN1|MT4|LRRK2|TMEM178A|TMPRSS6|GPR89A	-1.2
GO Biological Processes	GO:0007043	cell-cell junction assembly	19_GO:0009987 cellular process	-3.1	3.2	4.1	30284	130	811	11	1.4	0.41	1016|2048|3982|4868|6904|7082|9231|11187|28513|59341|143162	CDH18|EPHB2|LIM2|NPHS1|TBCD|TJP1|DLG5|PKP3|CDH19|TRPV4|FRMPD2	-1.2
GO Biological Processes	GO:0016048	detection of temperature stimulus	19_GO:0050896 response to stimulus	-3.1	6.7	5	30284	28	811	5	0.62	0.27	2898|6335|7442|63982|94233	GRIK2|SCN9A|TRPV1|ANO3|OPN4	-1.2
Reactome Gene Sets	R-HSA-1482839	Acyl chain remodelling of PE		-3.1	6.7	5	30284	28	811	5	0.62	0.27	5320|5321|30814|154141|255189	PLA2G2A|PLA2G4A|PLA2G2E|MBOAT1|PLA2G4F	-1.2
GO Biological Processes	GO:0046635	positive regulation of alpha-beta T cell activation	19_GO:0002376 immune system process	-3.1	4	4.3	30284	74	811	8	0.99	0.35	5590|5788|5914|7292|11006|64332|84433|84807	PRKCZ|PTPRC|RARA|TNFSF4|LILRB4|NFKBIZ|CARD11|NFKBID	-1.1
GO Biological Processes	GO:0018209	peptidyl-serine modification	19_GO:0009987 cellular process	-3.1	3.7	4.2	30284	92	811	9	1.1	0.37	4294|5590|6733|7786|23049|28989|51086|120892|146664	MAP3K10|PRKCZ|SRPK2|MAP3K12|SMG1|NTMT1|TNNI3K|LRRK2|MGAT5B	-1.1
GO Biological Processes	GO:0044703	multi-organism reproductive process	19_GO:0022414 reproductive process	-3.1	2.7	3.9	30284	195	811	14	1.7	0.46	780|1307|1833|2099|2288|2695|2778|5669|5673|5675|5676|5914|43847|54361	DDR1|COL16A1|EPYC|ESR1|FKBP4|GIP|GNAS|PSG1|PSG5|PSG6|PSG7|RARA|KLK14|WNT4	-1.1
GO Biological Processes	GO:0030534	adult behavior	19_GO:0032501 multicellular organismal process	-3.1	2.9	4	30284	152	811	12	1.5	0.42	525|1143|1182|2695|2743|2912|5090|6623|22941|55074|57555|57626	ATP6V1B1|CHRNB4|CLCN3|GIP|GLRB|GRM2|PBX3|SNCG|SHANK2|OXR1|NLGN2|KLHL1	-1.1
GO Biological Processes	GO:0010876	lipid localization	19_GO:0051179 localization	-3.1	2.1	3.7	30284	387	811	22	2.7	0.57	948|3783|5320|5321|6579|9217|9356|10349|10351|10396|10599|10877|23460|30814|57194|63924|63982|65266|79895|84162|255189|257194	CD36|KCNN4|PLA2G2A|PLA2G4A|SLCO1A2|VAPB|SLC22A6|ABCA10|ABCA8|ATP8A1|SLCO1B1|CFHR4|ABCA6|PLA2G2E|ATP10A|CIDEC|ANO3|WNK4|ATP8B4|BLTP1|PLA2G4F|NEGR1	-1.1
GO Biological Processes	GO:0007565	female pregnancy	19_GO:0022414 reproductive process	-3.1	2.8	3.9	30284	174	811	13	1.6	0.44	780|1307|1833|2099|2288|2695|2778|5669|5673|5675|5676|5914|54361	DDR1|COL16A1|EPYC|ESR1|FKBP4|GIP|GNAS|PSG1|PSG5|PSG6|PSG7|RARA|WNT4	-1.1
GO Biological Processes	GO:1903555	regulation of tumor necrosis factor superfamily cytokine production	19_GO:0032501 multicellular organismal process	-3.1	2.7	3.9	30284	196	811	14	1.7	0.46	948|2048|2841|4057|5788|5914|9590|10859|11006|23405|64135|114900|120892|245928	CD36|EPHB2|GPR18|LTF|PTPRC|RARA|AKAP12|LILRB1|LILRB4|DICER1|IFIH1|C1QTNF4|LRRK2|DEFB114	-1.1
GO Biological Processes	GO:0038127	ERBB signaling pathway	19_GO:0050896 response to stimulus	-3.1	3.3	4.1	30284	112	811	10	1.2	0.39	780|1956|2046|2048|2066|6654|9542|10718|145957|285220	DDR1|EGFR|EPHA8|EPHB2|ERBB4|SOS1|NRG2|NRG3|NRG4|EPHA6	-1.1
Reactome Gene Sets	R-HSA-418594	G alpha (i) signalling events		-3.1	2.3	3.8	30284	289	811	18	2.2	0.52	111|152|727|1269|1385|2778|2841|2912|3710|5173|5321|5367|10645|26960|56670|64805|221391|346562	ADCY5|ADRA2C|C5|CNR2|CREB1|GNAS|GPR18|GRM2|ITPR3|PDYN|PLA2G4A|PMCH|CAMKK2|NBEA|SUCNR1|P2RY12|OPN5|GNAT3	-1.1
GO Biological Processes	GO:1902414	protein localization to cell junction	19_GO:0051179 localization	-3.1	3.6	4.2	30284	93	811	9	1.1	0.37	2066|4289|4868|7082|9231|10369|23426|51201|57555	ERBB4|MKLN1|NPHS1|TJP1|DLG5|CACNG2|GRIP1|ZDHHC2|NLGN2	-1.1
GO Biological Processes	GO:0022412	cellular process involved in reproduction in multicellular organism	19_GO:0022414 reproductive process	-3	2.1	3.6	30284	416	811	23	2.8	0.58	4292|5350|5914|7142|8672|54361|63946|65010|79582|79846|84071|84691|122042|124912|135927|147650|149095|200162|257044|284382|317761|339834|402381	MLH1|PLN|RARA|TNP2|EIF4G3|WNT4|DMRTC2|SLC26A6|SPAG16|CFAP69|ARMC2|GARIN1B|RXFP2|SPACA3|LLCFC1|SPACA6|DCST1|SPAG17|CATSPERE|ACTL9|C14orf39|IHO1|SOHLH1	-1.1
GO Biological Processes	GO:0035590	purinergic nucleotide receptor signaling pathway	19_GO:0050896 response to stimulus	-3	6.4	4.9	30284	29	811	5	0.62	0.27	111|136|5031|29909|64805	ADCY5|ADORA2B|P2RY6|GPR171|P2RY12	-1.1
GO Biological Processes	GO:0030641	regulation of cellular pH	19_GO:0042592 homeostatic process	-3	3.6	4.1	30284	94	811	9	1.1	0.37	525|766|1182|7337|54734|65010|84329|120892|653519	ATP6V1B1|CA7|CLCN3|UBE3A|RAB39A|SLC26A6|HVCN1|LRRK2|GPR89A	-1.1
GO Biological Processes	GO:0046879	hormone secretion	19_GO:0051179 localization	-3	3.6	4.1	30284	94	811	9	1.1	0.37	1385|5799|6865|8111|9699|54097|59341|64855|65266	CREB1|PTPRN2|TACR2|GPR68|RIMS2|FAM3B|TRPV4|NIBAN2|WNK4	-1.1
GO Biological Processes	GO:0050805	negative regulation of synaptic transmission	19_GO:0048519 negative regulation of biological process	-3	5.2	4.6	30284	43	811	6	0.74	0.3	1269|2898|2912|5367|22941|84896	CNR2|GRIK2|GRM2|PMCH|SHANK2|ATAD1	-1.1
Reactome Gene Sets	R-HSA-373076	Class A/1 (Rhodopsin-like receptors)		-3	2.2	3.7	30284	316	811	19	2.3	0.53	136|152|727|1128|1131|1269|2841|2922|5031|5173|5367|6865|8111|54886|56670|64805|94233|122042|221391	ADORA2B|ADRA2C|C5|CHRM1|CHRM3|CNR2|GPR18|GRP|P2RY6|PDYN|PMCH|TACR2|GPR68|PLPPR1|SUCNR1|P2RY12|OPN4|RXFP2|OPN5	-1.1
Reactome Gene Sets	R-HSA-111885	Opioid Signalling		-3	3.9	4.2	30284	76	811	8	0.99	0.35	111|1385|3710|5173|5321|10645|26960|346562	ADCY5|CREB1|ITPR3|PDYN|PLA2G4A|CAMKK2|NBEA|GNAT3	-1.1
GO Biological Processes	GO:0070268	cornification	19_GO:0032502 developmental process	-3	14	6.1	30284	8	811	3	0.37	0.21	25818|204219|643418	KLK5|CERS3|LIPN	-1.1
GO Biological Processes	GO:1900157	regulation of bone mineralization involved in bone maturation	19_GO:0032502 developmental process	-3	14	6.1	30284	8	811	3	0.37	0.21	4057|5741|144347	LTF|PTH|RFLNA	-1.1
GO Biological Processes	GO:0098814	spontaneous synaptic transmission	19_GO:0050789 regulation of biological process	-3	14	6.1	30284	8	811	3	0.37	0.21	6857|8448|9699	SYT1|DOC2A|RIMS2	-1.1
GO Biological Processes	GO:0002831	regulation of response to biotic stimulus	19_GO:0050896 response to stimulus	-3	1.9	3.5	30284	576	811	29	3.6	0.65	948|2099|3075|3821|3823|4057|7409|9474|10859|11005|22914|22978|23151|23328|25818|26057|54502|55765|57162|64135|64332|79844|83737|84861|90678|135250|149095|245928|100528032	CD36|ESR1|CFH|KLRC1|KLRC3|LTF|VAV1|ATG5|LILRB1|SPINK5|KLRK1|NT5C2|GRAMD4|SASH1|KLK5|ANKRD17|RBM47|INAVA|PELI1|IFIH1|NFKBIZ|ZDHHC11|ITCH|KLHL22|LRSAM1|RAET1E|DCST1|DEFB114|KLRC4-KLRK1	-1.1
GO Biological Processes	GO:0002715	regulation of natural killer cell mediated immunity	19_GO:0044419 biological process involved in interspecies interaction between organisms	-3	4.4	4.4	30284	59	811	7	0.86	0.32	3821|3823|7409|10859|22914|135250|100528032	KLRC1|KLRC3|VAV1|LILRB1|KLRK1|RAET1E|KLRC4-KLRK1	-1.1
KEGG Pathway	hsa04921	Oxytocin signaling pathway		-3	2.9	3.9	30284	155	811	12	1.5	0.42	111|816|1956|2778|3710|4208|5321|5567|9475|10369|10645|255189	ADCY5|CAMK2B|EGFR|GNAS|ITPR3|MEF2C|PLA2G4A|PRKACB|ROCK2|CACNG2|CAMKK2|PLA2G4F	-1.1
GO Biological Processes	GO:0060348	bone development	19_GO:0032502 developmental process	-3	2.6	3.8	30284	199	811	14	1.7	0.46	302|1833|2121|2778|3292|4057|4208|4969|5788|5914|8111|56987|59341|85301	ANXA2|EPYC|EVC|GNAS|HSD17B1|LTF|MEF2C|OGN|PTPRC|RARA|GPR68|BBX|TRPV4|COL27A1	-1.1
GO Biological Processes	GO:0071692	protein localization to extracellular region	19_GO:0051179 localization	-3	3	3.9	30284	135	811	11	1.4	0.41	2778|4253|5551|5799|6623|6865|8111|9699|54097|56670|199699	GNAS|MIA2|PRF1|PTPRN2|SNCG|TACR2|GPR68|RIMS2|FAM3B|SUCNR1|DAND5	-1.1
GO Biological Processes	GO:0007420	brain development	19_GO:0032502 developmental process	-3	1.8	3.5	30284	745	811	35	4.3	0.71	317|1272|1385|1956|2048|2066|2290|3213|5090|5626|5914|6654|7337|8648|9118|9231|9625|10718|23030|26468|53942|54361|55130|56917|57463|57626|57688|64805|80184|120892|152330|158067|257194|388585|445582	APAF1|CNTN1|CREB1|EGFR|EPHB2|ERBB4|FOXG1|HOXB3|PBX3|PROP1|RARA|SOS1|UBE3A|NCOA1|INA|DLG5|AATK|NRG3|KDM4B|LHX6|CNTN5|WNT4|ODAD2|MEIS3|AMIGO1|KLHL1|ZSWIM6|P2RY12|CEP290|LRRK2|CNTN4|AK8|NEGR1|HES5|POTEE	-1.1
GO Biological Processes	GO:0045494	photoreceptor cell maintenance	19_GO:0042592 homeostatic process	-3	5.1	4.5	30284	44	811	6	0.74	0.3	1182|1258|7275|85015|124590|145226	CLCN3|CNGB1|TUB|USP45|USH1G|RDH12	-1.1
GO Biological Processes	GO:0030501	positive regulation of bone mineralization	19_GO:0032502 developmental process	-3	5.1	4.5	30284	44	811	6	0.74	0.3	240|4057|4208|5741|6546|54361	ALOX5|LTF|MEF2C|PTH|SLC8A1|WNT4	-1.1
GO Biological Processes	GO:0043408	regulation of MAPK cascade	19_GO:0050896 response to stimulus	-3	1.8	3.5	30284	662	811	32	3.9	0.68	152|948|1956|2046|2048|2066|2244|2246|4208|4294|5031|5320|5590|5788|5910|7161|7786|8000|9475|9590|11006|23286|23328|54361|55024|55765|59341|83737|114897|120892|245928|255743	ADRA2C|CD36|EGFR|EPHA8|EPHB2|ERBB4|FGB|FGF1|MEF2C|MAP3K10|P2RY6|PLA2G2A|PRKCZ|PTPRC|RAP1GDS1|TP73|MAP3K12|PSCA|ROCK2|AKAP12|LILRB4|WWC1|SASH1|WNT4|BANK1|INAVA|TRPV4|ITCH|C1QTNF1|LRRK2|DEFB114|NPNT	-1.1
GO Biological Processes	GO:0060998	regulation of dendritic spine development	19_GO:0032502 developmental process	-3	4.4	4.3	30284	60	811	7	0.86	0.32	816|2048|4208|7337|9231|50807|57555	CAMK2B|EPHB2|MEF2C|UBE3A|DLG5|ASAP1|NLGN2	-1.1
GO Biological Processes	GO:0030518	nuclear receptor-mediated steroid hormone signaling pathway	19_GO:0050896 response to stimulus	-3	4.4	4.3	30284	60	811	7	0.86	0.32	2099|2288|7337|8648|9604|23081|133522	ESR1|FKBP4|UBE3A|NCOA1|RNF14|KDM4C|PPARGC1B	-1.1
GO Biological Processes	GO:0051259	protein complex oligomerization	19_GO:0009987 cellular process	-3	2.3	3.7	30284	271	811	17	2.1	0.5	241|3710|3783|5551|5961|6857|7161|7442|7732|7837|8989|51133|54795|56341|64135|84433|201176	ALOX5AP|ITPR3|KCNN4|PRF1|PRPH2|SYT1|TP73|TRPV1|RNF112|PXDN|TRPA1|KCTD3|TRPM4|PRMT8|IFIH1|CARD11|ARHGAP27	-1.1
Reactome Gene Sets	R-HSA-9833109	Evasion by RSV of host interferon responses		-3	6.2	4.7	30284	30	811	5	0.62	0.27	3441|3447|3449|3452|64135	IFNA4|IFNA13|IFNA16|IFNA21|IFIH1	-1.1
GO Biological Processes	GO:0010810	regulation of cell-substrate adhesion	19_GO:0050789 regulation of biological process	-3	2.5	3.7	30284	224	811	15	1.8	0.47	780|948|1307|1842|1946|2244|3346|5590|6904|7070|9475|51057|54361|55679|255743	DDR1|CD36|COL16A1|ECM2|EFNA5|FGB|HTN1|PRKCZ|TBCD|THY1|ROCK2|WDPCP|WNT4|LIMS2|NPNT	-1.1
GO Biological Processes	GO:0002252	immune effector process	19_GO:0002376 immune system process	-2.9	2	3.5	30284	474	811	25	3.1	0.61	136|727|2922|3075|3441|3447|3449|3452|3560|4292|5551|6482|7409|10814|10859|10877|22914|55904|56670|64332|81494|84542|135250|339390|100528032	ADORA2B|C5|GRP|CFH|IFNA4|IFNA13|IFNA16|IFNA21|IL2RB|MLH1|PRF1|ST3GAL1|VAV1|CPLX2|LILRB1|CFHR4|KLRK1|KMT2E|SUCNR1|NFKBIZ|CFHR5|SANBR|RAET1E|CLEC4G|KLRC4-KLRK1	-1.1
GO Biological Processes	GO:0010975	regulation of neuron projection development	19_GO:0032502 developmental process	-2.9	2	3.5	30284	448	811	24	3	0.6	322|780|816|1272|1946|2048|2288|5653|5756|5792|6049|7070|7337|9024|23077|23251|57463|57698|59341|114788|120892|154141|154288|257194	APBB1|DDR1|CAMK2B|CNTN1|EFNA5|EPHB2|FKBP4|KLK6|TWF1|PTPRF|RNF6|THY1|UBE3A|BRSK2|MYCBP2|MINAR1|AMIGO1|SHTN1|TRPV4|CSMD3|LRRK2|MBOAT1|KHDC3L|NEGR1	-1.1
GO Biological Processes	GO:0140056	organelle localization by membrane tethering	19_GO:0051179 localization	-2.9	3.8	4.2	30284	78	811	8	0.99	0.35	6857|9217|9699|10814|22999|54536|55763|80184	SYT1|VAPB|RIMS2|CPLX2|RIMS1|EXOC6|EXOC1|CEP290	-1.1
GO Biological Processes	GO:0002830	positive regulation of type 2 immune response	19_GO:0002376 immune system process	-2.9	8.3	5.1	30284	18	811	4	0.49	0.25	5590|5914|7292|163486	PRKCZ|RARA|TNFSF4|DENND1B	-1.1
Reactome Gene Sets	R-HSA-1482925	Acyl chain remodelling of PG		-2.9	8.3	5.1	30284	18	811	4	0.49	0.25	5320|5321|30814|255189	PLA2G2A|PLA2G4A|PLA2G2E|PLA2G4F	-1.1
GO Biological Processes	GO:0010038	response to metal ion	19_GO:0050896 response to stimulus	-2.9	2.2	3.6	30284	346	811	20	2.5	0.54	241|1385|1800|1956|2244|3292|3710|3786|4208|5741|6649|6857|8644|9474|10369|56670|84329|84560|120892|100271927	ALOX5AP|CREB1|DPEP1|EGFR|FGB|HSD17B1|ITPR3|KCNQ3|MEF2C|PTH|SOD3|SYT1|AKR1C3|ATG5|CACNG2|SUCNR1|HVCN1|MT4|LRRK2|RASA4B	-1.1
GO Biological Processes	GO:0045619	regulation of lymphocyte differentiation	19_GO:0002376 immune system process	-2.9	2.5	3.7	30284	225	811	15	1.8	0.47	5590|5788|5914|6604|6654|7292|8456|9580|11005|11006|64332|84433|84807|282618|339390	PRKCZ|PTPRC|RARA|SMARCD3|SOS1|TNFSF4|FOXN1|SOX13|SPINK5|LILRB4|NFKBIZ|CARD11|NFKBID|IFNL1|CLEC4G	-1.1
GO Biological Processes	GO:0051223	regulation of protein transport	19_GO:0051179 localization	-2.9	2	3.5	30284	449	811	24	3	0.6	111|152|240|322|948|1128|1131|1946|1956|2244|2695|2778|3783|4946|5590|5910|8111|9024|51201|54795|57555|80184|337867|399687	ADCY5|ADRA2C|ALOX5|APBB1|CD36|CHRM1|CHRM3|EFNA5|EGFR|FGB|GIP|GNAS|KCNN4|OAZ1|PRKCZ|RAP1GDS1|GPR68|BRSK2|ZDHHC2|TRPM4|NLGN2|CEP290|UBAC2|MYO18A	-1.1
Canonical Pathways	M145	PID P53 DOWNSTREAM PATHWAY		-2.9	3	3.9	30284	137	811	11	1.4	0.41	174|317|578|1956|4292|5268|6273|7027|7161|25946|79370	AFP|APAF1|BAK1|EGFR|MLH1|SERPINB5|S100A2|TFDP1|TP73|ZNF385A|BCL2L14	-1.1
KEGG Pathway	hsa04970	Salivary secretion		-2.9	3.5	4	30284	97	811	9	1.1	0.37	111|278|820|1131|2778|3346|3710|3783|5567	ADCY5|AMY1C|CAMP|CHRM3|GNAS|HTN1|ITPR3|KCNN4|PRKACB	-1.1
GO Biological Processes	GO:0050708	regulation of protein secretion	19_GO:0051179 localization	-2.9	2.3	3.6	30284	273	811	17	2.1	0.5	111|152|240|322|1131|1946|1956|2244|2695|2778|3783|5910|8111|9024|54795|57555|399687	ADCY5|ADRA2C|ALOX5|APBB1|CHRM3|EFNA5|EGFR|FGB|GIP|GNAS|KCNN4|RAP1GDS1|GPR68|BRSK2|TRPM4|NLGN2|MYO18A	-1
Reactome Gene Sets	R-HSA-112043	PLC beta mediated events		-2.9	5	4.4	30284	45	811	6	0.74	0.3	111|1385|3710|5321|10645|26960	ADCY5|CREB1|ITPR3|PLA2G4A|CAMKK2|NBEA	-1
GO Biological Processes	GO:0050953	sensory perception of light stimulus	19_GO:0032501 multicellular organismal process	-2.9	2.5	3.7	30284	226	811	15	1.8	0.47	1258|1406|1415|2140|2743|4284|5961|11081|22999|94233|124590|145226|221391|346007|346562	CNGB1|CRX|CRYBB2|EYA3|GLRB|MIP|PRPH2|KERA|RIMS1|OPN4|USH1G|RDH12|OPN5|EYS|GNAT3	-1
WikiPathways	WP437	EGF EGFR signaling		-2.9	2.8	3.8	30284	159	811	12	1.5	0.42	1385|1956|4208|4214|5590|5782|6654|7409|7837|9922|50807|83737	CREB1|EGFR|MEF2C|MAP3K1|PRKCZ|PTPN12|SOS1|VAV1|PXDN|IQSEC1|ASAP1|ITCH	-1
Canonical Pathways	M19	PID P73PATHWAY		-2.9	3.8	4.1	30284	79	811	8	0.99	0.35	174|578|5567|6273|7161|23151|63970|83737	AFP|BAK1|PRKACB|S100A2|TP73|GRAMD4|TP53AIP1|ITCH	-1
GO Biological Processes	GO:0050951	sensory perception of temperature stimulus	19_GO:0032501 multicellular organismal process	-2.9	6	4.6	30284	31	811	5	0.62	0.27	2898|6335|7442|8989|94233	GRIK2|SCN9A|TRPV1|TRPA1|OPN4	-1
WikiPathways	WP4912	SARS coronavirus and innate immunity		-2.9	6	4.6	30284	31	811	5	0.62	0.27	3441|3447|3449|3452|64135	IFNA4|IFNA13|IFNA16|IFNA21|IFIH1	-1
WikiPathways	WP5432	Omega 3 fatty acids in senescence		-2.9	6	4.6	30284	31	811	5	0.62	0.27	240|1800|2854|5321|9536	ALOX5|DPEP1|GPR32|PLA2G4A|PTGES	-1
WikiPathways	WP5122	Prostaglandin and leukotriene metabolism in senescence		-2.9	6	4.6	30284	31	811	5	0.62	0.27	240|241|2778|5321|9536	ALOX5|ALOX5AP|GNAS|PLA2G4A|PTGES	-1
GO Biological Processes	GO:0007193	adenylate cyclase-inhibiting G protein-coupled receptor signaling pathway	19_GO:0050896 response to stimulus	-2.9	3.7	4.1	30284	80	811	8	0.99	0.35	111|1128|1131|2912|5064|9590|64805|122042	ADCY5|CHRM1|CHRM3|GRM2|PALM|AKAP12|P2RY12|RXFP2	-1
GO Biological Processes	GO:0022600	digestive system process	19_GO:0032501 multicellular organismal process	-2.9	3.7	4.1	30284	80	811	8	0.99	0.35	948|1128|1131|3783|4585|4588|55765|65010	CD36|CHRM1|CHRM3|KCNN4|MUC4|MUC6|INAVA|SLC26A6	-1
Reactome Gene Sets	R-HSA-9717189	Sensory perception of taste		-2.9	4.9	4.4	30284	46	811	6	0.74	0.3	3710|6328|6335|6337|54795|346562	ITPR3|SCN3A|SCN9A|SCNN1A|TRPM4|GNAT3	-1
GO Biological Processes	GO:0095500	acetylcholine receptor signaling pathway	19_GO:0050896 response to stimulus	-2.9	4.9	4.4	30284	46	811	6	0.74	0.3	1128|1131|1143|4062|8000|85397	CHRM1|CHRM3|CHRNB4|LY6H|PSCA|RGS8	-1
WikiPathways	WP5444	Acetaminophen in analgesia and antipyresis		-2.8	12	5.7	30284	9	811	3	0.37	0.21	3786|7442|8989	KCNQ3|TRPV1|TRPA1	-1
GO Biological Processes	GO:0060081	membrane hyperpolarization	19_GO:0065007 biological regulation	-2.8	12	5.7	30284	9	811	3	0.37	0.21	3786|5590|10369	KCNQ3|PRKCZ|CACNG2	-1
GO Biological Processes	GO:0001973	G protein-coupled adenosine receptor signaling pathway	19_GO:0050896 response to stimulus	-2.8	12	5.7	30284	9	811	3	0.37	0.21	111|136|64805	ADCY5|ADORA2B|P2RY12	-1
GO Biological Processes	GO:0035588	G protein-coupled purinergic receptor signaling pathway	19_GO:0050896 response to stimulus	-2.8	12	5.7	30284	9	811	3	0.37	0.21	111|136|64805	ADCY5|ADORA2B|P2RY12	-1
GO Biological Processes	GO:0002767	immune response-inhibiting cell surface receptor signaling pathway	19_GO:0002376 immune system process	-2.8	12	5.7	30284	9	811	3	0.37	0.21	3821|10859|11006	KLRC1|LILRB1|LILRB4	-1
GO Biological Processes	GO:0046645	positive regulation of gamma-delta T cell activation	19_GO:0002376 immune system process	-2.8	12	5.7	30284	9	811	3	0.37	0.21	5788|9580|10859	PTPRC|SOX13|LILRB1	-1
GO Biological Processes	GO:0007588	excretion	19_GO:0032501 multicellular organismal process	-2.8	7.9	5	30284	19	811	4	0.49	0.25	525|1143|7442|9356	ATP6V1B1|CHRNB4|TRPV1|SLC22A6	-1
Reactome Gene Sets	R-HSA-9772573	Late SARS-CoV-2 Infection Events		-2.8	4.1	4.2	30284	63	811	7	0.86	0.32	6482|6484|6733|25834|51201|63982|79844	ST3GAL1|ST3GAL4|SRPK2|MGAT4C|ZDHHC2|ANO3|ZDHHC11	-1
GO Biological Processes	GO:0003018	vascular process in circulatory system	19_GO:0032501 multicellular organismal process	-2.8	2.3	3.6	30284	278	811	17	2.1	0.5	136|152|948|1956|2244|5910|6546|6649|6865|7082|9194|9474|9475|9590|10396|54795|59341	ADORA2B|ADRA2C|CD36|EGFR|FGB|RAP1GDS1|SLC8A1|SOD3|TACR2|TJP1|SLC16A7|ATG5|ROCK2|AKAP12|ATP8A1|TRPM4|TRPV4	-1
[truncated: 423 more rows]

## Sheet: Fig.3d
Category	CategoryID	Description	PARENT_GO	LogP	Enrichment	Z-score	#TotalGeneInLibrary	#GeneInGO	#GeneInHitList	#GeneInGOAndHitList	%InGO	STDV %InGO	GeneID	Hits	Log(q-value)
[truncated: 317 more rows]

[truncated: 7 more sheets: Fig.3e tss coveage, Fig.3e gini, Fig.3f, Fig.3g, Fig.3h, Fig.3i tss coverage, Fig.3i gini]
