# Supplementary material for: Cell-free DNA fragmentomics for preeclampsia risk assessment
Source: Nat Commun. 2026 May 2;17:5957. doi: 10.1038/s41467-026-72682-4 (PMC13342102; doi:10.1038/s41467-026-72682-4)
Supplement: Supplementary file 28 — Source Data [file 41467_2026_72682_MOESM28_ESM.zip › Source Data/Source Data Fig.4.xlsx]

## Sheet: Fig.4a
ID	ranking
CHD9	1
SCN3A	1
RNF38	1
NSRP1	1
EPHA6	1
VAPB	0.986486
ZNF800	0.986486
SMG1	0.986486
ZFPM2	0.972973
PSMA3	0.959459
ACTR10	0.945946
TRIM24	0.932432
TRAM1	0.932432
ITCH	0.918919
SERPINB5	0.918919
PTPRF	0.905405
ATF7IP	0.891892
AKR1C3	0.878378
EPB41L1	0.864865
GAREM2	0.851351

## Sheet: Fig.4b
ID	ranking
EPHB2	1
DOCK4	1
PHF21B	1
CRY1	1
EPHA6	0.95
AFP	0.9
NFAT5	0.85
SLC16A4	0.85
SMAD2	0.8
RHOBTB1	0.8
THRB	0.7
ZNF292	0.65
UACA	0.6
RIMS2	0.45
FAF1	0.4
FZD3	0.35
AKT1	0.3
EZH2	0.25
RANBP9	0.2
SCN3A	0.2

## Sheet: Fig.4c
ID	ranking
PAFAH1B1	1
SLC12A6	1
KCNJ15	1
HLA-DQA1	1
TAC1	1
TFDP2	0.990291
IFNG	0.990291
COL12A1	0.980583
PRPF3	0.980583
PELI1	0.980583
NLGN1	0.980583
A2M	0.980583
RUNX1T1	0.970874
NLRC4	0.961165
DTX3	0.951456
KLRC1	0.941748
MUC22	0.941748
MITF	0.932039
RIN2	0.92233
CCR9	0.912621

## Sheet: Fig.4d PE
ID	H1_147	H1_148	H1_149	H1_150	H1_151	H1_152	H1_153	H1_154	H1_155	H1_156	H1_157	H1_158	H1_159	H1_160	H1_161	H1_162	H1_163	H1_164	H1_165	H1_166	H1_167	H1_168	H1_169	H1_170	H1_171	H1_172	H1_173	H1_174	H1_175	H1_176	H1_177	H1_178	H1_179	H1_180	H1_181	H1_182	H1_183	H1_184	H1_185	H1_186	H1_187	H1_188	H1_189	H1_190	H1_191	H1_192	H1_193	H1_194	H1_195
chr17:30167900:30169901:+:NSRP1;XM_047436921.1;mRNA:tss_coverage	1.04618	0.92942	0.82083	0.817767	0.803368	0.771115	0.74072	0.878335	0.84929	1.0351	0.899975	0.777935	0.859037	0.908786	0.784773	0.897898	0.664407	1.07594	0.879164	0.961807	0.745141	0.70736	0.973629	0.969412	0.908329	0.938396	1.04782	0.913452	0.739985	1.00213	1.03008	1.08248	0.792217	1.03957	1.20686	0.902373	0.689088	0.910801	1.02115	0.902871	1.05939	1.11843	0.908274	0.930384	0.805278	0.958797	0.922278	0.915508	1.0487
chr12:14416967:14418968:+:ATF7IP,ATF7IP;NM_001388183.1,NM_001388184.1;mRNA,mRNA:tss_coverage	0.806829	0.891518	0.725348	0.815146	0.85158	0.838651	1.00615	0.969241	0.945175	0.947219	0.704045	0.732885	0.814668	1.05811	0.772609	0.938002	0.767675	1.22054	0.681621	0.732875	0.959455	0.750856	1.10544	0.903439	0.850197	0.818629	0.891602	0.983942	0.803528	1.20088	1.04247	1.03249	0.653435	1.0298	0.973151	0.926711	0.712264	0.802239	1.13338	1.08745	0.990915	1.07211	0.831438	0.929017	1.03597	1.0873	0.940564	0.894912	0.911856
chr14:58208032:58210033:+:ACTR10;XM_047431587.1;mRNA:tss_coverage	0.81941	0.94131	0.951274	0.943432	0.924445	0.859826	0.823913	0.888513	0.905881	0.931191	0.725325	0.952607	0.920206	0.962994	0.940596	0.972453	0.583948	1.1707	0.902601	1.08037	0.813609	0.769172	1.14577	0.967059	0.911498	1.02463	0.81529	0.852626	0.716131	0.960515	0.868464	1.08477	0.715409	1.16436	0.847341	0.941309	0.645054	0.776801	0.942499	0.906041	1.01095	1.0197	0.87506	1.09507	0.921517	0.971227	0.954084	1.12503	0.719652
chr7:127385120:127387121:-:ZNF800;XM_047419949.1;mRNA:tss_coverage	1.0644	0.909249	0.874314	0.929107	0.926813	0.798501	1.02154	0.93086	0.884245	0.897977	0.824459	0.85078	0.861965	0.746735	0.860149	0.984253	0.8121	1.01176	0.77613	0.911328	0.792922	0.907602	0.85227	1.03962	0.983338	0.901509	0.944502	0.845082	0.852264	0.769646	1.04416	1.0287	0.880968	1.17423	0.930225	0.848524	0.565704	0.946161	0.873978	0.933113	0.831495	1.23185	0.936073	0.854182	0.781301	1.04325	1.00386	1.0644	0.830862
chr16:53207450:53209451:+:CHD9,CHD9,CHD9;NM_001352158.3,NM_001382354.1,NM_001382355.1;mRNA,mRNA,mRNA:tss_coverage	0.882996	1.01158	0.831283	0.964159	0.811213	0.767423	1.1381	0.90781	0.728134	0.873715	0.751405	1.06498	0.844364	0.898532	0.885688	0.959799	0.740374	1.01111	0.967413	0.841896	0.902344	0.76233	1.09099	1.20439	0.884666	1.0539	0.876617	1.03991	0.878538	0.880446	0.86994	0.797124	0.773085	1.17988	1.04686	0.89911	0.873675	0.856474	0.792788	1.16868	0.873638	1.1915	0.871451	1.05937	1.00401	1.06092	1.0471	1.06026	0.721221
chr20:34390930:34392931:+:ITCH;XM_017028089.2;mRNA:tss_coverage	0.854654	1.08293	0.779635	0.942578	0.775774	0.840366	0.91511	0.902897	0.875324	0.848057	0.843642	0.783572	0.870383	1.10733	0.960559	0.908569	0.787263	0.876837	0.80939	0.918254	0.89422	0.913779	0.862538	1.08215	0.968948	0.949444	0.886393	1.04755	0.848604	0.907245	0.947327	0.885959	0.783629	1.07955	1.02573	0.999136	0.762994	0.915342	0.751894	1.00955	1.00096	1.12938	0.988571	0.880665	0.849596	0.958909	0.939442	0.889196	0.932895
chr9:36399268:36401269:-:RNF38,RNF38,RNF38,RNF38;NM_022781.5,NM_194329.3,XM_047422797.1,XM_047422799.1;mRNA,mRNA,mRNA,mRNA:tss_coverage	0.930593	0.966688	0.905007	1.12185	0.788623	1.1766	0.930675	0.934865	0.906198	0.916253	0.866036	0.913872	0.808584	1.10916	1.01992	0.928981	0.947989	1.09849	0.698511	0.915054	0.961883	1.00211	1.01978	0.892999	0.991596	1.22068	1.09781	1.32954	0.792963	0.838355	0.898715	1.29772	0.912727	1.08492	0.638905	1.12881	0.808065	1.24725	0.862989	0.805559	0.954347	0.863292	0.776247	0.766253	0.96112	1.02563	0.788884	0.965515	0.95445
chr8:105492249:105494250:+:ZFPM2;XM_047421627.1;mRNA:tss_coverage	1.15839	0.967422	0.894787	0.972421	0.936501	0.685214	0.833206	0.90337	0.975893	0.948328	0.851481	1.05709	0.866503	0.967039	0.951786	0.843241	0.8053	0.995461	0.861775	0.848979	0.960267	0.89815	0.840517	1.11355	0.903306	1.02205	0.84391	0.944176	0.844787	0.953409	0.998476	0.784254	0.937277	0.974443	1.01808	0.951842	0.841555	0.864915	0.961298	0.918268	0.851932	1.02775	0.987353	0.877345	0.949298	1.03685	1.09495	0.884533	0.960894
chr3:97438606:97440607:+:EPHA6,EPHA6,EPHA6,EPHA6,EPHA6;NM_001278300.2,NM_173655.4,XM_017006215.2,XM_017006216.2,XM_017006217.2;mRNA,mRNA,mRNA,mRNA,mRNA:tss_coverage	0.987386	0.948198	0.691246	1.0908	0.920904	0.788503	0.929715	0.911384	0.825525	0.873131	1.0698	0.87645	0.915511	0.967675	0.789893	1.02073	0.730648	1.12679	0.750329	0.894245	0.958166	0.944378	0.910149	0.946219	0.985632	0.789181	0.881323	1.11009	1.1114	0.96442	0.954949	0.786292	0.879582	0.991357	1.15792	0.882306	0.785755	0.986632	0.987855	0.933809	0.892736	1.08106	0.761391	1.02342	0.921331	0.859288	0.971739	1.05861	1.05517
chr2:165139997:165141998:-:SCN3A;XM_011511613.4;mRNA:tss_coverage	0.834144	0.963933	0.778592	0.78862	0.980049	0.744426	0.76088	0.941841	0.733674	0.750386	0.864829	0.836288	0.783326	0.813319	0.965175	0.914839	0.870129	1.1622	0.850527	1.08637	0.822736	0.981866	1.00669	0.825145	1.09883	0.982368	1.11692	0.858606	0.769688	0.930036	0.97959	1.14659	0.872448	1.20346	1.1757	0.936034	0.804648	0.750866	0.939228	0.940861	1.10997	1.09514	0.919584	0.930141	0.870823	0.930601	0.898297	0.875012	0.904868
chr7:138459940:138461941:+:TRIM24;XM_024446981.2;mRNA:tss_coverage	1.1182	0.862995	1.07766	1.00852	0.895519	1.07902	0.942602	1.1888	1.02541	0.677341	0.979224	0.986243	0.898226	1.38898	0.861202	0.902694	1.02094	0.88538	0.85183	0.997532	0.861257	0.976644	0.794405	0.997591	0.668621	0.843447	0.924965	0.924568	1.11777	1.05795	0.874768	0.984106	0.848712	0.836416	0.825739	0.901532	0.693546	0.978592	0.854715	0.963521	0.888766	0.891615	0.760556	0.910571	0.941455	0.989098	0.917864	1.05266	0.884966
chr20:58388228:58390229:+:VAPB,VAPB;NM_001195677.2,NM_004738.5;mRNA,mRNA:tss_coverage	0.890849	0.922824	0.672455	1.08526	0.707982	1.24148	0.771152	0.937432	0.752438	0.900991	0.715479	1.05667	0.777666	0.911166	0.940251	1.06269	1.09379	1.02423	0.72349	1.06747	0.799555	1.0849	0.829025	0.959042	0.977168	0.894952	1.32549	0.9245	0.937199	0.896248	0.689336	1.25038	1.07679	0.735415	1.02921	0.795709	0.83172	0.882275	1.03069	0.900406	0.714668	0.833521	0.959201	0.97381	0.7005	0.993995	1.19409	0.982436	0.854484
chr10:5093413:5095414:+:AKR1C3,AKR1C3;NM_001253909.2,NM_003739.6;mRNA,mRNA:tss_coverage	0.974483	0.886881	0.745515	0.954494	0.911857	0.882077	1.04038	0.834049	0.989665	0.966567	0.999442	0.903618	1.01573	1.06437	0.904986	0.918641	0.761712	0.992547	0.763443	0.776351	0.793957	0.871408	1.05088	1.00533	1.09083	0.938539	0.996702	1.06731	0.729853	0.87746	1.01041	0.926822	1.00194	0.954064	1.03845	1.08153	0.670353	0.805392	0.913124	0.944953	1.10817	0.97783	0.975709	0.797461	1.05349	1.03358	0.849075	0.930118	0.917272
chr14:58243842:58245843:+:PSMA3,PSMA3;NM_002788.4,NM_152132.3;mRNA,mRNA:tss_coverage	0.942307	0.778887	0.886587	1.03269	0.766823	0.820906	0.632956	1.04649	0.939393	1.18451	0.93801	0.796615	0.9985	0.887079	1.01134	0.905045	0.962062	0.968515	0.958963	0.883055	0.863025	0.694546	0.855189	0.823353	0.921875	0.811677	0.861002	0.931574	1.10409	1.16647	0.873193	0.877833	0.862787	1.04641	1.02241	1.06907	0.55123	0.832514	1.16396	0.977379	0.984375	0.873873	0.923572	1.00165	0.91776	0.961318	1.01264	0.932345	1.12439
chr1:43524091:43526092:+:PTPRF,PTPRF;XM_011541871.4,XM_011541872.4;mRNA,mRNA:tss_coverage	1.0876	1.07089	1.03958	1.1912	1.05743	1.33401	1.25394	0.980102	1.1989	1.01265	1.07617	1.10545	1.07648	1.16268	0.995995	1.25751	1.22488	1.12084	1.05289	1.17577	0.879459	1.10566	1.17487	0.991147	0.947688	0.937367	0.93623	0.908063	1.22404	1.15997	1.10052	1.03401	1.09598	0.990278	1.17151	0.912654	1.02446	1.11526	1.07656	1.26077	1.08353	0.994631	0.8833	1.08998	0.921274	0.904274	0.952472	0.945594	0.945468
chr16:18875103:18877104:-:SMG1;XM_017023067.2;mRNA:tss_coverage	0.957115	0.738296	0.86391	1.04045	1.07846	0.885383	0.897468	1.01237	0.997511	0.958871	0.805255	1.06339	0.820019	0.946662	0.795363	1.01101	0.623773	0.798047	0.910498	1.10131	0.999131	0.758836	0.917252	0.806677	1.00355	1.00498	1.20206	0.932169	0.90019	0.96203	1.11597	1.0142	0.733381	0.929334	1.19544	1.05471	0.934674	0.867879	0.796067	1.04795	0.976709	0.897151	1.024	0.98183	0.948233	0.902728	1.03738	0.806168	0.932176
chr8:70606668:70608669:-:TRAM1,TRAM1;NM_001317805.2,XM_047421636.1;mRNA,mRNA:tss_coverage	0.696484	0.907834	0.731301	0.944312	0.919444	0.999982	0.778014	0.932075	0.936048	0.892505	1.02033	0.678194	0.995168	1.16948	0.861403	0.897465	1.03641	0.886268	0.897718	0.684955	0.922309	1.01611	0.867895	1.07451	0.922946	1.18584	0.813513	0.931507	0.97349	0.980081	0.976415	1.03999	0.997797	0.883786	1.13502	0.983978	0.848943	1.03773	0.972597	1.08973	0.91056	0.799797	0.931998	1.09463	0.796151	0.875153	0.914539	1.10476	0.887783
chr2:26179715:26181716:+:GAREM2;NM_001191033.2;mRNA:tss_coverage	1.06941	1.09706	1.09045	1.04466	1.09547	1.31667	1.07786	1.21699	1.08988	1.08302	1.10366	1.12656	1.17419	0.912179	1.16408	1.17213	1.24842	0.79405	1.07037	1.11141	0.974006	1.1221	0.847685	0.934192	0.988716	1.04199	0.907001	0.973514	1.04278	1.07293	0.885598	1.10241	1.14175	0.918906	1.02754	0.969983	1.01516	1.09049	1.1443	0.953377	0.99797	0.963292	1.00204	1.13405	1.11084	0.960492	0.984235	1.00118	1.0307
chr20:36172763:36174764:+:EPB41L1;XM_011528685.1;mRNA:tss_coverage	1.14921	1.24143	1.30717	1.07485	1.15435	1.19059	0.964704	1.21188	1.14762	0.988722	1.01837	1.12675	1.27582	1.18529	1.11551	0.929229	1.14257	1.017	1.01376	1.0636	1.0093	1.05649	1.07374	1.20051	1.00829	1.03095	0.967528	0.950921	0.994588	1.05474	1.05601	0.940658	1.15789	0.934842	1.08275	1.29647	1.06564	1.11477	1.23338	0.938744	1.1919	1.04706	1.03578	1.24695	1.16046	1.01334	0.968465	1.11464	1.02106
chr18:63489613:63491614:+:SERPINB5;XM_006722483.4;mRNA:tss_coverage	1.10694	1.02015	0.870107	1.09437	1.12714	1.19285	1.14996	1.08362	1.03193	1.22897	1.21759	1.03857	1.17197	1.14911	1.13392	1.13218	1.06184	1.09351	1.09033	1.21134	1.14047	1.02796	0.902839	0.850693	1.1366	1.00939	0.889662	1.18788	1.09272	0.889454	0.916435	0.985256	1.18121	1.07485	0.945389	1.12092	1.18687	1.04178	0.945367	1.00868	0.908628	0.941818	0.993579	1.01115	0.974446	1.04169	0.89795	1.14729	1.23549
[truncated: 30 more columns]

## Sheet: Fig.4d CTRL
ID	H1_1	H1_2	H1_3	H1_4	H1_5	H1_6	H1_7	H1_8	H1_9	H1_10	H1_11	H1_12	H1_13	H1_14	H1_15	H1_16	H1_17	H1_18	H1_19	H1_20	H1_21	H1_22	H1_23	H1_24	H1_25	H1_26	H1_27	H1_28	H1_29	H1_30	H1_31	H1_32	H1_33	H1_34	H1_35	H1_36	H1_37	H1_38	H1_39	H1_40	H1_41	H1_42	H1_43	H1_44	H1_45	H1_46	H1_47	H1_48	H1_49
chr17:30167900:30169901:+:NSRP1;XM_047436921.1;mRNA:tss_coverage	0.988113	0.987931	1.15187	1.13629	1.00603	0.933797	1.16757	0.975399	1.02975	1.01536	1.07022	0.996869	1.16552	1.25668	1.07059	0.928554	0.975873	1.02231	1.0002	1.02698	1.10444	0.814932	0.91723	1.00927	1.02531	0.967181	1.05168	1.04183	0.935466	1.05056	0.762624	0.832433	1.00881	1.11116	1.02936	0.978945	0.831026	1.10642	1.02808	0.974192	0.989361	0.975373	1.00499	1.29208	1.1006	1.09072	0.969241	0.920499	1.01426
chr12:14416967:14418968:+:ATF7IP,ATF7IP;NM_001388183.1,NM_001388184.1;mRNA,mRNA:tss_coverage	0.758867	0.802775	0.998784	1.08531	0.954641	0.990408	1.02329	0.952024	1.0835	0.973574	1.15162	1.02721	1.11092	0.928416	1.17411	1.09774	1.04215	0.992679	0.926243	1.00009	1.16814	0.736568	1.08288	0.988098	0.88208	1.08696	1.05589	1.14353	1.00032	1.13779	0.788347	1.03283	0.867933	1.11598	1.04614	0.808118	1.02588	0.84995	1.2783	1.01601	0.992732	0.921211	0.876158	1.1472	1.10316	1.09158	0.977986	0.970345	0.965523
chr14:58208032:58210033:+:ACTR10;XM_047431587.1;mRNA:tss_coverage	0.794911	0.997668	0.971335	1.09243	1.04866	0.947022	1.08439	0.945457	0.95741	1.13353	1.27428	1.13934	1.0045	0.978687	1.07496	1.10735	1.09647	0.843653	1.0357	1.21608	0.939024	0.831881	1.08915	1.03476	1.02908	1.0627	1.15909	1.0948	1.08957	1.15058	0.814784	1.09017	1.03868	1.07794	0.995318	0.860197	0.982486	1.15339	1.07602	1.14748	0.812111	0.883347	0.959804	1.06958	1.01527	1.06662	0.884577	1.06605	1.25515
chr7:127385120:127387121:-:ZNF800;XM_047419949.1;mRNA:tss_coverage	0.760295	1.10136	0.961055	1.0672	0.88855	0.821725	0.895362	0.917944	0.973796	0.895648	0.983274	1.07642	0.901993	1.00062	0.958297	0.984423	0.709332	0.998906	1.12295	0.946589	1.09291	0.913644	1.07594	0.886299	1.0341	0.999384	1.10997	1.1275	1.0413	1.03034	0.799065	0.913348	1.16836	1.1576	1.31795	0.961698	0.97368	0.890359	1.08174	1.00561	0.992039	1.04765	0.971727	1.20312	1.04216	0.957453	0.88778	1.02843	1.06559
chr16:53207450:53209451:+:CHD9,CHD9,CHD9;NM_001352158.3,NM_001382354.1,NM_001382355.1;mRNA,mRNA,mRNA:tss_coverage	1.05659	1.07073	1.00018	1.1188	0.953273	1.06318	0.934929	0.875443	1.16413	1.08621	1.08623	1.00744	1.00848	1.0788	1.0834	0.980955	1.15231	1.16792	1.17529	0.802752	0.848861	0.916189	0.978456	1.01113	1.18197	0.915776	1.11207	1.07081	0.973365	1.00198	0.713321	0.931139	0.947091	0.995854	1.03376	0.974534	1.11892	1.05289	1.07599	1.05585	0.828697	0.875286	1.0972	1.23139	1.08526	1.1006	1.03288	1.07898	0.977406
chr20:34390930:34392931:+:ITCH;XM_017028089.2;mRNA:tss_coverage	0.786154	0.932598	1.05688	1.05429	1.03243	0.937554	0.963306	1.01416	1.06443	1.05027	1.17802	1.10347	1.01565	0.955687	1.11445	0.88996	0.971558	0.980093	1.04887	1.24573	1.03439	0.871288	1.02659	0.777592	1.02665	1.02643	1.11015	1.05613	0.99484	1.03408	1.01807	0.996392	1.13313	0.998955	1.24197	1.00058	0.939131	0.928008	1.12291	1.06438	1.18955	0.774601	0.961463	1.15051	1.14559	0.945454	0.801322	1.0246	1.16574
chr9:36399268:36401269:-:RNF38,RNF38,RNF38,RNF38;NM_022781.5,NM_194329.3,XM_047422797.1,XM_047422799.1;mRNA,mRNA,mRNA,mRNA:tss_coverage	0.852725	0.97817	0.997871	0.90191	0.901516	1.02047	1.21104	0.888494	0.885476	1.00336	0.961583	0.83679	0.979478	0.948452	1.0781	1.03175	0.951129	1.09586	0.879942	1.00254	1.17439	1.05825	1.10989	0.83711	0.876956	1.04028	0.891004	0.895627	0.890264	1.10541	0.881205	1.14035	0.876986	0.756609	1.05489	0.828911	0.840356	1.13826	1.15056	1.05162	1.00209	1.06003	1.04414	0.888312	0.945476	0.818887	0.894149	1.0621	1.08493
chr8:105492249:105494250:+:ZFPM2;XM_047421627.1;mRNA:tss_coverage	0.873016	0.946344	0.944595	1.11112	1.02957	0.914952	1.05461	0.869215	0.923792	1.02251	1.12287	0.988484	1.0663	1.06766	1.17978	1.08008	0.897398	1.04955	0.90844	1.00921	1.20644	1.06478	0.935546	1.0657	0.922262	0.922586	0.980012	1.08059	0.997939	1.02837	0.878133	0.844705	1.03638	1.02033	0.830517	0.95005	0.831229	0.887415	1.03468	1.0248	0.887535	0.987476	0.987878	1.15284	1.02324	0.909392	0.948613	0.933569	1.15423
chr3:97438606:97440607:+:EPHA6,EPHA6,EPHA6,EPHA6,EPHA6;NM_001278300.2,NM_173655.4,XM_017006215.2,XM_017006216.2,XM_017006217.2;mRNA,mRNA,mRNA,mRNA,mRNA:tss_coverage	0.877852	1.05531	0.766121	1.13989	1.11976	0.970176	0.953171	0.989508	0.967982	1.11686	1.17995	0.867994	0.990963	1.19323	0.941692	1.18681	0.951807	0.881681	1.03207	1.10731	1.09137	1.01308	0.922142	0.89461	0.960255	0.984106	0.842862	1.0012	1.00458	0.967179	0.969088	1.00949	1.00682	0.998796	0.978426	0.992998	1.01116	0.989389	1.02108	0.992281	1.08513	1.1761	1.10145	1.27178	0.972299	0.933677	0.878075	1.0597	1.03994
chr2:165139997:165141998:-:SCN3A;XM_011511613.4;mRNA:tss_coverage	1.00515	0.819337	1.10731	0.976477	0.807129	0.981033	0.929204	1.05488	1.1446	0.971494	0.864672	0.985183	1.04414	1.07845	0.991427	1.14378	1.0036	0.968597	1.15062	0.961426	1.04605	1.0551	1.12238	0.865579	1.0068	1.01947	0.955722	0.966891	0.922526	1.05092	0.97574	1.10109	0.91322	1.31201	1.00835	0.939161	1.05876	1.09572	1.24903	1.0468	0.797885	1.03843	0.846804	1.22718	0.959485	0.847199	0.97679	1.08836	1.03756
chr7:138459940:138461941:+:TRIM24;XM_024446981.2;mRNA:tss_coverage	1.1802	1.43319	0.932712	0.959789	0.883319	1.12143	1.13977	1.05366	0.898373	1.03645	1.13392	0.789318	0.997736	0.998091	0.831587	0.919712	0.985267	0.904718	1.1307	1.10414	1.20429	1.02192	0.988923	0.927332	0.904901	1.24915	1.14596	1.09869	0.97921	0.839198	1.08332	0.927347	1.07992	0.886681	0.996368	0.712349	0.91433	0.956317	1.02166	0.986343	1.05826	0.969692	1.09207	0.992908	0.910897	0.681318	0.844912	1.0318	0.888077
chr20:58388228:58390229:+:VAPB,VAPB;NM_001195677.2,NM_004738.5;mRNA,mRNA:tss_coverage	1.12442	0.925727	1.01911	0.893075	1.02177	1.04401	1.12953	1.01077	0.973905	1.06922	1.09178	0.921504	0.906697	1.18769	1.01683	0.965346	1.00532	0.988104	1.12594	0.967628	0.997417	0.875957	1.32005	1.0972	1.02005	0.75033	0.81374	0.982921	0.97225	0.882868	0.94905	0.972373	0.95308	1.10095	1.1875	0.789502	1.06044	1.09193	1.19653	1.12729	1.06372	0.807079	0.766756	0.83052	1.01391	0.813034	0.907364	1.00956	1.20371
chr10:5093413:5095414:+:AKR1C3,AKR1C3;NM_001253909.2,NM_003739.6;mRNA,mRNA:tss_coverage	0.885468	1.05969	1.01111	0.999467	1.06517	1.01964	0.997771	0.913235	0.971335	1.25043	0.950006	1.09366	1.08763	0.976512	0.995456	0.948585	0.984059	1.00634	1.11815	1.06074	0.952858	1.01727	1.02355	1.06349	0.970991	0.933964	1.15961	1.041	0.97281	1.15055	1.02844	1.14263	0.957648	1.07692	1.01977	1.03653	1.06079	0.994831	1.10205	1.00467	0.949403	0.877892	0.928634	1.08489	0.959989	1.1731	0.941729	0.99028	1.12026
chr14:58243842:58245843:+:PSMA3,PSMA3;NM_002788.4,NM_152132.3;mRNA,mRNA:tss_coverage	0.978516	1.06231	1.00893	0.954712	0.91282	0.902161	1.25346	1.04617	0.939693	0.894799	0.958412	0.936477	1.09683	0.848897	0.998778	1.00581	1.2649	1.13426	1.26421	0.978014	1.2081	0.913996	1.08334	1.00242	0.994393	0.823257	1.10495	0.926605	1.10186	0.997505	1.04942	0.893402	0.953008	0.918868	1.07476	1.13315	0.970245	1.01709	1.00122	1.06181	0.948002	0.968951	0.856231	1.09955	1.03098	0.966292	1.02886	0.941911	0.880598
chr1:43524091:43526092:+:PTPRF,PTPRF;XM_011541871.4,XM_011541872.4;mRNA,mRNA:tss_coverage	1.04714	1.09302	1.12309	1.0772	1.11362	0.902985	1.10316	1.10737	0.999834	0.978964	0.936335	1.17211	0.930441	1.07211	0.738648	1.00625	0.949629	1.01519	1.07355	1.10903	1.04418	1.09287	1.04876	1.07947	0.983863	1.04736	0.995018	1.08363	1.11882	0.918666	1.19904	1.07039	1.08479	0.882171	0.926768	0.88968	0.982186	1.00616	1.04744	1.05661	0.948795	1.07977	1.00017	0.947586	0.962904	0.970149	0.808876	0.852046	0.803406
chr16:18875103:18877104:-:SMG1;XM_017023067.2;mRNA:tss_coverage	1.02472	0.888736	0.968857	0.809544	0.924853	0.970902	1.0248	1.15788	0.986651	1.18869	1.04368	0.943563	1.02594	0.993892	1.07353	1.03249	0.953743	0.885426	0.937047	1.16871	1.20107	0.942881	1.0732	1.03404	1.04712	1.17475	1.10964	1.17543	1.17463	1.15555	1.17132	0.826318	1.14452	1.22024	1.04438	0.981391	0.953282	0.915113	1.03252	0.963528	1.06956	0.963812	1.17462	1.09413	0.925826	1.03633	0.914077	0.954666	1.10031
chr8:70606668:70608669:-:TRAM1,TRAM1;NM_001317805.2,XM_047421636.1;mRNA,mRNA:tss_coverage	1.06854	1.10977	0.790412	1.01126	1.16002	1.04218	1.05179	0.978504	1.03242	0.94208	0.935811	1.08488	0.90531	0.898989	0.965255	0.867908	0.836247	1.15389	0.934035	0.884159	0.887897	1.08634	1.11125	1.04008	0.917967	1.0626	0.976757	0.772322	1.06601	1.00833	0.942859	0.959947	0.664215	0.903635	0.99603	0.91056	0.982254	0.884404	0.772957	1.30067	1.0201	1.03496	1.10222	0.95398	1.07406	0.842772	0.9055	1.01896	0.899359
chr2:26179715:26181716:+:GAREM2;NM_001191033.2;mRNA:tss_coverage	1.13538	1.16893	1.03779	0.992259	0.969533	1.14152	1.07956	0.907683	0.991938	0.978536	1.01111	0.855062	0.920557	0.939507	0.955714	0.929905	0.865316	1.01028	0.803174	0.969524	1.00642	0.99459	0.897598	0.93796	1.02459	1.02194	0.927483	0.812568	0.981543	1.04401	0.987133	1.05808	0.987265	1.02969	1.10355	1.22545	0.84229	1.04353	1.0385	1.18834	1.08706	1.00214	0.964513	0.905604	0.93672	1.0122	0.909039	1.05094	1.07773
chr20:36172763:36174764:+:EPB41L1;XM_011528685.1;mRNA:tss_coverage	0.815632	1.00545	1.07575	0.757207	1.12065	0.866782	1.10266	0.956456	1.10088	0.93692	1.0049	0.96151	0.950318	0.950603	1.08166	0.986032	1.02908	1.13974	0.897495	0.991922	1.01401	1.14657	0.999466	0.922384	0.854309	0.915305	0.873841	0.921651	0.969876	0.930352	1.03583	1.02779	1.01352	0.856825	0.882259	0.902391	0.98421	1.04148	0.951827	0.913568	1.18974	1.07017	0.964456	0.696267	0.974408	0.951656	0.874067	1.04652	0.828645
chr18:63489613:63491614:+:SERPINB5;XM_006722483.4;mRNA:tss_coverage	0.935929	1.01203	0.898205	0.844573	0.837492	0.994796	1.12196	0.931522	0.96322	1.1685	1.09982	0.963979	0.932877	0.811378	0.989483	1.06991	1.00194	0.961634	0.869721	0.955028	1.05426	0.973736	1.03314	0.902669	1.03406	0.885278	0.853543	0.883032	0.88937	0.959024	1.03049	0.985997	0.858706	0.96972	0.910817	0.978853	1.05667	1.11461	0.981642	0.99419	1.08552	1.03062	1.03713	0.950595	1.02316	0.999219	1.03278	0.924412	0.988347
[truncated: 181 more columns]

## Sheet: Fig.4e PE
ID	H1_147	H1_148	H1_149	H1_150	H1_151	H1_152	H1_153	H1_154	H1_155	H1_156	H1_157	H1_158	H1_159	H1_160	H1_161	H1_162	H1_163	H1_164	H1_165	H1_166	H1_167	H1_168	H1_169	H1_170	H1_171	H1_172	H1_173	H1_174	H1_175	H1_176	H1_177	H1_178	H1_179	H1_180	H1_181	H1_182	H1_183	H1_184	H1_185	H1_186	H1_187	H1_188	H1_189	H1_190	H1_191	H1_192	H1_193	H1_194	H1_195
chr1:22709837:22711838:+:EPHB2,EPHB2,EPHB2;NM_004442.7,XM_006710442.5,XM_047449104.1;mRNA,mRNA,mRNA:tss_score	1.57227	0.651313	1.43191	1.27559	1.66825	1.5016	0.765285	2.09938	0.817654	2.90424	0.591972	0.7271	0.978988	2.35769	1.61014	2.26175	2.10183	2.2176	2.85458	1.80809	2.51377	1.21409	2.59946	1.42798	2.42203	1.97046	1.81554	2.49357	1.47423	1.56613	2.07579	0.840561	1.61454	0.694171	2.43046	1.80645	1.47637	1.14898	1.71932	1.44374	1.59243	0.910143	1.19515	1.49424	1.48815	1.12041	1.47685	0.573857	2.04142
chr14:104794747:104796748:-:AKT1,AKT1,AKT1,AKT1,AKT1,AKT1,AKT1,AKT1;NM_001014431.2,NM_001014432.2,NM_001382430.1,NM_001382431.1,NM_001382432.1,NM_001382433.1,XM_047431074.1,XM_047431075.1;mRNA,mRNA,mRNA,mRNA,mRNA,mRNA,mRNA,mRNA:tss_score	0.8169	2.17624	0.685956	1.43807	0.955789	1.6748	1.15061	0.667311	1.0972	1.24623	0.613101	1.66626	1.46536	0.794776	1.46526	1.98432	2.0939	1.53978	2.59262	1.26462	3.03255	1.4887	2.2924	1.35699	1.93048	1.98198	1.59478	1.16641	1.64019	0.80806	2.59271	0.978498	1.62774	0.615774	2.41276	1.31333	2.17148	1.18742	1.3233	1.9345	1.41164	1.37454	1.21704	1.51602	1.07754	1.75878	1.1528	0.847086	0.61008
chr22:45009004:45011005:-:PHF21B,PHF21B;NM_001135862.3,NM_138415.5;mRNA,mRNA:tss_score	1.97397	1.14892	1.76165	0.99017	1.50586	2.62103	1.18119	0.902016	0.824004	1.78657	0.931113	0.687031	1.40722	2.30114	1.74756	1.77338	1.96666	1.84052	1.53833	2.90682	1.71176	0.994309	1.54414	1.40384	1.17235	2.28167	1.74857	2.83307	1.46362	1.11803	1.44926	0.98118	1.01449	0.243133	1.84378	1.2756	1.62354	0.865418	1.88837	1.76798	1.27351	0.969795	0.756207	1.37206	1.85341	1.55707	1.13833	1.27685	1.233
chr18:47929658:47931659:-:SMAD2;NM_005901.6;mRNA:tss_score	1.03599	0.969285	1.27687	0.998196	1.5993	2.7873	2.05636	1.22958	1.04164	1.15869	0.809769	1.32887	1.63956	1.60822	1.15795	0.814163	1.27293	1.69875	1.67935	1.01805	1.17686	1.37574	1.63492	0.718922	0.952849	1.66696	1.06983	1.65745	1.96414	1.58613	1.23915	0.707745	0.853687	0.86166	1.66428	2.2921	1.19149	1.63343	1.35529	1.68656	1.20181	0.92752	0.74705	1.77006	1.50001	1.21604	1.26198	1.53928	1.1882
chr8:104114625:104116626:+:RIMS2;XM_006716698.4;mRNA:tss_score	0.953004	1.73855	2.23359	1.24063	1.04602	2.35721	1.56097	1.3418	1.24221	1.12895	1.11878	0.800256	1.44846	0.951588	1.25109	1.20077	1.99699	1.16001	1.93943	1.28115	1.30577	1.21782	0.800075	1.1304	0.867721	1.29444	0.877122	1.2577	1.44261	1.11304	1.75666	1.26723	1.80239	0.971093	1.19986	1.09473	1.71344	1.82886	0.755064	0.966554	1.01188	0.971522	1.33391	1.28844	1.30018	1.04607	1.35595	0.864567	1.26765
chr3:96865822:96867823:+:EPHA6;XM_017006212.1;mRNA:tss_score	0.828813	0.91209	0.449337	0.558788	0.808649	1.21951	0.929597	0.678805	0.523591	0.85404	0.704448	0.731036	0.864632	0.57373	0.758283	1.18382	0.45912	1.2175	1.36625	1.21006	0.90431	0.56385	0.865654	1.54895	0.969667	0.612519	1.08525	0.671319	0.488782	0.85083	0.757157	0.636094	0.657732	1.1758	1.1185	0.711396	0.38454	0.866948	0.88762	0.784747	0.797742	0.866957	0.771841	1.06877	0.664002	0.761689	0.649952	1.10644	1.12424
chr4:73435220:73437221:+:AFP,AFP;NM_001134.3,NM_001354717.2;mRNA,mRNA:tss_score	0.904643	0.585019	0.65546	0.733354	0.564147	0.500516	0.564107	0.591352	0.775	0.676101	0.658284	0.826886	0.722052	0.799757	1.34189	1.12111	1.38837	0.885701	0.49387	1.03422	0.746854	0.969206	0.911169	0.758592	0.988923	0.990494	0.976789	0.888004	0.935762	0.793648	0.779077	0.751227	0.578888	0.989673	0.797211	0.691479	0.561131	0.64009	0.733221	0.943612	0.940046	0.828097	0.885633	0.660375	0.600422	1.04299	0.966928	0.729216	0.652819
chr12:107072006:107074007:-:CRY1;XM_047428318.1;mRNA:tss_score	0.800513	0.7207	0.781523	0.645552	0.635284	0.496199	1.18849	1.29859	0.72184	0.736279	0.752512	0.852215	0.540809	0.819694	0.569546	1.02665	0.547838	1.26522	0.757524	0.620434	0.866035	0.567958	1.02965	0.740824	0.79108	0.963263	1.11312	0.926345	1.03453	0.998494	1.56605	0.530537	0.422572	0.982352	0.780406	0.878224	0.610236	0.839773	0.878836	0.602624	1.35323	0.751322	0.921931	0.969504	1.30234	0.588459	0.788488	1.63024	0.918163
chr15:70686638:70688639:-:UACA;XM_047432783.1;mRNA:tss_score	1.05718	1.00624	1.38793	0.9752	1.25744	1.47105	1.06898	1.31635	1.06416	0.93218	1.24379	1.07494	1.11639	1.23361	1.3254	0.989957	1.30116	1.02845	1.77433	1.26577	0.984211	1.55738	1.16395	1.2068	0.886345	1.71911	0.950705	1.39619	1.52484	0.91251	1.37031	1.56464	1.32186	1.05372	0.636533	1.1442	1.27546	0.892706	1.3233	0.87223	0.685854	1.45754	1.15731	0.794405	0.778084	1.19519	0.681044	1.13777	1.57496
chr6:13687980:13689981:-:RANBP9;XM_017010149.2;mRNA:tss_score	0.817638	1.20544	1.4964	0.950096	1.5631	1.20654	1.16847	1.44558	1.05335	0.868967	1.23183	0.845984	1.05359	1.52209	1.12348	1.31079	0.992289	1.55188	1.06041	0.990384	1.10393	1.52527	0.931689	0.946999	0.926853	1.28401	0.897048	1.34433	1.36391	1.08665	1.08843	1.38611	1.31174	1.18788	1.27989	0.997995	0.949255	1.09638	1.026	1.76065	1.53763	1.00659	0.696576	1.28085	1.25186	0.925555	1.27755	1.02827	0.862017
chr3:24483094:24485095:-:THRB,THRB;XM_047448797.1,XM_047448816.1;mRNA,mRNA:tss_score	1.42788	0.906744	1.46356	0.888528	1.11047	0.91889	1.06127	1.02154	0.79235	0.964579	1.23472	1.12845	1.11988	0.920237	0.895616	1.37444	1.10042	1.18033	1.50813	1.44284	1.12679	1.65542	0.809404	1.29652	1.2218	1.00861	1.01122	0.893333	1.46605	0.818771	0.885028	1.17257	1.7787	0.75209	1.39841	0.949211	1.47429	1.33503	1.10643	0.991699	1.18285	1.34325	1.01611	1.2475	0.843523	1.06005	1.26978	1.08061	1.34036
chr2:165139997:165141998:-:SCN3A;XM_011511613.4;mRNA:tss_score	1.21911	1.19722	1.06879	0.769853	0.995206	1.49718	1.16196	1.18272	1.44788	1.18051	1.01055	1.37378	1.5357	1.14855	1.34826	1.1825	1.78748	1.04879	1.06771	0.975704	0.991688	1.12447	1.01682	1.16973	1.19448	1.19889	0.783894	1.68766	1.76751	0.97257	0.731519	1.03627	1.42026	1.12011	0.95153	1.14992	1.55441	1.07336	0.819939	1.07404	1.28006	0.938926	1.0471	0.743832	1.615	0.833582	1.46388	0.711054	0.960735
chr7:112046463:112048464:-:DOCK4;XM_017012822.2;mRNA:tss_score	0.726897	0.592392	0.863346	0.969148	0.859816	0.799494	0.859236	0.809179	0.735957	1.26415	0.468046	0.727815	0.898222	1.19806	1.04419	1.0324	0.48208	0.784563	0.664805	0.766409	1.07292	0.855679	0.867857	0.653935	1.00967	0.68676	0.98047	0.722092	0.845387	0.766079	0.638049	0.989899	0.953538	1.02203	0.910917	0.706084	0.800089	0.713249	1.13228	0.935168	1.50132	0.711757	1.10431	0.781133	0.819777	0.841055	0.651464	0.826702	0.709012
chr8:28518113:28520114:+:FZD3;XM_017013841.2;mRNA:tss_score	0.748595	0.780614	0.706217	0.969515	0.630323	0.679267	0.815452	0.68321	0.846149	0.842618	1.10013	0.817795	0.76712	0.723209	0.891314	1.21408	0.578001	0.623604	0.631587	0.970988	0.909793	0.919453	1.39595	0.772881	1.3019	0.891008	1.07006	0.973547	0.650209	0.706755	0.770699	0.83527	0.738736	1.07596	1.14631	0.902522	0.658059	0.874746	1.07883	1.12442	0.93633	0.944376	1.00559	0.836802	0.862491	0.791609	0.825651	0.850582	1.08513
chr1:110390025:110392026:-:SLC16A4,SLC16A4,SLC16A4,SLC16A4,SLC16A4,SLC16A4,SLC16A4,SLC16A4,SLC16A4,SLC16A4,SLC16A4,SLC16A4;NM_001201546.2,NM_001201547.2,NM_001201548.2,NM_001201549.2,NM_001319220.2,NM_004696.3,XM_005271317.6,XM_006711033.4,XM_047433967.1,XM_047433980.1,XM_047433986.1,XM_047433990.1;mRNA,mRNA,mRNA,mRNA,mRNA,mRNA,mRNA,mRNA,mRNA,mRNA,mRNA,mRNA:tss_score	1.35717	0.820253	1.15681	1.221	1.23357	1.08248	1.27645	1.28778	0.870101	0.89652	1.55026	0.944468	0.918181	0.807591	1.57906	1.19099	1.14026	1.2337	0.886707	1.24678	1.35311	0.864493	1.07812	1.21107	1.69578	1.27308	1.46628	1.15853	1.40723	1.13235	1.30932	0.962807	1.22617	1.53793	1.22961	1.42103	1.33406	1.30197	1.00003	0.970874	1.23131	1.0151	1.23254	0.807206	1.39828	0.869332	0.85941	1.30762	1.0239
chr7:148845577:148847578:-:EZH2;XM_047420005.1;mRNA:tss_score	1.44796	1.22213	1.35653	1.17033	0.999932	1.29782	1.05031	1.1695	1.03924	1.28851	1.68542	1.05821	1.13032	0.850962	0.875461	0.755474	1.37874	1.09443	1.81284	1.10095	0.941216	0.997753	1.01414	1.20037	1.27616	1.2176	1.24603	1.48402	1.01352	1.14083	2.06651	1.44452	1.21032	1.05342	1.20829	0.914742	1.58006	1.39943	0.975503	1.23883	1.39379	0.78282	1.08864	1.65873	1.15533	1.24278	1.40485	0.781819	0.950988
chr16:69625435:69627436:+:NFAT5,NFAT5;XM_011522820.4,XM_047433511.1;mRNA,mRNA:tss_score	0.744137	1.10244	1.00259	1.40656	0.686623	1.33539	0.924793	1.41321	1.09584	1.10344	1.17808	1.79391	0.838005	1.44856	1.11371	1.10391	1.25808	0.907021	1.22057	1.00694	1.35065	1.3102	1.17304	1.08351	0.899371	1.02777	1.15206	1.17621	1.25458	0.890613	1.2558	1.19856	1.18746	1.16011	0.846209	0.922419	1.21975	1.42107	1.1064	1.30424	1.08255	1.03003	1.15437	1.76132	1.18366	1.36308	1.08059	0.894253	1.4262
chr1:50861896:50863897:-:FAF1;XM_024452734.2;mRNA:tss_score	0.931421	0.876911	0.900938	0.687307	1.06039	0.741545	0.791157	0.70895	0.647965	1.35077	0.833817	1.3426	1.08115	0.761393	0.980356	0.850534	0.789866	0.896819	0.896319	1.04505	1.01433	0.920547	0.962142	1.04746	1.55368	1.00392	0.920367	1.13587	0.539104	0.948285	0.657822	0.797103	0.725335	0.894435	1.07549	1.00101	0.718945	0.673215	0.984768	0.902257	0.770962	1.29699	0.922298	0.915321	0.904629	0.835721	0.947043	0.999094	0.747232
chr6:87209690:87211691:+:ZNF292;XM_005248697.5;mRNA:tss_score	0.7709	1.15993	1.26257	0.743842	1.29517	1.23204	1.21115	0.612716	0.979637	0.767516	1.1914	1.3985	1.32035	1.2878	0.696141	0.999909	1.40262	0.773487	1.28689	0.944314	1.3591	1.28125	1.09427	1.20381	1.03026	0.798583	1.20139	0.940942	1.11116	1.10393	1.0575	1.05819	1.4798	0.727352	1.20395	1.30972	1.1884	1.28735	0.993763	1.08492	0.848803	0.969058	1.00934	0.840121	0.972577	1.14565	1.36963	1.21465	1.07829
chr10:60931511:60933512:-:RHOBTB1;XM_024448273.2;mRNA:tss_score	0.782313	1.0377	0.989376	1.01328	1.50185	1.2592	0.838891	1.1848	1.41422	0.757412	1.00491	1.1595	1.43449	1.24239	0.905577	0.973318	1.83188	1.18968	1.16434	1.09216	1.50168	1.45343	1.15631	1.08594	0.974151	0.988946	0.793258	1.0805	1.14947	1.11853	0.72155	1.27886	1.2729	0.768106	1.33337	0.939442	1.14614	1.14167	1.35909	1.24533	1.55453	0.80154	0.843248	1.25535	1.05252	1.19735	1.25056	1.19874	0.868386
[truncated: 30 more columns]

## Sheet: Fig.4e CTRL
ID	H1_1	H1_2	H1_3	H1_4	H1_5	H1_6	H1_7	H1_8	H1_9	H1_10	H1_11	H1_12	H1_13	H1_14	H1_15	H1_16	H1_17	H1_18	H1_19	H1_20	H1_21	H1_22	H1_23	H1_24	H1_25	H1_26	H1_27	H1_28	H1_29	H1_30	H1_31	H1_32	H1_33	H1_34	H1_35	H1_36	H1_37	H1_38	H1_39	H1_40	H1_41	H1_42	H1_43	H1_44	H1_45	H1_46	H1_47	H1_48	H1_49
chr1:22709837:22711838:+:EPHB2,EPHB2,EPHB2;NM_004442.7,XM_006710442.5,XM_047449104.1;mRNA,mRNA,mRNA:tss_score	0.907798	0.925097	0.87232	1.16891	1.20598	0.869652	1.32385	2.04619	1.24018	0.617511	1.23277	1.77338	0.912097	1.03324	0.477964	0.596096	1.15985	1.56841	1.08202	0.879409	0.590216	1.16319	1.30446	1.48757	0.99234	0.631888	0.537336	0.528608	0.835612	1.18746	1.32726	1.47433	0.96639	0.579351	0.824577	1.3261	2.15214	0.3627	0.724002	0.91607	0.993002	1.29879	0.557951	0.758903	0.90592	0.49536	1.007	1.35799	1.13529
chr14:104794747:104796748:-:AKT1,AKT1,AKT1,AKT1,AKT1,AKT1,AKT1,AKT1;NM_001014431.2,NM_001014432.2,NM_001382430.1,NM_001382431.1,NM_001382432.1,NM_001382433.1,XM_047431074.1,XM_047431075.1;mRNA,mRNA,mRNA,mRNA,mRNA,mRNA,mRNA,mRNA:tss_score	1.1958	0.743848	0.424156	1.00652	1.46957	1.00719	0.777103	0.905823	0.545496	0.433564	0.54301	1.24293	1.80233	0.665496	0.476196	0.724116	1.2814	1.49858	1.87846	2.0359	0.913012	0.74182	1.36345	0.821225	1.2453	0.625916	0.527633	0.350707	1.64202	1.06435	1.34162	0.575244	1.33017	1.64912	1.07703	0.714607	1.14508	0.667969	0.431068	0.465456	1.22295	1.12812	1.00536	0.335134	0.322589	0.63297	0.883699	0.403482	1.38336
chr22:45009004:45011005:-:PHF21B,PHF21B;NM_001135862.3,NM_138415.5;mRNA,mRNA:tss_score	1.90657	1.46583	0.847018	0.905219	1.47091	0.888852	1.06318	1.17233	0.869331	0.70984	0.872543	0.939826	0.485901	0.483381	0.664923	0.823952	1.28667	1.56989	1.39968	1.05808	0.86552	1.74877	1.04709	0.88044	1.50711	0.854918	0.85794	0.518158	1.20166	0.948178	1.377	1.56784	1.11449	0.670233	0.827649	1.7367	0.994407	1.0823	0.684008	0.72193	1.41002	1.21438	1.08907	0.641357	0.876379	0.813065	1.12764	1.03574	1.0992
chr18:47929658:47931659:-:SMAD2;NM_005901.6;mRNA:tss_score	1.30302	0.730987	1.13947	0.616062	0.452429	1.03974	1.4047	0.906678	0.859085	0.524858	0.846563	0.881783	0.549827	0.999153	0.758843	0.649721	0.980864	0.836625	0.685001	1.01138	0.784035	0.761076	1.67032	1.15076	0.110299	0.836927	1.20827	0.779727	1.95968	1.38056	0.628241	0.903548	0.666692	0.522935	0.71838	1.10404	0.872319	1.15279	0.634094	0.840897	0.871918	0.771464	1.14772	1.80884	0.620801	1.36864	0.879171	1.10994	1.11658
chr8:104114625:104116626:+:RIMS2;XM_006716698.4;mRNA:tss_score	1.47592	1.07666	0.87821	0.936903	1.12838	0.821758	0.942502	1.02169	0.89493	1.3257	0.875801	0.877146	0.701347	0.603221	1.1958	0.769316	0.993203	1.00865	1.03743	0.95359	0.79177	0.805945	0.740348	1.45047	0.927882	0.982734	1.08853	0.86736	1.10232	0.963925	1.079	0.768338	0.66928	0.512877	0.825975	1.21955	1.00326	1.05244	0.874912	0.937652	1.17513	1.27792	0.761615	1.25878	0.90498	0.976297	1.1579	0.868199	1.3478
chr3:96865822:96867823:+:EPHA6;XM_017006212.1;mRNA:tss_score	0.612603	0.926947	0.949511	1.21739	1.32396	0.901859	0.648024	0.946218	1.27641	0.778174	1.35212	1.38091	1.15028	1.16202	1.10622	1.08046	1.48827	0.971717	1.15333	0.979894	1.1842	1.08253	0.65001	0.852947	0.932847	1.49901	0.766448	1.08958	0.695372	0.858174	0.890799	1.16676	1.10544	0.780711	0.951557	1.0724	1.28387	1.19489	1.2904	1.0508	0.664662	0.808474	1.25044	0.989814	0.970234	0.835882	0.791235	0.781201	1.09706
chr4:73435220:73437221:+:AFP,AFP;NM_001134.3,NM_001354717.2;mRNA,mRNA:tss_score	1.01698	1.25081	1.06469	1.15387	1.18647	1.17266	0.871502	1.20318	1.23464	0.868106	1.17378	0.985764	1.09183	1.45808	1.18651	0.889282	0.69702	0.720043	1.0828	0.941737	0.941153	0.708966	0.924452	0.759515	1.17563	1.42175	1.05087	1.18973	0.805607	1.17526	0.940495	0.839259	0.859369	1.17865	1.04268	0.815553	1.12117	0.930033	1.32721	0.798299	0.907769	1.06886	0.838677	1.23703	1.28179	0.849717	0.845516	1.02119	0.860757
chr12:107072006:107074007:-:CRY1;XM_047428318.1;mRNA:tss_score	0.65586	0.923757	1.12219	1.0162	0.826656	0.98637	0.94543	0.920789	1.12273	0.763591	0.895845	0.883463	0.833762	1.28717	1.02697	1.17592	0.54983	1.1143	1.5339	0.783947	1.02743	0.910001	1.3419	0.90336	0.968166	1.12783	0.766574	1.06117	1.02397	1.03764	0.828704	1.16212	0.905064	0.759384	1.00757	0.635265	0.896818	1.16148	0.807079	1.10922	1.06103	1.10781	1.48405	1.1216	1.09762	1.26258	0.511653	0.909952	1.37507
chr15:70686638:70688639:-:UACA;XM_047432783.1;mRNA:tss_score	1.24501	0.941476	1.06663	1.19744	0.847222	0.67801	0.785226	1.16852	0.667847	1.13319	0.924393	1.34715	0.809199	0.819803	0.899334	1.11035	1.33851	0.793557	0.887602	0.850098	0.772864	1.43923	1.16986	1.19053	0.759292	0.890896	0.980819	0.767415	1.15936	1.03635	1.51446	1.17617	1.23434	0.851274	0.784684	1.20176	1.41554	1.15779	0.728892	1.15855	1.26638	1.30315	0.87238	0.998556	0.790641	1.32811	1.37289	0.841114	1.53222
chr6:13687980:13689981:-:RANBP9;XM_017010149.2;mRNA:tss_score	0.978222	1.20092	0.720627	0.98023	1.32446	1.20485	1.27441	0.93478	0.832872	1.03257	1.07988	0.913019	1.37056	0.777106	0.847683	1.51674	1.04367	0.540337	1.21032	0.985311	0.904712	1.0394	1.13472	1.17592	0.963936	0.780693	1.41051	0.833652	0.929524	0.957651	1.5214	1.14299	1.08404	0.651687	0.590695	1.05586	0.775826	1.07193	0.997372	0.85271	1.49477	1.04096	1.05441	0.946175	0.970037	0.609474	0.752231	0.839753	0.964453
chr3:24483094:24485095:-:THRB,THRB;XM_047448797.1,XM_047448816.1;mRNA,mRNA:tss_score	0.688395	1.00507	1.12897	0.674439	1.04018	1.06511	0.823928	0.914074	1.00049	0.875343	0.999513	0.987149	0.917936	1.27937	1.05327	1.37372	0.726114	0.788024	0.625254	0.893615	1.00619	1.02432	0.847957	0.849737	1.10676	1.03043	1.03869	0.851689	1.06847	0.911717	1.55237	1.0034	0.963756	1.20041	0.67407	0.828472	0.795579	1.06637	1.10534	0.844556	0.869331	1.34619	0.901312	0.626513	0.939051	0.837799	0.655478	0.612959	0.841403
chr2:165139997:165141998:-:SCN3A;XM_011511613.4;mRNA:tss_score	1.01217	0.892325	0.981274	0.861826	0.996576	0.984382	0.714619	1.30471	0.668926	0.7659	0.984746	1.49119	1.05774	1.32742	1.02709	1.05691	1.14214	0.787038	0.702812	0.802392	1.07215	1.23396	1.38052	1.16688	0.91227	1.174	0.832716	0.732995	1.2674	0.790161	0.956351	0.985639	0.832525	1.22032	0.930765	1.02576	0.819658	1.18706	0.618695	0.908322	0.990331	0.918943	0.92869	1.047	1.23599	0.876899	0.99994	0.879853	0.887441
chr7:112046463:112048464:-:DOCK4;XM_017012822.2;mRNA:tss_score	0.452583	0.863324	1.13478	0.674685	0.805114	1.27156	0.919111	1.16899	1.32882	1.00649	0.904673	1.40758	1.44305	0.758193	0.990322	0.756941	0.869325	1.09914	0.944314	1.41394	1.04119	1.25368	0.790506	1.21516	1.00419	0.968054	1.22803	0.84259	0.825625	0.940531	0.946847	0.898738	1.03868	0.936471	1.12177	0.804044	0.942084	1.06968	1.37603	0.913386	0.768202	1.49173	0.987236	1.22183	1.10356	1.31445	0.835623	0.906128	0.849154
chr8:28518113:28520114:+:FZD3;XM_017013841.2;mRNA:tss_score	1.20578	0.787005	0.945116	1.70381	1.19253	0.971015	0.758147	0.811248	0.831894	0.795531	1.02945	1.00516	1.46549	1.07582	0.754506	0.858447	0.688281	0.994221	0.660169	0.922201	1.46197	0.759678	0.994472	0.941264	1.06207	1.39905	0.896454	1.88995	0.74761	1.07314	0.84257	0.904027	1.01584	1.10695	1.27121	0.895408	1.18519	0.976124	1.09522	1.09227	0.747105	0.748385	0.770678	1.2231	0.995941	0.837431	1.1156	1.18335	1.34746
chr1:110390025:110392026:-:SLC16A4,SLC16A4,SLC16A4,SLC16A4,SLC16A4,SLC16A4,SLC16A4,SLC16A4,SLC16A4,SLC16A4,SLC16A4,SLC16A4;NM_001201546.2,NM_001201547.2,NM_001201548.2,NM_001201549.2,NM_001319220.2,NM_004696.3,XM_005271317.6,XM_006711033.4,XM_047433967.1,XM_047433980.1,XM_047433986.1,XM_047433990.1;mRNA,mRNA,mRNA,mRNA,mRNA,mRNA,mRNA,mRNA,mRNA,mRNA,mRNA,mRNA:tss_score	1.04663	1.36029	0.939101	0.966656	1.43484	1.33895	0.986497	1.71632	1.23263	1.26392	1.05076	1.04995	0.817711	1.30007	0.8071	0.997105	0.987443	1.03447	0.925912	0.998224	0.808468	1.15055	1.12534	1.03777	1.2566	1.25178	0.769863	0.629633	1.09551	1.31607	0.937852	0.986566	0.62887	1.03897	1.02596	0.924752	1.20177	0.997681	1.14511	1.12832	1.0585	1.15832	0.617666	0.863825	1.42115	1.03891	0.631909	1.03332	0.770215
chr7:148845577:148847578:-:EZH2;XM_047420005.1;mRNA:tss_score	0.771751	0.785324	0.91948	1.01364	1.34062	0.909344	0.824097	0.922429	0.989379	0.691178	0.825636	0.904606	1.30093	0.937239	1.00515	1.42887	0.850034	1.16825	1.08141	0.957252	0.566519	1.17977	0.722001	0.754829	1.21317	1.20551	0.988667	1.04691	0.816947	0.829555	0.736351	1.00923	0.908139	0.754347	1.00153	1.56223	1.33632	1.11961	1.13711	1.12659	1.53707	1.36858	0.940159	1.46243	0.9588	1.24523	0.739512	1.20304	0.869396
chr16:69625435:69627436:+:NFAT5,NFAT5;XM_011522820.4,XM_047433511.1;mRNA,mRNA:tss_score	1.26875	1.10455	1.12013	1.17434	1.09802	0.804523	1.04871	0.884129	0.992223	1.72271	1.15013	1.15824	0.93473	1.0469	1.0069	0.927325	1.10574	0.718893	1.11897	1.0766	0.895554	1.18955	1.26842	1.41998	1.153	1.16495	0.723368	0.862242	0.924123	0.726941	0.859747	1.07617	0.778167	0.986133	0.66305	1.16919	1.40882	1.023	0.760234	1.17653	1.07274	0.813634	0.737808	1.17744	0.760069	0.998385	0.890441	0.884743	1.49008
chr1:50861896:50863897:-:FAF1;XM_024452734.2;mRNA:tss_score	1.13752	0.72767	0.9475	1.1257	0.686106	0.960664	0.90361	0.748291	0.98981	0.998144	1.05929	0.793643	1.17951	1.37611	1.01271	1.06272	0.787964	0.863542	0.931638	0.616482	1.10001	1.02201	1.24375	1.04273	1.17571	0.998217	1.01486	0.879475	0.977548	0.763025	1.06527	1.06514	1.02354	1.05195	1.09777	1.72842	1.27725	0.673626	1.45236	1.02682	1.24457	1.40414	0.616752	0.780039	0.87361	0.806831	1.00178	0.922322	0.910916
chr6:87209690:87211691:+:ZNF292;XM_005248697.5;mRNA:tss_score	1.72476	1.06006	0.758107	1.3233	1.30346	1.41548	1.412	0.929259	0.690301	0.900058	0.595074	0.887461	0.637139	0.816591	0.661323	0.726561	0.960766	1.13171	1.17438	0.860409	1.08919	1.26325	1.04954	0.915674	0.829413	0.87052	0.763326	0.931196	1.07658	1.17795	0.876249	0.65667	1.05691	0.970496	1.35693	1.01908	1.00419	0.80383	0.93272	1.05337	1.05597	0.928729	1.2829	0.811718	1.05516	0.727641	0.707994	0.862944	0.81218
chr10:60931511:60933512:-:RHOBTB1;XM_024448273.2;mRNA:tss_score	0.781194	0.777509	0.764438	1.28163	0.899725	1.00036	1.27103	0.948686	1.52685	1.33891	0.999643	0.849735	0.855756	0.897027	1.09303	0.971329	1.40413	0.964216	0.765049	1.13114	0.936066	0.85624	0.90459	1.91408	0.707865	1.2392	0.895423	0.577027	1.41969	1.51419	1.15613	0.677403	0.957677	1.12661	1.10567	1.23811	1.18358	0.799195	0.931867	0.992763	0.981701	0.833974	1.26601	0.646515	0.873921	0.865549	0.973945	0.673183	0.906861
[truncated: 181 more columns]

## Sheet: Fig.4f PE
ID	H1_147	H1_148	H1_149	H1_150	H1_151	H1_152	H1_153	H1_154	H1_155	H1_156	H1_157	H1_158	H1_159	H1_160	H1_161	H1_162	H1_163	H1_164	H1_165	H1_166	H1_167	H1_168	H1_169	H1_170	H1_171	H1_172	H1_173	H1_174	H1_175	H1_176	H1_177	H1_178	H1_179	H1_180	H1_181	H1_182	H1_183	H1_184	H1_185	H1_186	H1_187	H1_188	H1_189	H1_190	H1_191	H1_192	H1_193	H1_194	H1_195
chr17:2612656:2614657:+:PAFAH1B1,PAFAH1B1;XM_047436163.1,XM_047436164.1;mRNA,mRNA:gini	0.645535	0.842195	1.02331	1.02621	1.0383	0.902438	1.07007	0.859573	0.821549	1.01483	1.01846	0.989899	0.794827	0.798117	0.716366	0.999176	1.05342	0.859181	0.873813	0.932867	1.01539	1.20402	0.905773	0.854338	1.00819	0.993366	0.87334	0.873603	0.828707	0.953734	1.02027	0.965324	0.890263	0.693649	0.890485	0.912883	0.86061	0.93101	0.741684	0.892592	1.00385	0.865511	0.817765	0.837926	1.05995	0.914183	0.841524	0.927936	0.834113
chr15:34336015:34338016:-:SLC12A6,SLC12A6,SLC12A6,SLC12A6;NM_001042497.2,NM_133647.2,XM_006720793.5,XM_011522269.4;mRNA,mRNA,mRNA,mRNA:gini	0.726305	0.877762	0.834016	0.915046	1.01117	0.873189	0.827732	0.753194	0.993906	0.798513	0.942594	0.816132	0.832459	1.12152	0.891079	0.739983	0.905461	1.06635	0.873488	0.82744	0.832396	0.810637	0.907575	0.992949	0.983515	1.08341	0.77526	0.913219	0.780373	0.830774	1.12724	1.10763	0.863812	1.11715	0.949598	0.835312	0.773208	0.835223	0.855819	1.03557	1.21515	0.929856	0.99038	0.743744	1.05053	0.911443	0.872925	0.976666	0.871444
chr2:32263885:32265886:-:NLRC4,NLRC4;NM_001199138.2,XM_047445356.1;mRNA,mRNA:gini	0.908577	0.910488	0.951957	0.981395	0.954582	1.05591	0.966524	0.691809	0.983643	1.04763	1.09314	0.808118	0.943359	0.900989	0.92348	0.752169	0.836567	1.04533	0.963842	0.766709	0.892542	0.989022	1.00439	0.976387	0.84595	0.912385	0.924472	0.701192	1.00219	0.963758	0.698722	1.21114	0.91016	0.962407	0.866426	0.816451	0.770877	1.05418	0.757252	1.13013	1.21791	0.883714	1.0743	0.791684	0.889104	0.738528	0.815563	0.932987	0.864849
chr21:38228925:38230926:+:KCNJ15,KCNJ15,KCNJ15;NM_001276437.2,NM_001276438.2,NM_001276439.2;mRNA,mRNA,mRNA:gini	0.897794	0.96438	1.02393	1.03	0.887626	0.768809	0.865	0.865887	0.950624	0.692528	0.918618	1.02637	0.783353	0.811597	0.919628	0.898129	0.894502	0.749025	0.957421	1.11584	1.17866	0.861261	0.864312	0.729895	0.865917	1.11078	0.860454	0.914967	0.676484	1.1458	1.08811	1.07813	1.0624	0.913846	0.807832	0.943951	0.86558	0.75583	0.72256	0.952912	1.20334	0.723991	0.82766	0.800516	0.903695	0.985572	0.867459	0.653227	0.823997
chr7:97731085:97733086:+:TAC1,TAC1,TAC1,TAC1;NM_003182.3,NM_013996.3,NM_013997.3,NM_013998.3;mRNA,mRNA,mRNA,mRNA:gini	0.760046	0.791574	0.730902	0.987407	0.995202	0.873784	0.983544	0.951817	0.689	1.07939	0.920672	0.769802	0.77467	0.909753	0.844453	0.738476	0.924087	1.1105	0.914416	0.738372	0.923948	0.979886	0.936323	1.06364	0.838671	0.974585	0.956353	0.968764	0.9555	0.918196	1.27378	0.99638	0.864508	0.79758	0.929191	0.857189	1.18272	1.00157	0.91704	0.98169	1.02488	0.812639	1.01121	0.804047	0.741264	0.938828	0.981529	0.915345	1.00483
chr1:150329451:150331452:+:PRPF3;XM_011510130.4;mRNA:gini	0.827199	0.664528	1.06285	0.839343	0.929034	0.963437	1.22735	0.764156	0.990834	0.80841	1.0446	0.927878	0.977521	0.956222	0.888754	0.860327	1.04642	0.914075	0.762077	0.821406	1.08151	0.760162	0.978796	0.963167	1.07164	1.04542	0.69543	1.13702	0.909718	0.854768	1.03264	0.780523	0.814513	1.08645	0.815319	1.20167	1.2416	0.828255	0.918971	0.907971	0.702534	1.0998	0.958711	0.686631	1.07282	0.726152	0.822051	1.00731	0.796148
chr3:173407932:173409933:+:NLGN1;XM_017005895.3;mRNA:gini	0.736879	0.916622	0.950343	0.946159	0.874959	1.067	0.879725	0.902047	0.861892	0.919454	1.02666	0.650454	0.807196	0.798445	0.813007	0.890473	0.893454	0.883466	0.796442	0.923353	0.951907	0.825103	0.872575	0.816466	0.869359	1.05641	0.83336	1.01955	0.799886	0.835573	1.03688	0.868772	0.813559	0.806213	0.866249	0.891208	0.831723	0.935215	0.953701	1.01393	0.940036	1.10941	1.01304	1.00134	1.01949	0.934905	0.864333	0.953745	0.855543
chr12:10452376:10454377:-:KLRC1,KLRC1;NM_002259.5,NM_007328.4;mRNA,mRNA:gini	0.917458	1.18394	0.807518	0.98487	0.763557	1.01439	0.990382	0.862609	1.1256	0.846282	0.927588	0.732403	0.874694	0.792545	0.887842	0.894919	0.999432	0.880894	0.868418	0.781386	0.994127	0.862605	1.11227	0.772603	0.913782	0.975948	0.851058	1.00968	0.783543	0.950614	0.866028	1.12537	0.903374	0.963381	0.885048	0.831711	0.812192	0.977056	0.967921	0.904733	0.877452	0.967079	1.03968	0.996599	0.955719	0.935394	0.958591	0.975849	0.988117
chr3:142028179:142030180:-:TFDP2,TFDP2;NM_001375774.1,XM_047448776.1;mRNA,mRNA:gini	0.859771	0.804479	0.805068	0.94172	0.975238	0.928889	0.887522	0.784335	1.02816	0.91376	1.00298	0.825533	0.689883	0.972401	0.918154	0.919598	0.940271	1.08212	0.898198	0.904039	1.10361	0.771019	0.846532	0.927948	0.870388	1.14021	0.899966	1.06843	0.851974	0.805311	1.03676	1.0763	0.77611	0.985541	0.793557	0.718333	0.863256	0.818778	1.11861	0.859634	0.890416	1.03735	0.89695	0.73755	0.87896	1.06503	0.966799	0.742424	0.88136
chr6:32636405:32638406:+:HLA-DQA1,HLA-DQA1;NM_002122.5,XM_006715079.5;mRNA,mRNA:gini	0.729151	0.932838	0.883724	1.20169	0.96246	0.894771	0.860293	0.801218	0.945502	0.89962	0.986118	0.835536	0.836691	0.951283	1.07225	0.832857	0.89737	0.780371	0.937415	0.936385	0.821079	0.839261	0.799342	1.17595	0.98288	0.931662	0.917452	1.06385	0.831259	0.82055	0.915365	1.16461	0.993208	0.879082	0.871297	1.0895	0.943362	0.99447	1.16222	0.90059	0.938605	0.903345	0.924532	0.922688	0.94413	1.00202	1.02706	0.916003	1.02453
chr20:19933132:19935133:+:RIN2;XM_017027889.2;mRNA:gini	0.969344	0.837684	0.889056	0.945647	1.02078	0.923761	0.867038	0.822912	1.02658	0.98974	1.19007	0.773783	0.856646	0.845074	0.800787	0.752506	1.01006	0.950009	0.768153	0.905386	0.735487	0.878126	0.978978	0.886293	0.802501	0.921938	0.882469	1.04028	0.841162	0.863016	0.817919	0.970403	0.884802	1.0365	0.84535	0.837347	0.808119	0.748053	1.11537	0.887259	0.929685	0.860031	1.02082	0.827571	0.972899	0.864817	1.03066	0.845485	1.11719
chr8:92061708:92063709:-:RUNX1T1;XM_047422375.1;mRNA:gini	1.03985	1.0963	1.08419	0.997983	0.912738	0.914329	1.07414	0.884158	0.91266	0.829706	1.30347	0.866077	0.900998	0.758641	0.823483	0.705309	0.939926	0.932456	0.767605	0.989224	1.10519	0.872789	1.1587	0.91821	0.859912	1.03298	0.923557	1.17374	0.850509	0.874296	0.99228	1.0326	0.869266	0.875953	0.857077	0.971983	0.852511	0.956184	0.861106	0.887763	0.885374	0.893965	0.916063	0.900528	0.881236	0.874292	0.93062	0.948738	0.938027
chr3:69762810:69764811:+:MITF;NM_006722.3;mRNA:gini	0.866269	0.831958	0.799354	0.814121	0.917348	0.999134	1.0275	0.955523	1.21129	0.904015	0.976876	0.847325	0.832193	0.701773	1.00215	0.748644	1.01265	1.07888	0.821615	0.917587	1.0062	0.840698	0.887899	1.06629	0.952563	0.893867	0.677118	1.16671	0.790371	0.835346	1.01839	1.28114	0.933064	1.08586	1.21265	0.839719	0.804768	0.768142	1.01263	0.807998	0.985337	0.8558	0.910411	0.917581	0.912912	1.09715	0.997299	0.869057	1.08138
chr3:45893216:45895217:+:CCR9;NM_001386447.1;mRNA:gini	1.03322	0.852524	0.783237	0.918407	0.850361	0.854536	1.04596	0.849824	0.969315	1.07321	0.921704	0.875728	0.796713	0.763961	1.04451	0.855567	0.964668	1.00653	0.871963	1.00008	0.847481	0.895326	0.861159	0.976178	0.828194	0.953497	0.979676	1.2242	0.801493	0.988996	1.26473	0.90464	1.0788	0.826712	1.09484	0.880221	0.878804	0.834462	1.13956	0.790677	1.04177	1.12752	0.914566	0.793612	0.844954	0.899484	0.987986	0.880837	0.859563
chr6:75198823:75200824:-:COL12A1;XM_017010252.3;mRNA:gini	0.82219	0.812489	0.866343	0.847549	0.842496	0.841484	1.07893	1.10775	0.779794	0.96604	1.08936	1.04226	0.753829	0.940607	1.02937	0.943792	1.04204	0.996107	1.0175	1.02891	1.04515	0.922808	0.896445	0.942684	0.867759	0.947412	1.05263	1.03604	1.07111	0.843923	1.03515	0.816969	0.782752	0.840194	1.2081	0.924069	0.780805	0.715311	0.846905	0.840642	0.95686	0.846856	0.917317	0.918284	1.05007	0.774846	0.917989	0.97768	0.924024
chr12:9115228:9117229:-:A2M;NM_001347423.2;mRNA:gini	0.829787	0.948916	0.923446	1.0492	0.882784	0.834745	0.915944	1.12859	1.04636	0.885973	1.13479	0.753211	1.12454	0.766885	0.818673	0.903893	0.93689	0.916406	0.954993	0.916033	0.892197	1.08606	0.883205	0.867086	0.960278	1.18825	0.874779	0.95038	0.99196	0.975034	1.27901	0.960441	0.833677	0.99615	0.903782	0.863715	0.846122	0.846006	1.05894	0.831097	0.835807	0.886384	1.15087	0.722468	0.710856	0.902234	0.828892	0.83847	0.979816
chr6:31009473:31011474:+:MUC22;NM_001395414.1;mRNA:gini	0.868503	0.899658	0.90865	0.885239	1.04998	1.0567	0.926666	0.76263	0.961296	0.850836	0.991689	0.785889	0.939154	0.842575	0.843999	1.01567	0.974536	0.911623	0.951717	0.875355	0.753858	0.912432	0.982821	0.952557	0.914343	1.14756	0.933671	1.06821	0.778312	1.03842	1.09515	0.927248	0.839401	0.837833	0.896093	0.946542	0.784732	0.917684	1.21603	0.834747	1.00408	0.995155	1.21157	0.932835	0.921827	0.841206	0.876008	0.966651	0.932512
chr2:64103747:64105748:-:PELI1;XM_047445140.1;mRNA:gini	0.799466	1.09043	0.918276	1.02311	1.06471	0.815673	0.823612	0.938077	1.00582	0.995175	1.01235	0.865298	0.989022	1.04046	0.983125	0.853104	0.87807	0.956856	0.89907	0.928744	0.830057	0.750557	0.937588	1.02872	0.97376	0.93064	0.85333	0.981262	0.922374	0.826215	0.888066	0.861726	1.10267	1.00831	0.895472	0.845486	0.851018	1.04224	0.835218	0.846125	0.894356	0.79557	0.782785	0.941486	1.04549	0.976594	0.922348	0.832093	0.894702
chr12:57603823:57605824:+:DTX3,DTX3,DTX3,DTX3,DTX3,DTX3,DTX3,DTX3,DTX3,DTX3,DTX3,DTX3,DTX3,DTX3;NM_001286245.2,NM_001286246.2,NM_178502.4,XM_005268697.2,XM_005268698.2,XM_005268700.2,XM_005268703.2,XM_011538022.3,XM_024448876.2,XM_047428479.1,XM_047428480.1,XM_047428481.1,XM_047428483.1,XM_047428484.1;mRNA,mRNA,mRNA,mRNA,mRNA,mRNA,mRNA,mRNA,mRNA,mRNA,mRNA,mRNA,mRNA,mRNA:gini	0.846713	0.716956	1.07477	1.09338	1.10365	0.726028	0.951189	0.859723	1.00472	1.23004	1.24375	0.80855	0.820506	0.943353	1.04466	0.683278	1.05686	0.839917	0.945866	0.861191	1.08462	0.939714	0.938732	1.07891	0.845533	1.0287	0.727018	0.890892	1.1173	0.945804	1.21217	0.992672	0.859013	0.841865	0.852532	0.97426	0.935264	0.86313	1.22497	0.766964	0.964485	1.06628	1.04825	0.851234	0.828368	0.933647	1.05334	0.828658	0.866958
chr12:68158739:68160740:-:IFNG;NM_000619.3;mRNA:gini	0.990853	0.905691	0.985124	0.958277	0.892617	0.841226	0.984938	0.792653	0.856144	0.934795	0.920881	0.899468	1.01519	0.905712	0.917551	0.868119	0.845146	1.09771	1.05318	0.964101	1.04804	0.870452	0.923716	0.904886	0.945792	0.945187	0.788224	1.04023	1.21076	0.879153	0.914405	0.829121	0.892337	0.775251	0.891202	0.955491	0.792013	0.932359	0.942844	0.700236	0.896023	0.838224	0.945538	0.945561	0.966446	0.957274	0.870099	0.9188	1.01549
[truncated: 30 more columns]

## Sheet: Fig.4f CTRL
ID	H1_1	H1_2	H1_3	H1_4	H1_5	H1_6	H1_7	H1_8	H1_9	H1_10	H1_11	H1_12	H1_13	H1_14	H1_15	H1_16	H1_17	H1_18	H1_19	H1_20	H1_21	H1_22	H1_23	H1_24	H1_25	H1_26	H1_27	H1_28	H1_29	H1_30	H1_31	H1_32	H1_33	H1_34	H1_35	H1_36	H1_37	H1_38	H1_39	H1_40	H1_41	H1_42	H1_43	H1_44	H1_45	H1_46	H1_47	H1_48	H1_49
chr17:2612656:2614657:+:PAFAH1B1,PAFAH1B1;XM_047436163.1,XM_047436164.1;mRNA,mRNA:gini	0.947942	1.13322	0.922211	0.814907	0.971996	1.18035	0.861587	0.831293	0.956676	1.1684	1.05407	0.922652	1.38141	0.872828	0.927741	1.1099	0.971416	1.15691	0.708366	0.992527	0.966122	1.05374	0.979775	1.06602	1.189	1.0854	0.980411	1.11678	1.01666	0.945671	1.15452	0.897929	0.987691	1.13958	0.911923	1.15482	1.00084	1.00879	0.851202	0.901786	1.13632	0.856693	0.967476	1.03998	1.17557	0.957276	1.08821	0.995869	1.05261
chr15:34336015:34338016:-:SLC12A6,SLC12A6,SLC12A6,SLC12A6;NM_001042497.2,NM_133647.2,XM_006720793.5,XM_011522269.4;mRNA,mRNA,mRNA,mRNA:gini	0.900177	0.957251	0.955031	1.11363	1.01001	1.11085	0.93586	1.1209	0.999576	1.02218	1.08557	1.02587	1.12356	1.0271	0.624644	0.971674	0.965918	0.700278	0.985721	1.00418	0.99126	1.05501	1.15946	1.12102	1.03959	1.18537	1.36466	0.90386	0.86124	1.29493	1.06372	1.02472	1.14407	1.06272	1.04612	1.11989	0.934139	1.17144	0.868748	1.18394	1.06663	0.915387	1.11694	1.08903	1.03548	1.04716	0.957702	1.25672	0.994057
chr2:32263885:32265886:-:NLRC4,NLRC4;NM_001199138.2,XM_047445356.1;mRNA,mRNA:gini	0.969429	1.10547	0.798238	1.05996	0.823043	0.872728	0.970354	1.13706	1.0759	0.8708	0.967696	1.32207	1.0159	1.16572	0.925652	0.901541	0.846389	1.07249	0.980093	0.869566	0.887232	0.940849	1.02212	0.866102	1.02897	0.973451	1.02867	0.879524	0.805577	0.893952	1.1917	1.025	1.11328	1.16279	1.22908	0.93352	1.14182	0.881276	1.06228	0.957193	1.20161	1.09015	1.0021	1.30103	0.947622	1.12843	0.91263	0.920195	0.970363
chr21:38228925:38230926:+:KCNJ15,KCNJ15,KCNJ15;NM_001276437.2,NM_001276438.2,NM_001276439.2;mRNA,mRNA,mRNA:gini	1.11065	0.976971	1.06074	1.17522	0.864194	1.05742	0.905017	0.901208	1.06403	1.06583	1.18112	1.12272	0.857882	1.16856	1.10681	1.20871	1.08616	0.951995	0.851372	0.985287	1.03907	1.00006	0.806615	1.2251	0.9989	1.00963	0.96867	0.99053	1.07641	0.679858	1.01062	1.0857	1.09696	1.26584	1.00754	0.945138	1.14735	0.813304	1.14434	0.901636	1.04677	1.23517	0.85616	0.91597	0.92621	0.862309	1.15886	1.02143	1.17227
chr7:97731085:97733086:+:TAC1,TAC1,TAC1,TAC1;NM_003182.3,NM_013996.3,NM_013997.3,NM_013998.3;mRNA,mRNA,mRNA,mRNA:gini	0.847176	0.982926	0.772792	1.07035	0.919202	0.928858	1.06872	0.962121	1.03835	0.910914	1.01271	0.934087	1.18917	1.00529	0.948904	1.00482	0.902372	1.02386	0.877239	0.97355	1.01775	0.919431	1.15887	0.811941	0.990408	1.12466	0.898732	1.05479	1.09983	1.07832	1.08531	0.996689	1.11189	0.922294	1.07378	0.848731	1.06928	1.06018	0.917862	1.13258	1.05562	1.04295	0.862732	1.01821	0.947982	1.00063	0.97983	1.06437	0.926631
chr1:150329451:150331452:+:PRPF3;XM_011510130.4;mRNA:gini	0.864131	1.04831	1.11113	1.00473	0.958413	1.04913	0.972778	0.841429	0.928143	1.35755	1.07226	1.30194	0.892588	1.21832	0.815221	0.987924	0.772684	0.919341	0.828351	0.808426	0.865883	1.16168	1.03167	1.03193	1.19957	1.07035	0.979685	0.835381	0.937202	0.992228	1.06238	1.26232	1.00427	1.22816	0.999672	0.965625	1.05369	1.10315	1.19335	1.08498	1.03481	0.846634	0.953422	1.17638	0.91351	0.889103	0.92354	1.07886	0.901351
chr3:173407932:173409933:+:NLGN1;XM_017005895.3;mRNA:gini	1.10383	0.863909	1.01793	0.997462	0.974567	0.903348	0.910702	1.02414	1.02356	1.07785	1.07292	0.999601	0.999247	0.929609	1.18127	0.897347	0.750723	1.23161	1.01844	0.949314	1.02029	1.00489	0.95572	0.952035	0.979129	0.926199	1.15602	0.886296	0.991133	0.911349	1.00512	1.03217	0.905115	0.944214	0.929256	1.05562	1.13148	1.00201	1.0004	1.01965	0.941756	1.02909	0.935889	0.936418	0.931331	1.03199	1.00472	0.998109	0.835765
chr12:10452376:10454377:-:KLRC1,KLRC1;NM_002259.5,NM_007328.4;mRNA,mRNA:gini	1.00728	1.05299	0.944997	1.19424	1.10763	1.10701	1.03491	0.943529	0.991304	1.11177	0.955512	0.966311	0.929723	0.957304	0.902839	0.995732	0.80039	1.28236	0.94006	0.852999	0.961274	0.968844	1.01365	0.965888	0.759114	1.01361	1.06163	1.30049	0.828944	0.93871	0.999742	0.906477	1.06033	0.981727	1.00026	0.9798	1.09806	0.906713	0.952465	1.04891	0.998888	0.954174	0.984821	1.18717	1.0082	1.17019	0.859184	1.20172	1.07212
chr3:142028179:142030180:-:TFDP2,TFDP2;NM_001375774.1,XM_047448776.1;mRNA,mRNA:gini	0.928602	0.977977	1.06916	0.985613	1.07234	0.999139	1.06444	0.939862	0.889713	1.08327	0.850815	0.95551	1.0204	1.12019	1.05761	0.974443	1.04919	1.13371	0.784407	0.802268	0.949125	1.01668	1.21181	1.03657	0.899619	1.10031	0.95907	0.973001	1.15747	1.02488	1.12094	0.909804	0.892736	1.14577	1.03928	1.05365	0.841332	1.00035	0.703085	0.967134	0.876318	1.0995	0.913782	1.05725	1.03696	1.09967	1.02546	0.837719	1.12108
chr6:32636405:32638406:+:HLA-DQA1,HLA-DQA1;NM_002122.5,XM_006715079.5;mRNA,mRNA:gini	1.194	0.935227	0.943701	1.1097	1.13071	0.934505	0.981087	0.961368	0.844763	1.11332	1.133	1.1206	0.958538	1.11513	1.06422	0.901253	0.924421	1.16556	0.978355	1.03876	0.877842	0.97632	1.05462	0.93096	0.932312	1.05912	1.09164	1.08345	1.01739	0.894704	0.972711	0.934845	1.06361	1.14481	0.906753	1.27986	1.04105	0.972389	1.10309	0.970841	1.05486	0.920853	1.08635	1.00276	0.789353	0.859074	0.925495	1.10169	0.983305
chr20:19933132:19935133:+:RIN2;XM_017027889.2;mRNA:gini	1.00509	1.20989	0.991189	1.16957	1.00415	1.03708	1.09678	1.04756	1.11207	0.948465	1.09604	0.807717	1.0496	1.06145	1.00281	1.32121	0.79205	0.912744	1.24163	0.716956	0.982476	1.08286	1.21869	1.0486	0.964888	1.06673	1.01489	0.696027	1.04877	1.20904	1.26416	0.965231	0.845725	1.18061	0.923305	1.16636	1.01226	1.1067	0.941037	1.14568	0.81205	0.996724	0.989563	0.901643	0.980158	0.906537	0.993443	1.01299	1.12786
chr8:92061708:92063709:-:RUNX1T1;XM_047422375.1;mRNA:gini	1.00855	1.04985	0.920176	0.936751	1.13974	0.946197	0.997162	0.821951	0.971268	0.902016	0.956134	1.09597	0.986389	0.893173	1.00543	1.11633	1.05022	0.933136	0.968338	0.86413	0.877457	0.999	1.12041	0.954925	0.857758	1.04689	1.02654	0.841293	0.856921	1.02207	1.1428	0.981702	1.00602	1.16989	1.13336	0.880377	1.16529	1.0852	0.972597	0.792944	0.897756	0.96173	1.11918	0.953908	0.870393	0.982134	1.09312	0.947916	1.17582
chr3:69762810:69764811:+:MITF;NM_006722.3;mRNA:gini	0.950943	0.91279	0.861729	1.10375	0.858234	0.916975	1.00201	0.921712	1.01591	1.01283	1.03936	0.780641	1.24837	1.04518	1.14075	1.01381	0.967187	0.95558	0.830936	0.877857	0.909128	0.930531	0.963533	1.05662	0.916165	1.07311	1.09586	0.995214	0.907796	1.07841	1.06938	1.19396	1.01891	0.815292	0.930474	0.813118	1.16366	1.20187	1.08528	1.22177	0.82684	0.986779	1.08757	0.911961	0.859018	1.0621	1.00503	0.997987	0.982609
chr3:45893216:45895217:+:CCR9;NM_001386447.1;mRNA:gini	0.966027	1.13854	0.980339	1.15076	0.868108	0.812858	0.891789	0.958071	0.900411	0.952084	1.07073	1.01913	1.05186	0.891394	0.820724	0.978884	0.958452	1.03034	1.00422	0.914701	0.963235	1.01876	1.10098	0.887464	0.868962	1.17506	1.14061	1.04246	0.818878	1.10507	1.00317	1.10512	0.923672	1.07991	1.04275	0.892925	1.10336	1.0285	1.03978	1.0708	1.18555	1.01863	0.862397	0.864408	0.93938	0.971992	0.991639	1.21071	1.0035
chr6:75198823:75200824:-:COL12A1;XM_017010252.3;mRNA:gini	1.11045	1.03287	0.970769	1.15029	0.88174	0.958199	0.96393	0.832907	0.864745	0.915935	1.11102	1.08896	1.19045	0.770043	1.03346	0.970059	0.96123	1.05777	0.949537	0.895012	1.01315	0.916636	1.11825	1.07205	0.887693	1.09311	1.16244	1.02729	0.914087	1.05969	0.989651	1.06877	0.985776	1.15441	0.987043	0.910737	1.22315	0.910893	0.999998	1.08004	1.06403	1.2201	0.941169	1.20884	0.892124	0.980187	0.905552	1.06884	1.25823
chr12:9115228:9117229:-:A2M;NM_001347423.2;mRNA:gini	1.15405	0.872655	0.885242	0.933663	1.20608	1.11796	1.02175	0.932848	0.886793	1.05144	0.941464	1.11513	1.12707	0.926395	0.910503	0.887043	1.11552	0.894972	0.700966	0.963454	0.998922	0.967074	1.11336	0.945171	1.06622	0.963458	0.8517	1.03608	1.08945	1.09876	0.975441	1.18541	0.849018	1.0954	0.74778	0.839317	0.943825	1.05261	0.961385	0.963779	1.20469	1.02346	0.844556	0.800591	0.788935	1.01939	1.10324	0.944885	0.951776
chr6:31009473:31011474:+:MUC22;NM_001395414.1;mRNA:gini	1.07057	1.11448	0.848897	0.943969	1.1629	1.00062	0.952473	1.04337	0.989554	0.903547	1.01832	0.797564	1.04672	0.904849	1.09164	1.02497	0.855687	1.10894	0.880453	0.965284	1.01035	0.987516	0.961397	0.941542	1.10236	0.981771	0.945781	0.913389	1.11062	0.976074	1.07526	0.882207	1.15336	0.890712	0.897424	0.965445	1.12899	0.973378	0.931953	0.735238	1.17471	0.930221	0.95897	0.831353	0.98797	1.01925	1.00803	1.07144	1.06094
chr2:64103747:64105748:-:PELI1;XM_047445140.1;mRNA:gini	0.99189	1.0468	0.966788	1.034	0.935912	0.834623	0.982746	1.01165	0.898597	1.12335	0.920238	0.926871	0.965372	0.939934	0.70708	1.04833	0.957941	1.08994	1.10758	1.03712	0.934543	0.929312	1.0404	0.97146	0.981456	1.08349	1.06742	1.00104	1.16262	1.16311	1.12248	1.0306	0.88586	0.998674	0.916212	1.04044	1.09643	0.742783	0.955139	1.00422	0.967432	1.03498	0.939581	1.21969	0.762799	0.962166	0.977166	1.08096	1.24187
chr12:57603823:57605824:+:DTX3,DTX3,DTX3,DTX3,DTX3,DTX3,DTX3,DTX3,DTX3,DTX3,DTX3,DTX3,DTX3,DTX3;NM_001286245.2,NM_001286246.2,NM_178502.4,XM_005268697.2,XM_005268698.2,XM_005268700.2,XM_005268703.2,XM_011538022.3,XM_024448876.2,XM_047428479.1,XM_047428480.1,XM_047428481.1,XM_047428483.1,XM_047428484.1;mRNA,mRNA,mRNA,mRNA,mRNA,mRNA,mRNA,mRNA,mRNA,mRNA,mRNA,mRNA,mRNA,mRNA:gini	1.09818	0.928646	0.92228	1.06458	1.10861	0.896562	0.897567	0.842556	1.01718	0.870841	1.16944	1.01549	0.883868	1.31454	0.968796	0.913454	0.901694	0.962265	1.04282	0.700168	1.01681	0.96841	1.28784	0.965596	0.927249	0.993067	1.14977	1.00258	1.04909	1.01912	0.994057	1.09922	1.05296	1.00197	0.962486	1.12286	0.94091	1.05313	0.925437	0.861288	1.00982	1.19155	1.01346	0.940889	0.954234	1.0578	0.98962	0.842237	1.1023
chr12:68158739:68160740:-:IFNG;NM_000619.3;mRNA:gini	0.967365	0.981636	0.794327	1.15444	1.00473	1.05875	1.0226	0.825917	0.988403	1.06259	0.989911	0.867684	0.998657	1.02384	1.14348	0.943755	1.00362	1.01139	0.947039	0.870822	0.928667	1.00114	1.08735	1.00167	0.979067	0.885743	0.94539	1.03313	1.02929	1.14329	1.13692	0.927232	0.966242	1.09424	0.99468	0.800155	1.1816	0.948641	1.07664	1.01006	0.999837	1.00016	1.02692	1.02378	0.772381	1.24018	1.17638	0.909856	1.08392
[truncated: 181 more columns]

## Sheet: Fig.4g PE
gene	H1_147	H1_148	H1_149	H1_150	H1_151	H1_152	H1_153	H1_154	H1_155	H1_156	H1_157	H1_158	H1_159	H1_160	H1_161	H1_162	H1_163	H1_164	H1_165	H1_166	H1_167	H1_168	H1_169	H1_170	H1_171	H1_172	H1_173	H1_174	H1_175	H1_176	H1_177	H1_178	H1_179	H1_180	H1_181	H1_182	H1_183	H1_184	H1_185	H1_186	H1_187	H1_188	H1_189	H1_190	H1_191	H1_192	H1_193	H1_194	H1_195
NSRP1	1.04618	0.92942	0.82083	0.817767	0.803368	0.771115	0.74072	0.878335	0.84929	1.0351	0.899975	0.777935	0.859037	0.908786	0.784773	0.897898	0.664407	1.07594	0.879164	0.961807	0.745141	0.70736	0.973629	0.969412	0.908329	0.938396	1.04782	0.913452	0.739985	1.00213	1.03008	1.08248	0.792217	1.03957	1.20686	0.902373	0.689088	0.910801	1.02115	0.902871	1.05939	1.11843	0.908274	0.930384	0.805278	0.958797	0.922278	0.915508	1.0487
ACTR10	0.81941	0.94131	0.951274	0.943432	0.924445	0.859826	0.823913	0.888513	0.905881	0.931191	0.725325	0.952607	0.920206	0.962994	0.940596	0.972453	0.583948	1.1707	0.902601	1.08037	0.813609	0.769172	1.14577	0.967059	0.911498	1.02463	0.81529	0.852626	0.716131	0.960515	0.868464	1.08477	0.715409	1.16436	0.847341	0.941309	0.645054	0.776801	0.942499	0.906041	1.01095	1.0197	0.87506	1.09507	0.921517	0.971227	0.954084	1.12503	0.719652
CHD9	0.882996	1.01158	0.831283	0.964159	0.811213	0.767423	1.1381	0.90781	0.728134	0.873715	0.751405	1.06498	0.844364	0.898532	0.885688	0.959799	0.740374	1.01111	0.967413	0.841896	0.902344	0.76233	1.09099	1.20439	0.884666	1.0539	0.876617	1.03991	0.878538	0.880446	0.86994	0.797124	0.773085	1.17988	1.04686	0.89911	0.873675	0.856474	0.792788	1.16868	0.873638	1.1915	0.871451	1.05937	1.00401	1.06092	1.0471	1.06026	0.721221
RNF38	0.930593	0.966688	0.905007	1.12185	0.788623	1.1766	0.930675	0.934865	0.906198	0.916253	0.866036	0.913872	0.808584	1.10916	1.01992	0.928981	0.947989	1.09849	0.698511	0.915054	0.961883	1.00211	1.01978	0.892999	0.991596	1.22068	1.09781	1.32954	0.792963	0.838355	0.898715	1.29772	0.912727	1.08492	0.638905	1.12881	0.808065	1.24725	0.862989	0.805559	0.954347	0.863292	0.776247	0.766253	0.96112	1.02563	0.788884	0.965515	0.95445
ZFPM2	1.15839	0.967422	0.894787	0.972421	0.936501	0.685214	0.833206	0.90337	0.975893	0.948328	0.851481	1.05709	0.866503	0.967039	0.951786	0.843241	0.8053	0.995461	0.861775	0.848979	0.960267	0.89815	0.840517	1.11355	0.903306	1.02205	0.84391	0.944176	0.844787	0.953409	0.998476	0.784254	0.937277	0.974443	1.01808	0.951842	0.841555	0.864915	0.961298	0.918268	0.851932	1.02775	0.987353	0.877345	0.949298	1.03685	1.09495	0.884533	0.960894
EPHA6	0.987386	0.948198	0.691246	1.0908	0.920904	0.788503	0.929715	0.911384	0.825525	0.873131	1.0698	0.87645	0.915511	0.967675	0.789893	1.02073	0.730648	1.12679	0.750329	0.894245	0.958166	0.944378	0.910149	0.946219	0.985632	0.789181	0.881323	1.11009	1.1114	0.96442	0.954949	0.786292	0.879582	0.991357	1.15792	0.882306	0.785755	0.986632	0.987855	0.933809	0.892736	1.08106	0.761391	1.02342	0.921331	0.859288	0.971739	1.05861	1.05517
SCN3A	0.834144	0.963933	0.778592	0.78862	0.980049	0.744426	0.76088	0.941841	0.733674	0.750386	0.864829	0.836288	0.783326	0.813319	0.965175	0.914839	0.870129	1.1622	0.850527	1.08637	0.822736	0.981866	1.00669	0.825145	1.09883	0.982368	1.11692	0.858606	0.769688	0.930036	0.97959	1.14659	0.872448	1.20346	1.1757	0.936034	0.804648	0.750866	0.939228	0.940861	1.10997	1.09514	0.919584	0.930141	0.870823	0.930601	0.898297	0.875012	0.904868
TRIM24	1.1182	0.862995	1.07766	1.00852	0.895519	1.07902	0.942602	1.1888	1.02541	0.677341	0.979224	0.986243	0.898226	1.38898	0.861202	0.902694	1.02094	0.88538	0.85183	0.997532	0.861257	0.976644	0.794405	0.997591	0.668621	0.843447	0.924965	0.924568	1.11777	1.05795	0.874768	0.984106	0.848712	0.836416	0.825739	0.901532	0.693546	0.978592	0.854715	0.963521	0.888766	0.891615	0.760556	0.910571	0.941455	0.989098	0.917864	1.05266	0.884966
VAPB	0.890849	0.922824	0.672455	1.08526	0.707982	1.24148	0.771152	0.937432	0.752438	0.900991	0.715479	1.05667	0.777666	0.911166	0.940251	1.06269	1.09379	1.02423	0.72349	1.06747	0.799555	1.0849	0.829025	0.959042	0.977168	0.894952	1.32549	0.9245	0.937199	0.896248	0.689336	1.25038	1.07679	0.735415	1.02921	0.795709	0.83172	0.882275	1.03069	0.900406	0.714668	0.833521	0.959201	0.97381	0.7005	0.993995	1.19409	0.982436	0.854484
AKR1C3	0.974483	0.886881	0.745515	0.954494	0.911857	0.882077	1.04038	0.834049	0.989665	0.966567	0.999442	0.903618	1.01573	1.06437	0.904986	0.918641	0.761712	0.992547	0.763443	0.776351	0.793957	0.871408	1.05088	1.00533	1.09083	0.938539	0.996702	1.06731	0.729853	0.87746	1.01041	0.926822	1.00194	0.954064	1.03845	1.08153	0.670353	0.805392	0.913124	0.944953	1.10817	0.97783	0.975709	0.797461	1.05349	1.03358	0.849075	0.930118	0.917272
PSMA3	0.942307	0.778887	0.886587	1.03269	0.766823	0.820906	0.632956	1.04649	0.939393	1.18451	0.93801	0.796615	0.9985	0.887079	1.01134	0.905045	0.962062	0.968515	0.958963	0.883055	0.863025	0.694546	0.855189	0.823353	0.921875	0.811677	0.861002	0.931574	1.10409	1.16647	0.873193	0.877833	0.862787	1.04641	1.02241	1.06907	0.55123	0.832514	1.16396	0.977379	0.984375	0.873873	0.923572	1.00165	0.91776	0.961318	1.01264	0.932345	1.12439
PTPRF	1.0876	1.07089	1.03958	1.1912	1.05743	1.33401	1.25394	0.980102	1.1989	1.01265	1.07617	1.10545	1.07648	1.16268	0.995995	1.25751	1.22488	1.12084	1.05289	1.17577	0.879459	1.10566	1.17487	0.991147	0.947688	0.937367	0.93623	0.908063	1.22404	1.15997	1.10052	1.03401	1.09598	0.990278	1.17151	0.912654	1.02446	1.11526	1.07656	1.26077	1.08353	0.994631	0.8833	1.08998	0.921274	0.904274	0.952472	0.945594	0.945468
SMG1	0.957115	0.738296	0.86391	1.04045	1.07846	0.885383	0.897468	1.01237	0.997511	0.958871	0.805255	1.06339	0.820019	0.946662	0.795363	1.01101	0.623773	0.798047	0.910498	1.10131	0.999131	0.758836	0.917252	0.806677	1.00355	1.00498	1.20206	0.932169	0.90019	0.96203	1.11597	1.0142	0.733381	0.929334	1.19544	1.05471	0.934674	0.867879	0.796067	1.04795	0.976709	0.897151	1.024	0.98183	0.948233	0.902728	1.03738	0.806168	0.932176
TRAM1	0.696484	0.907834	0.731301	0.944312	0.919444	0.999982	0.778014	0.932075	0.936048	0.892505	1.02033	0.678194	0.995168	1.16948	0.861403	0.897465	1.03641	0.886268	0.897718	0.684955	0.922309	1.01611	0.867895	1.07451	0.922946	1.18584	0.813513	0.931507	0.97349	0.980081	0.976415	1.03999	0.997797	0.883786	1.13502	0.983978	0.848943	1.03773	0.972597	1.08973	0.91056	0.799797	0.931998	1.09463	0.796151	0.875153	0.914539	1.10476	0.887783
EPB41L1	1.14921	1.24143	1.30717	1.07485	1.15435	1.19059	0.964704	1.21188	1.14762	0.988722	1.01837	1.12675	1.27582	1.18529	1.11551	0.929229	1.14257	1.017	1.01376	1.0636	1.0093	1.05649	1.07374	1.20051	1.00829	1.03095	0.967528	0.950921	0.994588	1.05474	1.05601	0.940658	1.15789	0.934842	1.08275	1.29647	1.06564	1.11477	1.23338	0.938744	1.1919	1.04706	1.03578	1.24695	1.16046	1.01334	0.968465	1.11464	1.02106
SERPINB5	1.10694	1.02015	0.870107	1.09437	1.12714	1.19285	1.14996	1.08362	1.03193	1.22897	1.21759	1.03857	1.17197	1.14911	1.13392	1.13218	1.06184	1.09351	1.09033	1.21134	1.14047	1.02796	0.902839	0.850693	1.1366	1.00939	0.889662	1.18788	1.09272	0.889454	0.916435	0.985256	1.18121	1.07485	0.945389	1.12092	1.18687	1.04178	0.945367	1.00868	0.908628	0.941818	0.993579	1.01115	0.974446	1.04169	0.89795	1.14729	1.23549
[truncated: 30 more columns]

[truncated: 15 more sheets: Fig.4g CTRL, Fig.4h PE, Fig.4h CTRL, Fig.4i PE, Fig.4i CTRL, Fig.4j_k, Fig.4l features, Fig.4l H1_PE, Fig.4l H2_PE, Fig.4l H3_PE, Fig.4l H4_PE, Fig.4l H1_CTRL, Fig.4l H2_CTRL, Fig.4l H3_CTRL, Fig.4l H4_CTRL]
