# Supplementary material for: Cell-free DNA fragmentomics for preeclampsia risk assessment
Source: Nat Commun. 2026 May 2;17:5957. doi: 10.1038/s41467-026-72682-4 (PMC13342102; doi:10.1038/s41467-026-72682-4)
Supplement: Supplementary file 28 — Source Data [file 41467_2026_72682_MOESM28_ESM.zip › Source Data/Source Data Fig.5.xlsx]

## Sheet: Fig.5a
ID	H1_1	H1_2	H1_3	H1_4	H1_5	H1_6	H1_7	H1_8	H1_9	H1_10	H1_11	H1_12	H1_13	H1_14	H1_15	H1_16	H1_17	H1_18	H1_19	H1_20	H1_21	H1_22	H1_23	H1_24	H1_25	H1_26	H1_27	H1_28	H1_29	H1_30	H1_31	H1_32	H1_33	H1_34	H1_35	H1_36	H1_37	H1_38	H1_39	H1_40	H1_41	H1_42	H1_43	H1_44	H1_45	H1_46	H1_47	H1_48	H1_49
group	CTRL	CTRL	CTRL	CTRL	CTRL	CTRL	CTRL	CTRL	CTRL	CTRL	CTRL	CTRL	CTRL	CTRL	CTRL	CTRL	CTRL	CTRL	CTRL	CTRL	CTRL	CTRL	CTRL	CTRL	CTRL	CTRL	CTRL	CTRL	CTRL	CTRL	CTRL	CTRL	CTRL	CTRL	CTRL	CTRL	CTRL	CTRL	CTRL	CTRL	CTRL	CTRL	CTRL	CTRL	CTRL	CTRL	CTRL	CTRL	CTRL
GA_sampling	16	16.5	15.5	16.4	16.2	16	16.2	16.3	15.6	16	12.5	15.3	16.3	16.1	12.4	16.4	16.4	16.2	17	16.2	15.6	15.4	15.6	16	16.3	15.6	17.3	16.3	16.2	15.5	16.2	16.3	16.1	12.4	16	16.3	16.3	12.1	16.3	13.2	15.6	16.4	15.6	15	16.1	16.6	16.5	17.6	17.4
features	0.988113	0.987931	1.15187	1.13629	1.00603	0.933797	1.16757	0.975399	1.02975	1.01536	1.07022	0.996869	1.16552	1.25668	1.07059	0.928554	0.975873	1.02231	1.0002	1.02698	1.10444	0.814932	0.91723	1.00927	1.02531	0.967181	1.05168	1.04183	0.935466	1.05056	0.762624	0.832433	1.00881	1.11116	1.02936	0.978945	0.831026	1.10642	1.02808	0.974192	0.989361	0.975373	1.00499	1.29208	1.1006	1.09072	0.969241	0.920499	1.01426
gene	NSRP1	NSRP1	NSRP1	NSRP1	NSRP1	NSRP1	NSRP1	NSRP1	NSRP1	NSRP1	NSRP1	NSRP1	NSRP1	NSRP1	NSRP1	NSRP1	NSRP1	NSRP1	NSRP1	NSRP1	NSRP1	NSRP1	NSRP1	NSRP1	NSRP1	NSRP1	NSRP1	NSRP1	NSRP1	NSRP1	NSRP1	NSRP1	NSRP1	NSRP1	NSRP1	NSRP1	NSRP1	NSRP1	NSRP1	NSRP1	NSRP1	NSRP1	NSRP1	NSRP1	NSRP1	NSRP1	NSRP1	NSRP1	NSRP1
features_type	tss_coverage	tss_coverage	tss_coverage	tss_coverage	tss_coverage	tss_coverage	tss_coverage	tss_coverage	tss_coverage	tss_coverage	tss_coverage	tss_coverage	tss_coverage	tss_coverage	tss_coverage	tss_coverage	tss_coverage	tss_coverage	tss_coverage	tss_coverage	tss_coverage	tss_coverage	tss_coverage	tss_coverage	tss_coverage	tss_coverage	tss_coverage	tss_coverage	tss_coverage	tss_coverage	tss_coverage	tss_coverage	tss_coverage	tss_coverage	tss_coverage	tss_coverage	tss_coverage	tss_coverage	tss_coverage	tss_coverage	tss_coverage	tss_coverage	tss_coverage	tss_coverage	tss_coverage	tss_coverage	tss_coverage	tss_coverage	tss_coverage
[truncated: 5,000 more columns]

## Sheet: Fig.5b
ID	H1_1	H1_2	H1_3	H1_4	H1_5	H1_6	H1_7	H1_8	H1_9	H1_10	H1_11	H1_12	H1_13	H1_14	H1_15	H1_16	H1_17	H1_18	H1_19	H1_20	H1_21	H1_22	H1_23	H1_24	H1_25	H1_26	H1_27	H1_28	H1_29	H1_30	H1_31	H1_32	H1_33	H1_34	H1_35	H1_36	H1_37	H1_38	H1_39	H1_40	H1_41	H1_42	H1_43	H1_44	H1_45	H1_46	H1_47	H1_48	H1_49
group	CTRL	CTRL	CTRL	CTRL	CTRL	CTRL	CTRL	CTRL	CTRL	CTRL	CTRL	CTRL	CTRL	CTRL	CTRL	CTRL	CTRL	CTRL	CTRL	CTRL	CTRL	CTRL	CTRL	CTRL	CTRL	CTRL	CTRL	CTRL	CTRL	CTRL	CTRL	CTRL	CTRL	CTRL	CTRL	CTRL	CTRL	CTRL	CTRL	CTRL	CTRL	CTRL	CTRL	CTRL	CTRL	CTRL	CTRL	CTRL	CTRL
GA_sampling	16	16.5	15.5	16.4	16.2	16	16.2	16.3	15.6	16	12.5	15.3	16.3	16.1	12.4	16.4	16.4	16.2	17	16.2	15.6	15.4	15.6	16	16.3	15.6	17.3	16.3	16.2	15.5	16.2	16.3	16.1	12.4	16	16.3	16.3	12.1	16.3	13.2	15.6	16.4	15.6	15	16.1	16.6	16.5	17.6	17.4
features	1.1221	1.36825	0.990194	0.731207	0.918953	0.939262	0.999727	0.702168	1.21026	1.06962	0.951945	0.930669	0.941802	0.879732	0.851206	1.00916	1.1078	0.799549	0.703517	1.04355	1.03506	1.01984	1.00027	1.04367	0.885971	1.13325	0.924046	0.865427	1.05599	0.77635	1.04619	1.02548	1.05862	1.00469	0.84303	1.13473	1.05835	0.975735	0.827786	0.761762	1.0167	1.25521	1.05022	1.02433	0.885046	0.671775	1.10474	1.00498	0.831164
gene	HHEX	HHEX	HHEX	HHEX	HHEX	HHEX	HHEX	HHEX	HHEX	HHEX	HHEX	HHEX	HHEX	HHEX	HHEX	HHEX	HHEX	HHEX	HHEX	HHEX	HHEX	HHEX	HHEX	HHEX	HHEX	HHEX	HHEX	HHEX	HHEX	HHEX	HHEX	HHEX	HHEX	HHEX	HHEX	HHEX	HHEX	HHEX	HHEX	HHEX	HHEX	HHEX	HHEX	HHEX	HHEX	HHEX	HHEX	HHEX	HHEX
features_type	tss_coverage	tss_coverage	tss_coverage	tss_coverage	tss_coverage	tss_coverage	tss_coverage	tss_coverage	tss_coverage	tss_coverage	tss_coverage	tss_coverage	tss_coverage	tss_coverage	tss_coverage	tss_coverage	tss_coverage	tss_coverage	tss_coverage	tss_coverage	tss_coverage	tss_coverage	tss_coverage	tss_coverage	tss_coverage	tss_coverage	tss_coverage	tss_coverage	tss_coverage	tss_coverage	tss_coverage	tss_coverage	tss_coverage	tss_coverage	tss_coverage	tss_coverage	tss_coverage	tss_coverage	tss_coverage	tss_coverage	tss_coverage	tss_coverage	tss_coverage	tss_coverage	tss_coverage	tss_coverage	tss_coverage	tss_coverage	tss_coverage
[truncated: 5,000 more columns]

## Sheet: Fig.5d features
chr10:5093413:5095414:+:AKR1C3,AKR1C3;NM_001253909.2,NM_003739.6;mRNA,mRNA:tss_coverage
chr1:43524091:43526092:+:PTPRF,PTPRF;XM_011541871.4,XM_011541872.4;mRNA,mRNA:tss_coverage
chr14:58208032:58210033:+:ACTR10;XM_047431587.1;mRNA:tss_coverage
chr14:58243842:58245843:+:PSMA3,PSMA3;NM_002788.4,NM_152132.3;mRNA,mRNA:tss_coverage
chr16:18875103:18877104:-:SMG1;XM_017023067.2;mRNA:tss_coverage
chr16:53207450:53209451:+:CHD9,CHD9,CHD9;NM_001352158.3,NM_001382354.1,NM_001382355.1;mRNA,mRNA,mRNA:tss_coverage
chr17:30167900:30169901:+:NSRP1;XM_047436921.1;mRNA:tss_coverage
chr18:63489613:63491614:+:SERPINB5;XM_006722483.4;mRNA:tss_coverage
chr20:36172763:36174764:+:EPB41L1;XM_011528685.1;mRNA:tss_coverage
chr20:58388228:58390229:+:VAPB,VAPB;NM_001195677.2,NM_004738.5;mRNA,mRNA:tss_coverage
chr2:165139997:165141998:-:SCN3A;XM_011511613.4;mRNA:tss_coverage
chr3:97438606:97440607:+:EPHA6,EPHA6,EPHA6,EPHA6,EPHA6;NM_001278300.2,NM_173655.4,XM_017006215.2,XM_017006216.2,XM_017006217.2;mRNA,mRNA,mRNA,mRNA,mRNA:tss_coverage
chr7:138459940:138461941:+:TRIM24;XM_024446981.2;mRNA:tss_coverage
chr8:105492249:105494250:+:ZFPM2;XM_047421627.1;mRNA:tss_coverage
chr8:70606668:70608669:-:TRAM1,TRAM1;NM_001317805.2,XM_047421636.1;mRNA,mRNA:tss_coverage
chr9:36399268:36401269:-:RNF38,RNF38,RNF38,RNF38;NM_022781.5,NM_194329.3,XM_047422797.1,XM_047422799.1;mRNA,mRNA,mRNA,mRNA:tss_coverage
chr10:60931511:60933512:-:RHOBTB1;XM_024448273.2;mRNA:tss_score
chr1:110390025:110392026:-:SLC16A4,SLC16A4,SLC16A4,SLC16A4,SLC16A4,SLC16A4,SLC16A4,SLC16A4,SLC16A4,SLC16A4,SLC16A4,SLC16A4;NM_001201546.2,NM_001201547.2,NM_001201548.2,NM_001201549.2,NM_001319220.2,NM_004696.3,XM_005271317.6,XM_006711033.4,XM_047433967.1,XM_047433980.1,XM_047433986.1,XM_047433990.1;mRNA,mRNA,mRNA,mRNA,mRNA,mRNA,mRNA,mRNA,mRNA,mRNA,mRNA,mRNA:tss_score
chr12:107072006:107074007:-:CRY1;XM_047428318.1;mRNA:tss_score
chr1:22709837:22711838:+:EPHB2,EPHB2,EPHB2;NM_004442.7,XM_006710442.5,XM_047449104.1;mRNA,mRNA,mRNA:tss_score
chr14:104794747:104796748:-:AKT1,AKT1,AKT1,AKT1,AKT1,AKT1,AKT1,AKT1;NM_001014431.2,NM_001014432.2,NM_001382430.1,NM_001382431.1,NM_001382432.1,NM_001382433.1,XM_047431074.1,XM_047431075.1;mRNA,mRNA,mRNA,mRNA,mRNA,mRNA,mRNA,mRNA:tss_score
chr1:50861896:50863897:-:FAF1;XM_024452734.2;mRNA:tss_score
chr16:69625435:69627436:+:NFAT5,NFAT5;XM_011522820.4,XM_047433511.1;mRNA,mRNA:tss_score
chr2:165139997:165141998:-:SCN3A;XM_011511613.4;mRNA:tss_score
chr22:45009004:45011005:-:PHF21B,PHF21B;NM_001135862.3,NM_138415.5;mRNA,mRNA:tss_score
chr3:24483094:24485095:-:THRB,THRB;XM_047448797.1,XM_047448816.1;mRNA,mRNA:tss_score
chr4:73435220:73437221:+:AFP,AFP;NM_001134.3,NM_001354717.2;mRNA,mRNA:tss_score
chr6:13687980:13689981:-:RANBP9;XM_017010149.2;mRNA:tss_score
chr7:112046463:112048464:-:DOCK4;XM_017012822.2;mRNA:tss_score
chr7:148845577:148847578:-:EZH2;XM_047420005.1;mRNA:tss_score
chr12:10452376:10454377:-:KLRC1,KLRC1;NM_002259.5,NM_007328.4;mRNA,mRNA:gini
chr12:68158739:68160740:-:IFNG;NM_000619.3;mRNA:gini
chr12:9115228:9117229:-:A2M;NM_001347423.2;mRNA:gini
chr15:34336015:34338016:-:SLC12A6,SLC12A6,SLC12A6,SLC12A6;NM_001042497.2,NM_133647.2,XM_006720793.5,XM_011522269.4;mRNA,mRNA,mRNA,mRNA:gini
chr17:2612656:2614657:+:PAFAH1B1,PAFAH1B1;XM_047436163.1,XM_047436164.1;mRNA,mRNA:gini
chr20:19933132:19935133:+:RIN2;XM_017027889.2;mRNA:gini
chr21:38228925:38230926:+:KCNJ15,KCNJ15,KCNJ15;NM_001276437.2,NM_001276438.2,NM_001276439.2;mRNA,mRNA,mRNA:gini
chr2:32263885:32265886:-:NLRC4,NLRC4;NM_001199138.2,XM_047445356.1;mRNA,mRNA:gini
chr2:64103747:64105748:-:PELI1;XM_047445140.1;mRNA:gini
chr3:142028179:142030180:-:TFDP2,TFDP2;NM_001375774.1,XM_047448776.1;mRNA,mRNA:gini
chr3:45893216:45895217:+:CCR9;NM_001386447.1;mRNA:gini
chr3:69762810:69764811:+:MITF;NM_006722.3;mRNA:gini
chr6:31009473:31011474:+:MUC22;NM_001395414.1;mRNA:gini
chr6:32636405:32638406:+:HLA-DQA1,HLA-DQA1;NM_002122.5,XM_006715079.5;mRNA,mRNA:gini
chr7:97731085:97733086:+:TAC1,TAC1,TAC1,TAC1;NM_003182.3,NM_013996.3,NM_013997.3,NM_013998.3;mRNA,mRNA,mRNA,mRNA:gini
chr8:92061708:92063709:-:RUNX1T1;XM_047422375.1;mRNA:gini

## Sheet: Fig.5d H1 PE
ID	H1_150	H1_151	H1_152	H1_153	H1_154	H1_155	H1_156	H1_157	H1_161	H1_162	H1_163	H1_165	H1_166	H1_167	H1_168	H1_169	H1_170	H1_171	H1_172	H1_173	H1_174	H1_175	H1_176	H1_177	H1_179	H1_180	H1_181	H1_182	H1_183	H1_184	H1_185	H1_186	H1_195	H1_199	H1_202
MAP	1.1784	1.14709	1.16401	1.13668	1.11802	1.22826	1.44221	1.20063	1.28263	1.20184	1.20299	1.24411	1.09758	1.24212	0.981939	1.14187	1.01742	0.957409	1.16991	1.04619	1.06181	0.989516	1.25696	1.23464	1.13932	1.07946	1.17003	1.49579	1.03039	1.31252	1.33967	1.08496	1.33656	1.08964	1.19149
Age	1.1	1.16667	1.06667	1.03333	1.23333	0.966667	0.933333	1.06667	1.16667	1.03333	0.966667	0.933333	0.933333	1.06667	1.13333	1	1.1	1.13333	1.03333	1.06667	1.13333	1.23333	1.03333	1.13333	1.03333	1.3	1.23333	1.23333	1.3	1.23333	1.46667	1.16667	1.2	1.2	1.13333
BMI	1.59002	0.830322	1.35577	1.03368	1.04967	1.33499	1.82876	0.854538	1.40197	1.34597	1.23051	1.43644	1.27731	1.13576	1.21545	1.39771	1.31172	0.903503	1.14514	1.13722	1.0605	1.12783	1.22481	1.01029	0.968369	1.36031	1.30267	1.13992	1.02455	1.28092	1.36052	1.0904	1.34634	1.1095	1.07373
chr17:30167900:30169901:+:NSRP1;XM_047436921.1;mRNA:tss_coverage	0.817767	0.803368	0.771115	0.74072	0.878335	0.84929	1.0351	0.899975	0.784773	0.897898	0.664407	0.879164	0.961807	0.745141	0.70736	0.973629	0.969412	0.908329	0.938396	1.04782	0.913452	0.739985	1.00213	1.03008	0.792217	1.03957	1.20686	0.902373	0.689088	0.910801	1.02115	0.902871	1.0487	1.1596	0.826075
chr14:58208032:58210033:+:ACTR10;XM_047431587.1;mRNA:tss_coverage	0.943432	0.924445	0.859826	0.823913	0.888513	0.905881	0.931191	0.725325	0.940596	0.972453	0.583948	0.902601	1.08037	0.813609	0.769172	1.14577	0.967059	0.911498	1.02463	0.81529	0.852626	0.716131	0.960515	0.868464	0.715409	1.16436	0.847341	0.941309	0.645054	0.776801	0.942499	0.906041	0.719652	1.13372	0.940356
chr16:53207450:53209451:+:CHD9,CHD9,CHD9;NM_001352158.3,NM_001382354.1,NM_001382355.1;mRNA,mRNA,mRNA:tss_coverage	0.964159	0.811213	0.767423	1.1381	0.90781	0.728134	0.873715	0.751405	0.885688	0.959799	0.740374	0.967413	0.841896	0.902344	0.76233	1.09099	1.20439	0.884666	1.0539	0.876617	1.03991	0.878538	0.880446	0.86994	0.773085	1.17988	1.04686	0.89911	0.873675	0.856474	0.792788	1.16868	0.721221	0.940551	0.953219
chr9:36399268:36401269:-:RNF38,RNF38,RNF38,RNF38;NM_022781.5,NM_194329.3,XM_047422797.1,XM_047422799.1;mRNA,mRNA,mRNA,mRNA:tss_coverage	1.12185	0.788623	1.1766	0.930675	0.934865	0.906198	0.916253	0.866036	1.01992	0.928981	0.947989	0.698511	0.915054	0.961883	1.00211	1.01978	0.892999	0.991596	1.22068	1.09781	1.32954	0.792963	0.838355	0.898715	0.912727	1.08492	0.638905	1.12881	0.808065	1.24725	0.862989	0.805559	0.95445	0.906951	0.83567
chr8:105492249:105494250:+:ZFPM2;XM_047421627.1;mRNA:tss_coverage	0.972421	0.936501	0.685214	0.833206	0.90337	0.975893	0.948328	0.851481	0.951786	0.843241	0.8053	0.861775	0.848979	0.960267	0.89815	0.840517	1.11355	0.903306	1.02205	0.84391	0.944176	0.844787	0.953409	0.998476	0.937277	0.974443	1.01808	0.951842	0.841555	0.864915	0.961298	0.918268	0.960894	0.918211	0.913086
chr3:97438606:97440607:+:EPHA6,EPHA6,EPHA6,EPHA6,EPHA6;NM_001278300.2,NM_173655.4,XM_017006215.2,XM_017006216.2,XM_017006217.2;mRNA,mRNA,mRNA,mRNA,mRNA:tss_coverage	1.0908	0.920904	0.788503	0.929715	0.911384	0.825525	0.873131	1.0698	0.789893	1.02073	0.730648	0.750329	0.894245	0.958166	0.944378	0.910149	0.946219	0.985632	0.789181	0.881323	1.11009	1.1114	0.96442	0.954949	0.879582	0.991357	1.15792	0.882306	0.785755	0.986632	0.987855	0.933809	1.05517	1.26435	1.04092
chr2:165139997:165141998:-:SCN3A;XM_011511613.4;mRNA:tss_coverage	0.78862	0.980049	0.744426	0.76088	0.941841	0.733674	0.750386	0.864829	0.965175	0.914839	0.870129	0.850527	1.08637	0.822736	0.981866	1.00669	0.825145	1.09883	0.982368	1.11692	0.858606	0.769688	0.930036	0.97959	0.872448	1.20346	1.1757	0.936034	0.804648	0.750866	0.939228	0.940861	0.904868	1.21226	0.904655
chr7:138459940:138461941:+:TRIM24;XM_024446981.2;mRNA:tss_coverage	1.00852	0.895519	1.07902	0.942602	1.1888	1.02541	0.677341	0.979224	0.861202	0.902694	1.02094	0.85183	0.997532	0.861257	0.976644	0.794405	0.997591	0.668621	0.843447	0.924965	0.924568	1.11777	1.05795	0.874768	0.848712	0.836416	0.825739	0.901532	0.693546	0.978592	0.854715	0.963521	0.884966	0.648911	0.887833
chr20:58388228:58390229:+:VAPB,VAPB;NM_001195677.2,NM_004738.5;mRNA,mRNA:tss_coverage	1.08526	0.707982	1.24148	0.771152	0.937432	0.752438	0.900991	0.715479	0.940251	1.06269	1.09379	0.72349	1.06747	0.799555	1.0849	0.829025	0.959042	0.977168	0.894952	1.32549	0.9245	0.937199	0.896248	0.689336	1.07679	0.735415	1.02921	0.795709	0.83172	0.882275	1.03069	0.900406	0.854484	0.960242	0.954451
chr10:5093413:5095414:+:AKR1C3,AKR1C3;NM_001253909.2,NM_003739.6;mRNA,mRNA:tss_coverage	0.954494	0.911857	0.882077	1.04038	0.834049	0.989665	0.966567	0.999442	0.904986	0.918641	0.761712	0.763443	0.776351	0.793957	0.871408	1.05088	1.00533	1.09083	0.938539	0.996702	1.06731	0.729853	0.87746	1.01041	1.00194	0.954064	1.03845	1.08153	0.670353	0.805392	0.913124	0.944953	0.917272	1.12	0.870167
chr14:58243842:58245843:+:PSMA3,PSMA3;NM_002788.4,NM_152132.3;mRNA,mRNA:tss_coverage	1.03269	0.766823	0.820906	0.632956	1.04649	0.939393	1.18451	0.93801	1.01134	0.905045	0.962062	0.958963	0.883055	0.863025	0.694546	0.855189	0.823353	0.921875	0.811677	0.861002	0.931574	1.10409	1.16647	0.873193	0.862787	1.04641	1.02241	1.06907	0.55123	0.832514	1.16396	0.977379	1.12439	0.967546	0.949979
chr1:43524091:43526092:+:PTPRF,PTPRF;XM_011541871.4,XM_011541872.4;mRNA,mRNA:tss_coverage	1.1912	1.05743	1.33401	1.25394	0.980102	1.1989	1.01265	1.07617	0.995995	1.25751	1.22488	1.05289	1.17577	0.879459	1.10566	1.17487	0.991147	0.947688	0.937367	0.93623	0.908063	1.22404	1.15997	1.10052	1.09598	0.990278	1.17151	0.912654	1.02446	1.11526	1.07656	1.26077	0.945468	0.941909	1.03171
chr16:18875103:18877104:-:SMG1;XM_017023067.2;mRNA:tss_coverage	1.04045	1.07846	0.885383	0.897468	1.01237	0.997511	0.958871	0.805255	0.795363	1.01101	0.623773	0.910498	1.10131	0.999131	0.758836	0.917252	0.806677	1.00355	1.00498	1.20206	0.932169	0.90019	0.96203	1.11597	0.733381	0.929334	1.19544	1.05471	0.934674	0.867879	0.796067	1.04795	0.932176	0.872119	1.06103
chr8:70606668:70608669:-:TRAM1,TRAM1;NM_001317805.2,XM_047421636.1;mRNA,mRNA:tss_coverage	0.944312	0.919444	0.999982	0.778014	0.932075	0.936048	0.892505	1.02033	0.861403	0.897465	1.03641	0.897718	0.684955	0.922309	1.01611	0.867895	1.07451	0.922946	1.18584	0.813513	0.931507	0.97349	0.980081	0.976415	0.997797	0.883786	1.13502	0.983978	0.848943	1.03773	0.972597	1.08973	0.887783	1.00531	0.925863
chr20:36172763:36174764:+:EPB41L1;XM_011528685.1;mRNA:tss_coverage	1.07485	1.15435	1.19059	0.964704	1.21188	1.14762	0.988722	1.01837	1.11551	0.929229	1.14257	1.01376	1.0636	1.0093	1.05649	1.07374	1.20051	1.00829	1.03095	0.967528	0.950921	0.994588	1.05474	1.05601	1.15789	0.934842	1.08275	1.29647	1.06564	1.11477	1.23338	0.938744	1.02106	0.822656	1.03664
chr18:63489613:63491614:+:SERPINB5;XM_006722483.4;mRNA:tss_coverage	1.09437	1.12714	1.19285	1.14996	1.08362	1.03193	1.22897	1.21759	1.13392	1.13218	1.06184	1.09033	1.21134	1.14047	1.02796	0.902839	0.850693	1.1366	1.00939	0.889662	1.18788	1.09272	0.889454	0.916435	1.18121	1.07485	0.945389	1.12092	1.18687	1.04178	0.945367	1.00868	1.23549	0.91329	1.08824
chr1:22709837:22711838:+:EPHB2,EPHB2,EPHB2;NM_004442.7,XM_006710442.5,XM_047449104.1;mRNA,mRNA,mRNA:tss_score	1.27559	1.66825	1.5016	0.765285	2.09938	0.817654	2.90424	0.591972	1.61014	2.26175	2.10183	2.85458	1.80809	2.51377	1.21409	2.59946	1.42798	2.42203	1.97046	1.81554	2.49357	1.47423	1.56613	2.07579	1.61454	0.694171	2.43046	1.80645	1.47637	1.14898	1.71932	1.44374	2.04142	1.31357	2.14598
chr14:104794747:104796748:-:AKT1,AKT1,AKT1,AKT1,AKT1,AKT1,AKT1,AKT1;NM_001014431.2,NM_001014432.2,NM_001382430.1,NM_001382431.1,NM_001382432.1,NM_001382433.1,XM_047431074.1,XM_047431075.1;mRNA,mRNA,mRNA,mRNA,mRNA,mRNA,mRNA,mRNA:tss_score	1.43807	0.955789	1.6748	1.15061	0.667311	1.0972	1.24623	0.613101	1.46526	1.98432	2.0939	2.59262	1.26462	3.03255	1.4887	2.2924	1.35699	1.93048	1.98198	1.59478	1.16641	1.64019	0.80806	2.59271	1.62774	0.615774	2.41276	1.31333	2.17148	1.18742	1.3233	1.9345	0.61008	0.698503	1.31512
chr22:45009004:45011005:-:PHF21B,PHF21B;NM_001135862.3,NM_138415.5;mRNA,mRNA:tss_score	0.99017	1.50586	2.62103	1.18119	0.902016	0.824004	1.78657	0.931113	1.74756	1.77338	1.96666	1.53833	2.90682	1.71176	0.994309	1.54414	1.40384	1.17235	2.28167	1.74857	2.83307	1.46362	1.11803	1.44926	1.01449	0.243133	1.84378	1.2756	1.62354	0.865418	1.88837	1.76798	1.233	1.26208	1.55489
chr4:73435220:73437221:+:AFP,AFP;NM_001134.3,NM_001354717.2;mRNA,mRNA:tss_score	0.733354	0.564147	0.500516	0.564107	0.591352	0.775	0.676101	0.658284	1.34189	1.12111	1.38837	0.49387	1.03422	0.746854	0.969206	0.911169	0.758592	0.988923	0.990494	0.976789	0.888004	0.935762	0.793648	0.779077	0.578888	0.989673	0.797211	0.691479	0.561131	0.64009	0.733221	0.943612	0.652819	1.10693	0.860737
chr12:107072006:107074007:-:CRY1;XM_047428318.1;mRNA:tss_score	0.645552	0.635284	0.496199	1.18849	1.29859	0.72184	0.736279	0.752512	0.569546	1.02665	0.547838	0.757524	0.620434	0.866035	0.567958	1.02965	0.740824	0.79108	0.963263	1.11312	0.926345	1.03453	0.998494	1.56605	0.422572	0.982352	0.780406	0.878224	0.610236	0.839773	0.878836	0.602624	0.918163	1.10594	0.652028
chr6:13687980:13689981:-:RANBP9;XM_017010149.2;mRNA:tss_score	0.950096	1.5631	1.20654	1.16847	1.44558	1.05335	0.868967	1.23183	1.12348	1.31079	0.992289	1.06041	0.990384	1.10393	1.52527	0.931689	0.946999	0.926853	1.28401	0.897048	1.34433	1.36391	1.08665	1.08843	1.31174	1.18788	1.27989	0.997995	0.949255	1.09638	1.026	1.76065	0.862017	0.544961	1.12251
chr3:24483094:24485095:-:THRB,THRB;XM_047448797.1,XM_047448816.1;mRNA,mRNA:tss_score	0.888528	1.11047	0.91889	1.06127	1.02154	0.79235	0.964579	1.23472	0.895616	1.37444	1.10042	1.50813	1.44284	1.12679	1.65542	0.809404	1.29652	1.2218	1.00861	1.01122	0.893333	1.46605	0.818771	0.885028	1.7787	0.75209	1.39841	0.949211	1.47429	1.33503	1.10643	0.991699	1.34036	0.798695	1.43085
chr2:165139997:165141998:-:SCN3A;XM_011511613.4;mRNA:tss_score	0.769853	0.995206	1.49718	1.16196	1.18272	1.44788	1.18051	1.01055	1.34826	1.1825	1.78748	1.06771	0.975704	0.991688	1.12447	1.01682	1.16973	1.19448	1.19889	0.783894	1.68766	1.76751	0.97257	0.731519	1.42026	1.12011	0.95153	1.14992	1.55441	1.07336	0.819939	1.07404	0.960735	0.869765	1.14809
chr7:112046463:112048464:-:DOCK4;XM_017012822.2;mRNA:tss_score	0.969148	0.859816	0.799494	0.859236	0.809179	0.735957	1.26415	0.468046	1.04419	1.0324	0.48208	0.664805	0.766409	1.07292	0.855679	0.867857	0.653935	1.00967	0.68676	0.98047	0.722092	0.845387	0.766079	0.638049	0.953538	1.02203	0.910917	0.706084	0.800089	0.713249	1.13228	0.935168	0.709012	1.2657	0.747049
chr1:110390025:110392026:-:SLC16A4,SLC16A4,SLC16A4,SLC16A4,SLC16A4,SLC16A4,SLC16A4,SLC16A4,SLC16A4,SLC16A4,SLC16A4,SLC16A4;NM_001201546.2,NM_001201547.2,NM_001201548.2,NM_001201549.2,NM_001319220.2,NM_004696.3,XM_005271317.6,XM_006711033.4,XM_047433967.1,XM_047433980.1,XM_047433986.1,XM_047433990.1;mRNA,mRNA,mRNA,mRNA,mRNA,mRNA,mRNA,mRNA,mRNA,mRNA,mRNA,mRNA:tss_score	1.221	1.23357	1.08248	1.27645	1.28778	0.870101	0.89652	1.55026	1.57906	1.19099	1.14026	0.886707	1.24678	1.35311	0.864493	1.07812	1.21107	1.69578	1.27308	1.46628	1.15853	1.40723	1.13235	1.30932	1.22617	1.53793	1.22961	1.42103	1.33406	1.30197	1.00003	0.970874	1.0239	0.894341	1.68716
chr7:148845577:148847578:-:EZH2;XM_047420005.1;mRNA:tss_score	1.17033	0.999932	1.29782	1.05031	1.1695	1.03924	1.28851	1.68542	0.875461	0.755474	1.37874	1.81284	1.10095	0.941216	0.997753	1.01414	1.20037	1.27616	1.2176	1.24603	1.48402	1.01352	1.14083	2.06651	1.21032	1.05342	1.20829	0.914742	1.58006	1.39943	0.975503	1.23883	0.950988	1.13675	1.15012
chr16:69625435:69627436:+:NFAT5,NFAT5;XM_011522820.4,XM_047433511.1;mRNA,mRNA:tss_score	1.40656	0.686623	1.33539	0.924793	1.41321	1.09584	1.10344	1.17808	1.11371	1.10391	1.25808	1.22057	1.00694	1.35065	1.3102	1.17304	1.08351	0.899371	1.02777	1.15206	1.17621	1.25458	0.890613	1.2558	1.18746	1.16011	0.846209	0.922419	1.21975	1.42107	1.1064	1.30424	1.4262	0.497061	0.979262
chr1:50861896:50863897:-:FAF1;XM_024452734.2;mRNA:tss_score	0.687307	1.06039	0.741545	0.791157	0.70895	0.647965	1.35077	0.833817	0.980356	0.850534	0.789866	0.896319	1.04505	1.01433	0.920547	0.962142	1.04746	1.55368	1.00392	0.920367	1.13587	0.539104	0.948285	0.657822	0.725335	0.894435	1.07549	1.00101	0.718945	0.673215	0.984768	0.902257	0.747232	1.2513	0.877802
chr10:60931511:60933512:-:RHOBTB1;XM_024448273.2;mRNA:tss_score	1.01328	1.50185	1.2592	0.838891	1.1848	1.41422	0.757412	1.00491	0.905577	0.973318	1.83188	1.16434	1.09216	1.50168	1.45343	1.15631	1.08594	0.974151	0.988946	0.793258	1.0805	1.14947	1.11853	0.72155	1.2729	0.768106	1.33337	0.939442	1.14614	1.14167	1.35909	1.24533	0.868386	0.610869	0.833201
chr17:2612656:2614657:+:PAFAH1B1,PAFAH1B1;XM_047436163.1,XM_047436164.1;mRNA,mRNA:gini	1.02621	1.0383	0.902438	1.07007	0.859573	0.821549	1.01483	1.01846	0.716366	0.999176	1.05342	0.873813	0.932867	1.01539	1.20402	0.905773	0.854338	1.00819	0.993366	0.87334	0.873603	0.828707	0.953734	1.02027	0.890263	0.693649	0.890485	0.912883	0.86061	0.93101	0.741684	0.892592	0.834113	0.905217	0.843743
chr15:34336015:34338016:-:SLC12A6,SLC12A6,SLC12A6,SLC12A6;NM_001042497.2,NM_133647.2,XM_006720793.5,XM_011522269.4;mRNA,mRNA,mRNA,mRNA:gini	0.915046	1.01117	0.873189	0.827732	0.753194	0.993906	0.798513	0.942594	0.891079	0.739983	0.905461	0.873488	0.82744	0.832396	0.810637	0.907575	0.992949	0.983515	1.08341	0.77526	0.913219	0.780373	0.830774	1.12724	0.863812	1.11715	0.949598	0.835312	0.773208	0.835223	0.855819	1.03557	0.871444	0.772401	0.911292
chr2:32263885:32265886:-:NLRC4,NLRC4;NM_001199138.2,XM_047445356.1;mRNA,mRNA:gini	0.981395	0.954582	1.05591	0.966524	0.691809	0.983643	1.04763	1.09314	0.92348	0.752169	0.836567	0.963842	0.766709	0.892542	0.989022	1.00439	0.976387	0.84595	0.912385	0.924472	0.701192	1.00219	0.963758	0.698722	0.91016	0.962407	0.866426	0.816451	0.770877	1.05418	0.757252	1.13013	0.864849	0.98475	0.705037
chr21:38228925:38230926:+:KCNJ15,KCNJ15,KCNJ15;NM_001276437.2,NM_001276438.2,NM_001276439.2;mRNA,mRNA,mRNA:gini	1.03	0.887626	0.768809	0.865	0.865887	0.950624	0.692528	0.918618	0.919628	0.898129	0.894502	0.957421	1.11584	1.17866	0.861261	0.864312	0.729895	0.865917	1.11078	0.860454	0.914967	0.676484	1.1458	1.08811	1.0624	0.913846	0.807832	0.943951	0.86558	0.75583	0.72256	0.952912	0.823997	0.698737	0.920093
chr7:97731085:97733086:+:TAC1,TAC1,TAC1,TAC1;NM_003182.3,NM_013996.3,NM_013997.3,NM_013998.3;mRNA,mRNA,mRNA,mRNA:gini	0.987407	0.995202	0.873784	0.983544	0.951817	0.689	1.07939	0.920672	0.844453	0.738476	0.924087	0.914416	0.738372	0.923948	0.979886	0.936323	1.06364	0.838671	0.974585	0.956353	0.968764	0.9555	0.918196	1.27378	0.864508	0.79758	0.929191	0.857189	1.18272	1.00157	0.91704	0.98169	1.00483	1.09203	0.861593
chr12:10452376:10454377:-:KLRC1,KLRC1;NM_002259.5,NM_007328.4;mRNA,mRNA:gini	0.98487	0.763557	1.01439	0.990382	0.862609	1.1256	0.846282	0.927588	0.887842	0.894919	0.999432	0.868418	0.781386	0.994127	0.862605	1.11227	0.772603	0.913782	0.975948	0.851058	1.00968	0.783543	0.950614	0.866028	0.903374	0.963381	0.885048	0.831711	0.812192	0.977056	0.967921	0.904733	0.988117	0.968442	0.88048
chr3:142028179:142030180:-:TFDP2,TFDP2;NM_001375774.1,XM_047448776.1;mRNA,mRNA:gini	0.94172	0.975238	0.928889	0.887522	0.784335	1.02816	0.91376	1.00298	0.918154	0.919598	0.940271	0.898198	0.904039	1.10361	0.771019	0.846532	0.927948	0.870388	1.14021	0.899966	1.06843	0.851974	0.805311	1.03676	0.77611	0.985541	0.793557	0.718333	0.863256	0.818778	1.11861	0.859634	0.88136	0.831692	0.763948
chr6:32636405:32638406:+:HLA-DQA1,HLA-DQA1;NM_002122.5,XM_006715079.5;mRNA,mRNA:gini	1.20169	0.96246	0.894771	0.860293	0.801218	0.945502	0.89962	0.986118	1.07225	0.832857	0.89737	0.937415	0.936385	0.821079	0.839261	0.799342	1.17595	0.98288	0.931662	0.917452	1.06385	0.831259	0.82055	0.915365	0.993208	0.879082	0.871297	1.0895	0.943362	0.99447	1.16222	0.90059	1.02453	0.919146	0.884994
chr20:19933132:19935133:+:RIN2;XM_017027889.2;mRNA:gini	0.945647	1.02078	0.923761	0.867038	0.822912	1.02658	0.98974	1.19007	0.800787	0.752506	1.01006	0.768153	0.905386	0.735487	0.878126	0.978978	0.886293	0.802501	0.921938	0.882469	1.04028	0.841162	0.863016	0.817919	0.884802	1.0365	0.84535	0.837347	0.808119	0.748053	1.11537	0.887259	1.11719	1.17719	0.885063
chr8:92061708:92063709:-:RUNX1T1;XM_047422375.1;mRNA:gini	0.997983	0.912738	0.914329	1.07414	0.884158	0.91266	0.829706	1.30347	0.823483	0.705309	0.939926	0.767605	0.989224	1.10519	0.872789	1.1587	0.91821	0.859912	1.03298	0.923557	1.17374	0.850509	0.874296	0.99228	0.869266	0.875953	0.857077	0.971983	0.852511	0.956184	0.861106	0.887763	0.938027	0.887868	1.04812
chr3:69762810:69764811:+:MITF;NM_006722.3;mRNA:gini	0.814121	0.917348	0.999134	1.0275	0.955523	1.21129	0.904015	0.976876	1.00215	0.748644	1.01265	0.821615	0.917587	1.0062	0.840698	0.887899	1.06629	0.952563	0.893867	0.677118	1.16671	0.790371	0.835346	1.01839	0.933064	1.08586	1.21265	0.839719	0.804768	0.768142	1.01263	0.807998	1.08138	1.05126	0.846757
chr3:45893216:45895217:+:CCR9;NM_001386447.1;mRNA:gini	0.918407	0.850361	0.854536	1.04596	0.849824	0.969315	1.07321	0.921704	1.04451	0.855567	0.964668	0.871963	1.00008	0.847481	0.895326	0.861159	0.976178	0.828194	0.953497	0.979676	1.2242	0.801493	0.988996	1.26473	1.0788	0.826712	1.09484	0.880221	0.878804	0.834462	1.13956	0.790677	0.859563	0.788005	1.04802
chr12:9115228:9117229:-:A2M;NM_001347423.2;mRNA:gini	1.0492	0.882784	0.834745	0.915944	1.12859	1.04636	0.885973	1.13479	0.818673	0.903893	0.93689	0.954993	0.916033	0.892197	1.08606	0.883205	0.867086	0.960278	1.18825	0.874779	0.95038	0.99196	0.975034	1.27901	0.833677	0.99615	0.903782	0.863715	0.846122	0.846006	1.05894	0.831097	0.979816	0.912216	0.772356
chr6:31009473:31011474:+:MUC22;NM_001395414.1;mRNA:gini	0.885239	1.04998	1.0567	0.926666	0.76263	0.961296	0.850836	0.991689	0.843999	1.01567	0.974536	0.951717	0.875355	0.753858	0.912432	0.982821	0.952557	0.914343	1.14756	0.933671	1.06821	0.778312	1.03842	1.09515	0.839401	0.837833	0.896093	0.946542	0.784732	0.917684	1.21603	0.834747	0.932512	0.81578	0.782848
chr2:64103747:64105748:-:PELI1;XM_047445140.1;mRNA:gini	1.02311	1.06471	0.815673	0.823612	0.938077	1.00582	0.995175	1.01235	0.983125	0.853104	0.87807	0.89907	0.928744	0.830057	0.750557	0.937588	1.02872	0.97376	0.93064	0.85333	0.981262	0.922374	0.826215	0.888066	1.10267	1.00831	0.895472	0.845486	0.851018	1.04224	0.835218	0.846125	0.894702	0.782877	0.709997
chr12:68158739:68160740:-:IFNG;NM_000619.3;mRNA:gini	0.958277	0.892617	0.841226	0.984938	0.792653	0.856144	0.934795	0.920881	0.917551	0.868119	0.845146	1.05318	0.964101	1.04804	0.870452	0.923716	0.904886	0.945792	0.945187	0.788224	1.04023	1.21076	0.879153	0.914405	0.892337	0.775251	0.891202	0.955491	0.792013	0.932359	0.942844	0.700236	1.01549	0.973986	1.02774

## Sheet: Fig.5d H2 PE
ID	H2_85	H2_86	H2_87	H2_89	H2_95	H2_97	H2_98	H2_99	H2_102	H2_104	H2_105	H2_106	H2_107
MAP	1.25132	0.988687	1.15441	1.08131	1.12046	1.01421	1.00642	1.26656	1.11644	0.975958	1.27856	1.22381	1.17056
Age	1.16667	1.13333	1.26667	1.2	0.966667	1	0.933333	0.766667	0.833333	1	0.9	1.3	1.2
BMI	1.02495	1.05572	1.05356	1.32404	1.15818	1.43394	0.999167	1.02217	0.867199	0.901324	1.02949	1.13113	1.21333
chr17:30167900:30169901:+:NSRP1;XM_047436921.1;mRNA:tss_coverage	0.874495	0.832802	0.775872	0.959248	0.83974	0.85977	0.961956	0.870947	0.806827	0.828586	0.91128	0.958267	0.96587
chr14:58208032:58210033:+:ACTR10;XM_047431587.1;mRNA:tss_coverage	0.88917	0.87226	0.853889	0.920576	0.825975	1.09722	0.827844	0.769101	1.06011	0.98581	0.938059	0.929774	1.00688
chr16:53207450:53209451:+:CHD9,CHD9,CHD9;NM_001352158.3,NM_001382354.1,NM_001382355.1;mRNA,mRNA,mRNA:tss_coverage	0.793118	0.671549	0.708165	0.884998	1.00058	0.790702	0.915236	0.872096	0.891566	0.970763	0.779016	0.916053	1.06598
chr9:36399268:36401269:-:RNF38,RNF38,RNF38,RNF38;NM_022781.5,NM_194329.3,XM_047422797.1,XM_047422799.1;mRNA,mRNA,mRNA,mRNA:tss_coverage	0.779569	0.983606	1.09606	0.91204	0.804243	0.914466	0.970273	0.917959	1.1206	0.99788	0.76933	0.767003	0.659678
chr8:105492249:105494250:+:ZFPM2;XM_047421627.1;mRNA:tss_coverage	0.871623	0.853309	0.838553	0.953578	0.931399	0.774115	0.869685	0.986888	0.726244	1.08337	0.971377	1.01331	1.14831
chr3:97438606:97440607:+:EPHA6,EPHA6,EPHA6,EPHA6,EPHA6;NM_001278300.2,NM_173655.4,XM_017006215.2,XM_017006216.2,XM_017006217.2;mRNA,mRNA,mRNA,mRNA,mRNA:tss_coverage	0.919782	0.865799	0.807889	0.941302	0.878598	0.882353	0.842237	0.869298	1.11177	1.14526	0.95535	0.951717	1.00344
chr2:165139997:165141998:-:SCN3A;XM_011511613.4;mRNA:tss_coverage	0.906626	0.880868	1.0469	0.856922	0.855523	0.904339	0.934925	0.993861	1.04878	0.765544	0.931498	1.01835	1.0468
chr7:138459940:138461941:+:TRIM24;XM_024446981.2;mRNA:tss_coverage	0.919642	1.15622	0.888289	0.924322	1.08639	1.02234	1.49921	0.840527	1.04843	0.996374	1.1083	0.833653	0.953796
chr20:58388228:58390229:+:VAPB,VAPB;NM_001195677.2,NM_004738.5;mRNA,mRNA:tss_coverage	0.926644	1.08525	1.06387	1.01533	0.930136	1.01513	0.79478	1.18149	1.16272	0.863636	0.957697	1.14548	0.955939
chr10:5093413:5095414:+:AKR1C3,AKR1C3;NM_001253909.2,NM_003739.6;mRNA,mRNA:tss_coverage	0.935641	0.781184	0.829915	1.14373	0.938676	1.02461	0.890531	1.0161	0.940509	1.04068	0.775183	0.99033	0.950972
chr14:58243842:58245843:+:PSMA3,PSMA3;NM_002788.4,NM_152132.3;mRNA,mRNA:tss_coverage	0.97589	0.927381	1.01208	1.0174	0.742736	0.864265	0.973233	0.879162	0.99956	1.08932	0.86012	1.07217	0.988861
chr1:43524091:43526092:+:PTPRF,PTPRF;XM_011541871.4,XM_011541872.4;mRNA,mRNA:tss_coverage	0.936303	1.20122	0.939179	1.10178	1.0209	1.18408	1.08524	1.04664	1.27241	1.15561	1.33001	0.901878	0.90918
chr16:18875103:18877104:-:SMG1;XM_017023067.2;mRNA:tss_coverage	0.933759	0.925061	1.03223	0.98803	0.887447	1.01987	1.09596	1.09054	0.958951	0.890175	0.987202	0.88774	0.877462
chr8:70606668:70608669:-:TRAM1,TRAM1;NM_001317805.2,XM_047421636.1;mRNA,mRNA:tss_coverage	0.880595	1.01344	1.35424	1.02022	1.20607	1.06487	0.983847	0.98678	0.97289	1.02117	0.935183	0.820654	1.00097
chr20:36172763:36174764:+:EPB41L1;XM_011528685.1;mRNA:tss_coverage	1.0708	1.10007	1.10185	0.928888	0.850506	1.00511	1.20724	1.10334	1.05087	0.866851	1.026	0.926902	0.89111
chr18:63489613:63491614:+:SERPINB5;XM_006722483.4;mRNA:tss_coverage	0.943171	0.905798	1.05412	1.07324	1.02369	0.96006	1.06662	1.17207	1.14016	1.14299	1.19943	1.1811	0.916909
chr1:22709837:22711838:+:EPHB2,EPHB2,EPHB2;NM_004442.7,XM_006710442.5,XM_047449104.1;mRNA,mRNA,mRNA:tss_score	1.21111	0.427214	0.523935	0.627575	0.619239	1.78568	1.56153	1.1452	1.61772	1.25408	1.75028	1.43457	2.14902
chr14:104794747:104796748:-:AKT1,AKT1,AKT1,AKT1,AKT1,AKT1,AKT1,AKT1;NM_001014431.2,NM_001014432.2,NM_001382430.1,NM_001382431.1,NM_001382432.1,NM_001382433.1,XM_047431074.1,XM_047431075.1;mRNA,mRNA,mRNA,mRNA,mRNA,mRNA,mRNA,mRNA:tss_score	1.11793	1.1861	1.82841	0.550599	1.13312	1.71981	1.8011	0.546723	1.24887	1.1468	2.7886	1.87042	0.913001
chr22:45009004:45011005:-:PHF21B,PHF21B;NM_001135862.3,NM_138415.5;mRNA,mRNA:tss_score	0.646343	0.570283	0.493911	0.555616	0.35056	2.63378	1.66683	0.609969	1.63701	1.16447	1.06316	0.646695	1.24744
chr4:73435220:73437221:+:AFP,AFP;NM_001134.3,NM_001354717.2;mRNA,mRNA:tss_score	1.0308	1.23061	0.794375	1.11584	0.901059	1.35093	1.08053	1.05188	0.551696	1.41934	0.519175	0.736711	1.15614
chr12:107072006:107074007:-:CRY1;XM_047428318.1;mRNA:tss_score	0.850415	0.648764	1.37808	0.995388	0.521371	1.05379	1.20853	1.04119	0.990395	0.839293	0.786723	0.623623	1.00781
chr6:13687980:13689981:-:RANBP9;XM_017010149.2;mRNA:tss_score	1.31534	1.11898	1.45582	1.22768	1.05566	1.38461	1.42942	1.23002	1.35143	0.986221	1.00995	0.826135	0.679682
chr3:24483094:24485095:-:THRB,THRB;XM_047448797.1,XM_047448816.1;mRNA,mRNA:tss_score	1.17844	0.781461	1.05513	0.912761	1.62251	1.1491	1.26299	1.39367	0.769589	1.03184	1.16135	1.25408	1.32736
chr2:165139997:165141998:-:SCN3A;XM_011511613.4;mRNA:tss_score	1.7099	1.48884	0.973193	1.39981	1.35429	1.25154	0.80633	0.944795	0.905088	1.37973	1.18064	0.872101	1.18467
chr7:112046463:112048464:-:DOCK4;XM_017012822.2;mRNA:tss_score	1.14413	0.837648	0.912272	0.891887	1.10274	0.748861	0.677677	1.00194	0.873445	0.885491	0.616353	1.27146	0.67312
chr1:110390025:110392026:-:SLC16A4,SLC16A4,SLC16A4,SLC16A4,SLC16A4,SLC16A4,SLC16A4,SLC16A4,SLC16A4,SLC16A4,SLC16A4,SLC16A4;NM_001201546.2,NM_001201547.2,NM_001201548.2,NM_001201549.2,NM_001319220.2,NM_004696.3,XM_005271317.6,XM_006711033.4,XM_047433967.1,XM_047433980.1,XM_047433986.1,XM_047433990.1;mRNA,mRNA,mRNA,mRNA,mRNA,mRNA,mRNA,mRNA,mRNA,mRNA,mRNA,mRNA:tss_score	0.799538	1.72539	0.884896	1.13985	1.11714	0.93333	1.30935	0.74985	1.01801	1.16202	0.756714	1.39753	1.11022
chr7:148845577:148847578:-:EZH2;XM_047420005.1;mRNA:tss_score	1.24072	1.1792	0.879858	0.920547	0.861978	0.826634	0.844031	1.30634	1.03325	1.21916	1.13285	0.699832	1.14837
chr16:69625435:69627436:+:NFAT5,NFAT5;XM_011522820.4,XM_047433511.1;mRNA,mRNA:tss_score	1.11355	1.1162	1.44689	1.02548	1.14449	0.942435	0.680234	1.07019	0.925215	0.857501	1.19439	1.02531	0.826915
chr1:50861896:50863897:-:FAF1;XM_024452734.2;mRNA:tss_score	0.729337	0.977949	0.709777	0.765197	1.03264	0.709162	0.868679	0.937245	0.989265	1.02634	1.0324	0.875182	1.08472
chr10:60931511:60933512:-:RHOBTB1;XM_024448273.2;mRNA:tss_score	1.38589	0.980212	1.56682	1.40285	1.07096	0.749537	1.15119	1.11352	1.09899	0.934728	1.44016	0.923108	0.81366
chr17:2612656:2614657:+:PAFAH1B1,PAFAH1B1;XM_047436163.1,XM_047436164.1;mRNA,mRNA:gini	0.944526	0.956491	0.916431	0.893479	0.929405	1.07786	0.934232	0.742488	0.879277	0.792879	0.935606	0.884641	1.07387
chr15:34336015:34338016:-:SLC12A6,SLC12A6,SLC12A6,SLC12A6;NM_001042497.2,NM_133647.2,XM_006720793.5,XM_011522269.4;mRNA,mRNA,mRNA,mRNA:gini	1.01187	0.901194	0.812103	0.821831	0.787541	0.972668	1.12962	0.999529	1.00406	0.995061	0.891806	1.02441	0.951575
chr2:32263885:32265886:-:NLRC4,NLRC4;NM_001199138.2,XM_047445356.1;mRNA,mRNA:gini	1.01113	0.962273	0.843988	1.02383	0.969421	1.04865	0.784162	0.971878	0.971223	0.913838	0.864607	1.06894	0.950561
chr21:38228925:38230926:+:KCNJ15,KCNJ15,KCNJ15;NM_001276437.2,NM_001276438.2,NM_001276439.2;mRNA,mRNA,mRNA:gini	0.886688	0.842336	1.0803	0.83141	0.857886	1.10323	0.897791	0.894861	1.28854	0.859601	1.27128	0.872691	0.799554
chr7:97731085:97733086:+:TAC1,TAC1,TAC1,TAC1;NM_003182.3,NM_013996.3,NM_013997.3,NM_013998.3;mRNA,mRNA,mRNA,mRNA:gini	1.02796	1.0604	0.825448	0.805327	0.96596	0.959993	1.13389	0.942825	1.04216	1.05047	0.989843	0.844718	1.08346
chr12:10452376:10454377:-:KLRC1,KLRC1;NM_002259.5,NM_007328.4;mRNA,mRNA:gini	0.917969	0.950535	0.914522	1.04521	0.892271	0.872261	0.827433	0.941105	1.01254	0.928157	0.840054	0.838914	1.15745
chr3:142028179:142030180:-:TFDP2,TFDP2;NM_001375774.1,XM_047448776.1;mRNA,mRNA:gini	1.05556	1.11148	0.945538	0.846021	0.909982	0.911614	1.17932	1.03941	0.855855	1.09123	0.874914	0.877848	1.06032
chr6:32636405:32638406:+:HLA-DQA1,HLA-DQA1;NM_002122.5,XM_006715079.5;mRNA,mRNA:gini	0.811175	1.10379	0.996507	0.858171	0.83007	0.876663	1.09912	1.04667	0.944606	1.09943	0.8996	1.0062	1.07586
chr20:19933132:19935133:+:RIN2;XM_017027889.2;mRNA:gini	1.14798	0.843558	0.981475	1.06566	0.952701	1.01554	1.03953	0.891005	1.03618	0.926988	0.977469	1.25342	1.18228
chr8:92061708:92063709:-:RUNX1T1;XM_047422375.1;mRNA:gini	0.837296	0.818059	0.993298	0.935022	0.9239	0.865662	1.05579	0.994	1.10944	1.21591	1.08151	0.910197	1.14752
chr3:69762810:69764811:+:MITF;NM_006722.3;mRNA:gini	1.04354	1.0269	0.823146	1.02215	0.895379	1.03681	0.807523	1.04046	0.943998	1.04348	1.00576	0.873333	1.1236
chr3:45893216:45895217:+:CCR9;NM_001386447.1;mRNA:gini	1.00102	0.95282	0.919663	0.960259	0.827507	0.991878	1.05422	0.923532	1.04046	0.894594	0.922755	0.824095	1.37829
chr12:9115228:9117229:-:A2M;NM_001347423.2;mRNA:gini	0.890262	0.730628	0.905345	1.05663	0.793772	0.898441	0.91926	0.758085	1.00852	0.855788	0.89612	1.0187	1.14651
chr6:31009473:31011474:+:MUC22;NM_001395414.1;mRNA:gini	0.765983	1.01788	0.904112	0.940153	0.944649	0.956305	0.995567	1.03277	1.20572	1.06633	1.05409	0.881571	1.33152
chr2:64103747:64105748:-:PELI1;XM_047445140.1;mRNA:gini	0.911463	0.877126	1.11226	1.16539	1.25369	1.04474	1.15329	0.963532	1.07922	1.13654	0.899555	1.1477	1.35284
chr12:68158739:68160740:-:IFNG;NM_000619.3;mRNA:gini	0.835514	0.905815	0.91419	0.954032	0.968	0.899241	0.930384	0.859025	0.955305	1.19654	1.09498	1.05263	1.32394

## Sheet: Fig.5d H3 PE
ID	H3_198	H3_199	H3_201	H3_202	H3_203	H3_204	H3_205	H3_206	H3_207	H3_208	H3_210	H3_211	H3_212	H3_213	H3_214	H3_215	H3_217	H3_218	H3_220
MAP	0.970109	1.05397	1.23192	1.14971	1.14841	1.01104	0.908138	1.06121	1.05032	1.27084	0.959019	1.0562	1.15021	1.21978	1.06429	1.0261	0.929469	0.916419	1.0077
Age	1.57143	1.17857	1.25	1.14286	1.03571	1.25	1.32143	1.10714	0.785714	1.5	1.2069	1.17241	1.03448	1.31034	1.31034	1.31034	0.965517	1.24138	1.17241
BMI	1.03668	1.08507	1.38626	1.02626	1.1489	1.19723	1.234	1.12762	1.16271	1.09969	1.19495	1.17015	1.21618	0.934561	1.06222	1.09707	1.30057	1.03908	1.07976
chr17:30167900:30169901:+:NSRP1;XM_047436921.1;mRNA:tss_coverage	0.791171	1.00546	1.01019	0.767707	0.949155	1.15099	0.95413	0.824739	1.00477	1.11989	0.932555	1.19168	0.465453	1.26031	0.508564	0.964812	1.17424	0.745237	0.622995
chr14:58208032:58210033:+:ACTR10;XM_047431587.1;mRNA:tss_coverage	0.857658	1.04867	0.941102	0.9521	0.90296	1.10545	0.914066	0.824032	0.934671	0.971632	1.09739	1.16453	0.688793	1.07126	0.6701	1.30132	1.06706	0.919629	0.793235
chr16:53207450:53209451:+:CHD9,CHD9,CHD9;NM_001352158.3,NM_001382354.1,NM_001382355.1;mRNA,mRNA,mRNA:tss_coverage	0.779278	1.00463	0.938271	0.785427	0.948294	1.08393	0.786706	0.733606	1.00902	1.09045	1.00004	1.15322	0.725445	1.31952	0.71454	1.18395	1.06111	0.837109	0.718252
chr9:36399268:36401269:-:RNF38,RNF38,RNF38,RNF38;NM_022781.5,NM_194329.3,XM_047422797.1,XM_047422799.1;mRNA,mRNA,mRNA,mRNA:tss_coverage	0.976695	0.915038	0.974454	1.13253	1.05364	0.947521	1.27425	1.0602	1.09584	1.01414	0.951443	0.763023	0.861489	1.02979	0.873539	1.18939	0.872945	1.04441	1.13417
chr8:105492249:105494250:+:ZFPM2;XM_047421627.1;mRNA:tss_coverage	0.868057	0.957428	0.958434	0.93866	0.973204	0.839525	1.06594	1.16296	1.02072	0.953852	1.09329	1.10166	0.846974	1.02685	0.811668	0.927262	1.15445	0.950135	0.801912
chr3:97438606:97440607:+:EPHA6,EPHA6,EPHA6,EPHA6,EPHA6;NM_001278300.2,NM_173655.4,XM_017006215.2,XM_017006216.2,XM_017006217.2;mRNA,mRNA,mRNA,mRNA,mRNA:tss_coverage	0.820757	1.01403	0.960836	0.76733	1.10725	1.09058	1.05523	1.00308	0.884459	1.14037	1.18815	1.04179	0.631492	1.11518	0.623538	0.997732	1.14753	0.801871	0.669629
chr2:165139997:165141998:-:SCN3A;XM_011511613.4;mRNA:tss_coverage	0.862804	1.02785	1.15484	0.836129	1.03584	0.966419	0.986741	0.871124	1.13912	1.14902	0.870115	1.11895	0.628473	1.15604	0.745766	1.08495	1.2308	0.874582	0.802213
chr7:138459940:138461941:+:TRIM24;XM_024446981.2;mRNA:tss_coverage	0.969306	0.825724	1.03292	1.27048	0.673826	0.829364	1.34354	1.21216	0.937785	0.704608	0.891279	0.92051	1.23794	1.17509	1.18074	0.929685	0.85234	1.04613	1.20182
chr20:58388228:58390229:+:VAPB,VAPB;NM_001195677.2,NM_004738.5;mRNA,mRNA:tss_coverage	0.886657	1.04932	0.885892	0.948324	0.904999	0.787608	0.872127	0.996186	1.00539	0.896559	0.880151	0.923901	1.29261	0.940296	1.08766	1.08963	1.33231	0.982001	0.898906
chr10:5093413:5095414:+:AKR1C3,AKR1C3;NM_001253909.2,NM_003739.6;mRNA,mRNA:tss_coverage	0.83371	0.848827	1.09049	0.879279	0.873338	0.942103	0.91212	0.930583	1.16588	0.867655	1.01697	1.00705	0.780391	1.08213	0.729419	1.07596	0.977518	0.761139	0.829706
chr14:58243842:58245843:+:PSMA3,PSMA3;NM_002788.4,NM_152132.3;mRNA,mRNA:tss_coverage	0.755875	0.815794	1.14832	0.931291	0.848419	0.962821	1.07479	0.978169	0.863547	0.911778	1.12388	0.846857	1.15649	1.0908	0.98292	1.13943	0.844419	0.828126	1.0339
chr1:43524091:43526092:+:PTPRF,PTPRF;XM_011541871.4,XM_011541872.4;mRNA,mRNA:tss_coverage	1.19898	0.912765	0.784169	1.0997	0.92021	1.11173	1.16538	1.2426	0.970017	0.848602	0.960494	0.962116	1.24196	0.990881	1.39965	0.941993	1.02086	1.02461	1.28606
chr16:18875103:18877104:-:SMG1;XM_017023067.2;mRNA:tss_coverage	0.851962	1.12467	0.759321	0.919755	1.02903	0.992275	1.04131	0.940373	0.834615	1.09352	1.31401	1.06428	0.773238	1.05444	0.683722	1.1882	1.1518	0.868523	0.767251
chr8:70606668:70608669:-:TRAM1,TRAM1;NM_001317805.2,XM_047421636.1;mRNA,mRNA:tss_coverage	1.17062	1.18695	1.05758	1.0654	0.915146	1.16413	1.03563	0.903405	0.938455	0.912846	1.03655	0.774312	0.902212	0.900098	0.96016	1.01194	0.83216	1.28937	1.31001
chr20:36172763:36174764:+:EPB41L1;XM_011528685.1;mRNA:tss_coverage	1.2342	0.974308	0.940894	1.14793	1.07676	1.0301	1.10009	1.23181	1.01551	0.909152	0.732724	0.910361	1.40895	0.898334	1.335	0.905162	0.847992	1.10897	1.32153
chr18:63489613:63491614:+:SERPINB5;XM_006722483.4;mRNA:tss_coverage	1.24137	1.01526	1.05713	1.23855	0.920401	0.896491	0.966679	1.05831	0.935564	1.23182	0.952698	0.856923	1.29671	0.939942	1.32928	0.86606	0.87591	1.03345	1.18657
chr1:22709837:22711838:+:EPHB2,EPHB2,EPHB2;NM_004442.7,XM_006710442.5,XM_047449104.1;mRNA,mRNA,mRNA:tss_score	2.41913	1.22078	0.794082	1.35014	1.76052	0.564607	1.38684	0.392074	1.05042	1.0816	1.38852	0.741418	1.33626	1.20279	0.951187	1.92288	1.19237	1.11902	0.880399
chr14:104794747:104796748:-:AKT1,AKT1,AKT1,AKT1,AKT1,AKT1,AKT1,AKT1;NM_001014431.2,NM_001014432.2,NM_001382430.1,NM_001382431.1,NM_001382432.1,NM_001382433.1,XM_047431074.1,XM_047431075.1;mRNA,mRNA,mRNA,mRNA,mRNA,mRNA,mRNA,mRNA:tss_score	0.261216	1.20092	0.907299	1.74751	0.68469	1.00088	0.89618	1.18636	1.7422	0.195592	0.929908	1.33194	1.34802	2.22846	1.13225	1.39169	0.429895	1.03356	1.21001
chr22:45009004:45011005:-:PHF21B,PHF21B;NM_001135862.3,NM_138415.5;mRNA,mRNA:tss_score	0.911629	0.873513	2.12829	2.13715	0.802578	0.737816	2.00219	1.04642	1.45703	2.00032	1.05978	1.19754	1.19343	1.28421	0.932861	0.856761	1.31022	1.17189	0.992867
chr4:73435220:73437221:+:AFP,AFP;NM_001134.3,NM_001354717.2;mRNA,mRNA:tss_score	0.66259	1.22485	1.0286	1.00614	0.959667	0.826698	0.961594	0.916415	1.01709	0.784198	0.916459	1.19401	0.421872	0.989742	0.619875	1.08166	1.3485	0.853753	0.887744
chr12:107072006:107074007:-:CRY1;XM_047428318.1;mRNA:tss_score	0.670483	0.864829	0.831168	0.765994	1.54505	0.970779	0.822222	1.15985	1.11623	1.35443	0.841751	1.16807	0.591371	1.00122	0.378125	1.21494	1.11245	0.681568	0.599189
chr6:13687980:13689981:-:RANBP9;XM_017010149.2;mRNA:tss_score	0.973595	1.37444	1.45971	1.53762	1.13104	0.972909	1.17664	1.37122	0.690617	1.16719	0.704159	1.0219	1.02797	0.942596	0.896611	0.714815	1.0423	1.20625	1.31261
chr3:24483094:24485095:-:THRB,THRB;XM_047448797.1,XM_047448816.1;mRNA,mRNA:tss_score	1.79865	1.14687	0.996621	1.10772	1.06889	1.02131	1.06937	1.46528	0.790509	0.562398	0.926227	0.758491	2.13012	0.902212	1.41523	1.06755	1.05576	1.72607	1.46682
chr2:165139997:165141998:-:SCN3A;XM_011511613.4;mRNA:tss_score	1.07088	0.942011	1.00606	0.725344	0.94361	0.869102	1.06018	1.13974	1.19629	0.524652	0.811377	1.18244	2.17008	1.16281	2.23763	1.11834	0.910961	1.19401	1.34358
chr7:112046463:112048464:-:DOCK4;XM_017012822.2;mRNA:tss_score	0.497547	0.954679	1.24837	0.798674	1.08158	1.06473	1.06267	0.845544	0.737715	0.872105	1.05205	0.982745	0.45494	1.15517	0.588296	1.41919	1.06021	0.824664	0.718332
chr1:110390025:110392026:-:SLC16A4,SLC16A4,SLC16A4,SLC16A4,SLC16A4,SLC16A4,SLC16A4,SLC16A4,SLC16A4,SLC16A4,SLC16A4,SLC16A4;NM_001201546.2,NM_001201547.2,NM_001201548.2,NM_001201549.2,NM_001319220.2,NM_004696.3,XM_005271317.6,XM_006711033.4,XM_047433967.1,XM_047433980.1,XM_047433986.1,XM_047433990.1;mRNA,mRNA,mRNA,mRNA,mRNA,mRNA,mRNA,mRNA,mRNA,mRNA,mRNA,mRNA:tss_score	1.38026	1.68793	0.994015	1.00506	0.973902	0.817693	1.00513	1.20691	0.811659	1.24279	1.01472	0.672007	1.37169	0.973582	1.15581	1.0314	1.00039	1.06106	1.04702
chr7:148845577:148847578:-:EZH2;XM_047420005.1;mRNA:tss_score	0.929992	0.650813	0.719975	0.828458	1.09814	1.21845	0.955131	1.08486	0.969175	1.19476	1.06464	1.12828	1.41752	0.753386	1.26168	0.844055	0.668069	1.06451	1.41349
chr16:69625435:69627436:+:NFAT5,NFAT5;XM_011522820.4,XM_047433511.1;mRNA,mRNA:tss_score	1.16405	1.21772	0.797564	1.20178	0.983473	0.851501	0.726911	1.14454	1.11701	1.4335	0.812287	0.78513	1.88256	0.99064	1.83071	1.03789	0.934893	1.13919	1.49352
chr1:50861896:50863897:-:FAF1;XM_024452734.2;mRNA:tss_score	0.873493	1.11954	0.798631	0.914711	1.03038	0.623801	1.04968	0.846239	1.06062	1.21644	0.872582	0.850858	0.868427	1.4909	1.15402	0.936278	1.27211	0.859231	0.753952
chr10:60931511:60933512:-:RHOBTB1;XM_024448273.2;mRNA:tss_score	1.4928	1.05033	0.82914	0.591466	1.30693	1.5073	1.28364	1.53815	0.926722	1.05085	0.879158	0.883872	1.46388	1.14358	0.804526	0.972136	0.989657	1.38169	1.16915
chr17:2612656:2614657:+:PAFAH1B1,PAFAH1B1;XM_047436163.1,XM_047436164.1;mRNA,mRNA:gini	0.975386	0.931429	0.823516	0.966914	0.645729	0.933639	1.1406	0.908776	0.926995	1.28146	0.848731	0.66673	0.972075	1.11376	0.885853	0.733733	0.882129	0.891283	1.08863
chr15:34336015:34338016:-:SLC12A6,SLC12A6,SLC12A6,SLC12A6;NM_001042497.2,NM_133647.2,XM_006720793.5,XM_011522269.4;mRNA,mRNA,mRNA,mRNA:gini	0.67262	1.00642	1.11191	0.83881	0.968015	0.989585	1.11506	0.880004	0.841797	1.07946	1.08047	1.14131	1.08818	1.07058	0.847792	0.974847	0.701112	0.634387	1.00261
chr2:32263885:32265886:-:NLRC4,NLRC4;NM_001199138.2,XM_047445356.1;mRNA,mRNA:gini	0.984861	1.10111	0.99238	1.04074	0.900792	0.89142	1.0792	0.983678	1.25415	0.941174	0.817119	0.917775	0.980069	0.92733	0.797652	0.819417	0.804887	0.897453	1.33478
chr21:38228925:38230926:+:KCNJ15,KCNJ15,KCNJ15;NM_001276437.2,NM_001276438.2,NM_001276439.2;mRNA,mRNA,mRNA:gini	1.13361	0.912319	1.07059	0.909609	1.11987	1.12921	1.06804	0.801537	1.11813	0.977574	0.855519	0.747372	0.990019	0.884223	0.853035	0.98611	1.04213	1.13413	0.921194
chr7:97731085:97733086:+:TAC1,TAC1,TAC1,TAC1;NM_003182.3,NM_013996.3,NM_013997.3,NM_013998.3;mRNA,mRNA,mRNA,mRNA:gini	0.979535	1.00141	1.05213	1.01852	0.929924	0.966699	1.02428	0.946087	1.34528	0.751975	0.909852	0.887662	0.874388	0.939181	0.717969	0.894164	1.00863	0.958991	1.10547
chr12:10452376:10454377:-:KLRC1,KLRC1;NM_002259.5,NM_007328.4;mRNA,mRNA:gini	0.980812	0.915396	1.06747	1.03163	0.886545	0.872277	1.05395	0.900401	1.13416	1.09213	0.901304	0.921849	0.826701	1.01828	0.892463	0.902898	1.02726	1.14856	0.950871
chr3:142028179:142030180:-:TFDP2,TFDP2;NM_001375774.1,XM_047448776.1;mRNA,mRNA:gini	0.993594	0.976394	1.00209	1.189	0.731952	1.0024	1.06599	0.968294	1.17649	0.976465	0.796844	0.69093	1.1324	0.837296	0.720744	0.937346	0.893772	0.833281	1.14399
chr6:32636405:32638406:+:HLA-DQA1,HLA-DQA1;NM_002122.5,XM_006715079.5;mRNA,mRNA:gini	1.17322	0.985345	0.99551	0.962591	0.944739	0.9196	0.920109	0.936047	1.09518	0.962023	0.804002	1.02303	0.971195	0.939049	0.786223	0.988594	0.966645	0.805936	0.834459
chr20:19933132:19935133:+:RIN2;XM_017027889.2;mRNA:gini	0.789891	1.09602	1.02129	1.0363	1.07266	0.951691	1.00208	0.912651	1.00188	0.896008	1.02773	1.031	0.968907	0.930224	0.876886	0.776843	0.999831	1.04857	0.941053
chr8:92061708:92063709:-:RUNX1T1;XM_047422375.1;mRNA:gini	0.843389	0.923976	0.817085	0.939929	0.800163	0.890779	0.931762	1.09535	0.960192	1.28825	0.808657	0.896294	0.811622	0.836375	0.831591	0.902825	0.762586	0.977094	0.942764
chr3:69762810:69764811:+:MITF;NM_006722.3;mRNA:gini	0.89756	1.00222	0.930106	1.21009	0.841391	0.921322	1.00909	1.0246	0.960259	1.03711	0.985269	0.950121	0.852867	1.29687	0.851823	0.750934	1.00531	0.93003	0.847398
chr3:45893216:45895217:+:CCR9;NM_001386447.1;mRNA:gini	1.19238	0.864783	1.08859	1.12209	1.1134	1.16142	0.93564	0.932021	0.944884	1.07678	0.796296	0.789084	0.934475	0.891175	0.874963	0.894202	0.853505	0.896493	0.873348
chr12:9115228:9117229:-:A2M;NM_001347423.2;mRNA:gini	1.11475	0.871198	0.77258	1.02641	0.949967	0.989709	1.11323	1.1438	1.18803	0.994153	0.974519	0.867931	0.875992	1.16846	1.04054	0.711756	1.08989	0.788787	0.998846
chr6:31009473:31011474:+:MUC22;NM_001395414.1;mRNA:gini	0.979062	1.11211	0.871897	0.911295	0.872044	0.900819	0.819109	0.98243	1.04278	0.946035	0.992903	0.98231	1.01458	0.913234	0.855559	0.899305	0.965199	0.928678	1.06295
chr2:64103747:64105748:-:PELI1;XM_047445140.1;mRNA:gini	1.02399	0.861563	0.957342	1.10771	0.955242	0.837338	0.924117	0.854138	0.978957	1.01389	0.94828	0.921855	0.846524	1.05349	0.993051	0.777107	0.932199	0.669118	1.25364
chr12:68158739:68160740:-:IFNG;NM_000619.3;mRNA:gini	0.949377	0.775122	0.907191	1.1531	0.763713	0.98014	0.912429	1.121	0.865048	1.18916	0.936583	0.832396	0.91567	1.11548	0.820819	0.881113	1.07363	0.933538	1.00192

## Sheet: Fig.5d H4 PE
ID	H4_126	H4_129	H4_130	H4_131	H4_132	H4_141	H4_142	H4_144	H4_146	H4_148	H4_152	H4_154	H4_155
MAP	1.19994	1.21849	1.19671	1.24578	1.4038	1.13129	1.17456	1.33212	0.964543	1.09606	1.13493	1.29263	1.15454
Age	0.967742	1.12903	0.903226	0.83871	1.03226	0.83871	0.935484	1.22581	1.16129	1.22581	1.06452	1.12903	1.06452
BMI	1.00701	1.08532	1.02643	1.35118	1.03965	0.920592	1.01861	1.30388	1.06016	1.40052	0.961086	1.80085	1.33392
chr17:30167900:30169901:+:NSRP1;XM_047436921.1;mRNA:tss_coverage	0.865737	0.746722	0.883329	0.817424	0.811859	1.03533	0.798588	1.05978	1.03594	1.065	1.05538	0.958223	0.997002
chr14:58208032:58210033:+:ACTR10;XM_047431587.1;mRNA:tss_coverage	0.834719	0.964454	1.07668	0.797494	0.986557	0.968797	0.791262	1.12758	1.07227	1.03838	0.936208	0.966912	0.883033
chr16:53207450:53209451:+:CHD9,CHD9,CHD9;NM_001352158.3,NM_001382354.1,NM_001382355.1;mRNA,mRNA,mRNA:tss_coverage	0.891461	1.03697	0.977413	0.954065	0.940097	1.08036	0.923823	1.10082	1.15629	1.04358	0.961162	0.958088	0.970942
chr9:36399268:36401269:-:RNF38,RNF38,RNF38,RNF38;NM_022781.5,NM_194329.3,XM_047422797.1,XM_047422799.1;mRNA,mRNA,mRNA,mRNA:tss_coverage	0.790227	0.856767	1.03954	0.976333	1.15011	0.795883	1.16129	1.04246	1.00223	1.06463	0.67984	0.829839	1.28858
chr8:105492249:105494250:+:ZFPM2;XM_047421627.1;mRNA:tss_coverage	0.943076	0.97365	1.0351	0.872987	1.03656	0.962377	0.999147	1.06915	1.18362	1.17162	0.925401	0.87687	1.05395
chr3:97438606:97440607:+:EPHA6,EPHA6,EPHA6,EPHA6,EPHA6;NM_001278300.2,NM_173655.4,XM_017006215.2,XM_017006216.2,XM_017006217.2;mRNA,mRNA,mRNA,mRNA,mRNA:tss_coverage	0.906963	1.03839	1.03723	0.745117	1.0207	1.11447	0.72943	1.06339	1.03984	1.09507	0.976651	1.04967	1.08622
chr2:165139997:165141998:-:SCN3A;XM_011511613.4;mRNA:tss_coverage	0.962171	1.12303	0.958112	0.79953	0.952487	1.03206	0.8978	0.977769	0.986837	1.0107	0.931584	0.946226	0.976026
chr7:138459940:138461941:+:TRIM24;XM_024446981.2;mRNA:tss_coverage	1.03857	0.892025	1.12671	1.13447	0.978025	1.10797	1.11152	0.739392	0.844986	1.03704	0.679781	0.848199	0.84046
chr20:58388228:58390229:+:VAPB,VAPB;NM_001195677.2,NM_004738.5;mRNA,mRNA:tss_coverage	0.786004	0.958046	0.96739	0.974117	0.95069	0.964362	1.06772	1.06546	1.02387	1.05324	0.929156	0.836607	0.845466
chr10:5093413:5095414:+:AKR1C3,AKR1C3;NM_001253909.2,NM_003739.6;mRNA,mRNA:tss_coverage	0.983803	0.801016	1.16849	0.896749	0.891162	1.05508	0.802288	0.91468	0.901496	1.04712	0.939828	0.946729	1.0356
chr14:58243842:58245843:+:PSMA3,PSMA3;NM_002788.4,NM_152132.3;mRNA,mRNA:tss_coverage	0.952967	0.803744	1.00402	0.930352	0.81752	0.922992	0.943607	1.06136	1.04365	1.04379	0.874368	0.904164	1.08363
chr1:43524091:43526092:+:PTPRF,PTPRF;XM_011541871.4,XM_011541872.4;mRNA,mRNA:tss_coverage	1.17531	0.928346	0.9601	1.20171	1.03754	1.08383	1.29392	1.08986	0.968842	0.996222	1.37789	1.10877	0.982451
chr16:18875103:18877104:-:SMG1;XM_017023067.2;mRNA:tss_coverage	0.840354	0.979627	0.70361	0.97485	0.945001	0.913237	0.792062	1.01999	1.07417	1.065	0.922572	0.77014	1.0348
chr8:70606668:70608669:-:TRAM1,TRAM1;NM_001317805.2,XM_047421636.1;mRNA,mRNA:tss_coverage	0.936879	1.04615	1.31201	1.02556	0.90244	0.811099	1.24901	0.875445	1.2157	0.906621	0.784591	1.25118	1.19862
chr20:36172763:36174764:+:EPB41L1;XM_011528685.1;mRNA:tss_coverage	1.27766	1.17331	1.10804	1.06412	1.10561	1.01209	1.25363	1.09344	0.91597	0.922033	1.23669	1.0047	1.07532
chr18:63489613:63491614:+:SERPINB5;XM_006722483.4;mRNA:tss_coverage	1.01909	1.12997	1.03044	0.877005	1.05679	1.04147	1.31192	0.992226	0.940972	0.948202	1.06741	0.95381	1.2096
chr1:22709837:22711838:+:EPHB2,EPHB2,EPHB2;NM_004442.7,XM_006710442.5,XM_047449104.1;mRNA,mRNA,mRNA:tss_score	0.865529	1.73961	1.36086	0.615854	0.341657	0.397971	1.34833	0.74443	0.795857	0.973017	0.537468	0.519153	0.363916
chr14:104794747:104796748:-:AKT1,AKT1,AKT1,AKT1,AKT1,AKT1,AKT1,AKT1;NM_001014431.2,NM_001014432.2,NM_001382430.1,NM_001382431.1,NM_001382432.1,NM_001382433.1,XM_047431074.1,XM_047431075.1;mRNA,mRNA,mRNA,mRNA,mRNA,mRNA,mRNA,mRNA:tss_score	1.12798	1.06981	1.35599	0.410958	0.704754	0.912834	1.17625	1.34362	0.764868	1.42872	0.885731	0.508461	0.573446
chr22:45009004:45011005:-:PHF21B,PHF21B;NM_001135862.3,NM_138415.5;mRNA,mRNA:tss_score	0.646786	0.832289	0.956098	0.669454	0.518467	0.531169	1.0825	0.481059	0.719983	0.493968	0.457613	0.315235	0.719807
chr4:73435220:73437221:+:AFP,AFP;NM_001134.3,NM_001354717.2;mRNA,mRNA:tss_score	0.800027	0.799186	0.7937	1.01096	0.775414	1.221	0.579978	0.753037	1.4841	1.06739	0.993714	0.948877	0.935735
chr12:107072006:107074007:-:CRY1;XM_047428318.1;mRNA:tss_score	0.615644	0.856818	0.973747	0.780191	0.565412	1.12862	0.697654	1.06417	1.19402	1.05535	0.542348	0.893007	0.760704
chr6:13687980:13689981:-:RANBP9;XM_017010149.2;mRNA:tss_score	1.31908	1.06212	1.14439	1.03663	0.940971	1.01149	1.26907	0.598772	0.739613	1.00289	1.11884	0.672102	1.09265
chr3:24483094:24485095:-:THRB,THRB;XM_047448797.1,XM_047448816.1;mRNA,mRNA:tss_score	1.7701	0.943715	0.96364	1.35512	0.907927	1.35448	1.10106	1.1345	0.928983	0.799335	1.1672	1.4917	1.00526
chr2:165139997:165141998:-:SCN3A;XM_011511613.4;mRNA:tss_score	1.20758	0.87986	0.95404	1.22132	1.42839	0.669414	1.461	0.797213	0.831483	1.11166	0.901058	1.23217	1.17037
chr7:112046463:112048464:-:DOCK4;XM_017012822.2;mRNA:tss_score	0.994384	0.831089	1.39044	0.861708	0.724024	1.1078	0.39688	0.897528	1.12035	1.01951	0.778238	0.868	0.940491
chr1:110390025:110392026:-:SLC16A4,SLC16A4,SLC16A4,SLC16A4,SLC16A4,SLC16A4,SLC16A4,SLC16A4,SLC16A4,SLC16A4,SLC16A4,SLC16A4;NM_001201546.2,NM_001201547.2,NM_001201548.2,NM_001201549.2,NM_001319220.2,NM_004696.3,XM_005271317.6,XM_006711033.4,XM_047433967.1,XM_047433980.1,XM_047433986.1,XM_047433990.1;mRNA,mRNA,mRNA,mRNA,mRNA,mRNA,mRNA,mRNA,mRNA,mRNA,mRNA,mRNA:tss_score	1.02039	0.98727	1.08353	1.22042	1.02317	0.86058	1.12497	1.00237	0.833608	1.03826	1.01963	1.10878	1.32912
chr7:148845577:148847578:-:EZH2;XM_047420005.1;mRNA:tss_score	1.47782	1.07211	0.740823	1.23126	1.08985	1.15396	1.08228	1.05438	0.936838	0.969077	1.23197	0.982679	0.940734
chr16:69625435:69627436:+:NFAT5,NFAT5;XM_011522820.4,XM_047433511.1;mRNA,mRNA:tss_score	1.39313	1.19714	0.817039	1.68725	1.4158	1.39168	1.69024	0.816455	0.982028	1.15423	1.42008	0.697723	1.22774
chr1:50861896:50863897:-:FAF1;XM_024452734.2;mRNA:tss_score	1.0446	0.913882	1.05291	1.16556	0.705408	0.829805	0.697359	0.860355	1.0824	0.699619	1.22834	1.0958	0.733478
chr10:60931511:60933512:-:RHOBTB1;XM_024448273.2;mRNA:tss_score	1.46142	0.988881	1.15431	0.896364	1.09141	1.21865	1.45409	0.901222	1.03662	0.578451	1.17657	0.803643	1.02206
chr17:2612656:2614657:+:PAFAH1B1,PAFAH1B1;XM_047436163.1,XM_047436164.1;mRNA,mRNA:gini	0.948235	1.08716	1.12746	0.807684	0.891437	0.907179	0.94617	0.862537	0.882	1.08052	0.802229	0.887134	0.885704
chr15:34336015:34338016:-:SLC12A6,SLC12A6,SLC12A6,SLC12A6;NM_001042497.2,NM_133647.2,XM_006720793.5,XM_011522269.4;mRNA,mRNA,mRNA,mRNA:gini	1.14482	0.801883	0.752588	1.02495	1.06803	0.739055	0.8295	0.981584	0.866265	0.879159	0.904044	1.0774	0.893255
chr2:32263885:32265886:-:NLRC4,NLRC4;NM_001199138.2,XM_047445356.1;mRNA,mRNA:gini	0.937408	0.798673	1.02565	0.965982	1.05694	0.978573	0.919849	1.04581	0.919647	0.871153	0.840966	1.01569	0.894986
chr21:38228925:38230926:+:KCNJ15,KCNJ15,KCNJ15;NM_001276437.2,NM_001276438.2,NM_001276439.2;mRNA,mRNA,mRNA:gini	0.650167	0.918773	0.929169	0.807218	1.1197	0.908567	0.971044	0.983605	1.01109	0.799766	1.00264	0.82213	0.96184
chr7:97731085:97733086:+:TAC1,TAC1,TAC1,TAC1;NM_003182.3,NM_013996.3,NM_013997.3,NM_013998.3;mRNA,mRNA,mRNA,mRNA:gini	0.906691	0.836473	0.797451	0.695199	0.924383	0.903122	0.83174	0.908972	0.923119	0.958522	0.869739	0.765093	1.00331
chr12:10452376:10454377:-:KLRC1,KLRC1;NM_002259.5,NM_007328.4;mRNA,mRNA:gini	1.19361	0.926981	1.07008	0.99847	1.05475	1.09054	0.836708	0.91513	0.812642	0.954848	0.737716	0.857842	0.834694
chr3:142028179:142030180:-:TFDP2,TFDP2;NM_001375774.1,XM_047448776.1;mRNA,mRNA:gini	0.917369	1.28865	1.29894	1.1119	0.905771	0.831767	1.082	1.16291	1.04847	0.904532	0.760611	0.927002	0.777351
chr6:32636405:32638406:+:HLA-DQA1,HLA-DQA1;NM_002122.5,XM_006715079.5;mRNA,mRNA:gini	0.959781	0.828098	1.17307	0.954344	0.927329	0.74456	0.759875	0.810691	0.953267	0.927971	0.899399	0.90434	0.954705
chr20:19933132:19935133:+:RIN2;XM_017027889.2;mRNA:gini	0.978499	0.853153	0.938201	0.84089	0.858661	0.871599	1.0228	1.05023	1.10976	0.905832	0.753085	0.702295	0.81582
chr8:92061708:92063709:-:RUNX1T1;XM_047422375.1;mRNA:gini	0.980268	0.987994	0.871758	1.00468	1.07383	0.916121	1.02312	0.755517	0.820435	0.810307	0.951382	0.755902	1.168
chr3:69762810:69764811:+:MITF;NM_006722.3;mRNA:gini	1.06246	0.905227	0.89514	0.895604	0.915499	0.853551	0.807482	0.874977	1.03276	1.06307	0.792841	1.02136	1.13259
chr3:45893216:45895217:+:CCR9;NM_001386447.1;mRNA:gini	0.957134	0.867665	0.954502	0.997612	0.934511	0.956818	1.02948	0.909951	0.891136	0.978171	0.756925	0.892061	0.923423
chr12:9115228:9117229:-:A2M;NM_001347423.2;mRNA:gini	0.972451	0.882182	0.967513	1.12669	0.986766	0.857818	0.752458	0.885706	0.807389	0.778366	0.927503	1.09	0.944601
chr6:31009473:31011474:+:MUC22;NM_001395414.1;mRNA:gini	1.15295	0.962624	1.18549	1.08157	0.927378	0.886241	0.960704	0.837026	1.03633	0.799036	0.915407	0.800486	1.08277
chr2:64103747:64105748:-:PELI1;XM_047445140.1;mRNA:gini	1.06453	1.07903	0.880848	1.06771	0.973232	1.10281	0.826329	0.961867	0.848352	0.984493	0.925806	1.02853	0.918815
chr12:68158739:68160740:-:IFNG;NM_000619.3;mRNA:gini	1.13509	0.914693	0.866722	0.807166	1.01604	1.03098	0.880085	1.25397	0.952775	0.674209	1.01585	0.973514	0.979971

## Sheet: Fig.5d H1 CTRL
ID	H1_1	H1_3	H1_6	H1_9	H1_10	H1_11	H1_12	H1_15	H1_21	H1_22	H1_23	H1_24	H1_26	H1_30	H1_34	H1_35	H1_38	H1_40	H1_41	H1_43	H1_44	H1_51	H1_53	H1_57	H1_58	H1_59	H1_61	H1_62	H1_63	H1_64	H1_66	H1_70	H1_71	H1_73	H1_75	H1_78	H1_79	H1_80	H1_81	H1_82	H1_83	H1_84	H1_85	H1_86	H1_88	H1_89	H1_91	H1_92	H1_93
MAP	1.08225	1.24754	0.873406	0.915271	1.29518	1.0439	0.953843	1.1705	1.09192	0.847171	0.812332	1.15457	0.939725	0.825268	0.991382	1.24019	1.21512	1.01824	0.937405	1.0484	0.88302	1.09788	0.932994	1.16011	1.08225	1.21694	1.19814	1.18599	0.843066	0.86966	1.10011	1.23671	1.02242	1.15491	1.16005	1.02086	1.06136	0.985163	0.974579	1.17828	1.08242	0.997416	1.16181	0.992416	0.958779	0.868475	1.12365	0.994495	1.0901
Age	0.733333	0.866667	1.16667	1.26667	0.966667	0.966667	1.03333	1.03333	0.9	0.9	1	1	1.1	1.03333	1.06667	1.13333	1.03333	1.03333	0.866667	0.9	0.866667	1.06667	0.833333	0.9	1.06667	0.933333	1.06667	0.966667	1.1	0.766667	1.03333	1.1	1.06667	0.9	0.9	0.833333	0.933333	1	1.1	0.766667	1.1	1.1	0.966667	1	0.966667	0.966667	0.866667	1.03333	0.966667
BMI	1.0045	1.1305	0.999684	1.07184	1.15182	0.932717	0.978823	0.920706	1.00524	1.04228	0.994193	0.990427	0.933347	1.0569	0.901951	0.978823	1.27966	1.17024	1.07322	1.03451	0.851998	1.04967	0.925378	1.03944	1.17202	1.0429	1.07745	0.906743	1.0141	0.803449	1.21913	0.992272	0.953091	1.10853	0.880133	1.09435	0.931934	0.81661	1.25116	1.09061	0.980322	1.09453	1.2604	0.98235	0.944146	0.922243	1.13359	1.06319	0.97458
chr17:30167900:30169901:+:NSRP1;XM_047436921.1;mRNA:tss_coverage	0.988113	1.15187	0.933797	1.02975	1.01536	1.07022	0.996869	1.07059	1.10444	0.814932	0.91723	1.00927	0.967181	1.05056	1.11116	1.02936	1.10642	0.974192	0.989361	1.00499	1.29208	0.920399	1.03951	0.948978	0.812683	0.931849	0.995768	0.954323	0.830155	1.0407	0.892686	1.04192	0.973667	1.0247	0.967724	1.18947	0.942717	0.928499	0.794637	1.10367	1.14079	0.967628	0.914158	0.839715	1.03578	0.971053	1.04833	0.825152	1.00709
chr14:58208032:58210033:+:ACTR10;XM_047431587.1;mRNA:tss_coverage	0.794911	0.971335	0.947022	0.95741	1.13353	1.27428	1.13934	1.07496	0.939024	0.831881	1.08915	1.03476	1.0627	1.15058	1.07794	0.995318	1.15339	1.14748	0.812111	0.959804	1.06958	1.05998	1.02054	1.01531	0.929234	0.945532	0.915842	0.930722	1.08395	0.806233	1.04112	0.9966	1.07581	0.911268	0.851243	1.12635	1.15618	1.00134	0.851318	1.17268	1.14683	0.897828	0.961676	0.976784	1.04094	1.11931	0.886756	0.877157	0.895037
chr16:53207450:53209451:+:CHD9,CHD9,CHD9;NM_001352158.3,NM_001382354.1,NM_001382355.1;mRNA,mRNA,mRNA:tss_coverage	1.05659	1.00018	1.06318	1.16413	1.08621	1.08623	1.00744	1.0834	0.848861	0.916189	0.978456	1.01113	0.915776	1.00198	0.995854	1.03376	1.05289	1.05585	0.828697	1.0972	1.23139	1.02729	1.11589	0.943208	0.743526	1.14158	0.940488	1.16432	0.828554	1.00702	0.947151	0.783183	0.84768	1.2218	1.02019	1.05716	0.988425	0.835001	0.995946	0.982599	0.95978	0.929236	0.831981	0.925954	0.893287	0.966079	1.03242	1.04476	1.03735
chr9:36399268:36401269:-:RNF38,RNF38,RNF38,RNF38;NM_022781.5,NM_194329.3,XM_047422797.1,XM_047422799.1;mRNA,mRNA,mRNA,mRNA:tss_coverage	0.852725	0.997871	1.02047	0.885476	1.00336	0.961583	0.83679	1.0781	1.17439	1.05825	1.10989	0.83711	1.04028	1.10541	0.756609	1.05489	1.13826	1.05162	1.00209	1.04414	0.888312	0.981023	0.951555	0.882422	1.05886	1.05431	1.14172	1.21445	0.944033	1.10309	0.822871	0.885729	1.21431	0.958696	0.867794	0.991594	1.14601	0.890597	1.12359	1.20808	1.0047	1.03534	0.989148	1.08839	1.13375	1.03381	1.11728	1.20488	1.2583
chr8:105492249:105494250:+:ZFPM2;XM_047421627.1;mRNA:tss_coverage	0.873016	0.944595	0.914952	0.923792	1.02251	1.12287	0.988484	1.17978	1.20644	1.06478	0.935546	1.0657	0.922586	1.02837	1.02033	0.830517	0.887415	1.0248	0.887535	0.987878	1.15284	1.00493	1.07882	1.10514	1.07256	0.998907	0.939736	0.898369	0.908589	1.04385	0.981369	1.11562	1.0113	1.14794	0.881307	0.936713	0.839717	0.959164	1.02411	0.9058	0.90231	0.932119	0.969839	1.10192	1.17069	1.00495	1.15355	1.00774	1.08057
chr3:97438606:97440607:+:EPHA6,EPHA6,EPHA6,EPHA6,EPHA6;NM_001278300.2,NM_173655.4,XM_017006215.2,XM_017006216.2,XM_017006217.2;mRNA,mRNA,mRNA,mRNA,mRNA:tss_coverage	0.877852	0.766121	0.970176	0.967982	1.11686	1.17995	0.867994	0.941692	1.09137	1.01308	0.922142	0.89461	0.984106	0.967179	0.998796	0.978426	0.989389	0.992281	1.08513	1.10145	1.27178	1.19287	1.21055	1.13693	0.81721	1.22502	0.889362	0.948251	0.962985	1.00695	0.866908	1.07322	1.15699	1.10985	1.22693	0.984371	1.08502	0.838957	0.963288	1.14715	0.908047	0.889045	0.965933	1.04211	1.04959	1.11915	1.02121	0.863996	0.877745
chr2:165139997:165141998:-:SCN3A;XM_011511613.4;mRNA:tss_coverage	1.00515	1.10731	0.981033	1.1446	0.971494	0.864672	0.985183	0.991427	1.04605	1.0551	1.12238	0.865579	1.01947	1.05092	1.31201	1.00835	1.09572	1.0468	0.797885	0.846804	1.22718	1.08329	1.04942	0.983638	0.917755	0.914074	1.02179	0.99375	1.072	0.982679	0.891095	0.953259	1.08532	1.00632	0.908557	1.09497	1.02811	0.813623	0.939071	1.03265	1.04624	1.01876	0.896178	1.14493	1.07246	1.10678	1.00518	0.857392	1.0591
chr7:138459940:138461941:+:TRIM24;XM_024446981.2;mRNA:tss_coverage	1.1802	0.932712	1.12143	0.898373	1.03645	1.13392	0.789318	0.831587	1.20429	1.02192	0.988923	0.927332	1.24915	0.839198	0.886681	0.996368	0.956317	0.986343	1.05826	1.09207	0.992908	0.653664	1.0694	0.941266	0.878743	0.918276	0.9686	0.946198	1.13169	1.20341	1.03633	1.03599	1.01338	0.955614	1.08577	0.88918	1.0183	1.07957	0.913969	1.06298	0.758348	1.0991	0.841353	0.932098	0.774194	0.88551	0.859885	0.99944	1.02054
chr20:58388228:58390229:+:VAPB,VAPB;NM_001195677.2,NM_004738.5;mRNA,mRNA:tss_coverage	1.12442	1.01911	1.04401	0.973905	1.06922	1.09178	0.921504	1.01683	0.997417	0.875957	1.32005	1.0972	0.75033	0.882868	1.10095	1.1875	1.09193	1.12729	1.06372	0.766756	0.83052	0.898086	1.05357	1.06332	1.12456	0.776445	0.959345	0.809122	0.926694	1.04638	1.11271	1.02465	0.958114	0.882664	1.23042	0.863284	1.14439	1.03054	0.933299	0.839005	1.23531	0.919954	1.20462	0.863672	0.978994	1.04786	0.849776	0.910995	0.77472
chr10:5093413:5095414:+:AKR1C3,AKR1C3;NM_001253909.2,NM_003739.6;mRNA,mRNA:tss_coverage	0.885468	1.01111	1.01964	0.971335	1.25043	0.950006	1.09366	0.995456	0.952858	1.01727	1.02355	1.06349	0.933964	1.15055	1.07692	1.01977	0.994831	1.00467	0.949403	0.928634	1.08489	0.990385	0.993494	1.03307	0.90953	1.1101	0.915339	1.01313	1.26374	0.979626	1.06539	1.08274	0.993016	1.07946	1.01874	0.896916	0.909092	0.990112	0.864268	1.06473	1.02167	1.00365	1.06617	0.923323	0.963786	0.95471	0.938332	0.925608	0.997076
chr14:58243842:58245843:+:PSMA3,PSMA3;NM_002788.4,NM_152132.3;mRNA,mRNA:tss_coverage	0.978516	1.00893	0.902161	0.939693	0.894799	0.958412	0.936477	0.998778	1.2081	0.913996	1.08334	1.00242	0.823257	0.997505	0.918868	1.07476	1.01709	1.06181	0.948002	0.856231	1.09955	1.01762	1.02085	0.93291	1.16132	0.994745	1.14752	0.896632	1.0652	0.918456	1.12965	0.928452	1.06363	0.879984	1.05464	1.1583	0.892019	0.923602	1.09204	1.15186	0.996403	0.908509	0.860656	0.901052	0.972163	0.912226	0.781263	0.913305	1.06647
chr1:43524091:43526092:+:PTPRF,PTPRF;XM_011541871.4,XM_011541872.4;mRNA,mRNA:tss_coverage	1.04714	1.12309	0.902985	0.999834	0.978964	0.936335	1.17211	0.738648	1.04418	1.09287	1.04876	1.07947	1.04736	0.918666	0.882171	0.926768	1.00616	1.05661	0.948795	1.00017	0.947586	0.90319	0.945316	1.10205	1.00308	0.912217	0.984795	0.969618	1.0177	1.07362	1.05815	1.1769	1.04961	0.954025	1.17326	1.01238	0.916587	0.894596	0.96091	0.964815	0.973785	0.887553	1.26046	1.04227	0.928375	1.08085	1.10511	0.975795	0.986427
chr16:18875103:18877104:-:SMG1;XM_017023067.2;mRNA:tss_coverage	1.02472	0.968857	0.970902	0.986651	1.18869	1.04368	0.943563	1.07353	1.20107	0.942881	1.0732	1.03404	1.17475	1.15555	1.22024	1.04438	0.915113	0.963528	1.06956	1.17462	1.09413	0.980884	0.900798	0.954957	0.810399	1.07089	1.04478	1.16208	0.85846	0.916485	1.04053	1.12598	0.904476	0.859116	0.936655	1.06623	0.916105	1.03199	1.0887	1.03642	1.06023	0.956739	0.908346	1.05428	0.961542	0.958186	0.954603	0.790982	1.02322
chr8:70606668:70608669:-:TRAM1,TRAM1;NM_001317805.2,XM_047421636.1;mRNA,mRNA:tss_coverage	1.06854	0.790412	1.04218	1.03242	0.94208	0.935811	1.08488	0.965255	0.887897	1.08634	1.11125	1.04008	1.0626	1.00833	0.903635	0.99603	0.884404	1.30067	1.0201	1.10222	0.95398	0.946309	1.17944	0.92102	0.865918	1.03966	1.00369	1.03813	0.926323	1.15847	1.12745	1.17242	1.05918	1.18148	1.01931	0.953201	1.17662	1.07769	1.1256	0.997776	0.937713	1.10493	1.04787	0.99692	0.938173	1.11761	0.924646	1.26227	1.02364
chr20:36172763:36174764:+:EPB41L1;XM_011528685.1;mRNA:tss_coverage	0.815632	1.07575	0.866782	1.10088	0.93692	1.0049	0.96151	1.08166	1.01401	1.14657	0.999466	0.922384	0.915305	0.930352	0.856825	0.882259	1.04148	0.913568	1.18974	0.964456	0.696267	0.950014	0.996982	0.931002	1.0625	1.02822	0.902145	1.12117	0.933073	1.06307	1.03079	0.82511	1.09756	0.859223	1.12788	0.872883	0.927291	1.17853	1.02307	1.06286	1.00405	0.955438	1.06243	0.989945	0.990241	0.932798	1.1049	1.08461	1.15808
chr18:63489613:63491614:+:SERPINB5;XM_006722483.4;mRNA:tss_coverage	0.935929	0.898205	0.994796	0.96322	1.1685	1.09982	0.963979	0.989483	1.05426	0.973736	1.03314	0.902669	0.885278	0.959024	0.96972	0.910817	1.11461	0.99419	1.08552	1.03713	0.950595	0.912467	1.04939	1.0199	1.00553	0.883978	1.07649	0.978946	1.05503	1.00088	0.918982	0.979643	1.08194	0.953064	0.990558	1.01706	1.04223	1.03081	1.08979	1.01481	1.07865	1.0818	1.19605	0.966913	1.09797	0.956028	1.19048	0.970083	0.88661
chr1:22709837:22711838:+:EPHB2,EPHB2,EPHB2;NM_004442.7,XM_006710442.5,XM_047449104.1;mRNA,mRNA,mRNA:tss_score	0.907798	0.87232	0.869652	1.24018	0.617511	1.23277	1.77338	0.477964	0.590216	1.16319	1.30446	1.48757	0.631888	1.18746	0.579351	0.824577	0.3627	0.91607	0.993002	0.557951	0.758903	0.770439	1.2463	1.97625	1.747	1.1088	0.844812	1.2231	0.984877	1.52319	1.99817	1.18095	1.16139	1.09684	2.19393	0.366712	0.764987	1.37121	1.28385	2.33332	2.57751	0.529194	0.73511	0.425567	0.901387	1.30845	0.456626	2.00305	1.61706
chr14:104794747:104796748:-:AKT1,AKT1,AKT1,AKT1,AKT1,AKT1,AKT1,AKT1;NM_001014431.2,NM_001014432.2,NM_001382430.1,NM_001382431.1,NM_001382432.1,NM_001382433.1,XM_047431074.1,XM_047431075.1;mRNA,mRNA,mRNA,mRNA,mRNA,mRNA,mRNA,mRNA:tss_score	1.1958	0.424156	1.00719	0.545496	0.433564	0.54301	1.24293	0.476196	0.913012	0.74182	1.36345	0.821225	0.625916	1.06435	1.64912	1.07703	0.667969	0.465456	1.22295	1.00536	0.335134	0.764559	1.76953	0.952373	0.888745	1.72921	1.23341	1.56078	0.727745	0.888539	0.416634	1.5115	1.71657	0.70889	1.80113	1.40471	0.923268	1.14185	0.60312	1.40384	2.4811	1.6853	0.994637	0.938853	0.938803	0.699174	1.45708	1.12004	1.68667
chr22:45009004:45011005:-:PHF21B,PHF21B;NM_001135862.3,NM_138415.5;mRNA,mRNA:tss_score	1.90657	0.847018	0.888852	0.869331	0.70984	0.872543	0.939826	0.664923	0.86552	1.74877	1.04709	0.88044	0.854918	0.948178	0.670233	0.827649	1.0823	0.72193	1.41002	1.08907	0.641357	1.5468	1.06187	1.13243	0.790169	1.1446	0.864623	1.34112	1.39952	1.13427	1.61877	0.906226	0.771972	0.805925	1.16445	0.870675	1.15354	1.14686	1.29333	1.42497	2.13008	0.917284	1.31451	1.01843	1.00559	0.935472	1.05123	1.01014	1.10976
chr4:73435220:73437221:+:AFP,AFP;NM_001134.3,NM_001354717.2;mRNA,mRNA:tss_score	1.01698	1.06469	1.17266	1.23464	0.868106	1.17378	0.985764	1.18651	0.941153	0.708966	0.924452	0.759515	1.42175	1.17526	1.17865	1.04268	0.930033	0.798299	0.907769	0.838677	1.23703	0.867406	0.777936	1.22783	0.803204	1.28215	1.08107	0.974403	1.00334	1.30136	0.90391	1.24724	0.672698	1.30755	1.25539	1.29706	0.633397	0.99433	0.745848	1.2308	0.773692	0.764028	1.10361	0.831609	0.805059	0.895748	0.511718	0.859369	0.986418
chr12:107072006:107074007:-:CRY1;XM_047428318.1;mRNA:tss_score	0.65586	1.12219	0.98637	1.12273	0.763591	0.895845	0.883463	1.02697	1.02743	0.910001	1.3419	0.90336	1.12783	1.03764	0.759384	1.00757	1.16148	1.10922	1.06103	1.48405	1.1216	0.70674	1.28668	0.71887	0.923606	0.999356	0.685792	1.04966	1.36542	0.619486	1.03262	1.31032	0.797954	1.09156	0.83822	1.06287	1.0682	0.59193	0.726473	0.824114	0.924117	0.802271	0.972917	1.0965	0.864108	0.744721	1.1203	0.912949	1.0649
chr6:13687980:13689981:-:RANBP9;XM_017010149.2;mRNA:tss_score	0.978222	0.720627	1.20485	0.832872	1.03257	1.07988	0.913019	0.847683	0.904712	1.0394	1.13472	1.17592	0.780693	0.957651	0.651687	0.590695	1.07193	0.85271	1.49477	1.05441	0.946175	1.04037	1.11601	0.974387	0.682783	1.07653	1.27413	1.18398	0.956046	0.887271	0.459384	0.932185	1.03976	1.2798	1.07421	0.782702	0.838037	0.804996	0.839709	1.48153	0.589552	0.961439	1.08865	1.38257	1.0387	1.14688	1.39114	1.09413	1.22408
chr3:24483094:24485095:-:THRB,THRB;XM_047448797.1,XM_047448816.1;mRNA,mRNA:tss_score	0.688395	1.12897	1.06511	1.00049	0.875343	0.999513	0.987149	1.05327	1.00619	1.02432	0.847957	0.849737	1.03043	0.911717	1.20041	0.67407	1.06637	0.844556	0.869331	0.901312	0.626513	1.05257	1.18472	0.798121	0.740473	1.31254	0.954181	0.896196	1.28724	1.07151	1.36028	0.954614	0.776308	0.840213	0.898585	0.831934	1.01777	0.861293	1.24749	0.973393	0.897177	0.95379	1.6874	1.33383	1.06366	1.04563	1.28363	1.04914	0.829122
chr2:165139997:165141998:-:SCN3A;XM_011511613.4;mRNA:tss_score	1.01217	0.981274	0.984382	0.668926	0.7659	0.984746	1.49119	1.02709	1.07215	1.23396	1.38052	1.16688	1.174	0.790161	1.22032	0.930765	1.18706	0.908322	0.990331	0.92869	1.047	0.967733	1.2976	0.816158	1.26812	0.929641	0.912305	1.22321	1.05452	1.01789	0.973544	1.22796	0.649601	0.815142	0.82051	0.605399	1.00006	1.06799	1.52269	1.00511	0.933776	1.46096	0.933822	1.50453	0.950489	0.995564	1.02231	1.1434	1.23886
chr7:112046463:112048464:-:DOCK4;XM_017012822.2;mRNA:tss_score	0.452583	1.13478	1.27156	1.32882	1.00649	0.904673	1.40758	0.990322	1.04119	1.25368	0.790506	1.21516	0.968054	0.940531	0.936471	1.12177	1.06968	0.913386	0.768202	0.987236	1.22183	1.13973	1.01511	1.40726	0.89705	0.970195	1.19073	0.883671	1.15255	0.87974	0.995449	0.982976	0.848766	0.991898	0.946655	0.760189	1.24341	0.816298	1.17783	1.04826	1.08958	0.853332	0.865691	1.20496	1.18946	1.27008	1.01339	0.763692	1.11553
chr1:110390025:110392026:-:SLC16A4,SLC16A4,SLC16A4,SLC16A4,SLC16A4,SLC16A4,SLC16A4,SLC16A4,SLC16A4,SLC16A4,SLC16A4,SLC16A4;NM_001201546.2,NM_001201547.2,NM_001201548.2,NM_001201549.2,NM_001319220.2,NM_004696.3,XM_005271317.6,XM_006711033.4,XM_047433967.1,XM_047433980.1,XM_047433986.1,XM_047433990.1;mRNA,mRNA,mRNA,mRNA,mRNA,mRNA,mRNA,mRNA,mRNA,mRNA,mRNA,mRNA:tss_score	1.04663	0.939101	1.33895	1.23263	1.26392	1.05076	1.04995	0.8071	0.808468	1.15055	1.12534	1.03777	1.25178	1.31607	1.03897	1.02596	0.997681	1.12832	1.0585	0.617666	0.863825	0.834142	1.0203	1.41126	1.33066	1.09862	0.841916	0.85899	1.00015	1.17651	0.924411	0.709083	0.914005	0.731191	0.942222	0.875108	0.731039	1.37377	0.85048	1.02812	0.967634	1.09887	1.35919	0.902252	1.20225	0.836084	1.13977	0.992982	1.32652
chr7:148845577:148847578:-:EZH2;XM_047420005.1;mRNA:tss_score	0.771751	0.91948	0.909344	0.989379	0.691178	0.825636	0.904606	1.00515	0.566519	1.17977	0.722001	0.754829	1.20551	0.829555	0.754347	1.00153	1.11961	1.12659	1.53707	0.940159	1.46243	1.03237	1.34626	0.830569	1.35501	0.866774	0.808467	1.14513	0.993477	1.12241	0.893528	0.901962	1.43619	1.43324	1.10725	1.17272	1.13146	1.17474	0.728899	0.79188	1.08872	0.875461	0.771055	1.04928	0.930216	1.25124	0.88927	1.21568	1.41434
chr16:69625435:69627436:+:NFAT5,NFAT5;XM_011522820.4,XM_047433511.1;mRNA,mRNA:tss_score	1.26875	1.12013	0.804523	0.992223	1.72271	1.15013	1.15824	1.0069	0.895554	1.18955	1.26842	1.41998	1.16495	0.726941	0.986133	0.66305	1.023	1.17653	1.07274	0.737808	1.17744	0.767257	0.835303	1.14782	0.992903	1.26292	1.02743	1.10113	1.0242	0.789656	0.85299	1.0459	0.979667	0.750688	0.994731	1.47916	0.693942	0.844801	1.015	0.868873	0.874765	1.02361	1.17099	1.00614	0.643877	1.04596	1.11517	0.796169	0.76679
chr1:50861896:50863897:-:FAF1;XM_024452734.2;mRNA:tss_score	1.13752	0.9475	0.960664	0.98981	0.998144	1.05929	0.793643	1.01271	1.10001	1.02201	1.24375	1.04273	0.998217	0.763025	1.05195	1.09777	0.673626	1.02682	1.24457	0.616752	0.780039	0.905877	0.992979	1.06397	1.2067	0.975459	1.63268	0.965453	0.875498	0.900049	0.716979	0.849202	0.962846	0.979095	1.30966	0.988637	0.976786	1.04087	0.60364	0.88198	1.15199	1.05555	1.24004	1.1106	1.145	1.12292	0.767196	0.56472	0.931531
chr10:60931511:60933512:-:RHOBTB1;XM_024448273.2;mRNA:tss_score	0.781194	0.764438	1.00036	1.52685	1.33891	0.999643	0.849735	1.09303	0.936066	0.85624	0.90459	1.91408	1.2392	1.51419	1.12661	1.10567	0.799195	0.992763	0.981701	1.26601	0.646515	1.20317	1.03516	1.17862	1.37755	0.894071	1.22602	1.24813	1.02113	0.928356	0.684412	1.4398	0.768867	1.30182	0.912719	0.959906	0.815053	0.798456	0.821813	1.01541	0.870401	1.41311	0.849341	1.03787	0.865635	1.04957	0.881096	1.11716	0.77036
chr17:2612656:2614657:+:PAFAH1B1,PAFAH1B1;XM_047436163.1,XM_047436164.1;mRNA,mRNA:gini	0.947942	0.922211	1.18035	0.956676	1.1684	1.05407	0.922652	0.927741	0.966122	1.05374	0.979775	1.06602	1.0854	0.945671	1.13958	0.911923	1.00879	0.901786	1.13632	0.967476	1.03998	1.04861	0.762661	0.980367	0.857087	1.15689	1.19261	0.911058	0.994975	0.888476	0.962522	1.08371	0.983598	1.21609	1.00676	1.42686	1.01819	1.00611	1.09233	1.04215	0.96185	1.01899	0.975142	0.999162	1.03271	0.950234	1.04792	0.917456	0.850825
chr15:34336015:34338016:-:SLC12A6,SLC12A6,SLC12A6,SLC12A6;NM_001042497.2,NM_133647.2,XM_006720793.5,XM_011522269.4;mRNA,mRNA,mRNA,mRNA:gini	0.900177	0.955031	1.11085	0.999576	1.02218	1.08557	1.02587	0.624644	0.99126	1.05501	1.15946	1.12102	1.18537	1.29493	1.06272	1.04612	1.17144	1.18394	1.06663	1.11694	1.08903	1.06138	0.92421	1.13201	1.08717	1.05766	1.00387	0.822552	0.865924	1.00042	0.946303	1.0398	0.989471	0.815951	0.922204	0.882781	1.22631	0.960081	1.2529	0.921575	0.869877	1.12545	1.12555	1.23352	0.724915	1.00768	1.06867	0.874677	1.03932
chr2:32263885:32265886:-:NLRC4,NLRC4;NM_001199138.2,XM_047445356.1;mRNA,mRNA:gini	0.969429	0.798238	0.872728	1.0759	0.8708	0.967696	1.32207	0.925652	0.887232	0.940849	1.02212	0.866102	0.973451	0.893952	1.16279	1.22908	0.881276	0.957193	1.20161	1.0021	1.30103	0.935634	1.03447	1.29296	1.11574	1.10634	1.06671	0.754772	0.951882	1.10636	0.786864	1.04136	1.10151	1.1097	1.01872	1.27892	0.917045	1.1187	1.05276	1.03858	1.00267	0.911236	0.884201	0.883072	0.927627	1.12661	0.983834	0.966926	0.845847
chr21:38228925:38230926:+:KCNJ15,KCNJ15,KCNJ15;NM_001276437.2,NM_001276438.2,NM_001276439.2;mRNA,mRNA,mRNA:gini	1.11065	1.06074	1.05742	1.06403	1.06583	1.18112	1.12272	1.10681	1.03907	1.00006	0.806615	1.2251	1.00963	0.679858	1.26584	1.00754	0.813304	0.901636	1.04677	0.85616	0.91597	0.939587	0.939178	1.02934	0.985832	0.878339	0.997858	0.913014	1.0677	1.12231	1.05367	0.833638	1.07713	0.793844	0.964053	1.11805	1.07179	0.931875	1.10569	0.890965	0.973282	0.741519	1.15	1.07142	0.809963	1.21693	0.610539	1.23946	0.897584
chr7:97731085:97733086:+:TAC1,TAC1,TAC1,TAC1;NM_003182.3,NM_013996.3,NM_013997.3,NM_013998.3;mRNA,mRNA,mRNA,mRNA:gini	0.847176	0.772792	0.928858	1.03835	0.910914	1.01271	0.934087	0.948904	1.01775	0.919431	1.15887	0.811941	1.12466	1.07832	0.922294	1.07378	1.06018	1.13258	1.05562	0.862732	1.01821	1.19419	0.895165	1.04514	0.981357	1.14489	0.972225	1.02526	0.915984	1.01663	0.984889	1.04159	1.15655	0.998982	1.05376	0.836673	1.14095	0.992874	0.841607	0.818814	0.911854	0.992449	0.953367	0.979107	0.930226	0.891327	1.11142	1.0118	0.973164
chr12:10452376:10454377:-:KLRC1,KLRC1;NM_002259.5,NM_007328.4;mRNA,mRNA:gini	1.00728	0.944997	1.10701	0.991304	1.11177	0.955512	0.966311	0.902839	0.961274	0.968844	1.01365	0.965888	1.01361	0.93871	0.981727	1.00026	0.906713	1.04891	0.998888	0.984821	1.18717	0.997098	0.969828	1.06134	0.844251	0.944171	0.99098	0.905169	1.05893	1.31239	1.01364	1.0092	1.10067	0.978214	1.05504	1.20641	1.03653	0.868167	0.859565	0.979937	1.11159	0.809048	0.974604	1.00469	1.02942	1.10312	1.10703	1.04012	1.03793
chr3:142028179:142030180:-:TFDP2,TFDP2;NM_001375774.1,XM_047448776.1;mRNA,mRNA:gini	0.928602	1.06916	0.999139	0.889713	1.08327	0.850815	0.95551	1.05761	0.949125	1.01668	1.21181	1.03657	1.10031	1.02488	1.14577	1.03928	1.00035	0.967134	0.876318	0.913782	1.05725	1.0449	0.945843	1.26157	1.02649	1.15038	0.875506	1.14548	0.897074	1.05461	0.964117	0.854806	0.990809	0.889428	1.06581	1.00768	1.02661	0.99965	0.943861	1.00622	1.14523	0.934964	1.14448	0.979761	1.10706	0.954952	1.08693	0.866232	0.711934
chr6:32636405:32638406:+:HLA-DQA1,HLA-DQA1;NM_002122.5,XM_006715079.5;mRNA,mRNA:gini	1.194	0.943701	0.934505	0.844763	1.11332	1.133	1.1206	1.06422	0.877842	0.97632	1.05462	0.93096	1.05912	0.894704	1.14481	0.906753	0.972389	0.970841	1.05486	1.08635	1.00276	1.09562	1.05142	0.82187	0.890202	1.08135	0.853715	1.0571	1.06155	1.09496	0.722647	1.12092	0.974744	0.939008	1.02466	1.0366	0.930925	0.954307	0.977863	0.9678	1.18038	0.963544	0.936724	1.04641	1.09103	1.02136	1.14811	0.979271	0.945944
chr20:19933132:19935133:+:RIN2;XM_017027889.2;mRNA:gini	1.00509	0.991189	1.03708	1.11207	0.948465	1.09604	0.807717	1.00281	0.982476	1.08286	1.21869	1.0486	1.06673	1.20904	1.18061	0.923305	1.1067	1.14568	0.81205	0.989563	0.901643	1.09117	0.9883	0.967144	0.925325	1.20955	1.08878	1.09498	1.04569	1.02105	0.785797	0.979822	1.15261	0.802958	1.19892	0.839664	0.888755	0.862862	0.969249	1.18188	1.08499	1.12843	0.91448	1.0554	1.00164	1.17686	1.12931	0.973265	0.991127
chr8:92061708:92063709:-:RUNX1T1;XM_047422375.1;mRNA:gini	1.00855	0.920176	0.946197	0.971268	0.902016	0.956134	1.09597	1.00543	0.877457	0.999	1.12041	0.954925	1.04689	1.02207	1.16989	1.13336	1.0852	0.792944	0.897756	1.11918	0.953908	1.01978	1.11691	0.975666	0.910171	1.01293	0.98426	0.992384	0.940032	0.922446	1.02553	0.971365	0.977	0.910351	1.0711	1.21008	0.922964	1.01239	1.13071	0.961192	0.922133	1.00322	1.01382	0.975246	1.05315	1.10307	1.09435	1.00832	0.968443
chr3:69762810:69764811:+:MITF;NM_006722.3;mRNA:gini	0.950943	0.861729	0.916975	1.01591	1.01283	1.03936	0.780641	1.14075	0.909128	0.930531	0.963533	1.05662	1.07311	1.07841	0.815292	0.930474	1.20187	1.22177	0.82684	1.08757	0.911961	1.15633	0.937145	1.12048	1.09108	1.1122	1.07082	0.914177	0.938189	0.94999	1.03468	1.15061	0.898002	0.969117	1.02742	0.898075	0.869086	1.07731	0.92641	0.906293	0.942186	0.93638	1.22799	1.17077	0.980675	1.1707	0.951604	1.02163	1.01517
chr3:45893216:45895217:+:CCR9;NM_001386447.1;mRNA:gini	0.966027	0.980339	0.812858	0.900411	0.952084	1.07073	1.01913	0.820724	0.963235	1.01876	1.10098	0.887464	1.17506	1.10507	1.07991	1.04275	1.0285	1.0708	1.18555	0.862397	0.864408	1.15564	0.966051	0.874351	0.874891	1.14116	0.93325	1.05202	0.986026	0.967064	0.845818	1.11692	0.977631	0.963098	0.919255	0.910239	0.992114	1.10351	1.01441	0.926169	0.914386	1.1395	1.01493	0.939373	0.972372	1.12555	1.21304	0.964292	0.86703
chr12:9115228:9117229:-:A2M;NM_001347423.2;mRNA:gini	1.15405	0.885242	1.11796	0.886793	1.05144	0.941464	1.11513	0.910503	0.998922	0.967074	1.11336	0.945171	0.963458	1.09876	1.0954	0.74778	1.05261	0.963779	1.20469	0.844556	0.800591	0.943008	0.949735	1.18686	0.886098	1.06776	1.04745	1.25178	0.998027	1.08185	1.05612	0.973708	1.22126	0.925504	1.21824	1.00034	1.09998	0.967521	0.993687	0.98717	0.999842	1.05162	1.02348	1.05443	1.22132	1.21854	0.793866	0.971555	0.994573
chr6:31009473:31011474:+:MUC22;NM_001395414.1;mRNA:gini	1.07057	0.848897	1.00062	0.989554	0.903547	1.01832	0.797564	1.09164	1.01035	0.987516	0.961397	0.941542	0.981771	0.976074	0.890712	0.897424	0.973378	0.735238	1.17471	0.95897	0.831353	1.09056	0.977847	1.08301	1.06766	1.09539	0.972448	0.941158	1.01605	0.934103	0.977878	0.985405	1.12658	0.973158	1.06086	1.16591	1.29531	0.999383	1.09962	0.796582	1.0806	1.01241	1.03696	1.0862	1.04233	0.983874	0.852015	0.861208	0.906589
chr2:64103747:64105748:-:PELI1;XM_047445140.1;mRNA:gini	0.99189	0.966788	0.834623	0.898597	1.12335	0.920238	0.926871	0.70708	0.934543	0.929312	1.0404	0.97146	1.08349	1.16311	0.998674	0.916212	0.742783	1.00422	0.967432	0.939581	1.21969	0.971213	0.915388	1.18395	0.890772	1.32015	1.06904	0.835398	0.972391	0.838464	0.876264	1.09786	1.0756	1.23128	1.02276	1.02214	1.17487	0.75191	1.06164	0.958354	1.02768	0.97103	1.01655	0.910556	0.966078	0.977583	0.749003	0.832923	0.945225
chr12:68158739:68160740:-:IFNG;NM_000619.3;mRNA:gini	0.967365	0.794327	1.05875	0.988403	1.06259	0.989911	0.867684	1.14348	0.928667	1.00114	1.08735	1.00167	0.885743	1.14329	1.09424	0.99468	0.948641	1.01006	0.999837	1.02692	1.02378	1.13958	1.06677	0.97485	0.880501	1.18349	0.933068	1.08757	0.967914	0.92371	1.12733	0.977777	0.993485	0.906744	0.99823	0.977156	0.888367	1.02616	1.08505	1.02588	0.885616	0.839597	1.16626	0.992751	0.839676	1.19467	1.05207	0.883467	1.06266
[truncated: 23 more columns]

## Sheet: Fig.5d H2 CTRL
ID	H2_1	H2_2	H2_4	H2_6	H2_7	H2_8	H2_9	H2_11	H2_12	H2_13	H2_14	H2_15	H2_16	H2_18	H2_20	H2_23	H2_24	H2_27	H2_29	H2_35	H2_39	H2_43	H2_44	H2_45	H2_49	H2_50	H2_52	H2_54	H2_56	H2_57	H2_58	H2_59	H2_60	H2_61	H2_63	H2_64	H2_65	H2_66	H2_68	H2_71	H2_72	H2_74	H2_79
MAP	0.94899	0.938529	0.86694	1.11013	0.889803	0.909294	0.760064	1.01391	1.03724	1.10529	0.992875	1	1.14422	0.960343	1.18477	1.04002	1.11294	1.02838	0.983565	0.996891	0.96526	0.898052	0.996891	1.11228	1.13146	0.826103	0.963808	1.01937	0.919317	0.858336	0.757426	1.08174	0.943402	1.12374	0.972975	1.03143	1	0.92361	0.99495	0.879209	1.01872	1.0395	0.970135
Age	1.03333	1.06667	1.2	1.03333	0.866667	0.9	1.26667	0.933333	1	1.26667	1.03333	1.03333	1	0.966667	0.833333	0.9	0.9	1.06667	0.9	1	0.833333	0.933333	0.933333	1	1.2	1	0.866667	0.866667	0.933333	0.966667	1.06667	0.633333	0.966667	1.03333	1	0.933333	1.03333	0.9	0.966667	1.2	0.966667	1.13333	1.13333
BMI	1.39935	0.933472	0.980314	1.24425	0.861918	1.03687	1.07739	0.939341	1.02473	1.20286	0.942607	1.11695	1.02533	0.871496	1.00515	0.763722	1.03238	0.895653	0.86077	0.954655	0.944509	0.839404	0.882424	1.00262	0.81575	1.04988	1.23172	0.802709	0.810644	1.18377	0.956519	0.980314	0.900806	0.925966	0.977754	1.02473	1.19831	0.924808	0.979452	1.02738	0.985331	0.873331	1.06675
chr17:30167900:30169901:+:NSRP1;XM_047436921.1;mRNA:tss_coverage	1.1768	1.1827	1.05114	0.984404	1.0293	1.13312	1.04367	0.916837	0.845718	1.02389	1.03053	1.1727	0.887948	1.20552	0.940509	0.811474	0.989029	0.886077	0.958012	0.989294	0.948724	0.919794	0.983356	0.94487	0.810452	0.852111	1.05033	1.0146	0.849313	0.914951	0.973508	0.830875	0.951877	1.07558	0.800078	1.15422	1.04795	1.15236	0.994561	1.0023	1.10004	0.984153	0.942236
chr14:58208032:58210033:+:ACTR10;XM_047431587.1;mRNA:tss_coverage	1.21497	1.22304	1.06365	1.02627	0.976413	1.11152	1.31495	1.08625	0.920015	0.970383	0.978144	0.951773	0.93358	0.889411	0.960848	0.970764	1.02043	0.912723	0.936456	0.897695	1.11746	1.05935	1.0549	0.97492	0.929958	1.04413	0.949974	1.13366	0.977108	1.0195	0.973908	0.888697	1.10668	0.986866	1.03167	0.972926	1.0738	1.00225	1.0623	1.01899	0.966357	0.942824	0.989068
chr16:53207450:53209451:+:CHD9,CHD9,CHD9;NM_001352158.3,NM_001382354.1,NM_001382355.1;mRNA,mRNA,mRNA:tss_coverage	1.06297	0.895088	0.965423	0.979301	0.8543	1.01246	0.981339	1.0108	1.00446	1.09857	1.01707	0.931065	0.909432	1.11074	1.09074	0.954834	1.12538	0.89008	1.00218	1.10313	0.726492	1.05649	1.10643	0.920541	0.986734	1.07381	0.943737	1.00227	1.15247	1.02646	0.930534	0.981239	0.906417	0.949742	0.966029	1.10456	1.15203	1.01779	0.987263	0.988544	0.823506	0.942108	1.0529
chr9:36399268:36401269:-:RNF38,RNF38,RNF38,RNF38;NM_022781.5,NM_194329.3,XM_047422797.1,XM_047422799.1;mRNA,mRNA,mRNA,mRNA:tss_coverage	1.01331	1.21441	1.01773	0.972424	0.900823	1.0845	1.08983	1.13235	1.21896	0.892728	1.11482	0.873168	1.13717	0.916284	0.916482	0.900442	0.914494	1.19992	1.18283	1.05535	1.06469	0.990963	1.00295	0.952555	0.915107	1.01153	1.0422	1.12218	0.933369	0.832307	0.760827	1.11132	1.07272	0.996503	0.719231	1.05469	0.895152	0.978924	0.929479	0.838804	0.910197	1.22081	0.959338
chr8:105492249:105494250:+:ZFPM2;XM_047421627.1;mRNA:tss_coverage	0.849178	1.11038	1.00984	0.948742	0.97042	1.11194	1.04321	1.06898	0.918856	1.11844	0.905289	1.14418	0.920031	1.19565	0.972684	0.975707	0.924258	0.889611	1.00205	0.962852	1.07274	0.896995	0.962208	0.99999	0.920822	1.0676	1.09732	0.972816	0.947884	1.14158	0.9976	1.02448	1.08677	1.1562	1.00807	1.04201	0.99129	1.04646	1.00001	0.988431	0.949955	0.976137	1.04911
chr3:97438606:97440607:+:EPHA6,EPHA6,EPHA6,EPHA6,EPHA6;NM_001278300.2,NM_173655.4,XM_017006215.2,XM_017006216.2,XM_017006217.2;mRNA,mRNA,mRNA,mRNA,mRNA:tss_coverage	0.996403	1.13486	1.03958	1.03235	1.11858	1.16389	1.03857	1.0298	0.956098	1.06028	1.06123	1.09691	0.955502	0.955629	1.02468	0.996209	0.947198	0.987298	1.07209	0.944429	0.992418	0.981068	1.15923	0.892395	0.887498	0.995156	1.01679	1.02127	0.987074	0.948451	0.887362	1.04346	1.0284	0.978692	0.913636	1.07941	1.00293	1.12187	1.06427	0.934805	1.13368	1.02711	0.931368
chr2:165139997:165141998:-:SCN3A;XM_011511613.4;mRNA:tss_coverage	1.01332	1.03313	0.990305	1.03927	0.985731	0.994287	1.09537	0.972191	1.07866	1.16012	0.854788	0.903622	1.03858	1.10851	0.919671	1.04565	0.960017	0.915429	0.984154	0.939003	1.05124	1.19434	1.15757	0.994592	0.872496	1.07163	1.00225	0.911231	1.01058	1.01828	0.947927	0.975413	1.188	1.07495	0.989106	1.00845	1.02178	0.842865	1.11869	1.00927	1.04697	0.901022	1.1492
chr7:138459940:138461941:+:TRIM24;XM_024446981.2;mRNA:tss_coverage	0.829302	0.937781	1.10206	1.2748	1.20005	1.09482	0.976779	1.09083	1.31922	0.97934	1.22058	1.21039	1.11263	0.903499	0.958132	0.752962	0.979425	1.09622	0.958789	0.821696	0.768807	0.811639	0.957187	0.973466	1.05114	0.973967	1.00416	1.01478	1.51031	0.997911	0.816225	0.914034	1.08704	0.951303	1.15798	0.808717	0.932772	0.98609	0.936485	1.27256	1.00209	0.943507	1.09351
chr20:58388228:58390229:+:VAPB,VAPB;NM_001195677.2,NM_004738.5;mRNA,mRNA:tss_coverage	0.806446	0.847205	1.01154	0.901602	0.951908	1.0457	1.08858	0.949998	1.0836	0.933189	0.936483	1.14684	0.880801	0.85054	0.860007	0.982067	0.931371	1.14171	1.06143	0.999239	0.97233	0.988557	1.02399	1.08162	1.06697	1.11443	0.855348	1.03982	1.07467	1.23588	0.953478	1.07862	0.983073	1.01054	1.18082	0.91779	1.07696	1.18321	1.02024	0.885924	1.0974	1.301	1.006
chr10:5093413:5095414:+:AKR1C3,AKR1C3;NM_001253909.2,NM_003739.6;mRNA,mRNA:tss_coverage	1.09942	1.18264	0.97711	1.03395	0.899962	0.879789	1.01709	1.07341	0.947384	1.08615	0.950984	0.983407	0.940501	1.1877	0.968779	0.980558	0.955849	0.949548	1.03947	0.84763	0.940905	1.0762	1.04566	1.09004	0.999426	1.04731	0.926913	0.955263	0.875465	1.16422	0.970414	0.971222	1.10793	0.970232	0.887058	1.04453	1.13199	1.10263	1.03428	0.920502	0.927219	1.09127	1.07899
chr14:58243842:58245843:+:PSMA3,PSMA3;NM_002788.4,NM_152132.3;mRNA,mRNA:tss_coverage	0.879849	0.757773	0.974362	0.982749	1.03325	0.933936	0.944971	0.973514	1.11779	0.899789	1.09857	0.984366	1.0474	1.11111	1.08209	0.76663	1.01726	0.886514	0.98239	1.0003	1.0149	1.16724	0.932685	0.856898	1.03537	1.08088	0.97883	0.968927	1.21091	1.10498	0.97449	1.06194	0.999701	1.07637	1.05073	1.06264	1.19021	0.968712	1.12602	0.90901	1.07768	0.987835	1.12834
chr1:43524091:43526092:+:PTPRF,PTPRF;XM_011541871.4,XM_011541872.4;mRNA,mRNA:tss_coverage	0.86383	1.17683	0.935745	0.85414	1.00064	0.891222	0.945879	0.867737	1.27312	0.999358	1.06103	0.889438	1.17707	0.902512	0.973327	1.07454	1.17003	1.0583	1.01237	0.902818	1.03224	1.03562	0.984805	1.00479	0.918348	0.980784	1.03689	1.05445	1.08732	0.877392	1.0052	1.05441	0.956388	1.10104	0.958746	1.02547	0.992621	0.9895	0.909738	1.09434	1.13667	1.02306	0.96833
chr16:18875103:18877104:-:SMG1;XM_017023067.2;mRNA:tss_coverage	1.14486	1.1505	0.95202	1.07647	0.912328	1.00374	1.10094	1.09136	1.0562	1.17933	0.996094	0.981391	0.979615	1.11139	0.984543	0.976663	1.06638	1.00076	0.992941	0.88586	1.13971	0.974438	0.871641	1.09639	1.02885	0.958036	0.926804	1.03179	0.940926	1.02033	1.00374	1.10928	1.07172	0.963895	0.987474	0.952903	0.894945	1.06768	0.990366	0.908837	1.14873	0.857385	0.885865
chr8:70606668:70608669:-:TRAM1,TRAM1;NM_001317805.2,XM_047421636.1;mRNA,mRNA:tss_coverage	0.852975	0.973081	1.01735	0.857358	1.21625	0.905745	1.04826	1.09409	1.05013	1.11237	0.978797	0.954214	1.02566	0.862934	1.1208	0.923311	0.852943	1.21202	0.894743	0.953208	1.09486	0.873013	1.13602	1.07126	0.914737	1.19712	1.10321	0.785951	1.06208	1.18762	0.966534	1.14928	0.978204	0.999242	1.10863	0.83708	1.11146	0.841045	1.16277	1.04492	0.947298	0.986407	1.01834
chr20:36172763:36174764:+:EPB41L1;XM_011528685.1;mRNA:tss_coverage	1.05806	0.857645	0.926624	0.935249	0.995664	0.933011	0.970576	1.04499	0.980687	1.02343	0.886625	1.08077	0.906069	0.887143	0.940842	0.898713	0.98912	0.968826	1.09205	1.1081	1.11756	0.882227	1.12757	0.936172	1.18543	0.987216	0.967033	1.06421	0.981022	1.00862	1.13615	1.3056	0.964219	1.11222	0.906868	0.805969	1.03128	1.01139	1.02699	1.06693	0.882229	1.04591	1.16034
chr18:63489613:63491614:+:SERPINB5;XM_006722483.4;mRNA:tss_coverage	1.15931	0.756227	1.00522	0.949508	0.844506	0.950064	0.952057	1.05659	1.04829	1.04805	1.02728	0.867432	1.09864	1.01886	0.951925	1.05767	0.85514	1.09703	0.780518	0.992949	1.04891	0.994648	0.940284	0.95324	1.06745	0.802375	1.0877	1.1833	0.965939	0.912983	0.931147	1.05796	0.930024	1.26791	0.960573	1.09241	1.0144	1.05559	1.04231	0.975505	0.953917	0.865074	0.969536
chr1:22709837:22711838:+:EPHB2,EPHB2,EPHB2;NM_004442.7,XM_006710442.5,XM_047449104.1;mRNA,mRNA,mRNA:tss_score	0.837399	0.827944	1.11451	0.781258	1.28602	0.224418	0.865061	0.716165	0.737813	0.776447	1.08182	0.559828	0.682859	1.24362	1.09219	2.04859	0.218744	1.05544	1.7372	1.95266	0.920381	1.31782	0.669187	1.69782	1.11049	0.923868	1.75294	0.352735	0.652276	0.316142	1.66747	1.72367	0.868983	0.549194	1.11832	1.6133	0.469505	0.527261	0.98514	2.16916	1.34657	0.550915	0.206171
chr14:104794747:104796748:-:AKT1,AKT1,AKT1,AKT1,AKT1,AKT1,AKT1,AKT1;NM_001014431.2,NM_001014432.2,NM_001382430.1,NM_001382431.1,NM_001382432.1,NM_001382433.1,XM_047431074.1,XM_047431075.1;mRNA,mRNA,mRNA,mRNA,mRNA,mRNA,mRNA,mRNA:tss_score	0.632147	0.687322	0.942427	0.588009	1.04785	0.577424	0.715242	1.49234	0.462182	0.918551	1.16899	0.520671	1.55107	1.29471	1.39955	1.56826	0.330566	1.58007	1.26274	1.62342	1.29577	1.1128	0	0.972594	0.977374	0.336191	0.864966	1.06775	1.61336	0.86624	1.11045	1.48695	1.8877	0.87438	0.168195	1.00529	0.503162	0.588176	0.797513	1.49068	1.40953	0.60651	0.687531
chr22:45009004:45011005:-:PHF21B,PHF21B;NM_001135862.3,NM_138415.5;mRNA,mRNA:tss_score	0.888128	0.290909	0.676178	1.06157	0.941945	0.749737	0.794187	1.41426	1.18785	1.10593	0.646034	0.433874	0.872375	1.32319	1.83861	1.12525	0.69049	1.62842	0.749592	2.28171	1.56108	2.30653	0.582308	2.33748	1.13121	0.670766	2.36595	0.893762	0.845481	0.453299	1.55389	1.62616	0.852594	0.707233	0.822036	1.73937	1.495	0.541647	1.20401	1.91864	1.1248	0.927371	0.893311
chr4:73435220:73437221:+:AFP,AFP;NM_001134.3,NM_001354717.2;mRNA,mRNA:tss_score	1.0053	1.3069	1.01083	0.739997	1.48541	0.931521	1.18896	0.92818	0.893524	0.89634	1.00612	0.844154	0.970207	0.999619	0.963575	0.994936	1.08344	1.39044	1.176	0.852928	1.11807	1.08342	1.03171	0.973663	0.994309	1.23563	0.791201	1.17159	1.12978	1.53535	0.974554	1.00038	0.890874	1.0316	1.31034	1.18006	1.1631	0.845731	0.968819	0.781316	0.823591	1.13941	0.928655
chr12:107072006:107074007:-:CRY1;XM_047428318.1;mRNA:tss_score	0.822184	1.31541	1.01966	1.19217	0.979035	1.44752	1.19992	0.841684	1.28615	1.09442	0.970512	1.30819	1.0293	1.235	0.969056	0.910658	1.05147	0.979735	1.17547	0.965138	0.748209	0.841124	1.07664	1.0887	0.843426	1.02629	0.935258	1.16841	1.11687	1.16237	0.904187	0.963571	1.39107	1.26924	0.99838	0.944818	0.882666	0.864194	1.10827	1.23536	0.843711	0.88319	0.967049
chr6:13687980:13689981:-:RANBP9;XM_017010149.2;mRNA:tss_score	0.628889	0.811007	0.975436	1.0131	1.18538	1.0076	0.683495	1.13111	0.97574	1.20674	0.59138	0.736216	0.698594	1.01928	0.902925	0.912592	0.681356	1.41186	1.33548	1.35055	1.1342	1.45125	1.04866	0.700881	0.931621	1.18335	0.901358	0.833624	1.51327	0.885975	0.856139	1.08591	0.962155	0.830944	0.64686	1.29773	0.951219	0.803781	1.09495	0.977849	0.992399	1.0435	0.934955
chr3:24483094:24485095:-:THRB,THRB;XM_047448797.1,XM_047448816.1;mRNA,mRNA:tss_score	1.43215	0.930588	0.957968	1.0997	0.993586	1.2582	1.20352	0.941355	1.10855	1.17238	1.4193	0.796202	1.1377	0.709151	1.23529	1.06268	0.910733	1.27807	0.818214	0.808028	0.934866	0.976252	1.50594	1.37866	0.902249	1.0068	1.36636	1.12203	1.11294	0.918772	0.832173	1.31494	0.861413	0.874887	1.27277	1.0623	1.02854	0.799687	1.3909	1.6149	1.27638	0.782211	0.914174
chr2:165139997:165141998:-:SCN3A;XM_011511613.4;mRNA:tss_score	0.827083	0.906206	1.23331	0.819058	0.971131	1.12677	0.782057	0.744857	0.869326	0.846112	0.751038	1.06638	1.09013	0.814918	0.55017	0.962999	0.917745	1.77403	0.970973	1.03906	0.719673	1.06355	0.840145	1.32828	0.805397	1.42193	0.975993	1.68815	0.859101	1.0854	1.14997	1.01214	0.81351	1.12047	0.947675	0.853695	0.839244	1.57669	0.963645	1.11394	1.26916	1.54828	1.0698
chr7:112046463:112048464:-:DOCK4;XM_017012822.2;mRNA:tss_score	1.08211	1.77642	0.904646	1.01124	0.977295	1.59609	0.791717	1.164	1.09476	1.01353	1.02717	1.29428	1.00233	1.13522	1.35146	1.19026	1.12774	0.818849	0.936918	0.851025	0.896006	0.948111	0.889932	1.10156	0.721043	0.791152	0.932191	0.884392	0.754894	1.15032	1.44249	1.13205	1.04542	1.17398	1.28754	1.19873	0.878056	0.887928	1.00941	1.04055	1.03301	1.13084	0.725176
chr1:110390025:110392026:-:SLC16A4,SLC16A4,SLC16A4,SLC16A4,SLC16A4,SLC16A4,SLC16A4,SLC16A4,SLC16A4,SLC16A4,SLC16A4,SLC16A4;NM_001201546.2,NM_001201547.2,NM_001201548.2,NM_001201549.2,NM_001319220.2,NM_004696.3,XM_005271317.6,XM_006711033.4,XM_047433967.1,XM_047433980.1,XM_047433986.1,XM_047433990.1;mRNA,mRNA,mRNA,mRNA,mRNA,mRNA,mRNA,mRNA,mRNA,mRNA,mRNA,mRNA:tss_score	0.837588	0.860134	0.894501	1.10104	0.916535	0.976832	1.02833	1.337	0.765501	0.675911	0.726874	1.3504	1.20563	0.79455	0.93263	1.14789	1.0103	0.969096	0.821342	0.874666	1.08727	1.07897	1.15279	1.27162	1.25628	0.835096	0.702605	1.31525	0.857838	0.966983	1.02041	0.867653	1.43716	0.678131	0.748202	1.36973	1.15058	0.929982	0.665601	1.44662	1.10095	1.18288	0.820642
chr7:148845577:148847578:-:EZH2;XM_047420005.1;mRNA:tss_score	0.907908	0.941978	1.13028	0.847771	0.752339	0.875306	0.768643	1.20055	0.981359	1.09242	0.87909	0.981106	1.26421	0.923582	0.885858	0.949934	1.09494	0.860935	1.25065	0.726263	1.38649	0.835758	1.09908	1.18593	1.02376	1.01206	1.02134	0.829591	1.04626	0.821552	1.09604	1.13114	1.01619	1.0289	0.869131	1.01811	0.9806	1.22478	1.10305	0.897514	0.949034	0.996077	1.00197
chr16:69625435:69627436:+:NFAT5,NFAT5;XM_011522820.4,XM_047433511.1;mRNA,mRNA:tss_score	1.02932	0.856942	0.823713	0.805772	0.939519	0.85572	1.03379	1.02307	0.796317	1.15625	0.986886	1.09474	1.03958	1.01736	0.798404	1.12789	1.05344	0.630229	0.998146	0.943591	1.11648	0.724842	1.07937	0.76473	1.3077	1.12906	0.856861	1.15612	1.04224	1.01276	1.13807	0.809213	1.17692	0.814942	0.878406	0.587681	0.948051	0.738954	1.04749	0.811941	0.951626	0.965352	0.738588
chr1:50861896:50863897:-:FAF1;XM_024452734.2;mRNA:tss_score	1.20885	1.07834	0.759698	0.932545	1.09081	1.40902	1.01284	1.1173	1.73914	1.04093	0.707203	0.796253	0.911809	0.993513	0.689367	1.09987	1.05331	1.21233	0.893378	0.896369	1.09876	1.17948	0.880872	1.06019	1.4742	1.34661	1.15698	0.934466	1.24499	1.00873	1.58622	1.12897	0.960776	0.946771	0.950322	0.870212	0.932207	1.07166	1.00137	1.00223	0.947856	1.09074	0.955324
chr10:60931511:60933512:-:RHOBTB1;XM_024448273.2;mRNA:tss_score	0.872321	0.931915	1.30454	0.854909	0.863738	0.989562	1.11535	1.08797	1.13418	0.933944	0.809518	1.29312	0.807074	1.06483	0.838077	0.617204	0.989062	1.35458	0.95093	0.808965	1.09968	1.21119	0.835085	0.980625	1.17742	1.05904	0.680506	1.19415	1.00212	0.876901	1.08375	0.851275	1.00264	0.815687	1.15508	1.29117	0.76201	1.19516	0.912812	0.947085	0.68928	0.796373	0.948479
chr17:2612656:2614657:+:PAFAH1B1,PAFAH1B1;XM_047436163.1,XM_047436164.1;mRNA,mRNA:gini	0.744849	1.17602	0.995826	0.772392	1.06427	0.676609	1.08358	0.935909	1.00417	0.676569	1.12653	0.95579	0.914875	0.891909	1.11646	0.88698	1.05574	1.07395	1.0842	1.01918	1.0984	0.90368	0.870867	0.989801	1.04591	0.854819	1.10186	1.12054	1.061	0.833065	0.935009	0.970683	0.935744	0.983233	1.20808	1.05501	0.947254	1.05348	1.46544	1.12765	1.09838	0.959859	0.973628
chr15:34336015:34338016:-:SLC12A6,SLC12A6,SLC12A6,SLC12A6;NM_001042497.2,NM_133647.2,XM_006720793.5,XM_011522269.4;mRNA,mRNA,mRNA,mRNA:gini	1.04574	0.953029	1.27093	0.839952	0.860582	0.984359	1.00365	0.994744	0.958348	0.877515	1.06144	1.11383	0.96203	0.889821	0.902384	0.918757	1.05897	1.09652	1.12377	1.2116	0.999104	0.755995	1.00928	0.957707	1.07628	1.11093	1.10725	1.14081	0.908011	1.06677	0.916978	0.822913	1.00929	1.16121	0.883369	0.914283	1.00006	1.19554	0.858886	1.24883	0.999937	0.940163	0.935145
chr2:32263885:32265886:-:NLRC4,NLRC4;NM_001199138.2,XM_047445356.1;mRNA,mRNA:gini	1.03003	0.979537	0.982634	1.12954	0.99688	0.875911	0.874746	1.30821	1.00589	0.990384	0.817046	0.794466	0.926801	0.782302	1.1215	1.05579	1.00203	1.18307	1.13144	1.27304	0.976616	0.812189	0.868529	1.1134	1.13128	1.1725	0.982637	1.19935	0.945758	1.06695	0.954653	1.08987	0.85589	1.10396	0.967452	0.901547	1.2156	1.00026	1.29588	0.94961	1.09194	1.12613	0.999737
chr21:38228925:38230926:+:KCNJ15,KCNJ15,KCNJ15;NM_001276437.2,NM_001276438.2,NM_001276439.2;mRNA,mRNA,mRNA:gini	1.09058	1.08695	0.866097	0.742285	1.19479	0.999619	0.977182	0.928866	1.03799	1.09275	0.940324	1.19753	1.16145	0.953598	1.06868	1.03309	0.921725	1.04962	0.933195	0.905477	1.05168	0.988138	1.07063	1.17649	1.02983	0.964859	0.799957	1.04245	1.31425	0.917338	1.00801	1.2861	1.29728	0.858574	0.66085	0.983135	0.971269	1.08263	0.974096	0.964954	0.943347	1.00104	1.01997
chr7:97731085:97733086:+:TAC1,TAC1,TAC1,TAC1;NM_003182.3,NM_013996.3,NM_013997.3,NM_013998.3;mRNA,mRNA,mRNA,mRNA:gini	0.926708	1.1079	0.951849	0.950793	0.990571	0.987381	0.923515	0.969523	1.0452	0.838096	0.965012	1.06652	0.852537	0.872755	1.02669	1.10762	1.0571	1.07678	1.38008	0.946613	0.991296	0.969984	1.0555	1.09005	1.05476	1.20898	0.816911	0.958327	1.16917	0.824061	1.086	0.940184	1.32306	1.03666	0.963592	0.867906	0.927625	1.00001	0.960878	0.916269	1.0836	1.03512	0.923258
chr12:10452376:10454377:-:KLRC1,KLRC1;NM_002259.5,NM_007328.4;mRNA,mRNA:gini	1.04886	1.10507	0.949617	1.00118	1.03596	0.931296	0.999514	1.14716	1.00196	0.927997	1.07288	0.949744	0.946866	0.981826	1.06415	0.983656	1.03866	1.10828	1.06294	0.90154	0.925728	1.2764	0.930435	0.888934	1.20888	0.98725	0.905167	1.20955	1.20809	1.01111	0.96197	1.00367	1.08457	1.12265	0.846223	0.865224	1.02081	1.05469	0.944988	0.991405	0.937107	1.01242	0.911285
chr3:142028179:142030180:-:TFDP2,TFDP2;NM_001375774.1,XM_047448776.1;mRNA,mRNA:gini	0.858883	1.055	0.787887	0.991556	0.898955	0.973158	1.0466	1.07413	0.830325	0.971961	1.0866	0.971477	0.937249	1.01364	1.02562	1.03588	0.950133	0.99911	1.02668	0.869464	1.03343	1.25635	0.975791	0.923294	1.03303	0.885623	1.03663	0.786726	0.888017	1.22223	1.09075	1.08343	1.08644	1.12364	0.950882	0.854677	1.00011	0.954278	1.10565	1.107	1.0715	0.966637	0.928596
chr6:32636405:32638406:+:HLA-DQA1,HLA-DQA1;NM_002122.5,XM_006715079.5;mRNA,mRNA:gini	0.784689	1.2346	1.11755	0.912333	1.2068	0.846202	0.917873	1.17583	0.808538	1.00242	1.11422	1.04859	0.909113	1.12921	0.986942	1.06567	0.872246	1.10719	0.997578	0.973369	0.779584	0.979046	0.928243	0.876149	0.971066	1.34347	0.974435	1.19641	1.00811	0.898876	0.910265	1.11022	1.0284	0.86979	0.995238	1.0271	0.866508	0.949852	1.02212	1.04272	1.00646	1.01781	0.881808
chr20:19933132:19935133:+:RIN2;XM_017027889.2;mRNA:gini	0.940784	1.0074	0.884183	0.844421	1.00914	0.850097	0.87618	1.2609	1.14722	0.946405	0.995742	1.00329	0.988386	0.908978	1.08656	0.943133	0.906212	1.0421	1.22034	0.847487	1.19588	1.10731	1.18916	0.845162	1.22008	1.38747	0.810484	1.21988	1.11132	1.00149	0.958691	1.05985	1.01849	0.990273	1.18405	0.714268	0.941682	1.00971	0.916527	1.15959	0.900424	1.07524	0.92379
chr8:92061708:92063709:-:RUNX1T1;XM_047422375.1;mRNA:gini	0.844189	0.9273	0.949999	0.863572	0.95133	0.84542	0.85378	1.19449	1.1149	1.0105	0.859686	0.991337	0.847537	0.886775	1.09544	1.04372	0.967755	1.10028	1.15416	0.92047	1.14076	1.11003	1.01009	0.982727	0.970017	1.24455	1.07994	0.961386	1.17258	1.22206	1.01847	1.18738	1.25415	0.934845	1.04534	0.852084	1.15251	0.979614	1.21041	1.17314	1.01374	0.961956	0.907977
chr3:69762810:69764811:+:MITF;NM_006722.3;mRNA:gini	0.945315	1.10296	0.977378	1.00084	0.933781	0.940846	0.952068	1.06632	0.922711	1.0752	1.01199	0.987888	0.936924	0.775513	0.97247	1.04467	0.895857	1.24899	1.01795	0.870811	1.08643	1.07692	0.918219	0.968806	0.958798	0.975349	0.894312	1.18878	1.05897	1.05043	1.08795	1.11816	1.02551	0.957105	1.06045	0.902679	0.991769	1.04445	1.20943	1.07209	0.977825	1.02858	0.902677
chr3:45893216:45895217:+:CCR9;NM_001386447.1;mRNA:gini	1.04578	1.05253	0.839806	1.00771	0.95781	0.834383	0.826148	1.15969	0.914568	1.09689	0.903957	1.16121	0.892075	0.78475	1.15569	1.05449	0.85513	1.26086	1.23281	1.02337	0.996847	0.92814	1.12156	1.13131	1.07149	0.881477	1.17939	1.08183	0.874095	0.977254	1.09096	0.872122	1.08183	1.13317	0.938626	0.787992	1.14861	0.979241	1.05422	0.948916	1.0556	0.948646	0.857673
chr12:9115228:9117229:-:A2M;NM_001347423.2;mRNA:gini	0.751136	0.8797	0.879946	0.962653	1.0569	0.993154	0.830525	1.23584	1.18928	0.963267	0.874118	0.980786	0.996412	1.15907	0.857799	0.967	0.953115	1.05844	1.19878	1.12684	0.817769	1.00409	1.05293	1.05841	1.12812	1.14861	0.912519	1.03072	1.11696	1.10583	1.05906	0.982771	1.00359	0.964119	1.07466	1.03187	0.908562	1.27959	1.06485	0.969688	0.970712	0.993099	1.0723
chr6:31009473:31011474:+:MUC22;NM_001395414.1;mRNA:gini	0.893304	1.2374	0.951613	1.16147	1.07404	0.793311	0.804377	1.23351	0.867325	0.97795	1.07254	1.1119	0.990015	0.835686	1.21558	1.11864	0.999964	0.907932	0.994004	0.871194	0.871628	1.14804	1.05212	0.96348	1.27145	0.95835	1.16153	0.825595	1.31029	0.829389	0.954939	1.0532	1.0903	1.00528	1.00577	0.854268	1.13398	0.980655	1.08081	1.0238	1.08828	1.00004	0.946874
chr2:64103747:64105748:-:PELI1;XM_047445140.1;mRNA:gini	0.872676	1.25936	0.905696	1.22247	1.16313	0.904255	1.05549	0.916826	0.95041	1.06104	0.948755	0.981883	1.11759	0.712179	1.00271	1.00146	0.85614	1.08561	1.09388	1.02767	1.12633	0.881056	1.04994	1.03136	0.990473	0.915687	0.924806	0.995325	0.940119	0.85329	0.753217	1.0792	1.08928	0.940012	1.0388	0.938705	1.14931	1.22169	1.18968	0.954508	1.18678	0.860437	0.932604
chr12:68158739:68160740:-:IFNG;NM_000619.3;mRNA:gini	1.08762	1.02729	0.88669	0.9681	1.08882	0.914897	0.758236	0.878904	0.903069	1.00854	1.11389	1.14418	1.10275	1.03046	0.99769	0.942043	0.87769	1.05494	0.940865	1.08219	1.1534	1.23101	1.03514	1.0664	1.08868	1.01341	0.984401	1.12876	1.04889	1.13543	1.03124	1.02081	1.22454	0.911535	1.18983	0.864543	1.13723	1.03453	1.22528	0.970068	0.958994	0.85196	0.95571

## Sheet: Fig.5d H3 CTRL
ID	H3_1	H3_2	H3_3	H3_5	H3_6	H3_8	H3_9	H3_10	H3_11	H3_12	H3_15	H3_16	H3_17	H3_18	H3_19	H3_21	H3_22	H3_23	H3_24	H3_27	H3_29	H3_30	H3_31	H3_32	H3_33	H3_34	H3_35	H3_38	H3_39	H3_40	H3_41	H3_43	H3_45	H3_46	H3_47	H3_48	H3_49	H3_50	H3_51	H3_52	H3_54	H3_55	H3_56	H3_57	H3_58	H3_59	H3_60	H3_62	H3_63
MAP	1.04114	0.871089	0.938294	0.975733	0.970866	1.0161	0.956154	1.01811	1.03735	0.766395	0.931935	1.05397	0.963059	0.920608	1.06212	1.08193	0.848839	0.994792	0.94827	0.981913	1.01617	0.951353	0.908138	1.07828	0.989861	0.978885	0.91446	0.882351	1.05397	1.20466	0.968369	0.980599	0.996679	0.956154	0.993349	1.00763	1.05826	0.877783	0.998346	0.985948	0.983073	1.02926	1.09634	1.00417	1.07329	0.936948	1.0155	0.998437	1.059
Age	0.928571	0.964286	1.10714	0.892857	1.07143	0.892857	0.857143	0.892857	0.892857	1	0.857143	0.857143	0.928571	1.28571	0.892857	1.03571	0.964286	0.964286	0.964286	0.821429	0.964286	0.857143	1.10714	1.17857	1.03571	1.10714	1.25	1	0.964286	0.928571	1.07143	0.857143	1.17857	1.17857	1	0.964286	1.14286	1.17857	0.964286	0.892857	1.10714	1	0.892857	0.964286	1.14286	0.964286	1.07143	0.892857	1
BMI	0.878544	0.934893	0.80536	0.798676	0.938937	1.57441	0.998345	0.731667	1.29785	0.827264	0.924175	1.15522	0.961934	1.08896	1.35775	0.974651	0.876463	1.39768	1.10635	0.907096	1.22677	0.856986	0.99558	1.07821	1.19899	0.898511	1.13153	0.938937	0.870965	0.923457	1.03228	1.08896	0.999588	1.07821	0.99516	0.97869	1.1783	1.02012	0.850228	0.876463	0.809884	1.12762	1.5285	0.933077	1.09443	1.03228	1.02324	1.11815	1.22854
chr17:30167900:30169901:+:NSRP1;XM_047436921.1;mRNA:tss_coverage	0.827185	0.952394	0.893346	0.909093	0.89683	1.04389	1.05793	0.85002	1.03212	1.06102	1.0951	1.04404	0.948327	0.872023	0.952972	0.967887	1.0722	1.02553	1.01452	0.938194	0.863695	1.07579	0.960955	1.13554	1.08037	0.814174	0.916166	1.02986	1.06975	1.03323	0.996976	1.13865	0.875975	1.05116	0.887625	0.866664	0.87217	1.04075	1.09751	1.03073	1.1614	1.13185	1.02965	1.04037	1.02564	0.825037	1.06787	1.06275	1.06658
chr14:58208032:58210033:+:ACTR10;XM_047431587.1;mRNA:tss_coverage	0.897961	0.860756	0.957136	0.96059	1.10049	1.00042	0.896705	1.03241	1.19371	1.15416	1.23093	0.926529	1.01175	0.853644	0.853853	0.853969	1.00332	1.09558	1.02758	0.912112	1.02778	0.927633	0.911623	0.980653	1.00426	1.10737	1.0346	0.9792	1.09555	1.11253	1.09803	0.937628	1.1538	1.05759	0.994865	0.850935	1.03467	1.0273	1.00851	1.01518	1.16699	1.16201	0.807096	0.914546	0.99412	0.998291	0.962929	1.15352	0.986217
chr16:53207450:53209451:+:CHD9,CHD9,CHD9;NM_001352158.3,NM_001382354.1,NM_001382355.1;mRNA,mRNA,mRNA:tss_coverage	0.915347	0.963427	1.11665	1.05585	0.913993	0.96353	0.754996	0.937536	0.885088	1.13693	1.0305	1.05493	1.01906	0.996052	1.0754	1.27132	1.08249	1.01206	0.976391	1.06367	0.872142	1.07922	1.19154	0.977645	1.10555	1.02699	0.827387	0.933758	1.20757	0.94752	1.05563	0.891196	1.07434	0.87985	0.847224	0.908134	1.10792	1.01343	1.05474	0.937061	1.10538	1.03974	1.07161	1.025	1.22573	1.09922	0.869612	1.1056	1.15688
chr9:36399268:36401269:-:RNF38,RNF38,RNF38,RNF38;NM_022781.5,NM_194329.3,XM_047422797.1,XM_047422799.1;mRNA,mRNA,mRNA,mRNA:tss_coverage	0.859634	1.04072	0.775746	0.924104	0.874648	0.836834	1.17228	0.885476	0.718478	0.931657	1.13791	0.89817	0.991762	0.886589	0.909194	0.966013	1.02733	0.805578	0.77407	0.944193	0.897899	1.08424	1.26158	0.89291	0.821697	1.05809	0.820503	1.26835	1.09309	0.916572	1.02871	1.0398	1.09581	1.02355	1.04534	1.02318	0.883899	1.08114	0.971534	1.03087	1.10862	1.24335	1.02327	1.29238	0.956126	1.05878	0.938042	1.06607	1.06418
chr8:105492249:105494250:+:ZFPM2;XM_047421627.1;mRNA:tss_coverage	1.0692	0.903909	0.938202	1.01275	0.981058	1.00156	0.960394	0.97825	0.967247	0.932533	1.02557	1.11468	1.09257	1.06633	1.00081	1.08767	1.00057	1.13987	1.04158	0.925161	0.955838	1.05397	1.09458	1.04381	1.02728	0.911575	0.972288	1.09003	1.11432	0.909029	0.978487	0.984272	0.906656	1.04355	0.97716	0.844205	1.09741	0.96862	0.776888	0.921701	1.05173	0.981222	1.08171	0.886468	0.950441	1.22384	1.03374	0.907185	1.06897
chr3:97438606:97440607:+:EPHA6,EPHA6,EPHA6,EPHA6,EPHA6;NM_001278300.2,NM_173655.4,XM_017006215.2,XM_017006216.2,XM_017006217.2;mRNA,mRNA,mRNA,mRNA,mRNA:tss_coverage	0.900455	0.991758	1.04245	1.0152	1.04769	1.01138	1.05916	0.812536	0.914546	0.975406	0.997185	1.17477	1.04037	1.00052	1.07039	1.00596	1.07318	1.03413	0.9859	1.06075	1.12576	0.966123	1.06646	1.09405	1.19437	0.862775	0.909942	1.04818	1.05706	1.03902	1.23301	0.891057	0.856502	1.08195	1.14219	0.964823	0.790125	0.991276	1.04844	0.93116	1.19226	1.04307	1.06131	1.04241	1.09693	0.853922	1.044	1.02405	0.890541
chr2:165139997:165141998:-:SCN3A;XM_011511613.4;mRNA:tss_coverage	0.925954	1.04404	0.960566	0.965128	0.979339	0.988007	0.864112	0.974159	0.977088	1.06396	1.0009	1.01363	1.06777	1.02256	1.01881	1.05579	0.899008	0.990994	1.02382	1.0206	0.84855	1.0383	0.905187	0.99986	1.00367	0.951224	1.00014	0.939703	0.880803	1.0194	1.17567	0.910709	1.04368	1.03114	0.902702	0.789162	0.998947	0.944247	1.19671	0.847598	1.28585	1.09686	1.09393	1.16144	0.901411	1.03328	1.09043	0.974586	1.01223
chr7:138459940:138461941:+:TRIM24;XM_024446981.2;mRNA:tss_coverage	1.19816	1.16207	0.972719	1.01822	0.943998	1.17218	0.828744	0.736383	0.923336	0.786201	1.0212	1.08721	1.15171	1.08328	0.973416	1.24762	1.15481	0.961679	0.906214	0.955429	0.935364	1.03642	1.24281	1.10794	0.988799	0.838827	0.97033	1.13325	0.935539	0.937903	0.911491	0.688146	1.25397	0.856166	1.38275	1.15137	0.883345	1.18727	0.846894	0.788196	0.845668	0.848604	1.38362	0.951811	1.03488	1.07915	0.916879	1.02985	0.969313
chr20:58388228:58390229:+:VAPB,VAPB;NM_001195677.2,NM_004738.5;mRNA,mRNA:tss_coverage	0.864126	1.0236	0.973234	1.06178	1.01981	0.973999	0.976298	1.05879	0.95547	0.776939	1.11796	0.919036	1.14079	0.910451	1.05242	1.10071	1.13501	0.948073	0.860532	0.888881	0.831666	1.16499	1.16692	0.897986	1.07207	1.08589	1.0571	0.945815	1.05942	0.976634	1.07694	0.896224	1.01304	0.681743	1.22121	0.946818	0.938971	0.89774	0.886572	0.839933	1.08124	0.974505	1.11113	1.14122	1.13449	1.1645	1.10318	0.886762	0.966014
chr10:5093413:5095414:+:AKR1C3,AKR1C3;NM_001253909.2,NM_003739.6;mRNA,mRNA:tss_coverage	0.673373	0.924124	1.08668	1.08043	0.874297	1.08275	0.808236	0.885279	0.849059	1.09065	0.993214	1.10846	0.966638	0.936559	0.997559	0.903557	1.0577	1.03443	1.05999	0.910905	0.950185	0.872001	1.04806	1.139	0.978457	0.891855	1.04048	0.936441	0.96011	0.928432	1.11197	0.824923	1.08482	1.20957	1.06726	1.00572	0.856663	1.12123	1.05251	1.11764	1.01354	0.955801	0.938099	0.950919	1.05799	0.983557	1.02644	1.01959	0.829939
chr14:58243842:58245843:+:PSMA3,PSMA3;NM_002788.4,NM_152132.3;mRNA,mRNA:tss_coverage	0.968353	0.986171	1.01108	1.01547	1.04389	0.936874	1.04452	1.17277	0.950219	1.09411	1.01905	1.18502	0.991914	1.04379	1.12181	1.11595	1.09401	0.963586	0.965209	0.959271	1.07898	0.974925	0.995147	1.2568	0.940257	0.940767	0.939197	0.906448	0.902411	1.00124	0.766111	0.896533	0.997478	0.791344	1.05923	1.06049	1.02255	0.810929	0.95155	1.07433	0.867282	1.023	1.0351	1.05289	0.848007	1.21526	1.11907	0.980796	0.80449
chr1:43524091:43526092:+:PTPRF,PTPRF;XM_011541871.4,XM_011541872.4;mRNA,mRNA:tss_coverage	1.20927	0.997811	1.05676	0.930467	1.06365	1.03052	0.925262	1.10142	1.04125	0.936438	0.898278	0.997854	1.17332	1.03906	1.08114	1.04355	0.803783	0.838777	0.876442	0.838037	1.05921	1.10528	0.913399	0.888719	0.918719	1.13488	0.990977	0.998486	0.967676	0.95484	0.971085	0.999507	1.07497	1.0018	0.916376	1.04554	0.935768	1.01843	0.758798	0.827797	0.783064	1.1888	1.07049	1.06281	1.15807	1.0617	0.864023	1.03907	1.00049
chr16:18875103:18877104:-:SMG1;XM_017023067.2;mRNA:tss_coverage	0.911379	0.823033	0.871997	1.21013	1.05277	0.941962	0.92991	1.11474	0.945236	1.07104	0.87472	1.03365	0.929855	0.846627	1.26439	0.884908	1.08621	1.00055	0.858838	1.03305	1.07816	0.98772	0.881503	1.04566	0.957448	1.04521	1.08378	1.07306	0.961463	0.873185	1.25193	1.03432	1.01982	1.09644	0.974017	0.899616	1.08161	0.984416	1.08795	1.09137	1.17053	1.07762	0.982567	0.966844	1.14272	1.02364	0.917364	0.959556	1.04849
chr8:70606668:70608669:-:TRAM1,TRAM1;NM_001317805.2,XM_047421636.1;mRNA,mRNA:tss_coverage	0.832174	1.07015	0.979651	1.04964	0.925847	1.06199	1.03313	0.876113	0.881774	0.888242	1.13597	1.20162	1.0004	0.96665	1.15005	1.07558	1.16311	0.960867	0.949873	0.956926	1.0677	0.93655	1.27785	0.780263	1.02376	0.886449	1.30831	0.999602	1.03137	1.12753	1.05391	1.09297	0.908891	0.875602	1.21325	1.06365	1.09429	1.01511	0.89233	1.11941	0.944734	1.15078	1.02012	1.37674	0.85452	1.0962	0.954367	1.30842	0.826144
chr20:36172763:36174764:+:EPB41L1;XM_011528685.1;mRNA:tss_coverage	0.984755	1.01321	1.17652	0.742669	0.99386	0.96168	0.939989	0.918618	1.08689	1.02231	1.05096	1.1272	1.01112	0.969174	1.10152	0.98955	1.07415	0.937967	0.849162	0.909466	0.998646	0.986851	0.982783	0.910617	0.892113	1.04353	0.943513	1.06173	1.10519	0.93316	1.03158	1.00958	1.15325	0.882402	1.18288	0.982656	1.04007	0.830731	0.980412	1.01177	0.859957	1.02295	1.04702	0.953904	0.972017	1.0732	1.00068	0.873622	0.947052
chr18:63489613:63491614:+:SERPINB5;XM_006722483.4;mRNA:tss_coverage	0.957706	1.00295	1.09249	0.977278	0.98071	0.945448	1.12692	1.11887	1.03794	1.1102	1.13412	1.12648	1.05107	0.986035	1.01598	1.10835	0.913366	0.992413	0.963598	0.999426	1.03079	0.97466	0.978557	0.95213	1.0131	1.10478	0.93619	0.959141	0.81248	1.06008	1.10731	0.949542	0.921584	0.970909	0.930242	1.00057	1.02969	0.933672	1.16838	1.21777	0.954863	1.01832	0.860991	0.988876	1.07475	0.856591	1.06789	1.00695	1.19911
chr1:22709837:22711838:+:EPHB2,EPHB2,EPHB2;NM_004442.7,XM_006710442.5,XM_047449104.1;mRNA,mRNA,mRNA:tss_score	0.908961	0.802257	0.113041	0.748337	0.60412	0.561083	1.29656	0.437452	0.313943	0.60409	0.921314	1.38873	0.262895	0.773862	1.07255	1.24066	1.79177	0.95328	0.552383	1.86863	1.26688	0.804801	1.22175	1.81555	1.15889	0.538277	0.950538	1.40367	1.01416	2.43712	1.37653	1.01697	0.953898	1.58866	1.2866	2.07796	0.677259	1.35101	0.660774	0.675598	0.270076	0.772437	1.09687	2.46219	0.91743	0.920376	0.738215	1.60882	0.0797978
chr14:104794747:104796748:-:AKT1,AKT1,AKT1,AKT1,AKT1,AKT1,AKT1,AKT1;NM_001014431.2,NM_001014432.2,NM_001382430.1,NM_001382431.1,NM_001382432.1,NM_001382433.1,XM_047431074.1,XM_047431075.1;mRNA,mRNA,mRNA,mRNA,mRNA,mRNA,mRNA,mRNA:tss_score	1.25942	1.64855	0.696951	1.39426	1.49012	1.48424	0.538051	0.957058	0.667294	0.965618	0.887105	1.51432	0.138767	1.07785	0.930398	2.46036	1.6609	1.48577	0.835084	0.839789	2.12266	2.2205	1.27635	1.63155	0.86288	0.29835	0.516401	2.34661	0.617649	1.17547	1.79279	1.2392	1.29406	0.260298	0.666098	0.934395	0.770767	0.690187	0.533139	1.34638	0.912534	1.79846	0.840971	1.24	1.16406	1.64502	1.96468	0.861641	0.536416
chr22:45009004:45011005:-:PHF21B,PHF21B;NM_001135862.3,NM_138415.5;mRNA,mRNA:tss_score	0.739523	1.20384	0.529823	1.61969	1.82763	1.46117	1.34225	1.28729	0.606223	0.510551	1.0408	0.777087	0.890774	0.98373	1.56294	2.35543	0.82546	1.28233	1.18614	1.45223	0.553621	0.829826	0.966969	1.01899	0.942258	1.28921	0.682534	2.00409	0.766918	1.78932	1.54703	1.27429	0.908193	0.762378	1.36	0.745615	1.26252	1.60693	1.27202	0.823419	0.663596	0.657165	1.97076	1.3263	1.00503	1.15883	0.854262	1.42614	0.765179
chr4:73435220:73437221:+:AFP,AFP;NM_001134.3,NM_001354717.2;mRNA,mRNA:tss_score	1.11	1.20868	0.754691	1.08682	1.06493	0.894417	0.830377	1.07551	0.90206	1.26159	1.25134	0.819424	0.983867	1.0839	1.20586	1.26827	0.99303	1.08586	0.876867	1.49291	1.16036	0.898389	1.20198	0.986412	0.69076	1.14865	1.02532	0.791119	0.829272	1.10605	0.674686	1.26161	1.26486	1.00704	1.08946	0.747907	1.21624	1.18261	1.15346	0.959967	1.05864	1.21217	0.97744	0.831878	0.907301	0.847838	0.91556	0.800017	1.27982
chr12:107072006:107074007:-:CRY1;XM_047428318.1;mRNA:tss_score	1.04735	0.802362	0.941734	1.06919	1.26029	0.799249	0.903433	1.18367	1.04005	1.42575	1.19485	1.03298	0.978008	1.19941	1.5924	1.08665	0.832451	0.95168	1.13878	1.25806	0.850906	0.924684	1.31054	1.39577	1.29412	1.0841	0.974153	0.926827	1.04427	1.01153	0.866063	1.05383	1.36681	1.52829	0.789481	0.826272	0.829569	0.991001	1.01922	0.833101	1.13467	0.732714	0.961892	0.959104	0.896041	1.10876	0.899716	1.29653	0.835873
chr6:13687980:13689981:-:RANBP9;XM_017010149.2;mRNA:tss_score	0.847239	1.21215	1.35835	1.31358	1.06204	0.812758	1.11043	1.70173	1.11649	0.955612	0.873618	1.12028	1.092	1.0235	1.46184	0.97873	1.25886	0.715803	0.925387	1.13078	0.802637	1.02736	0.891863	1.04309	0.921715	1.36018	1.57462	0.887469	1.46537	0.953267	0.754863	1.71775	1.31439	1.05719	0.837957	1.08725	1.28515	0.789487	0.675998	0.709066	1.09993	0.838632	0.771828	0.52876	0.930253	1.19009	0.840142	1.18064	0.837859
chr3:24483094:24485095:-:THRB,THRB;XM_047448797.1,XM_047448816.1;mRNA,mRNA:tss_score	1.48816	1.27912	1.07766	0.738673	0.798395	1.38378	0.953136	0.949022	0.935642	0.664149	0.904588	1.29307	1.13703	1.05797	0.920671	1.01616	0.789708	0.872227	0.891375	0.799166	1.20088	1.02611	1.11349	0.859305	0.785896	1.16874	1.21913	0.938033	0.954064	1.05242	0.597269	0.914325	0.912397	0.772222	0.925109	0.834947	1.24654	0.899541	1.09904	0.833493	0.914782	0.791377	0.994769	0.994028	0.865406	1.03865	1.36565	1.10165	1.10476
chr2:165139997:165141998:-:SCN3A;XM_011511613.4;mRNA:tss_score	1.17532	0.769398	1.05853	0.988385	0.747129	0.801783	0.938428	0.99287	0.770383	0.87611	1.03892	1.20392	1.16074	1.07356	1.02286	1.03062	1.0995	1.2053	1.02922	1.22514	0.85655	0.96011	1.10523	0.477776	0.892118	1.11543	0.717958	0.652641	1.06637	1.09804	0.686169	1.23297	0.823211	1.12921	1.01871	0.84464	1.2023	0.843718	1.04417	0.840227	0.722333	0.989021	0.782892	1.06316	1.27924	1.03854	0.636452	0.807335	1.03227
chr7:112046463:112048464:-:DOCK4;XM_017012822.2;mRNA:tss_score	1.2386	0.70877	0.821118	1.22701	1.23284	0.762718	1.08519	0.744108	0.933722	1.10447	0.706362	1.06166	0.906129	0.706189	0.866396	1.14169	1.48192	0.836355	0.78904	0.942239	1.15186	0.772291	1.02763	0.91811	1.74861	0.856642	1.09103	0.863274	0.918655	1.03384	1.26379	1.24236	0.865574	1.08313	0.98135	0.778606	0.671571	1.15083	1.29565	1.33538	1.65234	1.47539	1.12857	1.56937	1.12592	1.28899	0.97952	0.817415	0.755146
chr1:110390025:110392026:-:SLC16A4,SLC16A4,SLC16A4,SLC16A4,SLC16A4,SLC16A4,SLC16A4,SLC16A4,SLC16A4,SLC16A4,SLC16A4,SLC16A4;NM_001201546.2,NM_001201547.2,NM_001201548.2,NM_001201549.2,NM_001319220.2,NM_004696.3,XM_005271317.6,XM_006711033.4,XM_047433967.1,XM_047433980.1,XM_047433986.1,XM_047433990.1;mRNA,mRNA,mRNA,mRNA,mRNA,mRNA,mRNA,mRNA,mRNA,mRNA,mRNA,mRNA:tss_score	1.04389	0.816815	1.3534	0.869995	0.852145	0.861991	0.904927	1.3479	0.965946	0.923208	0.919246	0.969538	0.768461	0.925211	0.766523	0.891579	1.02755	1.00392	0.98373	1.30676	0.782806	1.22865	0.999627	0.935194	0.725553	1.05025	1.07768	0.967474	0.867835	0.951187	1.19212	0.669201	1.18964	0.866547	1.26954	0.985462	0.74735	1.45643	0.611681	1.00829	1.02046	0.937368	1.17118	1.00037	0.76239	1.02204	1.2725	1.27806	0.613873
chr7:148845577:148847578:-:EZH2;XM_047420005.1;mRNA:tss_score	0.647959	0.873084	0.990116	1.09377	0.939946	0.789187	1.2201	1.00987	0.703636	0.93488	1.06229	1.23785	1.37941	1.03941	1.04507	1.19115	1.23968	0.77922	1.39199	1.02906	0.916649	0.966735	0.713555	0.745645	1.55278	0.664053	1.10732	0.676276	1.04821	1.23923	1.24555	0.811391	0.950997	1.20166	1.04222	1.46816	0.856066	1.02271	0.943771	0.537475	1.00708	1.01598	1.88154	0.678725	1.21595	0.946722	1.15349	0.916268	0.988271
chr16:69625435:69627436:+:NFAT5,NFAT5;XM_011522820.4,XM_047433511.1;mRNA,mRNA:tss_score	1.13898	1.05814	0.944725	1.00152	1.1812	1.00112	0.905479	0.914374	0.739778	1.20724	1.17646	1.04752	0.963196	1.13118	0.991457	0.580348	1.64115	0.968027	0.830602	1.13914	0.998884	1.10997	1.21247	0.855023	0.981712	1.0132	0.75818	0.880392	0.968891	1.00898	1.21332	0.985942	0.951524	0.604692	1.20706	1.00686	1.22549	1.3057	0.902005	0.954942	0.868108	1.27502	1.22832	1.06154	0.867276	1.24992	1.24183	1.33641	1.06327
chr1:50861896:50863897:-:FAF1;XM_024452734.2;mRNA:tss_score	0.89454	1.04435	1.02263	1.01704	1.18837	0.966506	0.934491	1.17675	1.21403	1.21323	1.21	1.15233	1.40308	0.962371	1.58149	1.32367	1.1768	1.01226	1.20678	0.979701	1.01293	1.34224	0.728318	0.816834	0.947624	0.707181	1.36025	0.921216	1.06498	1.13908	1.59472	1.01792	1.20405	1.13987	0.913356	0.840329	0.786167	1.31989	0.977345	1.28888	0.9037	1.27344	1.0147	0.80462	0.737115	0.636719	1.63525	1.31305	0.816386
chr10:60931511:60933512:-:RHOBTB1;XM_024448273.2;mRNA:tss_score	1.03295	1.31225	1.21697	0.878439	0.909521	1.2707	0.773939	1.41741	1.01644	0.71232	0.651439	0.680975	1.0079	0.846723	0.796796	1.05687	0.852747	0.993338	0.879584	1.26869	1.24841	0.986081	1.00093	0.909745	1.27571	1.19382	0.901842	1.30419	1.00994	1.04023	0.83476	0.850864	1.1589	0.803702	1.07048	1.11841	1.44767	0.829581	1.03797	0.816251	0.731976	0.553458	1.11668	0.958203	0.971003	1.06934	0.805563	1.13051	1.3487
chr17:2612656:2614657:+:PAFAH1B1,PAFAH1B1;XM_047436163.1,XM_047436164.1;mRNA,mRNA:gini	1.15082	1.14209	1.05448	1.09503	1.03929	0.876466	1.07549	0.985579	0.976406	1.0526	0.909471	0.938808	1.01268	0.862244	0.990648	1.03044	1.20137	0.808817	0.861198	1.14707	0.831131	0.968584	0.961017	0.83337	1.01616	1.19843	0.994328	0.916448	0.99149	0.951163	1.00988	0.995179	0.930472	0.878015	1.22489	0.865321	1.20022	1.0986	1.08294	1.05803	1.00532	0.863822	1.02374	1.14902	1.02463	1.0584	0.881615	1.06335	1.18935
chr15:34336015:34338016:-:SLC12A6,SLC12A6,SLC12A6,SLC12A6;NM_001042497.2,NM_133647.2,XM_006720793.5,XM_011522269.4;mRNA,mRNA,mRNA,mRNA:gini	1.04076	1.11575	0.870339	1.16005	0.883974	0.857618	1.15498	0.966175	1.03183	0.950379	0.941449	0.885172	0.915454	0.701531	0.979043	0.967031	1.11561	1.08051	0.738996	1.25307	0.83764	0.992659	1.0405	1.02496	1.06313	0.945438	0.695281	1.11264	0.789036	0.82222	1.24292	1.2381	0.762722	0.97991	1.12654	1.08174	1.15982	0.907973	1.01262	1.16168	0.712213	0.925667	1.01818	1.03714	0.957754	0.679786	0.92423	1.02045	1.0962
chr2:32263885:32265886:-:NLRC4,NLRC4;NM_001199138.2,XM_047445356.1;mRNA,mRNA:gini	1.25175	1.02893	1.02149	1.0551	0.936198	0.919084	1.17139	1.19031	1.00579	1.25293	0.817308	0.942382	1.16049	0.991963	0.849852	0.813954	0.910616	0.883519	0.965954	1.15079	1.20101	0.924681	0.988452	1.11532	1.03434	0.831564	0.955124	1.03229	1.08795	0.948862	0.946204	1.07392	0.916784	0.933072	1.28419	1.04132	1.00216	1.01398	0.943052	0.798283	1.05851	0.98529	1.21506	1.12923	0.888913	1.09376	0.814332	1.10386	1.01443
chr21:38228925:38230926:+:KCNJ15,KCNJ15,KCNJ15;NM_001276437.2,NM_001276438.2,NM_001276439.2;mRNA,mRNA,mRNA:gini	0.793301	0.99876	1.04336	0.854589	0.988647	0.859359	0.888836	0.909751	1.02147	0.847444	0.998332	0.93418	1.16314	0.826901	1.11861	1.1076	1.03011	0.85174	0.936493	0.892561	0.958874	1.04434	1.01486	0.867223	1.01922	1.01192	0.975761	0.959155	1.30173	0.934565	1.21705	0.840685	1.19525	1.10489	1.01419	0.986328	0.720504	0.9418	0.926556	0.885924	0.977062	0.82201	0.999705	1.02732	0.819908	0.980394	1.18492	0.983048	1.02102
chr7:97731085:97733086:+:TAC1,TAC1,TAC1,TAC1;NM_003182.3,NM_013996.3,NM_013997.3,NM_013998.3;mRNA,mRNA,mRNA,mRNA:gini	1.11766	1.09956	1.03546	1.05048	0.945143	0.993448	1.10988	1.14747	1.04706	0.943903	1.16044	0.936786	0.856919	0.889643	0.928134	0.892584	1.23255	0.922838	0.835686	0.988389	1.11058	1.08211	1.05931	1.05342	1.10575	0.933875	1.01037	0.907007	1.07559	1.01138	1.07229	0.837268	0.873175	0.957677	1.00296	1.16801	1.02148	0.847339	0.973762	1.27937	0.903502	0.997604	0.938699	0.972711	1.12066	1.0481	1.03732	0.892652	0.969963
chr12:10452376:10454377:-:KLRC1,KLRC1;NM_002259.5,NM_007328.4;mRNA,mRNA:gini	0.932794	0.908357	0.929612	1.16354	0.951333	1.02495	1.24889	0.884054	0.913947	0.998692	0.99827	1.05921	1.11375	1.18831	1.02978	1.06493	1.06159	0.860687	1.10506	0.978522	0.987709	1.02723	0.896182	1.09511	0.937552	1.01264	1.01557	0.886184	1.05836	0.848017	0.874164	0.948867	1.10468	0.923144	0.909652	1.1038	0.965373	1.13492	1.10176	0.952586	0.984457	1.02672	1.15202	1.18305	1.1009	0.962782	0.992796	1.07363	1.13827
chr3:142028179:142030180:-:TFDP2,TFDP2;NM_001375774.1,XM_047448776.1;mRNA,mRNA:gini	0.936334	1.00036	1.30567	0.904541	0.857919	1.02347	1.02425	0.843092	1.22308	1.04268	0.907726	0.757845	1.03945	1.10272	1.02539	0.826274	1.17932	1.02419	0.96601	1.0322	0.919187	1.22173	0.890033	0.999148	1.10787	0.809996	1.04949	1.06592	0.945917	1.00681	1.0416	0.842799	0.990434	0.983572	1.1653	0.98757	1.11964	1.26238	1.0758	1.15598	0.717957	1.06266	1.12079	1.11072	0.927098	0.985092	1.0254	0.966334	1.34338
chr6:32636405:32638406:+:HLA-DQA1,HLA-DQA1;NM_002122.5,XM_006715079.5;mRNA,mRNA:gini	1.03095	0.862287	0.977888	0.92911	0.872031	0.958568	1.14494	1.01628	1.11484	0.914362	0.761239	1.01861	1.25772	1.11483	0.906499	0.893407	1.15761	0.904907	0.946919	0.919304	0.962756	1.00348	1.22091	0.989059	0.942766	0.784123	0.89465	0.831069	1.07039	0.982013	0.936402	0.899011	0.961095	0.919841	1.13995	1.27541	0.841988	0.959105	1.25093	0.943689	1.07288	1.13286	0.875598	1.12863	0.922238	0.997539	0.92121	1.11204	0.879107
chr20:19933132:19935133:+:RIN2;XM_017027889.2;mRNA:gini	0.997264	1.1723	0.964614	0.992845	0.997588	1.32392	1.17653	0.835939	0.979385	0.833656	0.969465	1.07653	1.05402	1.04954	1.11522	0.800744	1.02501	1.04488	0.910244	0.98929	1.08491	1.17623	1.08303	0.986986	1.10241	1.11341	1.07963	0.847369	0.812542	0.866892	0.941861	0.984878	1.02169	0.891397	0.986485	1.09707	1.14461	1.10197	1.22598	0.93773	1.11274	0.986672	0.995277	1.04376	1.00568	0.933688	1.16505	1.0475	0.906796
chr8:92061708:92063709:-:RUNX1T1;XM_047422375.1;mRNA:gini	1.23968	0.907768	1.05183	1.10397	1.03738	1.02113	1.00105	1.11736	0.990744	0.953416	0.87019	0.852369	1.05991	0.976362	0.980458	1.11149	1.06479	0.928222	0.947392	0.875299	0.923054	1.12469	0.918876	1.16667	0.935424	0.912691	1.02622	0.998946	1.09282	0.994008	0.840497	1.01175	1.03728	1.077	0.963224	1.06943	0.9585	0.872302	1.08531	1.11462	0.804959	1.0667	1.19987	0.895236	1.0173	1.1096	1.09029	1.00462	0.991253
chr3:69762810:69764811:+:MITF;NM_006722.3;mRNA:gini	1.04982	0.830952	1.0663	1.0607	0.966812	1.01869	1.3074	1.08973	1.16675	0.893555	1.09667	0.949957	0.945747	1.23562	0.895382	0.988337	1.06504	0.952693	1.01756	0.865446	0.976794	1.07785	0.968319	1.11297	0.975709	1.00259	0.910032	0.809791	1.00728	1.17741	1.09039	0.90104	0.99741	0.992878	1.13387	1.22036	0.926424	0.984899	0.967561	0.880971	0.921317	1.08698	1.26337	0.898926	0.886766	0.989154	1.11065	1.10481	0.91423
chr3:45893216:45895217:+:CCR9;NM_001386447.1;mRNA:gini	1.0716	1.14564	0.932839	1.25514	0.980547	0.942732	1.17972	1.10042	0.982224	1.05438	1.06198	0.775543	1.09198	0.871991	1.02092	0.820337	0.983512	0.871152	0.954869	0.796321	0.856375	1.00051	1.24065	1.11142	0.974468	0.945917	1.0537	0.817864	0.990366	0.86168	1.01184	1.06625	1.05443	1.01284	1.11863	1.19504	0.940467	0.989166	0.999492	0.994398	1.04401	0.9659	1.10713	0.92818	0.99204	1.06211	1.22827	0.873207	1.19591
chr12:9115228:9117229:-:A2M;NM_001347423.2;mRNA:gini	0.868976	1.18827	1.13567	1.05802	1.0875	0.989462	1.07263	1.08202	1.03964	0.905412	0.88213	1.00816	0.953114	0.742294	1.02223	0.995661	1.01304	1.04978	1.02347	0.881711	1.30386	1.24422	1.02905	1.04271	0.975982	0.951867	1.05535	0.803727	1.04502	0.80931	0.903927	1.14917	0.791322	0.944273	0.986193	1.12689	0.848138	1.08435	0.933349	1.15832	1.00792	0.814194	1.00098	1.08911	1.01569	0.916048	0.920941	0.883045	1.10181
chr6:31009473:31011474:+:MUC22;NM_001395414.1;mRNA:gini	0.868362	1.1751	1.0363	0.888359	0.848377	1.01677	1.00023	0.987377	1.06605	1.00718	1.09515	0.914392	1.1317	0.857707	1.04021	1.10214	0.998826	0.829153	0.962981	1.05071	0.999771	1.11791	1.0952	1.20591	1.07127	0.993441	1.11869	1.11194	0.872308	1.09262	0.863078	1.01076	0.878959	0.950886	1.12919	1.09024	1.21179	0.984225	0.987491	1.00911	0.934932	1.0039	1.27053	1.04889	1.10446	1.12141	1.23693	1.00889	0.99962
chr2:64103747:64105748:-:PELI1;XM_047445140.1;mRNA:gini	0.976588	1.04086	1.15734	1.01156	1.07861	0.952658	0.91335	1.00508	1.11607	0.965518	0.909925	1.00128	1.13922	0.905452	0.971274	0.926181	1.11863	0.948315	0.980868	0.943362	0.986029	1.12075	1.07676	0.930492	0.971823	0.857381	0.929244	1.05362	1.09909	1.17023	1.02892	1.21836	0.907575	0.919391	1.1889	1.14597	0.96578	0.88466	0.90019	0.992216	0.749696	1.01342	1.18272	0.997062	0.973183	1.05854	1.01587	1.20646	1.08148
chr12:68158739:68160740:-:IFNG;NM_000619.3;mRNA:gini	0.957326	0.988837	1.3822	0.974082	1.02393	1.08444	0.920477	0.859565	1.07576	0.802977	1.0151	1.02117	0.999556	0.876098	0.941501	0.953107	0.989225	0.899444	1.18809	0.938967	1.04388	1.03098	0.936873	1.01842	0.939477	0.927088	0.878087	1.09042	1.01081	0.902845	0.968125	0.964151	0.91517	1.01339	0.908726	1.1188	0.736739	1.1507	1.07441	0.819878	0.944992	1.15449	1.05978	1.15721	1.06705	0.986903	0.842094	1.00394	1.10584
[truncated: 124 more columns]

[truncated: 12 more sheets: Fig.5d H4 CTRL, Fig.5e features, Fig.5e H1 PE, Fig.5e H2 PE, Fig.5e H3 PE, Fig.5e H4 PE, Fig.5e H1 CTRL, Fig.5e H2 CTRL, Fig.5e H3 CTRL, Fig.5e H4 CTRL, Fig.5f-h, Fig.5i-k]
