# Supplementary material for: Cell-free DNA fragmentomics for preeclampsia risk assessment
Source: Nat Commun. 2026 May 2;17:5957. doi: 10.1038/s41467-026-72682-4 (PMC13342102; doi:10.1038/s41467-026-72682-4)
Supplement: Supplementary file 28 — Source Data [file 41467_2026_72682_MOESM28_ESM.zip › Source Data/Source Data Supplementary Fig.1.xlsx]

## Sheet: Supplementary Fig.1b
tss_score	reads_number	TPM
0.555555555555556	0.1	0
NA	0.1	0
0	0.1	0
1.25	0.1	0
0.138888888888889	0.1	0
0.833333333333333	0.1	0
0.208333333333333	0.1	0
0	0.1	0
NA	0.1	0
3.33333333333333	0.1	0
1.66666666666667	0.1	0
0	0.1	0
1.25	0.1	0
0	0.1	0
2.22222222222222	0.1	0
3.61111111111111	0.1	0
0.555555555555556	0.1	0
0.909090909090909	0.1	0
4.58333333333333	0.1	0
0	0.1	0
0	0.1	0
0.740740740740741	0.1	0
0	0.1	0
0	0.1	0
NA	0.1	0
1.66666666666667	0.1	0
0	0.1	0
0	0.1	0
0	0.1	0
1.21212121212121	0.1	0
0	0.1	0
5	0.1	0
0.277777777777778	0.1	0
0.555555555555556	0.1	0
3.33333333333333	0.1	0
0.833333333333333	0.1	0
2.77777777777778	0.1	0
3.33333333333333	0.1	0
0.555555555555556	0.1	0
2.33333333333333	0.1	0
2.66666666666667	0.1	0
0.476190476190476	0.1	0
1.25	0.1	0
2.22222222222222	0.1	0
1.66666666666667	0.1	0
0.952380952380952	0.1	0
0	0.1	0
4.44444444444444	0.1	0
0	0.1	0
0	0.1	0
0	0.1	0
1.66666666666667	0.1	0
0	0.1	0
3.88888888888889	0.1	0
0	0.1	0
4.16666666666667	0.1	0
1.33333333333333	0.1	0
1.66666666666667	0.1	0
0	0.1	0
2.5	0.1	0
0	0.1	0
0.238095238095238	0.1	0
0.333333333333333	0.1	0
6.66666666666667	0.1	0
0.277777777777778	0.1	0
0.208333333333333	0.1	0
0	0.1	0
NA	0.1	0
0	0.1	0
0.833333333333333	0.1	0
0	0.1	0
1.21212121212121	0.1	0
NA	0.1	0
NA	0.1	0
0	0.1	0
NA	0.1	0
0.777777777777778	0.1	0
NA	0.1	0
NA	0.1	0
2.5	0.1	0
0	0.1	0
1.66666666666667	0.1	0
0.5	0.1	0
0	0.1	0
0.138888888888889	0.1	0
13.3333333333333	0.1	0
0	0.1	0
0.476190476190476	0.1	0
25	0.1	0
0.416666666666667	0.1	0
0.833333333333333	0.1	0
1.66666666666667	0.1	0
1.66666666666667	0.1	0
0.740740740740741	0.1	0
0	0.1	0
NA	0.1	0
1.48148148148148	0.1	0
0	0.1	0
0.166666666666667	0.1	0
NA	0.1	0
0	0.1	0
0.333333333333333	0.1	0
0.277777777777778	0.1	0
3.33333333333333	0.1	0
0	0.1	0
NA	0.1	0
1.66666666666667	0.1	0
0	0.1	0
NA	0.1	0
NA	0.1	0
0.952380952380952	0.1	0
2.22222222222222	0.1	0
NA	0.1	0
25	0.1	0
0.350877192982456	0.1	0
2.85714285714286	0.1	0
NA	0.1	0
0	0.1	0
5.83333333333333	0.1	0
0.833333333333333	0.1	0
2.22222222222222	0.1	0
1.66666666666667	0.1	0
NA	0.1	0
0	0.1	0
NA	0.1	0
NA	0.1	0
4.44444444444444	0.1	0
1.11111111111111	0.1	0
0	0.1	0
1.04166666666667	0.1	0
0.166666666666667	0.1	0
0.972222222222222	0.1	0
NA	0.1	0
0	0.1	0
NA	0.1	0
8.33333333333333	0.1	0
0	0.1	0
0	0.1	0
0	0.1	0
0	0.1	0
NA	0.1	0
NA	0.1	0
2.66666666666667	0.1	0
0.476190476190476	0.1	0
NA	0.1	0
NA	0.1	0
0	0.1	0
1.33333333333333	0.1	0
2.22222222222222	0.1	0
NA	0.1	0
0	0.1	0
NA	0.1	0
0	0.1	0
0	0.1	0
0.740740740740741	0.1	0
0	0.1	0
1.66666666666667	0.1	0
0	0.1	0
0	0.1	0
NA	0.1	0
0	0.1	0
6.66666666666667	0.1	0
0.595238095238095	0.1	0
1.15384615384615	0.1	0
3.33333333333333	0.1	0
3.33333333333333	0.1	0
0	0.1	0
0	0.1	0
0	0.1	0
0	0.1	0
0	0.1	0
0.5	0.1	0
0	0.1	0
0	0.1	0
3.33333333333333	0.1	0
1.25	0.1	0
3.33333333333333	0.1	0
0	0.1	0
NA	0.1	0
0	0.1	0
0	0.1	0
NA	0.1	0
0	0.1	0
1.02564102564103	0.1	0
0	0.1	0
0	0.1	0
0	0.1	0
0.833333333333333	0.1	0
2.66666666666667	0.1	0
2.5	0.1	0
NA	0.1	0
0	0.1	0
NA	0.1	0
NA	0.1	0
NA	0.1	0
3.33333333333333	0.1	0
3.33333333333333	0.1	0
0	0.1	0
NA	0.1	0
NA	0.1	0
0.208333333333333	0.1	0
0	0.1	0
0.714285714285714	0.1	0
0.416666666666667	0.1	0
NA	0.1	0
2.22222222222222	0.1	0
3.33333333333333	0.1	0
0	0.1	0
0	0.1	0
NA	0.1	0
6.66666666666667	0.1	0
NA	0.1	0
1.25	0.1	0
0	0.1	0
2.5	0.1	0
0.555555555555556	0.1	0
0.128205128205128	0.1	0
1.66666666666667	0.1	0
1.33333333333333	0.1	0
4.44444444444444	0.1	0
0.625	0.1	0
0	0.1	0
2.22222222222222	0.1	0
1.66666666666667	0.1	0
0	0.1	0
5	0.1	0
0.641025641025641	0.1	0
1.25	0.1	0
1.66666666666667	0.1	0
NA	0.1	0
NA	0.1	0
0	0.1	0
1.66666666666667	0.1	0
0.555555555555556	0.1	0
3.33333333333333	0.1	0
0.666666666666667	0.1	0
0	0.1	0
1.11111111111111	0.1	0
NA	0.1	0
0.952380952380952	0.1	0
2.5	0.1	0
1.66666666666667	0.1	0
0.37037037037037	0.1	0
0.416666666666667	0.1	0
NA	0.1	0
0.185185185185185	0.1	0
0	0.1	0
0	0.1	0
0	0.1	0
NA	0.1	0
20	0.1	0
1.04166666666667	0.1	0
NA	0.1	0
0	0.1	0
20	0.1	0
0.555555555555556	0.1	0
0	0.1	0
NA	0.1	0
1	0.1	0
4.16666666666667	0.1	0
NA	0.1	0
1.45833333333333	0.1	0
0.555555555555556	0.1	0
0	0.1	0
NA	0.1	0
1.66666666666667	0.1	0
0.694444444444445	0.1	0
0.666666666666667	0.1	0
0	0.1	0
0	0.1	0
1.42857142857143	0.1	0
0	0.1	0
1.11111111111111	0.1	0
6.66666666666667	0.1	0
0.833333333333333	0.1	0
0	0.1	0
0	0.1	0
0.740740740740741	0.1	0
0	0.1	0
NA	0.1	0
0	0.1	0
2.33333333333333	0.1	0
0	0.1	0
0	0.1	0
0	0.1	0
0.512820512820513	0.1	0
1.25	0.1	0
1.33333333333333	0.1	0
0	0.1	0
0	0.1	0
0.972222222222222	0.1	0
1.28205128205128	0.1	0
2.08333333333333	0.1	0
NA	0.1	0
0.625	0.1	0
1.38888888888889	0.1	0
0	0.1	0
0	0.1	0
1.11111111111111	0.1	0
0	0.1	0
NA	0.1	0
4.44444444444444	0.1	0
0	0.1	0
NA	0.1	0
2.29166666666667	0.1	0
0	0.1	0
0	0.1	0
0	0.1	0
0	0.1	0
1.66666666666667	0.1	0
0.833333333333333	0.1	0
0.625	0.1	0
0	0.1	0
1.25	0.1	0
8.33333333333333	0.1	0
0.666666666666667	0.1	0
NA	0.1	0
0.606060606060606	0.1	0
0	0.1	0
1.85185185185185	0.1	0
0.444444444444444	0.1	0
3.33333333333333	0.1	0
1.66666666666667	0.1	0
1.66666666666667	0.1	0
NA	0.1	0
0	0.1	0
0	0.1	0
0.238095238095238	0.1	0
0.111111111111111	0.1	0
0	0.1	0
0.714285714285714	0.1	0
1.33333333333333	0.1	0
0.714285714285714	0.1	0
0.606060606060606	0.1	0
0.740740740740741	0.1	0
1.66666666666667	0.1	0
5	0.1	0
0.512820512820513	0.1	0
1.33333333333333	0.1	0
2.91666666666667	0.1	0
NA	0.1	0
1.11111111111111	0.1	0
8.33333333333333	0.1	0
0.833333333333333	0.1	0
0	0.1	0
0.972222222222222	0.1	0
0.925925925925926	0.1	0
0.277777777777778	0.1	0
0	0.1	0
0	0.1	0
0.277777777777778	0.1	0
0.952380952380952	0.1	0
0	0.1	0
0	0.1	0
0	0.1	0
0.714285714285714	0.1	0
1.11111111111111	0.1	0
3.33333333333333	0.1	0
1.66666666666667	0.1	0
0.925925925925926	0.1	0
2.91666666666667	0.1	0
1.04166666666667	0.1	0
0.555555555555556	0.1	0
NA	0.1	0
0	0.1	0
0	0.1	0
0.625	0.1	0
NA	0.1	0
0	0.1	0
0	0.1	0
0	0.1	0
0	0.1	0
0.555555555555556	0.1	0
4.16666666666667	0.1	0
0.833333333333333	0.1	0
0.416666666666667	0.1	0
1.2962962962963	0.1	0
0	0.1	0
0.897435897435897	0.1	0
0.606060606060606	0.1	0
2.08333333333333	0.1	0
0	0.1	0
1.25	0.1	0
0	0.1	0
0	0.1	0
0.714285714285714	0.1	0
0	0.1	0
2.42424242424242	0.1	0
0	0.1	0
0	0.1	0
0.555555555555556	0.1	0
1.25	0.1	0
0.777777777777778	0.1	0
0.526315789473684	0.1	0
4.44444444444444	0.1	0
NA	0.1	0
0.392156862745098	0.1	0
2.33333333333333	0.1	0
0	0.1	0
0	0.1	0
0.208333333333333	0.1	0
0.740740740740741	0.1	0
1.02564102564103	0.1	0
1.41025641025641	0.1	0
1.14583333333333	0.1	0
1.44444444444444	0.1	0
0.833333333333333	0.1	0
0.833333333333333	0.1	0
1.48148148148148	0.1	0
0.833333333333333	0.1	0
0.634920634920635	0.1	0
NA	0.1	0
NA	0.1	0
NA	0.1	0
0	0.1	0
0	0.1	0
1.66666666666667	0.1	0
0	0.1	0
5.83333333333333	0.1	0
0.606060606060606	0.1	0
0	0.1	0
0.740740740740741	0.1	0
0	0.1	0
1.33333333333333	0.1	0
0	0.1	0
0	0.1	0
0.208333333333333	0.1	0
NA	0.1	0
0	0.1	0
1.66666666666667	0.1	0
1.25	0.1	0
0.833333333333333	0.1	0
0	0.1	0
0.416666666666667	0.1	0
0	0.1	0
0.0925925925925926	0.1	0
0	0.1	0
0	0.1	0
2.22222222222222	0.1	0
0	0.1	0
1.11111111111111	0.1	0
NA	0.1	0
0	0.1	0
0	0.1	0
NA	0.1	0
2.22222222222222	0.1	0
0.925925925925926	0.1	0
6.66666666666667	0.1	0
0	0.1	0
0.444444444444444	0.1	0
7.08333333333333	0.1	0
0.666666666666667	0.1	0
0.476190476190476	0.1	0
0.333333333333333	0.1	0
0.333333333333333	0.1	0
0.277777777777778	0.1	0
1.66666666666667	0.1	0
0.555555555555556	0.1	0
0.416666666666667	0.1	0
NA	0.1	0
5	0.1	0
NA	0.1	0
NA	0.1	0
0.666666666666667	0.1	0
0.166666666666667	0.1	0
0.833333333333333	0.1	0
0	0.1	0
0	0.1	0
0.555555555555556	0.1	0
0	0.1	0
1.19047619047619	0.1	0
0	0.1	0
0	0.1	0
0.416666666666667	0.1	0
0.952380952380952	0.1	0
1	0.1	0
0.277777777777778	0.1	0
1.94444444444444	0.1	0
1.66666666666667	0.1	0
0	0.1	0
0	0.1	0
0.833333333333333	0.1	0
NA	0.1	0
NA	0.1	0
0.138888888888889	0.1	0
6.66666666666667	0.1	0
0.2	0.1	0
0.555555555555556	0.1	0
4.16666666666667	0.1	0
0.384615384615385	0.1	0
4.44444444444444	0.1	0
0.777777777777778	0.1	0
1.19047619047619	0.1	0
NA	0.1	0
1.66666666666667	0.1	0
0	0.1	0
0	0.1	0
0.37037037037037	0.1	0
0	0.1	0
1.19047619047619	0.1	0
0	0.1	0
NA	0.1	0
6.66666666666667	0.1	0
NA	0.1	0
NA	0.1	0
1.21212121212121	0.1	0
6.11111111111111	0.1	0
1.66666666666667	0.1	0
1.875	0.1	0
0	0.1	0
0	0.1	0
NA	0.1	0
NA	0.1	0
0	0.1	0
0	0.1	0
NA	0.1	0
2.08333333333333	0.1	0
1.66666666666667	0.1	0
1.33333333333333	0.1	0
0	0.1	0
5	0.1	0
0.277777777777778	0.1	0
2.08333333333333	0.1	0
0	0.1	0
0	0.1	0
1.42857142857143	0.1	0
0.833333333333333	0.1	0
0	0.1	0
NA	0.1	0
0	0.1	0
0	0.1	0
0	0.1	0
0	0.1	0
NA	0.1	0
0	0.1	0
1.11111111111111	0.1	0
1.52777777777778	0.1	0
0	0.1	0
0	0.1	0
0	0.1	0
1.19047619047619	0.1	0
NA	0.1	0
0	0.1	0
1.66666666666667	0.1	0
1.25	0.1	0
0	0.1	0
0.3125	0.1	0
5.41666666666667	0.1	0
0.641025641025641	0.1	0
1.66666666666667	0.1	0
0	0.1	0
NA	0.1	0
1.81818181818182	0.1	0
1.25	0.1	0
0	0.1	0
0.416666666666667	0.1	0
2.22222222222222	0.1	0
NA	0.1	0
0.833333333333333	0.1	0
1.66666666666667	0.1	0
10	0.1	0
1.66666666666667	0.1	0
0	0.1	0
NA	0.1	0
2.22222222222222	0.1	0
0	0.1	0
0.37037037037037	0.1	0
2.66666666666667	0.1	0
6.33333333333333	0.1	0
2.66666666666667	0.1	0
2.85714285714286	0.1	0
6.33333333333333	0.1	0
0.555555555555556	0.1	0
2	0.1	0
0	0.1	0
NA	0.1	0
0	0.1	0
NA	0.1	0
2.5	0.1	0
0.666666666666667	0.1	0
0	0.1	0
1.66666666666667	0.1	0
0	0.1	0
0	0.1	0
1.66666666666667	0.1	0
0	0.1	0
2.66666666666667	0.1	0
3.33333333333333	0.1	0
1.33333333333333	0.1	0
1.66666666666667	0.1	0
1	0.1	0
1.66666666666667	0.1	0
6.66666666666667	0.1	0
3.33333333333333	0.1	0
0	0.1	0
0.416666666666667	0.1	0
0	0.1	0
0	0.1	0
0.952380952380952	0.1	0
0.952380952380952	0.1	0
NA	0.1	0
0.833333333333333	0.1	0
0	0.1	0
NA	0.1	0
0	0.1	0
0	0.1	0
0	0.1	0
0	0.1	0
0	0.1	0
0.555555555555556	0.1	0
0	0.1	0
0.392156862745098	0.1	0
2.66666666666667	0.1	0
0	0.1	0
3.125	0.1	0
0.694444444444445	0.1	0
0	0.1	0
0	0.1	0
1.25	0.1	0
2.08333333333333	0.1	0
0	0.1	0
0	0.1	0
0	0.1	0
0.333333333333333	0.1	0
0.833333333333333	0.1	0
NA	0.1	0
0.416666666666667	0.1	0
2.03703703703704	0.1	0
0	0.1	0
0	0.1	0
0.416666666666667	0.1	0
0	0.1	0
1.04166666666667	0.1	0
1.11111111111111	0.1	0
1.11111111111111	0.1	0
0.317460317460317	0.1	0
0.666666666666667	0.1	0
0.416666666666667	0.1	0
NA	0.1	0
0.714285714285714	0.1	0
1.25	0.1	0
1.25	0.1	0
1.875	0.1	0
0.833333333333333	0.1	0
0	0.1	0
0.303030303030303	0.1	0
0.166666666666667	0.1	0
NA	0.1	0
0	0.1	0
0.3125	0.1	0
0	0.1	0
NA	0.1	0
0	0.1	0
1.66666666666667	0.1	0
0.833333333333333	0.1	0
3.75	0.1	0
0	0.1	0
0.555555555555556	0.1	0
0.333333333333333	0.1	0
0.151515151515151	0.1	0
0.104166666666667	0.1	0
0	0.1	0
0	0.1	0
NA	0.1	0
0	0.1	0
1.66666666666667	0.1	0
NA	0.1	0
0	0.1	0
NA	0.1	0
1.33333333333333	0.1	0
NA	0.1	0
NA	0.1	0
NA	0.1	0
0.833333333333333	0.1	0
0	0.1	0
2	0.1	0
0	0.1	0
3.75	0.1	0
5	0.1	0
0	0.1	0
0	0.1	0
0	0.1	0
1.9047619047619	0.1	0
0.555555555555556	0.1	0
5.83333333333333	0.1	0
1.66666666666667	0.1	0
0	0.1	0
0	0.1	0
NA	0.1	0
NA	0.1	0
NA	0.1	0
0	0.1	0
1.04166666666667	0.1	0
0	0.1	0
0	0.1	0
0	0.1	0
0	0.1	0
1.66666666666667	0.1	0
6.66666666666667	0.1	0
1.9047619047619	0.1	0
1.9047619047619	0.1	0
1.9047619047619	0.1	0
1.9047619047619	0.1	0
0.416666666666667	0.1	0
2.77777777777778	0.1	0
1.66666666666667	0.1	0
1.04166666666667	0.1	0
0.714285714285714	0.1	0
0.555555555555556	0.1	0
0.740740740740741	0.1	0
1.48148148148148	0.1	0
1.11111111111111	0.1	0
0	0.1	0
1.66666666666667	0.1	0
0	0.1	0
NA	0.1	0
NA	0.1	0
0	0.1	0
0	0.1	0
0	0.1	0
5.83333333333333	0.1	0
0.555555555555556	0.1	0
0	0.1	0
0	0.1	0
0	0.1	0
0	0.1	0
NA	0.1	0
2.77777777777778	0.1	0
0.303030303030303	0.1	0
1.66666666666667	0.1	0
0.833333333333333	0.1	0
NA	0.1	0
0	0.1	0
0	0.1	0
1	0.1	0
0.555555555555556	0.1	0
0	0.1	0
2.14285714285714	0.1	0
1.38888888888889	0.1	0
2.5	0.1	0
0.666666666666667	0.1	0
0.833333333333333	0.1	0
0.476190476190476	0.1	0
6.66666666666667	0.1	0
1.38888888888889	0.1	0
0.357142857142857	0.1	0
0.555555555555556	0.1	0
0	0.1	0
0.416666666666667	0.1	0
0	0.1	0
0	0.1	0
0	0.1	0
0	0.1	0
1.66666666666667	0.1	0
1.66666666666667	0.1	0
1.45833333333333	0.1	0
0	0.1	0
0	0.1	0
0	0.1	0
1.9047619047619	0.1	0
0	0.1	0
3.33333333333333	0.1	0
1.66666666666667	0.1	0
0	0.1	0
11.6666666666667	0.1	0
16.6666666666667	0.1	0
1.02564102564103	0.1	0
0.833333333333333	0.1	0
1.66666666666667	0.1	0
0.606060606060606	0.1	0
0.833333333333333	0.1	0
NA	0.1	0
3.33333333333333	0.1	0
1.66666666666667	0.1	0
1.66666666666667	0.1	0
2.66666666666667	0.1	0
0.666666666666667	0.1	0
NA	0.1	0
0.952380952380952	0.1	0
2.22222222222222	0.1	0
1.11111111111111	0.1	0
2.08333333333333	0.1	0
1	0.1	0
0	0.1	0
0	0.1	0
10	0.1	0
0	0.1	0
6.66666666666667	0.1	0
1.25	0.1	0
NA	0.1	0
0	0.1	0
0	0.1	0
0	0.1	0
NA	0.1	0
0.208333333333333	0.1	0
0	0.1	0
NA	0.1	0
0	0.1	0
NA	0.1	0
0	0.1	0
0	0.1	0
0.833333333333333	0.1	0
NA	0.1	0
1.33333333333333	0.1	0
1.66666666666667	0.1	0
0	0.1	0
0	0.1	0
0	0.1	0
1.11111111111111	0.1	0
0	0.1	0
1.66666666666667	0.1	0
0.625	0.1	0
1.66666666666667	0.1	0
1.66666666666667	0.1	0
0	0.1	0
0.666666666666667	0.1	0
2	0.1	0
3	0.1	0
0	0.1	0
0	0.1	0
1.33333333333333	0.1	0
1.11111111111111	0.1	0
0	0.1	0
0.208333333333333	0.1	0
0	0.1	0
0	0.1	0
1.19047619047619	0.1	0
1.11111111111111	0.1	0
2.91666666666667	0.1	0
0	0.1	0
0	0.1	0
0	0.1	0
0.476190476190476	0.1	0
0.833333333333333	0.1	0
3.05555555555556	0.1	0
0	0.1	0
0	0.1	0
NA	0.1	0
0.952380952380952	0.1	0
0.357142857142857	0.1	0
2.22222222222222	0.1	0
NA	0.1	0
1.66666666666667	0.1	0
6.66666666666667	0.1	0
0	0.1	0
1.66666666666667	0.1	0
1.66666666666667	0.1	0
0.555555555555556	0.1	0
0	0.1	0
0	0.1	0
1.11111111111111	0.1	0
0.208333333333333	0.1	0
1.33333333333333	0.1	0
0	0.1	0
0	0.1	0
0	0.1	0
0	0.1	0
NA	0.1	0
0	0.1	0
2.33333333333333	0.1	0
NA	0.1	0
0	0.1	0
1.33333333333333	0.1	0
0	0.1	0
NA	0.1	0
1.66666666666667	0.1	0
0	0.1	0
0.277777777777778	0.1	0
1.66666666666667	0.1	0
0	0.1	0
1.66666666666667	0.1	0
NA	0.1	0
NA	0.1	0
NA	0.1	0
0.416666666666667	0.1	0
6.11111111111111	0.1	0
0.416666666666667	0.1	0
0	0.1	0
0	0.1	0
2.77777777777778	0.1	0
0.416666666666667	0.1	0
0.462962962962963	0.1	0
0.833333333333333	0.1	0
0.625	0.1	0
1.66666666666667	0.1	0
1.66666666666667	0.1	0
0	0.1	0
0.104166666666667	0.1	0
0.111111111111111	0.1	0
NA	0.1	0
0.606060606060606	0.1	0
0.416666666666667	0.1	0
NA	0.1	0
NA	0.1	0
0.833333333333333	0.1	0
1.9047619047619	0.1	0
4.44444444444444	0.1	0
0	0.1	0
NA	0.1	0
1.33333333333333	0.1	0
0.833333333333333	0.1	0
0	0.1	0
1.66666666666667	0.1	0
NA	0.1	0
3.33333333333333	0.1	0
0.238095238095238	0.1	0
0.952380952380952	0.1	0
0	0.1	0
0	0.1	0
0	0.1	0
0.740740740740741	0.1	0
NA	0.1	0
1.33333333333333	0.1	0
0	0.1	0
0	0.1	0
2.08333333333333	0.1	0
0	0.1	0
0	0.1	0
0	0.1	0
NA	0.1	0
NA	0.1	0
13.3333333333333	0.1	0
0	0.1	0
NA	0.1	0
0	0.1	0
3.33333333333333	0.1	0
0	0.1	0
2.22222222222222	0.1	0
1.66666666666667	0.1	0
0	0.1	0
0	0.1	0
0	0.1	0
1.66666666666667	0.1	0
1.45833333333333	0.1	0
0	0.1	0
0.277777777777778	0.1	0
0.37037037037037	0.1	0
1.9047619047619	0.1	0
0.666666666666667	0.1	0
NA	0.1	0
6.66666666666667	0.1	0
3.33333333333333	0.1	0
0	0.1	0
0	0.1	0
NA	0.1	0
NA	0.1	0
0	0.1	0
NA	0.1	0
0.333333333333333	0.1	0
0	0.1	0
1	0.1	0
3.33333333333333	0.1	0
0	0.1	0
0	0.1	0
1.11111111111111	0.1	0
0	0.1	0
1.94444444444444	0.1	0
3.33333333333333	0.1	0
0.303030303030303	0.1	0
NA	0.1	0
NA	0.1	0
2.08333333333333	0.1	0
0	0.1	0
0	0.1	0
0.952380952380952	0.1	0
3.33333333333333	0.1	0
3.88888888888889	0.1	0
NA	0.1	0
NA	0.1	0
0	0.1	0
NA	0.1	0
2.22222222222222	0.1	0
0.555555555555556	0.1	0
NA	0.1	0
NA	0.1	0
0.277777777777778	0.1	0
0.888888888888889	0.1	0
1.21212121212121	0.1	0
13.3333333333333	0.1	0
0	0.1	0
1.33333333333333	0.1	0
1.66666666666667	0.1	0
NA	0.1	0
1.11111111111111	0.1	0
0.833333333333333	0.1	0
0	0.1	0
NA	0.1	0
0.208333333333333	0.1	0
0	0.1	0
0	0.1	0
NA	0.1	0
1.66666666666667	0.1	0
1.25	0.1	0
0	0.1	0
0.833333333333333	0.1	0
3.33333333333333	0.1	0
3.33333333333333	0.1	0
0	0.1	0
0	0.1	0
0	0.1	0
0.625	0.1	0
0.714285714285714	0.1	0
NA	0.1	0
3.33333333333333	0.1	0
2.5	0.1	0
0.729166666666667	0.1	0
0.952380952380952	0.1	0
0	0.1	0
NA	0.1	0
1.48148148148148	0.1	0
0	0.1	0
NA	0.1	0
0.555555555555556	0.1	0
3.88888888888889	0.1	0
NA	0.1	0
1.66666666666667	0.1	0
0	0.1	0
NA	0.1	0
0.454545454545455	0.1	0
1.11111111111111	0.1	0
0.208333333333333	0.1	0
0	0.1	0
1.9047619047619	0.1	0
0	0.1	0
0	0.1	0
0	0.1	0
1.25	0.1	0
0	0.1	0
3.33333333333333	0.1	0
NA	0.1	0
1.25	0.1	0
1.66666666666667	0.1	0
0.833333333333333	0.1	0
NA	0.1	0
NA	0.1	0
1.36363636363636	0.1	0
0	0.1	0
0.555555555555556	0.1	0
0	0.1	0
0	0.1	0
1.66666666666667	0.1	0
NA	0.1	0
3.75	0.1	0
4.44444444444444	0.1	0
0	0.1	0
0	0.1	0
0	0.1	0
1	0.1	0
0	0.1	0
0.444444444444444	0.1	0
0	0.1	0
NA	0.1	0
11.6666666666667	0.1	0
0.416666666666667	0.1	0
NA	0.1	0
0	0.1	0
0.606060606060606	0.1	0
2.5	0.1	0
3	0.1	0
0.151515151515151	0.1	0
0.138888888888889	0.1	0
0	0.1	0
1.33333333333333	0.1	0
0.151515151515151	0.1	0
NA	0.1	0
0	0.1	0
1.38888888888889	0.1	0
0	0.1	0
3.33333333333333	0.1	0
1.2962962962963	0.1	0
0.416666666666667	0.1	0
0.740740740740741	0.1	0
NA	0.1	0
0	0.1	0
2.22222222222222	0.1	0
2.22222222222222	0.1	0
0.416666666666667	0.1	0
1.33333333333333	0.1	0
1.38888888888889	0.1	0
0	0.1	0
2.22222222222222	0.1	0
NA	0.1	0
2.33333333333333	0.1	0
2.08333333333333	0.1	0
5	0.1	0
1.2962962962963	0.1	0
0	0.1	0
3.75	0.1	0
NA	0.1	0
0	0.1	0
6.66666666666667	0.1	0
3.33333333333333	0.1	0
2.22222222222222	0.1	0
0.833333333333333	0.1	0
0	0.1	0
0	0.1	0
0	0.1	0
0.833333333333333	0.1	0
0	0.1	0
0	0.1	0
0	0.1	0
0.416666666666667	0.1	0
0	0.1	0
NA	0.1	0
NA	0.1	0
NA	0.1	0
0	0.1	0
1.11111111111111	0.1	0
0	0.1	0
NA	0.1	0
0	0.1	0
NA	0.1	0
NA	0.1	0
1.38888888888889	0.1	0
6.11111111111111	0.1	0
0.952380952380952	0.1	0
1.2962962962963	0.1	0
0	0.1	0
NA	0.1	0
NA	0.1	0
NA	0.1	0
0	0.1	0
0	0.1	0
0	0.1	0
1.11111111111111	0.1	0
NA	0.1	0
NA	0.1	0
0	0.1	0
0	0.1	0
NA	0.1	0
2	0.1	0
2.91666666666667	0.1	0
5.83333333333333	0.1	0
0.416666666666667	0.1	0
0	0.1	0
0	0.1	0
0.416666666666667	0.1	0
1.11111111111111	0.1	0
NA	0.1	0
0	0.1	0
0	0.1	0
0.444444444444444	0.1	0
0.740740740740741	0.1	0
1.21212121212121	0.1	0
1.16666666666667	0.1	0
2.22222222222222	0.1	0
0	0.1	0
0.833333333333333	0.1	0
0.833333333333333	0.1	0
0.606060606060606	0.1	0
0	0.1	0
1.33333333333333	0.1	0
0	0.1	0
0	0.1	0
2.91666666666667	0.1	0
0.333333333333333	0.1	0
0	0.1	0
0.333333333333333	0.1	0
1.25	0.1	0
0	0.1	0
NA	0.1	0
0	0.1	0
0	0.1	0
NA	0.1	0
6.66666666666667	0.1	0
2.22222222222222	0.1	0
0.444444444444444	0.1	0
0	0.1	0
0.227272727272727	0.1	0
0	0.1	0
0.111111111111111	0.1	0
0	0.1	0
2.22222222222222	0.1	0
0	0.1	0
0	0.1	0
0	0.1	0
0.208333333333333	0.1	0
0.333333333333333	0.1	0
0	0.1	0
0.416666666666667	0.1	0
0	0.1	0
1.5	0.1	0
0.476190476190476	0.1	0
2.22222222222222	0.1	0
1.66666666666667	0.1	0
0	0.1	0
1.66666666666667	0.1	0
0	0.1	0
0	0.1	0
1.33333333333333	0.1	0
0.138888888888889	0.1	0
2.22222222222222	0.1	0
0.833333333333333	0.1	0
6.66666666666667	0.1	0
1	0.1	0
3.33333333333333	0.1	0
0.416666666666667	0.1	0
0	0.1	0
1.66666666666667	0.1	0
8.33333333333333	0.1	0
1.11111111111111	0.1	0
8.33333333333333	0.1	0
NA	0.1	0
0	0.1	0
0	0.1	0
0	0.1	0
0.952380952380952	0.1	0
0	0.1	0
0.833333333333333	0.1	0
0.294117647058824	0.1	0
0.833333333333333	0.1	0
1.11111111111111	0.1	0
0.416666666666667	0.1	0
0.119047619047619	0.1	0
1.02564102564103	0.1	0
1.33333333333333	0.1	0
1.66666666666667	0.1	0
0	0.1	0
0.476190476190476	0.1	0
0.740740740740741	0.1	0
0.625	0.1	0
1.33333333333333	0.1	0
0.476190476190476	0.1	0
NA	0.1	0
2.91666666666667	0.1	0
0	0.1	0
8.33333333333333	0.1	0
0	0.1	0
0.416666666666667	0.1	0
0.666666666666667	0.1	0
0	0.1	0
2.33333333333333	0.1	0
0	0.1	0
NA	0.1	0
0	0.1	0
0	0.1	0
1.66666666666667	0.1	0
0.416666666666667	0.1	0
NA	0.1	0
0	0.1	0
4.16666666666667	0.1	0
4.16666666666667	0.1	0
0.555555555555556	0.1	0
1.40350877192982	0.1	0
0.595238095238095	0.1	0
0.769230769230769	0.1	0
0	0.1	0
NA	0.1	0
0.416666666666667	0.1	0
6.66666666666667	0.1	0
1.02564102564103	0.1	0
1.11111111111111	0.1	0
NA	0.1	0
0.833333333333333	0.1	0
0	0.1	0
1.11111111111111	0.1	0
0.238095238095238	0.1	0
NA	0.1	0
1.25	0.1	0
3.75	0.1	0
0.952380952380952	0.1	0
0	0.1	0
NA	0.1	0
1.11111111111111	0.1	0
0.925925925925926	0.1	0
0	0.1	0
NA	0.1	0
NA	0.1	0
0.208333333333333	0.1	0
0.444444444444444	0.1	0
1.11111111111111	0.1	0
0	0.1	0
0.579710144927536	0.1	0
0.555555555555556	0.1	0
NA	0.1	0
NA	0.1	0
NA	0.1	0
NA	0.1	0
NA	0.1	0
NA	0.1	0
NA	0.1	0
NA	0.1	0
0	0.1	0
NA	0.1	0
NA	0.1	0
NA	0.1	0
NA	0.1	0
1.66666666666667	0.1	0
2.70833333333333	0.1	0
0.256410256410256	0.1	0
1.66666666666667	0.1	0
1.66666666666667	0.1	0
0.277777777777778	0.1	0
0	0.1	0
3.33333333333333	0.1	0
0.138888888888889	0.1	0
1.66666666666667	0.1	0
1.66666666666667	0.1	0
0.416666666666667	0.1	0
1.66666666666667	0.1	0
NA	0.1	0
1.04166666666667	0.1	0
0.833333333333333	0.1	0
1.25	0.1	0
2.22222222222222	0.1	0
3.33333333333333	0.1	0
3.33333333333333	0.1	0
3.33333333333333	0.1	0
0.333333333333333	0.1	0
NA	0.1	0
4.44444444444444	0.1	0
1.06060606060606	0.1	0
0.666666666666667	0.1	0
6.66666666666667	0.1	0
NA	0.1	0
0	0.1	0
0	0.1	0
NA	0.1	0
0.37037037037037	0.1	0
0	0.1	0
1.66666666666667	0.1	0
NA	0.1	0
NA	0.1	0
0.833333333333333	0.1	0
5	0.1	0
1.45833333333333	0.1	0
10	0.1	0
NA	0.1	0
0.833333333333333	0.1	0
0	0.1	0
0	0.1	0
0	0.1	0
NA	0.1	0
0	0.1	0
0	0.1	0
0.555555555555556	0.1	0
0	0.1	0
0	0.1	0
0	0.1	0
0	0.1	0
0	0.1	0
0.606060606060606	0.1	0
0.277777777777778	0.1	0
0	0.1	0
0	0.1	0
4.44444444444444	0.1	0
0	0.1	0
NA	0.1	0
0	0.1	0
1.66666666666667	0.1	0
0	0.1	0
1.66666666666667	0.1	0
NA	0.1	0
0.555555555555556	0.1	0
NA	0.1	0
0	0.1	0
0.952380952380952	0.1	0
0	0.1	0
1.66666666666667	0.1	0
3.33333333333333	0.1	0
0	0.1	0
3.33333333333333	0.1	0
1.66666666666667	0.1	0
0	0.1	0
0.833333333333333	0.1	0
0.666666666666667	0.1	0
NA	0.1	0
0.833333333333333	0.1	0
0	0.1	0
NA	0.1	0
0	0.1	0
0	0.1	0
0	0.1	0
0	0.1	0
2.91666666666667	0.1	0
1.81818181818182	0.1	0
0	0.1	0
1.81818181818182	0.1	0
NA	0.1	0
5.83333333333333	0.1	0
0.740740740740741	0.1	0
1.25	0.1	0
0.555555555555556	0.1	0
1.42857142857143	0.1	0
0	0.1	0
0.964912280701754	0.1	0
6.66666666666667	0.1	0
0	0.1	0
NA	0.1	0
0	0.1	0
3.33333333333333	0.1	0
1.02564102564103	0.1	0
0	0.1	0
4.66666666666667	0.1	0
3.33333333333333	0.1	0
NA	0.1	0
1.94444444444444	0.1	0
3.33333333333333	0.1	0
1.66666666666667	0.1	0
0.606060606060606	0.1	0
0.256410256410256	0.1	0
0.952380952380952	0.1	0
0	0.1	0
0	0.1	0
0.416666666666667	0.1	0
0	0.1	0
NA	0.1	0
0.666666666666667	0.1	0
0	0.1	0
0.555555555555556	0.1	0
0.833333333333333	0.1	0
1.875	0.1	0
0	0.1	0
0.757575757575758	0.1	0
0.757575757575758	0.1	0
1.66666666666667	0.1	0
0.833333333333333	0.1	0
1.11111111111111	0.1	0
NA	0.1	0
0.833333333333333	0.1	0
4.16666666666667	0.1	0
2.91666666666667	0.1	0
4.16666666666667	0.1	0
NA	0.1	0
1	0.1	0
0	0.1	0
1.36363636363636	0.1	0
1.66666666666667	0.1	0
1.25	0.1	0
0	0.1	0
6.66666666666667	0.1	0
0	0.1	0
1.66666666666667	0.1	0
1.66666666666667	0.1	0
1.66666666666667	0.1	0
0	0.1	0
0	0.1	0
2.5	0.1	0
0	0.1	0
0.833333333333333	0.1	0
2.91666666666667	0.1	0
0.606060606060606	0.1	0
0	0.1	0
NA	0.1	0
6.11111111111111	0.1	0
0.833333333333333	0.1	0
0	0.1	0
0	0.1	0
1	0.1	0
NA	0.1	0
0.416666666666667	0.1	0
2.22222222222222	0.1	0
NA	0.1	0
7.77777777777778	0.1	0
0	0.1	0
0	0.1	0
0	0.1	0
1.14583333333333	0.1	0
0.476190476190476	0.1	0
10	0.1	0
0	0.1	0
2	0.1	0
2.5	0.1	0
1.94444444444444	0.1	0
0.555555555555556	0.1	0
0.37037037037037	0.1	0
0.185185185185185	0.1	0
0	0.1	0
0	0.1	0
NA	0.1	0
2.91666666666667	0.1	0
1.66666666666667	0.1	0
1.66666666666667	0.1	0
0	0.1	0
0.476190476190476	0.1	0
0	0.1	0
NA	0.1	0
NA	0.1	0
0	0.1	0
2.22222222222222	0.1	0
0.166666666666667	0.1	0
0.166666666666667	0.1	0
NA	0.1	0
NA	0.1	0
NA	0.1	0
NA	0.1	0
1.66666666666667	0.1	0
0	0.1	0
0.277777777777778	0.1	0
0.555555555555556	0.1	0
1.66666666666667	0.1	0
1.2962962962963	0.1	0
15	0.1	0
1.66666666666667	0.1	0
4.44444444444444	0.1	0
2.5	0.1	0
1.19047619047619	0.1	0
3.75	0.1	0
0.833333333333333	0.1	0
0.138888888888889	0.1	0
0	0.1	0
0	0.1	0
0	0.1	0
NA	0.1	0
NA	0.1	0
0.416666666666667	0.1	0
1.66666666666667	0.1	0
6.66666666666667	0.1	0
0	0.1	0
0	0.1	0
1.11111111111111	0.1	0
0.833333333333333	0.1	0
0.208333333333333	0.1	0
NA	0.1	0
0	0.1	0
1.81818181818182	0.1	0
1.11111111111111	0.1	0
0	0.1	0
1.66666666666667	0.1	0
0	0.1	0
1.11111111111111	0.1	0
0.555555555555556	0.1	0
0	0.1	0
8.33333333333333	0.1	0
3.33333333333333	0.1	0
1.66666666666667	0.1	0
0.416666666666667	0.1	0
NA	0.1	0
1.33333333333333	0.1	0
0.833333333333333	0.1	0
0	0.1	0
0.37037037037037	0.1	0
1.21212121212121	0.1	0
1.16666666666667	0.1	0
0.444444444444444	0.1	0
0	0.1	0
NA	0.1	0
NA	0.1	0
NA	0.1	0
0.833333333333333	0.1	0
NA	0.1	0
0	0.1	0
3.75	0.1	0
NA	0.1	0
NA	0.1	0
NA	0.1	0
0	0.1	0
0	0.1	0
NA	0.1	0
NA	0.1	0
NA	0.1	0
NA	0.1	0
NA	0.1	0
NA	0.1	0
0	0.1	0
0	0.1	0
0.208333333333333	0.1	0
0	0.1	0
0.0694444444444444	0.1	0
NA	0.1	0
NA	0.1	0
0.476190476190476	0.1	0
0	0.1	0
0	0.1	0
0.512820512820513	0.1	0
0	0.1	0
0.072463768115942	0.1	0
0	0.1	0
NA	0.1	0
NA	0.1	0
0	0.1	0
0	0.1	0
2.91666666666667	0.1	0
NA	0.1	0
1.25	0.1	0
0.256410256410256	0.1	0
0	0.1	0
4.44444444444444	0.1	0
2.66666666666667	0.1	0
2.29166666666667	0.1	0
0	0.1	0
1.33333333333333	0.1	0
1.11111111111111	0.1	0
1.17647058823529	0.1	0
1.17647058823529	0.1	0
2.40740740740741	0.1	0
0.833333333333333	0.1	0
0.952380952380952	0.1	0
0.444444444444444	0.1	0
0.416666666666667	0.1	0
0.392156862745098	0.1	0
0.166666666666667	0.1	0
1.04166666666667	0.1	0
1.9047619047619	0.1	0
NA	0.1	0
NA	0.1	0
0.833333333333333	0.1	0
1.11111111111111	0.1	0
1.25	0.1	0
0	0.1	0
4.16666666666667	0.1	0
0.512820512820513	0.1	0
4	0.1	0
1.9047619047619	0.1	0
0	0.1	0
0.333333333333333	0.1	0
0	0.1	0
NA	0.1	0
0.555555555555556	0.1	0
0.833333333333333	0.1	0
0.833333333333333	0.1	0
0	0.1	0
0	0.1	0
0	0.1	0
NA	0.1	0
15	0.1	0
15	0.1	0
1.11111111111111	0.1	0
1.33333333333333	0.1	0
0	0.1	0
5.83333333333333	0.1	0
0	0.1	0
NA	0.1	0
NA	0.1	0
1.5	0.1	0
NA	0.1	0
0.833333333333333	0.1	0
0	0.1	0
0	0.1	0
0.555555555555556	0.1	0
0	0.1	0
0.833333333333333	0.1	0
2.08333333333333	0.1	0
0	0.1	0
NA	0.1	0
NA	0.1	0
NA	0.1	0
NA	0.1	0
0.555555555555556	0.1	0
0.416666666666667	0.1	0
NA	0.1	0
0.833333333333333	0.1	0
NA	0.1	0
0	0.1	0
0	0.1	0
NA	0.1	0
1.66666666666667	0.1	0
0.833333333333333	0.1	0
0.952380952380952	0.1	0
0.333333333333333	0.1	0
2.22222222222222	0.1	0
0.512820512820513	0.1	0
0.666666666666667	0.1	0
0	0.1	0
0.833333333333333	0.1	0
1.06060606060606	0.1	0
0.833333333333333	0.1	0
0.277777777777778	0.1	0
1.11111111111111	0.1	0
0	0.1	0
0.833333333333333	0.1	0
0	0.1	0
0	0.1	0
0	0.1	0
0.625	0.1	0
0	0.1	0
1.66666666666667	0.1	0
1.51515151515152	0.1	0
0	0.1	0
1.66666666666667	0.1	0
6.11111111111111	0.1	0
1.66666666666667	0.1	0
1.25	0.1	0
0	0.1	0
1.11111111111111	0.1	0
0.833333333333333	0.1	0
NA	0.1	0
0.833333333333333	0.1	0
1	0.1	0
0	0.1	0
0.606060606060606	0.1	0
0	0.1	0
NA	0.1	0
0	0.1	0
0	0.1	0
2.66666666666667	0.1	0
NA	0.1	0
0.606060606060606	0.1	0
0	0.1	0
NA	0.1	0
0	0.1	0
NA	0.1	0
0	0.1	0
0.555555555555556	0.1	0
NA	0.1	0
NA	0.1	0
0	0.1	0
6.66666666666667	0.1	0
1.48148148148148	0.1	0
0	0.1	0
0	0.1	0
0	0.1	0
0.625	0.1	0
1.66666666666667	0.1	0
2.29166666666667	0.1	0
0	0.1	0
1.16666666666667	0.1	0
NA	0.1	0
0	0.1	0
0.416666666666667	0.1	0
0	0.1	0
0.833333333333333	0.1	0
NA	0.1	0
1.25	0.1	0
0.208333333333333	0.1	0
0.952380952380952	0.1	0
1.19047619047619	0.1	0
3.33333333333333	0.1	0
NA	0.1	0
NA	0.1	0
0.303030303030303	0.1	0
1.9047619047619	0.1	0
0	0.1	0
0	0.1	0
0	0.1	0
0	0.1	0
3.33333333333333	0.1	0
0.416666666666667	0.1	0
0.666666666666667	0.1	0
0	0.1	0
NA	0.1	0
1.11111111111111	0.1	0
0.606060606060606	0.1	0
2.22222222222222	0.1	0
1.21212121212121	0.1	0
NA	0.1	0
0	0.1	0
0	0.1	0
1.66666666666667	0.1	0
NA	0.1	0
0	0.1	0
NA	0.1	0
0	0.1	0
0	0.1	0
NA	0.1	0
5.55555555555556	0.1	0
0	0.1	0
NA	0.1	0
NA	0.1	0
NA	0.1	0
0	0.1	0
1.25	0.1	0
1.11111111111111	0.1	0
2	0.1	0
2.66666666666667	0.1	0
6.66666666666667	0.1	0
5.83333333333333	0.1	0
4.44444444444444	0.1	0
0	0.1	0
0	0.1	0
0	0.1	0
1.11111111111111	0.1	0
NA	0.1	0
0.606060606060606	0.1	0
1.11111111111111	0.1	0
6.66666666666667	0.1	0
0.416666666666667	0.1	0
1.06060606060606	0.1	0
0	0.1	0
0.833333333333333	0.1	0
0.392156862745098	0.1	0
2.91666666666667	0.1	0
3.33333333333333	0.1	0
2.08333333333333	0.1	0
NA	0.1	0
0.166666666666667	0.1	0
NA	0.1	0
2.77777777777778	0.1	0
NA	0.1	0
0	0.1	0
NA	0.1	0
1.33333333333333	0.1	0
0.606060606060606	0.1	0
1.25	0.1	0
5	0.1	0
3.33333333333333	0.1	0
NA	0.1	0
0	0.1	0
0.925925925925926	0.1	0
5	0.1	0
3.33333333333333	0.1	0
NA	0.1	0
0	0.1	0
0	0.1	0
0	0.1	0
2.5	0.1	0
0	0.1	0
NA	0.1	0
15	0.1	0
0	0.1	0
0	0.1	0
0	0.1	0
1.11111111111111	0.1	0
0	0.1	0
0	0.1	0
0	0.1	0
1.94444444444444	0.1	0
0.740740740740741	0.1	0
0	0.1	0
NA	0.1	0
1.42857142857143	0.1	0
0.606060606060606	0.1	0
1.11111111111111	0.1	0
10	0.1	0
1.19047619047619	0.1	0
NA	0.1	0
NA	0.1	0
0	0.1	0
0	0.1	0
1.33333333333333	0.1	0
0	0.1	0
0	0.1	0
2.66666666666667	0.1	0
0	0.1	0
1.66666666666667	0.1	0
0	0.1	0
0.666666666666667	0.1	0
0.238095238095238	0.1	0
0	0.1	0
1.11111111111111	0.1	0
1.11111111111111	0.1	0
0.37037037037037	0.1	0
0	0.1	0
0.952380952380952	0.1	0
2.22222222222222	0.1	0
0.666666666666667	0.1	0
1.11111111111111	0.1	0
10	0.1	0
0	0.1	0
2.5	0.1	0
NA	0.1	0
0	0.1	0
0	0.1	0
NA	0.1	0
0.952380952380952	0.1	0
NA	0.1	0
1.66666666666667	0.1	0
1.66666666666667	0.1	0
1.45833333333333	0.1	0
5.41666666666667	0.1	0
0.490196078431373	0.1	0
0	0.1	0
0.757575757575758	0.1	0
15	0.1	0
0	0.1	0
0.151515151515151	0.1	0
0.625	0.1	0
0	0.1	0
1.66666666666667	0.1	0
0	0.1	0
4.58333333333333	0.1	0
1.25	0.1	0
NA	0.1	0
1.66666666666667	0.1	0
0.625	0.1	0
0	0.1	0
1.66666666666667	0.1	0
1.66666666666667	0.1	0
0	0.1	0
5	0.1	0
1.66666666666667	0.1	0
0	0.1	0
1.66666666666667	0.1	0
0.238095238095238	0.1	0
0.777777777777778	0.1	0
1.66666666666667	0.1	0
0	0.1	0
0.714285714285714	0.1	0
0	0.1	0
NA	0.1	0
0.333333333333333	0.1	0
NA	0.1	0
1.33333333333333	0.1	0
0	0.1	0
NA	0.1	0
0	0.1	0
0	0.1	0
2.08333333333333	0.1	0
NA	0.1	0
NA	0.1	0
0	0.1	0
6.66666666666667	0.1	0
2.5	0.1	0
NA	0.1	0
3.33333333333333	0.1	0
0.357142857142857	0.1	0
1.66666666666667	0.1	0
1.94444444444444	0.1	0
2.08333333333333	0.1	0
0	0.1	0
2.22222222222222	0.1	0
0	0.1	0
2.22222222222222	0.1	0
NA	0.1	0
5.83333333333333	0.1	0
0	0.1	0
1.66666666666667	0.1	0
0	0.1	0
0.416666666666667	0.1	0
0	0.1	0
1.33333333333333	0.1	0
NA	0.1	0
1	0.1	0
2.5	0.1	0
NA	0.1	0
0	0.1	0
NA	0.1	0
0	0.1	0
0.694444444444445	0.1	0
0.416666666666667	0.1	0
NA	0.1	0
NA	0.1	0
5	0.1	0
NA	0.1	0
0	0.1	0
8.33333333333333	0.1	0
3.33333333333333	0.1	0
0	0.1	0
NA	0.1	0
1.66666666666667	0.1	0
2.22222222222222	0.1	0
3.33333333333333	0.1	0
0	0.1	0
0.476190476190476	0.1	0
6.66666666666667	0.1	0
0.833333333333333	0.1	0
0	0.1	0
1.28205128205128	0.1	0
0	0.1	0
0.740740740740741	0.1	0
NA	0.1	0
4.16666666666667	0.1	0
0.512820512820513	0.1	0
0	0.1	0
0.666666666666667	0.1	0
6.66666666666667	0.1	0
NA	0.1	0
0.833333333333333	0.1	0
0.606060606060606	0.1	0
3.33333333333333	0.1	0
1.66666666666667	0.1	0
NA	0.1	0
5	0.1	0
0	0.1	0
0.416666666666667	0.1	0
4.44444444444444	0.1	0
0	0.1	0
1.33333333333333	0.1	0
0.37037037037037	0.1	0
NA	0.1	0
0	0.1	0
13.3333333333333	0.1	0
4.44444444444444	0.1	0
0	0.1	0
1.66666666666667	0.1	0
1.11111111111111	0.1	0
0	0.1	0
0.666666666666667	0.1	0
0.694444444444445	0.1	0
0	0.1	0
3.05555555555556	0.1	0
NA	0.1	0
0	0.1	0
0	0.1	0
3.33333333333333	0.1	0
0.833333333333333	0.1	0
NA	0.1	0
1.66666666666667	0.1	0
0	0.1	0
3.33333333333333	0.1	0
1.33333333333333	0.1	0
0.833333333333333	0.1	0
0.909090909090909	0.1	0
0	0.1	0
6.66666666666667	0.1	0
0	0.1	0
1.25	0.1	0
1.42857142857143	0.1	0
1.66666666666667	0.1	0
0.952380952380952	0.1	0
0.277777777777778	0.1	0
3.33333333333333	0.1	0
NA	0.1	0
0	0.1	0
0	0.1	0
0	0.1	0
1.33333333333333	0.1	0
0.625	0.1	0
0.555555555555556	0.1	0
[truncated: 733,103+ more rows]

## Sheet: Supplementary Fig.1c
tss_score	reads_number	TPM
0.79646	600000000	0
0.785805	600000000	0
1.11594	600000000	0
1.23656	600000000	0
0.961538	600000000	0
1.0571	600000000	0
1.17021	600000000	0
1.15504	600000000	0
0.774278	600000000	0
0.787546	600000000	0
0.57377	600000000	0
0.97352	600000000	0
2.01087	600000000	0
0.89491	600000000	0
0.733831	600000000	0
1.03401	600000000	0
1.18056	600000000	0
1.5429	600000000	0
1.32155	600000000	0
1.18343	600000000	0
1.21429	600000000	0
1.64646	600000000	0
0.568327	600000000	0
0.57903	600000000	0
1.4966	600000000	0
0.902778	600000000	0
0.625	600000000	0
1.22989	600000000	0
0.858806	600000000	0
0.933852	600000000	0
0.716198	600000000	0
0.82397	600000000	0
1.28205	600000000	0
0.980392	600000000	0
0.951134	600000000	0
0.658915	600000000	0
1.08667	600000000	0
1.13994	600000000	0
0.360577	600000000	0
0.863454	600000000	0
0.848126	600000000	0
0.885714	600000000	0
1.05556	600000000	0
0.94697	600000000	0
0.948148	600000000	0
0.861423	600000000	0
0.666667	600000000	0
1.05691	600000000	0
0.934641	600000000	0
0.737977	600000000	0
0.667915	600000000	0
1.00143	600000000	0
1.35057	600000000	0
1.51667	600000000	0
0.952381	600000000	0
1.11905	600000000	0
0.830389	600000000	0
0.893855	600000000	0
0.758377	600000000	0
0.847107	600000000	0
0.974235	600000000	0
0.553411	600000000	0
0.862355	600000000	0
0.97561	600000000	0
0.867117	600000000	0
1.175	600000000	0
0.756914	600000000	0
2.04248	600000000	0
0.856874	600000000	0
0.652174	600000000	0
0.913155	600000000	0
1.41941	600000000	0
0.898618	600000000	0
0.716198	600000000	0
0.7277	600000000	0
1.08734	600000000	0
0.617284	600000000	0
1.04069	600000000	0
1.00173	600000000	0
0.607553	600000000	0
0.522388	600000000	0
0.927536	600000000	0
1.19637	600000000	0
1.247	600000000	0
0.865209	600000000	0
0.986038	600000000	0
0.559796	600000000	0
0.833333	600000000	0
0.95935	600000000	0
0.944444	600000000	0
0.988562	600000000	0
0.737463	600000000	0
1.06667	600000000	0
0.778986	600000000	0
1.09277	600000000	0
1.16114	600000000	0
0.951469	600000000	0
0.873016	600000000	0
0.87585	600000000	0
1.11742	600000000	0
0.637255	600000000	0
1.02891	600000000	0
1.05991	600000000	0
0.983936	600000000	0
0.696118	600000000	0
0.781032	600000000	0
0.808081	600000000	0
0.896414	600000000	0
0	600000000	0
0.222222	600000000	0
1.24008	600000000	0
0.991326	600000000	0
0.401606	600000000	0
1.56085	600000000	0
1.23352	600000000	0
0.666667	600000000	0
1.11111	600000000	0
1.25698	600000000	0
1.43116	600000000	0
1.17204	600000000	0
1.02151	600000000	0
1.27993	600000000	0
0.99537	600000000	0
1.20098	600000000	0
1.24013	600000000	0
1.49123	600000000	0
1.89236	600000000	0
0.327715	600000000	0
1.03723	600000000	0
1.15213	600000000	0
0.837563	600000000	0
1.12299	600000000	0
1.75573	600000000	0
0.837607	600000000	0
1.19048	600000000	0
0.953526	600000000	0
0.703518	600000000	0
1.13872	600000000	0
0.536304	600000000	0
0.569106	600000000	0
0.927022	600000000	0
0.82021	600000000	0
1.08597	600000000	0
0.9375	600000000	0
1.52068	600000000	0
1.53285	600000000	0
0.388007	600000000	0
1.14428	600000000	0
1.11111	600000000	0
1.46893	600000000	0
1.16947	600000000	0
1.1976	600000000	0
0.693816	600000000	0
0.36379	600000000	0
1.13248	600000000	0
0.393162	600000000	0
0.358333	600000000	0
1.1985	600000000	0
1.14667	600000000	0
1.08624	600000000	0
1.0728	600000000	0
0.85034	600000000	0
0.795455	600000000	0
1.04348	600000000	0
1.00368	600000000	0
1.23894	600000000	0
1.13065	600000000	0
1.06481	600000000	0
1.65517	600000000	0
0.854885	600000000	0
1.61148	600000000	0
0.712418	600000000	0
1.60959	600000000	0
1.65501	600000000	0
1.24128	600000000	0
0.988456	600000000	0
1.24473	600000000	0
1.65501	600000000	0
0.809524	600000000	0
0.969388	600000000	0
0.366667	600000000	0
0.624082	600000000	0
1	600000000	0
0.893108	600000000	0
1.04902	600000000	0
0.867446	600000000	0
1.39184	600000000	0
1.10795	600000000	0
1.00478	600000000	0
0.698324	600000000	0
1.11993	600000000	0
0.62753	600000000	0
1.06061	600000000	0
1.99531	600000000	0
1.6	600000000	0
0.507812	600000000	0
0.507812	600000000	0
1.04785	600000000	0
1.16904	600000000	0
1.19741	600000000	0
0.662021	600000000	0
0.288066	600000000	0
0.863558	600000000	0
0.853859	600000000	0
1.13426	600000000	0
1.03015	600000000	0
0.272586	600000000	0
0.450237	600000000	0
0.829146	600000000	0
0.815138	600000000	0
1.63288	600000000	0
0.914239	600000000	0
1.3215	600000000	0
0.711207	600000000	0
0.951359	600000000	0
0.90824	600000000	0
1.17037	600000000	0
0.826667	600000000	0
0.56694	600000000	0
1.0039	600000000	0
1.20783	600000000	0
0.925	600000000	0
1.13191	600000000	0
0.942895	600000000	0
1.0515	600000000	0
1.51515	600000000	0
1.00282	600000000	0
0.969163	600000000	0
0.957768	600000000	0
0.904184	600000000	0
0.941704	600000000	0
1.14439	600000000	0
0.881596	600000000	0
0.642023	600000000	0
1.07584	600000000	0
0.879265	600000000	0
0.927318	600000000	0
0.822123	600000000	0
1.52083	600000000	0
0.945693	600000000	0
0.746124	600000000	0
0.79845	600000000	0
1.38122	600000000	0
0.906769	600000000	0
0.982456	600000000	0
1.28415	600000000	0
0.745968	600000000	0
0.800971	600000000	0
0.900673	600000000	0
0.367384	600000000	0
1.04283	600000000	0
0.705882	600000000	0
1.19444	600000000	0
0.793651	600000000	0
1.01289	600000000	0
0.618401	600000000	0
0.384615	600000000	0
0.928144	600000000	0
1.24731	600000000	0
1.36704	600000000	0
0.954545	600000000	0
0.925926	600000000	0
0.96124	600000000	0
0.774032	600000000	0
1.18659	600000000	0
0.531136	600000000	0
1.23737	600000000	0
0.444444	600000000	0
0.452586	600000000	0
0.42029	600000000	0
0.939266	600000000	0
0.45977	600000000	0
1.10092	600000000	0
0.870536	600000000	0
1.14241	600000000	0
1.1553	600000000	0
0.446429	600000000	0
0.906433	600000000	0
0.611672	600000000	0
1.41667	600000000	0
0.871404	600000000	0
0.913043	600000000	0
0.647558	600000000	0
0.694444	600000000	0
0.688131	600000000	0
0.896359	600000000	0
0.817901	600000000	0
0.625	600000000	0
0.621469	600000000	0
0.234742	600000000	0
1.1658	600000000	0
1.44636	600000000	0
1.15806	600000000	0
0.695652	600000000	0
0.46729	600000000	0
0.960784	600000000	0
0.959596	600000000	0
0.805556	600000000	0
1.14916	600000000	0
0.112847	600000000	0
1.38138	600000000	0
1.61017	600000000	0
1.16312	600000000	0
1.42007	600000000	0
1.13095	600000000	0
1.39241	600000000	0
0.317073	600000000	0
0.613497	600000000	0
0.237069	600000000	0
0.88685	600000000	0
0.714286	600000000	0
1.38402	600000000	0
1.11966	600000000	0
0.968835	600000000	0
1.07199	600000000	0
2.03081	600000000	0
1.05585	600000000	0
0.8166	600000000	0
1.33333	600000000	0
0.833333	600000000	0
0.679012	600000000	0
0.92	600000000	0
0.948012	600000000	0
0.619546	600000000	0
0.944056	600000000	0
0.883941	600000000	0
1.19198	600000000	0
1.12809	600000000	0
1.19247	600000000	0
0.593972	600000000	0
1.10022	600000000	0
0.786749	600000000	0
0.859173	600000000	0
1.14543	600000000	0
1.07506	600000000	0
1.17155	600000000	0
1.27642	600000000	0
1.58456	600000000	0
1.17021	600000000	0
1.04965	600000000	0
1.16667	600000000	0
0.745614	600000000	0
1.04361	600000000	0
0.921273	600000000	0
0.514323	600000000	0
0.753968	600000000	0
0.864979	600000000	0
1.52482	600000000	0
0.5625	600000000	0
1.05769	600000000	0
1.22024	600000000	0
1.10294	600000000	0
1.2156	600000000	0
0.851064	600000000	0
0.538657	600000000	0
0.711297	600000000	0
0.847701	600000000	0
0.992908	600000000	0
1.23953	600000000	0
1.57631	600000000	0
1.12698	600000000	0
1.15113	600000000	0
1.28959	600000000	0
0.674883	600000000	0
1.11399	600000000	0
1.23836	600000000	0
0.472441	600000000	0
0.660569	600000000	0
0.959596	600000000	0
0.827664	600000000	0
1.22896	600000000	0
0.738994	600000000	0
1.32959	600000000	0
1.03276	600000000	0
0.909695	600000000	0
0.804196	600000000	0
0.63786	600000000	0
0.667964	600000000	0
0.92511	600000000	0
0.402622	600000000	0
1.24269	600000000	0
0.688976	600000000	0
0.885417	600000000	0
0.69281	600000000	0
0.706667	600000000	0
0.911017	600000000	0
0.690104	600000000	0
1.17601	600000000	0
0.992593	600000000	0
0.687419	600000000	0
0.769231	600000000	0
1.08051	600000000	0
0.869001	600000000	0
0.655431	600000000	0
1.06944	600000000	0
0.763612	600000000	0
1.02564	600000000	0
0.662983	600000000	0
0.644444	600000000	0
0.685841	600000000	0
0.553161	600000000	0
0.942982	600000000	0
1.31532	600000000	0
0.876437	600000000	0
1.22278	600000000	0
0.876812	600000000	0
1.37579	600000000	0
1.06061	600000000	0
0.777339	600000000	0
2.19298	600000000	0
1.01254	600000000	0
0.782828	600000000	0
1.01806	600000000	0
1.15717	600000000	0
0.934744	600000000	0
1.05381	600000000	0
0.857741	600000000	0
0.804348	600000000	0
0.985577	600000000	0
1.25887	600000000	0
0.583658	600000000	0
0.936073	600000000	0
1.4381	600000000	0
0.881834	600000000	0
0.570175	600000000	0
0.896226	600000000	0
0.611916	600000000	0
0.813008	600000000	0
0.825163	600000000	0
0.694444	600000000	0
1.15196	600000000	0
1.22642	600000000	0
1.11928	600000000	0
0.732026	600000000	0
0.881148	600000000	0
0.685805	600000000	0
0.759494	600000000	0
0.967185	600000000	0
0.587121	600000000	0
0.643154	600000000	0
0.957265	600000000	0
0.88064	600000000	0
0.718799	600000000	0
0.734597	600000000	0
0.925141	600000000	0
1.29857	600000000	0
0.971686	600000000	0
1.03648	600000000	0
0.926694	600000000	0
1.30363	600000000	0
0.962441	600000000	0
0.676407	600000000	0
1.71275	600000000	0
0.656895	600000000	0
0.663377	600000000	0
0.660173	600000000	0
0.704467	600000000	0
1.29915	600000000	0
0.897436	600000000	0
0.891813	600000000	0
0.942857	600000000	0
0.661765	600000000	0
0.979532	600000000	0
0.858586	600000000	0
1.16402	600000000	0
0.709759	600000000	0
0.964912	600000000	0
0.899281	600000000	0
0.955556	600000000	0
0.904088	600000000	0
0.825893	600000000	0
1.2439	600000000	0
0.951178	600000000	0
0.864454	600000000	0
1.1531	600000000	0
0.965665	600000000	0
0.914561	600000000	0
0.805658	600000000	0
0.718954	600000000	0
0.333333	600000000	0
0.66855	600000000	0
0.812604	600000000	0
0.967433	600000000	0
0.852273	600000000	0
1.02484	600000000	0
1.03792	600000000	0
0.934066	600000000	0
0.590615	600000000	0
1.10169	600000000	0
0.880503	600000000	0
1.24204	600000000	0
0.774854	600000000	0
1.51613	600000000	0
1.51111	600000000	0
1.09162	600000000	0
0.693069	600000000	0
0.750436	600000000	0
0.774278	600000000	0
1.21622	600000000	0
0.587432	600000000	0
0.37594	600000000	0
1.34921	600000000	0
0.548654	600000000	0
0.324074	600000000	0
0.95339	600000000	0
1.62393	600000000	0
0.79023	600000000	0
0.582137	600000000	0
1.10306	600000000	0
1.02025	600000000	0
0.567227	600000000	0
1.08757	600000000	0
0.466667	600000000	0
0.551948	600000000	0
0.712909	600000000	0
0.428571	600000000	0
0.698413	600000000	0
0.884774	600000000	0
0.774059	600000000	0
1.00349	600000000	0
1.15257	600000000	0
0.754717	600000000	0
0.947137	600000000	0
0.973684	600000000	0
0.699588	600000000	0
0.770609	600000000	0
1.04911	600000000	0
1.08575	600000000	0
0.709402	600000000	0
0.948509	600000000	0
0.776699	600000000	0
0.172414	600000000	0
1.13506	600000000	0
0.820244	600000000	0
0.77305	600000000	0
1.03018	600000000	0
0.772006	600000000	0
0.698603	600000000	0
1.25616	600000000	0
1.07143	600000000	0
0.679224	600000000	0
0.746528	600000000	0
0.758998	600000000	0
1.1828	600000000	0
0.842199	600000000	0
0.0514403	600000000	0
1.08696	600000000	0
1.06426	600000000	0
1.36651	600000000	0
1.14241	600000000	0
0.641026	600000000	0
0.663265	600000000	0
0.918803	600000000	0
1.32924	600000000	0
0.683403	600000000	0
1.01928	600000000	0
0.601578	600000000	0
0.960961	600000000	0
1.25344	600000000	0
0.705128	600000000	0
0.905632	600000000	0
1.43892	600000000	0
0.62341	600000000	0
1.06818	600000000	0
1.35638	600000000	0
0.691057	600000000	0
0.359765	600000000	0
1.55738	600000000	0
1.55419	600000000	0
1.52893	600000000	0
0.978044	600000000	0
1.46465	600000000	0
0.625	600000000	0
1.12121	600000000	0
0.559947	600000000	0
1.22852	600000000	0
1.26126	600000000	0
0.947603	600000000	0
0.958549	600000000	0
1.06607	600000000	0
0.905797	600000000	0
0.606061	600000000	0
0.47619	600000000	0
0.44335	600000000	0
0.662526	600000000	0
0.427574	600000000	0
0.885167	600000000	0
0.954923	600000000	0
1.06607	600000000	0
0.716846	600000000	0
0.758755	600000000	0
0.710491	600000000	0
2.34277	600000000	0
0.972222	600000000	0
1	600000000	0
0.864198	600000000	0
0.677732	600000000	0
0.990099	600000000	0
1.03886	600000000	0
1.04072	600000000	0
1.41753	600000000	0
1.17737	600000000	0
1.06403	600000000	0
1.21014	600000000	0
1.22807	600000000	0
1.30045	600000000	0
1.30208	600000000	0
1.18397	600000000	0
0.846024	600000000	0
0.977778	600000000	0
0.796813	600000000	0
0.997151	600000000	0
1.15183	600000000	0
0.613208	600000000	0
1.14754	600000000	0
1.01695	600000000	0
1.09162	600000000	0
0.71949	600000000	0
1.1657	600000000	0
0.893108	600000000	0
0.954357	600000000	0
0.296296	600000000	0
0.661157	600000000	0
0.697115	600000000	0
0.721966	600000000	0
0.861345	600000000	0
1.16595	600000000	0
1.40271	600000000	0
1.37871	600000000	0
0.97079	600000000	0
1.21212	600000000	0
0.68438	600000000	0
1.31629	600000000	0
0.64409	600000000	0
1.13248	600000000	0
0.99473	600000000	0
1.26382	600000000	0
0.742972	600000000	0
1.13126	600000000	0
1.2451	600000000	0
0.576241	600000000	0
0.612948	600000000	0
0.588235	600000000	0
0.791667	600000000	0
0.760684	600000000	0
0.888031	600000000	0
0.705128	600000000	0
0.42328	600000000	0
0.621118	600000000	0
0.657371	600000000	0
0.896147	600000000	0
1.04444	600000000	0
0.934959	600000000	0
0.604782	600000000	0
1.0273	600000000	0
0.998623	600000000	0
0.819964	600000000	0
0.650852	600000000	0
1.14894	600000000	0
1.36696	600000000	0
0.923521	600000000	0
0.837743	600000000	0
0.970588	600000000	0
0.973389	600000000	0
0.331384	600000000	0
1.57559	600000000	0
0.837479	600000000	0
0.820896	600000000	0
1.49206	600000000	0
0.966851	600000000	0
0.958549	600000000	0
0.792683	600000000	0
0.558419	600000000	0
0.669399	600000000	0
1.77778	600000000	0
1.10169	600000000	0
1.29065	600000000	0
0.978261	600000000	0
1.00733	600000000	0
1.00823	600000000	0
0.749636	600000000	0
1.31841	600000000	0
1.30392	600000000	0
0.454545	600000000	0
0.584642	600000000	0
0.2849	600000000	0
0.546448	600000000	0
0.555556	600000000	0
1.55718	600000000	0
1.01307	600000000	0
0.701754	600000000	0
0.192308	600000000	0
0.987654	600000000	0
1.06269	600000000	0
0.989583	600000000	0
0.935961	600000000	0
0.583864	600000000	0
0.886752	600000000	0
0.514184	600000000	0
1.45946	600000000	0
1.4805	600000000	0
1.44265	600000000	0
1.45946	600000000	0
0.951327	600000000	0
1.30609	600000000	0
0.916667	600000000	0
0.76223	600000000	0
0.506108	600000000	0
1.01449	600000000	0
1.00733	600000000	0
0.875	600000000	0
0.752212	600000000	0
1.20471	600000000	0
0.958486	600000000	0
0.815138	600000000	0
0.277778	600000000	0
NA	600000000	0
0	600000000	0
0.0440252	600000000	0
0.0246002	600000000	0
0.911633	600000000	0
1.37765	600000000	0
0.763126	600000000	0
1.35163	600000000	0
0.945578	600000000	0
1.61692	600000000	0
0.396175	600000000	0
0.626984	600000000	0
1.44809	600000000	0
0.82672	600000000	0
0.871914	600000000	0
0.762108	600000000	0
1.4094	600000000	0
1.02249	600000000	0
0.796221	600000000	0
0.868347	600000000	0
0.28436	600000000	0
0.643382	600000000	0
0.988024	600000000	0
0.882768	600000000	0
0.858586	600000000	0
0.399306	600000000	0
0.996732	600000000	0
0.873984	600000000	0
1.09948	600000000	0
0.983483	600000000	0
1.3252	600000000	0
1.08286	600000000	0
1.05523	600000000	0
0.273369	600000000	0
0.891156	600000000	0
0.913529	600000000	0
0.597015	600000000	0
1.08202	600000000	0
1.0779	600000000	0
1.25199	600000000	0
0.549828	600000000	0
0.957447	600000000	0
1.39228	600000000	0
0.860215	600000000	0
1.06786	600000000	0
1.10759	600000000	0
1.04265	600000000	0
1.21377	600000000	0
0.942335	600000000	0
1.50538	600000000	0
1.11905	600000000	0
0.854885	600000000	0
0.742138	600000000	0
0.671937	600000000	0
0.775362	600000000	0
1.05528	600000000	0
3.80952	600000000	0
1.54472	600000000	0
1.60256	600000000	0
0.918367	600000000	0
0.804843	600000000	0
0.760456	600000000	0
1.19938	600000000	0
1.35913	600000000	0
0.829528	600000000	0
1.10692	600000000	0
0.901515	600000000	0
0.69273	600000000	0
0.855856	600000000	0
1.18169	600000000	0
1.33499	600000000	0
1.02011	600000000	0
0.895833	600000000	0
0.717489	600000000	0
1.06416	600000000	0
1.11382	600000000	0
0.904523	600000000	0
0.980826	600000000	0
0.911215	600000000	0
0.763547	600000000	0
1.17702	600000000	0
0.85034	600000000	0
0.984529	600000000	0
0.545977	600000000	0
0.829268	600000000	0
0.868217	600000000	0
0.794393	600000000	0
0.867698	600000000	0
1.03175	600000000	0
0.606061	600000000	0
1.075	600000000	0
0.512821	600000000	0
0.894466	600000000	0
0.480573	600000000	0
1.79167	600000000	0
1.69421	600000000	0
1.76309	600000000	0
1.79167	600000000	0
1.14341	600000000	0
0.6	600000000	0
0.957265	600000000	0
1.46843	600000000	0
1.17094	600000000	0
0.433673	600000000	0
1.03352	600000000	0
0.575758	600000000	0
1.20898	600000000	0
1.16239	600000000	0
0.76087	600000000	0
0.758706	600000000	0
0.393604	600000000	0
0.957602	600000000	0
1.38211	600000000	0
0.85695	600000000	0
1.29512	600000000	0
1.52681	600000000	0
0.585317	600000000	0
0.969828	600000000	0
0.816667	600000000	0
0.588723	600000000	0
0.802721	600000000	0
0.749129	600000000	0
1.47799	600000000	0
0.62249	600000000	0
0.798122	600000000	0
0.635538	600000000	0
0.941423	600000000	0
0.653595	600000000	0
0.704545	600000000	0
1.15789	600000000	0
1.07798	600000000	0
0.882353	600000000	0
0.551075	600000000	0
0.495315	600000000	0
1.11408	600000000	0
0.54	600000000	0
1.17138	600000000	0
1.03348	600000000	0
0.801887	600000000	0
0.844347	600000000	0
0.795455	600000000	0
0.679012	600000000	0
1.26147	600000000	0
1.37615	600000000	0
1.32124	600000000	0
0.436508	600000000	0
0.934783	600000000	0
0.390625	600000000	0
0.571429	600000000	0
0.731225	600000000	0
1.09234	600000000	0
0.836972	600000000	0
0.433333	600000000	0
1.41098	600000000	0
1.07971	600000000	0
1.25654	600000000	0
1.28788	600000000	0
1.08051	600000000	0
0.847953	600000000	0
1.5368	600000000	0
0.689103	600000000	0
0.7493	600000000	0
0.650118	600000000	0
1.01382	600000000	0
1.24803	600000000	0
0.782164	600000000	0
1.16858	600000000	0
1.17829	600000000	0
1.87198	600000000	0
0.772727	600000000	0
1.17406	600000000	0
0.638792	600000000	0
0.624284	600000000	0
0.277778	600000000	0
1.06557	600000000	0
0.291667	600000000	0
2.31884	600000000	0
0.439673	600000000	0
1.38748	600000000	0
0.671406	600000000	0
1.27807	600000000	0
0.808298	600000000	0
1.43678	600000000	0
0.877863	600000000	0
0.906555	600000000	0
1.03909	600000000	0
0.641026	600000000	0
0.776515	600000000	0
0.684211	600000000	0
1.05229	600000000	0
0.966811	600000000	0
0.695971	600000000	0
1.04532	600000000	0
0.681159	600000000	0
1.17839	600000000	0
0.694444	600000000	0
0.943089	600000000	0
1.01485	600000000	0
0.926829	600000000	0
1.20098	600000000	0
1.24269	600000000	0
0.969499	600000000	0
0.931142	600000000	0
1.12637	600000000	0
1.14815	600000000	0
1.35531	600000000	0
1.17708	600000000	0
1.27976	600000000	0
0.950783	600000000	0
1.47645	600000000	0
1.53333	600000000	0
1.26932	600000000	0
1.26882	600000000	0
1.61232	600000000	0
0.926871	600000000	0
1.19898	600000000	0
1.10063	600000000	0
1.15741	600000000	0
1.22024	600000000	0
1.42395	600000000	0
1.07881	600000000	0
0.996241	600000000	0
1.09959	600000000	0
0.675991	600000000	0
0.461133	600000000	0
0.489796	600000000	0
0.842105	600000000	0
1.93376	600000000	0
1.14224	600000000	0
1.07843	600000000	0
0.875912	600000000	0
0.91195	600000000	0
0.487589	600000000	0
0.223285	600000000	0
1.20047	600000000	0
1.16466	600000000	0
0.291667	600000000	0
1.43678	600000000	0
0.842627	600000000	0
0.97786	600000000	0
0.807201	600000000	0
0.925076	600000000	0
0.6804	600000000	0
0.576923	600000000	0
0.668317	600000000	0
0.82397	600000000	0
0.96748	600000000	0
0.527066	600000000	0
0.593972	600000000	0
1.57088	600000000	0
0.887612	600000000	0
1.11742	600000000	0
1.11111	600000000	0
0.699856	600000000	0
1.54655	600000000	0
0.62753	600000000	0
0.568182	600000000	0
0.958333	600000000	0
0.975104	600000000	0
0.793226	600000000	0
1.28788	600000000	0
0.927367	600000000	0
0.930233	600000000	0
0.776256	600000000	0
0.463415	600000000	0
0.991228	600000000	0
1.24402	600000000	0
0.885167	600000000	0
1.28788	600000000	0
0	600000000	0
0	600000000	0
1.54944	600000000	0
0.246433	600000000	0
0	600000000	0
NA	600000000	0
0.797788	600000000	0
2.96804	600000000	0
0	600000000	0
0.903814	600000000	0
1.50612	600000000	0
1.50538	600000000	0
0.951389	600000000	0
0.715223	600000000	0
0.962963	600000000	0
0.83691	600000000	0
1.1463	600000000	0
0.667989	600000000	0
1.23428	600000000	0
0.882716	600000000	0
0.895765	600000000	0
1.13936	600000000	0
1	600000000	0
0.636704	600000000	0
1.45604	600000000	0
1.15385	600000000	0
1.4076	600000000	0
1.06977	600000000	0
0.964539	600000000	0
0.205993	600000000	0
1.0119	600000000	0
0.978441	600000000	0
1.66667	600000000	0
0.720065	600000000	0
0.7	600000000	0
0.88	600000000	0
0.647799	600000000	0
0.874525	600000000	0
1.98603	600000000	0
1.4359	600000000	0
0.0230681	600000000	0
0.472973	600000000	0
1.35556	600000000	0
1.00968	600000000	0
1.01389	600000000	0
1.10048	600000000	0
0.87484	600000000	0
1.34488	600000000	0
1.52299	600000000	0
1.12633	600000000	0
1.04701	600000000	0
0.743728	600000000	0
1.2963	600000000	0
0.753425	600000000	0
0.853994	600000000	0
1.11413	600000000	0
1.2549	600000000	0
0.563063	600000000	0
0.806202	600000000	0
0.635359	600000000	0
0.969388	600000000	0
0.921325	600000000	0
0.837479	600000000	0
1.24744	600000000	0
0.759193	600000000	0
0.984848	600000000	0
1.00193	600000000	0
1.26543	600000000	0
1.00849	600000000	0
1.27586	600000000	0
0.933014	600000000	0
1.03314	600000000	0
1.01732	600000000	0
1.06436	600000000	0
1.24532	600000000	0
1.23836	600000000	0
0.738739	600000000	0
1.13843	600000000	0
1.25235	600000000	0
0.582011	600000000	0
0.872193	600000000	0
1.48352	600000000	0
0.84058	600000000	0
0.985577	600000000	0
1.02201	600000000	0
1.07778	600000000	0
0.685805	600000000	0
1.57292	600000000	0
0.636238	600000000	0
0.761006	600000000	0
2.21726	600000000	0
1.09234	600000000	0
0.767327	600000000	0
0.796748	600000000	0
0.515298	600000000	0
0.992366	600000000	0
0.833333	600000000	0
1.72297	600000000	0
1.09195	600000000	0
1.30503	600000000	0
0.984496	600000000	0
0.432099	600000000	0
0.933642	600000000	0
0.837004	600000000	0
0.996473	600000000	0
0.993377	600000000	0
0.883941	600000000	0
0.44843	600000000	0
0.953361	600000000	0
1.03627	600000000	0
0.921986	600000000	0
1.06631	600000000	0
0.362694	600000000	0
0.604167	600000000	0
1.18102	600000000	0
0.837937	600000000	0
0.52381	600000000	0
1.83633	600000000	0
0.611111	600000000	0
1.22951	600000000	0
1.27451	600000000	0
0.977011	600000000	0
1.03546	600000000	0
1.0124	600000000	0
0.423892	600000000	0
0.630631	600000000	0
1.01648	600000000	0
1.29512	600000000	0
0.779468	600000000	0
1.69476	600000000	0
1.24199	600000000	0
0.702736	600000000	0
1.26667	600000000	0
1.12135	600000000	0
1.05994	600000000	0
1.0119	600000000	0
1.21905	600000000	0
1.14286	600000000	0
1.04651	600000000	0
1.14583	600000000	0
NA	600000000	0
1.2803	600000000	0
0.755064	600000000	0
0.492662	600000000	0
1.25413	600000000	0
1.17938	600000000	0
1.74797	600000000	0
0.5	600000000	0
1.18644	600000000	0
1.46182	600000000	0
0.990338	600000000	0
1.10487	600000000	0
0.912073	600000000	0
0.516224	600000000	0
0.82878	600000000	0
1.50083	600000000	0
1.26773	600000000	0
1.27745	600000000	0
0.894608	600000000	0
1.3198	600000000	0
1.20721	600000000	0
0.966851	600000000	0
0.775336	600000000	0
0.777778	600000000	0
1.02564	600000000	0
0.800439	600000000	0
0.595238	600000000	0
0.742754	600000000	0
1.24434	600000000	0
0.97561	600000000	0
0.756803	600000000	0
0.532946	600000000	0
1.12994	600000000	0
0.777202	600000000	0
1.08379	600000000	0
1.12426	600000000	0
0.351852	600000000	0
0.706845	600000000	0
0.797101	600000000	0
0.53288	600000000	0
1.29834	600000000	0
1.00271	600000000	0
0.649718	600000000	0
0.983607	600000000	0
1.16415	600000000	0
0.662483	600000000	0
1.09307	600000000	0
0.877712	600000000	0
0.264026	600000000	0
0.59596	600000000	0
0.113438	600000000	0
0.514905	600000000	0
1.11423	600000000	0
0.736961	600000000	0
1.0231	600000000	0
0.484401	600000000	0
1.17284	600000000	0
1.02763	600000000	0
0.89372	600000000	0
0.870647	600000000	0
0.998062	600000000	0
0.974359	600000000	0
0.785441	600000000	0
0.791506	600000000	0
0.833333	600000000	0
1.42612	600000000	0
1.03093	600000000	0
0.749235	600000000	0
1.37902	600000000	0
1.05581	600000000	0
1.65485	600000000	0
1.09705	600000000	0
0.849515	600000000	0
0.868263	600000000	0
0.949275	600000000	0
0.793103	600000000	0
1.16279	600000000	0
1.16756	600000000	0
0.762483	600000000	0
0.662806	600000000	0
0.701058	600000000	0
1.02564	600000000	0
1.41975	600000000	0
0.5	600000000	0
0.479376	600000000	0
0.740741	600000000	0
1.0987	600000000	0
0.656566	600000000	0
0.947867	600000000	0
0.678295	600000000	0
1.17041	600000000	0
1.42342	600000000	0
1.19403	600000000	0
1.28019	600000000	0
1.20567	600000000	0
1.12693	600000000	0
1.5	600000000	0
1.16915	600000000	0
1.0755	600000000	0
0.327715	600000000	0
1.65625	600000000	0
0.424107	600000000	0
1.46237	600000000	0
0.84127	600000000	0
1.04087	600000000	0
1.35478	600000000	0
1.13671	600000000	0
0.996956	600000000	0
1.27907	600000000	0
1.01852	600000000	0
1.41129	600000000	0
0.366089	600000000	0
1.35057	600000000	0
1.37446	600000000	0
0.756803	600000000	0
1.10229	600000000	0
1.10526	600000000	0
1.39493	600000000	0
1.22807	600000000	0
0.633609	600000000	0
0.613333	600000000	0
0.631659	600000000	0
0.876841	600000000	0
0.644841	600000000	0
1.11953	600000000	0
1.00309	600000000	0
1.10632	600000000	0
0.981555	600000000	0
0.712418	600000000	0
0.690846	600000000	0
1.11966	600000000	0
1.16883	600000000	0
1.25413	600000000	0
0.79561	600000000	0
0.844156	600000000	0
0.967977	600000000	0
2.22222	600000000	0
1.11111	600000000	0
1.07752	600000000	0
0.987124	600000000	0
1.92982	600000000	0
0.877193	600000000	0
0.611111	600000000	0
0.7	600000000	0
1.13095	600000000	0
0.90303	600000000	0
0.992908	600000000	0
0.577428	600000000	0
0.728039	600000000	0
0	600000000	0
0.0444444	600000000	0
0	600000000	0
NA	600000000	0
0	600000000	0
NA	600000000	0
0	600000000	0
0.972222	600000000	0
0	600000000	0
1.25	600000000	0
0	600000000	0
NA	600000000	0
NA	600000000	0
1.24309	600000000	0
1.11446	600000000	0
0.620491	600000000	0
0.445736	600000000	0
0.916667	600000000	0
0.821018	600000000	0
0.144144	600000000	0
1.60998	600000000	0
0.536398	600000000	0
0.715631	600000000	0
1.70213	600000000	0
1.04822	600000000	0
1.77419	600000000	0
1.2906	600000000	0
1.00758	600000000	0
1.20902	600000000	0
0.960699	600000000	0
1.3936	600000000	0
1.19308	600000000	0
1.17384	600000000	0
1.08796	600000000	0
0.966435	600000000	0
1.35501	600000000	0
1.35606	600000000	0
1.07692	600000000	0
0.691057	600000000	0
0.722412	600000000	0
1.05797	600000000	0
0.565657	600000000	0
0.882353	600000000	0
0.674797	600000000	0
1.39066	600000000	0
1.36559	600000000	0
0.568862	600000000	0
0.745192	600000000	0
0.934343	600000000	0
1.22112	600000000	0
0.585242	600000000	0
0.837696	600000000	0
1.22951	600000000	0
1.08863	600000000	0
0.907504	600000000	0
0.766129	600000000	0
0.787546	600000000	0
0.691667	600000000	0
0.493197	600000000	0
0.993884	600000000	0
1.06858	600000000	0
0.41841	600000000	0
1.33588	600000000	0
1.17063	600000000	0
1.16071	600000000	0
1.15686	600000000	0
1.10606	600000000	0
0.588235	600000000	0
0.92775	600000000	0
0.487589	600000000	0
0.477707	600000000	0
1.6092	600000000	0
0.977444	600000000	0
0.63147	600000000	0
0.555556	600000000	0
2.23906	600000000	0
0.800439	600000000	0
1.07639	600000000	0
2.5	600000000	0
2.29167	600000000	0
1.66667	600000000	0
1.18203	600000000	0
1.49425	600000000	0
0.842105	600000000	0
0.864583	600000000	0
0.469256	600000000	0
0.63147	600000000	0
0.915594	600000000	0
0.908289	600000000	0
0.821429	600000000	0
1.13946	600000000	0
0.185185	600000000	0
1.04736	600000000	0
1	600000000	0
1.11111	600000000	0
1.23718	600000000	0
0.413437	600000000	0
0.753205	600000000	0
0.632653	600000000	0
0.750689	600000000	0
0.797619	600000000	0
0.884354	600000000	0
0.668073	600000000	0
0.893471	600000000	0
0.882353	600000000	0
0.665025	600000000	0
1.10778	600000000	0
0.98513	600000000	0
0.855856	600000000	0
0.79096	600000000	0
1.47306	600000000	0
0.740026	600000000	0
0.880682	600000000	0
1.43678	600000000	0
1.14286	600000000	0
0.294574	600000000	0
1.57685	600000000	0
0.909091	600000000	0
1.11395	600000000	0
0.933908	600000000	0
0.858369	600000000	0
0.752381	600000000	0
0.755306	600000000	0
1.16883	600000000	0
1.23066	600000000	0
1.81333	600000000	0
0.491453	600000000	0
0.845865	600000000	0
0.805322	600000000	0
0.991637	600000000	0
0.986763	600000000	0
1.02151	600000000	0
1.68874	600000000	0
0.925	600000000	0
0.454545	600000000	0
0.799731	600000000	0
0.740741	600000000	0
1.58174	600000000	0
0.671296	600000000	0
0.53125	600000000	0
0.517598	600000000	0
1.25654	600000000	0
0.978261	600000000	0
0.8	600000000	0
0.738636	600000000	0
0.996016	600000000	0
0.953608	600000000	0
0.869963	600000000	0
0.894809	600000000	0
0.825826	600000000	0
0.448485	600000000	0
0.155678	600000000	0
1.02178	600000000	0
1.17647	600000000	0
0.959119	600000000	0
1.13169	600000000	0
1.12245	600000000	0
1.15385	600000000	0
1.07605	600000000	0
1.0789	600000000	0
1.0789	600000000	0
0.747126	600000000	0
1.06759	600000000	0
1.15023	600000000	0
1.08527	600000000	0
0.951444	600000000	0
0.659259	600000000	0
0.695793	600000000	0
0.635739	600000000	0
1.18674	600000000	0
1.30186	600000000	0
1.53153	600000000	0
1.11601	600000000	0
1.12094	600000000	0
0.992647	600000000	0
1.02439	600000000	0
0.945736	600000000	0
1.01905	600000000	0
0.970018	600000000	0
1.2963	600000000	0
0.853462	600000000	0
1.08333	600000000	0
0.234082	600000000	0
1.24813	600000000	0
0.361248	600000000	0
1.8408	600000000	0
0.841049	600000000	0
0.960784	600000000	0
1.29505	600000000	0
1.37131	600000000	0
0.794025	600000000	0
0.833333	600000000	0
0.501355	600000000	0
1.20419	600000000	0
0.87156	600000000	0
0.640177	600000000	0
0.633803	600000000	0
1.15686	600000000	0
0.961298	600000000	0
0.850694	600000000	0
0.872193	600000000	0
0.625	600000000	0
1.06209	600000000	0
1.5	600000000	0
0.958084	600000000	0
0.810565	600000000	0
0.966312	600000000	0
0.943563	600000000	0
0.104167	600000000	0
0.104167	600000000	0
0.104167	600000000	0
1.14583	600000000	0
1.02922	600000000	0
0.780142	600000000	0
0.826211	600000000	0
0.850202	600000000	0
0.83685	600000000	0
1.19765	600000000	0
1.04592	600000000	0
0.574163	600000000	0
1.17925	600000000	0
1.23549	600000000	0
0.590112	600000000	0
1.01282	600000000	0
0.750751	600000000	0
0.709635	600000000	0
1.11111	600000000	0
0.767974	600000000	0
1.00939	600000000	0
0.530565	600000000	0
1.14122	600000000	0
0.613668	600000000	0
0.606061	600000000	0
1.45594	600000000	0
0.821596	600000000	0
0.782123	600000000	0
0.939794	600000000	0
0.625823	600000000	0
1.14035	600000000	0
0.655058	600000000	0
0.86727	600000000	0
1.03952	600000000	0
1.22905	600000000	0
1.21732	600000000	0
1.2204	600000000	0
1.2605	600000000	0
0.482866	600000000	0
0.659204	600000000	0
1.35117	600000000	0
1.06932	600000000	0
0.724332	600000000	0
0.811486	600000000	0
0.64	600000000	0
1.17041	600000000	0
0.945767	600000000	0
1	600000000	0
0.579196	600000000	0
0.443989	600000000	0
0.847826	600000000	0
1.42379	600000000	0
1.1976	600000000	0
0.686567	600000000	0
NA	600000000	0
0	600000000	0
NA	600000000	0
1.7029	600000000	0
0	600000000	0
0	600000000	0
0.941176	600000000	0
4.79167	600000000	0
0.971429	600000000	0
0	600000000	0
22.5	600000000	0
23.3333	600000000	0
0.172414	600000000	0
1.66667	600000000	0
0	600000000	0
3.95833	600000000	0
1.13636	600000000	0
0	600000000	0
0.0653595	600000000	0
1.22523	600000000	0
0.728745	600000000	0
1.24094	600000000	0
0.594406	600000000	0
1.69468	600000000	0
1.50127	600000000	0
1.24561	600000000	0
0.501859	600000000	0
0.584192	600000000	0
0.885417	600000000	0
0.934343	600000000	0
0.602241	600000000	0
0.85997	600000000	0
1.09672	600000000	0
0.925076	600000000	0
0.827957	600000000	0
0.365419	600000000	0
1.05534	600000000	0
1.42222	600000000	0
1.24183	600000000	0
0.704225	600000000	0
0.871795	600000000	0
0.91895	600000000	0
1.20419	600000000	0
1.12994	600000000	0
0.959233	600000000	0
0.97582	600000000	0
0.921788	600000000	0
0.856698	600000000	0
0.896226	600000000	0
0.780303	600000000	0
1.02195	600000000	0
0.846154	600000000	0
0.812672	600000000	0
0.505747	600000000	0
0.931759	600000000	0
0.50303	600000000	0
1.43791	600000000	0
0.56	600000000	0
0.905632	600000000	0
0.646417	600000000	0
0.77573	600000000	0
0.685764	600000000	0
0.974125	600000000	0
1.02289	600000000	0
0.983146	600000000	0
0.61753	600000000	0
1.22093	600000000	0
1.11351	600000000	0
1.01574	600000000	0
1.43824	600000000	0
0.31901	600000000	0
0.375817	600000000	0
1.05556	600000000	0
1.04027	600000000	0
1.07081	600000000	0
0.525727	600000000	0
1.01449	600000000	0
1.4486	600000000	0
1.01974	600000000	0
1.44522	600000000	0
1.44522	600000000	0
0.610766	600000000	0
0.635965	600000000	0
0.729167	600000000	0
1.51992	600000000	0
0.743146	600000000	0
1.08247	600000000	0
0.950156	600000000	0
0.9299	600000000	0
1.28514	600000000	0
1.02234	600000000	0
1.21951	600000000	0
1.13843	600000000	0
1.32143	600000000	0
1.34188	600000000	0
0.436828	600000000	0
1.30137	600000000	0
1.00606	600000000	0
0.736196	600000000	0
0.672878	600000000	0
0.666667	600000000	0
0.751029	600000000	0
0.950081	600000000	0
1.20654	600000000	0
0.860215	600000000	0
0.920852	600000000	0
0.961199	600000000	0
1.09195	600000000	0
0.823864	600000000	0
1.3755	600000000	0
1.46739	600000000	0
1.13636	600000000	0
1.37584	600000000	0
1.49425	600000000	0
0.889387	600000000	0
0.895833	600000000	0
1.08368	600000000	0
0.912209	600000000	0
1.22481	600000000	0
1.17162	600000000	0
0.989811	600000000	0
0.83815	600000000	0
0.706349	600000000	0
0.936508	600000000	0
1	600000000	0
0.848624	600000000	0
0.970052	600000000	0
0.0974026	600000000	0
0.619048	600000000	0
0.72956	600000000	0
0.952381	600000000	0
1.08225	600000000	0
1.06932	600000000	0
1.05505	600000000	0
0.920578	600000000	0
0.82404	600000000	0
1.25265	600000000	0
1.13889	600000000	0
0.862319	600000000	0
1.59898	600000000	0
1.0452	600000000	0
0.894495	600000000	0
0.86758	600000000	0
1.17816	600000000	0
1.02484	600000000	0
0.915371	600000000	0
1.13019	600000000	0
1.37143	600000000	0
0.782689	600000000	0
0.82296	600000000	0
1.24587	600000000	0
1.12954	600000000	0
0.984848	600000000	0
1.04911	600000000	0
0.632184	600000000	0
NA	600000000	0
0.569801	600000000	0
1.15497	600000000	0
1.06481	600000000	0
0.469484	600000000	0
0.705521	600000000	0
0.978261	600000000	0
1.31877	600000000	0
0.446623	600000000	0
0.884956	600000000	0
1.12121	600000000	0
0.840456	600000000	0
1.46512	600000000	0
0.58072	600000000	0
0.969697	600000000	0
0.797101	600000000	0
0.708812	600000000	0
1.04294	600000000	0
1.15063	600000000	0
1.32696	600000000	0
0.953566	600000000	0
1.10256	600000000	0
1.35234	600000000	0
0.491667	600000000	0
0.955882	600000000	0
0.915222	600000000	0
1.13475	600000000	0
0.736961	600000000	0
0.980392	600000000	0
0.88141	600000000	0
0.688073	600000000	0
0.502513	600000000	0
0.73913	600000000	0
0.944171	600000000	0
1.06061	600000000	0
0.53068	600000000	0
0.805153	600000000	0
1.15036	600000000	0
0.983073	600000000	0
1.34228	600000000	0
1.0929	600000000	0
1.25	600000000	0
1.39721	600000000	0
0.876068	600000000	0
1.35031	600000000	0
0.885417	600000000	0
0.606641	600000000	0
0.974462	600000000	0
0.242248	600000000	0
0.691824	600000000	0
0.797619	600000000	0
0.729167	600000000	0
0.878049	600000000	0
0.943396	600000000	0
1.16006	600000000	0
1.1478	600000000	0
1.71233	600000000	0
1.66667	600000000	0
0.833333	600000000	0
1.0195	600000000	0
1.05413	600000000	0
1.06117	600000000	0
1.23264	600000000	0
1.26736	600000000	0
1.21212	600000000	0
1.08067	600000000	0
1.63609	600000000	0
0.549133	600000000	0
1.00302	600000000	0
0.400943	600000000	0
0.490196	600000000	0
0.632911	600000000	0
0.589226	600000000	0
0.931373	600000000	0
1.40399	600000000	0
0.824653	600000000	0
1.15942	600000000	0
0.144357	600000000	0
1.08782	600000000	0
0.147287	600000000	0
1.51961	600000000	0
0.747126	600000000	0
0.833333	600000000	0
1.40127	600000000	0
0.686667	600000000	0
1.31991	600000000	0
0.787671	600000000	0
0.606061	600000000	0
0.863914	600000000	0
1.43552	600000000	0
1.33672	600000000	0
0.840643	600000000	0
1.11111	600000000	0
1.19192	600000000	0
0.904977	600000000	0
0.868421	600000000	0
1.01852	600000000	0
0.851852	600000000	0
0.934959	600000000	0
0.855615	600000000	0
0.483539	600000000	0
0.829187	600000000	0
0.697531	600000000	0
0.802752	600000000	0
0.762911	600000000	0
0.439276	600000000	0
1.12179	600000000	0
0.742188	600000000	0
0.99187	600000000	0
0.767544	600000000	0
1.01449	600000000	0
0.744235	600000000	0
0.765766	600000000	0
0.951134	600000000	0
0.571429	600000000	0
1.30824	600000000	0
0.93006	600000000	0
0.919312	600000000	0
0.984848	600000000	0
1.19186	600000000	0
0.773585	600000000	0
1.25592	600000000	0
1.34033	600000000	0
0.38864	600000000	0
0.457143	600000000	0
0.605263	600000000	0
1.09034	600000000	0
0.619658	600000000	0
1.28492	600000000	0
0.863914	600000000	0
0.857741	600000000	0
1.28472	600000000	0
0.822021	600000000	0
1.04288	600000000	0
0.603741	600000000	0
1.06125	600000000	0
0.895916	600000000	0
0.7	600000000	0
1.04269	600000000	0
0.913743	600000000	0
1.5308	600000000	0
0.804376	600000000	0
0.980392	600000000	0
1.07553	600000000	0
0.967514	600000000	0
0.964506	600000000	0
1.34078	600000000	0
1.01515	600000000	0
0.716198	600000000	0
0.957944	600000000	0
0.878788	600000000	0
0.825959	600000000	0
0.96732	600000000	0
0.994278	600000000	0
1.15327	600000000	0
1.0016	600000000	0
1.65736	600000000	0
1.05643	600000000	0
1.41667	600000000	0
1.01515	600000000	0
0.561497	600000000	0
0.819088	600000000	0
1.1477	600000000	0
0.732759	600000000	0
1.12698	600000000	0
1.23188	600000000	0
0.664894	600000000	0
1.21359	600000000	0
0.562016	600000000	0
1.24317	600000000	0
1.35154	600000000	0
0.681265	600000000	0
0.974843	600000000	0
1.05178	600000000	0
0.260116	600000000	0
1.04294	600000000	0
1.15711	600000000	0
1.08108	600000000	0
0.818713	600000000	0
1.01293	600000000	0
1.20858	600000000	0
0.918079	600000000	0
1.07656	600000000	0
0.899123	600000000	0
0.871404	600000000	0
0.840456	600000000	0
1.22222	600000000	0
1.11395	600000000	0
0.904088	600000000	0
1.42857	600000000	0
0.738832	600000000	0
1.32353	600000000	0
0.66092	600000000	0
0.416667	600000000	0
0.285494	600000000	0
0.293686	600000000	0
0.97137	600000000	0
0.773333	600000000	0
0.639098	600000000	0
1.12022	600000000	0
0.679348	600000000	0
1.10399	600000000	0
1.21053	600000000	0
1.52144	600000000	0
1.29183	600000000	0
1.18803	600000000	0
0.884354	600000000	0
0.788382	600000000	0
0.800971	600000000	0
0.932722	600000000	0
0.820106	600000000	0
1.46552	600000000	0
1.13542	600000000	0
0.972973	600000000	0
0.38961	600000000	0
1.33333	600000000	0
1.31579	600000000	0
1.38716	600000000	0
0.191667	600000000	0
0.891667	600000000	0
0.677507	600000000	0
1.08286	600000000	0
1.09501	600000000	0
0.54321	600000000	0
1.22807	600000000	0
0.945736	600000000	0
0.903756	600000000	0
1.02124	600000000	0
0.97582	600000000	0
0.769231	600000000	0
0.915033	600000000	0
0.45977	600000000	0
0.478036	600000000	0
0.212314	600000000	0
0.217391	600000000	0
0.866667	600000000	0
0.471491	600000000	0
1.0101	600000000	0
1.04651	600000000	0
0.74266	600000000	0
0.4426	600000000	0
0.377778	600000000	0
0.91299	600000000	0
0.473251	600000000	0
0.406699	600000000	0
0.412281	600000000	0
0.969551	600000000	0
0.638298	600000000	0
1.2596	600000000	0
1.28889	600000000	0
1.41577	600000000	0
1.22222	600000000	0
1.30259	600000000	0
0.652174	600000000	0
0.43771	600000000	0
0.898058	600000000	0
0.920852	600000000	0
0.413043	600000000	0
0.69209	600000000	0
0.675676	600000000	0
1.09649	600000000	0
0.985185	600000000	0
0.98545	600000000	0
1.52406	600000000	0
1.27832	600000000	0
0.583333	600000000	0
0.569948	600000000	0
1.32381	600000000	0
1.15304	600000000	0
0.980952	600000000	0
1.27637	600000000	0
1.3147	600000000	0
0.745192	600000000	0
1.04592	600000000	0
0.911111	600000000	0
0.186275	600000000	0
0.917969	600000000	0
0.872675	600000000	0
0.681818	600000000	0
1.0177	600000000	0
1.63288	600000000	0
0.845182	600000000	0
0.500963	600000000	0
0.958781	600000000	0
1.68724	600000000	0
1.25	600000000	0
0.586081	600000000	0
0.254516	600000000	0
2.34195	600000000	0
0.702247	600000000	0
1.24579	600000000	0
0.997151	600000000	0
0.866013	600000000	0
0.736648	600000000	0
1.61458	600000000	0
0.861514	600000000	0
0.88848	600000000	0
0.836627	600000000	0
1.37845	600000000	0
0.957854	600000000	0
1.0628	600000000	0
1.10153	600000000	0
1.01246	600000000	0
0.825826	600000000	0
0.731132	600000000	0
0.974125	600000000	0
0.813692	600000000	0
1.08491	600000000	0
[truncated: 38,840 more rows]

## Sheet: Supplementary Fig.1d
tss_coverage	reads_number	TPM
0.122916	0.1	0
0.798956	0.1	0
0.491665	0.1	0
0.368749	0.1	0
0.245833	0.1	0
0.184375	0.1	0
0.368749	0.1	0
0.368749	0.1	0
0.122916	0.1	0
0.307291	0.1	0
0.245833	0.1	0
0.122916	0.1	0
0.184375	0.1	0
0.245833	0.1	0
0.430207	0.1	0
0.368749	0.1	0
0.122916	0.1	0
0.921873	0.1	0
0.798956	0.1	0
0.245833	0.1	0
0	0.1	0
0	0.1	0
0.0614582	0.1	0
0.368749	0.1	0
0.553124	0.1	0
0.491665	0.1	0
0.430207	0.1	0
0.368749	0.1	0
0.307291	0.1	0
0.245833	0.1	0
0.245833	0.1	0
0.553124	0.1	0
0.245833	0.1	0
0.122916	0.1	0
0.614582	0.1	0
0.245833	0.1	0
0.245833	0.1	0
0.737498	0.1	0
0.737498	0.1	0
0.614582	0.1	0
0.737498	0.1	0
0.245833	0.1	0
0.122916	0.1	0
0.184375	0.1	0
0.983331	0.1	0
0.245833	0.1	0
0.245833	0.1	0
0.245833	0.1	0
0.122916	0.1	0
0.122916	0.1	0
0.491665	0.1	0
0.307291	0.1	0
0.245833	0.1	0
0.368749	0.1	0
0.368749	0.1	0
0.307291	0.1	0
0.122916	0.1	0
0.122916	0.1	0
0.430207	0.1	0
0.553124	0.1	0
0.430207	0.1	0
0.122916	0.1	0
0.245833	0.1	0
0.245833	0.1	0
0.491665	0.1	0
0.368749	0.1	0
0.245833	0.1	0
0.122916	0.1	0
0.491665	0.1	0
0.245833	0.1	0
0.430207	0.1	0
0.491665	0.1	0
0.368749	0.1	0
0.798956	0.1	0
0.368749	0.1	0
0.491665	0.1	0
0.491665	0.1	0
0.491665	0.1	0
0.368749	0.1	0
0.614582	0.1	0
0.614582	0.1	0
0.737498	0.1	0
0.614582	0.1	0
0.737498	0.1	0
0.553124	0.1	0
0.614582	0.1	0
0.798956	0.1	0
0.368749	0.1	0
0.307291	0.1	0
0.368749	0.1	0
0.368749	0.1	0
0.368749	0.1	0
0.491665	0.1	0
0.430207	0.1	0
0.368749	0.1	0
0.307291	0.1	0
0.307291	0.1	0
0.307291	0.1	0
0.307291	0.1	0
0.245833	0.1	0
0.614582	0.1	0
0.0614582	0.1	0
0.0614582	0.1	0
0	0.1	0
0.491665	0.1	0
0	0.1	0
0	0.1	0
0.0614582	0.1	0
0	0.1	0
0.0614582	0.1	0
0	0.1	0
0.184375	0.1	0
0.184375	0.1	0
0.245833	0.1	0
1.10625	0.1	0
0.983331	0.1	0
1.29062	0.1	0
0.122916	0.1	0
0.491665	0.1	0
0.491665	0.1	0
0	0.1	0
0	0.1	0
0.553124	0.1	0
0.245833	0.1	0
0.122916	0.1	0
0.122916	0.1	0
0.368749	0.1	0
0.122916	0.1	0
0.122916	0.1	0
0.307291	0.1	0
0.491665	0.1	0
0.737498	0.1	0
0.553124	0.1	0
0.491665	0.1	0
0.122916	0.1	0
0.368749	0.1	0
0.368749	0.1	0
0.245833	0.1	0
0	0.1	0
0.614582	0.1	0
0	0.1	0
0.737498	0.1	0
0.983331	0.1	0
0.368749	0.1	0
0.122916	0.1	0
0.122916	0.1	0
0.122916	0.1	0
0.368749	0.1	0
0.368749	0.1	0
0.368749	0.1	0
0.122916	0.1	0
0.245833	0.1	0
0.245833	0.1	0
0.245833	0.1	0
0.491665	0.1	0
0.553124	0.1	0
0.184375	0.1	0
0.491665	0.1	0
0.553124	0.1	0
0.491665	0.1	0
0.67604	0.1	0
0.307291	0.1	0
0	0.1	0
0.245833	0.1	0
0.368749	0.1	0
0.184375	0.1	0
0.368749	0.1	0
0.245833	0.1	0
0.430207	0.1	0
0.430207	0.1	0
0.245833	0.1	0
0.491665	0.1	0
0.553124	0.1	0
0.491665	0.1	0
0.368749	0.1	0
0.122916	0.1	0
0.430207	0.1	0
0.430207	0.1	0
0.368749	0.1	0
0.67604	0.1	0
0.491665	0.1	0
0.245833	0.1	0
0.245833	0.1	0
0.245833	0.1	0
0.430207	0.1	0
0.122916	0.1	0
0.122916	0.1	0
0.122916	0.1	0
0.0614582	0.1	0
0.614582	0.1	0
0.614582	0.1	0
0.368749	0.1	0
0.491665	0.1	0
0	0.1	0
0	0.1	0
0	0.1	0
0.245833	0.1	0
0.307291	0.1	0
0.491665	0.1	0
0.122916	0.1	0
0.430207	0.1	0
0.491665	0.1	0
0.122916	0.1	0
0.491665	0.1	0
0.614582	0.1	0
0.368749	0.1	0
0.614582	0.1	0
0.553124	0.1	0
0.614582	0.1	0
0.491665	0.1	0
0.491665	0.1	0
0.614582	0.1	0
0.122916	0.1	0
0.184375	0.1	0
0.737498	0.1	0
0.245833	0.1	0
0.122916	0.1	0
0	0.1	0
0.307291	0.1	0
0.307291	0.1	0
0.368749	0.1	0
0.122916	0.1	0
0.430207	0.1	0
0.245833	0.1	0
1.10625	0.1	0
0.368749	0.1	0
0.122916	0.1	0
0.798956	0.1	0
0	0.1	0
0.122916	0.1	0
0.614582	0.1	0
0.368749	0.1	0
0.122916	0.1	0
0.368749	0.1	0
0.67604	0.1	0
0.737498	0.1	0
0.245833	0.1	0
0.491665	0.1	0
0.614582	0.1	0
0.184375	0.1	0
0.245833	0.1	0
0.553124	0.1	0
0.491665	0.1	0
0.245833	0.1	0
0.245833	0.1	0
0.614582	0.1	0
0.368749	0.1	0
0.122916	0.1	0
0.491665	0.1	0
0.368749	0.1	0
0.245833	0.1	0
0.0614582	0.1	0
0.614582	0.1	0
0.307291	0.1	0
0.368749	0.1	0
0.122916	0.1	0
0.614582	0.1	0
0.368749	0.1	0
0.122916	0.1	0
0.491665	0.1	0
0	0.1	0
0.245833	0.1	0
0.245833	0.1	0
0.368749	0.1	0
0.184375	0.1	0
0.122916	0.1	0
0.368749	0.1	0
0.122916	0.1	0
0.122916	0.1	0
0.307291	0.1	0
0.368749	0.1	0
0.368749	0.1	0
0.614582	0.1	0
0.491665	0.1	0
0.0614582	0.1	0
0.491665	0.1	0
0.614582	0.1	0
0.553124	0.1	0
0.307291	0.1	0
0.122916	0.1	0
0.430207	0.1	0
0.307291	0.1	0
0.368749	0.1	0
0.122916	0.1	0
0	0.1	0
0.614582	0.1	0
0.0614582	0.1	0
0.0614582	0.1	0
0.368749	0.1	0
0.184375	0.1	0
0.245833	0.1	0
0.614582	0.1	0
0.553124	0.1	0
0.122916	0.1	0
0.614582	0.1	0
0.184375	0.1	0
0.245833	0.1	0
0.184375	0.1	0
0.184375	0.1	0
0.491665	0.1	0
0.614582	0.1	0
0.737498	0.1	0
0.245833	0.1	0
0.245833	0.1	0
0.921873	0.1	0
0.368749	0.1	0
0.122916	0.1	0
0.184375	0.1	0
0.184375	0.1	0
0.491665	0.1	0
0.368749	0.1	0
0.860414	0.1	0
0.368749	0.1	0
0	0.1	0
0	0.1	0
0.368749	0.1	0
0.368749	0.1	0
0.122916	0.1	0
0	0.1	0
0	0.1	0
0.0614582	0.1	0
0.245833	0.1	0
0.245833	0.1	0
0.122916	0.1	0
0.122916	0.1	0
0.245833	0.1	0
0.122916	0.1	0
0.122916	0.1	0
0.122916	0.1	0
0	0.1	0
0.491665	0.1	0
0.491665	0.1	0
0.860414	0.1	0
0.921873	0.1	0
0.983331	0.1	0
0.245833	0.1	0
0.737498	0.1	0
0.491665	0.1	0
0.122916	0.1	0
0	0.1	0
0.184375	0.1	0
0.245833	0.1	0
0.553124	0.1	0
0.614582	0.1	0
0.737498	0.1	0
0.184375	0.1	0
0.122916	0.1	0
0.245833	0.1	0
0.245833	0.1	0
0.368749	0.1	0
0.553124	0.1	0
0.491665	0.1	0
0.122916	0.1	0
0.245833	0.1	0
0.368749	0.1	0
0	0.1	0
0.368749	0.1	0
0.368749	0.1	0
0.614582	0.1	0
0.860414	0.1	0
0.860414	0.1	0
0.614582	0.1	0
0.491665	0.1	0
0.491665	0.1	0
0.67604	0.1	0
0.368749	0.1	0
0.122916	0.1	0
0.491665	0.1	0
0.737498	0.1	0
0.491665	0.1	0
0.491665	0.1	0
0.245833	0.1	0
0.0614582	0.1	0
0.245833	0.1	0
0.430207	0.1	0
0.614582	0.1	0
0.0614582	0.1	0
0.368749	0.1	0
0.491665	0.1	0
0.430207	0.1	0
0.368749	0.1	0
0.614582	0.1	0
0.245833	0.1	0
0.122916	0.1	0
0.245833	0.1	0
0.307291	0.1	0
0.553124	0.1	0
0	0.1	0
0.614582	0.1	0
0.122916	0.1	0
0.737498	0.1	0
0.122916	0.1	0
0.368749	0.1	0
0.0614582	0.1	0
0.491665	0.1	0
0.430207	0.1	0
0.491665	0.1	0
0.553124	0.1	0
0.553124	0.1	0
0.368749	0.1	0
0.614582	0.1	0
0.491665	0.1	0
0.368749	0.1	0
0.430207	0.1	0
0.368749	0.1	0
0.307291	0.1	0
0	0.1	0
0.983331	0.1	0
0.983331	0.1	0
0.122916	0.1	0
0.307291	0.1	0
0.614582	0.1	0
0.860414	0.1	0
0.368749	0.1	0
0.122916	0.1	0
0.122916	0.1	0
0.122916	0.1	0
0.122916	0.1	0
0	0.1	0
0.491665	0.1	0
0.368749	0.1	0
0.368749	0.1	0
0.368749	0.1	0
0.368749	0.1	0
0.122916	0.1	0
0.368749	0.1	0
0.368749	0.1	0
0.184375	0.1	0
0.491665	0.1	0
0.368749	0.1	0
0.491665	0.1	0
0.368749	0.1	0
0	0.1	0
0.245833	0.1	0
0.245833	0.1	0
0.245833	0.1	0
0.245833	0.1	0
0.245833	0.1	0
0.491665	0.1	0
0.122916	0.1	0
0.430207	0.1	0
0.921873	0.1	0
0.245833	0.1	0
0.737498	0.1	0
0.614582	0.1	0
0.491665	0.1	0
0.368749	0.1	0
0.245833	0.1	0
0.921873	0.1	0
0.67604	0.1	0
0.737498	0.1	0
0.122916	0.1	0
0.122916	0.1	0
0.245833	0.1	0
0.430207	0.1	0
0.553124	0.1	0
0.860414	0.1	0
0.921873	0.1	0
0	0.1	0
0.245833	0.1	0
0.245833	0.1	0
0.798956	0.1	0
0.245833	0.1	0
0.122916	0.1	0
0.737498	0.1	0
0.67604	0.1	0
0.245833	0.1	0
0.122916	0.1	0
0.491665	0.1	0
0.491665	0.1	0
0.737498	0.1	0
0.245833	0.1	0
0.553124	0.1	0
0.307291	0.1	0
0.245833	0.1	0
0.245833	0.1	0
0.737498	0.1	0
0.430207	0.1	0
0.307291	0.1	0
0.368749	0.1	0
0.491665	0.1	0
0.860414	0.1	0
0.614582	0.1	0
0.245833	0.1	0
0.122916	0.1	0
0.430207	0.1	0
0.553124	0.1	0
0.307291	0.1	0
0.245833	0.1	0
0.614582	0.1	0
0.491665	0.1	0
0.430207	0.1	0
0.491665	0.1	0
0.491665	0.1	0
0.553124	0.1	0
0.430207	0.1	0
0.245833	0.1	0
0.368749	0.1	0
0.430207	0.1	0
0.245833	0.1	0
0.245833	0.1	0
0.491665	0.1	0
0.245833	0.1	0
0.245833	0.1	0
0.491665	0.1	0
0.245833	0.1	0
0.368749	0.1	0
0.614582	0.1	0
0.368749	0.1	0
0.368749	0.1	0
0.184375	0.1	0
0.368749	0.1	0
0.245833	0.1	0
0.122916	0.1	0
0.122916	0.1	0
0.122916	0.1	0
0.491665	0.1	0
0.368749	0.1	0
0.553124	0.1	0
0.122916	0.1	0
0.368749	0.1	0
0.122916	0.1	0
0.184375	0.1	0
0.368749	0.1	0
0.491665	0.1	0
0.430207	0.1	0
0.245833	0.1	0
0.245833	0.1	0
0.614582	0.1	0
0	0.1	0
0.368749	0.1	0
0.553124	0.1	0
0.245833	0.1	0
0.368749	0.1	0
0.122916	0.1	0
0.122916	0.1	0
0	0.1	0
0.245833	0.1	0
0.245833	0.1	0
0.553124	0.1	0
0.67604	0.1	0
0.368749	0.1	0
0.491665	0.1	0
0.430207	0.1	0
0.307291	0.1	0
0	0.1	0
0.430207	0.1	0
0.307291	0.1	0
0.245833	0.1	0
0.245833	0.1	0
0.614582	0.1	0
0.368749	0.1	0
0.368749	0.1	0
0.368749	0.1	0
0.245833	0.1	0
0.368749	0.1	0
0.491665	0.1	0
0.122916	0.1	0
0.614582	0.1	0
0.491665	0.1	0
0.614582	0.1	0
0.245833	0.1	0
0.307291	0.1	0
0	0.1	0
0.614582	0.1	0
0.614582	0.1	0
0.122916	0.1	0
0	0.1	0
0.491665	0.1	0
0.184375	0.1	0
0.614582	0.1	0
0.614582	0.1	0
0.614582	0.1	0
0.184375	0.1	0
0.245833	0.1	0
0.368749	0.1	0
0.491665	0.1	0
0.614582	0.1	0
0.184375	0.1	0
0.245833	0.1	0
0.184375	0.1	0
0.368749	0.1	0
0.553124	0.1	0
0.368749	0.1	0
0.368749	0.1	0
0.798956	0.1	0
0	0.1	0
0.122916	0.1	0
0.245833	0.1	0
0.245833	0.1	0
0.368749	0.1	0
0.368749	0.1	0
0.983331	0.1	0
0.122916	0.1	0
0.430207	0.1	0
0.122916	0.1	0
0.614582	0.1	0
0.245833	0.1	0
0.122916	0.1	0
0.245833	0.1	0
0.245833	0.1	0
0.368749	0.1	0
0.245833	0.1	0
0.122916	0.1	0
0.0614582	0.1	0
0	0.1	0
0.368749	0.1	0
0.307291	0.1	0
0.245833	0.1	0
0.245833	0.1	0
0.245833	0.1	0
0.122916	0.1	0
0.245833	0.1	0
0.0614582	0.1	0
0.245833	0.1	0
0.245833	0.1	0
0	0.1	0
0.245833	0.1	0
0.368749	0.1	0
0.245833	0.1	0
0.245833	0.1	0
0.245833	0.1	0
0.245833	0.1	0
0.368749	0.1	0
0.491665	0.1	0
0.368749	0.1	0
0.368749	0.1	0
0.491665	0.1	0
0.737498	0.1	0
0.614582	0.1	0
1.16771	0.1	0
0.737498	0.1	0
0.491665	0.1	0
0.184375	0.1	0
0.245833	0.1	0
0.614582	0.1	0
0.614582	0.1	0
0.245833	0.1	0
0.245833	0.1	0
0.368749	0.1	0
0.430207	0.1	0
0.614582	0.1	0
0.553124	0.1	0
0.737498	0.1	0
0.245833	0.1	0
0.245833	0.1	0
0.245833	0.1	0
0.245833	0.1	0
0.245833	0.1	0
0.245833	0.1	0
0.983331	0.1	0
0.614582	0.1	0
0.614582	0.1	0
0.245833	0.1	0
0.614582	0.1	0
0.184375	0.1	0
0.122916	0.1	0
0.491665	0.1	0
0.614582	0.1	0
0.737498	0.1	0
0.245833	0.1	0
0.368749	0.1	0
0.307291	0.1	0
0.368749	0.1	0
0.368749	0.1	0
0.430207	0.1	0
0.430207	0.1	0
0.430207	0.1	0
0.491665	0.1	0
0.491665	0.1	0
0.122916	0.1	0
0.307291	0.1	0
0.184375	0.1	0
0.122916	0.1	0
0	0.1	0
0.67604	0.1	0
0.184375	0.1	0
0.430207	0.1	0
0.245833	0.1	0
0.491665	0.1	0
0.553124	0.1	0
0.368749	0.1	0
0.307291	0.1	0
0.737498	0.1	0
0.122916	0.1	0
0.245833	0.1	0
0	0.1	0
0.245833	0.1	0
0.0614582	0.1	0
0.737498	0.1	0
0.368749	0.1	0
0.491665	0.1	0
0.368749	0.1	0
0.368749	0.1	0
0.368749	0.1	0
0.614582	0.1	0
0.122916	0.1	0
0.122916	0.1	0
0	0.1	0
0.0614582	0.1	0
0.67604	0.1	0
0.983331	0.1	0
0.0614582	0.1	0
0.368749	0.1	0
0.491665	0.1	0
0.491665	0.1	0
0.614582	0.1	0
0.0614582	0.1	0
0.122916	0.1	0
0.0614582	0.1	0
0.368749	0.1	0
0.614582	0.1	0
0.368749	0.1	0
0.245833	0.1	0
0.368749	0.1	0
0.368749	0.1	0
0.614582	0.1	0
0.737498	0.1	0
0.553124	0.1	0
0.491665	0.1	0
0.368749	0.1	0
0.0614582	0.1	0
0.368749	0.1	0
0.245833	0.1	0
0.491665	0.1	0
0.122916	0.1	0
0.245833	0.1	0
0	0.1	0
0.122916	0.1	0
0.245833	0.1	0
0.491665	0.1	0
0.860414	0.1	0
0.368749	0.1	0
0.491665	0.1	0
0.307291	0.1	0
0.368749	0.1	0
0	0.1	0
0.245833	0.1	0
0.245833	0.1	0
0.491665	0.1	0
0.614582	0.1	0
0.184375	0.1	0
0.614582	0.1	0
0.491665	0.1	0
0.491665	0.1	0
0.245833	0.1	0
0.122916	0.1	0
0.491665	0.1	0
0.122916	0.1	0
0.245833	0.1	0
0.737498	0.1	0
0.368749	0.1	0
0.122916	0.1	0
0.245833	0.1	0
0.122916	0.1	0
0.307291	0.1	0
0.245833	0.1	0
0.245833	0.1	0
0.184375	0.1	0
0.245833	0.1	0
0.245833	0.1	0
0.798956	0.1	0
0.122916	0.1	0
0.491665	0.1	0
0.245833	0.1	0
0.245833	0.1	0
0.860414	0.1	0
0.245833	0.1	0
0.245833	0.1	0
0.553124	0.1	0
0.184375	0.1	0
0.614582	0.1	0
0.122916	0.1	0
0.67604	0.1	0
0.430207	0.1	0
0.614582	0.1	0
0.491665	0.1	0
0.798956	0.1	0
0.307291	0.1	0
0.122916	0.1	0
0	0.1	0
0	0.1	0
0.245833	0.1	0
0.614582	0.1	0
0	0.1	0
0.614582	0.1	0
0.614582	0.1	0
0.737498	0.1	0
0.368749	0.1	0
0.553124	0.1	0
0.368749	0.1	0
0.245833	0.1	0
0.245833	0.1	0
0.553124	0.1	0
0.245833	0.1	0
0.368749	0.1	0
0.122916	0.1	0
0.491665	0.1	0
0.553124	0.1	0
0.491665	0.1	0
0.491665	0.1	0
0.491665	0.1	0
0.245833	0.1	0
0.368749	0.1	0
0.368749	0.1	0
0	0.1	0
0.368749	0.1	0
0.798956	0.1	0
0.245833	0.1	0
0.491665	0.1	0
0.245833	0.1	0
0.368749	0.1	0
0.614582	0.1	0
0	0.1	0
0.614582	0.1	0
0.368749	0.1	0
0.368749	0.1	0
0.614582	0.1	0
0.122916	0.1	0
0.368749	0.1	0
0.307291	0.1	0
0	0.1	0
0.122916	0.1	0
0.245833	0.1	0
0.430207	0.1	0
0.368749	0.1	0
0.122916	0.1	0
0.491665	0.1	0
0.368749	0.1	0
0.245833	0.1	0
0.245833	0.1	0
0.368749	0.1	0
0.553124	0.1	0
0.614582	0.1	0
0.368749	0.1	0
0.921873	0.1	0
0.737498	0.1	0
0.368749	0.1	0
0.430207	0.1	0
0.737498	0.1	0
0.737498	0.1	0
0.430207	0.1	0
0.553124	0.1	0
0.614582	0.1	0
0.245833	0.1	0
0.245833	0.1	0
0.491665	0.1	0
0.614582	0.1	0
0.491665	0.1	0
0.368749	0.1	0
0.368749	0.1	0
0.122916	0.1	0
0.430207	0.1	0
0.491665	0.1	0
0.798956	0.1	0
0.0614582	0.1	0
0.122916	0.1	0
0.245833	0.1	0
0.245833	0.1	0
0.368749	0.1	0
0.368749	0.1	0
0.491665	0.1	0
0.860414	0.1	0
0.491665	0.1	0
0.491665	0.1	0
0.491665	0.1	0
0	0.1	0
0	0.1	0
0.122916	0.1	0
0.245833	0.1	0
0.307291	0.1	0
0.430207	0.1	0
0.430207	0.1	0
0.245833	0.1	0
0.245833	0.1	0
0.491665	0.1	0
0.491665	0.1	0
0.491665	0.1	0
0.245833	0.1	0
0.614582	0.1	0
0.245833	0.1	0
0.245833	0.1	0
0.491665	0.1	0
0.491665	0.1	0
0.122916	0.1	0
0.122916	0.1	0
0.245833	0.1	0
0.368749	0.1	0
0.122916	0.1	0
0.184375	0.1	0
0.491665	0.1	0
0.245833	0.1	0
0.368749	0.1	0
0.368749	0.1	0
0.491665	0.1	0
0.368749	0.1	0
0.245833	0.1	0
0.307291	0.1	0
0.798956	0.1	0
0.122916	0.1	0
0.245833	0.1	0
0.245833	0.1	0
0.67604	0.1	0
1.04479	0.1	0
0.491665	0.1	0
0.491665	0.1	0
0.983331	0.1	0
0.368749	0.1	0
0.67604	0.1	0
0.122916	0.1	0
0.491665	0.1	0
0.368749	0.1	0
0.245833	0.1	0
0.737498	0.1	0
0.491665	0.1	0
0.737498	0.1	0
0.67604	0.1	0
0.860414	0.1	0
0.614582	0.1	0
0	0.1	0
0	0.1	0
0	0.1	0
0	0.1	0
0	0.1	0
0	0.1	0
0.614582	0.1	0
0.614582	0.1	0
0.122916	0.1	0
0.860414	0.1	0
0.491665	0.1	0
0.184375	0.1	0
0.245833	0.1	0
0.122916	0.1	0
0.122916	0.1	0
0.184375	0.1	0
0.737498	0.1	0
0.798956	0.1	0
0	0.1	0
0.122916	0.1	0
0.491665	0.1	0
0.122916	0.1	0
0	0.1	0
0.491665	0.1	0
0	0.1	0
0.122916	0.1	0
0.491665	0.1	0
0.614582	0.1	0
0.122916	0.1	0
0.368749	0.1	0
0.0614582	0.1	0
0.491665	0.1	0
1.29062	0.1	0
0.983331	0.1	0
0.430207	0.1	0
1.16771	0.1	0
0.737498	0.1	0
0.737498	0.1	0
1.35208	0.1	0
0.122916	0.1	0
0.368749	0.1	0
0.430207	0.1	0
0.614582	0.1	0
0.614582	0.1	0
0.245833	0.1	0
0.798956	0.1	0
0.122916	0.1	0
0.614582	0.1	0
0.368749	0.1	0
0.368749	0.1	0
0.368749	0.1	0
0.245833	0.1	0
0.737498	0.1	0
0.245833	0.1	0
0.245833	0.1	0
0.67604	0.1	0
0.245833	0.1	0
0.245833	0.1	0
0.245833	0.1	0
0.307291	0.1	0
0.430207	0.1	0
0.122916	0.1	0
0.368749	0.1	0
0.368749	0.1	0
0.122916	0.1	0
0.184375	0.1	0
0.368749	0.1	0
0.368749	0.1	0
0.614582	0.1	0
0.122916	0.1	0
0.122916	0.1	0
0.245833	0.1	0
0.430207	0.1	0
0.614582	0.1	0
0.491665	0.1	0
0.491665	0.1	0
0.307291	0.1	0
0.368749	0.1	0
0.245833	0.1	0
0.307291	0.1	0
0.122916	0.1	0
0.122916	0.1	0
0.491665	0.1	0
0.491665	0.1	0
0.307291	0.1	0
0.0614582	0.1	0
0.368749	0.1	0
0.122916	0.1	0
0.430207	0.1	0
0.245833	0.1	0
0.368749	0.1	0
0.491665	0.1	0
0.245833	0.1	0
0.553124	0.1	0
0.122916	0.1	0
0.122916	0.1	0
0.860414	0.1	0
0.245833	0.1	0
0.737498	0.1	0
0.737498	0.1	0
0.737498	0.1	0
0.67604	0.1	0
0.368749	0.1	0
0.245833	0.1	0
0.245833	0.1	0
0.368749	0.1	0
0.245833	0.1	0
0	0.1	0
0	0.1	0
0.860414	0.1	0
0.491665	0.1	0
0.307291	0.1	0
0.368749	0.1	0
0.491665	0.1	0
0.491665	0.1	0
0.860414	0.1	0
0.491665	0.1	0
0.122916	0.1	0
0.184375	0.1	0
0.614582	0.1	0
0.0614582	0.1	0
0.122916	0.1	0
0.368749	0.1	0
0.553124	0.1	0
1.10625	0.1	0
0.245833	0.1	0
0.0614582	0.1	0
0.491665	0.1	0
0.430207	0.1	0
0.184375	0.1	0
0.614582	0.1	0
0.122916	0.1	0
0.430207	0.1	0
0.307291	0.1	0
0.737498	0.1	0
0.430207	0.1	0
0.430207	0.1	0
0.368749	0.1	0
0.245833	0.1	0
0.430207	0.1	0
0.245833	0.1	0
0.368749	0.1	0
0.368749	0.1	0
0.491665	0.1	0
0.368749	0.1	0
0.553124	0.1	0
0.553124	0.1	0
0.67604	0.1	0
0.553124	0.1	0
0.491665	0.1	0
0.368749	0.1	0
0.0614582	0.1	0
0.184375	0.1	0
0.491665	0.1	0
0.491665	0.1	0
0	0.1	0
0.307291	0.1	0
0.491665	0.1	0
0.737498	0.1	0
0.491665	0.1	0
0.245833	0.1	0
0.368749	0.1	0
0.245833	0.1	0
0.491665	0.1	0
0.860414	0.1	0
0.67604	0.1	0
0.184375	0.1	0
0.737498	0.1	0
0.491665	0.1	0
0.491665	0.1	0
0.368749	0.1	0
0.491665	0.1	0
0.184375	0.1	0
0.491665	0.1	0
0.368749	0.1	0
0.368749	0.1	0
0.245833	0.1	0
0	0.1	0
0.368749	0.1	0
0.368749	0.1	0
0.860414	0.1	0
0.245833	0.1	0
0.184375	0.1	0
0.245833	0.1	0
0.368749	0.1	0
0.553124	0.1	0
0.245833	0.1	0
0.553124	0.1	0
0.553124	0.1	0
0.122916	0.1	0
0.245833	0.1	0
0	0.1	0
0	0.1	0
0	0.1	0
0	0.1	0
0	0.1	0
0	0.1	0
0.122916	0.1	0
0	0.1	0
0	0.1	0
0.491665	0.1	0
0.67604	0.1	0
0.614582	0.1	0
0.614582	0.1	0
0.614582	0.1	0
0.67604	0.1	0
0.368749	0.1	0
0	0.1	0
0.0614582	0.1	0
0.0614582	0.1	0
0.122916	0.1	0
0	0.1	0
0	0.1	0
0	0.1	0
0	0.1	0
0.0614582	0.1	0
0	0.1	0
0.122916	0.1	0
0.553124	0.1	0
0.122916	0.1	0
0.122916	0.1	0
0.122916	0.1	0
0.0614582	0.1	0
0.245833	0.1	0
0.245833	0.1	0
0.614582	0.1	0
0.737498	0.1	0
0.737498	0.1	0
0.798956	0.1	0
0.368749	0.1	0
0.245833	0.1	0
0.737498	0.1	0
0.368749	0.1	0
0.368749	0.1	0
0.491665	0.1	0
0.245833	0.1	0
0.245833	0.1	0
0.184375	0.1	0
0.553124	0.1	0
0.122916	0.1	0
0.491665	0.1	0
0.491665	0.1	0
0.430207	0.1	0
0.368749	0.1	0
0.553124	0.1	0
0.614582	0.1	0
0.67604	0.1	0
0.798956	0.1	0
0.368749	0.1	0
0.0614582	0.1	0
0.245833	0.1	0
0.245833	0.1	0
0.122916	0.1	0
0.553124	0.1	0
0.245833	0.1	0
0.184375	0.1	0
0.245833	0.1	0
0.491665	0.1	0
0.491665	0.1	0
0.368749	0.1	0
0.368749	0.1	0
0.122916	0.1	0
0.245833	0.1	0
0.245833	0.1	0
1.10625	0.1	0
0.614582	0.1	0
0.368749	0.1	0
0.491665	0.1	0
0	0.1	0
0.184375	0.1	0
0.245833	0.1	0
0.245833	0.1	0
0.368749	0.1	0
0.184375	0.1	0
0	0.1	0
0.122916	0.1	0
0.860414	0.1	0
0	0.1	0
0.368749	0.1	0
0.614582	0.1	0
0.491665	0.1	0
0.553124	0.1	0
0.368749	0.1	0
0.491665	0.1	0
0.184375	0.1	0
0.245833	0.1	0
0.307291	0.1	0
0.491665	0.1	0
0.491665	0.1	0
0.553124	0.1	0
0.122916	0.1	0
0.122916	0.1	0
0.368749	0.1	0
0.491665	0.1	0
0.307291	0.1	0
0.553124	0.1	0
0.553124	0.1	0
0.368749	0.1	0
0.368749	0.1	0
0.122916	0.1	0
0.245833	0.1	0
0.368749	0.1	0
0.798956	0.1	0
0.307291	0.1	0
0.368749	0.1	0
0.368749	0.1	0
0.368749	0.1	0
0.245833	0.1	0
0.860414	0.1	0
0.245833	0.1	0
0.245833	0.1	0
0.614582	0.1	0
0.553124	0.1	0
0	0.1	0
0	0.1	0
0.368749	0.1	0
0.430207	0.1	0
0.245833	0.1	0
0.122916	0.1	0
0.122916	0.1	0
0.368749	0.1	0
0.553124	0.1	0
0.368749	0.1	0
0.0614582	0.1	0
0.0614582	0.1	0
0.491665	0.1	0
0.245833	0.1	0
0.245833	0.1	0
0.491665	0.1	0
0.307291	0.1	0
0.553124	0.1	0
0.245833	0.1	0
0.122916	0.1	0
0.245833	0.1	0
0.860414	0.1	0
0.491665	0.1	0
0.491665	0.1	0
0.491665	0.1	0
0.491665	0.1	0
0.491665	0.1	0
0.184375	0.1	0
0.553124	0.1	0
0.491665	0.1	0
0.122916	0.1	0
0.368749	0.1	0
0.245833	0.1	0
0.737498	0.1	0
0.307291	0.1	0
0.368749	0.1	0
0.553124	0.1	0
0	0.1	0
0.368749	0.1	0
0.184375	0.1	0
0.798956	0.1	0
0.122916	0.1	0
0.245833	0.1	0
0.491665	0.1	0
0.245833	0.1	0
0.245833	0.1	0
0.245833	0.1	0
0.245833	0.1	0
0.245833	0.1	0
0.245833	0.1	0
0.245833	0.1	0
0.0614582	0.1	0
0.368749	0.1	0
0.245833	0.1	0
0.368749	0.1	0
0.245833	0.1	0
0.245833	0.1	0
0.614582	0.1	0
0.491665	0.1	0
0.614582	0.1	0
0.245833	0.1	0
0.491665	0.1	0
0.491665	0.1	0
0.430207	0.1	0
0.553124	0.1	0
0.307291	0.1	0
0.122916	0.1	0
0	0.1	0
0	0.1	0
0	0.1	0
1.10625	0.1	0
1.10625	0.1	0
0.983331	0.1	0
0.368749	0.1	0
0.368749	0.1	0
0.368749	0.1	0
0.491665	0.1	0
0.491665	0.1	0
0.614582	0.1	0
0.122916	0.1	0
0.798956	0.1	0
0.737498	0.1	0
0.245833	0.1	0
0.245833	0.1	0
0.245833	0.1	0
0.245833	0.1	0
0.245833	0.1	0
0.737498	0.1	0
0	0.1	0
0	0.1	0
0.122916	0.1	0
0.614582	0.1	0
0.491665	0.1	0
0.307291	0.1	0
0.614582	0.1	0
0.184375	0.1	0
0.122916	0.1	0
0.122916	0.1	0
0.430207	0.1	0
0.737498	0.1	0
0.553124	0.1	0
0.122916	0.1	0
0.122916	0.1	0
0.184375	0.1	0
0.122916	0.1	0
0.122916	0.1	0
0.245833	0.1	0
0.430207	0.1	0
0.368749	0.1	0
0.368749	0.1	0
0.122916	0.1	0
0.245833	0.1	0
0.122916	0.1	0
0.245833	0.1	0
0.245833	0.1	0
0.430207	0.1	0
0.184375	0.1	0
0.737498	0.1	0
0.614582	0.1	0
0.614582	0.1	0
0.184375	0.1	0
0.368749	0.1	0
0	0.1	0
0.368749	0.1	0
0.614582	0.1	0
0.491665	0.1	0
0.368749	0.1	0
0.122916	0.1	0
0.307291	0.1	0
0.368749	0.1	0
0.491665	0.1	0
0.368749	0.1	0
0.184375	0.1	0
0.122916	0.1	0
0.368749	0.1	0
0.184375	0.1	0
0.245833	0.1	0
0.614582	0.1	0
0	0.1	0
0.614582	0.1	0
0.368749	0.1	0
0.737498	0.1	0
0.245833	0.1	0
0.122916	0.1	0
0.245833	0.1	0
0.368749	0.1	0
0.184375	0.1	0
0	0.1	0
0.553124	0.1	0
0.245833	0.1	0
0.122916	0.1	0
0.737498	0.1	0
0.368749	0.1	0
0.245833	0.1	0
0.491665	0.1	0
0.122916	0.1	0
0.122916	0.1	0
0.122916	0.1	0
0.122916	0.1	0
0.0614582	0.1	0
0.368749	0.1	0
0.368749	0.1	0
0	0.1	0
0	0.1	0
0.122916	0.1	0
0.0614582	0.1	0
0.184375	0.1	0
0.245833	0.1	0
0.122916	0.1	0
0.491665	0.1	0
0.307291	0.1	0
0.491665	0.1	0
0.122916	0.1	0
0	0.1	0
0.245833	0.1	0
0.491665	0.1	0
0.614582	0.1	0
0.430207	0.1	0
0.491665	0.1	0
0.245833	0.1	0
0.307291	0.1	0
0.245833	0.1	0
0.122916	0.1	0
0.614582	0.1	0
0	0.1	0
0.491665	0.1	0
0.491665	0.1	0
0.184375	0.1	0
0.184375	0.1	0
0.491665	0.1	0
0.430207	0.1	0
0.614582	0.1	0
0.553124	0.1	0
0.245833	0.1	0
0.122916	0.1	0
0.307291	0.1	0
0.368749	0.1	0
0.122916	0.1	0
0.737498	0.1	0
0	0.1	0
0	0.1	0
0.0614582	0.1	0
0.0614582	0.1	0
0.0614582	0.1	0
0.245833	0.1	0
0.245833	0.1	0
0.614582	0.1	0
0.245833	0.1	0
0.122916	0.1	0
0	0.1	0
0	0.1	0
0	0.1	0
0	0.1	0
0.491665	0.1	0
0.184375	0.1	0
0.491665	0.1	0
0.368749	0.1	0
0.184375	0.1	0
0.491665	0.1	0
0.0614582	0.1	0
0.368749	0.1	0
0.491665	0.1	0
0.491665	0.1	0
0.491665	0.1	0
0.553124	0.1	0
0.430207	0.1	0
0.491665	0.1	0
0.368749	0.1	0
0.737498	0.1	0
0.368749	0.1	0
0.368749	0.1	0
0.491665	0.1	0
0.430207	0.1	0
0.245833	0.1	0
0.491665	0.1	0
0.860414	0.1	0
0.983331	0.1	0
0.184375	0.1	0
0.122916	0.1	0
0.67604	0.1	0
0.430207	0.1	0
0.245833	0.1	0
0.553124	0.1	0
0.614582	0.1	0
0.553124	0.1	0
0.307291	0.1	0
0.245833	0.1	0
0.614582	0.1	0
0.122916	0.1	0
0.122916	0.1	0
0	0.1	0
0.368749	0.1	0
0.122916	0.1	0
0.245833	0.1	0
0.491665	0.1	0
0.491665	0.1	0
0	0.1	0
0.491665	0.1	0
0.553124	0.1	0
0.67604	0.1	0
0.368749	0.1	0
0.491665	0.1	0
0.184375	0.1	0
0.368749	0.1	0
0.245833	0.1	0
0.614582	0.1	0
0.798956	0.1	0
0.491665	0.1	0
0.184375	0.1	0
0.368749	0.1	0
0.491665	0.1	0
0.430207	0.1	0
0.491665	0.1	0
0.368749	0.1	0
0.368749	0.1	0
0.553124	0.1	0
0.491665	0.1	0
0.245833	0.1	0
0.122916	0.1	0
0.368749	0.1	0
0.184375	0.1	0
0.368749	0.1	0
0.614582	0.1	0
0.368749	0.1	0
0.368749	0.1	0
0.368749	0.1	0
0.491665	0.1	0
0	0.1	0
0.368749	0.1	0
0.67604	0.1	0
0	0.1	0
0.184375	0.1	0
0.122916	0.1	0
0.491665	0.1	0
0.245833	0.1	0
0.368749	0.1	0
0.614582	0.1	0
0.307291	0.1	0
0.491665	0.1	0
0.491665	0.1	0
0.491665	0.1	0
0.245833	0.1	0
0.245833	0.1	0
0.368749	0.1	0
0.491665	0.1	0
0.307291	0.1	0
0.491665	0.1	0
0.614582	0.1	0
0.614582	0.1	0
0.491665	0.1	0
0.491665	0.1	0
0.245833	0.1	0
0	0.1	0
0.368749	0.1	0
0.368749	0.1	0
0.122916	0.1	0
0.122916	0.1	0
0.245833	0.1	0
0.614582	0.1	0
0.245833	0.1	0
0	0.1	0
0.430207	0.1	0
0.491665	0.1	0
0.368749	0.1	0
0	0.1	0
0	0.1	0
0.737498	0.1	0
0.245833	0.1	0
0.368749	0.1	0
0.430207	0.1	0
0.614582	0.1	0
0.67604	0.1	0
0.184375	0.1	0
0.368749	0.1	0
0.307291	0.1	0
0.614582	0.1	0
0.368749	0.1	0
0.368749	0.1	0
0.245833	0.1	0
0.430207	0.1	0
0.245833	0.1	0
0.184375	0.1	0
0.184375	0.1	0
0.245833	0.1	0
0.245833	0.1	0
0.245833	0.1	0
0.245833	0.1	0
0.245833	0.1	0
0.430207	0.1	0
0.737498	0.1	0
0.368749	0.1	0
0.245833	0.1	0
0.614582	0.1	0
0.491665	0.1	0
0.245833	0.1	0
0.491665	0.1	0
0	0.1	0
0	0.1	0
0.122916	0.1	0
0.798956	0.1	0
0.491665	0.1	0
0.491665	0.1	0
0.368749	0.1	0
0.368749	0.1	0
0.368749	0.1	0
0.368749	0.1	0
0.122916	0.1	0
0.737498	0.1	0
0.184375	0.1	0
0.491665	0.1	0
0.737498	0.1	0
0.368749	0.1	0
0	0.1	0
0.245833	0.1	0
0.0614582	0.1	0
0.430207	0.1	0
0	0.1	0
0	0.1	0
0	0.1	0
0.491665	0.1	0
0.67604	0.1	0
0.491665	0.1	0
0.368749	0.1	0
0.307291	0.1	0
0.307291	0.1	0
0.122916	0.1	0
0.491665	0.1	0
0.184375	0.1	0
0.122916	0.1	0
0.614582	0.1	0
0.307291	0.1	0
0.368749	0.1	0
0.307291	0.1	0
0.430207	0.1	0
0.491665	0.1	0
0.307291	0.1	0
0.307291	0.1	0
0.245833	0.1	0
0	0.1	0
0.491665	0.1	0
0.245833	0.1	0
0.245833	0.1	0
0.491665	0.1	0
0.491665	0.1	0
0.307291	0.1	0
0.368749	0.1	0
0.184375	0.1	0
0.245833	0.1	0
0.245833	0.1	0
0.122916	0.1	0
0.245833	0.1	0
0.614582	0.1	0
0.737498	0.1	0
0.921873	0.1	0
0.122916	0.1	0
0.307291	0.1	0
0.491665	0.1	0
0.368749	0.1	0
0.184375	0.1	0
0.184375	0.1	0
0.245833	0.1	0
0.737498	0.1	0
0.430207	0.1	0
0.614582	0.1	0
0.245833	0.1	0
0.245833	0.1	0
0.122916	0.1	0
0.122916	0.1	0
0.368749	0.1	0
0.368749	0.1	0
0.430207	0.1	0
0.307291	0.1	0
0.122916	0.1	0
0.368749	0.1	0
0.368749	0.1	0
0.122916	0.1	0
0.614582	0.1	0
0.368749	0.1	0
0.737498	0.1	0
0.0614582	0.1	0
0	0.1	0
0.737498	0.1	0
0.122916	0.1	0
0.368749	0.1	0
0.122916	0.1	0
0.245833	0.1	0
0.491665	0.1	0
0.245833	0.1	0
0.368749	0.1	0
0.245833	0.1	0
0	0.1	0
0.184375	0.1	0
0.122916	0.1	0
0	0.1	0
0	0.1	0
0.983331	0.1	0
0.245833	0.1	0
0.491665	0.1	0
0.122916	0.1	0
0.122916	0.1	0
0.368749	0.1	0
0.307291	0.1	0
0.122916	0.1	0
0.245833	0.1	0
0.737498	0.1	0
0.245833	0.1	0
0.245833	0.1	0
0.430207	0.1	0
0.553124	0.1	0
0.245833	0.1	0
0.491665	0.1	0
0.184375	0.1	0
0	0.1	0
0.122916	0.1	0
0.122916	0.1	0
0.614582	0.1	0
0.368749	0.1	0
0.122916	0.1	0
0.122916	0.1	0
0.614582	0.1	0
0.245833	0.1	0
0.553124	0.1	0
0.368749	0.1	0
0.245833	0.1	0
0.430207	0.1	0
0.368749	0.1	0
0.368749	0.1	0
0.368749	0.1	0
0.307291	0.1	0
0	0.1	0
0.368749	0.1	0
0.122916	0.1	0
0.245833	0.1	0
0.0614582	0.1	0
0.307291	0.1	0
0.491665	0.1	0
0.368749	0.1	0
0.368749	0.1	0
0	0.1	0
0.307291	0.1	0
0	0.1	0
0.614582	0.1	0
0.368749	0.1	0
0.122916	0.1	0
0.245833	0.1	0
0.245833	0.1	0
0.368749	0.1	0
0.737498	0.1	0
0.67604	0.1	0
0.245833	0.1	0
0.491665	0.1	0
0.614582	0.1	0
0.614582	0.1	0
0.245833	0.1	0
0.491665	0.1	0
0.368749	0.1	0
0.368749	0.1	0
0.430207	0.1	0
0.368749	0.1	0
0.122916	0.1	0
0.122916	0.1	0
0.122916	0.1	0
0.122916	0.1	0
0.122916	0.1	0
0.368749	0.1	0
0.368749	0.1	0
0.245833	0.1	0
0.245833	0.1	0
0.245833	0.1	0
0.245833	0.1	0
0.245833	0.1	0
0.245833	0.1	0
0.368749	0.1	0
0.122916	0.1	0
0.737498	0.1	0
0.368749	0.1	0
0.245833	0.1	0
0	0.1	0
0.368749	0.1	0
0.614582	0.1	0
0.614582	0.1	0
0.184375	0.1	0
0.430207	0.1	0
0.122916	0.1	0
0.737498	0.1	0
0.491665	0.1	0
0.491665	0.1	0
0.122916	0.1	0
0.737498	0.1	0
0.122916	0.1	0
0.491665	0.1	0
0.245833	0.1	0
0.737498	0.1	0
0.737498	0.1	0
0.737498	0.1	0
0.245833	0.1	0
0.245833	0.1	0
0.430207	0.1	0
0.491665	0.1	0
0.245833	0.1	0
0.430207	0.1	0
0.491665	0.1	0
0.122916	0.1	0
0.122916	0.1	0
0.368749	0.1	0
0.184375	0.1	0
0.491665	0.1	0
0	0.1	0
0.798956	0.1	0
0.430207	0.1	0
0.430207	0.1	0
0.368749	0.1	0
0.368749	0.1	0
0.245833	0.1	0
0.122916	0.1	0
0.122916	0.1	0
0.491665	0.1	0
0.430207	0.1	0
0.245833	0.1	0
0.921873	0.1	0
0.921873	0.1	0
0.368749	0.1	0
0.491665	0.1	0
0.368749	0.1	0
0.245833	0.1	0
0	0.1	0
0.122916	0.1	0
0.368749	0.1	0
0.368749	0.1	0
0.122916	0.1	0
0.307291	0.1	0
0.245833	0.1	0
0.307291	0.1	0
0.368749	0.1	0
0.245833	0.1	0
0.491665	0.1	0
0.122916	0.1	0
0	0.1	0
0	0.1	0
0.614582	0.1	0
0.614582	0.1	0
0.614582	0.1	0
0.614582	0.1	0
0.614582	0.1	0
0.614582	0.1	0
0.614582	0.1	0
0.614582	0.1	0
0.122916	0.1	0
0.553124	0.1	0
0.614582	0.1	0
0.614582	0.1	0
0.307291	0.1	0
0.430207	0.1	0
0.245833	0.1	0
0.245833	0.1	0
0.245833	0.1	0
0.245833	0.1	0
0.307291	0.1	0
0.0614582	0.1	0
0.122916	0.1	0
0.184375	0.1	0
0.430207	0.1	0
0.553124	0.1	0
0.860414	0.1	0
0.553124	0.1	0
0.430207	0.1	0
0.122916	0.1	0
0.368749	0.1	0
0.368749	0.1	0
0.491665	0.1	0
0.245833	0.1	0
0.122916	0.1	0
0.368749	0.1	0
0.798956	0.1	0
0.245833	0.1	0
0.491665	0.1	0
0.368749	0.1	0
0.614582	0.1	0
0.553124	0.1	0
0.184375	0.1	0
0.184375	0.1	0
0.122916	0.1	0
0.614582	0.1	0
0.122916	0.1	0
0.122916	0.1	0
0.368749	0.1	0
0.245833	0.1	0
0.0614582	0.1	0
0.368749	0.1	0
0.860414	0.1	0
0.245833	0.1	0
0.122916	0.1	0
0.307291	0.1	0
0	0.1	0
0.491665	0.1	0
0.67604	0.1	0
0.245833	0.1	0
0.368749	0.1	0
0.245833	0.1	0
0.245833	0.1	0
0.0614582	0.1	0
0.491665	0.1	0
0.122916	0.1	0
0.184375	0.1	0
0	0.1	0
0	0.1	0
0.368749	0.1	0
0.491665	0.1	0
0.245833	0.1	0
0.368749	0.1	0
0.368749	0.1	0
0	0.1	0
0	0.1	0
0	0.1	0
0.245833	0.1	0
0.122916	0.1	0
0.368749	0.1	0
0.122916	0.1	0
0	0.1	0
0.368749	0.1	0
0.368749	0.1	0
0.614582	0.1	0
0.368749	0.1	0
0.368749	0.1	0
0.798956	0.1	0
0.430207	0.1	0
0.122916	0.1	0
0.368749	0.1	0
0	0.1	0
0.245833	0.1	0
0	0.1	0
0.368749	0.1	0
0.491665	0.1	0
0.122916	0.1	0
0	0.1	0
0.491665	0.1	0
0.368749	0.1	0
0.245833	0.1	0
0.430207	0.1	0
0.245833	0.1	0
0.614582	0.1	0
0.430207	0.1	0
0.430207	0.1	0
0.307291	0.1	0
0.122916	0.1	0
0.245833	0.1	0
0.122916	0.1	0
0.368749	0.1	0
0.245833	0.1	0
0.122916	0.1	0
0.122916	0.1	0
0.430207	0.1	0
0.184375	0.1	0
0.122916	0.1	0
0.67604	0.1	0
0.553124	0.1	0
0.491665	0.1	0
0.491665	0.1	0
0.614582	0.1	0
0.614582	0.1	0
0.67604	0.1	0
0.307291	0.1	0
0.245833	0.1	0
0.368749	0.1	0
0.430207	0.1	0
0.491665	0.1	0
0.184375	0.1	0
0.184375	0.1	0
0.860414	0.1	0
0.184375	0.1	0
0.491665	0.1	0
0.737498	0.1	0
0	0.1	0
0.983331	0.1	0
0.67604	0.1	0
0.614582	0.1	0
0.245833	0.1	0
0.184375	0.1	0
0	0.1	0
0.491665	0.1	0
0.245833	0.1	0
0.245833	0.1	0
0.245833	0.1	0
0.368749	0.1	0
0.491665	0.1	0
0.245833	0.1	0
0.368749	0.1	0
0	0.1	0
0.430207	0.1	0
0.122916	0.1	0
0	0.1	0
0.122916	0.1	0
0.0614582	0.1	0
0	0.1	0
0	0.1	0
0.368749	0.1	0
0.245833	0.1	0
0.122916	0.1	0
0.553124	0.1	0
0.245833	0.1	0
0.737498	0.1	0
0.860414	0.1	0
1.22916	0.1	0
0	0.1	0
0.368749	0.1	0
0.368749	0.1	0
0.368749	0.1	0
[truncated: 733,103+ more rows]

## Sheet: Supplementary Fig.1e
tss_coverage	reads_number	TPM
0.458602	600000000	0
0.437597	600000000	0
0.35883	600000000	0
0.320321	600000000	0
0.313319	600000000	0
0.322071	600000000	0
0.294065	600000000	0
0.372833	600000000	0
0.31682	600000000	0
0.435847	600000000	0
0.416592	600000000	0
0.257307	600000000	0
0.413092	600000000	0
0.439347	600000000	0
0.374583	600000000	0
0.301067	600000000	0
0.341326	600000000	0
0.490109	600000000	0
0.413092	600000000	0
0.479606	600000000	0
0.476106	600000000	0
0.36233	600000000	0
0.381585	600000000	0
0.509363	600000000	0
0.428845	600000000	0
0.462102	600000000	0
0.371082	600000000	0
0.343076	600000000	0
0.365831	600000000	0
0.355329	600000000	0
0.344826	600000000	0
0.425344	600000000	0
0.278312	600000000	0
0.302817	600000000	0
0.511113	600000000	0
0.388586	600000000	0
0.385085	600000000	0
0.456851	600000000	0
0.392087	600000000	0
0.442848	600000000	0
0.456851	600000000	0
0.255557	600000000	0
0.388586	600000000	0
0.285313	600000000	0
0.388586	600000000	0
0.439347	600000000	0
0.299316	600000000	0
0.292315	600000000	0
0.2258	600000000	0
0.234552	600000000	0
0.507613	600000000	0
0.259057	600000000	0
0.192543	600000000	0
0.353578	600000000	0
0.215298	600000000	0
0.302817	600000000	0
0.322071	600000000	0
0.31507	600000000	0
0.399088	600000000	0
0.40434	600000000	0
0.213547	600000000	0
0.164536	600000000	0
0.154034	600000000	0
0.241554	600000000	0
0.467354	600000000	0
0.392087	600000000	0
0.341326	600000000	0
0.400839	600000000	0
0.36233	600000000	0
0.311569	600000000	0
0.348327	600000000	0
0.357079	600000000	0
0.346577	600000000	0
0.365831	600000000	0
0.413092	600000000	0
0.341326	600000000	0
0.325572	600000000	0
0.395588	600000000	0
0.341326	600000000	0
0.339575	600000000	0
0.313319	600000000	0
0.383335	600000000	0
0.397338	600000000	0
0.399088	600000000	0
0.337825	600000000	0
0.470854	600000000	0
0.411341	600000000	0
0.427095	600000000	0
0.416592	600000000	0
0.456851	600000000	0
0.462102	600000000	0
0.463853	600000000	0
0.421844	600000000	0
0.379834	600000000	0
0.336075	600000000	0
0.334324	600000000	0
0.332574	600000000	0
0.332574	600000000	0
0.332574	600000000	0
0.336075	600000000	0
0.439347	600000000	0
0.171538	600000000	0
0.0297566	600000000	0
0.0122527	600000000	0
0.381585	600000000	0
0.0682651	600000000	0
0.0665147	600000000	0
0.0612636	600000000	0
0.0140031	600000000	0
0.119026	600000000	0
0.229301	600000000	0
0.31507	600000000	0
0.432346	600000000	0
0.442848	600000000	0
0.430595	600000000	0
0.399088	600000000	0
0.4516	600000000	0
0.432346	600000000	0
0.44985	600000000	0
0.442848	600000000	0
0.313319	600000000	0
0.348327	600000000	0
0.393837	600000000	0
0.441098	600000000	0
0.409591	600000000	0
0.428845	600000000	0
0.442848	600000000	0
0.416592	600000000	0
0.332574	600000000	0
0.40434	600000000	0
0.435847	600000000	0
0.390337	600000000	0
0.469104	600000000	0
0.439347	600000000	0
0.428845	600000000	0
0.40784	600000000	0
0.313319	600000000	0
0.456851	600000000	0
0.308068	600000000	0
0.31682	600000000	0
0.36058	600000000	0
0.446349	600000000	0
0.386836	600000000	0
0.40609	600000000	0
0.421844	600000000	0
0.418343	600000000	0
0.40434	600000000	0
0.322071	600000000	0
0.327323	600000000	0
0.322071	600000000	0
0.283563	600000000	0
0.465603	600000000	0
0.460352	600000000	0
0.409591	600000000	0
0.4516	600000000	0
0.476106	600000000	0
0.339575	600000000	0
0.35883	600000000	0
0.467354	600000000	0
0.467354	600000000	0
0.411341	600000000	0
0.507613	600000000	0
0.477856	600000000	0
0.395588	600000000	0
0.455101	600000000	0
0.280062	600000000	0
0.512864	600000000	0
0.414842	600000000	0
0.416592	600000000	0
0.40434	600000000	0
0.472605	600000000	0
0.376333	600000000	0
0.418343	600000000	0
0.332574	600000000	0
0.425344	600000000	0
0.308068	600000000	0
0.259057	600000000	0
0.385085	600000000	0
0.36058	600000000	0
0.444599	600000000	0
0.385085	600000000	0
0.507613	600000000	0
0.344826	600000000	0
0.372833	600000000	0
0.414842	600000000	0
0.255557	600000000	0
0.248555	600000000	0
0.2258	600000000	0
0.411341	600000000	0
0.388586	600000000	0
0.474355	600000000	0
0.442848	600000000	0
0.432346	600000000	0
0.238053	600000000	0
0.232802	600000000	0
0.210047	600000000	0
0.378084	600000000	0
0.397338	600000000	0
0.402589	600000000	0
0.442848	600000000	0
0.334324	600000000	0
0.392087	600000000	0
0.434096	600000000	0
0.392087	600000000	0
0.413092	600000000	0
0.393837	600000000	0
0.399088	600000000	0
0.390337	600000000	0
0.397338	600000000	0
0.371082	600000000	0
0.341326	600000000	0
0.318571	600000000	0
0.283563	600000000	0
0.301067	600000000	0
0.411341	600000000	0
0.456851	600000000	0
0.285313	600000000	0
0.330823	600000000	0
0.385085	600000000	0
0.395588	600000000	0
0.430595	600000000	0
0.441098	600000000	0
0.341326	600000000	0
0.369332	600000000	0
0.421844	600000000	0
0.393837	600000000	0
0.44985	600000000	0
0.488358	600000000	0
0.402589	600000000	0
0.346577	600000000	0
0.453351	600000000	0
0.395588	600000000	0
0.378084	600000000	0
0.322071	600000000	0
0.49711	600000000	0
0.486608	600000000	0
0.323822	600000000	0
0.455101	600000000	0
0.40609	600000000	0
0.332574	600000000	0
0.400839	600000000	0
0.437597	600000000	0
0.390337	600000000	0
0.288814	600000000	0
0.40609	600000000	0
0.430595	600000000	0
0.439347	600000000	0
0.343076	600000000	0
0.40609	600000000	0
0.388586	600000000	0
0.397338	600000000	0
0.395588	600000000	0
0.414842	600000000	0
0.343076	600000000	0
0.390337	600000000	0
0.460352	600000000	0
0.388586	600000000	0
0.411341	600000000	0
0.428845	600000000	0
0.36058	600000000	0
0.264309	600000000	0
0.36058	600000000	0
0.308068	600000000	0
0.36058	600000000	0
0.379834	600000000	0
0.325572	600000000	0
0.379834	600000000	0
0.386836	600000000	0
0.420093	600000000	0
0.514614	600000000	0
0.505862	600000000	0
0.341326	600000000	0
0.491859	600000000	0
0.423594	600000000	0
0.337825	600000000	0
0.439347	600000000	0
0.350078	600000000	0
0.36058	600000000	0
0.36058	600000000	0
0.288814	600000000	0
0.367581	600000000	0
0.355329	600000000	0
0.329073	600000000	0
0.217048	600000000	0
0.238053	600000000	0
0.430595	600000000	0
0.290564	600000000	0
0.126028	600000000	0
0.308068	600000000	0
0.379834	600000000	0
0.390337	600000000	0
0.357079	600000000	0
0.301067	600000000	0
0.421844	600000000	0
0.381585	600000000	0
0.413092	600000000	0
0.393837	600000000	0
0.192543	600000000	0
0.210047	600000000	0
0.428845	600000000	0
0.323822	600000000	0
0.400839	600000000	0
0.336075	600000000	0
0.337825	600000000	0
0.379834	600000000	0
0.390337	600000000	0
0.273061	600000000	0
0.390337	600000000	0
0.215298	600000000	0
0.297566	600000000	0
0.381585	600000000	0
0.441098	600000000	0
0.376333	600000000	0
0.337825	600000000	0
0.337825	600000000	0
0.453351	600000000	0
0.302817	600000000	0
0.390337	600000000	0
0.374583	600000000	0
0.386836	600000000	0
0.313319	600000000	0
0.353578	600000000	0
0.388586	600000000	0
0.392087	600000000	0
0.348327	600000000	0
0.264309	600000000	0
0.243304	600000000	0
0.283563	600000000	0
0.292315	600000000	0
0.295816	600000000	0
0.35883	600000000	0
0.346577	600000000	0
0.364081	600000000	0
0.36233	600000000	0
0.372833	600000000	0
0.329073	600000000	0
0.423594	600000000	0
0.420093	600000000	0
0.220549	600000000	0
0.245054	600000000	0
0.232802	600000000	0
0.399088	600000000	0
0.455101	600000000	0
0.416592	600000000	0
0.441098	600000000	0
0.418343	600000000	0
0.280062	600000000	0
0.432346	600000000	0
0.467354	600000000	0
0.463853	600000000	0
0.353578	600000000	0
0.460352	600000000	0
0.395588	600000000	0
0.392087	600000000	0
0.388586	600000000	0
0.330823	600000000	0
0.526867	600000000	0
0.437597	600000000	0
0.402589	600000000	0
0.40784	600000000	0
0.40434	600000000	0
0.385085	600000000	0
0.325572	600000000	0
0.40784	600000000	0
0.418343	600000000	0
0.383335	600000000	0
0.416592	600000000	0
0.409591	600000000	0
0.395588	600000000	0
0.357079	600000000	0
0.458602	600000000	0
0.351828	600000000	0
0.437597	600000000	0
0.348327	600000000	0
0.420093	600000000	0
0.343076	600000000	0
0.283563	600000000	0
0.40609	600000000	0
0.385085	600000000	0
0.341326	600000000	0
0.462102	600000000	0
0.411341	600000000	0
0.276561	600000000	0
0.260808	600000000	0
0.418343	600000000	0
0.376333	600000000	0
0.357079	600000000	0
0.385085	600000000	0
0.453351	600000000	0
0.147033	600000000	0
0.425344	600000000	0
0.446349	600000000	0
0.40784	600000000	0
0.131279	600000000	0
0.388586	600000000	0
0.322071	600000000	0
0.409591	600000000	0
0.428845	600000000	0
0.371082	600000000	0
0.294065	600000000	0
0.386836	600000000	0
0.421844	600000000	0
0.469104	600000000	0
0.372833	600000000	0
0.413092	600000000	0
0.378084	600000000	0
0.476106	600000000	0
0.453351	600000000	0
0.4516	600000000	0
0.402589	600000000	0
0.371082	600000000	0
0.385085	600000000	0
0.36058	600000000	0
0.323822	600000000	0
0.323822	600000000	0
0.40434	600000000	0
0.383335	600000000	0
0.40784	600000000	0
0.393837	600000000	0
0.372833	600000000	0
0.395588	600000000	0
0.386836	600000000	0
0.423594	600000000	0
0.379834	600000000	0
0.381585	600000000	0
0.418343	600000000	0
0.371082	600000000	0
0.40434	600000000	0
0.334324	600000000	0
0.371082	600000000	0
0.427095	600000000	0
0.304568	600000000	0
0.393837	600000000	0
0.402589	600000000	0
0.322071	600000000	0
0.353578	600000000	0
0.383335	600000000	0
0.413092	600000000	0
0.40784	600000000	0
0.498861	600000000	0
0.378084	600000000	0
0.386836	600000000	0
0.374583	600000000	0
0.36233	600000000	0
0.479606	600000000	0
0.418343	600000000	0
0.421844	600000000	0
0.376333	600000000	0
0.383335	600000000	0
0.488358	600000000	0
0.372833	600000000	0
0.330823	600000000	0
0.325572	600000000	0
0.351828	600000000	0
0.453351	600000000	0
0.364081	600000000	0
0.400839	600000000	0
0.437597	600000000	0
0.346577	600000000	0
0.400839	600000000	0
0.369332	600000000	0
0.392087	600000000	0
0.367581	600000000	0
0.108524	600000000	0
0.439347	600000000	0
0.392087	600000000	0
0.418343	600000000	0
0.430595	600000000	0
0.442848	600000000	0
0.458602	600000000	0
0.40784	600000000	0
0.365831	600000000	0
0.402589	600000000	0
0.355329	600000000	0
0.465603	600000000	0
0.486608	600000000	0
0.40784	600000000	0
0.393837	600000000	0
0.353578	600000000	0
0.442848	600000000	0
0.413092	600000000	0
0.348327	600000000	0
0.423594	600000000	0
0.392087	600000000	0
0.35883	600000000	0
0.40609	600000000	0
0.427095	600000000	0
0.481357	600000000	0
0.353578	600000000	0
0.386836	600000000	0
0.399088	600000000	0
0.44985	600000000	0
0.332574	600000000	0
0.442848	600000000	0
0.472605	600000000	0
0.446349	600000000	0
0.427095	600000000	0
0.309819	600000000	0
0.470854	600000000	0
0.383335	600000000	0
0.385085	600000000	0
0.477856	600000000	0
0.40784	600000000	0
0.371082	600000000	0
0.409591	600000000	0
0.44985	600000000	0
0.416592	600000000	0
0.444599	600000000	0
0.456851	600000000	0
0.444599	600000000	0
0.479606	600000000	0
0.448099	600000000	0
0.40784	600000000	0
0.383335	600000000	0
0.488358	600000000	0
0.302817	600000000	0
0.399088	600000000	0
0.381585	600000000	0
0.367581	600000000	0
0.385085	600000000	0
0.402589	600000000	0
0.421844	600000000	0
0.460352	600000000	0
0.463853	600000000	0
0.409591	600000000	0
0.427095	600000000	0
0.416592	600000000	0
0.442848	600000000	0
0.446349	600000000	0
0.327323	600000000	0
0.323822	600000000	0
0.301067	600000000	0
0.435847	600000000	0
0.467354	600000000	0
0.439347	600000000	0
0.365831	600000000	0
0.253806	600000000	0
0.414842	600000000	0
0.369332	600000000	0
0.378084	600000000	0
0.402589	600000000	0
0.418343	600000000	0
0.393837	600000000	0
0.411341	600000000	0
0.402589	600000000	0
0.365831	600000000	0
0.259057	600000000	0
0.27131	600000000	0
0.210047	600000000	0
0.215298	600000000	0
0.301067	600000000	0
0.239803	600000000	0
0.309819	600000000	0
0.351828	600000000	0
0.301067	600000000	0
0.371082	600000000	0
0.348327	600000000	0
0.434096	600000000	0
0.476106	600000000	0
0.322071	600000000	0
0.402589	600000000	0
0.397338	600000000	0
0.414842	600000000	0
0.397338	600000000	0
0.378084	600000000	0
0.455101	600000000	0
0.388586	600000000	0
0.239803	600000000	0
0.306318	600000000	0
0.210047	600000000	0
0.27131	600000000	0
0.274811	600000000	0
0.276561	600000000	0
0.309819	600000000	0
0.323822	600000000	0
0.402589	600000000	0
0.381585	600000000	0
0.367581	600000000	0
0.376333	600000000	0
0.441098	600000000	0
0.183791	600000000	0
0.336075	600000000	0
0.297566	600000000	0
0.486608	600000000	0
0.484857	600000000	0
0.421844	600000000	0
0.217048	600000000	0
0.395588	600000000	0
0.390337	600000000	0
0.428845	600000000	0
0.40434	600000000	0
0.435847	600000000	0
0.40609	600000000	0
0.416592	600000000	0
0.297566	600000000	0
0.325572	600000000	0
0.484857	600000000	0
0.287064	600000000	0
0.31682	600000000	0
0.31682	600000000	0
0.336075	600000000	0
0.399088	600000000	0
0.44985	600000000	0
0.365831	600000000	0
0.31682	600000000	0
0.36233	600000000	0
0.390337	600000000	0
0.372833	600000000	0
0.35883	600000000	0
0.281812	600000000	0
0.285313	600000000	0
0.311569	600000000	0
0.152284	600000000	0
0.120777	600000000	0
0.106774	600000000	0
0.106774	600000000	0
0.143532	600000000	0
0.343076	600000000	0
0.341326	600000000	0
0.441098	600000000	0
0.441098	600000000	0
0.367581	600000000	0
0.343076	600000000	0
0.36058	600000000	0
0.343076	600000000	0
0.479606	600000000	0
0.393837	600000000	0
0.364081	600000000	0
0.397338	600000000	0
0.400839	600000000	0
0.465603	600000000	0
0.421844	600000000	0
0.428845	600000000	0
0.257307	600000000	0
0.246805	600000000	0
0.430595	600000000	0
0.379834	600000000	0
0.392087	600000000	0
0.430595	600000000	0
0.444599	600000000	0
0.437597	600000000	0
0.246805	600000000	0
0.248555	600000000	0
0.381585	600000000	0
0.409591	600000000	0
0.409591	600000000	0
0.40784	600000000	0
0.40609	600000000	0
0.40784	600000000	0
0.40609	600000000	0
0.416592	600000000	0
0.455101	600000000	0
0.455101	600000000	0
0.280062	600000000	0
0.416592	600000000	0
0.385085	600000000	0
0.392087	600000000	0
0.44985	600000000	0
0.455101	600000000	0
0.488358	600000000	0
0.470854	600000000	0
0.423594	600000000	0
0.374583	600000000	0
0.357079	600000000	0
0.372833	600000000	0
0.260808	600000000	0
0.44985	600000000	0
0.505862	600000000	0
0.430595	600000000	0
0.390337	600000000	0
0.350078	600000000	0
0.40434	600000000	0
0.379834	600000000	0
0.175039	600000000	0
0.215298	600000000	0
0.474355	600000000	0
0.430595	600000000	0
0.40609	600000000	0
0.525116	600000000	0
0.395588	600000000	0
0.378084	600000000	0
0.297566	600000000	0
0.323822	600000000	0
0.252056	600000000	0
0.365831	600000000	0
0.378084	600000000	0
0.344826	600000000	0
0.500611	600000000	0
0.35883	600000000	0
0.297566	600000000	0
0.330823	600000000	0
0.437597	600000000	0
0.395588	600000000	0
0.392087	600000000	0
0.428845	600000000	0
0.337825	600000000	0
0.220549	600000000	0
0.204795	600000000	0
0.278312	600000000	0
0.31507	600000000	0
0.44985	600000000	0
0.374583	600000000	0
0.245054	600000000	0
0.329073	600000000	0
0.302817	600000000	0
0.302817	600000000	0
0.357079	600000000	0
0.313319	600000000	0
0.36233	600000000	0
0.430595	600000000	0
0.374583	600000000	0
0.393837	600000000	0
0.344826	600000000	0
0.346577	600000000	0
0.31682	600000000	0
0.318571	600000000	0
0.418343	600000000	0
0.40784	600000000	0
0.441098	600000000	0
0.455101	600000000	0
0.357079	600000000	0
0.388586	600000000	0
0.397338	600000000	0
0.372833	600000000	0
0.421844	600000000	0
0.369332	600000000	0
0.374583	600000000	0
0.420093	600000000	0
0.409591	600000000	0
0.36233	600000000	0
0.418343	600000000	0
0.428845	600000000	0
0.439347	600000000	0
0.474355	600000000	0
0.399088	600000000	0
0.416592	600000000	0
0.372833	600000000	0
0.442848	600000000	0
0.234552	600000000	0
0.379834	600000000	0
0.416592	600000000	0
0.327323	600000000	0
0.36058	600000000	0
0.455101	600000000	0
0.413092	600000000	0
0.416592	600000000	0
0.351828	600000000	0
0.40434	600000000	0
0.420093	600000000	0
0.337825	600000000	0
0.423594	600000000	0
0.439347	600000000	0
0.40609	600000000	0
0.416592	600000000	0
0.392087	600000000	0
0.294065	600000000	0
0.231051	600000000	0
0.276561	600000000	0
0.22755	600000000	0
0.386836	600000000	0
0.241554	600000000	0
0.346577	600000000	0
0.320321	600000000	0
0.397338	600000000	0
0.211797	600000000	0
0.425344	600000000	0
0.481357	600000000	0
0.462102	600000000	0
0.418343	600000000	0
0.322071	600000000	0
0.290564	600000000	0
0.434096	600000000	0
0.455101	600000000	0
0.462102	600000000	0
0.399088	600000000	0
0.430595	600000000	0
0.390337	600000000	0
0.430595	600000000	0
0.351828	600000000	0
0.427095	600000000	0
0.418343	600000000	0
0.40609	600000000	0
0.402589	600000000	0
0.427095	600000000	0
0.245054	600000000	0
0.313319	600000000	0
0.36233	600000000	0
0.351828	600000000	0
0.416592	600000000	0
0.320321	600000000	0
0.257307	600000000	0
0.414842	600000000	0
0.353578	600000000	0
0.413092	600000000	0
0.374583	600000000	0
0.470854	600000000	0
0.511113	600000000	0
0.393837	600000000	0
0.399088	600000000	0
0.388586	600000000	0
0.427095	600000000	0
0.385085	600000000	0
0.500611	600000000	0
0.425344	600000000	0
0.458602	600000000	0
0.40434	600000000	0
0.35883	600000000	0
0.423594	600000000	0
0.40434	600000000	0
0.385085	600000000	0
0.339575	600000000	0
0.294065	600000000	0
0.378084	600000000	0
0.357079	600000000	0
0.40609	600000000	0
0.36233	600000000	0
0.313319	600000000	0
0.31507	600000000	0
0.44985	600000000	0
0.393837	600000000	0
0.383335	600000000	0
0.414842	600000000	0
0.455101	600000000	0
0.301067	600000000	0
0.337825	600000000	0
0.390337	600000000	0
0.383335	600000000	0
0.343076	600000000	0
0.369332	600000000	0
0.297566	600000000	0
0.308068	600000000	0
0.414842	600000000	0
0.409591	600000000	0
0.374583	600000000	0
0.390337	600000000	0
0.430595	600000000	0
0.463853	600000000	0
0.400839	600000000	0
0.425344	600000000	0
0.437597	600000000	0
0.453351	600000000	0
0.418343	600000000	0
0.355329	600000000	0
0.392087	600000000	0
0.353578	600000000	0
0.346577	600000000	0
0.432346	600000000	0
0.388586	600000000	0
0.507613	600000000	0
0.490109	600000000	0
0.490109	600000000	0
0.187292	600000000	0
0.355329	600000000	0
0.355329	600000000	0
0.40784	600000000	0
0.369332	600000000	0
0.376333	600000000	0
0.383335	600000000	0
0.262558	600000000	0
0.416592	600000000	0
0.428845	600000000	0
0.318571	600000000	0
0.301067	600000000	0
0.446349	600000000	0
0.4516	600000000	0
0.395588	600000000	0
0.364081	600000000	0
0.397338	600000000	0
0.304568	600000000	0
0.302817	600000000	0
0.397338	600000000	0
0.346577	600000000	0
0.348327	600000000	0
0.337825	600000000	0
0.414842	600000000	0
0.336075	600000000	0
0.336075	600000000	0
0.336075	600000000	0
0.290564	600000000	0
0.31507	600000000	0
0.239803	600000000	0
0.253806	600000000	0
0.379834	600000000	0
0.379834	600000000	0
0.411341	600000000	0
0.411341	600000000	0
0.344826	600000000	0
0.383335	600000000	0
0.514614	600000000	0
0.201295	600000000	0
0.379834	600000000	0
0.386836	600000000	0
0.318571	600000000	0
0.364081	600000000	0
0.353578	600000000	0
0.383335	600000000	0
0.36058	600000000	0
0.388586	600000000	0
0.390337	600000000	0
0.311569	600000000	0
0.31682	600000000	0
0.343076	600000000	0
0.40434	600000000	0
0.446349	600000000	0
0.439347	600000000	0
0.439347	600000000	0
0.378084	600000000	0
0.423594	600000000	0
0.423594	600000000	0
0.309819	600000000	0
0.348327	600000000	0
0.350078	600000000	0
0.40784	600000000	0
0.469104	600000000	0
0.465603	600000000	0
0.392087	600000000	0
0.432346	600000000	0
0.393837	600000000	0
0.40784	600000000	0
0.031507	600000000	0
0.147033	600000000	0
0	600000000	0
0	600000000	0
0	600000000	0
0.27131	600000000	0
0.365831	600000000	0
0.40434	600000000	0
0.383335	600000000	0
0.399088	600000000	0
0.441098	600000000	0
0.283563	600000000	0
0.285313	600000000	0
0.26956	600000000	0
0.187292	600000000	0
0.229301	600000000	0
0.425344	600000000	0
0.336075	600000000	0
0.241554	600000000	0
0.302817	600000000	0
0.318571	600000000	0
0.329073	600000000	0
0.159285	600000000	0
0.409591	600000000	0
0.320321	600000000	0
0.337825	600000000	0
0.313319	600000000	0
0.31507	600000000	0
0.252056	600000000	0
0.409591	600000000	0
0.187292	600000000	0
0.801678	600000000	0
0.796427	600000000	0
0.875194	600000000	0
0.698405	600000000	0
0.710658	600000000	0
0.752667	600000000	0
0.735163	600000000	0
0.815681	600000000	0
0.428845	600000000	0
0.465603	600000000	0
0.423594	600000000	0
0.390337	600000000	0
0.395588	600000000	0
0.479606	600000000	0
0.4516	600000000	0
0.344826	600000000	0
0.420093	600000000	0
0.428845	600000000	0
0.390337	600000000	0
0.40434	600000000	0
0.365831	600000000	0
0.481357	600000000	0
0.444599	600000000	0
0.383335	600000000	0
0.40434	600000000	0
0.388586	600000000	0
0.393837	600000000	0
0.309819	600000000	0
0.381585	600000000	0
0.392087	600000000	0
0.308068	600000000	0
0.386836	600000000	0
0.388586	600000000	0
0.330823	600000000	0
0.36058	600000000	0
0.351828	600000000	0
0.329073	600000000	0
0.385085	600000000	0
0.236302	600000000	0
0.176789	600000000	0
0.292315	600000000	0
0.274811	600000000	0
0.334324	600000000	0
0.306318	600000000	0
0.36233	600000000	0
0.379834	600000000	0
0.346577	600000000	0
0.27131	600000000	0
0.262558	600000000	0
0.357079	600000000	0
0.367581	600000000	0
0.40434	600000000	0
0.40784	600000000	0
0.367581	600000000	0
0.330823	600000000	0
0.36233	600000000	0
0.288814	600000000	0
0.421844	600000000	0
0.423594	600000000	0
0.395588	600000000	0
0.40609	600000000	0
0.308068	600000000	0
0.288814	600000000	0
0.332574	600000000	0
0.325572	600000000	0
0.355329	600000000	0
0.365831	600000000	0
0.448099	600000000	0
0.448099	600000000	0
0.455101	600000000	0
0.444599	600000000	0
0.395588	600000000	0
0.441098	600000000	0
0.413092	600000000	0
0.344826	600000000	0
0.309819	600000000	0
0.322071	600000000	0
0.318571	600000000	0
0.381585	600000000	0
0.411341	600000000	0
0.418343	600000000	0
0.372833	600000000	0
0.369332	600000000	0
0.365831	600000000	0
0.421844	600000000	0
0.421844	600000000	0
0.355329	600000000	0
0.36058	600000000	0
0.351828	600000000	0
0.365831	600000000	0
0.346577	600000000	0
0.337825	600000000	0
0.290564	600000000	0
0.44985	600000000	0
0.390337	600000000	0
0.383335	600000000	0
0.353578	600000000	0
0.385085	600000000	0
0.413092	600000000	0
0.395588	600000000	0
0.400839	600000000	0
0.357079	600000000	0
0.250305	600000000	0
0.460352	600000000	0
0.292315	600000000	0
0.339575	600000000	0
0.374583	600000000	0
0.234552	600000000	0
0.367581	600000000	0
0.27131	600000000	0
0.399088	600000000	0
0.36058	600000000	0
0.409591	600000000	0
0.353578	600000000	0
0.435847	600000000	0
0.463853	600000000	0
0.486608	600000000	0
0.421844	600000000	0
0.416592	600000000	0
0.311569	600000000	0
0.330823	600000000	0
0.365831	600000000	0
0.313319	600000000	0
0.420093	600000000	0
0.421844	600000000	0
0.402589	600000000	0
0.320321	600000000	0
0.383335	600000000	0
0.371082	600000000	0
0.365831	600000000	0
0.357079	600000000	0
0.313319	600000000	0
0.257307	600000000	0
0.367581	600000000	0
0.336075	600000000	0
0.150533	600000000	0
0.374583	600000000	0
0.353578	600000000	0
0.386836	600000000	0
0.343076	600000000	0
0.31682	600000000	0
0.393837	600000000	0
0.427095	600000000	0
0.423594	600000000	0
0.40434	600000000	0
0.330823	600000000	0
0.400839	600000000	0
0.411341	600000000	0
0.411341	600000000	0
0.435847	600000000	0
0.351828	600000000	0
0.399088	600000000	0
0.386836	600000000	0
0.36233	600000000	0
0.40434	600000000	0
0.400839	600000000	0
0.320321	600000000	0
0.350078	600000000	0
0.446349	600000000	0
0.054262	600000000	0
0.0192543	600000000	0
0.0332574	600000000	0
0.00700155	600000000	0
0	600000000	0
0.0262558	600000000	0
0.022755	600000000	0
0.054262	600000000	0
0.0280062	600000000	0
0.0350078	600000000	0
0.441098	600000000	0
0.320321	600000000	0
0.281812	600000000	0
0.264309	600000000	0
0.262558	600000000	0
0.22405	600000000	0
0.309819	600000000	0
0.063014	600000000	0
0.0280062	600000000	0
0.0280062	600000000	0
0.334324	600000000	0
0.0805178	600000000	0
0.0140031	600000000	0
0.0245054	600000000	0
0.00175039	600000000	0
0.0770171	600000000	0
0.0245054	600000000	0
0.192543	600000000	0
0.336075	600000000	0
0.281812	600000000	0
0.334324	600000000	0
0.334324	600000000	0
0.232802	600000000	0
0.383335	600000000	0
0.367581	600000000	0
0.348327	600000000	0
0.40434	600000000	0
0.40434	600000000	0
0.423594	600000000	0
0.238053	600000000	0
0.456851	600000000	0
0.421844	600000000	0
0.472605	600000000	0
0.357079	600000000	0
0.439347	600000000	0
0.388586	600000000	0
0.442848	600000000	0
0.301067	600000000	0
0.470854	600000000	0
0.13478	600000000	0
0.288814	600000000	0
0.388586	600000000	0
0.339575	600000000	0
0.322071	600000000	0
0.49536	600000000	0
0.371082	600000000	0
0.442848	600000000	0
0.455101	600000000	0
0.392087	600000000	0
0.330823	600000000	0
0.308068	600000000	0
0.304568	600000000	0
0.302817	600000000	0
0.357079	600000000	0
0.390337	600000000	0
0.395588	600000000	0
0.416592	600000000	0
0.292315	600000000	0
0.418343	600000000	0
0.4516	600000000	0
0.507613	600000000	0
0.323822	600000000	0
0.444599	600000000	0
0.462102	600000000	0
0.477856	600000000	0
0.388586	600000000	0
0.369332	600000000	0
0.343076	600000000	0
0.00175039	600000000	0
0.285313	600000000	0
0.442848	600000000	0
0.301067	600000000	0
0.442848	600000000	0
0.379834	600000000	0
0	600000000	0
0.322071	600000000	0
0.836685	600000000	0
0.0560124	600000000	0
0.295816	600000000	0
0.385085	600000000	0
0.343076	600000000	0
0.421844	600000000	0
0.332574	600000000	0
0.399088	600000000	0
0.441098	600000000	0
0.336075	600000000	0
0.31507	600000000	0
0.351828	600000000	0
0.36233	600000000	0
0.414842	600000000	0
0.267809	600000000	0
0.231051	600000000	0
0.346577	600000000	0
0.323822	600000000	0
0.458602	600000000	0
0.308068	600000000	0
0.308068	600000000	0
0.266059	600000000	0
0.27131	600000000	0
0.266059	600000000	0
0.259057	600000000	0
0.297566	600000000	0
0.430595	600000000	0
0.311569	600000000	0
0.353578	600000000	0
0.334324	600000000	0
0.339575	600000000	0
0.411341	600000000	0
0.472605	600000000	0
0.365831	600000000	0
0.383335	600000000	0
0.388586	600000000	0
0.386836	600000000	0
0.376333	600000000	0
0.397338	600000000	0
0.36058	600000000	0
0.435847	600000000	0
0.351828	600000000	0
0.290564	600000000	0
0.290564	600000000	0
0.437597	600000000	0
0.425344	600000000	0
0.448099	600000000	0
0.458602	600000000	0
0.192543	600000000	0
0.425344	600000000	0
0.432346	600000000	0
0.334324	600000000	0
0.456851	600000000	0
0.409591	600000000	0
0.318571	600000000	0
0.425344	600000000	0
0.379834	600000000	0
0.35883	600000000	0
0.40784	600000000	0
0.344826	600000000	0
0.346577	600000000	0
0.348327	600000000	0
0.295816	600000000	0
0.297566	600000000	0
0.444599	600000000	0
0.309819	600000000	0
0.318571	600000000	0
0.194293	600000000	0
0.381585	600000000	0
0.294065	600000000	0
0.427095	600000000	0
0.332574	600000000	0
0.400839	600000000	0
0.245054	600000000	0
0.393837	600000000	0
0.378084	600000000	0
0.197794	600000000	0
0.36233	600000000	0
0.203045	600000000	0
0.213547	600000000	0
0.283563	600000000	0
0.327323	600000000	0
0.285313	600000000	0
0.266059	600000000	0
0.260808	600000000	0
0.260808	600000000	0
0.262558	600000000	0
0.264309	600000000	0
0.0577628	600000000	0
0.253806	600000000	0
0.470854	600000000	0
0.432346	600000000	0
0.337825	600000000	0
0.344826	600000000	0
0.365831	600000000	0
0.294065	600000000	0
0.274811	600000000	0
0.210047	600000000	0
0.367581	600000000	0
0.437597	600000000	0
0.381585	600000000	0
0.36058	600000000	0
0.322071	600000000	0
0.371082	600000000	0
0	600000000	0
0	600000000	0
0	600000000	0
0.393837	600000000	0
0.420093	600000000	0
0.393837	600000000	0
0.220549	600000000	0
0.372833	600000000	0
0.343076	600000000	0
0.332574	600000000	0
0.399088	600000000	0
0.411341	600000000	0
0.369332	600000000	0
0.476106	600000000	0
0.423594	600000000	0
0.463853	600000000	0
0.262558	600000000	0
0.238053	600000000	0
0.420093	600000000	0
0.241554	600000000	0
0.400839	600000000	0
0.231051	600000000	0
0.213547	600000000	0
0.2258	600000000	0
0.434096	600000000	0
0.26956	600000000	0
0.253806	600000000	0
0.40784	600000000	0
0.248555	600000000	0
0.327323	600000000	0
0.378084	600000000	0
0.411341	600000000	0
0.411341	600000000	0
0.402589	600000000	0
0.350078	600000000	0
0.239803	600000000	0
0.320321	600000000	0
0.31682	600000000	0
0.374583	600000000	0
0.425344	600000000	0
0.185541	600000000	0
0.154034	600000000	0
0.154034	600000000	0
0.236302	600000000	0
0.372833	600000000	0
0.320321	600000000	0
0.428845	600000000	0
0.421844	600000000	0
0.421844	600000000	0
0.330823	600000000	0
0.460352	600000000	0
0.437597	600000000	0
0.437597	600000000	0
0.334324	600000000	0
0.369332	600000000	0
0.371082	600000000	0
0.518115	600000000	0
0.318571	600000000	0
0.411341	600000000	0
0.295816	600000000	0
0.381585	600000000	0
0.372833	600000000	0
0.31682	600000000	0
0.462102	600000000	0
0.306318	600000000	0
0.339575	600000000	0
0.243304	600000000	0
0.418343	600000000	0
0.283563	600000000	0
0.302817	600000000	0
0.357079	600000000	0
0.318571	600000000	0
0.371082	600000000	0
0.292315	600000000	0
0.36058	600000000	0
0.264309	600000000	0
0.204795	600000000	0
0.448099	600000000	0
0.297566	600000000	0
0.442848	600000000	0
0.402589	600000000	0
0.434096	600000000	0
0.428845	600000000	0
0.40434	600000000	0
0.441098	600000000	0
0.336075	600000000	0
0.304568	600000000	0
0.374583	600000000	0
0.120777	600000000	0
0.259057	600000000	0
0.262558	600000000	0
0.350078	600000000	0
0.36058	600000000	0
0.302817	600000000	0
0.309819	600000000	0
0.162786	600000000	0
0.276561	600000000	0
0.246805	600000000	0
0.243304	600000000	0
0.304568	600000000	0
0.248555	600000000	0
0.344826	600000000	0
0.294065	600000000	0
0.434096	600000000	0
0.44985	600000000	0
0.323822	600000000	0
0.504112	600000000	0
0.381585	600000000	0
0.243304	600000000	0
0.413092	600000000	0
0.456851	600000000	0
0.462102	600000000	0
0.418343	600000000	0
0.18029	600000000	0
0.40609	600000000	0
0.40434	600000000	0
0.444599	600000000	0
0.341326	600000000	0
0.423594	600000000	0
0.378084	600000000	0
0.274811	600000000	0
0.329073	600000000	0
0.281812	600000000	0
0.344826	600000000	0
0.40609	600000000	0
0.448099	600000000	0
0.488358	600000000	0
0.376333	600000000	0
0.393837	600000000	0
0.441098	600000000	0
0.421844	600000000	0
0.472605	600000000	0
0	600000000	0
0	600000000	0
0.0717659	600000000	0
0.0717659	600000000	0
0.0367581	600000000	0
0.344826	600000000	0
0.344826	600000000	0
0.427095	600000000	0
0.402589	600000000	0
0.0595132	600000000	0
0	600000000	0
0	600000000	0
0.00350078	600000000	0
0.00175039	600000000	0
0.36058	600000000	0
0.190792	600000000	0
0.323822	600000000	0
0.346577	600000000	0
0.26956	600000000	0
0.430595	600000000	0
0.215298	600000000	0
0.40609	600000000	0
0.416592	600000000	0
0.399088	600000000	0
0.395588	600000000	0
0.418343	600000000	0
0.357079	600000000	0
0.474355	600000000	0
0.448099	600000000	0
0.444599	600000000	0
0.435847	600000000	0
0.446349	600000000	0
0.348327	600000000	0
0.367581	600000000	0
0.36233	600000000	0
0.488358	600000000	0
0.477856	600000000	0
0.441098	600000000	0
0.423594	600000000	0
0.364081	600000000	0
0.442848	600000000	0
0.378084	600000000	0
0.411341	600000000	0
0.36233	600000000	0
0.339575	600000000	0
0.325572	600000000	0
0.301067	600000000	0
0.264309	600000000	0
0.399088	600000000	0
0.435847	600000000	0
0.379834	600000000	0
0.397338	600000000	0
0.369332	600000000	0
0.337825	600000000	0
0.371082	600000000	0
0.479606	600000000	0
0.421844	600000000	0
0.290564	600000000	0
0.40609	600000000	0
0.287064	600000000	0
0.400839	600000000	0
0.379834	600000000	0
0.343076	600000000	0
0.220549	600000000	0
0.4516	600000000	0
0.299316	600000000	0
0.40609	600000000	0
0.430595	600000000	0
0.481357	600000000	0
0.470854	600000000	0
0.367581	600000000	0
0.502361	600000000	0
0.456851	600000000	0
0.372833	600000000	0
0.448099	600000000	0
0.372833	600000000	0
0.385085	600000000	0
0.318571	600000000	0
0.476106	600000000	0
0.463853	600000000	0
0.306318	600000000	0
0.350078	600000000	0
0.409591	600000000	0
0.385085	600000000	0
0.371082	600000000	0
0.432346	600000000	0
0.31507	600000000	0
0.339575	600000000	0
0.341326	600000000	0
0.411341	600000000	0
0.341326	600000000	0
0.213547	600000000	0
0.217048	600000000	0
0.199544	600000000	0
0.435847	600000000	0
0.323822	600000000	0
0.428845	600000000	0
0.463853	600000000	0
0.40784	600000000	0
0.330823	600000000	0
0.330823	600000000	0
0.414842	600000000	0
0.257307	600000000	0
0.257307	600000000	0
0.374583	600000000	0
0.31507	600000000	0
0.367581	600000000	0
0.353578	600000000	0
0.434096	600000000	0
0.413092	600000000	0
0.395588	600000000	0
0.395588	600000000	0
0.437597	600000000	0
0.425344	600000000	0
0.253806	600000000	0
0.280062	600000000	0
0.351828	600000000	0
0.350078	600000000	0
0.309819	600000000	0
0.448099	600000000	0
0.274811	600000000	0
0.369332	600000000	0
0.379834	600000000	0
0.385085	600000000	0
0.392087	600000000	0
0.273061	600000000	0
0.203045	600000000	0
0.36233	600000000	0
0.434096	600000000	0
0.327323	600000000	0
0.455101	600000000	0
0.35883	600000000	0
0.390337	600000000	0
0.283563	600000000	0
0.304568	600000000	0
0.36233	600000000	0
0.372833	600000000	0
0.308068	600000000	0
0.31682	600000000	0
0.259057	600000000	0
0.236302	600000000	0
0.262558	600000000	0
0.381585	600000000	0
0.379834	600000000	0
0.299316	600000000	0
0.378084	600000000	0
0.385085	600000000	0
0.442848	600000000	0
0.430595	600000000	0
0.395588	600000000	0
0.402589	600000000	0
0.365831	600000000	0
0.388586	600000000	0
0.367581	600000000	0
0.40784	600000000	0
0.290564	600000000	0
0.222299	600000000	0
0.413092	600000000	0
0.414842	600000000	0
0.369332	600000000	0
0.336075	600000000	0
0.308068	600000000	0
0.336075	600000000	0
0.295816	600000000	0
0.397338	600000000	0
0.280062	600000000	0
0.325572	600000000	0
0.357079	600000000	0
0.330823	600000000	0
0.239803	600000000	0
0.318571	600000000	0
0.421844	600000000	0
0.441098	600000000	0
0.379834	600000000	0
0.292315	600000000	0
0.208296	600000000	0
0.399088	600000000	0
0.255557	600000000	0
0.383335	600000000	0
0.371082	600000000	0
0.229301	600000000	0
0.306318	600000000	0
0.332574	600000000	0
0.441098	600000000	0
0.40434	600000000	0
0.411341	600000000	0
0.367581	600000000	0
0.369332	600000000	0
0.414842	600000000	0
0.309819	600000000	0
0.437597	600000000	0
0.337825	600000000	0
0.364081	600000000	0
0.500611	600000000	0
0.371082	600000000	0
0.292315	600000000	0
0.278312	600000000	0
0.278312	600000000	0
0.264309	600000000	0
0.266059	600000000	0
0.416592	600000000	0
0.469104	600000000	0
0.378084	600000000	0
0.329073	600000000	0
0.329073	600000000	0
0.381585	600000000	0
0.348327	600000000	0
0.327323	600000000	0
0.327323	600000000	0
0.327323	600000000	0
0.302817	600000000	0
0.463853	600000000	0
0.350078	600000000	0
0.397338	600000000	0
0.427095	600000000	0
0.336075	600000000	0
0.329073	600000000	0
0.376333	600000000	0
0.369332	600000000	0
0.297566	600000000	0
0.302817	600000000	0
0.294065	600000000	0
0.36058	600000000	0
0.369332	600000000	0
0.409591	600000000	0
0.355329	600000000	0
0.378084	600000000	0
0.264309	600000000	0
0.297566	600000000	0
0.330823	600000000	0
0.264309	600000000	0
0.346577	600000000	0
0.27131	600000000	0
0.276561	600000000	0
0.329073	600000000	0
0.336075	600000000	0
0.399088	600000000	0
0.351828	600000000	0
0.409591	600000000	0
0.420093	600000000	0
0.287064	600000000	0
0.40609	600000000	0
0.414842	600000000	0
0.308068	600000000	0
0.439347	600000000	0
0.350078	600000000	0
0.353578	600000000	0
0.397338	600000000	0
0.329073	600000000	0
0.255557	600000000	0
0.266059	600000000	0
0.395588	600000000	0
0.386836	600000000	0
0.402589	600000000	0
0.267809	600000000	0
0.194293	600000000	0
0.341326	600000000	0
0.36058	600000000	0
0.474355	600000000	0
0.323822	600000000	0
0.124278	600000000	0
0.416592	600000000	0
0.390337	600000000	0
0.157535	600000000	0
0.274811	600000000	0
0.302817	600000000	0
0.350078	600000000	0
0.313319	600000000	0
0.301067	600000000	0
0.355329	600000000	0
0.262558	600000000	0
0.365831	600000000	0
0.250305	600000000	0
0.344826	600000000	0
0.250305	600000000	0
0.143532	600000000	0
0.365831	600000000	0
0.344826	600000000	0
0.364081	600000000	0
0.306318	600000000	0
0.437597	600000000	0
0.35883	600000000	0
0.381585	600000000	0
0.351828	600000000	0
0.313319	600000000	0
0.297566	600000000	0
0.31507	600000000	0
0.388586	600000000	0
0.376333	600000000	0
0.409591	600000000	0
0.40784	600000000	0
0.330823	600000000	0
0.31507	600000000	0
0.491859	600000000	0
0.302817	600000000	0
0.22755	600000000	0
0.416592	600000000	0
0.428845	600000000	0
0.437597	600000000	0
0.176789	600000000	0
0.369332	600000000	0
0.255557	600000000	0
0.365831	600000000	0
0.322071	600000000	0
0.257307	600000000	0
0.208296	600000000	0
0.35883	600000000	0
0.22755	600000000	0
0.432346	600000000	0
0.4516	600000000	0
0.308068	600000000	0
0.437597	600000000	0
0.357079	600000000	0
0.288814	600000000	0
0.35883	600000000	0
0.379834	600000000	0
0.290564	600000000	0
0.283563	600000000	0
0.241554	600000000	0
0.287064	600000000	0
0.267809	600000000	0
0.248555	600000000	0
0.231051	600000000	0
0.231051	600000000	0
0.229301	600000000	0
0.309819	600000000	0
0.309819	600000000	0
0.278312	600000000	0
0.276561	600000000	0
0.276561	600000000	0
0.276561	600000000	0
0.281812	600000000	0
0.280062	600000000	0
0.283563	600000000	0
0.439347	600000000	0
0.348327	600000000	0
0.147033	600000000	0
0.18029	600000000	0
0.187292	600000000	0
0.309819	600000000	0
0.308068	600000000	0
0.313319	600000000	0
0.234552	600000000	0
0.332574	600000000	0
0.322071	600000000	0
0.376333	600000000	0
0.351828	600000000	0
0.416592	600000000	0
0.252056	600000000	0
0.376333	600000000	0
0.341326	600000000	0
0.36058	600000000	0
0.281812	600000000	0
0.381585	600000000	0
0.383335	600000000	0
0.350078	600000000	0
0.320321	600000000	0
0.327323	600000000	0
0.414842	600000000	0
0.416592	600000000	0
0.280062	600000000	0
0.208296	600000000	0
0.213547	600000000	0
0.183791	600000000	0
0.18204	600000000	0
0.199544	600000000	0
0.336075	600000000	0
0.18029	600000000	0
0.129529	600000000	0
0.36058	600000000	0
0.302817	600000000	0
0.301067	600000000	0
0.313319	600000000	0
0.309819	600000000	0
0.311569	600000000	0
0.288814	600000000	0
0.260808	600000000	0
0.337825	600000000	0
0.318571	600000000	0
0.341326	600000000	0
0.434096	600000000	0
0.437597	600000000	0
0.392087	600000000	0
0.413092	600000000	0
0.295816	600000000	0
0.351828	600000000	0
0.229301	600000000	0
0.308068	600000000	0
0.334324	600000000	0
0.211797	600000000	0
0.337825	600000000	0
0.329073	600000000	0
0.31507	600000000	0
0.381585	600000000	0
0.327323	600000000	0
0.402589	600000000	0
0.36058	600000000	0
0.334324	600000000	0
0.327323	600000000	0
0.350078	600000000	0
0.367581	600000000	0
0.36058	600000000	0
0.351828	600000000	0
0.355329	600000000	0
0.378084	600000000	0
0.355329	600000000	0
0.355329	600000000	0
0.355329	600000000	0
0.304568	600000000	0
0.274811	600000000	0
0.273061	600000000	0
0.246805	600000000	0
0.281812	600000000	0
0.374583	600000000	0
0.308068	600000000	0
0.306318	600000000	0
0.309819	600000000	0
0.290564	600000000	0
0.427095	600000000	0
0.44985	600000000	0
0.371082	600000000	0
0.386836	600000000	0
0.364081	600000000	0
0.355329	600000000	0
0.390337	600000000	0
0.351828	600000000	0
0.344826	600000000	0
0.194293	600000000	0
0.351828	600000000	0
0.40434	600000000	0
0.409591	600000000	0
0.413092	600000000	0
0.273061	600000000	0
0.309819	600000000	0
0.439347	600000000	0
0.234552	600000000	0
0.295816	600000000	0
0.435847	600000000	0
0.40609	600000000	0
0.343076	600000000	0
0.112025	600000000	0
0.108524	600000000	0
0.105023	600000000	0
0.395588	600000000	0
0.306318	600000000	0
0.26956	600000000	0
0.343076	600000000	0
0.376333	600000000	0
0.348327	600000000	0
0.329073	600000000	0
0.423594	600000000	0
0.287064	600000000	0
0.199544	600000000	0
0.288814	600000000	0
0.210047	600000000	0
0.337825	600000000	0
0.409591	600000000	0
0.313319	600000000	0
0.348327	600000000	0
0.504112	600000000	0
0.238053	600000000	0
0.292315	600000000	0
0.353578	600000000	0
0.36233	600000000	0
0.395588	600000000	0
0.369332	600000000	0
0.367581	600000000	0
0.411341	600000000	0
0.479606	600000000	0
0.364081	600000000	0
0.364081	600000000	0
0.336075	600000000	0
0.309819	600000000	0
0.309819	600000000	0
0.31682	600000000	0
0.465603	600000000	0
0.302817	600000000	0
0.413092	600000000	0
0.323822	600000000	0
0.344826	600000000	0
0.386836	600000000	0
0.302817	600000000	0
0.292315	600000000	0
0.336075	600000000	0
0.430595	600000000	0
0.402589	600000000	0
0.346577	600000000	0
0.27131	600000000	0
0.276561	600000000	0
0.306318	600000000	0
0.220549	600000000	0
0.241554	600000000	0
0.302817	600000000	0
0.348327	600000000	0
0.231051	600000000	0
0.393837	600000000	0
0.365831	600000000	0
0.444599	600000000	0
0.348327	600000000	0
0.488358	600000000	0
0.365831	600000000	0
0.462102	600000000	0
0.309819	600000000	0
0.278312	600000000	0
0.402589	600000000	0
0.285313	600000000	0
0.31682	600000000	0
0.27131	600000000	0
0.420093	600000000	0
0.336075	600000000	0
0.255557	600000000	0
0.329073	600000000	0
0.379834	600000000	0
0.334324	600000000	0
0.31507	600000000	0
0.423594	600000000	0
0.528617	600000000	0
0.528617	600000000	0
0.484857	600000000	0
0.369332	600000000	0
0.414842	600000000	0
0.418343	600000000	0
0.292315	600000000	0
0.346577	600000000	0
0.374583	600000000	0
0.337825	600000000	0
0.343076	600000000	0
0.274811	600000000	0
0.283563	600000000	0
0.537369	600000000	0
0.344826	600000000	0
0.49536	600000000	0
0.350078	600000000	0
0.145282	600000000	0
0.274811	600000000	0
0.313319	600000000	0
0.323822	600000000	0
0.465603	600000000	0
0.465603	600000000	0
0.253806	600000000	0
0.444599	600000000	0
0.385085	600000000	0
0.381585	600000000	0
0.40434	600000000	0
0.383335	600000000	0
0.302817	600000000	0
0.393837	600000000	0
0.320321	600000000	0
0.427095	600000000	0
0.392087	600000000	0
0.288814	600000000	0
0.00175039	600000000	0
0.0700155	600000000	0
0.00700155	600000000	0
0.0245054	600000000	0
0.0175039	600000000	0
0.357079	600000000	0
0.36058	600000000	0
0.339575	600000000	0
0.353578	600000000	0
0.413092	600000000	0
0.311569	600000000	0
0.367581	600000000	0
0.372833	600000000	0
0.189042	600000000	0
0.332574	600000000	0
0.35883	600000000	0
0.505862	600000000	0
[truncated: 38,840 more rows]

## Sheet: Supplementary Fig.1f
relative_pos	coverage	TPM
-1000	10.0744	0
-999	10.0706	0
-998	10.0683	0
-997	10.0702	0
-996	10.0687	0
-995	10.0641	0
-994	10.0605	0
-993	10.0589	0
-992	10.0691	0
-991	10.0693	0
-990	10.0746	0
-989	10.0645	0
-988	10.0624	0
-987	10.0758	0
-986	10.0794	0
-985	10.0758	0
-984	10.0656	0
-983	10.0685	0
-982	10.0584	0
-981	10.0654	0
-980	10.0563	0
-979	10.0599	0
-978	10.0643	0
-977	10.0494	0
-976	10.0392	0
-975	10.0419	0
-974	10.0469	0
-973	10.0463	0
-972	10.049	0
-971	10.0528	0
-970	10.0645	0
-969	10.076	0
-968	10.08	0
-967	10.0821	0
-966	10.0825	0
-965	10.0871	0
-964	10.0888	0
-963	10.1003	0
-962	10.0848	0
-961	10.0947	0
-960	10.0842	0
-959	10.0865	0
-958	10.0974	0
-957	10.0928	0
-956	10.0966	0
-955	10.0869	0
-954	10.0907	0
-953	10.0926	0
-952	10.1026	0
-951	10.1106	0
-950	10.1181	0
-949	10.1156	0
-948	10.111	0
-947	10.1102	0
-946	10.1026	0
-945	10.1056	0
-944	10.1064	0
-943	10.1066	0
-942	10.1087	0
-941	10.1144	0
-940	10.1234	0
-939	10.1257	0
-938	10.124	0
-937	10.1246	0
-936	10.1165	0
-935	10.1047	0
-934	10.1112	0
-933	10.1096	0
-932	10.1077	0
-931	10.106	0
-930	10.1137	0
-929	10.1144	0
-928	10.114	0
-927	10.1098	0
-926	10.1163	0
-925	10.1148	0
-924	10.1154	0
-923	10.124	0
-922	10.1209	0
-921	10.1068	0
-920	10.1031	0
-919	10.1102	0
-918	10.1286	0
-917	10.1362	0
-916	10.1401	0
-915	10.1315	0
-914	10.1422	0
-913	10.1324	0
-912	10.1322	0
-911	10.1385	0
-910	10.1431	0
-909	10.1517	0
-908	10.159	0
-907	10.1468	0
-906	10.1456	0
-905	10.1468	0
-904	10.1426	0
-903	10.1366	0
-902	10.1347	0
-901	10.1389	0
-900	10.1397	0
-899	10.1341	0
-898	10.1257	0
-897	10.124	0
-896	10.1251	0
-895	10.1177	0
-894	10.1129	0
-893	10.1137	0
-892	10.1012	0
-891	10.0964	0
-890	10.0989	0
-889	10.1041	0
-888	10.0966	0
-887	10.0903	0
-886	10.0819	0
-885	10.0733	0
-884	10.0762	0
-883	10.0645	0
-882	10.0618	0
-881	10.0626	0
-880	10.0668	0
-879	10.0762	0
-878	10.0739	0
-877	10.084	0
-876	10.0915	0
-875	10.0915	0
-874	10.0844	0
-873	10.0947	0
-872	10.0972	0
-871	10.0832	0
-870	10.0777	0
-869	10.0744	0
-868	10.0725	0
-867	10.0798	0
-866	10.0804	0
-865	10.0754	0
-864	10.0758	0
-863	10.0643	0
-862	10.0838	0
-861	10.0735	0
-860	10.0917	0
-859	10.0899	0
-858	10.0825	0
-857	10.0817	0
-856	10.0744	0
-855	10.0798	0
-854	10.08	0
-853	10.0775	0
-852	10.0712	0
-851	10.0658	0
-850	10.0654	0
-849	10.066	0
-848	10.0641	0
-847	10.0729	0
-846	10.0702	0
-845	10.0729	0
-844	10.0744	0
-843	10.0683	0
-842	10.0597	0
-841	10.0547	0
-840	10.0432	0
-839	10.0373	0
-838	10.0304	0
-837	10.0358	0
-836	10.0448	0
-835	10.053	0
-834	10.054	0
-833	10.0566	0
-832	10.0605	0
-831	10.0607	0
-830	10.0628	0
-829	10.0668	0
-828	10.0616	0
-827	10.0658	0
-826	10.0526	0
-825	10.0486	0
-824	10.0429	0
-823	10.0377	0
-822	10.0323	0
-821	10.0411	0
-820	10.0402	0
-819	10.0295	0
-818	10.0306	0
-817	10.0281	0
-816	10.0276	0
-815	10.0281	0
-814	10.0205	0
-813	10.0149	0
-812	10.0113	0
-811	10.0017	0
-810	10.0038	0
-809	9.99602	0
-808	9.98722	0
-807	9.98597	0
-806	9.99057	0
-805	9.99078	0
-804	9.99895	0
-803	10.0063	0
-802	10.0019	0
-801	9.99937	0
-800	10.0013	0
-799	10.0027	0
-798	10.0086	0
-797	10.0017	0
-796	10.0071	0
-795	10.0203	0
-794	10.0235	0
-793	10.027	0
-792	10.0287	0
-791	10.0207	0
-790	10.0149	0
-789	10.0126	0
-788	10.0151	0
-787	10.0128	0
-786	10.0212	0
-785	10.0281	0
-784	10.0235	0
-783	10.0402	0
-782	10.0429	0
-781	10.0419	0
-780	10.0392	0
-779	10.0329	0
-778	10.0302	0
-777	10.0241	0
-776	10.0241	0
-775	10.031	0
-774	10.0346	0
-773	10.0344	0
-772	10.0375	0
-771	10.0532	0
-770	10.0532	0
-769	10.0496	0
-768	10.0515	0
-767	10.0465	0
-766	10.0402	0
-765	10.0494	0
-764	10.04	0
-763	10.0457	0
-762	10.0413	0
-761	10.0432	0
-760	10.0377	0
-759	10.0404	0
-758	10.0406	0
-757	10.0455	0
-756	10.0429	0
-755	10.0344	0
-754	10.0297	0
-753	10.0329	0
-752	10.0289	0
-751	10.0228	0
-750	10.0157	0
-749	10.0075	0
-748	10.0184	0
-747	10.0216	0
-746	10.0287	0
-745	10.0239	0
-744	10.0182	0
-743	10.022	0
-742	10.0222	0
-741	10.027	0
-740	10.0308	0
-739	10.0218	0
-738	10.0245	0
-737	10.0191	0
-736	10.0065	0
-735	10.0025	0
-734	10.0021	0
-733	9.99372	0
-732	9.99183	0
-731	9.9889	0
-730	9.9868	0
-729	9.9822	0
-728	9.97989	0
-727	9.98701	0
-726	9.99434	0
-725	9.99791	0
-724	10.0013	0
-723	10.0119	0
-722	10.0117	0
-721	10.0019	0
-720	9.99791	0
-719	10.0044	0
-718	9.99686	0
-717	10.0023	0
-716	10.0073	0
-715	9.99791	0
-714	9.99183	0
-713	9.98366	0
-712	9.9822	0
-711	9.98136	0
-710	9.97528	0
-709	9.97633	0
-708	9.98806	0
-707	9.99749	0
-706	9.99476	0
-705	9.98932	0
-704	9.98659	0
-703	9.97947	0
-702	9.97361	0
-701	9.97361	0
-700	9.97654	0
-699	9.97759	0
-698	9.96963	0
-697	9.97612	0
-696	9.97067	0
-695	9.96942	0
-694	9.97444	0
-693	9.97486	0
-692	9.97968	0
-691	9.9822	0
-690	9.98534	0
-689	9.98324	0
-688	9.99288	0
-687	9.99518	0
-686	9.99644	0
-685	9.99057	0
-684	9.99351	0
-683	9.98869	0
-682	9.98157	0
-681	9.97465	0
-680	9.97382	0
-679	9.96711	0
-678	9.96292	0
-677	9.96376	0
-676	9.94826	0
-675	9.94219	0
-674	9.93779	0
-673	9.93088	0
-672	9.92501	0
-671	9.90993	0
-670	9.91286	0
-669	9.91642	0
-668	9.92606	0
-667	9.92333	0
-666	9.93046	0
-665	9.92438	0
-664	9.92983	0
-663	9.92438	0
-662	9.92019	0
-661	9.92752	0
-660	9.91454	0
-659	9.91014	0
-658	9.91496	0
-657	9.92501	0
-656	9.92669	0
-655	9.92836	0
-654	9.91935	0
-653	9.92061	0
-652	9.92438	0
-651	9.91726	0
-650	9.91873	0
-649	9.91223	0
-648	9.90113	0
-647	9.88877	0
-646	9.89987	0
-645	9.89296	0
-644	9.8938	0
-643	9.89045	0
-642	9.90406	0
-641	9.89987	0
-640	9.9116	0
-639	9.91517	0
-638	9.92061	0
-637	9.93088	0
-636	9.92857	0
-635	9.92878	0
-634	9.92208	0
-633	9.91935	0
-632	9.92208	0
-631	9.92752	0
-630	9.92543	0
-629	9.92815	0
-628	9.93129	0
-627	9.91223	0
-626	9.91705	0
-625	9.92124	0
-624	9.92292	0
-623	9.91307	0
-622	9.91349	0
-621	9.91517	0
-620	9.92187	0
-619	9.91558	0
-618	9.90846	0
-617	9.90302	0
-616	9.89568	0
-615	9.90134	0
-614	9.91181	0
-613	9.91642	0
-612	9.92627	0
-611	9.93318	0
-610	9.93129	0
-609	9.92711	0
-608	9.92606	0
-607	9.91077	0
-606	9.9049	0
-605	9.91014	0
-604	9.90281	0
-603	9.90721	0
-602	9.91349	0
-601	9.91349	0
-600	9.90323	0
-599	9.90574	0
-598	9.91035	0
-597	9.90721	0
-596	9.90846	0
-595	9.91454	0
-594	9.91998	0
-593	9.91852	0
-592	9.91726	0
-591	9.92543	0
-590	9.92836	0
-589	9.93129	0
-588	9.92166	0
-587	9.92271	0
-586	9.92333	0
-585	9.92711	0
-584	9.92731	0
-583	9.93339	0
-582	9.9315	0
-581	9.93297	0
-580	9.93465	0
-579	9.94344	0
-578	9.94617	0
-577	9.94763	0
-576	9.96984	0
-575	9.96669	0
-574	9.96523	0
-573	9.97047	0
-572	9.97277	0
-571	9.97424	0
-570	9.96355	0
-569	9.96586	0
-568	9.9602	0
-567	9.95538	0
-566	9.9514	0
-565	9.95727	0
-564	9.95853	0
-563	9.95119	0
-562	9.95475	0
-561	9.9535	0
-560	9.9602	0
-559	9.95036	0
-558	9.94219	0
-557	9.94156	0
-556	9.93569	0
-555	9.94072	0
-554	9.95078	0
-553	9.95287	0
-552	9.95036	0
-551	9.96167	0
-550	9.95224	0
-549	9.96439	0
-548	9.97612	0
-547	9.97319	0
-546	9.96565	0
-545	9.97654	0
-544	9.97654	0
-543	9.98513	0
-542	9.98073	0
-541	9.98115	0
-540	9.97822	0
-539	9.98094	0
-538	9.98534	0
-537	9.96774	0
-536	9.98136	0
-535	9.9868	0
-534	9.99162	0
-533	9.99665	0
-532	9.9868	0
-531	9.98094	0
-530	9.97947	0
-529	9.97926	0
-528	9.98366	0
-527	9.99895	0
-526	9.98911	0
-525	9.98869	0
-524	9.98953	0
-523	9.99665	0
-522	10.0013	0
-521	10.0019	0
-520	9.99937	0
-519	10.0013	0
-518	10.0025	0
-517	10.0117	0
-516	10.008	0
-515	10.0132	0
-514	10.0048	0
-513	10.0115	0
-512	10.0036	0
-511	9.99958	0
-510	10.0031	0
-509	10.018	0
-508	10.0103	0
-507	10.0115	0
-506	10.013	0
-505	10.0109	0
-504	10.0149	0
-503	10.0071	0
-502	9.99895	0
-501	9.9933	0
-500	9.99686	0
-499	9.9956	0
-498	9.99455	0
-497	9.99351	0
-496	9.98785	0
-495	9.98785	0
-494	9.97926	0
-493	9.97822	0
-492	9.98408	0
-491	9.98115	0
-490	9.97444	0
-489	9.9757	0
-488	9.96816	0
-487	9.95664	0
-486	9.95182	0
-485	9.95936	0
-484	9.95413	0
-483	9.94051	0
-482	9.93527	0
-481	9.9336	0
-480	9.93632	0
-479	9.92669	0
-478	9.93088	0
-477	9.92648	0
-476	9.91789	0
-475	9.92815	0
-474	9.92501	0
-473	9.9181	0
-472	9.91475	0
-471	9.91558	0
-470	9.93129	0
-469	9.93025	0
-468	9.92522	0
-467	9.93465	0
-466	9.93318	0
-465	9.9248	0
-464	9.92417	0
-463	9.92899	0
-462	9.92836	0
-461	9.9248	0
-460	9.92522	0
-459	9.93548	0
-458	9.93234	0
-457	9.92354	0
-456	9.92543	0
-455	9.92124	0
-454	9.91433	0
-453	9.91265	0
-452	9.91517	0
-451	9.91663	0
-450	9.92082	0
-449	9.91663	0
-448	9.90469	0
-447	9.90951	0
-446	9.90532	0
-445	9.89506	0
-444	9.90008	0
-443	9.885	0
-442	9.885	0
-441	9.88919	0
-440	9.8762	0
-439	9.88123	0
-438	9.87013	0
-437	9.87348	0
-436	9.85421	0
-435	9.85421	0
-434	9.85023	0
-433	9.84646	0
-432	9.8563	0
-431	9.84374	0
-430	9.84814	0
-429	9.8473	0
-428	9.84122	0
-427	9.82845	0
-426	9.83117	0
-425	9.82509	0
-424	9.8209	0
-423	9.81588	0
-422	9.80834	0
-421	9.81672	0
-420	9.81483	0
-419	9.8207	0
-418	9.81588	0
-417	9.80645	0
-416	9.8031	0
-415	9.80792	0
-414	9.81253	0
-413	9.80394	0
-412	9.80729	0
-411	9.80121	0
-410	9.79996	0
-409	9.79137	0
-408	9.79409	0
-407	9.79116	0
-406	9.79556	0
-405	9.79975	0
-404	9.7987	0
-403	9.80101	0
-402	9.80373	0
-401	9.80457	0
-400	9.80457	0
-399	9.79975	0
-398	9.79053	0
-397	9.79158	0
-396	9.7943	0
-395	9.78488	0
-394	9.7809	0
-393	9.77922	0
-392	9.77252	0
-391	9.76812	0
-390	9.77273	0
-389	9.77252	0
-388	9.78215	0
-387	9.78027	0
-386	9.78132	0
-385	9.77859	0
-384	9.77524	0
-383	9.78152	0
-382	9.78613	0
-381	9.78048	0
-380	9.77503	0
-379	9.78236	0
-378	9.77294	0
-377	9.77168	0
-376	9.76728	0
-375	9.75346	0
-374	9.75723	0
-373	9.75639	0
-372	9.7589	0
-371	9.74927	0
-370	9.74194	0
-369	9.73314	0
-368	9.73502	0
-367	9.72811	0
-366	9.73356	0
-365	9.73879	0
-364	9.73377	0
-363	9.72643	0
-362	9.71722	0
-361	9.7101	0
-360	9.70654	0
-359	9.70235	0
-358	9.70109	0
-357	9.71031	0
-356	9.71617	0
-355	9.72685	0
-354	9.73041	0
-353	9.72225	0
-352	9.71596	0
-351	9.7057	0
-350	9.69711	0
-349	9.69816	0
-348	9.68915	0
-347	9.68496	0
-346	9.67847	0
-345	9.6682	0
-344	9.66318	0
-343	9.66757	0
-342	9.66443	0
-341	9.66213	0
-340	9.66778	0
-339	9.66841	0
-338	9.66674	0
-337	9.66506	0
-336	9.67784	0
-335	9.66883	0
-334	9.66569	0
-333	9.66276	0
-332	9.66192	0
-331	9.67134	0
-330	9.65878	0
-329	9.65543	0
-328	9.6527	0
-327	9.64788	0
-326	9.64788	0
-325	9.64977	0
-324	9.64432	0
-323	9.63888	0
-322	9.64202	0
-321	9.63553	0
-320	9.63343	0
-319	9.6217	0
-318	9.62778	0
-317	9.63071	0
-316	9.63657	0
-315	9.62861	0
-314	9.62191	0
-313	9.6173	0
-312	9.60494	0
-311	9.59489	0
-310	9.593	0
-309	9.58693	0
-308	9.58504	0
-307	9.58483	0
-306	9.58169	0
-305	9.57708	0
-304	9.56975	0
-303	9.56954	0
-302	9.56745	0
-301	9.562	0
-300	9.56221	0
-299	9.56263	0
-298	9.56808	0
-297	9.56242	0
-296	9.55781	0
-295	9.5553	0
-294	9.55886	0
-293	9.56556	0
-292	9.55739	0
-291	9.55237	0
-290	9.54504	0
-289	9.53959	0
-288	9.53582	0
-287	9.53163	0
-286	9.52556	0
-285	9.5111	0
-284	9.50377	0
-283	9.49497	0
-282	9.49162	0
-281	9.50356	0
-280	9.49937	0
-279	9.49099	0
-278	9.4912	0
-277	9.49434	0
-276	9.49372	0
-275	9.50147	0
-274	9.49225	0
-273	9.48974	0
-272	9.48031	0
-271	9.48722	0
-270	9.47591	0
-269	9.47884	0
-268	9.46879	0
-267	9.46481	0
-266	9.45664	0
-265	9.45098	0
-264	9.45915	0
-263	9.46062	0
-262	9.4646	0
-261	9.46795	0
-260	9.47047	0
-259	9.47403	0
-258	9.47842	0
-257	9.46774	0
-256	9.45517	0
-255	9.44889	0
-254	9.44742	0
-253	9.44763	0
-252	9.44449	0
-251	9.44973	0
-250	9.46104	0
-249	9.45664	0
-248	9.4669	0
-247	9.47172	0
-246	9.47654	0
-245	9.47717	0
-244	9.47801	0
-243	9.48157	0
-242	9.47759	0
-241	9.47403	0
-240	9.46711	0
-239	9.46104	0
-238	9.45496	0
-237	9.45727	0
-236	9.44533	0
-235	9.4468	0
-234	9.45245	0
-233	9.45015	0
-232	9.44805	0
-231	9.45078	0
-230	9.45811	0
-229	9.4558	0
-228	9.45413	0
-227	9.45811	0
-226	9.45266	0
-225	9.43967	0
-224	9.447	0
-223	9.44617	0
-222	9.43863	0
-221	9.43025	0
-220	9.42878	0
-219	9.42585	0
-218	9.41454	0
-217	9.40553	0
-216	9.40176	0
-215	9.39401	0
-214	9.40134	0
-213	9.4026	0
-212	9.40071	0
-211	9.40511	0
-210	9.407	0
-209	9.40888	0
-208	9.40281	0
-207	9.39422	0
-206	9.39652	0
-205	9.39673	0
-204	9.39987	0
-203	9.39673	0
-202	9.40008	0
-201	9.40134	0
-200	9.4026	0
-199	9.40469	0
-198	9.39946	0
-197	9.39485	0
-196	9.39296	0
-195	9.39171	0
-194	9.38689	0
-193	9.37997	0
-192	9.38479	0
-191	9.39066	0
-190	9.3938	0
-189	9.39317	0
-188	9.38961	0
-187	9.38752	0
-186	9.38542	0
-185	9.38814	0
-184	9.40406	0
-183	9.40532	0
-182	9.40804	0
-181	9.39883	0
-180	9.39422	0
-179	9.39715	0
-178	9.39443	0
-177	9.38773	0
-176	9.37788	0
-175	9.37579	0
-174	9.38018	0
-173	9.38018	0
-172	9.37662	0
-171	9.37118	0
-170	9.37579	0
-169	9.36636	0
-168	9.37264	0
-167	9.37977	0
-166	9.37997	0
-165	9.37956	0
-164	9.37139	0
-163	9.36531	0
-162	9.3628	0
-161	9.35798	0
-160	9.35044	0
-159	9.34457	0
-158	9.33578	0
-157	9.32886	0
-156	9.32845	0
-155	9.32216	0
-154	9.31986	0
-153	9.3209	0
-152	9.33075	0
-151	9.32572	0
-150	9.31525	0
-149	9.30687	0
-148	9.29807	0
-147	9.28718	0
-146	9.2788	0
-145	9.28571	0
-144	9.28907	0
-143	9.28446	0
-142	9.2855	0
-141	9.28111	0
-140	9.27692	0
-139	9.27063	0
-138	9.27524	0
-137	9.27084	0
-136	9.27755	0
-135	9.26749	0
-134	9.25911	0
-133	9.25806	0
-132	9.24864	0
-131	9.24948	0
-130	9.24864	0
-129	9.24675	0
-128	9.24529	0
-127	9.24508	0
-126	9.25115	0
-125	9.25534	0
-124	9.24864	0
-123	9.24822	0
-122	9.24633	0
-121	9.25178	0
-120	9.25827	0
-119	9.25597	0
-118	9.26163	0
-117	9.261	0
-116	9.26854	0
-115	9.26581	0
-114	9.25325	0
-113	9.2455	0
-112	9.25157	0
-111	9.26163	0
-110	9.25157	0
-109	9.24445	0
-108	9.24759	0
-107	9.2545	0
-106	9.24592	0
-105	9.25157	0
-104	9.25073	0
-103	9.24571	0
-102	9.23565	0
-101	9.24005	0
-100	9.23041	0
-99	9.23083	0
-98	9.2212	0
-97	9.22518	0
-96	9.22078	0
-95	9.22099	0
-94	9.21072	0
-93	9.20444	0
-92	9.2057	0
-91	9.20339	0
-90	9.20695	0
-89	9.20423	0
-88	9.2013	0
-87	9.20758	0
-86	9.20905	0
-85	9.20674	0
-84	9.19837	0
-83	9.1946	0
-82	9.1814	0
-81	9.17763	0
-80	9.17386	0
-79	9.16213	0
-78	9.17428	0
-77	9.17239	0
-76	9.17553	0
-75	9.16904	0
-74	9.16988	0
-73	9.16674	0
-72	9.17763	0
-71	9.18685	0
-70	9.19229	0
-69	9.18978	0
-68	9.18894	0
-67	9.17805	0
-66	9.17407	0
-65	9.17323	0
-64	9.16674	0
-63	9.17323	0
-62	9.17281	0
-61	9.17344	0
-60	9.17553	0
-59	9.1791	0
-58	9.17679	0
-57	9.18496	0
-56	9.19145	0
-55	9.18768	0
-54	9.19501	0
-53	9.19229	0
-52	9.18517	0
-51	9.1791	0
-50	9.19145	0
-49	9.2036	0
-48	9.2013	0
-47	9.20193	0
-46	9.21093	0
-45	9.20423	0
-44	9.1969	0
-43	9.20214	0
-42	9.18726	0
-41	9.19334	0
-40	9.19229	0
-39	9.18664	0
-38	9.17972	0
-37	9.18119	0
-36	9.17951	0
-35	9.18182	0
-34	9.18098	0
-33	9.18831	0
-32	9.2013	0
-31	9.19208	0
-30	9.20025	0
-29	9.20549	0
-28	9.21093	0
-27	9.20905	0
-26	9.21177	0
-25	9.20633	0
-24	9.20297	0
-23	9.20151	0
-22	9.20339	0
-21	9.20465	0
-20	9.19145	0
-19	9.19103	0
-18	9.18936	0
-17	9.19208	0
-16	9.18622	0
-15	9.18915	0
-14	9.20046	0
-13	9.21931	0
-12	9.21848	0
-11	9.21052	0
-10	9.21429	0
-9	9.21429	0
-8	9.21219	0
-7	9.21324	0
-6	9.20842	0
-5	9.19941	0
-4	9.20172	0
-3	9.20214	0
-2	9.20695	0
-1	9.1946	0
0	9.19313	0
1	9.19879	0
2	9.20716	0
3	9.20549	0
4	9.20444	0
5	9.20842	0
6	9.21722	0
7	9.22392	0
8	9.22057	0
9	9.22518	0
10	9.22518	0
11	9.22518	0
12	9.23125	0
13	9.23146	0
14	9.23817	0
15	9.23712	0
16	9.23335	0
17	9.23775	0
18	9.24696	0
19	9.25262	0
20	9.26037	0
21	9.26393	0
22	9.25513	0
23	9.25953	0
24	9.26079	0
25	9.26016	0
26	9.25492	0
27	9.25639	0
28	9.25534	0
29	9.2499	0
30	9.24717	0
31	9.25702	0
32	9.25786	0
33	9.26477	0
34	9.27168	0
35	9.27021	0
36	9.2788	0
37	9.27817	0
38	9.27419	0
39	9.27629	0
40	9.27273	0
41	9.261	0
42	9.27126	0
43	9.26896	0
44	9.27	0
45	9.27147	0
46	9.26917	0
47	9.26979	0
48	9.27126	0
49	9.27838	0
50	9.27105	0
51	9.26163	0
52	9.27126	0
53	9.2765	0
54	9.27419	0
55	9.27377	0
56	9.27985	0
57	9.26728	0
58	9.27922	0
59	9.27943	0
60	9.28383	0
61	9.28907	0
62	9.29137	0
63	9.29137	0
64	9.29011	0
65	9.29053	0
66	9.2943	0
67	9.28634	0
68	9.28236	0
69	9.28928	0
70	9.27231	0
71	9.26644	0
72	9.26267	0
73	9.26037	0
74	9.26246	0
75	9.26979	0
76	9.27336	0
77	9.27671	0
78	9.27692	0
79	9.26561	0
80	9.27021	0
81	9.27796	0
82	9.28362	0
83	9.29221	0
84	9.30017	0
85	9.30708	0
86	9.2964	0
87	9.28655	0
88	9.28467	0
89	9.28488	0
90	9.28425	0
91	9.29242	0
92	9.30478	0
93	9.30457	0
94	9.3075	0
95	9.30708	0
96	9.3008	0
97	9.30687	0
98	9.31169	0
99	9.32028	0
100	9.33368	0
101	9.33976	0
102	9.35337	0
103	9.36091	0
104	9.3695	0
105	9.35798	0
106	9.3584	0
107	9.36573	0
108	9.37285	0
109	9.36636	0
110	9.36573	0
111	9.36929	0
112	9.36259	0
113	9.37306	0
114	9.37139	0
115	9.37139	0
116	9.37997	0
117	9.38102	0
118	9.38416	0
119	9.3806	0
120	9.37306	0
121	9.37725	0
122	9.37641	0
123	9.37956	0
124	9.37809	0
125	9.3871	0
126	9.39254	0
127	9.3806	0
128	9.38752	0
129	9.38982	0
130	9.38375	0
131	9.38333	0
132	9.39024	0
133	9.38856	0
134	9.38207	0
135	9.38186	0
136	9.37872	0
137	9.37181	0
138	9.37369	0
139	9.37243	0
140	9.3806	0
141	9.38563	0
142	9.37788	0
143	9.3827	0
144	9.39212	0
145	9.39694	0
146	9.39443	0
147	9.39715	0
148	9.39275	0
149	9.39233	0
150	9.39045	0
151	9.38898	0
152	9.3894	0
153	9.38375	0
154	9.38207	0
155	9.38626	0
156	9.37725	0
157	9.38458	0
158	9.38123	0
159	9.37432	0
160	9.37348	0
161	9.37683	0
162	9.3827	0
163	9.38375	0
164	9.39233	0
165	9.39883	0
166	9.39589	0
167	9.40742	0
168	9.40239	0
169	9.39464	0
170	9.40113	0
171	9.40113	0
172	9.41119	0
173	9.4137	0
174	9.40846	0
175	9.40616	0
176	9.4114	0
177	9.41098	0
178	9.40909	0
179	9.4181	0
180	9.41977	0
181	9.42543	0
182	9.4204	0
183	9.4093	0
184	9.40218	0
185	9.39652	0
186	9.40385	0
187	9.40825	0
188	9.41768	0
189	9.42166	0
190	9.42606	0
191	9.42271	0
192	9.41789	0
193	9.42627	0
194	9.42501	0
195	9.43109	0
196	9.4403	0
197	9.43653	0
198	9.44407	0
199	9.44659	0
200	9.4403	0
201	9.438	0
202	9.42878	0
203	9.42962	0
204	9.43025	0
205	9.43863	0
206	9.43946	0
207	9.42878	0
208	9.42187	0
209	9.4204	0
210	9.41265	0
211	9.42459	0
212	9.43213	0
213	9.42145	0
214	9.4292	0
215	9.43129	0
216	9.43004	0
217	9.44282	0
218	9.44931	0
219	9.45266	0
220	9.46083	0
221	9.45999	0
222	9.46984	0
223	9.46879	0
224	9.47528	0
225	9.47361	0
226	9.46502	0
227	9.47088	0
228	9.4734	0
229	9.46607	0
230	9.48199	0
231	9.48534	0
232	9.47382	0
233	9.48052	0
234	9.48576	0
235	9.48785	0
236	9.49413	0
237	9.51131	0
238	9.51885	0
239	9.52388	0
240	9.51969	0
241	9.51801	0
242	9.52325	0
243	9.51613	0
244	9.51299	0
245	9.51131	0
246	9.51005	0
247	9.50503	0
248	9.51508	0
249	9.51655	0
250	9.52262	0
251	9.52472	0
252	9.52116	0
253	9.53289	0
254	9.54147	0
255	9.53729	0
256	9.54504	0
257	9.54399	0
258	9.54357	0
259	9.5532	0
260	9.55718	0
261	9.54902	0
262	9.53938	0
263	9.53519	0
264	9.53226	0
265	9.53729	0
266	9.52974	0
267	9.51341	0
268	9.51592	0
269	9.51634	0
270	9.50796	0
271	9.50607	0
272	9.49623	0
273	9.49832	0
274	9.49476	0
275	9.49895	0
276	9.4956	0
277	9.49623	0
278	9.50042	0
279	9.50587	0
280	9.49707	0
281	9.49141	0
282	9.49686	0
283	9.50084	0
284	9.50649	0
285	9.51341	0
286	9.50984	0
287	9.50356	0
288	9.50398	0
289	9.49853	0
290	9.50293	0
291	9.50251	0
292	9.5	0
293	9.49581	0
294	9.50189	0
295	9.49581	0
296	9.48366	0
297	9.48471	0
298	9.48199	0
299	9.48366	0
300	9.48408	0
301	9.48157	0
302	9.48722	0
303	9.48555	0
304	9.48471	0
305	9.48848	0
306	9.48848	0
307	9.48722	0
308	9.48659	0
309	9.49099	0
310	9.48932	0
311	9.48848	0
312	9.48722	0
313	9.47947	0
314	9.4713	0
315	9.47654	0
316	9.46586	0
317	9.4558	0
318	9.45664	0
319	9.45015	0
320	9.44617	0
321	9.44198	0
322	9.43632	0
323	9.43653	0
324	9.44428	0
325	9.43988	0
326	9.44072	0
327	9.44219	0
328	9.43821	0
329	9.4403	0
330	9.43046	0
331	9.42019	0
332	9.42836	0
333	9.42752	0
334	9.43046	0
335	9.42878	0
336	9.42271	0
337	9.41852	0
338	9.41579	0
339	9.41014	0
340	9.41475	0
341	9.42103	0
342	9.41579	0
343	9.41014	0
344	9.40344	0
345	9.40553	0
346	9.40553	0
347	9.40742	0
348	9.40155	0
349	9.40658	0
350	9.4026	0
351	9.40406	0
352	9.40176	0
353	9.39506	0
354	9.38563	0
355	9.38982	0
356	9.39401	0
357	9.38647	0
358	9.39401	0
359	9.38416	0
360	9.3762	0
361	9.38354	0
362	9.39589	0
363	9.40574	0
364	9.40344	0
365	9.39527	0
366	9.40846	0
367	9.41391	0
368	9.41579	0
369	9.41663	0
370	9.43109	0
371	9.43967	0
372	9.44449	0
373	9.44344	0
374	9.45015	0
375	9.45329	0
376	9.45727	0
377	9.46669	0
378	9.47151	0
379	9.46669	0
380	9.47801	0
381	9.47696	0
382	9.47277	0
383	9.48199	0
384	9.47738	0
385	9.47465	0
386	9.47654	0
387	9.47277	0
388	9.46125	0
389	9.46774	0
390	9.45517	0
391	9.45706	0
392	9.4535	0
393	9.44931	0
394	9.45224	0
395	9.45936	0
396	9.46481	0
397	9.45853	0
398	9.45685	0
399	9.44302	0
400	9.44114	0
401	9.44114	0
402	9.43276	0
403	9.42669	0
404	9.42082	0
405	9.41726	0
406	9.41915	0
407	9.41747	0
408	9.42271	0
409	9.42375	0
410	9.42103	0
411	9.41935	0
412	9.42271	0
413	9.43821	0
414	9.44114	0
415	9.44156	0
416	9.44323	0
417	9.4514	0
418	9.44554	0
419	9.44302	0
420	9.45853	0
421	9.45413	0
422	9.45601	0
423	9.45978	0
424	9.45622	0
425	9.46271	0
426	9.46711	0
427	9.47067	0
428	9.46732	0
429	9.47486	0
430	9.47486	0
431	9.48031	0
432	9.47738	0
433	9.48324	0
434	9.48303	0
435	9.48513	0
436	9.49497	0
437	9.48513	0
438	9.4801	0
439	9.48659	0
440	9.48303	0
441	9.49204	0
442	9.49979	0
443	9.50922	0
444	9.50964	0
445	9.50293	0
446	9.50754	0
447	9.51215	0
448	9.50859	0
449	9.49749	0
450	9.50775	0
451	9.50775	0
452	9.51299	0
453	9.51843	0
454	9.51801	0
455	9.52765	0
456	9.52953	0
457	9.53875	0
458	9.53833	0
459	9.54713	0
460	9.55823	0
461	9.55698	0
462	9.55467	0
463	9.55237	0
464	9.56619	0
465	9.56912	0
466	9.57478	0
467	9.57478	0
468	9.57143	0
469	9.57625	0
470	9.57708	0
471	9.57687	0
472	9.5731	0
473	9.57206	0
474	9.56494	0
475	9.56116	0
476	9.5509	0
477	9.53582	0
478	9.53729	0
479	9.53498	0
480	9.52472	0
481	9.53289	0
482	9.52451	0
483	9.51445	0
484	9.51885	0
485	9.5243	0
486	9.52995	0
487	9.52723	0
488	9.5266	0
489	9.53582	0
490	9.53582	0
491	9.53687	0
492	9.5354	0
493	9.53561	0
494	9.54671	0
495	9.54734	0
496	9.54943	0
497	9.55656	0
498	9.5509	0
499	9.55153	0
500	9.55991	0
501	9.55718	0
502	9.56221	0
503	9.56912	0
504	9.57729	0
505	9.58085	0
506	9.58106	0
507	9.58295	0
508	9.58358	0
509	9.57625	0
510	9.58274	0
511	9.56284	0
512	9.55195	0
513	9.55446	0
514	9.56137	0
515	9.56179	0
516	9.562	0
517	9.56745	0
518	9.57164	0
519	9.58085	0
520	9.57017	0
521	9.58588	0
522	9.59028	0
523	9.59175	0
524	9.58944	0
525	9.58379	0
526	9.59112	0
527	9.59258	0
528	9.59615	0
529	9.59091	0
530	9.60159	0
531	9.60641	0
532	9.60494	0
533	9.60788	0
534	9.61207	0
535	9.61458	0
536	9.61584	0
537	9.62547	0
538	9.63511	0
539	9.62736	0
540	9.62673	0
541	9.61856	0
542	9.61961	0
543	9.61856	0
544	9.62359	0
545	9.6328	0
546	9.62966	0
547	9.62568	0
548	9.62903	0
549	9.63762	0
550	9.6305	0
551	9.63532	0
552	9.6328	0
553	9.63532	0
554	9.63804	0
555	9.63071	0
556	9.62798	0
557	9.63532	0
558	9.64118	0
559	9.64181	0
560	9.64055	0
561	9.64034	0
562	9.64474	0
563	9.64265	0
564	9.63574	0
565	9.6372	0
566	9.63657	0
567	9.64202	0
568	9.6571	0
569	9.65354	0
570	9.6571	0
571	9.64726	0
572	9.64307	0
573	9.64411	0
574	9.66003	0
575	9.6726	0
576	9.67951	0
577	9.67784	0
578	9.67239	0
579	9.6747	0
580	9.68014	0
581	9.68852	0
582	9.69941	0
583	9.69774	0
584	9.70528	0
585	9.70947	0
586	9.70654	0
587	9.7057	0
588	9.71198	0
589	9.7101	0
590	9.72371	0
591	9.71806	0
592	9.72602	0
593	9.72392	0
594	9.71617	0
595	9.71031	0
596	9.70926	0
597	9.70256	0
598	9.70381	0
599	9.70486	0
600	9.70025	0
601	9.69648	0
602	9.6946	0
603	9.69187	0
604	9.69041	0
605	9.68747	0
606	9.68978	0
607	9.69187	0
608	9.69543	0
609	9.70444	0
610	9.70591	0
611	9.71722	0
612	9.72078	0
613	9.71512	0
614	9.70486	0
615	9.70674	0
616	9.72266	0
617	9.71596	0
618	9.71764	0
619	9.72392	0
620	9.72748	0
621	9.72685	0
622	9.73565	0
623	9.72287	0
624	9.73335	0
625	9.73251	0
626	9.73251	0
627	9.7279	0
628	9.73293	0
629	9.73356	0
630	9.7323	0
631	9.72539	0
632	9.73251	0
633	9.7346	0
634	9.72413	0
635	9.7256	0
636	9.72643	0
637	9.7212	0
638	9.71868	0
639	9.72706	0
640	9.74089	0
641	9.7411	0
642	9.73146	0
643	9.73544	0
644	9.73837	0
645	9.72832	0
646	9.7256	0
647	9.73817	0
648	9.7411	0
649	9.74026	0
650	9.73188	0
651	9.72518	0
652	9.72811	0
653	9.72623	0
654	9.73062	0
655	9.73251	0
656	9.7346	0
657	9.72811	0
658	9.72895	0
659	9.73041	0
660	9.73146	0
661	9.72958	0
662	9.72832	0
663	9.73104	0
664	9.7323	0
665	9.72245	0
666	9.71952	0
667	9.71785	0
668	9.70339	0
669	9.70654	0
670	9.69732	0
671	9.70276	0
672	9.71114	0
673	9.7124	0
674	9.69879	0
675	9.68643	0
676	9.68161	0
677	9.68768	0
678	9.70193	0
679	9.70926	0
680	9.71554	0
681	9.70737	0
682	9.71345	0
683	9.7101	0
684	9.69313	0
685	9.68391	0
686	9.68873	0
687	9.68978	0
688	9.6969	0
689	9.69313	0
690	9.69187	0
691	9.69585	0
692	9.69774	0
693	9.69816	0
694	9.68747	0
695	9.69627	0
696	9.71072	0
697	9.71512	0
698	9.72371	0
699	9.73502	0
700	9.73712	0
701	9.74801	0
702	9.75869	0
703	9.75241	0
704	9.74717	0
705	9.75199	0
706	9.75094	0
707	9.75073	0
708	9.74633	0
709	9.74382	0
710	9.75178	0
711	9.76309	0
712	9.77503	0
713	9.77817	0
714	9.77734	0
715	9.78132	0
716	9.77147	0
717	9.761	0
718	9.76561	0
719	9.75408	0
720	9.75304	0
721	9.75052	0
722	9.74277	0
723	9.75094	0
724	9.7478	0
725	9.75911	0
726	9.7677	0
727	9.76623	0
728	9.76875	0
729	9.77147	0
730	9.76288	0
731	9.76749	0
732	9.77461	0
733	9.76959	0
734	9.77168	0
735	9.77231	0
736	9.77021	0
737	9.77042	0
738	9.7765	0
739	9.78069	0
740	9.77964	0
741	9.77796	0
742	9.7809	0
743	9.77189	0
744	9.76581	0
745	9.78299	0
746	9.79095	0
747	9.79053	0
748	9.79493	0
749	9.79703	0
750	9.80205	0
751	9.81043	0
752	9.82153	0
753	9.81525	0
754	9.80876	0
755	9.80792	0
756	9.80038	0
757	9.80121	0
758	9.79493	0
759	9.79179	0
760	9.79095	0
761	9.7943	0
762	9.79744	0
763	9.80038	0
764	9.79912	0
765	9.80582	0
766	9.8031	0
767	9.80624	0
768	9.80331	0
769	9.80813	0
770	9.81693	0
771	9.81755	0
772	9.82698	0
773	9.8362	0
774	9.84897	0
775	9.85337	0
776	9.85484	0
777	9.85714	0
778	9.84981	0
779	9.85065	0
780	9.85128	0
781	9.85107	0
782	9.84562	0
783	9.8561	0
784	9.86385	0
785	9.86887	0
786	9.86992	0
787	9.88375	0
788	9.89003	0
789	9.89087	0
790	9.87914	0
791	9.87914	0
792	9.87222	0
793	9.87683	0
794	9.8938	0
795	9.88605	0
796	9.87076	0
797	9.86615	0
798	9.85966	0
799	9.85903	0
800	9.86804	0
801	9.86594	0
802	9.85798	0
803	9.8672	0
804	9.86845	0
805	9.86175	0
806	9.86301	0
807	9.86259	0
808	9.86196	0
809	9.86112	0
810	9.84855	0
811	9.84395	0
812	9.83745	0
813	9.83745	0
814	9.84059	0
815	9.84206	0
816	9.84478	0
817	9.85672	0
818	9.85672	0
819	9.8651	0
820	9.85086	0
821	9.85295	0
822	9.854	0
823	9.84604	0
824	9.84332	0
825	9.83682	0
826	9.83264	0
827	9.83766	0
828	9.83389	0
829	9.83431	0
830	9.84143	0
831	9.83494	0
832	9.81818	0
833	9.82111	0
834	9.82007	0
835	9.8163	0
836	9.81734	0
837	9.82028	0
838	9.82342	0
839	9.82405	0
840	9.81546	0
841	9.8163	0
842	9.82342	0
843	9.83222	0
844	9.83431	0
845	9.82886	0
846	9.83012	0
847	9.81734	0
848	9.80855	0
849	9.81274	0
850	9.82216	0
851	9.82174	0
852	9.81713	0
853	9.81944	0
854	9.81504	0
855	9.81734	0
856	9.82363	0
857	9.82719	0
858	9.83222	0
859	9.82614	0
860	9.83326	0
861	9.83997	0
862	9.84332	0
863	9.8429	0
864	9.84395	0
865	9.85484	0
866	9.85044	0
867	9.85253	0
868	9.85672	0
869	9.85484	0
870	9.84625	0
871	9.85149	0
872	9.84227	0
873	9.83724	0
874	9.82866	0
875	9.83243	0
876	9.83117	0
877	9.82593	0
878	9.82824	0
879	9.82593	0
880	9.81902	0
881	9.81776	0
882	9.81399	0
883	9.81839	0
884	9.82132	0
885	9.8186	0
886	9.80938	0
887	9.81483	0
888	9.80519	0
889	9.80771	0
890	9.81713	0
891	9.82216	0
892	9.82803	0
893	9.83745	0
894	9.8274	0
895	9.82886	0
896	9.82991	0
897	9.84185	0
898	9.84583	0
899	9.85463	0
900	9.84164	0
901	9.8408	0
902	9.84541	0
903	9.84855	0
904	9.84541	0
905	9.85149	0
906	9.84772	0
907	9.8563	0
908	9.85526	0
909	9.85966	0
910	9.86783	0
911	9.86343	0
912	9.86364	0
913	9.87369	0
914	9.87495	0
915	9.87264	0
916	9.87956	0
917	9.87202	0
918	9.86008	0
919	9.85966	0
920	9.87558	0
921	9.87997	0
922	9.88312	0
923	9.88982	0
924	9.89338	0
925	9.88773	0
926	9.88563	0
927	9.89631	0
928	9.8961	0
929	9.90281	0
930	9.91181	0
931	9.92229	0
932	9.92711	0
933	9.92815	0
934	9.93632	0
935	9.938	0
936	9.93444	0
937	9.93569	0
938	9.93967	0
939	9.94449	0
940	9.94407	0
941	9.93611	0
942	9.92061	0
943	9.92208	0
944	9.9225	0
945	9.9181	0
946	9.91433	0
947	9.92019	0
948	9.92543	0
949	9.92836	0
950	9.92773	0
951	9.93067	0
952	9.93339	0
953	9.94847	0
954	9.96104	0
955	9.96418	0
956	9.96125	0
957	9.95999	0
958	9.96146	0
959	9.9824	0
960	9.96795	0
961	9.96062	0
962	9.95915	0
963	9.96083	0
964	9.95329	0
965	9.95015	0
966	9.95957	0
967	9.96167	0
968	9.96167	0
969	9.96355	0
970	9.96334	0
971	9.96628	0
972	9.96481	0
973	9.97591	0
974	9.98932	0
975	9.99057	0
976	9.99288	0
977	9.99791	0
978	10.0105	0
979	9.99791	0
980	9.99979	0
981	10.0023	0
982	10.004	0
983	9.99351	0
984	9.99811	0
985	9.99644	0
986	9.99728	0
987	9.98974	0
988	9.99078	0
989	9.99791	0
990	9.99979	0
991	10.0029	0
992	10.0059	0
993	10.0036	0
994	10.013	0
995	10.031	0
996	10.0396	0
997	10.0306	0
998	10.0327	0
[truncated: 14,009 more rows]

## Sheet: Supplementary Fig.1g
gini	reads_number	TPM
0.11797	0.1	0
0.111485	0.1	0
0.026087	0.1	0
0.017341	0.1	0
0.0275132	0.1	0
0.034965	0.1	0
NA	0.1	0
NA	0.1	0
0.0255906	0.1	0
0.111359	0.1	0
0.0293333	0.1	0
0.0963203	0.1	0
0.0963203	0.1	0
0.0891632	0.1	0
0.0797101	0.1	0
NA	0.1	0
0.0988142	0.1	0
0.022446	0.1	0
0.0272374	0.1	0
0.0272374	0.1	0
0.0272374	0.1	0
NA	0.1	0
0.0306866	0.1	0
0.129973	0.1	0
0.135417	0.1	0
0.002849	0.1	0
0.0561056	0.1	0
NA	0.1	0
0.0538922	0.1	0
0.00346021	0.1	0
NA	0.1	0
NA	0.1	0
NA	0.1	0
0.058952	0.1	0
0.0686869	0.1	0
NA	0.1	0
0.0555556	0.1	0
0.0331992	0.1	0
NA	0.1	0
NA	0.1	0
NA	0.1	0
0.0555556	0.1	0
NA	0.1	0
0.113879	0.1	0
0.047126	0.1	0
0.0280374	0.1	0
0.121277	0.1	0
0.117493	0.1	0
0.152655	0.1	0
0.0647059	0.1	0
NA	0.1	0
0.0710059	0.1	0
0.160991	0.1	0
0.00283286	0.1	0
0.0429855	0.1	0
0.0862999	0.1	0
0.03207	0.1	0
0.0575448	0.1	0
0.0528338	0.1	0
0.155216	0.1	0
0.0306748	0.1	0
0.124138	0.1	0
NA	0.1	0
0.0283159	0.1	0
0.00387597	0.1	0
0.0940171	0.1	0
0.0695297	0.1	0
0.0695297	0.1	0
0.0433526	0.1	0
0.138158	0.1	0
0.160139	0.1	0
0.0666667	0.1	0
0.0787746	0.1	0
0.0117647	0.1	0
NA	0.1	0
NA	0.1	0
0.140127	0.1	0
0.0448092	0.1	0
NA	0.1	0
NA	0.1	0
0.0186335	0.1	0
0.0930949	0.1	0
NA	0.1	0
NA	0.1	0
0.0878635	0.1	0
0.0320513	0.1	0
0.0524851	0.1	0
0.115187	0.1	0
NA	0.1	0
0.0782422	0.1	0
0.0268657	0.1	0
0.0510903	0.1	0
0.0471483	0.1	0
0.0493315	0.1	0
0.0542636	0.1	0
0.027833	0.1	0
0.080597	0.1	0
0.0149254	0.1	0
0.0880503	0.1	0
0.0491803	0.1	0
0.0323866	0.1	0
0.0527383	0.1	0
NA	0.1	0
0.0782493	0.1	0
0.0363636	0.1	0
0.024	0.1	0
0.0936196	0.1	0
0.0715667	0.1	0
0.126776	0.1	0
0.0897623	0.1	0
NA	0.1	0
0.0448196	0.1	0
0.0376812	0.1	0
NA	0.1	0
0.0807799	0.1	0
0.0550285	0.1	0
NA	0.1	0
NA	0.1	0
0.1	0.1	0
NA	0.1	0
NA	0.1	0
0.177215	0.1	0
NA	0.1	0
0.0654008	0.1	0
0.111748	0.1	0
0.0590551	0.1	0
0.039261	0.1	0
NA	0.1	0
NA	0.1	0
0.0836158	0.1	0
0.104484	0.1	0
0.0969803	0.1	0
NA	0.1	0
0.104229	0.1	0
0.0911805	0.1	0
0.0105263	0.1	0
0.107383	0.1	0
0.169231	0.1	0
NA	0.1	0
0.0653266	0.1	0
0.0461538	0.1	0
0.192905	0.1	0
0.095511	0.1	0
NA	0.1	0
NA	0.1	0
NA	0.1	0
0.0569295	0.1	0
0.0693333	0.1	0
0.0299401	0.1	0
0.0255403	0.1	0
NA	0.1	0
0.0396733	0.1	0
0.0487007	0.1	0
0.0758082	0.1	0
0.103448	0.1	0
0.0402299	0.1	0
0.102881	0.1	0
NA	0.1	0
NA	0.1	0
0.0732601	0.1	0
0.090379	0.1	0
0.110971	0.1	0
0.037037	0.1	0
NA	0.1	0
NA	0.1	0
0.0333333	0.1	0
0.0289855	0.1	0
NA	0.1	0
0.0618893	0.1	0
0.0722892	0.1	0
0.0923077	0.1	0
NA	0.1	0
NA	0.1	0
NA	0.1	0
NA	0.1	0
NA	0.1	0
0.104673	0.1	0
0.0515569	0.1	0
0.0613718	0.1	0
0.103594	0.1	0
0.102041	0.1	0
0.113776	0.1	0
0.0721154	0.1	0
0.178487	0.1	0
0.0939086	0.1	0
0.0118343	0.1	0
0.082153	0.1	0
0.0788644	0.1	0
NA	0.1	0
0.0721003	0.1	0
0.0721003	0.1	0
0.0430275	0.1	0
0.103448	0.1	0
0.123203	0.1	0
0.00583658	0.1	0
0.128391	0.1	0
NA	0.1	0
0.0342241	0.1	0
NA	0.1	0
0.0956091	0.1	0
0.0967078	0.1	0
0.0773196	0.1	0
NA	0.1	0
0.134783	0.1	0
0.0855992	0.1	0
0.0889292	0.1	0
0.0548495	0.1	0
0.0599671	0.1	0
0.0344828	0.1	0
0.106017	0.1	0
0.0263289	0.1	0
NA	0.1	0
0.0625	0.1	0
0.0156863	0.1	0
0.0464646	0.1	0
0.125275	0.1	0
0.0602837	0.1	0
0.0295276	0.1	0
0.0351852	0.1	0
NA	0.1	0
0.0261682	0.1	0
0.107807	0.1	0
0.108604	0.1	0
0.00906344	0.1	0
0.0948905	0.1	0
0.111831	0.1	0
0.0815217	0.1	0
NA	0.1	0
0.0566467	0.1	0
0.0841509	0.1	0
0.0266221	0.1	0
0.0692543	0.1	0
NA	0.1	0
0.0974026	0.1	0
0.0514851	0.1	0
0.0422446	0.1	0
0.0422446	0.1	0
0.0422446	0.1	0
NA	0.1	0
0.0832313	0.1	0
0.0985325	0.1	0
0.0794702	0.1	0
0.0865258	0.1	0
0.0756646	0.1	0
0.0406977	0.1	0
NA	0.1	0
0.107906	0.1	0
NA	0.1	0
NA	0.1	0
0.0419847	0.1	0
NA	0.1	0
0.042029	0.1	0
0.0651003	0.1	0
0.111514	0.1	0
0.0648819	0.1	0
NA	0.1	0
0.104418	0.1	0
0.131243	0.1	0
0.128788	0.1	0
0.132743	0.1	0
0.00911854	0.1	0
0.095258	0.1	0
0.0368217	0.1	0
0.122302	0.1	0
NA	0.1	0
0.114754	0.1	0
0.125721	0.1	0
0.0789715	0.1	0
0.0575758	0.1	0
0.0658436	0.1	0
0.00561798	0.1	0
0.094324	0.1	0
NA	0.1	0
0.10828	0.1	0
0.0463243	0.1	0
0.0242424	0.1	0
0.19322	0.1	0
0.0488599	0.1	0
0.0488599	0.1	0
NA	0.1	0
0.0709812	0.1	0
0.0589953	0.1	0
0.00609756	0.1	0
0.0299401	0.1	0
0.035865	0.1	0
0.353349	0.1	0
0.0290698	0.1	0
NA	0.1	0
0.0804598	0.1	0
NA	0.1	0
0.108949	0.1	0
NA	0.1	0
0.0932476	0.1	0
0.180556	0.1	0
0.113402	0.1	0
0.0553145	0.1	0
0.0429448	0.1	0
0.120805	0.1	0
0.065449	0.1	0
NA	0.1	0
0.0368664	0.1	0
0.015444	0.1	0
0.0650759	0.1	0
NA	0.1	0
0.0250522	0.1	0
0.0685841	0.1	0
0.182517	0.1	0
0.182517	0.1	0
0.114354	0.1	0
0.0337553	0.1	0
0.00606061	0.1	0
0.0350602	0.1	0
0.0571429	0.1	0
0.078341	0.1	0
NA	0.1	0
NA	0.1	0
0.0483308	0.1	0
0.0483308	0.1	0
0.0713919	0.1	0
0.135593	0.1	0
0.0649762	0.1	0
NA	0.1	0
0.0340909	0.1	0
0.0389105	0.1	0
0.0658307	0.1	0
0.27451	0.1	0
0.27451	0.1	0
NA	0.1	0
0.00735294	0.1	0
0.0825516	0.1	0
0.0825516	0.1	0
0.0723363	0.1	0
NA	0.1	0
0.153846	0.1	0
0.0175439	0.1	0
0.11828	0.1	0
0.11828	0.1	0
NA	0.1	0
0.0215686	0.1	0
0.0577367	0.1	0
0.0474138	0.1	0
0.130901	0.1	0
0.117679	0.1	0
0.0588822	0.1	0
0.126106	0.1	0
0.00617284	0.1	0
0.0736842	0.1	0
NA	0.1	0
0.00653595	0.1	0
0.00653595	0.1	0
0.141994	0.1	0
NA	0.1	0
0.165428	0.1	0
NA	0.1	0
0.0326797	0.1	0
0.101401	0.1	0
0.0632911	0.1	0
0.138889	0.1	0
0.16955	0.1	0
0.0295276	0.1	0
0.303136	0.1	0
0.17233	0.1	0
0.00581395	0.1	0
NA	0.1	0
NA	0.1	0
0.0124224	0.1	0
0.0607421	0.1	0
0.0607421	0.1	0
0.112568	0.1	0
NA	0.1	0
NA	0.1	0
NA	0.1	0
0.107544	0.1	0
0.107544	0.1	0
0.0436635	0.1	0
0.00864553	0.1	0
0.0603675	0.1	0
0.0214067	0.1	0
0.151316	0.1	0
0.0109855	0.1	0
0.115385	0.1	0
0.112554	0.1	0
0.107309	0.1	0
0.107309	0.1	0
0.056443	0.1	0
0.010395	0.1	0
0.00928793	0.1	0
0.117467	0.1	0
0.0655738	0.1	0
0.0409877	0.1	0
0.0447059	0.1	0
NA	0.1	0
NA	0.1	0
0.102398	0.1	0
NA	0.1	0
0.0972763	0.1	0
0.0970724	0.1	0
0.0976801	0.1	0
0.098109	0.1	0
NA	0.1	0
0.0425532	0.1	0
0.036961	0.1	0
0.101449	0.1	0
0.122807	0.1	0
0.0507519	0.1	0
0.0682977	0.1	0
0.0149254	0.1	0
0.0149254	0.1	0
0.080292	0.1	0
0.170843	0.1	0
0.0258964	0.1	0
0.0887653	0.1	0
0.0121951	0.1	0
0.116	0.1	0
0.127551	0.1	0
0.0976744	0.1	0
NA	0.1	0
0.0699153	0.1	0
0.270903	0.1	0
0.0809906	0.1	0
0.00775194	0.1	0
NA	0.1	0
0.0559006	0.1	0
0.0194986	0.1	0
0.13253	0.1	0
0.0345238	0.1	0
NA	0.1	0
0.0624688	0.1	0
NA	0.1	0
0.0779221	0.1	0
0.143612	0.1	0
NA	0.1	0
0.0314961	0.1	0
0.0831409	0.1	0
0.0527344	0.1	0
0.0140845	0.1	0
0.0669145	0.1	0
0.0944056	0.1	0
NA	0.1	0
0.08	0.1	0
NA	0.1	0
0.193548	0.1	0
0.121535	0.1	0
0.119435	0.1	0
0.268608	0.1	0
0.0399779	0.1	0
0.0215385	0.1	0
0.0794702	0.1	0
NA	0.1	0
NA	0.1	0
NA	0.1	0
NA	0.1	0
0.130536	0.1	0
0.08278	0.1	0
0.0680147	0.1	0
0.035503	0.1	0
NA	0.1	0
0.165017	0.1	0
0.0447761	0.1	0
0.0545455	0.1	0
0.00854701	0.1	0
0.00854701	0.1	0
0.0818267	0.1	0
0.045098	0.1	0
0.0563607	0.1	0
0.0563607	0.1	0
0.0287474	0.1	0
0.0178571	0.1	0
0.0969773	0.1	0
0.0969773	0.1	0
0.0821096	0.1	0
0.0151515	0.1	0
0.0857768	0.1	0
0.0310786	0.1	0
0.0598291	0.1	0
0.0648536	0.1	0
0.040856	0.1	0
0.127803	0.1	0
0.0358852	0.1	0
0.0358852	0.1	0
0.0358852	0.1	0
0.0710027	0.1	0
0.0934256	0.1	0
0.0438247	0.1	0
0.0438247	0.1	0
0.0438247	0.1	0
0.0438247	0.1	0
0.0438247	0.1	0
0.417476	0.1	0
0.0257009	0.1	0
0.0167286	0.1	0
NA	0.1	0
NA	0.1	0
NA	0.1	0
0.0669	0.1	0
0.0669	0.1	0
0.0594166	0.1	0
NA	0.1	0
0.0343195	0.1	0
0.0343195	0.1	0
0.0743243	0.1	0
0.0505495	0.1	0
NA	0.1	0
0.0230924	0.1	0
0.0296631	0.1	0
0.0833333	0.1	0
0.0839002	0.1	0
NA	0.1	0
0.0948678	0.1	0
0.0199601	0.1	0
NA	0.1	0
0.0357873	0.1	0
0.14717	0.1	0
0.0334458	0.1	0
0.0167598	0.1	0
NA	0.1	0
NA	0.1	0
NA	0.1	0
0.0790378	0.1	0
0.0790378	0.1	0
0.046	0.1	0
NA	0.1	0
0.03125	0.1	0
0.03125	0.1	0
0.0223464	0.1	0
0.0637409	0.1	0
0.0923003	0.1	0
NA	0.1	0
0.078125	0.1	0
0.111779	0.1	0
0.111779	0.1	0
0.0895884	0.1	0
0.0165017	0.1	0
0.0290698	0.1	0
0.0985915	0.1	0
NA	0.1	0
0.139601	0.1	0
0.0262391	0.1	0
0.27972	0.1	0
0.0389744	0.1	0
0.0194986	0.1	0
0.0243446	0.1	0
0.156798	0.1	0
0.0400386	0.1	0
0.0779221	0.1	0
0.0357782	0.1	0
0.230189	0.1	0
0.0343434	0.1	0
NA	0.1	0
0.135484	0.1	0
0.0117417	0.1	0
0.0474308	0.1	0
0.00874636	0.1	0
NA	0.1	0
0.0836502	0.1	0
NA	0.1	0
0.103448	0.1	0
0.298246	0.1	0
NA	0.1	0
NA	0.1	0
0.002849	0.1	0
0.0996785	0.1	0
0.113208	0.1	0
NA	0.1	0
0.0257511	0.1	0
0.109938	0.1	0
0.00588235	0.1	0
0.0690979	0.1	0
0.0670927	0.1	0
0.0181087	0.1	0
0.0331126	0.1	0
0.0198807	0.1	0
0.0176471	0.1	0
0.0750751	0.1	0
0.0682493	0.1	0
0.134658	0.1	0
0.150943	0.1	0
NA	0.1	0
0.0850059	0.1	0
0.0505051	0.1	0
0.0505051	0.1	0
0.088198	0.1	0
0.132577	0.1	0
0.0817191	0.1	0
0.0817191	0.1	0
0.011976	0.1	0
NA	0.1	0
0.0868177	0.1	0
0.0659026	0.1	0
0.0352941	0.1	0
0.0352941	0.1	0
NA	0.1	0
0.0133333	0.1	0
0.350649	0.1	0
0.235955	0.1	0
0.113636	0.1	0
0.00286533	0.1	0
NA	0.1	0
0.102125	0.1	0
0.0348361	0.1	0
0.131004	0.1	0
NA	0.1	0
0.0420712	0.1	0
0.0112994	0.1	0
NA	0.1	0
0.0769231	0.1	0
NA	0.1	0
0.305609	0.1	0
0.00603622	0.1	0
0.0547945	0.1	0
NA	0.1	0
0.0374532	0.1	0
0.0410959	0.1	0
0.0543131	0.1	0
0.0483271	0.1	0
0.0488323	0.1	0
0.0237734	0.1	0
0.196694	0.1	0
0.0892308	0.1	0
NA	0.1	0
0.0478424	0.1	0
NA	0.1	0
NA	0.1	0
NA	0.1	0
0.0152905	0.1	0
0.0276566	0.1	0
0.057398	0.1	0
0.116719	0.1	0
0.12369	0.1	0
NA	0.1	0
0.046875	0.1	0
NA	0.1	0
0.0394582	0.1	0
0.0377261	0.1	0
0.0641822	0.1	0
0.138686	0.1	0
NA	0.1	0
0.122153	0.1	0
0.0352941	0.1	0
0.10883	0.1	0
0.0522206	0.1	0
0.0383481	0.1	0
NA	0.1	0
NA	0.1	0
0.0447427	0.1	0
0.0753769	0.1	0
0.0521212	0.1	0
NA	0.1	0
0.0740741	0.1	0
0.0664062	0.1	0
0.0216535	0.1	0
0.158837	0.1	0
0.116348	0.1	0
0.108947	0.1	0
0.0679612	0.1	0
0.0326797	0.1	0
0.00796813	0.1	0
0.0354735	0.1	0
0.0633609	0.1	0
NA	0.1	0
0.0893617	0.1	0
0.0769231	0.1	0
0.0938215	0.1	0
0.00291545	0.1	0
0.128555	0.1	0
0.0176471	0.1	0
0.0959315	0.1	0
0.0925629	0.1	0
0.0801932	0.1	0
0.0878578	0.1	0
0.0631229	0.1	0
0.0755986	0.1	0
0.077325	0.1	0
0.108696	0.1	0
NA	0.1	0
0.218978	0.1	0
NA	0.1	0
0.114754	0.1	0
0.0348837	0.1	0
0.0588235	0.1	0
0.139755	0.1	0
0.0336842	0.1	0
0.0377129	0.1	0
0.224359	0.1	0
0.00266667	0.1	0
0.0469989	0.1	0
0.031068	0.1	0
0.0208955	0.1	0
0.0208955	0.1	0
0.0817942	0.1	0
0.121311	0.1	0
0.121311	0.1	0
0.116004	0.1	0
0.0517241	0.1	0
NA	0.1	0
NA	0.1	0
0.0257908	0.1	0
0.0379242	0.1	0
0.13615	0.1	0
0.0420168	0.1	0
0.0703364	0.1	0
0.0662768	0.1	0
0.0575693	0.1	0
0.0986667	0.1	0
0.0748092	0.1	0
0.0463768	0.1	0
0.127869	0.1	0
0.0854871	0.1	0
NA	0.1	0
0.0584127	0.1	0
0.100616	0.1	0
NA	0.1	0
0.121212	0.1	0
0.0572368	0.1	0
0.123209	0.1	0
0.116379	0.1	0
NA	0.1	0
0.0348837	0.1	0
0.158134	0.1	0
0.0746461	0.1	0
0.110526	0.1	0
0.0382166	0.1	0
0.0382166	0.1	0
0.0554399	0.1	0
0.0581395	0.1	0
0.0660522	0.1	0
0.0493537	0.1	0
0.0984683	0.1	0
0.0470219	0.1	0
0.0676157	0.1	0
NA	0.1	0
0.0698925	0.1	0
0.0698925	0.1	0
NA	0.1	0
NA	0.1	0
NA	0.1	0
NA	0.1	0
NA	0.1	0
0.0652819	0.1	0
0.0814983	0.1	0
0.0852349	0.1	0
0.0972163	0.1	0
0.0366197	0.1	0
0.0628842	0.1	0
NA	0.1	0
0.112462	0.1	0
0.0684658	0.1	0
0.0833793	0.1	0
NA	0.1	0
NA	0.1	0
0.0928962	0.1	0
0.118834	0.1	0
0.147059	0.1	0
NA	0.1	0
0.0300601	0.1	0
0.0710754	0.1	0
0.0710754	0.1	0
0.118633	0.1	0
0.119639	0.1	0
NA	0.1	0
0.0668058	0.1	0
0.0836478	0.1	0
0.0129032	0.1	0
0.0657966	0.1	0
0.003003	0.1	0
0.0448625	0.1	0
NA	0.1	0
0.126437	0.1	0
0.0675241	0.1	0
0.0215385	0.1	0
0.106667	0.1	0
0.119835	0.1	0
0.045679	0.1	0
0.0819431	0.1	0
NA	0.1	0
0.0316742	0.1	0
0.0673267	0.1	0
0.0469043	0.1	0
0.0584416	0.1	0
NA	0.1	0
0.0614407	0.1	0
0.0904977	0.1	0
0.057652	0.1	0
0.10998	0.1	0
0.212666	0.1	0
NA	0.1	0
0.100629	0.1	0
0.0996785	0.1	0
0.0243902	0.1	0
0.0564604	0.1	0
NA	0.1	0
0.0446247	0.1	0
0.0963029	0.1	0
0.0347003	0.1	0
0.103621	0.1	0
0.0300429	0.1	0
0.122807	0.1	0
0.0118343	0.1	0
0.0277078	0.1	0
0.0397716	0.1	0
0.0588235	0.1	0
0.0417186	0.1	0
NA	0.1	0
NA	0.1	0
NA	0.1	0
0.0537634	0.1	0
0.0835031	0.1	0
0.0543547	0.1	0
0.0953704	0.1	0
0.0100334	0.1	0
0.0687711	0.1	0
NA	0.1	0
0.0235294	0.1	0
0.108458	0.1	0
0.0200573	0.1	0
0.0414201	0.1	0
0.0817308	0.1	0
0.124498	0.1	0
0.130435	0.1	0
0.355422	0.1	0
0.0739583	0.1	0
0.0363636	0.1	0
0.192	0.1	0
NA	0.1	0
0.0835366	0.1	0
NA	0.1	0
0.0959752	0.1	0
0.090535	0.1	0
0.090535	0.1	0
0.0934844	0.1	0
0.144857	0.1	0
0.0587624	0.1	0
0.0622951	0.1	0
0.0967742	0.1	0
0.0204082	0.1	0
0.23913	0.1	0
0.0553936	0.1	0
0.0289676	0.1	0
0.245675	0.1	0
NA	0.1	0
0.108911	0.1	0
0.164983	0.1	0
0.175313	0.1	0
0.175313	0.1	0
0.0617284	0.1	0
0.037037	0.1	0
0.0407524	0.1	0
NA	0.1	0
NA	0.1	0
0.0436782	0.1	0
0.025788	0.1	0
0.0897833	0.1	0
0.273333	0.1	0
NA	0.1	0
NA	0.1	0
0.0202429	0.1	0
0.0647887	0.1	0
0.0688073	0.1	0
0.0415512	0.1	0
0.0708885	0.1	0
NA	0.1	0
0.0670927	0.1	0
NA	0.1	0
0.0200573	0.1	0
NA	0.1	0
0.0998004	0.1	0
0.0962264	0.1	0
0.0162866	0.1	0
0.0507793	0.1	0
0.0613497	0.1	0
0.0379242	0.1	0
0.030303	0.1	0
0.242857	0.1	0
0.242857	0.1	0
0.128603	0.1	0
0.0216718	0.1	0
0.0216718	0.1	0
0.092559	0.1	0
0.128655	0.1	0
0.0765957	0.1	0
0.123212	0.1	0
0.038806	0.1	0
NA	0.1	0
0.0550459	0.1	0
NA	0.1	0
NA	0.1	0
0.132959	0.1	0
0.0340967	0.1	0
0.0379747	0.1	0
0.075	0.1	0
0.153285	0.1	0
NA	0.1	0
0.0405983	0.1	0
0.194275	0.1	0
NA	0.1	0
NA	0.1	0
NA	0.1	0
0.0594595	0.1	0
0.0888336	0.1	0
0.0334347	0.1	0
NA	0.1	0
NA	0.1	0
0.0666667	0.1	0
0.0869565	0.1	0
0.191067	0.1	0
NA	0.1	0
0.0383632	0.1	0
NA	0.1	0
NA	0.1	0
NA	0.1	0
0.0809249	0.1	0
NA	0.1	0
0.265455	0.1	0
0.265455	0.1	0
NA	0.1	0
0.156177	0.1	0
0.0222222	0.1	0
0.0222222	0.1	0
NA	0.1	0
NA	0.1	0
0.0194986	0.1	0
0.11954	0.1	0
0.0949045	0.1	0
0.0352707	0.1	0
0.0227273	0.1	0
0.0382166	0.1	0
NA	0.1	0
NA	0.1	0
NA	0.1	0
0.0236938	0.1	0
0.0616514	0.1	0
0.0949495	0.1	0
0.075827	0.1	0
0.027027	0.1	0
0.371429	0.1	0
0.0295139	0.1	0
NA	0.1	0
0.0581655	0.1	0
0.09699	0.1	0
NA	0.1	0
0.187342	0.1	0
0.124851	0.1	0
0.0351438	0.1	0
0.0528587	0.1	0
0.0635965	0.1	0
0.104592	0.1	0
0.0618762	0.1	0
0.0618762	0.1	0
NA	0.1	0
NA	0.1	0
0.0450825	0.1	0
NA	0.1	0
NA	0.1	0
0.0911063	0.1	0
0.0911063	0.1	0
0.0338266	0.1	0
NA	0.1	0
0.00309598	0.1	0
0.0566232	0.1	0
0.145749	0.1	0
NA	0.1	0
0.0361446	0.1	0
NA	0.1	0
0.102714	0.1	0
0.097561	0.1	0
NA	0.1	0
0.0416667	0.1	0
0.0739422	0.1	0
0.0940945	0.1	0
NA	0.1	0
0.130522	0.1	0
0.0745614	0.1	0
NA	0.1	0
0.106509	0.1	0
0.102653	0.1	0
0.12462	0.1	0
0.0903427	0.1	0
0.0610932	0.1	0
0.0510907	0.1	0
0.115023	0.1	0
NA	0.1	0
0.0241935	0.1	0
0.104418	0.1	0
NA	0.1	0
NA	0.1	0
0.0752381	0.1	0
NA	0.1	0
0.0511364	0.1	0
0.10425	0.1	0
0.0502008	0.1	0
NA	0.1	0
0.0184049	0.1	0
0.138889	0.1	0
0.134146	0.1	0
NA	0.1	0
NA	0.1	0
0.082153	0.1	0
NA	0.1	0
NA	0.1	0
NA	0.1	0
NA	0.1	0
0.0790378	0.1	0
0.152778	0.1	0
0.0923483	0.1	0
0.0299003	0.1	0
0.0190476	0.1	0
0.0144119	0.1	0
0.00606061	0.1	0
0.0498534	0.1	0
NA	0.1	0
NA	0.1	0
0.0770833	0.1	0
NA	0.1	0
0.0690691	0.1	0
NA	0.1	0
0.0148368	0.1	0
0.0543478	0.1	0
0.0543478	0.1	0
0.0321888	0.1	0
0.110236	0.1	0
0.0900383	0.1	0
0.0282132	0.1	0
0.107356	0.1	0
0.0960699	0.1	0
0.0407876	0.1	0
0.0307263	0.1	0
0.00562852	0.1	0
0.00808625	0.1	0
0.0447761	0.1	0
0.14539	0.1	0
0.0266667	0.1	0
0.0664697	0.1	0
0.0853994	0.1	0
0.0219512	0.1	0
NA	0.1	0
0.0154639	0.1	0
0.0114943	0.1	0
NA	0.1	0
0.0841889	0.1	0
0.0841889	0.1	0
0.121151	0.1	0
0.0272464	0.1	0
0.022158	0.1	0
0.0214425	0.1	0
0.0913349	0.1	0
0.00291545	0.1	0
0.0605187	0.1	0
0.116331	0.1	0
NA	0.1	0
NA	0.1	0
0.0641135	0.1	0
NA	0.1	0
0.0389479	0.1	0
0.0613497	0.1	0
0.0835118	0.1	0
NA	0.1	0
0.0472222	0.1	0
0.0353063	0.1	0
0.106635	0.1	0
NA	0.1	0
NA	0.1	0
0.188119	0.1	0
0.037464	0.1	0
NA	0.1	0
NA	0.1	0
0.014245	0.1	0
NA	0.1	0
0.0238095	0.1	0
0.149091	0.1	0
NA	0.1	0
0.03207	0.1	0
NA	0.1	0
0.0621266	0.1	0
NA	0.1	0
0.0764526	0.1	0
0.078125	0.1	0
0.0294118	0.1	0
0.0775068	0.1	0
0.0818713	0.1	0
0.0666667	0.1	0
0.129676	0.1	0
NA	0.1	0
0.107121	0.1	0
NA	0.1	0
0.0700117	0.1	0
0.047619	0.1	0
0.0618317	0.1	0
0.0674723	0.1	0
0.089916	0.1	0
0.00293255	0.1	0
0.120879	0.1	0
0.0815085	0.1	0
0.119647	0.1	0
0.0053973	0.1	0
0.0229028	0.1	0
0.0294118	0.1	0
0.0695742	0.1	0
0.205703	0.1	0
0.0402299	0.1	0
0.0752688	0.1	0
0.028348	0.1	0
0.239057	0.1	0
0.103524	0.1	0
NA	0.1	0
0.0793651	0.1	0
0.0694289	0.1	0
0.169648	0.1	0
0.0271845	0.1	0
0.177928	0.1	0
0.15016	0.1	0
0.0479846	0.1	0
0.208904	0.1	0
0.0722101	0.1	0
0.0806258	0.1	0
NA	0.1	0
0.172385	0.1	0
NA	0.1	0
0.0529801	0.1	0
0.0163043	0.1	0
0.0509804	0.1	0
NA	0.1	0
0.112474	0.1	0
0.0645076	0.1	0
NA	0.1	0
0.110526	0.1	0
NA	0.1	0
0.215278	0.1	0
0.0907173	0.1	0
0.226592	0.1	0
0.068125	0.1	0
0.0597588	0.1	0
0.0444015	0.1	0
0.0784962	0.1	0
0.0464286	0.1	0
0.0694444	0.1	0
0.123457	0.1	0
0.079758	0.1	0
0.0768392	0.1	0
0.157191	0.1	0
0.0668663	0.1	0
0.118774	0.1	0
0.0363636	0.1	0
0.060686	0.1	0
0.0911017	0.1	0
0.104869	0.1	0
0.0635246	0.1	0
0.0639413	0.1	0
0.0655431	0.1	0
0.0514301	0.1	0
0.195295	0.1	0
0.0506823	0.1	0
0.114754	0.1	0
0.107492	0.1	0
0.0466926	0.1	0
0.048157	0.1	0
0.0271903	0.1	0
0.0127389	0.1	0
0.0163599	0.1	0
0.0163599	0.1	0
0.0495238	0.1	0
0.0919037	0.1	0
0.035818	0.1	0
0.060241	0.1	0
0.060241	0.1	0
0.060241	0.1	0
0.060241	0.1	0
0.060241	0.1	0
0.060241	0.1	0
0.087834	0.1	0
0.0420168	0.1	0
0.114002	0.1	0
0.0526316	0.1	0
0.0842333	0.1	0
NA	0.1	0
0.0984252	0.1	0
0.00864553	0.1	0
0.108434	0.1	0
0.046729	0.1	0
NA	0.1	0
0.0487805	0.1	0
NA	0.1	0
0.128713	0.1	0
0.00278552	0.1	0
0.0428397	0.1	0
NA	0.1	0
0.0843373	0.1	0
0.178947	0.1	0
0.218688	0.1	0
0.117647	0.1	0
0.0529801	0.1	0
0.0725552	0.1	0
NA	0.1	0
NA	0.1	0
0.0574388	0.1	0
0.0461672	0.1	0
0.16044	0.1	0
0.16044	0.1	0
0.117491	0.1	0
0.0188679	0.1	0
0.0383877	0.1	0
0.0383877	0.1	0
0.0610611	0.1	0
0.037422	0.1	0
0.0431727	0.1	0
0.0431727	0.1	0
0.0287807	0.1	0
NA	0.1	0
0.0831099	0.1	0
0.086262	0.1	0
0.028169	0.1	0
0.028169	0.1	0
NA	0.1	0
NA	0.1	0
0.0634697	0.1	0
0.0814394	0.1	0
0.0814394	0.1	0
NA	0.1	0
0.0865979	0.1	0
NA	0.1	0
NA	0.1	0
0.044733	0.1	0
0.044733	0.1	0
NA	0.1	0
NA	0.1	0
0.0248447	0.1	0
0.0703422	0.1	0
0.162353	0.1	0
NA	0.1	0
0.0388693	0.1	0
0.0260047	0.1	0
0.0387597	0.1	0
0.129237	0.1	0
0.04	0.1	0
0.0352941	0.1	0
0.0340876	0.1	0
NA	0.1	0
0.0275229	0.1	0
0.0543478	0.1	0
0.115486	0.1	0
0.00383142	0.1	0
0.00383142	0.1	0
0.0772137	0.1	0
0.0597015	0.1	0
0.184337	0.1	0
0.139785	0.1	0
0.174853	0.1	0
0.146497	0.1	0
0.0482375	0.1	0
0.0257937	0.1	0
0.0444674	0.1	0
0.0851852	0.1	0
0.0915966	0.1	0
0.0239411	0.1	0
0.11709	0.1	0
0.0229682	0.1	0
NA	0.1	0
0.116745	0.1	0
0.0859213	0.1	0
NA	0.1	0
NA	0.1	0
NA	0.1	0
0.151639	0.1	0
0.095624	0.1	0
NA	0.1	0
0.0531108	0.1	0
NA	0.1	0
0.047619	0.1	0
0.0510315	0.1	0
0.112088	0.1	0
0.00296736	0.1	0
0.00296736	0.1	0
NA	0.1	0
0.00289855	0.1	0
0.054409	0.1	0
0.105368	0.1	0
NA	0.1	0
NA	0.1	0
NA	0.1	0
0.0504451	0.1	0
0.1007	0.1	0
0.0487013	0.1	0
0.050585	0.1	0
0.0958904	0.1	0
0.0412482	0.1	0
0.0573871	0.1	0
0.05261	0.1	0
0.092297	0.1	0
NA	0.1	0
0.12069	0.1	0
0.0228571	0.1	0
0.114025	0.1	0
0.185185	0.1	0
0.00911854	0.1	0
0.0169492	0.1	0
NA	0.1	0
0.133873	0.1	0
0.103383	0.1	0
0.0704545	0.1	0
0.0251716	0.1	0
0.0151976	0.1	0
0.0835632	0.1	0
NA	0.1	0
0.150442	0.1	0
0.0285714	0.1	0
0.00302115	0.1	0
NA	0.1	0
0.0223464	0.1	0
NA	0.1	0
0.039039	0.1	0
0.0856574	0.1	0
0.0856574	0.1	0
NA	0.1	0
NA	0.1	0
0.271074	0.1	0
0.0828402	0.1	0
0.172239	0.1	0
NA	0.1	0
NA	0.1	0
0.0416667	0.1	0
0.0909091	0.1	0
0.128364	0.1	0
0.127649	0.1	0
0.0250128	0.1	0
0.0654206	0.1	0
0.0887949	0.1	0
NA	0.1	0
NA	0.1	0
NA	0.1	0
0.0105882	0.1	0
0.102757	0.1	0
0.0820896	0.1	0
0.0239521	0.1	0
NA	0.1	0
0.0948454	0.1	0
0.0201342	0.1	0
0.02079	0.1	0
0.04	0.1	0
NA	0.1	0
0.0844812	0.1	0
NA	0.1	0
NA	0.1	0
0.0952694	0.1	0
0.0532544	0.1	0
0.125455	0.1	0
0.125455	0.1	0
0.125455	0.1	0
0.0957601	0.1	0
0.0891566	0.1	0
0.0752089	0.1	0
0.142145	0.1	0
0.0818584	0.1	0
NA	0.1	0
0.175384	0.1	0
0.0888889	0.1	0
NA	0.1	0
0.0128205	0.1	0
0.0891089	0.1	0
0.0891089	0.1	0
0.0493911	0.1	0
0.0223547	0.1	0
NA	0.1	0
NA	0.1	0
0.155309	0.1	0
0.0292969	0.1	0
0.0601399	0.1	0
0.0650733	0.1	0
NA	0.1	0
0.0379009	0.1	0
0.0794297	0.1	0
0.0304878	0.1	0
0.106264	0.1	0
NA	0.1	0
0.140481	0.1	0
0.105354	0.1	0
0.148299	0.1	0
0.115385	0.1	0
0.106918	0.1	0
0.026087	0.1	0
0.203883	0.1	0
0.0659574	0.1	0
0.180328	0.1	0
0.0348525	0.1	0
0.128035	0.1	0
0.0766284	0.1	0
0.0174419	0.1	0
0.0906863	0.1	0
0.0894789	0.1	0
0.0770128	0.1	0
0.0535354	0.1	0
0.0535354	0.1	0
0.0482315	0.1	0
NA	0.1	0
0.0679206	0.1	0
0.0359537	0.1	0
0.0993789	0.1	0
0.319018	0.1	0
0.0712009	0.1	0
0.0860861	0.1	0
0.0359281	0.1	0
0.0359281	0.1	0
0.00934579	0.1	0
0.114958	0.1	0
0.0404595	0.1	0
0.0377246	0.1	0
0.18	0.1	0
0.0803222	0.1	0
0.0354887	0.1	0
0.0354887	0.1	0
0.145923	0.1	0
0.0892173	0.1	0
NA	0.1	0
0.114923	0.1	0
0.089701	0.1	0
0.0349794	0.1	0
NA	0.1	0
0.0744337	0.1	0
0.0744337	0.1	0
0.0597561	0.1	0
NA	0.1	0
NA	0.1	0
NA	0.1	0
0.0969582	0.1	0
0.0217707	0.1	0
0.18612	0.1	0
0.0206061	0.1	0
0.0331126	0.1	0
NA	0.1	0
0.0739583	0.1	0
0.0460123	0.1	0
NA	0.1	0
0.0616915	0.1	0
0.0473815	0.1	0
0.0473815	0.1	0
0.0460123	0.1	0
0.0460123	0.1	0
0.142058	0.1	0
0.170543	0.1	0
NA	0.1	0
NA	0.1	0
NA	0.1	0
0.0512821	0.1	0
NA	0.1	0
NA	0.1	0
NA	0.1	0
0.00613497	0.1	0
0.0231023	0.1	0
0.0922775	0.1	0
0.0922775	0.1	0
0.0806417	0.1	0
0.0195969	0.1	0
0.0542636	0.1	0
NA	0.1	0
0.0504918	0.1	0
0.0270793	0.1	0
0.252336	0.1	0
0.0417582	0.1	0
NA	0.1	0
NA	0.1	0
0.0260708	0.1	0
0.269639	0.1	0
0.0316574	0.1	0
0.0412371	0.1	0
0.16726	0.1	0
0.101307	0.1	0
0.027439	0.1	0
0.0516752	0.1	0
0.0313752	0.1	0
0.0546139	0.1	0
0.206154	0.1	0
NA	0.1	0
NA	0.1	0
0.0396476	0.1	0
0.0416667	0.1	0
NA	0.1	0
NA	0.1	0
0.0958904	0.1	0
0.020979	0.1	0
0.0363636	0.1	0
0.201299	0.1	0
NA	0.1	0
0.0348837	0.1	0
0.0348837	0.1	0
0.0356322	0.1	0
0.107994	0.1	0
0.0928726	0.1	0
0.0788913	0.1	0
0.0659026	0.1	0
0.0127877	0.1	0
0.0626118	0.1	0
NA	0.1	0
NA	0.1	0
0.0817024	0.1	0
0.139159	0.1	0
0.0888224	0.1	0
0.0522727	0.1	0
0.0135593	0.1	0
0.0640669	0.1	0
0.0208768	0.1	0
NA	0.1	0
0.00581395	0.1	0
0.161716	0.1	0
0.138614	0.1	0
0.114053	0.1	0
0.0285298	0.1	0
NA	0.1	0
NA	0.1	0
0.120833	0.1	0
0.0540037	0.1	0
0.026749	0.1	0
0.120996	0.1	0
0.0511017	0.1	0
0.0176471	0.1	0
NA	0.1	0
NA	0.1	0
NA	0.1	0
NA	0.1	0
0.113353	0.1	0
0.17126	0.1	0
0.0655271	0.1	0
0.0176211	0.1	0
0.0176211	0.1	0
0.0928144	0.1	0
0.098081	0.1	0
0.0410448	0.1	0
0.00928793	0.1	0
0.075188	0.1	0
0.0638095	0.1	0
0.0940695	0.1	0
NA	0.1	0
0.0096463	0.1	0
0.0502137	0.1	0
0.12	0.1	0
0.0775681	0.1	0
0.0686131	0.1	0
NA	0.1	0
NA	0.1	0
0.0775261	0.1	0
0.0715488	0.1	0
0.0766894	0.1	0
0.0382979	0.1	0
0.0808989	0.1	0
0.0786026	0.1	0
0.0986547	0.1	0
NA	0.1	0
NA	0.1	0
0.115604	0.1	0
0.115604	0.1	0
0.100719	0.1	0
NA	0.1	0
NA	0.1	0
0.0234114	0.1	0
0.0875	0.1	0
0.0515759	0.1	0
0.00584795	0.1	0
0.114812	0.1	0
NA	0.1	0
NA	0.1	0
0.101075	0.1	0
NA	0.1	0
NA	0.1	0
0.109127	0.1	0
0.0609212	0.1	0
0.0503876	0.1	0
0.0974026	0.1	0
0.0609756	0.1	0
NA	0.1	0
0.0218688	0.1	0
0.292096	0.1	0
0.0651974	0.1	0
NA	0.1	0
NA	0.1	0
0.0148368	0.1	0
0.0897513	0.1	0
0.038674	0.1	0
0.0645724	0.1	0
0.0645724	0.1	0
0.0615641	0.1	0
0.0615641	0.1	0
NA	0.1	0
0.0425532	0.1	0
NA	0.1	0
0.0677492	0.1	0
0.0361446	0.1	0
0.0381818	0.1	0
0.0592105	0.1	0
NA	0.1	0
0.0900103	0.1	0
0.0752294	0.1	0
0.0752294	0.1	0
0.0752294	0.1	0
0.0752294	0.1	0
0.0752294	0.1	0
0.0752294	0.1	0
NA	0.1	0
0.182418	0.1	0
0.10929	0.1	0
0.021148	0.1	0
0.110759	0.1	0
0.0764331	0.1	0
0.0181818	0.1	0
0.0646154	0.1	0
0.112051	0.1	0
NA	0.1	0
0.0649038	0.1	0
0.0441094	0.1	0
0.0197287	0.1	0
NA	0.1	0
0.0448811	0.1	0
0.0528541	0.1	0
0.0204082	0.1	0
NA	0.1	0
0.032491	0.1	0
0.039039	0.1	0
0.0791411	0.1	0
0.0556362	0.1	0
0.0823389	0.1	0
NA	0.1	0
0.06639	0.1	0
0.0163305	0.1	0
0.0333333	0.1	0
NA	0.1	0
NA	0.1	0
NA	0.1	0
NA	0.1	0
0.110891	0.1	0
0.110891	0.1	0
0.110891	0.1	0
0.0229885	0.1	0
NA	0.1	0
0.0581717	0.1	0
0.0581717	0.1	0
0.123288	0.1	0
NA	0.1	0
0.0643655	0.1	0
0.0585749	0.1	0
0.0437788	0.1	0
NA	0.1	0
0.0545113	0.1	0
0.0666667	0.1	0
0.10962	0.1	0
0.0428016	0.1	0
NA	0.1	0
0.0388889	0.1	0
0.127273	0.1	0
0.11028	0.1	0
0.0315186	0.1	0
0.0784708	0.1	0
NA	0.1	0
0.0491803	0.1	0
0.0679406	0.1	0
0.0733945	0.1	0
0.160221	0.1	0
0.0863248	0.1	0
0.146132	0.1	0
NA	0.1	0
0.0810811	0.1	0
0.0900901	0.1	0
NA	0.1	0
0.0440678	0.1	0
0.103236	0.1	0
0.0568182	0.1	0
0.273543	0.1	0
0.0247934	0.1	0
0.0740122	0.1	0
0.0919283	0.1	0
0.151938	0.1	0
NA	0.1	0
0.118584	0.1	0
0.0989761	0.1	0
0.042735	0.1	0
0.0559441	0.1	0
0.0866426	0.1	0
0.0718271	0.1	0
0.0722543	0.1	0
0.10262	0.1	0
0.10262	0.1	0
0.0614203	0.1	0
0.179612	0.1	0
0.0630081	0.1	0
0.0804598	0.1	0
0.116379	0.1	0
0.0238095	0.1	0
NA	0.1	0
0.14	0.1	0
0.0830946	0.1	0
NA	0.1	0
0.0452716	0.1	0
NA	0.1	0
NA	0.1	0
NA	0.1	0
NA	0.1	0
0.0700935	0.1	0
0.0268899	0.1	0
NA	0.1	0
NA	0.1	0
0.0519481	0.1	0
NA	0.1	0
0.0422535	0.1	0
0.0153846	0.1	0
0.0662739	0.1	0
NA	0.1	0
0.0239411	0.1	0
0.0583232	0.1	0
0.0372493	0.1	0
0.0437956	0.1	0
NA	0.1	0
0.119952	0.1	0
0.0674487	0.1	0
0.107753	0.1	0
0.027439	0.1	0
0.00294985	0.1	0
NA	0.1	0
0.0416667	0.1	0
0.0900693	0.1	0
NA	0.1	0
0.0277414	0.1	0
NA	0.1	0
NA	0.1	0
0.0136986	0.1	0
0.0240506	0.1	0
0.0193548	0.1	0
NA	0.1	0
0.0210526	0.1	0
0.0176678	0.1	0
0.139661	0.1	0
0.170418	0.1	0
NA	0.1	0
0.0774487	0.1	0
0.0493097	0.1	0
0.155709	0.1	0
0.0982659	0.1	0
0.0982659	0.1	0
0.129711	0.1	0
0.023166	0.1	0
0.130705	0.1	0
0.0175439	0.1	0
0.0580508	0.1	0
0.180247	0.1	0
0.0305344	0.1	0
0.207813	0.1	0
0.207813	0.1	0
0.127907	0.1	0
0.130769	0.1	0
0.0862979	0.1	0
0.0754017	0.1	0
NA	0.1	0
NA	0.1	0
0.022508	0.1	0
0.0432099	0.1	0
NA	0.1	0
0.0461246	0.1	0
0.037037	0.1	0
0.111349	0.1	0
0.0846395	0.1	0
0.103448	0.1	0
0.0685897	0.1	0
NA	0.1	0
NA	0.1	0
0.199362	0.1	0
NA	0.1	0
0.142857	0.1	0
0.0399624	0.1	0
0.0431373	0.1	0
0.00986193	0.1	0
0.0787487	0.1	0
0.0746725	0.1	0
0.0604396	0.1	0
0.131968	0.1	0
NA	0.1	0
0.0532915	0.1	0
0.133127	0.1	0
0.0388821	0.1	0
0.0657071	0.1	0
0.04747	0.1	0
0.0491803	0.1	0
0.293307	0.1	0
0.0623656	0.1	0
0.103297	0.1	0
0.0406746	0.1	0
0.0448718	0.1	0
0.255172	0.1	0
0.0690209	0.1	0
0.0627706	0.1	0
0.0737463	0.1	0
NA	0.1	0
0.105906	0.1	0
NA	0.1	0
0.0470348	0.1	0
0.0279156	0.1	0
0.00931099	0.1	0
0.0866935	0.1	0
0.156098	0.1	0
0.217696	0.1	0
0.0140056	0.1	0
NA	0.1	0
0.0418513	0.1	0
0.100977	0.1	0
0.0295858	0.1	0
0.0797546	0.1	0
0.00234192	0.1	0
0.0192719	0.1	0
0.0192719	0.1	0
0.170517	0.1	0
0.025641	0.1	0
0.025641	0.1	0
0.0663391	0.1	0
0.0957614	0.1	0
NA	0.1	0
0.0405539	0.1	0
0.0867959	0.1	0
0.110749	0.1	0
0.0523077	0.1	0
0.0523077	0.1	0
0.0175439	0.1	0
0.114007	0.1	0
0.0419162	0.1	0
NA	0.1	0
NA	0.1	0
0.0140056	0.1	0
0.0565438	0.1	0
0.0406977	0.1	0
0.0322581	0.1	0
0.0965447	0.1	0
0.128972	0.1	0
NA	0.1	0
NA	0.1	0
0.101911	0.1	0
NA	0.1	0
0.0513834	0.1	0
0.0516129	0.1	0
0.0516129	0.1	0
NA	0.1	0
NA	0.1	0
NA	0.1	0
NA	0.1	0
0.155556	0.1	0
NA	0.1	0
NA	0.1	0
0.246106	0.1	0
0.0197628	0.1	0
0.0496894	0.1	0
0.212377	0.1	0
0.0574713	0.1	0
0.0992509	0.1	0
0.0588871	0.1	0
0.100977	0.1	0
0.108241	0.1	0
NA	0.1	0
0.0368317	0.1	0
0.0514286	0.1	0
0.0815109	0.1	0
0.0752896	0.1	0
NA	0.1	0
0.153983	0.1	0
NA	0.1	0
0.0707071	0.1	0
0.0707071	0.1	0
NA	0.1	0
0.0491453	0.1	0
0.0440252	0.1	0
0.0503876	0.1	0
0.0532915	0.1	0
0.0477223	0.1	0
0.033033	0.1	0
NA	0.1	0
0.117899	0.1	0
0.121807	0.1	0
0.0477178	0.1	0
0.0717172	0.1	0
0.0811339	0.1	0
0.034632	0.1	0
0.0136986	0.1	0
0.0509554	0.1	0
0.0509554	0.1	0
NA	0.1	0
0.0864917	0.1	0
NA	0.1	0
NA	0.1	0
0.0602667	0.1	0
0.0967742	0.1	0
0.0517928	0.1	0
0.0803859	0.1	0
0.0895522	0.1	0
0.115721	0.1	0
0.115721	0.1	0
0.115721	0.1	0
0.0507463	0.1	0
0.0691464	0.1	0
0.0289855	0.1	0
NA	0.1	0
0.0384181	0.1	0
0.0384181	0.1	0
NA	0.1	0
0.0829493	0.1	0
NA	0.1	0
0.0196078	0.1	0
0.0196078	0.1	0
NA	0.1	0
0.0570342	0.1	0
0.0309711	0.1	0
0.0140393	0.1	0
0.0449438	0.1	0
NA	0.1	0
NA	0.1	0
0.0568047	0.1	0
0.132948	0.1	0
0.00302115	0.1	0
0.148387	0.1	0
NA	0.1	0
NA	0.1	0
NA	0.1	0
0.161765	0.1	0
0.00558659	0.1	0
0.0876133	0.1	0
NA	0.1	0
0.052027	0.1	0
0.0595903	0.1	0
0.15144	0.1	0
0.0174484	0.1	0
0.214953	0.1	0
NA	0.1	0
0.06875	0.1	0
0.0150301	0.1	0
0.0151057	0.1	0
NA	0.1	0
NA	0.1	0
0.0927445	0.1	0
NA	0.1	0
0.0891266	0.1	0
NA	0.1	0
NA	0.1	0
NA	0.1	0
0.0242915	0.1	0
NA	0.1	0
NA	0.1	0
NA	0.1	0
NA	0.1	0
0.0707457	0.1	0
NA	0.1	0
0.059387	0.1	0
0.0424528	0.1	0
0.136187	0.1	0
0.267327	0.1	0
0.0380623	0.1	0
0.0682731	0.1	0
0.0682731	0.1	0
0.159596	0.1	0
NA	0.1	0
0.0988372	0.1	0
NA	0.1	0
0.0859107	0.1	0
0.0859107	0.1	0
0.0540021	0.1	0
0.0824524	0.1	0
0.030303	0.1	0
0.083449	0.1	0
0.132216	0.1	0
0.0513219	0.1	0
0.0793651	0.1	0
NA	0.1	0
0.0639835	0.1	0
0.0613497	0.1	0
0.0613497	0.1	0
NA	0.1	0
0.105163	0.1	0
0.0462222	0.1	0
NA	0.1	0
0.0261438	0.1	0
0.0676533	0.1	0
NA	0.1	0
NA	0.1	0
0.0202899	0.1	0
0.0205279	0.1	0
NA	0.1	0
0.0340967	0.1	0
0.167702	0.1	0
0.0895854	0.1	0
0.0717005	0.1	0
0.0709352	0.1	0
0.0538302	0.1	0
0.0623742	0.1	0
0.121784	0.1	0
0.0268657	0.1	0
0.163677	0.1	0
0.150121	0.1	0
NA	0.1	0
0.0631808	0.1	0
0.0631808	0.1	0
0.0950629	0.1	0
0.0950629	0.1	0
NA	0.1	0
0.0738255	0.1	0
0.178903	0.1	0
0.0588235	0.1	0
0.0588235	0.1	0
0.244898	0.1	0
0.156522	0.1	0
0.265207	0.1	0
0.0383901	0.1	0
[truncated: 723,069+ more rows]

## Sheet: Supplementary Fig.1h
gini	depth	TPM
0.0959545	600000000	0
0.0899865	600000000	0
0.112805	600000000	0
0.0702622	600000000	0
0.0728196	600000000	0
0.0906748	600000000	0
0.0772265	600000000	0
0.0685966	600000000	0
0.0620129	600000000	0
0.0685722	600000000	0
0.0776237	600000000	0
0.0689585	600000000	0
0.0673199	600000000	0
0.0847045	600000000	0
0.0746146	600000000	0
0.0614196	600000000	0
0.0793137	600000000	0
0.0793935	600000000	0
0.0747797	600000000	0
0.0887581	600000000	0
0.0731614	600000000	0
0.0757139	600000000	0
0.0615013	600000000	0
0.0603865	600000000	0
0.0933376	600000000	0
0.0964686	600000000	0
0.0954519	600000000	0
0.0926301	600000000	0
0.075101	600000000	0
0.0762456	600000000	0
0.0654871	600000000	0
0.0724824	600000000	0
0.0736365	600000000	0
0.0757034	600000000	0
0.0902935	600000000	0
0.0703837	600000000	0
0.0789265	600000000	0
0.0812696	600000000	0
0.071408	600000000	0
0.0801436	600000000	0
0.0971234	600000000	0
0.0793328	600000000	0
0.0646124	600000000	0
0.0760092	600000000	0
0.0887533	600000000	0
0.0689751	600000000	0
0.064761	600000000	0
0.0802642	600000000	0
0.0628476	600000000	0
0.0448	600000000	0
0.0788356	600000000	0
0.0825688	600000000	0
0.0620794	600000000	0
0.0381125	600000000	0
0.0911674	600000000	0
0.0756231	600000000	0
0.0760321	600000000	0
0.0790696	600000000	0
0.0671252	600000000	0
0.0794856	600000000	0
0.066727	600000000	0
0.0959841	600000000	0
0.0793047	600000000	0
0.0807994	600000000	0
0.0818094	600000000	0
0.072904	600000000	0
0.0884211	600000000	0
0.072551	600000000	0
0.085691	600000000	0
0.0735275	600000000	0
0.0647026	600000000	0
0.0859679	600000000	0
0.0633844	600000000	0
0.0630966	600000000	0
0.0656833	600000000	0
0.0710222	600000000	0
0.082242	600000000	0
0.0698963	600000000	0
0.0719931	600000000	0
0.0791407	600000000	0
0.0721813	600000000	0
0.0686428	600000000	0
0.0811247	600000000	0
0.0731831	600000000	0
0.0678601	600000000	0
0.0583141	600000000	0
0.080937	600000000	0
0.0729382	600000000	0
0.0698934	600000000	0
0.106077	600000000	0
0.0981975	600000000	0
0.0750103	600000000	0
0.0749241	600000000	0
0.0643593	600000000	0
0.0723147	600000000	0
0.0947694	600000000	0
0.0739922	600000000	0
0.0801916	600000000	0
0.0759353	600000000	0
0.0874006	600000000	0
0.0759959	600000000	0
0.0754295	600000000	0
0.0885584	600000000	0
0.06758	600000000	0
0.0883059	600000000	0
0.0598752	600000000	0
0.0832591	600000000	0
0.0673328	600000000	0
0.0778624	600000000	0
0.0802193	600000000	0
0.087533	600000000	0
0.0721256	600000000	0
0.0843079	600000000	0
0.0716015	600000000	0
0.0898983	600000000	0
0.0620337	600000000	0
0.074088	600000000	0
0.0859803	600000000	0
0.0854347	600000000	0
0.0737531	600000000	0
0.0702797	600000000	0
0.0793755	600000000	0
0.0594892	600000000	0
0.0831647	600000000	0
0.0810901	600000000	0
0.0656999	600000000	0
0.0795144	600000000	0
0.0746916	600000000	0
0.0747493	600000000	0
0.0782536	600000000	0
0.0604822	600000000	0
0.0656225	600000000	0
0.0918169	600000000	0
0.0833483	600000000	0
0.076054	600000000	0
0.086154	600000000	0
0.0625287	600000000	0
0.0830375	600000000	0
0.0739935	600000000	0
0.0809756	600000000	0
0.0666609	600000000	0
0.0876142	600000000	0
0.0841412	600000000	0
0.0870674	600000000	0
0.0841497	600000000	0
0.0839385	600000000	0
0.119854	600000000	0
0.0780233	600000000	0
0.070996	600000000	0
0.0783262	600000000	0
0.0806618	600000000	0
0.0693679	600000000	0
0.0754159	600000000	0
0.0704983	600000000	0
0.0825805	600000000	0
0.0634207	600000000	0
0.0868163	600000000	0
0.0766571	600000000	0
0.0720349	600000000	0
0.0780996	600000000	0
0.0763917	600000000	0
0.0653763	600000000	0
0.0660775	600000000	0
0.0686743	600000000	0
0.0674746	600000000	0
0.0706137	600000000	0
0.0655876	600000000	0
0.0801149	600000000	0
0.0706624	600000000	0
0.0672959	600000000	0
0.0840419	600000000	0
0.0821763	600000000	0
0.0716817	600000000	0
0.0696259	600000000	0
0.0628276	600000000	0
0.0928639	600000000	0
0.0641361	600000000	0
0.093947	600000000	0
0.0845472	600000000	0
0.0683916	600000000	0
0.069167	600000000	0
0.086551	600000000	0
0.0864119	600000000	0
0.091246	600000000	0
0.0786677	600000000	0
0.0667251	600000000	0
0.120296	600000000	0
0.105393	600000000	0
0.0857732	600000000	0
0.0721688	600000000	0
0.0876737	600000000	0
0.0665214	600000000	0
0.0678125	600000000	0
0.0771465	600000000	0
0.0801287	600000000	0
0.0773739	600000000	0
0.106271	600000000	0
0.0884812	600000000	0
0.0699603	600000000	0
0.0856471	600000000	0
0.0833984	600000000	0
0.0889354	600000000	0
0.0846836	600000000	0
0.0814298	600000000	0
0.0763061	600000000	0
0.0763061	600000000	0
0.0907855	600000000	0
0.0875676	600000000	0
0.0719045	600000000	0
0.079922	600000000	0
0.003367	600000000	0
0.0881508	600000000	0
0.0746277	600000000	0
0.0747792	600000000	0
0.0729422	600000000	0
0.082092	600000000	0
0.0865488	600000000	0
0.0768475	600000000	0
0.075037	600000000	0
0.0703259	600000000	0
0.0868355	600000000	0
0.0824516	600000000	0
0.0928283	600000000	0
0.0811465	600000000	0
0.097038	600000000	0
0.0769029	600000000	0
0.0829341	600000000	0
0.0734137	600000000	0
0.0791165	600000000	0
0.0742161	600000000	0
0.0797577	600000000	0
0.0697261	600000000	0
0.0795709	600000000	0
0.0667071	600000000	0
0.0857389	600000000	0
0.0817913	600000000	0
0.0789544	600000000	0
0.0813871	600000000	0
0.0842788	600000000	0
0.0756505	600000000	0
0.0665579	600000000	0
0.0705558	600000000	0
0.0631628	600000000	0
0.0833935	600000000	0
0.0859049	600000000	0
0.0770824	600000000	0
0.0695712	600000000	0
0.0655738	600000000	0
0.0796516	600000000	0
0.0702928	600000000	0
0.0786909	600000000	0
0.0662599	600000000	0
0.0683409	600000000	0
0.0745807	600000000	0
0.0695889	600000000	0
0.0599932	600000000	0
0.0758483	600000000	0
0.0731762	600000000	0
0.0807591	600000000	0
0.0729759	600000000	0
0.0711077	600000000	0
0.0753237	600000000	0
0.0833851	600000000	0
0.082078	600000000	0
0.0720875	600000000	0
0.0836471	600000000	0
0.0667451	600000000	0
0.0665388	600000000	0
0.082882	600000000	0
0.0800369	600000000	0
0.06588	600000000	0
0.0661352	600000000	0
0.0723794	600000000	0
0.0842418	600000000	0
0.070939	600000000	0
0.0867557	600000000	0
0.0818905	600000000	0
0.0856387	600000000	0
0.0825694	600000000	0
0.0841837	600000000	0
0.0981339	600000000	0
0.0907801	600000000	0
0.0810424	600000000	0
0.0885726	600000000	0
0.0654561	600000000	0
0.0842281	600000000	0
0.0680906	600000000	0
0.086081	600000000	0
0.0883913	600000000	0
0.0866146	600000000	0
0.0627772	600000000	0
0.088962	600000000	0
0.0766531	600000000	0
0.077109	600000000	0
0.0784517	600000000	0
0.08001	600000000	0
0.104213	600000000	0
0.0749366	600000000	0
0.0703447	600000000	0
0.0815449	600000000	0
0.0642294	600000000	0
0.0588902	600000000	0
0.100536	600000000	0
0.0778287	600000000	0
0.071123	600000000	0
0.0667688	600000000	0
0.0744507	600000000	0
0.0971338	600000000	0
0.0770846	600000000	0
0.0873848	600000000	0
0.0741233	600000000	0
0.0718257	600000000	0
0.0778423	600000000	0
0.0785723	600000000	0
0.0772267	600000000	0
0.0802945	600000000	0
0.0741442	600000000	0
0.082132	600000000	0
0.0889042	600000000	0
0.0979628	600000000	0
0.0887042	600000000	0
0.0845798	600000000	0
0.0602636	600000000	0
0.0596019	600000000	0
0.0704726	600000000	0
0.0642175	600000000	0
0.0662369	600000000	0
0.0832051	600000000	0
0.0662964	600000000	0
0.0755924	600000000	0
0.0792005	600000000	0
0.0576145	600000000	0
0.0921085	600000000	0
0.0751135	600000000	0
0.0777337	600000000	0
0.0770498	600000000	0
0.0719815	600000000	0
0.0847851	600000000	0
0.0798476	600000000	0
0.0633217	600000000	0
0.08295	600000000	0
0.0865174	600000000	0
0.0837549	600000000	0
0.063846	600000000	0
0.074808	600000000	0
0.0763356	600000000	0
0.0693712	600000000	0
0.0751091	600000000	0
0.0887406	600000000	0
0.0770531	600000000	0
0.079258	600000000	0
0.108822	600000000	0
0.108822	600000000	0
0.0724842	600000000	0
0.061195	600000000	0
0.0800896	600000000	0
0.0741411	600000000	0
0.0589756	600000000	0
0.063629	600000000	0
0.0691007	600000000	0
0.101638	600000000	0
0.112921	600000000	0
0.110165	600000000	0
0.0752148	600000000	0
0.0742667	600000000	0
0.07042	600000000	0
0.0706914	600000000	0
0.0731076	600000000	0
0.0696646	600000000	0
0.0790181	600000000	0
0.0757758	600000000	0
0.075059	600000000	0
0.0795501	600000000	0
0.0766078	600000000	0
0.0785439	600000000	0
0.086093	600000000	0
0.085387	600000000	0
0.0766701	600000000	0
0.0880967	600000000	0
0.0711779	600000000	0
0.0693282	600000000	0
0.0679764	600000000	0
0.0868979	600000000	0
0.0781488	600000000	0
0.071303	600000000	0
0.0936036	600000000	0
0.0936036	600000000	0
0.074322	600000000	0
0.0765689	600000000	0
0.0645414	600000000	0
0.0768195	600000000	0
0.0792316	600000000	0
0.0747731	600000000	0
0.0854054	600000000	0
0.0687638	600000000	0
0.0899151	600000000	0
0.0714906	600000000	0
0.0755543	600000000	0
0.0654925	600000000	0
0.0656755	600000000	0
0.0956349	600000000	0
0.0708269	600000000	0
0.0872256	600000000	0
0.11071	600000000	0
0.0707039	600000000	0
0.0727809	600000000	0
0.0690117	600000000	0
0.0677153	600000000	0
0.0660269	600000000	0
0.085666	600000000	0
0.092748	600000000	0
0.0863725	600000000	0
0.0894629	600000000	0
0.0736615	600000000	0
0.0823463	600000000	0
0.0741014	600000000	0
0.071909	600000000	0
0.0728659	600000000	0
0.0704223	600000000	0
0.0693378	600000000	0
0.0732767	600000000	0
0.070354	600000000	0
0.0673948	600000000	0
0.0722677	600000000	0
0.07141	600000000	0
0.0690094	600000000	0
0.079363	600000000	0
0.0660016	600000000	0
0.0661211	600000000	0
0.0713025	600000000	0
0.0768504	600000000	0
0.0839685	600000000	0
0.070952	600000000	0
0.0831651	600000000	0
0.0868916	600000000	0
0.0863784	600000000	0
0.0898719	600000000	0
0.0773186	600000000	0
0.0795617	600000000	0
0.0857323	600000000	0
0.0765549	600000000	0
0.0734375	600000000	0
0.082156	600000000	0
0.0681549	600000000	0
0.0697574	600000000	0
0.0860548	600000000	0
0.084714	600000000	0
0.0757165	600000000	0
0.0722874	600000000	0
0.0674993	600000000	0
0.075549	600000000	0
0.0930312	600000000	0
0.0881256	600000000	0
0.0635043	600000000	0
0.0703547	600000000	0
0.0759905	600000000	0
0.0852153	600000000	0
0.0646012	600000000	0
0.0818677	600000000	0
0.0819216	600000000	0
0.0504767	600000000	0
0.0643979	600000000	0
0.0754897	600000000	0
0.0756244	600000000	0
0.0718096	600000000	0
0.078461	600000000	0
0.0853423	600000000	0
0.0653136	600000000	0
0.081142	600000000	0
0.0811995	600000000	0
0.0839757	600000000	0
0.0712364	600000000	0
0.0775663	600000000	0
0.0621612	600000000	0
0.0594718	600000000	0
0.069992	600000000	0
0.0806357	600000000	0
0.0677322	600000000	0
0.0620082	600000000	0
0.0830867	600000000	0
0.0681569	600000000	0
0.068068	600000000	0
0.0713341	600000000	0
0.07253	600000000	0
0.0838521	600000000	0
0.0755978	600000000	0
0.0714261	600000000	0
0.0721929	600000000	0
0.0673614	600000000	0
0.0760249	600000000	0
0.097531	600000000	0
0.087005	600000000	0
0.0782882	600000000	0
0.0653446	600000000	0
0.0844667	600000000	0
0.0799777	600000000	0
0.0736693	600000000	0
0.0647715	600000000	0
0.0806664	600000000	0
0.0747204	600000000	0
0.0785238	600000000	0
0.0814352	600000000	0
0.0899396	600000000	0
0.0826215	600000000	0
0.0729961	600000000	0
0.0714925	600000000	0
0.0646985	600000000	0
0.0824514	600000000	0
0.0786839	600000000	0
0.0779003	600000000	0
0.073622	600000000	0
0.0683992	600000000	0
0.0903916	600000000	0
0.0719534	600000000	0
0.0620206	600000000	0
0.093712	600000000	0
0.0991075	600000000	0
0.0842339	600000000	0
0.086001	600000000	0
0.0702181	600000000	0
0.0769603	600000000	0
0.076906	600000000	0
0.0847235	600000000	0
0.0711314	600000000	0
0.0690702	600000000	0
0.0673218	600000000	0
0.0775278	600000000	0
0.0643285	600000000	0
0.0878138	600000000	0
0.0963259	600000000	0
0.0894273	600000000	0
0.0812141	600000000	0
0.0846712	600000000	0
0.078247	600000000	0
0.0778724	600000000	0
0.0892625	600000000	0
0.0827483	600000000	0
0.076857	600000000	0
0.0702891	600000000	0
0.0702891	600000000	0
0.0702891	600000000	0
0.0875376	600000000	0
0.0961305	600000000	0
0.101202	600000000	0
0.102773	600000000	0
0.102773	600000000	0
0.102773	600000000	0
0.102773	600000000	0
0.120192	600000000	0
0.0674644	600000000	0
0.0812314	600000000	0
0.0226843	600000000	0
NA	600000000	0
0.071087	600000000	0
0.0409068	600000000	0
0.13124	600000000	0
0.0964952	600000000	0
0.106599	600000000	0
0.102538	600000000	0
0.0589305	600000000	0
0.068732	600000000	0
0.0705937	600000000	0
0.0698929	600000000	0
0.0763591	600000000	0
0.0739146	600000000	0
0.0701324	600000000	0
0.0882696	600000000	0
0.077379	600000000	0
0.0723573	600000000	0
0.0847177	600000000	0
0.0906344	600000000	0
0.073834	600000000	0
0.075621	600000000	0
0.074238	600000000	0
0.0740996	600000000	0
0.0961165	600000000	0
0.0851481	600000000	0
0.0757562	600000000	0
0.0786797	600000000	0
0.0717703	600000000	0
0.0900904	600000000	0
0.074845	600000000	0
0.082154	600000000	0
0.0604853	600000000	0
0.0827748	600000000	0
0.0846157	600000000	0
0.0724723	600000000	0
0.0629589	600000000	0
0.102574	600000000	0
0.108438	600000000	0
0.108695	600000000	0
0.10812	600000000	0
0.10783	600000000	0
0.0782713	600000000	0
0.070921	600000000	0
0.0786475	600000000	0
0.0813592	600000000	0
0.0597248	600000000	0
0.0748557	600000000	0
0.0775411	600000000	0
0.066732	600000000	0
0.0863725	600000000	0
0.0777655	600000000	0
0.0752614	600000000	0
0.0724382	600000000	0
0.0807052	600000000	0
0.0690106	600000000	0
0.0826972	600000000	0
0.0862372	600000000	0
0.075877	600000000	0
0.0738193	600000000	0
0.0713869	600000000	0
0.0752109	600000000	0
0.077319	600000000	0
0.0728799	600000000	0
0.0748777	600000000	0
0.0732292	600000000	0
0.0594196	600000000	0
0.069031	600000000	0
0.0624766	600000000	0
0.0850945	600000000	0
0.0837365	600000000	0
0.10818	600000000	0
0.0746393	600000000	0
0.0903516	600000000	0
0.0898135	600000000	0
0.0659384	600000000	0
0.0831165	600000000	0
0.0844452	600000000	0
0.109044	600000000	0
0.0962845	600000000	0
0.10566	600000000	0
0.076743	600000000	0
0.0861748	600000000	0
0.0698561	600000000	0
0.0705585	600000000	0
0.0769975	600000000	0
0.0815509	600000000	0
0.0771625	600000000	0
0.0644638	600000000	0
0.0729756	600000000	0
0.0705536	600000000	0
0.0713668	600000000	0
0.0877878	600000000	0
0.0853261	600000000	0
0.0700657	600000000	0
0.0692724	600000000	0
0.074875	600000000	0
0.0928212	600000000	0
0.0769616	600000000	0
0.0710181	600000000	0
0.077178	600000000	0
0.0733246	600000000	0
0.079326	600000000	0
0.0851247	600000000	0
0.0638954	600000000	0
0.0728828	600000000	0
0.072536	600000000	0
0.072468	600000000	0
0.0702135	600000000	0
0.0915739	600000000	0
0.0817619	600000000	0
0.0792613	600000000	0
0.077068	600000000	0
0.0809583	600000000	0
0.0643049	600000000	0
0.0616196	600000000	0
0.0700812	600000000	0
0.0848964	600000000	0
0.0855885	600000000	0
0.0784496	600000000	0
0.0681218	600000000	0
0.0704837	600000000	0
0.0685494	600000000	0
0.0876082	600000000	0
0.0814529	600000000	0
0.0899153	600000000	0
0.0703852	600000000	0
0.0666626	600000000	0
0.0698524	600000000	0
0.0570987	600000000	0
0.0751973	600000000	0
0.0993352	600000000	0
0.0733611	600000000	0
0.063386	600000000	0
0.0594238	600000000	0
0.110781	600000000	0
0.095737	600000000	0
0.0679129	600000000	0
0.0880167	600000000	0
0.0868972	600000000	0
0.10381	600000000	0
0.0952304	600000000	0
0.0934863	600000000	0
0.0813449	600000000	0
0.0804381	600000000	0
0.111274	600000000	0
0.0862985	600000000	0
0.0973589	600000000	0
0.0725883	600000000	0
0.0815636	600000000	0
0.0656451	600000000	0
0.0731676	600000000	0
0.0812946	600000000	0
0.0586257	600000000	0
0.0685097	600000000	0
0.0780638	600000000	0
0.0926644	600000000	0
0.0825888	600000000	0
0.0878349	600000000	0
0.0670921	600000000	0
0.0744284	600000000	0
0.0744726	600000000	0
0.0879322	600000000	0
0.078691	600000000	0
0.0739495	600000000	0
0.065182	600000000	0
0.0740672	600000000	0
0.0736821	600000000	0
0.0787083	600000000	0
0.0750951	600000000	0
0.0729767	600000000	0
0.0798729	600000000	0
0.0727229	600000000	0
0.0752058	600000000	0
0.0775688	600000000	0
0.0743577	600000000	0
0.0613205	600000000	0
0.0874547	600000000	0
0.0700234	600000000	0
0.0669551	600000000	0
0.0723723	600000000	0
0.069593	600000000	0
0.0661369	600000000	0
0.0717562	600000000	0
0.0719346	600000000	0
0.0784005	600000000	0
0.0958181	600000000	0
0.080186	600000000	0
0.0710904	600000000	0
0.0675965	600000000	0
0.0771385	600000000	0
0.073722	600000000	0
0.0798561	600000000	0
0.0729787	600000000	0
0.0614513	600000000	0
0.0786864	600000000	0
0.0714297	600000000	0
0.0750057	600000000	0
0.0865249	600000000	0
0.077238	600000000	0
0.07081	600000000	0
0.0865552	600000000	0
0.0885575	600000000	0
0.0722992	600000000	0
0.0798743	600000000	0
0.0638403	600000000	0
0.0665038	600000000	0
0.0654197	600000000	0
0.0902428	600000000	0
0.0916636	600000000	0
0.0694488	600000000	0
0.0760773	600000000	0
0.0748363	600000000	0
0.0741215	600000000	0
0.069516	600000000	0
0.0809514	600000000	0
0.0691054	600000000	0
0.0640003	600000000	0
0.0841486	600000000	0
0.0874854	600000000	0
0.0732303	600000000	0
0.0701726	600000000	0
0.0851399	600000000	0
0.0753758	600000000	0
0.0756675	600000000	0
0.0761624	600000000	0
0.074152	600000000	0
0.0807158	600000000	0
0.0843088	600000000	0
0.084522	600000000	0
0.0816765	600000000	0
0.0753815	600000000	0
0.0753327	600000000	0
0.0825868	600000000	0
0.0743306	600000000	0
0.0612429	600000000	0
0.0715422	600000000	0
0.075274	600000000	0
0.0715054	600000000	0
0.0803217	600000000	0
0.0683124	600000000	0
0.0689252	600000000	0
0.0697932	600000000	0
0.0688551	600000000	0
0.080042	600000000	0
0.0809494	600000000	0
0.0853044	600000000	0
0.0763616	600000000	0
0.0682768	600000000	0
0.0957325	600000000	0
0.0799836	600000000	0
0.0584534	600000000	0
0.0732086	600000000	0
0.0938955	600000000	0
0.0780324	600000000	0
0.0909035	600000000	0
0.0754928	600000000	0
0.0784143	600000000	0
0.0757647	600000000	0
0.0745781	600000000	0
0.0855846	600000000	0
0.0889352	600000000	0
0.0843497	600000000	0
0.0719801	600000000	0
0.0772343	600000000	0
0.0697042	600000000	0
0.0664535	600000000	0
0.065945	600000000	0
0.0757266	600000000	0
0.0728406	600000000	0
0.0791617	600000000	0
0.0662404	600000000	0
0.0672788	600000000	0
0.0781085	600000000	0
0.0781085	600000000	0
0.0906559	600000000	0
0.107467	600000000	0
0.0732388	600000000	0
0.0854077	600000000	0
0.092858	600000000	0
0.101417	600000000	0
0.0730413	600000000	0
0.0923269	600000000	0
0.0933613	600000000	0
0.0920582	600000000	0
0.0851243	600000000	0
0.0775886	600000000	0
0.0697617	600000000	0
0.0729062	600000000	0
0.0732498	600000000	0
0.0723017	600000000	0
0.0698323	600000000	0
0.0666395	600000000	0
0.0664809	600000000	0
0.0815472	600000000	0
0.0900947	600000000	0
0.0900189	600000000	0
0.0703354	600000000	0
0.0711028	600000000	0
0.0701979	600000000	0
0.0795266	600000000	0
0.0627344	600000000	0
0.0793043	600000000	0
0.082995	600000000	0
0.0660672	600000000	0
0.0704034	600000000	0
0.0785218	600000000	0
0.0719906	600000000	0
0.0773514	600000000	0
0.0822432	600000000	0
0.0824539	600000000	0
0.0847748	600000000	0
0.0839792	600000000	0
0.0767496	600000000	0
0.0784622	600000000	0
0.07175	600000000	0
0.0741939	600000000	0
0.0805576	600000000	0
0.068879	600000000	0
0.0768854	600000000	0
0.0956501	600000000	0
0.0742764	600000000	0
0.0769312	600000000	0
0.0752058	600000000	0
0.0752612	600000000	0
0.0777502	600000000	0
0.071037	600000000	0
0.0774281	600000000	0
0.0732261	600000000	0
0.0816259	600000000	0
0.0699713	600000000	0
0.0841371	600000000	0
0.075863	600000000	0
0.0751946	600000000	0
0.0792468	600000000	0
0.0757789	600000000	0
0.0883786	600000000	0
0.0695422	600000000	0
0.0726661	600000000	0
0.0716873	600000000	0
0.0695731	600000000	0
0.0732809	600000000	0
0.0738112	600000000	0
0.071717	600000000	0
0.0824704	600000000	0
0.0759694	600000000	0
0.0712777	600000000	0
0.0665789	600000000	0
0.0680578	600000000	0
0.0763158	600000000	0
0.0734198	600000000	0
0.0795601	600000000	0
0.0692994	600000000	0
0.059804	600000000	0
0.0874049	600000000	0
0.0676411	600000000	0
0.0722744	600000000	0
0.0738464	600000000	0
0.072062	600000000	0
0.0754028	600000000	0
0.0768149	600000000	0
0.0766297	600000000	0
0.0846927	600000000	0
0.0839399	600000000	0
0.0864483	600000000	0
0.0670281	600000000	0
0.071373	600000000	0
0.0741348	600000000	0
0.0670236	600000000	0
0.0662679	600000000	0
0.076361	600000000	0
0.0663002	600000000	0
0.0801263	600000000	0
0.0864505	600000000	0
0.0831068	600000000	0
0.0803656	600000000	0
0.0695031	600000000	0
0.0837384	600000000	0
0.0705319	600000000	0
0.0768957	600000000	0
0.0689965	600000000	0
0.0718488	600000000	0
0.0814293	600000000	0
0.081168	600000000	0
0.070343	600000000	0
0.0725488	600000000	0
0.0841432	600000000	0
0.0885049	600000000	0
0.0713963	600000000	0
0.0740248	600000000	0
0.104009	600000000	0
0.109677	600000000	0
0.0957699	600000000	0
0.0723616	600000000	0
0.0776517	600000000	0
0.0790461	600000000	0
0.0731615	600000000	0
0.0752439	600000000	0
0.0801702	600000000	0
0.079427	600000000	0
0.0737197	600000000	0
0.0641845	600000000	0
0.0922586	600000000	0
0.082639	600000000	0
0.0659386	600000000	0
0.0781619	600000000	0
0.0742008	600000000	0
0.0748817	600000000	0
0.0751664	600000000	0
0.0546795	600000000	0
0.0811015	600000000	0
0.0730306	600000000	0
0.0654057	600000000	0
0.0625185	600000000	0
0.0768937	600000000	0
0.0881078	600000000	0
0.0770446	600000000	0
0.0784425	600000000	0
0.0695193	600000000	0
0.0689391	600000000	0
0.0654378	600000000	0
0.0704979	600000000	0
0.086422	600000000	0
0.0767969	600000000	0
0.0821422	600000000	0
0.0613317	600000000	0
0.0744933	600000000	0
0.0765333	600000000	0
0.0838717	600000000	0
0.0827922	600000000	0
0.0970901	600000000	0
0.0804568	600000000	0
0.0747439	600000000	0
0.0723199	600000000	0
0.0658335	600000000	0
0.0679857	600000000	0
0.0933401	600000000	0
0.0748462	600000000	0
0.0890514	600000000	0
0.0724159	600000000	0
0.109201	600000000	0
0.10752	600000000	0
0.128873	600000000	0
0.107982	600000000	0
0.104641	600000000	0
0.089887	600000000	0
0.0539569	600000000	0
0.0985006	600000000	0
0.0796177	600000000	0
0.0652174	600000000	0
0.0802215	600000000	0
0.0661653	600000000	0
0.0883143	600000000	0
0.0781993	600000000	0
0.0800024	600000000	0
0.0578078	600000000	0
0.0691593	600000000	0
0.0588503	600000000	0
0.0745692	600000000	0
0.074428	600000000	0
0.078558	600000000	0
0.0842393	600000000	0
0.103022	600000000	0
0.0886933	600000000	0
0.0694012	600000000	0
0.0638775	600000000	0
0.0682019	600000000	0
0.0648926	600000000	0
0.0834033	600000000	0
0.0982666	600000000	0
0.109321	600000000	0
0.10743	600000000	0
0.0879791	600000000	0
0.089077	600000000	0
0.0754445	600000000	0
0.0807211	600000000	0
0.0731086	600000000	0
0.0713611	600000000	0
0.0620143	600000000	0
0.0749072	600000000	0
0.0749072	600000000	0
0.0891724	600000000	0
0.08001	600000000	0
0.0860365	600000000	0
0.057693	600000000	0
0.0557501	600000000	0
0.0676485	600000000	0
0.0556046	600000000	0
0.0701835	600000000	0
0.0759537	600000000	0
0.0761739	600000000	0
0.0847853	600000000	0
0.0799908	600000000	0
0.0794792	600000000	0
0.101992	600000000	0
0.0771736	600000000	0
0.0820327	600000000	0
0.0753728	600000000	0
0.0871621	600000000	0
0.0701009	600000000	0
0.0791235	600000000	0
0.0698672	600000000	0
0.0762682	600000000	0
0.0637537	600000000	0
0.0711776	600000000	0
0.0639293	600000000	0
0.0666461	600000000	0
0.0688178	600000000	0
0.0688178	600000000	0
0.0857868	600000000	0
0.0733429	600000000	0
0.0774279	600000000	0
0.068551	600000000	0
0.0655491	600000000	0
0.0717181	600000000	0
0.0697065	600000000	0
0.0733746	600000000	0
0.0795277	600000000	0
0.0832667	600000000	0
0.0740383	600000000	0
0.0688209	600000000	0
0.0675132	600000000	0
0.0741761	600000000	0
0.0733796	600000000	0
0.07497	600000000	0
0.0687618	600000000	0
0.0675574	600000000	0
0.0736559	600000000	0
0.070401	600000000	0
0.103389	600000000	0
0.096267	600000000	0
0.0613132	600000000	0
0.0734043	600000000	0
0.0870608	600000000	0
0.0754991	600000000	0
0.0804664	600000000	0
0.0766492	600000000	0
0.0777756	600000000	0
0.0645908	600000000	0
0.0727391	600000000	0
0.0680482	600000000	0
0.0784542	600000000	0
0.0860608	600000000	0
0.0669149	600000000	0
0.0775794	600000000	0
0.0784982	600000000	0
0.0736146	600000000	0
0.0772571	600000000	0
0.0636206	600000000	0
0.0866147	600000000	0
0.0784054	600000000	0
0.0726929	600000000	0
0.0737647	600000000	0
0.0687708	600000000	0
0.0693746	600000000	0
0.0673164	600000000	0
0.0797372	600000000	0
0.0720542	600000000	0
0.0814804	600000000	0
0.0676131	600000000	0
0.0793431	600000000	0
0.0890129	600000000	0
0.0683745	600000000	0
0.0861845	600000000	0
0.0861361	600000000	0
0.0651101	600000000	0
0.07086	600000000	0
0.0781236	600000000	0
0.0814996	600000000	0
0.0728837	600000000	0
0.0762193	600000000	0
0.06929	600000000	0
0.0765014	600000000	0
0.066786	600000000	0
0.0843326	600000000	0
0.0794154	600000000	0
0.0744472	600000000	0
0.0807659	600000000	0
0.0677917	600000000	0
0.0735848	600000000	0
0.0938897	600000000	0
0.0675514	600000000	0
0.0825738	600000000	0
0.0741801	600000000	0
0.0683241	600000000	0
0.0747796	600000000	0
0.0695099	600000000	0
0.0750247	600000000	0
0.0621337	600000000	0
0.0685042	600000000	0
0.103942	600000000	0
0.0849833	600000000	0
0.086704	600000000	0
0.0851174	600000000	0
0.0830108	600000000	0
0.0788829	600000000	0
0.0911946	600000000	0
0.0638592	600000000	0
0.0740454	600000000	0
0.0740454	600000000	0
0.0861765	600000000	0
0.07268	600000000	0
0.0717431	600000000	0
0.0707918	600000000	0
0.0756704	600000000	0
0.0782563	600000000	0
0.0776653	600000000	0
0.0730299	600000000	0
0.0601691	600000000	0
0.0697754	600000000	0
0.0718964	600000000	0
0.0786867	600000000	0
0.0819336	600000000	0
0.0715173	600000000	0
0.0742207	600000000	0
0.0802989	600000000	0
0.0724309	600000000	0
0.0727023	600000000	0
0.0634939	600000000	0
0.0900654	600000000	0
0.0765855	600000000	0
0.0823911	600000000	0
0.0852519	600000000	0
0.0865885	600000000	0
0.0875811	600000000	0
0.0830503	600000000	0
0.0943114	600000000	0
0.0830955	600000000	0
0.0841816	600000000	0
0.0942274	600000000	0
0.0711258	600000000	0
0.0753478	600000000	0
0.070841	600000000	0
0.0840798	600000000	0
0.0743864	600000000	0
0.0957733	600000000	0
0.0740247	600000000	0
0.0706484	600000000	0
0.0635586	600000000	0
0.0658899	600000000	0
0.0766675	600000000	0
0.0633546	600000000	0
0.091139	600000000	0
0.0838078	600000000	0
0.069604	600000000	0
0.0841551	600000000	0
0.0808288	600000000	0
0.093296	600000000	0
0.0604005	600000000	0
0.0734739	600000000	0
0.0750875	600000000	0
0.066471	600000000	0
0.0708032	600000000	0
0.0684511	600000000	0
0.0667461	600000000	0
0.0838115	600000000	0
0.0780584	600000000	0
0.100158	600000000	0
0.0968691	600000000	0
0.0820865	600000000	0
0.0594926	600000000	0
0.0834248	600000000	0
0.0737899	600000000	0
0.0811614	600000000	0
0.0786967	600000000	0
0.0788441	600000000	0
0.0642142	600000000	0
0.0849829	600000000	0
0.0675723	600000000	0
0.0609798	600000000	0
0.0709711	600000000	0
0.08447	600000000	0
0.0708733	600000000	0
0.0726671	600000000	0
0.0756178	600000000	0
0.0695508	600000000	0
0.0762722	600000000	0
0.0743535	600000000	0
0.0728107	600000000	0
0.0721168	600000000	0
0.0907964	600000000	0
0.093229	600000000	0
0.0895735	600000000	0
0.0884888	600000000	0
0.0876845	600000000	0
0.0938129	600000000	0
0.0802026	600000000	0
0.0817435	600000000	0
0.105568	600000000	0
0.102208	600000000	0
0.0710416	600000000	0
0.0824219	600000000	0
0.0653914	600000000	0
0.0931599	600000000	0
0.0736217	600000000	0
0.0790772	600000000	0
0.0847147	600000000	0
0.0782402	600000000	0
0.0919693	600000000	0
0.0780525	600000000	0
0.0676234	600000000	0
0.0757704	600000000	0
0.0670117	600000000	0
0.0811988	600000000	0
0.0648118	600000000	0
0.0779308	600000000	0
0.0737955	600000000	0
0.0727659	600000000	0
0.0788031	600000000	0
0.0744613	600000000	0
0.073537	600000000	0
0.0870828	600000000	0
0.0772169	600000000	0
0.0650675	600000000	0
0.0847915	600000000	0
0.0697723	600000000	0
0.0822603	600000000	0
0.0913589	600000000	0
0.0902548	600000000	0
0.0850507	600000000	0
0.0833376	600000000	0
0.0665562	600000000	0
0.075666	600000000	0
0.101654	600000000	0
0.077824	600000000	0
0.0750186	600000000	0
0.0604247	600000000	0
0.086759	600000000	0
0.0779532	600000000	0
0.0690932	600000000	0
0.0899082	600000000	0
0.0826863	600000000	0
0.077993	600000000	0
0.0851764	600000000	0
0.0731274	600000000	0
0.0707489	600000000	0
0.0772664	600000000	0
0.0732514	600000000	0
0.0710993	600000000	0
0.0748344	600000000	0
0.060129	600000000	0
0.0857969	600000000	0
0.0751933	600000000	0
0.075344	600000000	0
0.0897175	600000000	0
0.096014	600000000	0
0.0791742	600000000	0
0.085125	600000000	0
0.0635029	600000000	0
0.0888812	600000000	0
0.0867521	600000000	0
0.0702862	600000000	0
0.0686044	600000000	0
0.0678701	600000000	0
0.082146	600000000	0
0.0812651	600000000	0
0.0615967	600000000	0
0.0706803	600000000	0
0.0710651	600000000	0
0.0710651	600000000	0
0.0710651	600000000	0
0.0710651	600000000	0
0.0710651	600000000	0
0.0784196	600000000	0
0.0718332	600000000	0
0.0797678	600000000	0
0.0710734	600000000	0
0.0636475	600000000	0
0.0897875	600000000	0
0.0841881	600000000	0
0.0816498	600000000	0
0.0755326	600000000	0
0.0668839	600000000	0
0.0875525	600000000	0
0.0878918	600000000	0
0.0875029	600000000	0
0.0710941	600000000	0
0.0713226	600000000	0
0.074645	600000000	0
0.0697922	600000000	0
0.0775519	600000000	0
0.0595645	600000000	0
0.0719133	600000000	0
0.0767212	600000000	0
0.0732574	600000000	0
0.0795837	600000000	0
0.0880238	600000000	0
0.0837683	600000000	0
0.0700263	600000000	0
0.0866671	600000000	0
0.0735618	600000000	0
0.0736945	600000000	0
0.0787067	600000000	0
0.0607537	600000000	0
0.0604336	600000000	0
0.0819106	600000000	0
0.0733839	600000000	0
0.0641908	600000000	0
0.074028	600000000	0
0.089481	600000000	0
0.0894885	600000000	0
0.0742725	600000000	0
0.0722661	600000000	0
0.0736166	600000000	0
0.0861601	600000000	0
0.0662314	600000000	0
0.0793384	600000000	0
0.0819488	600000000	0
0.070802	600000000	0
0.0772714	600000000	0
0.0785081	600000000	0
0.0748518	600000000	0
0.0866595	600000000	0
0.0746105	600000000	0
0.0841988	600000000	0
0.0841805	600000000	0
0.062704	600000000	0
0.0812197	600000000	0
0.0874082	600000000	0
0.0879236	600000000	0
0.0879236	600000000	0
0.0673324	600000000	0
0.0788817	600000000	0
0.0926401	600000000	0
0.0814801	600000000	0
0.0718282	600000000	0
0.0718282	600000000	0
0.0682033	600000000	0
0.0682033	600000000	0
0.0749715	600000000	0
0.0756889	600000000	0
0.0795613	600000000	0
0.0959489	600000000	0
0.0811127	600000000	0
0.092821	600000000	0
0.101186	600000000	0
0.0930033	600000000	0
0.0829808	600000000	0
0.0904366	600000000	0
0.0709414	600000000	0
0.0675582	600000000	0
0.0827154	600000000	0
0.0729016	600000000	0
0.0658195	600000000	0
0.063791	600000000	0
0.0672475	600000000	0
0.0716595	600000000	0
0.0724363	600000000	0
0.0724363	600000000	0
0.0637344	600000000	0
0.0858615	600000000	0
0.0806408	600000000	0
0.0782158	600000000	0
0.0951856	600000000	0
0.0919403	600000000	0
0.0796505	600000000	0
0.07537	600000000	0
0.0793206	600000000	0
0.0731078	600000000	0
0.0831574	600000000	0
0.0633446	600000000	0
0.0955174	600000000	0
0.113976	600000000	0
0.0722659	600000000	0
0.078555	600000000	0
0.0678047	600000000	0
0.0745942	600000000	0
0.0558814	600000000	0
0.0845166	600000000	0
0.0786203	600000000	0
0.0593898	600000000	0
0.0657997	600000000	0
0.0765758	600000000	0
0.0837096	600000000	0
0.0784969	600000000	0
0.0792074	600000000	0
0.0823233	600000000	0
0.0829279	600000000	0
0.0552752	600000000	0
0.074906	600000000	0
0.064613	600000000	0
0.0750475	600000000	0
0.0767333	600000000	0
0.057692	600000000	0
0.0789513	600000000	0
0.0788698	600000000	0
0.076074	600000000	0
0.0698555	600000000	0
0.061749	600000000	0
0.0728281	600000000	0
0.077088	600000000	0
0.0725384	600000000	0
0.0745009	600000000	0
0.0741907	600000000	0
0.0642447	600000000	0
0.106746	600000000	0
0.0634854	600000000	0
0.0792243	600000000	0
0.0790545	600000000	0
0.0773694	600000000	0
0.0820294	600000000	0
0.0749016	600000000	0
0.0763484	600000000	0
0.0778913	600000000	0
0.0757996	600000000	0
0.0705927	600000000	0
0.0872139	600000000	0
0.0840741	600000000	0
0.0804078	600000000	0
0.0925253	600000000	0
0.0702773	600000000	0
0.0784638	600000000	0
0.0867381	600000000	0
0.0751467	600000000	0
0.0821229	600000000	0
0.0857168	600000000	0
0.076121	600000000	0
0.0910056	600000000	0
0.0786916	600000000	0
0.0659541	600000000	0
0.0700537	600000000	0
0.0688449	600000000	0
0.0920041	600000000	0
0.0733455	600000000	0
0.0647753	600000000	0
0.0696825	600000000	0
0.0665384	600000000	0
0.091484	600000000	0
0.0626493	600000000	0
0.0582888	600000000	0
0.0661265	600000000	0
0.0740361	600000000	0
0.0742589	600000000	0
0.08601	600000000	0
0.0767846	600000000	0
0.0927982	600000000	0
0.111545	600000000	0
0.0759808	600000000	0
0.0809645	600000000	0
0.0812509	600000000	0
0.0884857	600000000	0
0.0760643	600000000	0
0.0828669	600000000	0
0.0861349	600000000	0
0.0640657	600000000	0
0.0704981	600000000	0
0.0772151	600000000	0
0.0756813	600000000	0
0.0709607	600000000	0
0.0756923	600000000	0
0.09183	600000000	0
0.0769289	600000000	0
0.0652364	600000000	0
0.0767861	600000000	0
0.0876367	600000000	0
0.088109	600000000	0
0.082437	600000000	0
0.0656656	600000000	0
0.0691677	600000000	0
0.0846222	600000000	0
0.103469	600000000	0
0.0859633	600000000	0
0.0859258	600000000	0
0.0734851	600000000	0
0.0878442	600000000	0
0.0886346	600000000	0
0.0895213	600000000	0
0.072859	600000000	0
0.0647857	600000000	0
0.0784525	600000000	0
0.0712728	600000000	0
0.0658046	600000000	0
0.0762046	600000000	0
0.0685043	600000000	0
0.064712	600000000	0
0.073309	600000000	0
0.0730543	600000000	0
0.0817276	600000000	0
0.0733567	600000000	0
0.0733474	600000000	0
0.0735045	600000000	0
0.0687553	600000000	0
0.066408	600000000	0
0.0673511	600000000	0
0.0780567	600000000	0
0.0795446	600000000	0
0.0706304	600000000	0
0.0758129	600000000	0
0.0820278	600000000	0
0.0821711	600000000	0
0.0729052	600000000	0
0.0872628	600000000	0
0.0842597	600000000	0
0.0993804	600000000	0
0.0702572	600000000	0
0.0808143	600000000	0
0.0673052	600000000	0
0.0780208	600000000	0
0.103376	600000000	0
0.0864827	600000000	0
0.0940706	600000000	0
0.115356	600000000	0
0.0841314	600000000	0
0.0743343	600000000	0
0.097838	600000000	0
0.0715303	600000000	0
0.0591605	600000000	0
0.0718613	600000000	0
0.0724018	600000000	0
0.083459	600000000	0
0.0694465	600000000	0
0.066597	600000000	0
0.0737035	600000000	0
0.0682672	600000000	0
0.0814548	600000000	0
0.076523	600000000	0
0.0821312	600000000	0
0.0817315	600000000	0
0.0682312	600000000	0
0.0709196	600000000	0
0.0692825	600000000	0
0.0831229	600000000	0
0.0622917	600000000	0
0.0779964	600000000	0
0.0913577	600000000	0
0.0671769	600000000	0
0.0874118	600000000	0
0.0891946	600000000	0
0.0806569	600000000	0
0.095655	600000000	0
0.0776186	600000000	0
0.0776892	600000000	0
0.0819094	600000000	0
0.0741982	600000000	0
0.0749579	600000000	0
0.0689164	600000000	0
0.0897385	600000000	0
0.0831607	600000000	0
0.062018	600000000	0
0.0755464	600000000	0
0.0827579	600000000	0
0.0709483	600000000	0
0.0711632	600000000	0
0.0668381	600000000	0
0.0719572	600000000	0
0.0734607	600000000	0
0.0821722	600000000	0
0.0861141	600000000	0
0.0841013	600000000	0
0.073253	600000000	0
0.088899	600000000	0
0.074198	600000000	0
0.0778926	600000000	0
0.072638	600000000	0
0.0671339	600000000	0
0.084174	600000000	0
0.0775277	600000000	0
0.0824189	600000000	0
0.0623336	600000000	0
0.0691064	600000000	0
0.0387565	600000000	0
0.0721815	600000000	0
NA	600000000	0
NA	600000000	0
0.0721868	600000000	0
0.0410102	600000000	0
0.0805404	600000000	0
0.0645813	600000000	0
0.0788813	600000000	0
0.0929688	600000000	0
0.102208	600000000	0
0.0998156	600000000	0
0.0998156	600000000	0
0.106974	600000000	0
0.0878296	600000000	0
0.0338569	600000000	0
0.0211132	600000000	0
0.0211132	600000000	0
0.063812	600000000	0
0.0535264	600000000	0
0.0700132	600000000	0
0.10061	600000000	0
0.0735392	600000000	0
0.0485679	600000000	0
0.102643	600000000	0
0.0632393	600000000	0
0.0714209	600000000	0
0.0726391	600000000	0
0.0726391	600000000	0
0.101904	600000000	0
0.0624422	600000000	0
0.0832691	600000000	0
0.0706541	600000000	0
0.0797323	600000000	0
0.0799551	600000000	0
0.0680415	600000000	0
0.116589	600000000	0
0.0638577	600000000	0
0.0703345	600000000	0
0.0673368	600000000	0
0.0767503	600000000	0
0.0595231	600000000	0
0.0711093	600000000	0
0.0671808	600000000	0
0.0620174	600000000	0
0.0627521	600000000	0
0.0964702	600000000	0
0.114143	600000000	0
0.0678734	600000000	0
0.0712072	600000000	0
0.0625217	600000000	0
0.0683336	600000000	0
0.0692651	600000000	0
0.0696779	600000000	0
0.0712272	600000000	0
0.0688051	600000000	0
0.0662281	600000000	0
0.0812109	600000000	0
0.0762627	600000000	0
0.0799894	600000000	0
0.0684907	600000000	0
0.0911573	600000000	0
0.0724715	600000000	0
0.0769128	600000000	0
0.0888709	600000000	0
0.0873975	600000000	0
0.0769789	600000000	0
0.0802363	600000000	0
0.0733527	600000000	0
0.0665359	600000000	0
0.0687131	600000000	0
0.0752215	600000000	0
0.0966765	600000000	0
0.058723	600000000	0
0.0779241	600000000	0
NA	600000000	0
0.0777475	600000000	0
0.0690522	600000000	0
0.0707658	600000000	0
0.0660338	600000000	0
0.0696697	600000000	0
0.0777432	600000000	0
0.0797356	600000000	0
0.0775393	600000000	0
0.104973	600000000	0
0.0807855	600000000	0
0.0705479	600000000	0
0.0633796	600000000	0
0.0750157	600000000	0
0.089692	600000000	0
0.0746282	600000000	0
0.0687994	600000000	0
0.0778714	600000000	0
0.0645457	600000000	0
0.062278	600000000	0
0.0734752	600000000	0
0.0919323	600000000	0
0.109128	600000000	0
0.0897294	600000000	0
0.0810359	600000000	0
0.0714413	600000000	0
0.0749219	600000000	0
0.0701543	600000000	0
0.0862074	600000000	0
0.0710121	600000000	0
0.0588994	600000000	0
0.081919	600000000	0
0.0833476	600000000	0
0.0937192	600000000	0
0.0845678	600000000	0
0.0628953	600000000	0
0.0620777	600000000	0
0.0857316	600000000	0
0.0869893	600000000	0
0.0859574	600000000	0
0.0737516	600000000	0
0.0825975	600000000	0
0.101193	600000000	0
0.0664563	600000000	0
0.0750945	600000000	0
0.0778205	600000000	0
0.0826451	600000000	0
0.100283	600000000	0
0.081213	600000000	0
0.0796093	600000000	0
0.0777587	600000000	0
0.0745018	600000000	0
0.0697845	600000000	0
0.105422	600000000	0
0.0674988	600000000	0
0.0705287	600000000	0
0.0784834	600000000	0
0.0600091	600000000	0
0.0811327	600000000	0
0.0857925	600000000	0
0.108391	600000000	0
0.0640214	600000000	0
0.0718937	600000000	0
0.0812672	600000000	0
0.0715423	600000000	0
0.0645588	600000000	0
0.0766185	600000000	0
0.0678287	600000000	0
0.0678287	600000000	0
0.0659878	600000000	0
0.0623838	600000000	0
0.054179	600000000	0
0.0627253	600000000	0
0.0635241	600000000	0
0.076109	600000000	0
0.0858664	600000000	0
0.0742753	600000000	0
0.0734601	600000000	0
0.0728411	600000000	0
0.0670584	600000000	0
0.0769737	600000000	0
0.0762593	600000000	0
0.0791307	600000000	0
0.0630981	600000000	0
0.0653285	600000000	0
0.0855917	600000000	0
0.0684129	600000000	0
0.0858533	600000000	0
0.0840551	600000000	0
0.0888909	600000000	0
0.0844196	600000000	0
0.0721213	600000000	0
0.0831938	600000000	0
0.0606267	600000000	0
0.0683254	600000000	0
0.0831887	600000000	0
0.0876165	600000000	0
0.0905285	600000000	0
0.0869709	600000000	0
0.0863918	600000000	0
0.10005	600000000	0
0.10005	600000000	0
0.0674237	600000000	0
0.0910705	600000000	0
0.112579	600000000	0
0.0726583	600000000	0
0.0825575	600000000	0
0.0556685	600000000	0
0.0685052	600000000	0
0.0783568	600000000	0
0.0720481	600000000	0
0.0654325	600000000	0
0.0657487	600000000	0
0.0675092	600000000	0
0.0675092	600000000	0
0.065844	600000000	0
0.0666268	600000000	0
0.0666268	600000000	0
NA	600000000	0
0.0879248	600000000	0
0.088353	600000000	0
0.0926801	600000000	0
0.0909224	600000000	0
0.0864919	600000000	0
0.0806199	600000000	0
0.0784239	600000000	0
0.113303	600000000	0
0.0883276	600000000	0
0.110175	600000000	0
0.0767748	600000000	0
0.067185	600000000	0
0.0765926	600000000	0
0.0787507	600000000	0
0.0819405	600000000	0
0.0756431	600000000	0
0.0925881	600000000	0
0.0976477	600000000	0
0.1057	600000000	0
0.0855369	600000000	0
0.0916641	600000000	0
0.0816519	600000000	0
0.114201	600000000	0
0.0991069	600000000	0
0.0920163	600000000	0
0.0686876	600000000	0
0.0704448	600000000	0
0.0730005	600000000	0
0.0786148	600000000	0
0.075922	600000000	0
0.0607914	600000000	0
0.0795637	600000000	0
0.0770952	600000000	0
0.0743525	600000000	0
0.0655561	600000000	0
0.0687064	600000000	0
0.065991	600000000	0
0.065991	600000000	0
0.065991	600000000	0
0.0811018	600000000	0
0.0669815	600000000	0
0.0748429	600000000	0
0.0760377	600000000	0
0.0799693	600000000	0
0.0474628	600000000	0
0.0735013	600000000	0
0.0675843	600000000	0
0.0840754	600000000	0
0.0906587	600000000	0
0.0690153	600000000	0
0.0651242	600000000	0
0.0697497	600000000	0
0.0743199	600000000	0
0.0717477	600000000	0
0.0692903	600000000	0
0.0728724	600000000	0
0.0685585	600000000	0
0.0835702	600000000	0
0.0674452	600000000	0
0.0733142	600000000	0
0.0786317	600000000	0
0.0641025	600000000	0
0.0827605	600000000	0
0.0717218	600000000	0
0.0866375	600000000	0
0.0753158	600000000	0
0.0928883	600000000	0
0.0931549	600000000	0
0.0696083	600000000	0
0.0762955	600000000	0
0.0944065	600000000	0
0.0772191	600000000	0
0.0700335	600000000	0
0.0687353	600000000	0
0.0928901	600000000	0
0.0736581	600000000	0
0.0692389	600000000	0
0.0733328	600000000	0
0.0705902	600000000	0
0.0765351	600000000	0
0.072372	600000000	0
0.0792243	600000000	0
0.0680881	600000000	0
0.0701039	600000000	0
0.0665812	600000000	0
0.0709136	600000000	0
0.0726377	600000000	0
0.0626334	600000000	0
0.0967428	600000000	0
0.0801871	600000000	0
0.0859639	600000000	0
0.0840509	600000000	0
0.0954264	600000000	0
0.0932127	600000000	0
0.0798869	600000000	0
0.0836896	600000000	0
0.0763968	600000000	0
0.0643477	600000000	0
0.0857348	600000000	0
0.0722333	600000000	0
0.0704897	600000000	0
0.0748017	600000000	0
0.0847424	600000000	0
0.0669208	600000000	0
0.0844829	600000000	0
0.0617958	600000000	0
0.0712286	600000000	0
0.0793756	600000000	0
0.0793756	600000000	0
0.0803148	600000000	0
0.0788933	600000000	0
0.0752514	600000000	0
0.0749959	600000000	0
0.0605097	600000000	0
0.070675	600000000	0
0.0813751	600000000	0
0.0804829	600000000	0
0.0675581	600000000	0
0.0745002	600000000	0
0.0817958	600000000	0
0.0702801	600000000	0
0.059324	600000000	0
0.0790026	600000000	0
0.0772174	600000000	0
0.0756359	600000000	0
0.071911	600000000	0
0.0619349	600000000	0
0.087603	600000000	0
0.0791222	600000000	0
0.0884599	600000000	0
0.0768075	600000000	0
0.078965	600000000	0
0.0984298	600000000	0
0.0682377	600000000	0
0.0946422	600000000	0
0.0892697	600000000	0
0.0802647	600000000	0
0.0724529	600000000	0
0.0763138	600000000	0
0.0767035	600000000	0
0.0728628	600000000	0
0.0635067	600000000	0
0.0697805	600000000	0
0.0697805	600000000	0
0.047797	600000000	0
0.0884364	600000000	0
0.0812396	600000000	0
0.0712613	600000000	0
0.0709511	600000000	0
0.0554637	600000000	0
NA	600000000	0
0.0686391	600000000	0
0.0711224	600000000	0
0.0817074	600000000	0
0.0878608	600000000	0
0.0778358	600000000	0
0.0741444	600000000	0
0.113575	600000000	0
0.0711282	600000000	0
0.0908461	600000000	0
0.0805229	600000000	0
0.0871318	600000000	0
0.0773365	600000000	0
0.0687497	600000000	0
0.0755372	600000000	0
0.0601522	600000000	0
0.0674225	600000000	0
0.0724416	600000000	0
0.0805058	600000000	0
0.0873006	600000000	0
0.0847669	600000000	0
0.0624767	600000000	0
0.0703041	600000000	0
0.0614341	600000000	0
0.0689318	600000000	0
0.0693678	600000000	0
0.0737338	600000000	0
0.0766593	600000000	0
0.0695971	600000000	0
0.0711868	600000000	0
0.0748404	600000000	0
0.0583685	600000000	0
0.0763677	600000000	0
0.073221	600000000	0
0.0717875	600000000	0
0.0670047	600000000	0
0.0788829	600000000	0
0.0754015	600000000	0
0.0851635	600000000	0
0.0822663	600000000	0
0.0578969	600000000	0
0.0721426	600000000	0
0.0688074	600000000	0
0.107781	600000000	0
[truncated: 38,687 more rows]

## Sheet: Supplementary Fig.1i
insert_size	coverage	TPM
127	0.259814	0
276	0.00865344	0
206	0.134023	0
118	0.206416	0
102	0.144365	0
200	0.225623	0
125	0.248839	0
272	0.014141	0
233	0.0236387	0
190	0.516252	0
161	1.63867	0
298	0.0257493	0
259	0.0137189	0
194	0.348248	0
220	0.0422119	0
243	0.0088645	0
231	0.0230055	0
163	1.92423	0
109	0.145631	0
151	1.03588	0
175	1.83157	0
148	0.866188	0
287	0.0147742	0
208	0.114605	0
294	0.021106	0
106	0.127058	0
292	0.017729	0
275	0.0170958	0
157	1.2309	0
197	0.287885	0
203	0.167792	0
261	0.00696496	0
291	0.0166737	0
138	0.55973	0
199	0.25095	0
114	0.166948	0
226	0.0314479	0
211	0.085057	0
153	1.1165	0
137	0.48607	0
101	0.146264	0
284	0.014141	0
247	0.0113972	0
204	0.152174	0
289	0.0154073	0
241	0.0132967	0
165	2.42233	0
198	0.25496	0
139	0.606585	0
129	0.30477	0
186	0.723934	0
110	0.169692	0
147	0.842127	0
280	0.0116083	0
228	0.0265935	0
273	0.0135078	0
236	0.0173069	0
268	0.0067539	0
249	0.0130857	0
218	0.0403124	0
202	0.188265	0
168	2.29126	0
184	0.804348	0
135	0.566062	0
112	0.195863	0
191	0.46412	0
172	1.91325	0
145	0.883284	0
178	1.42676	0
224	0.0350359	0
285	0.0145631	0
187	0.694386	0
140	0.719502	0
223	0.0396792	0
124	0.283875	0
104	0.122626	0
131	0.411355	0
181	1.03588	0
234	0.0151963	0
282	0.0147742	0
262	0.0122415	0
121	0.313001	0
212	0.085268	0
154	1.13571	0
126	0.250106	0
238	0.0149852	0
159	1.45188	0
251	0.00823132	0
253	0.00907556	0
160	1.55614	0
279	0.010553	0
176	1.69312	0
209	0.110384	0
256	0.0113972	0
216	0.0645842	0
117	0.188265	0
270	0.0103419	0
195	0.325243	0
170	2.09054	0
227	0.0276488	0
288	0.0147742	0
193	0.405023	0
119	0.215703	0
180	1.16315	0
244	0.0158295	0
162	1.72984	0
179	1.29759	0
264	0.00759814	0
255	0.00949768	0
297	0.0312368	0
246	0.0124525	0
240	0.00907556	0
182	0.960321	0
230	0.0198396	0
108	0.130224	0
299	0.0253271	0
115	0.159561	0
277	0.0120304	0
103	0.130435	0
201	0.211693	0
232	0.0168848	0
113	0.197341	0
152	1.12284	0
189	0.558463	0
225	0.0314479	0
142	0.838539	0
207	0.11946	0
295	0.0204728	0
266	0.0145631	0
263	0.0088645	0
167	2.39658	0
107	0.118404	0
174	1.85247	0
214	0.0755593	0
133	0.605108	0
290	0.0225834	0
123	0.333474	0
149	0.89447	0
221	0.0375686	0
210	0.101309	0
258	0.0116083	0
173	1.8474	0
229	0.0234276	0
260	0.0120304	0
293	0.021106	0
274	0.0529759	0
237	0.0124525	0
188	0.61355	0
166	2.46665	0
136	0.501055	0
116	0.177079	0
144	0.834951	0
141	0.826509	0
100	0.134445	0
300	0.0303926	0
222	0.0409455	0
128	0.270578	0
252	0.00928662	0
286	0.0154073	0
120	0.249472	0
283	0.0158295	0
156	1.17075	0
134	0.64352	0
250	0.00865344	0
192	0.435838	0
254	0.0067539	0
215	0.0607851	0
278	0.00844238	0
177	1.58316	0
150	0.946391	0
271	0.0122415	0
155	1.11461	0
130	0.368088	0
217	0.0546644	0
245	0.0126636	0
239	0.00928662	0
267	0.00865344	0
122	0.352258	0
143	0.845082	0
281	0.0158295	0
269	0.00928662	0
158	1.33347	0
205	0.133812	0
219	0.0453778	0
257	0.00844238	0
235	0.0181511	0
105	0.126003	0
185	0.768468	0
248	0.00696496	0
183	0.874842	0
213	0.0799916	0
146	0.819122	0
111	0.188054	0
296	0.0261714	0
265	0.0109751	0
132	0.517518	0
164	2.1526	0
169	2.19924	0
196	0.317856	0
171	2.00485	0
242	0.00928662	0
127	0.257175	10
276	0.014773	10
206	0.107133	10
118	0.194643	10
102	0.152805	10
200	0.168537	10
125	0.247308	10
272	0.0201861	10
233	0.0167465	10
190	0.393854	10
161	1.40908	10
298	0.0405977	10
259	0.013307	10
194	0.27099	10
220	0.0388497	10
243	0.0147167	10
231	0.0208627	10
163	1.66039	10
109	0.153425	10
151	0.936792	10
175	1.45379	10
148	0.823626	10
287	0.0243586	10
208	0.0893149	10
294	0.0350719	10
106	0.12636	10
292	0.0306738	10
275	0.0175359	10
157	1.12597	10
197	0.222047	10
203	0.129518	10
261	0.0131942	10
291	0.0297153	10
138	0.544911	10
199	0.181787	10
114	0.174063	10
226	0.0275162	10
211	0.0665915	10
153	1.01195	10
137	0.497322	10
101	0.14181	10
284	0.0223287	10
247	0.0127995	10
204	0.124105	10
289	0.0295461	10
241	0.015788	10
165	2.02154	10
198	0.200507	10
139	0.608796	10
129	0.307302	10
186	0.579476	10
110	0.176995	10
147	0.808401	10
280	0.0200169	10
228	0.0263321	10
273	0.0193403	10
236	0.0168029	10
268	0.0136453	10
249	0.0128559	10
218	0.0451085	10
202	0.141133	10
168	1.90826	10
184	0.645898	10
135	0.544516	10
112	0.18799	10
191	0.349027	10
172	1.54829	10
145	0.838793	10
178	1.14491	10
224	0.0289259	10
285	0.0233437	10
187	0.532901	10
140	0.683169	10
223	0.0310685	10
124	0.27691	10
104	0.137017	10
131	0.423344	10
181	0.825035	10
234	0.0185509	10
282	0.0188328	10
262	0.014322	10
121	0.305216	10
212	0.066817	10
154	0.983084	10
126	0.246349	10
238	0.0164082	10
159	1.26366	10
251	0.0116718	10
253	0.0122357	10
160	1.34345	10
279	0.01872	10
176	1.39487	10
209	0.0846349	10
256	0.0117846	10
216	0.0487736	10
117	0.185565	10
270	0.0183253	10
195	0.257062	10
170	1.72044	10
227	0.0243586	10
288	0.0263885	10
193	0.300028	10
119	0.219509	10
180	0.915929	10
244	0.0157316	10
162	1.51869	10
179	0.996786	10
264	0.0134198	10
255	0.0123485	10
297	0.0363688	10
246	0.0143783	10
240	0.0143783	10
182	0.75585	10
230	0.0221596	10
108	0.131097	10
299	0.0399211	10
115	0.171638	10
277	0.0169157	10
103	0.141303	10
201	0.153933	10
232	0.0206935	10
113	0.17801	10
152	0.969157	10
189	0.452439	10
225	0.0263321	10
142	0.808401	10
207	0.0950663	10
295	0.0337186	10
266	0.0139836	10
263	0.012574	10
167	1.96166	10
107	0.124387	10
174	1.50753	10
214	0.0550888	10
133	0.593459	10
290	0.0281365	10
123	0.320271	10
149	0.849732	10
221	0.0360304	10
210	0.0737525	10
258	0.0129123	10
173	1.50657	10
229	0.0208627	10
260	0.0124048	10
293	0.0306174	10
274	0.0612348	10
237	0.0153369	10
188	0.494897	10
166	2.0305	10
136	0.497998	10
116	0.174006	10
144	0.831576	10
141	0.784268	10
100	0.130758	10
300	0.0368198	10
222	0.0292642	10
128	0.279899	10
252	0.0129123	10
286	0.0210882	10
120	0.251649	10
283	0.0221032	10
156	1.06405	10
134	0.602199	10
250	0.0115591	10
192	0.328052	10
254	0.0115591	10
215	0.050296	10
278	0.0188328	10
177	1.26428	10
150	0.881421	10
271	0.0173668	10
155	1.01872	10
130	0.354271	10
217	0.043135	10
245	0.0129687	10
239	0.015055	10
267	0.0139273	10
122	0.331886	10
143	0.819284	10
281	0.0188328	10
269	0.0134762	10
158	1.21381	10
205	0.11108	10
219	0.0376092	10
257	0.0112771	10
235	0.0169157	10
105	0.119763	10
185	0.607161	10
248	0.0112771	10
183	0.694841	10
213	0.0619679	10
146	0.819735	10
111	0.196448	10
296	0.0348463	10
265	0.0162391	10
132	0.510854	10
164	1.84522	10
169	1.83163	10
196	0.236369	10
171	1.63332	10
242	0.0146039	10
127	0.274565	20
276	0.0239428	20
206	0.0909515	20
118	0.196517	20
102	0.157027	20
200	0.138526	20
125	0.232432	20
272	0.0202114	20
233	0.0186567	20
190	0.342195	20
161	1.25093	20
298	0.0380908	20
259	0.011505	20
194	0.226524	20
220	0.0356032	20
243	0.0153918	20
231	0.0214552	20
163	1.42895	20
109	0.148476	20
151	0.877954	20
175	1.23694	20
148	0.793221	20
287	0.0295398	20
208	0.0719838	20
294	0.0385572	20
106	0.120647	20
292	0.0363806	20
275	0.0206779	20
157	1.01757	20
197	0.19403	20
203	0.11194	20
261	0.0153918	20
291	0.0306281	20
138	0.503265	20
199	0.155006	20
114	0.174285	20
226	0.0261194	20
211	0.059546	20
153	0.911225	20
137	0.469683	20
101	0.151741	20
284	0.0292289	20
247	0.014459	20
204	0.0890858	20
289	0.0332711	20
241	0.0183458	20
165	1.7444	20
198	0.172575	20
139	0.585044	20
129	0.298041	20
186	0.491294	20
110	0.169154	20
147	0.775342	20
280	0.0268968	20
228	0.0223881	20
273	0.0259639	20
236	0.0163246	20
268	0.019745	20
249	0.0127488	20
218	0.0399565	20
202	0.125311	20
168	1.61116	20
184	0.544154	20
135	0.526586	20
112	0.177861	20
191	0.289179	20
172	1.28296	20
145	0.77643	20
178	0.948228	20
224	0.0245647	20
285	0.0268968	20
187	0.449627	20
140	0.646144	20
223	0.0328047	20
124	0.277674	20
104	0.130131	20
131	0.381219	20
181	0.675529	20
234	0.0175684	20
282	0.0268968	20
262	0.0169465	20
121	0.310323	20
212	0.0553483	20
154	0.903141	20
126	0.243004	20
238	0.0183458	20
159	1.10059	20
251	0.0139925	20
253	0.0143035	20
160	1.17475	20
279	0.0233209	20
176	1.14506	20
209	0.0660759	20
256	0.019745	20
216	0.0444652	20
117	0.186101	20
270	0.0194341	20
195	0.208955	20
170	1.45725	20
227	0.0175684	20
288	0.033893	20
193	0.227301	20
119	0.19885	20
180	0.757929	20
244	0.0146144	20
162	1.31032	20
179	0.848414	20
264	0.0172575	20
255	0.0149254	20
297	0.0471082	20
246	0.0149254	20
240	0.0152363	20
182	0.62329	20
230	0.0209888	20
108	0.144434	20
299	0.0463308	20
115	0.174285	20
277	0.0211443	20
103	0.138371	20
201	0.125622	20
232	0.0199005	20
113	0.156405	20
152	0.878887	20
189	0.36023	20
225	0.0272077	20
142	0.742382	20
207	0.0797575	20
295	0.0377799	20
266	0.0164801	20
263	0.0177239	20
167	1.69947	20
107	0.135417	20
174	1.24642	20
214	0.0435323	20
133	0.556748	20
290	0.0357587	20
123	0.337842	20
149	0.782338	20
221	0.028296	20
210	0.0632774	20
258	0.0136816	20
173	1.26881	20
229	0.0194341	20
260	0.0157027	20
293	0.033893	20
274	0.0699627	20
237	0.0191231	20
188	0.412158	20
166	1.76228	20
136	0.490983	20
116	0.175062	20
144	0.752643	20
141	0.726524	20
100	0.148165	20
300	0.042755	20
222	0.0335821	20
128	0.276586	20
252	0.0149254	20
286	0.0245647	20
120	0.241138	20
283	0.0261194	20
156	0.976057	20
134	0.571051	20
250	0.0107276	20
192	0.257463	20
254	0.0149254	20
215	0.0396455	20
278	0.0199005	20
177	1.04213	20
150	0.805037	20
271	0.0183458	20
155	0.907027	20
130	0.336909	20
217	0.042755	20
245	0.0180348	20
239	0.0188122	20
267	0.0158582	20
122	0.336132	20
143	0.759173	20
281	0.0223881	20
269	0.0161692	20
158	1.06934	20
205	0.090796	20
219	0.0373134	20
257	0.0135261	20
235	0.0160137	20
105	0.130908	20
185	0.506374	20
248	0.0157027	20
183	0.589708	20
213	0.0541045	20
146	0.777519	20
111	0.182058	20
296	0.0455535	20
265	0.0177239	20
132	0.492382	20
164	1.61863	20
169	1.50606	20
196	0.188122	20
171	1.375	20
242	0.0175684	20
127	0.252198	30
276	0.0175824	30
206	0.0804945	30
118	0.199725	30
102	0.143407	30
200	0.143956	30
125	0.257418	30
272	0.0178571	30
233	0.0156593	30
190	0.317582	30
161	1.2217	30
298	0.042033	30
259	0.0153846	30
194	0.222253	30
220	0.0343407	30
243	0.0151099	30
231	0.017033	30
163	1.39038	30
109	0.162363	30
151	0.841209	30
175	1.18049	30
148	0.794231	30
287	0.0307692	30
208	0.0706044	30
294	0.032967	30
106	0.133242	30
292	0.0357143	30
275	0.0239011	30
157	1.00687	30
197	0.18489	30
203	0.1	30
261	0.0173077	30
291	0.032967	30
138	0.512912	30
199	0.144231	30
114	0.172802	30
226	0.025	30
211	0.0576923	30
153	0.892308	30
137	0.472527	30
101	0.142857	30
284	0.028022	30
247	0.0134615	30
204	0.0928571	30
289	0.0398352	30
241	0.0173077	30
165	1.69203	30
198	0.155495	30
139	0.577198	30
129	0.278022	30
186	0.482143	30
110	0.169505	30
147	0.788187	30
280	0.0239011	30
228	0.0206044	30
273	0.0252747	30
236	0.018956	30
268	0.0214286	30
249	0.014011	30
218	0.0357143	30
202	0.109615	30
168	1.59698	30
184	0.535165	30
135	0.516484	30
112	0.171429	30
191	0.260714	30
172	1.27665	30
145	0.796978	30
178	0.937088	30
224	0.0239011	30
285	0.0233516	30
187	0.431868	30
140	0.635989	30
223	0.0318681	30
124	0.262088	30
104	0.137088	30
131	0.431593	30
181	0.631044	30
234	0.0173077	30
282	0.0244505	30
262	0.0167582	30
121	0.305495	30
212	0.0582418	30
154	0.874176	30
126	0.266484	30
238	0.014011	30
159	1.1033	30
251	0.017033	30
253	0.0148352	30
160	1.13736	30
279	0.0230769	30
176	1.11071	30
209	0.0585165	30
256	0.0129121	30
216	0.0442308	30
117	0.173352	30
270	0.0211538	30
195	0.208516	30
170	1.43489	30
227	0.0208791	30
288	0.0324176	30
193	0.244231	30
119	0.203571	30
180	0.708791	30
244	0.0178571	30
162	1.28297	30
179	0.832967	30
264	0.0151099	30
255	0.0120879	30
297	0.0401099	30
246	0.0134615	30
240	0.0178571	30
182	0.584066	30
230	0.0178571	30
108	0.13544	30
299	0.0590659	30
115	0.177198	30
277	0.0184066	30
103	0.147802	30
201	0.123077	30
232	0.0192308	30
113	0.182418	30
152	0.900275	30
189	0.373626	30
225	0.025	30
142	0.782967	30
207	0.0870879	30
295	0.0406593	30
266	0.0162088	30
263	0.0159341	30
167	1.63984	30
107	0.135165	30
174	1.20549	30
214	0.0456044	30
133	0.564286	30
290	0.0365385	30
123	0.313462	30
149	0.812088	30
221	0.0274725	30
210	0.0637363	30
258	0.0126374	30
173	1.24176	30
229	0.0239011	30
260	0.0203297	30
293	0.0425824	30
274	0.0766484	30
237	0.0137363	30
188	0.396154	30
166	1.71374	30
136	0.456044	30
116	0.173352	30
144	0.752198	30
141	0.704396	30
100	0.147802	30
300	0.0508242	30
222	0.0263736	30
128	0.275549	30
252	0.0167582	30
286	0.0315934	30
120	0.262363	30
283	0.025	30
156	0.912363	30
134	0.581593	30
250	0.0142857	30
192	0.251374	30
254	0.0151099	30
215	0.0346154	30
278	0.0197802	30
177	1.05989	30
150	0.806593	30
271	0.0239011	30
155	0.906319	30
130	0.335989	30
217	0.0464286	30
245	0.0178571	30
239	0.0197802	30
267	0.0200549	30
122	0.308791	30
143	0.791209	30
281	0.0299451	30
269	0.0159341	30
158	1.03544	30
205	0.0835165	30
219	0.0285714	30
257	0.0118132	30
235	0.0162088	30
105	0.123901	30
185	0.486813	30
248	0.0151099	30
183	0.553846	30
213	0.0524725	30
146	0.767033	30
111	0.186538	30
296	0.0354396	30
265	0.0142857	30
132	0.475824	30
164	1.54121	30
169	1.47308	30
196	0.186264	30
171	1.31813	30
242	0.0126374	30
127	0.237179	40
276	0.018315	40
206	0.0815018	40
118	0.205128	40
102	0.149725	40
200	0.154304	40
125	0.253205	40
272	0.0206044	40
233	0.0192308	40
190	0.309066	40
161	1.16941	40
298	0.0393773	40
259	0.0141941	40
194	0.214744	40
220	0.0338828	40
243	0.0132784	40
231	0.0215201	40
163	1.38965	40
109	0.15522	40
151	0.815018	40
175	1.1685	40
148	0.778846	40
287	0.0238095	40
208	0.0645604	40
294	0.0334249	40
106	0.109432	40
292	0.0302198	40
275	0.0206044	40
157	0.943681	40
197	0.176282	40
203	0.108516	40
261	0.0173993	40
291	0.0398352	40
138	0.488553	40
199	0.153846	40
114	0.179029	40
226	0.0260989	40
211	0.0540293	40
153	0.888736	40
137	0.496795	40
101	0.147894	40
284	0.0334249	40
247	0.0196886	40
204	0.0902015	40
289	0.0334249	40
241	0.0206044	40
165	1.65888	40
198	0.15522	40
139	0.567766	40
129	0.288004	40
186	0.487179	40
110	0.182692	40
147	0.764652	40
280	0.0119048	40
228	0.0320513	40
273	0.0228938	40
236	0.0224359	40
268	0.014652	40
249	0.0141941	40
218	0.0471612	40
202	0.103938	40
168	1.55586	40
184	0.513278	40
135	0.510073	40
112	0.201923	40
191	0.302656	40
172	1.30723	40
145	0.77152	40
178	0.899267	40
224	0.0279304	40
285	0.0352564	40
187	0.436813	40
140	0.682234	40
223	0.0224359	40
124	0.249084	40
104	0.156593	40
131	0.385073	40
181	0.625	40
234	0.0173993	40
282	0.0196886	40
262	0.0151099	40
121	0.302198	40
212	0.0627289	40
154	0.862637	40
126	0.240842	40
238	0.0160256	40
159	1.09249	40
251	0.0132784	40
253	0.0151099	40
160	1.13507	40
279	0.0233516	40
176	1.087	40
209	0.0723443	40
256	0.0178571	40
216	0.0407509	40
117	0.193223	40
270	0.025641	40
195	0.207875	40
170	1.43452	40
227	0.0132784	40
288	0.0315934	40
193	0.246337	40
119	0.192766	40
180	0.716117	40
244	0.0201465	40
162	1.30815	40
179	0.834249	40
264	0.0128205	40
255	0.014652	40
297	0.0549451	40
246	0.014652	40
240	0.014652	40
182	0.603938	40
230	0.014652	40
108	0.146978	40
299	0.0489927	40
115	0.162546	40
277	0.021978	40
103	0.136447	40
201	0.140568	40
232	0.0178571	40
113	0.181777	40
152	0.880952	40
189	0.334707	40
225	0.0315934	40
142	0.746795	40
207	0.0929487	40
295	0.0453297	40
266	0.0242674	40
263	0.0151099	40
167	1.6772	40
107	0.134615	40
174	1.20559	40
214	0.0586081	40
133	0.565934	40
290	0.0343407	40
123	0.335165	40
149	0.791209	40
221	0.0320513	40
210	0.0769231	40
258	0.0160256	40
173	1.24634	40
229	0.0247253	40
260	0.0119048	40
293	0.0434982	40
274	0.0796703	40
237	0.021978	40
188	0.393773	40
166	1.65705	40
136	0.465659	40
116	0.17033	40
144	0.749542	40
141	0.709249	40
100	0.138278	40
300	0.0503663	40
222	0.0320513	40
128	0.261905	40
252	0.0151099	40
286	0.0297619	40
120	0.244963	40
283	0.0251832	40
156	0.938187	40
134	0.533425	40
250	0.0155678	40
192	0.244048	40
254	0.018315	40
215	0.0416667	40
278	0.0228938	40
177	0.983974	40
150	0.815934	40
271	0.0242674	40
155	0.882326	40
130	0.313187	40
217	0.0352564	40
245	0.0114469	40
239	0.0192308	40
267	0.0173993	40
122	0.31044	40
143	0.744505	40
281	0.0206044	40
269	0.0141941	40
158	1.03342	40
205	0.0929487	40
219	0.0389194	40
257	0.0123626	40
235	0.0164835	40
105	0.134615	40
185	0.46978	40
248	0.0123626	40
183	0.552198	40
213	0.0462454	40
146	0.723443	40
111	0.195055	40
296	0.043956	40
265	0.0247253	40
132	0.47848	40
164	1.56181	40
169	1.4652	40
196	0.197802	40
171	1.33425	40
242	0.0155678	40
127	0.241601	50
276	0.0264475	50
206	0.0964975	50
118	0.169407	50
102	0.139385	50
200	0.132237	50
125	0.228735	50
272	0.0228735	50
233	0.0214439	50
190	0.31594	50
161	1.18942	50
298	0.042173	50
259	0.0185847	50
194	0.255182	50
220	0.031451	50
243	0.0171551	50
231	0.0328806	50
163	1.39814	50
109	0.155826	50
151	0.869907	50
175	1.17941	50
148	0.778413	50
287	0.0300214	50
208	0.0743388	50
294	0.0357398	50
106	0.10436	50
292	0.0514653	50
275	0.0243031	50
157	1.00929	50
197	0.187991	50
203	0.125089	50
261	0.0114367	50
291	0.0450322	50
138	0.489635	50
199	0.158685	50
114	0.175125	50
226	0.0243031	50
211	0.0650465	50
153	0.897784	50
137	0.529664	50
101	0.1401	50
284	0.0250179	50
247	0.0114367	50
204	0.0986419	50
289	0.0407434	50
241	0.0114367	50
165	1.60043	50
198	0.183703	50
139	0.598999	50
129	0.308077	50
186	0.503217	50
110	0.15654	50
147	0.764832	50
280	0.038599	50
228	0.0264475	50
273	0.0164403	50
236	0.0135811	50
268	0.0107219	50
249	0.0264475	50
218	0.0378842	50
202	0.115797	50
168	1.59543	50
184	0.512509	50
135	0.548249	50
112	0.187277	50
191	0.293781	50
172	1.2466	50
145	0.781272	50
178	0.945675	50
224	0.0271623	50
285	0.0228735	50
187	0.42173	50
140	0.664761	50
223	0.0278771	50
124	0.259471	50
104	0.139385	50
131	0.433881	50
181	0.654039	50
234	0.0164403	50
282	0.0192995	50
262	0.0243031	50
121	0.2802	50
212	0.0521801	50
154	0.891351	50
126	0.258756	50
238	0.0243031	50
159	1.1158	50
251	0.0135811	50
253	0.0150107	50
160	1.13152	50
279	0.0243031	50
176	1.13796	50
209	0.0814868	50
256	0.0200143	50
216	0.0393138	50
117	0.185132	50
270	0.0171551	50
195	0.208721	50
170	1.39671	50
227	0.0228735	50
288	0.0171551	50
193	0.258756	50
119	0.196569	50
180	0.736955	50
244	0.0164403	50
162	1.2366	50
179	0.823445	50
264	0.0135811	50
255	0.0150107	50
297	0.0371694	50
246	0.0142959	50
240	0.0171551	50
182	0.61258	50
230	0.0307362	50
108	0.133667	50
299	0.0450322	50
115	0.17584	50
277	0.0171551	50
103	0.130093	50
201	0.142244	50
232	0.0221587	50
113	0.17584	50
152	0.834882	50
189	0.373838	50
225	0.0285919	50
142	0.734811	50
207	0.0950679	50
295	0.0378842	50
266	0.0192995	50
263	0.0185847	50
167	1.66476	50
107	0.118656	50
174	1.18585	50
214	0.0436026	50
133	0.553252	50
290	0.0257327	50
123	0.306648	50
149	0.699071	50
221	0.0400286	50
210	0.0614725	50
258	0.0121515	50
173	1.24875	50
229	0.0114367	50
260	0.0121515	50
293	0.0300214	50
274	0.0857756	50
237	0.0150107	50
188	0.428163	50
166	1.71122	50
136	0.466762	50
116	0.17584	50
144	0.710508	50
141	0.715511	50
100	0.140815	50
300	0.042173	50
222	0.0371694	50
128	0.265189	50
252	0.0135811	50
286	0.0243031	50
120	0.24732	50
283	0.0285919	50
156	0.957827	50
134	0.533238	50
250	0.0142959	50
192	0.255897	50
254	0.00714796	50
215	0.0464618	50
278	0.0207291	50
177	0.984274	50
150	0.8599	50
271	0.0235883	50
155	0.869907	50
130	0.348821	50
217	0.0321658	50
245	0.0185847	50
239	0.0192995	50
267	0.0100071	50
122	0.337384	50
143	0.730522	50
281	0.0214439	50
269	0.0192995	50
158	1.04932	50
205	0.109364	50
219	0.0357398	50
257	0.0150107	50
235	0.0293066	50
105	0.124375	50
185	0.453896	50
248	0.0171551	50
183	0.532523	50
213	0.0614725	50
146	0.730522	50
111	0.187277	50
296	0.038599	50
265	0.0128663	50
132	0.505361	50
164	1.52466	50
169	1.48892	50
196	0.203002	50
171	1.32666	50
242	0.0128663	50
127	0.232711	60
276	0.025247	60
206	0.0702525	60
118	0.190999	60
102	0.143798	60
200	0.158068	60
125	0.236004	60
272	0.0263447	60
233	0.0153677	60
190	0.290889	60
161	1.17124	60
298	0.0340285	60
259	0.0120746	60
194	0.190999	60
220	0.0428101	60
243	0.0241493	60
231	0.0230516	60
163	1.32272	60
109	0.150384	60
151	0.794731	60
175	1.17234	60
148	0.79034	60
287	0.0296378	60
208	0.0603732	60
294	0.0406147	60
106	0.140505	60
292	0.0329308	60
275	0.0197585	60
157	0.92865	60
197	0.180022	60
203	0.0933041	60
261	0.0241493	60
291	0.0362239	60
138	0.485181	60
199	0.13831	60
114	0.188804	60
226	0.0219539	60
211	0.0472009	60
153	0.953897	60
137	0.49506	60
101	0.176729	60
284	0.0384193	60
247	0.0153677	60
204	0.0976948	60
289	0.0274424	60
241	0.00878156	60
165	1.6191	60
198	0.151482	60
139	0.607025	60
129	0.288694	60
186	0.374314	60
110	0.170143	60
147	0.781559	60
280	0.0219539	60
228	0.0186608	60
273	0.0241493	60
236	0.0197585	60
268	0.0208562	60
249	0.0120746	60
218	0.0362239	60
202	0.125137	60
168	1.58507	60
184	0.511526	60
135	0.50494	60
112	0.15258	60
191	0.260154	60
172	1.15368	60
145	0.686059	60
178	0.902305	60
224	0.0296378	60
285	0.0175631	60
187	0.411636	60
140	0.650933	60
223	0.0340285	60
124	0.293085	60
104	0.119649	60
131	0.416026	60
181	0.63337	60
234	0.0164654	60
282	0.0318332	60
262	0.0241493	60
121	0.257958	60
212	0.0757409	60
154	0.81888	60
126	0.264544	60
238	0.0153677	60
159	1.06696	60
251	0.0153677	60
253	0.0120746	60
160	1.09769	60
279	0.0219539	60
176	1.10318	60
209	0.050494	60
256	0.0109769	60
216	0.0450055	60
117	0.170143	60
270	0.0230516	60
195	0.187706	60
170	1.32053	60
227	0.0109769	60
288	0.0274424	60
193	0.192097	60
119	0.232711	60
180	0.700329	60
244	0.00878156	60
162	1.28211	60
179	0.803513	60
264	0.0186608	60
255	0.0274424	60
297	0.0428101	60
246	0.01427	60
240	0.0131723	60
182	0.596048	60
230	0.025247	60
108	0.119649	60
299	0.0493963	60
115	0.163557	60
277	0.0175631	60
103	0.133919	60
201	0.121844	60
232	0.0175631	60
113	0.205269	60
152	0.867179	60
189	0.329308	60
225	0.0274424	60
142	0.687157	60
207	0.0680571	60
295	0.0373216	60
266	0.01427	60
263	0.0109769	60
167	1.52689	60
107	0.106476	60
174	1.16246	60
214	0.0406147	60
133	0.544457	60
290	0.025247	60
123	0.318332	60
149	0.692645	60
221	0.0373216	60
210	0.0570801	60
258	0.0131723	60
173	1.21295	60
229	0.0373216	60
260	0.0164654	60
293	0.0373216	60
274	0.0856202	60
237	0.0131723	60
188	0.403952	60
166	1.64544	60
136	0.434687	60
116	0.215148	60
144	0.80461	60
141	0.682766	60
100	0.144896	60
300	0.0614709	60
222	0.0241493	60
128	0.260154	60
252	0.0230516	60
286	0.0263447	60
120	0.268935	60
283	0.0362239	60
156	0.872667	60
134	0.6191	60
250	0.0285401	60
192	0.244786	60
254	0.0164654	60
215	0.0428101	60
278	0.0296378	60
177	0.976948	60
150	0.805708	60
271	0.00987925	60
155	0.872667	60
130	0.369923	60
217	0.0406147	60
245	0.0120746	60
239	0.0230516	60
267	0.0208562	60
122	0.313941	60
143	0.742042	60
281	0.0153677	60
269	0.0131723	60
158	0.981339	60
205	0.107574	60
219	0.039517	60
257	0.0109769	60
235	0.0109769	60
105	0.129528	60
185	0.473106	60
248	0.0197585	60
183	0.542261	60
213	0.0439078	60
146	0.773875	60
111	0.180022	60
296	0.0384193	60
265	0.0208562	60
132	0.40944	60
164	1.40505	60
169	1.44566	60
196	0.197585	60
171	1.16136	60
242	0.0186608	60
127	0.247875	70
276	0.020839	70
206	0.078969	70
118	0.180971	70
102	0.145051	70
200	0.135454	70
125	0.233891	70
272	0.0255004	70
233	0.0148067	70
190	0.300795	70
161	1.11544	70
298	0.0479846	70
259	0.0128873	70
194	0.217713	70
220	0.0375651	70
243	0.0134357	70
231	0.0205648	70
163	1.29092	70
109	0.146696	70
151	0.763641	70
175	1.16808	70
148	0.684124	70
287	0.0334522	70
208	0.0704689	70
294	0.0460653	70
106	0.131615	70
292	0.0389361	70
275	0.0186455	70
157	0.89224	70
197	0.171922	70
203	0.0945983	70
261	0.0139841	70
291	0.0320812	70
138	0.476008	70
199	0.137099	70
114	0.16589	70
226	0.0200165	70
211	0.0589526	70
153	0.826433	70
137	0.473266	70
101	0.140115	70
284	0.0287908	70
247	0.0170003	70
204	0.0954209	70
289	0.030436	70
241	0.0167261	70
165	1.55799	70
198	0.156567	70
139	0.547025	70
129	0.294763	70
186	0.451056	70
110	0.171374	70
147	0.713463	70
280	0.024952	70
228	0.0205648	70
273	0.0260488	70
236	0.0145325	70
268	0.020839	70
249	0.0126131	70
218	0.0315328	70
202	0.114341	70
168	1.44996	70
184	0.465862	70
135	0.504524	70
112	0.18618	70
191	0.263504	70
172	1.15657	70
145	0.70935	70
178	0.853852	70
224	0.0246778	70
285	0.0282424	70
187	0.408007	70
140	0.604058	70
223	0.0282424	70
124	0.256375	70
104	0.131067	70
131	0.358377	70
181	0.600768	70
234	0.0244036	70
282	0.0219358	70
262	0.0150809	70
121	0.281327	70
212	0.0600494	70
154	0.816287	70
126	0.219907	70
238	0.0150809	70
159	0.997258	70
251	0.0150809	70
253	0.0164519	70
160	1.03427	70
279	0.0293392	70
176	1.0266	70
209	0.0529202	70
256	0.0139841	70
216	0.0435975	70
117	0.177406	70
270	0.0172745	70
195	0.189745	70
170	1.30134	70
227	0.0227584	70
288	0.0353715	70
193	0.217987	70
119	0.211132	70
180	0.65643	70
244	0.0205648	70
162	1.23279	70
179	0.784206	70
264	0.0159035	70
255	0.0148067	70
297	0.0479846	70
246	0.0202906	70
240	0.0145325	70
182	0.555251	70
230	0.0200165	70
108	0.136825	70
299	0.0449685	70
115	0.173019	70
277	0.0244036	70
103	0.136276	70
201	0.12997	70
232	0.0167261	70
113	0.163696	70
152	0.829723	70
189	0.331505	70
225	0.027694	70
142	0.715383	70
207	0.0685495	70
295	0.0370167	70
266	0.0186455	70
263	0.0167261	70
167	1.47902	70
107	0.123389	70
174	1.1297	70
214	0.0545654	70
133	0.52317	70
290	0.0375651	70
123	0.281601	70
149	0.717576	70
221	0.0356457	70
210	0.0633397	70
258	0.0137099	70
173	1.13107	70
229	0.0211132	70
260	0.0126131	70
293	0.0372909	70
274	0.0682753	70
237	0.0167261	70
188	0.375925	70
166	1.59336	70
136	0.440088	70
116	0.182342	70
144	0.707979	70
141	0.646285	70
100	0.151083	70
300	0.0405813	70
222	0.0285166	70
128	0.250891	70
252	0.0170003	70
286	0.0348231	70
120	0.239375	70
283	0.0265972	70
156	0.85303	70
134	0.548944	70
250	0.0142583	70
192	0.242117	70
254	0.0128873	70
215	0.0463395	70
278	0.0252262	70
177	0.964354	70
150	0.75048	70
271	0.0202906	70
155	0.826981	70
130	0.314505	70
217	0.0340005	70
245	0.0123389	70
239	0.0194681	70
267	0.0178229	70
122	0.326021	70
143	0.71977	70
281	0.023581	70
269	0.0161777	70
158	0.958322	70
205	0.0913079	70
219	0.0323554	70
257	0.0159035	70
235	0.0161777	70
105	0.119825	70
185	0.437346	70
248	0.0120647	70
183	0.527283	70
213	0.0422265	70
146	0.684947	70
111	0.176858	70
296	0.0435975	70
265	0.0189197	70
132	0.449136	70
164	1.48094	70
169	1.36934	70
196	0.1711	70
171	1.187	70
242	0.0164519	70
