# Supplementary material for: Cell-free DNA fragmentomics for preeclampsia risk assessment
Source: Nat Commun. 2026 May 2;17:5957. doi: 10.1038/s41467-026-72682-4 (PMC13342102; doi:10.1038/s41467-026-72682-4)
Supplement: Supplementary file 28 — Source Data [file 41467_2026_72682_MOESM28_ESM.zip › Source Data/Source Data Supplementary Fig.10.xlsx]

## Sheet: 16 EPE
Gestational age of samping	Dataset	Features	AUC	AUC(95%CI)	P-value (vs MFs)	P-value (vs cfDNA-fragmentomics)	Sensitivity	Sensitivity(95%CI)	Specificity	Specificity(95%CI)	Accuracy	Accuracy(95%CI)	PPV	PPV(95%CI)	NPV	NPV(95%CI)
<= 16 weeks	Validation Set	MFs	77.942	(77.424,78.460)	NA	0.344	0.553	(0.541,0.564)	0.9	(0.900,0.902)	0.822	(0.819,0.825)	0.6	(0.593,0.608)	0.873	(0.870,0.877)
	Validation Set	cfDNA fragmentomics	87.492	(87.105,87.878)	0.344	NA	0.785	(0.776,0.794)	0.9	(0.898,0.901)	0.873	(0.871,0.875)	0.69	(0.685,0.696)	0.934	(0.931,0.936)
	Validation Set	combined	90.157	(89.837,90.478)	0.092	0.578	0.758	(0.749,0.768)	0.9	(0.899,0.901)	0.867	(0.865,0.869)	0.683	(0.677,0.689)	0.926	(0.923,0.929)
	Test Set1	MFs	81.825	(81.573,82.078)	NA	0.63	0.384	(0.375,0.393)	0.9	(0.900,0.901)	0.849	(0.848,0.850)	0.287	(0.281,0.293)	0.93	(0.929,0.931)
	Test Set1	cfDNA fragmentomics	84.55	(84.289,84.810)	0.63	NA	0.492	(0.484,0.500)	0.9	(0.900,0.901)	0.86	(0.859,0.861)	0.345	(0.340,0.350)	0.941	(0.940,0.943)
	Test Set1	combined	90.017	(89.820,90.213)	0.103	0.03	0.634	(0.627,0.642)	0.9	(0.900,0.901)	0.874	(0.873,0.875)	0.402	(0.397,0.407)	0.958	(0.957,0.959)
	Test Set2	MFs	81.909	(81.531,82.286)	NA	0.678	0.458	(0.448,0.469)	0.9	(0.899,0.902)	0.788	(0.785,0.791)	0.587	(0.579,0.596)	0.832	(0.828,0.835)
	Test Set2	cfDNA fragmentomics	85.13	(84.770,85.490)	0.678	NA	0.623	(0.611,0.635)	0.9	(0.898,0.901)	0.828	(0.825,0.832)	0.658	(0.650,0.665)	0.876	(0.872,0.880)
	Test Set2	combined	89.264	(88.965,89.563)	0.237	0.157	0.709	(0.698,0.721)	0.9	(0.899,0.902)	0.852	(0.850,0.855)	0.69	(0.683,0.696)	0.905	(0.901,0.908)

## Sheet: 16 LPE
Gestational age of samping	Dataset	Features	AUC	AUC(95%CI)	P-value (vs MFs)	P-value (vs cfDNA-fragmentomics)	Sensitivity	Sensitivity(95%CI)	Specificity	Specificity(95%CI)	Accuracy	Accuracy(95%CI)	PPV	PPV(95%CI)	NPV	NPV(95%CI)
<= 16 weeks	Validation Set	MFs	72.887	(72.527,73.246)	NA	0.141	0.378	(0.371,0.384)	0.9	(0.899,0.901)	0.651	(0.648,0.655)	0.765	(0.760,0.769)	0.615	(0.611,0.619)
	Validation Set	cfDNA fragmentomics	83.016	(82.718,83.313)	0.141	NA	0.572	(0.563,0.581)	0.9	(0.899,0.901)	0.744	(0.740,0.748)	0.83	(0.826,0.833)	0.705	(0.700,0.711)
	Validation Set	combined	84.695	(84.430,84.961)	0.04	0.679	0.657	(0.652,0.662)	0.9	(0.898,0.901)	0.784	(0.781,0.787)	0.854	(0.851,0.857)	0.743	(0.739,0.747)
	Test Set1	MFs	77.862	(77.686,78.038)	NA	0.741	0.527	(0.523,0.531)	0.9	(0.900,0.900)	0.764	(0.762,0.766)	0.748	(0.746,0.750)	0.769	(0.767,0.771)
	Test Set1	cfDNA fragmentomics	77.004	(76.813,77.194)	0.741	NA	0.515	(0.510,0.521)	0.9	(0.900,0.900)	0.76	(0.758,0.762)	0.742	(0.739,0.744)	0.766	(0.763,0.768)
	Test Set1	combined	82.171	(81.999,82.344)	0.106	5.788e-04	0.607	(0.600,0.614)	0.9	(0.900,0.901)	0.794	(0.791,0.796)	0.771	(0.769,0.774)	0.802	(0.799,0.805)
	Test Set2	MFs	73.817	(73.448,74.185)	NA	0.891	0.396	(0.388,0.403)	0.9	(0.898,0.901)	0.657	(0.653,0.661)	0.773	(0.768,0.778)	0.617	(0.613,0.621)
	Test Set2	cfDNA fragmentomics	74.758	(74.382,75.135)	0.891	NA	0.289	(0.280,0.299)	0.9	(0.898,0.901)	0.605	(0.600,0.610)	0.684	(0.674,0.693)	0.579	(0.575,0.584)
	Test Set2	combined	84.629	(84.341,84.917)	0.046	0.006	0.551	(0.541,0.562)	0.9	(0.898,0.901)	0.731	(0.726,0.736)	0.825	(0.821,0.830)	0.688	(0.682,0.694)
