# Supplementary material for: Cell-free DNA fragmentomics for preeclampsia risk assessment
Source: Nat Commun. 2026 May 2;17:5957. doi: 10.1038/s41467-026-72682-4 (PMC13342102; doi:10.1038/s41467-026-72682-4)
Supplement: Supplementary file 28 — Source Data [file 41467_2026_72682_MOESM28_ESM.zip › Source Data/Source Data Supplementary Fig.2.xlsx]

## Sheet: Supplementary Fig.2a-h
ID	GA_sampling	predownsampled_depth	downsampled_depth	Dataset	group
H1_1	16	21.0247	10.1783	Training_Set	CTRL
H1_2	16.5	24.3145	10.1852	Training_Set	CTRL
H1_3	15.5	26.9428	10.2835	Training_Set	CTRL
H1_4	16.4	21.171	10.2488	Training_Set	CTRL
H1_5	16.2	28.9748	10.2494	Training_Set	CTRL
H1_6	16	31.6068	10.2994	Training_Set	CTRL
H1_7	16.2	25.3038	10.1296	Training_Set	CTRL
H1_8	16.3	30.5046	10.2224	Training_Set	CTRL
H1_9	15.6	24.1307	10.3329	Training_Set	CTRL
H1_10	16	18.4713	10.3163	Training_Set	CTRL
H1_11	12.5	19.2227	10.1999	Training_Set	CTRL
H1_12	15.3	19.1617	10.1683	Training_Set	CTRL
H1_13	16.3	20.7699	10.2488	Training_Set	CTRL
H1_14	16.1	20.2125	10.1604	Training_Set	CTRL
H1_15	12.4	25.6548	10.2692	Training_Set	CTRL
H1_16	16.4	26.2695	10.272	Training_Set	CTRL
H1_17	16.4	25.3255	10.1378	Training_Set	CTRL
H1_18	16.2	26.028	10.1765	Training_Set	CTRL
H1_19	17	26.6026	10.1544	Training_Set	CTRL
H1_20	16.2	29.7595	10.2495	Training_Set	CTRL
H1_21	15.6	28.3629	10.2976	Training_Set	CTRL
H1_22	15.4	20.7153	10.2212	Training_Set	CTRL
H1_23	15.6	25.027	10.2511	Training_Set	CTRL
H1_24	16	24.2932	10.1779	Training_Set	CTRL
H1_25	16.3	25.6439	10.2658	Training_Set	CTRL
H1_26	15.6	20.2379	10.1725	Training_Set	CTRL
H1_27	17.3	23.0537	10.3024	Training_Set	CTRL
H1_28	16.3	22.4252	10.2299	Training_Set	CTRL
H1_29	16.2	22.3592	10.2001	Training_Set	CTRL
H1_30	15.5	20.3281	10.2188	Training_Set	CTRL
H1_31	16.2	22.1398	10.3046	Training_Set	CTRL
H1_32	16.3	23.9855	10.27	Training_Set	CTRL
H1_33	16.1	22.4969	10.2615	Training_Set	CTRL
H1_34	12.4	19.6499	10.243	Training_Set	CTRL
H1_35	16	26.4476	10.3406	Training_Set	CTRL
H1_36	16.3	28.0608	10.1883	Training_Set	CTRL
H1_37	16.3	24.1315	10.3335	Training_Set	CTRL
H1_38	12.1	27.9242	10.138	Training_Set	CTRL
H1_39	16.3	23.0896	10.3172	Training_Set	CTRL
H1_40	13.2	24.4487	10.2427	Training_Set	CTRL
H1_41	15.6	30.5595	10.2423	Training_Set	CTRL
H1_42	16.4	26.1471	10.2236	Training_Set	CTRL
H1_43	15.6	25.9218	10.135	Training_Set	CTRL
H1_44	15	23.3109	10.1991	Training_Set	CTRL
H1_45	16.1	21.8972	10.1923	Training_Set	CTRL
H1_46	16.6	24.6339	10.3185	Training_Set	CTRL
H1_47	16.5	22.2745	10.1618	Training_Set	CTRL
H1_48	17.6	21.3841	10.1522	Training_Set	CTRL
H1_49	17.4	16.7673	10.3021	Training_Set	CTRL
H1_50	17.6	22.1312	10.3012	Training_Set	CTRL
H1_51	15	24.7234	10.1267	Training_Set	CTRL
H1_52	21.1	22.0386	10.2581	Training_Set	CTRL
H1_53	15.3	24.0027	10.2786	Training_Set	CTRL
H1_54	16.6	20.9927	10.1629	Training_Set	CTRL
H1_55	16.2	27.6274	10.2875	Training_Set	CTRL
H1_56	16.1	27.6439	10.2932	Training_Set	CTRL
H1_57	14.5	25.6237	10.2573	Training_Set	CTRL
H1_58	16	23.5454	10.302	Training_Set	CTRL
H1_59	15.6	15.4136	10.188	Training_Set	CTRL
H1_60	16.2	18.2958	10.2191	Training_Set	CTRL
H1_61	14.2	27.6215	10.2862	Training_Set	CTRL
H1_62	15.1	19.2423	10.2106	Training_Set	CTRL
H1_63	15.1	21.0471	10.1885	Training_Set	CTRL
H1_64	14.6	21.5328	10.2227	Training_Set	CTRL
H1_65	17.1	17.8199	10.2851	Training_Set	CTRL
H1_66	16	22.7385	10.1605	Training_Set	CTRL
H1_67	16.3	25.4582	10.1908	Training_Set	CTRL
H1_68	17	28.0574	10.1848	Training_Set	CTRL
H1_69	16.2	21.7893	10.1429	Training_Set	CTRL
H1_70	12.1	23.4534	10.2617	Training_Set	CTRL
H1_71	15	24.2153	10.1446	Training_Set	CTRL
H1_72	16.4	23.0538	10.3017	Training_Set	CTRL
H1_73	13.3	25.3898	10.1637	Training_Set	CTRL
H1_74	16.6	25.1076	10.285	Training_Set	CTRL
H1_75	12.4	23.5356	10.2974	Training_Set	CTRL
H1_76	17.6	24.616	10.3125	Training_Set	CTRL
H1_77	16.1	24.9889	10.236	Training_Set	CTRL
H1_78	13.5	21.1313	10.2295	Training_Set	CTRL
H1_79	12.6	22.8646	10.2168	Training_Set	CTRL
H1_80	15	23.7563	10.1731	Training_Set	CTRL
H1_81	13	22.5517	10.2874	Training_Set	CTRL
H1_82	15	22.4971	10.2623	Training_Set	CTRL
H1_83	13.2	26.8476	10.248	Training_Set	CTRL
H1_84	14.3	22.8156	10.1957	Training_Set	CTRL
H1_85	14.2	26.8996	10.2684	Training_Set	CTRL
H1_86	12.1	26.1871	10.2391	Training_Set	CTRL
H1_87	18.2	23.4417	10.2564	Training_Set	CTRL
H1_88	14.2	25.3529	10.149	Training_Set	CTRL
H1_89	14	19.0415	10.2813	Training_Set	CTRL
H1_90	17.4	23.9748	10.2665	Training_Set	CTRL
H1_91	14	24.9575	10.2234	Training_Set	CTRL
H1_92	12	28.0009	10.1658	Training_Set	CTRL
H1_93	14.5	28.153	10.2221	Training_Set	CTRL
H1_94	12.1	19.6455	10.2407	Training_Set	CTRL
H1_95	14.4	24.0325	10.292	Training_Set	CTRL
H1_96	14.1	27.6785	10.3068	Training_Set	CTRL
H1_97	14.5	21.482	10.1994	Training_Set	CTRL
H1_98	13.6	27.0267	10.3151	Training_Set	CTRL
H1_99	14.4	25.0037	10.2433	Training_Set	CTRL
H1_100	16.5	24.5359	10.2783	Training_Set	CTRL
H1_101	16.3	19.6904	10.2653	Training_Set	CTRL
H1_102	16.5	18.1451	10.3035	Training_Set	CTRL
H1_103	17	20.2629	10.1866	Training_Set	CTRL
H1_104	12.6	24.6453	10.3248	Training_Set	CTRL
H1_105	17.4	20.0036	10.2419	Training_Set	CTRL
H1_106	15.4	20.2659	10.1877	Training_Set	CTRL
H1_107	12.3	23.5003	10.2825	Training_Set	CTRL
H1_108	14	30.8541	10.3403	Training_Set	CTRL
H1_109	17.6	21.576	10.2435	Training_Set	CTRL
H1_110	12.1	34.3941	10.2466	Training_Set	CTRL
H1_111	16.3	28.7617	10.1742	Training_Set	CTRL
H1_112	12.5	18.3097	10.2267	Training_Set	CTRL
H1_113	11.3	28.0423	10.1814	Training_Set	CTRL
H1_114	15.4	21.4865	10.2012	Training_Set	CTRL
H1_115	13.2	22.3843	10.2106	Training_Set	CTRL
H1_116	17.2	26.1245	10.214	Training_Set	CTRL
H1_117	14.3	19.9879	10.2335	Training_Set	CTRL
H1_118	15	28.4712	10.3368	Training_Set	CTRL
H1_119	13.3	17.9205	10.1761	Training_Set	CTRL
H1_120	16.6	28.7837	10.1825	Training_Set	CTRL
H1_121	12.6	25.5412	10.2245	Training_Set	CTRL
H1_122	12	36.6918	9.09592	Training_Set	CTRL
H1_123	16.2	36.6918	9.09592	Training_Set	CTRL
H1_124	16.4	26.6932	10.188	Training_Set	CTRL
H1_125	17.3	32.2046	10.1937	Training_Set	CTRL
H1_126	16.6	19.155	10.1647	Training_Set	CTRL
H1_127	16	24.3116	10.1857	Training_Set	CTRL
H1_128	16.6	27.5987	10.2775	Training_Set	CTRL
H1_129	16.6	26.1154	10.211	Training_Set	CTRL
H1_130	16.4	20.1637	10.3239	Training_Set	CTRL
H1_131	15.6	23.8069	10.195	Training_Set	CTRL
H1_132	16.6	27.1521	10.364	Training_Set	CTRL
H1_133	16.3	26.0891	10.2008	Training_Set	CTRL
H1_134	16.5	21.6623	10.2849	Training_Set	CTRL
H1_135	16.4	27.9225	10.1377	Training_Set	CTRL
H1_136	16.5	24.8227	10.1681	Training_Set	CTRL
H1_137	16.4	24.6343	10.3199	Training_Set	CTRL
H1_138	17.4	29.5911	10.1925	Training_Set	CTRL
H1_139	16.4	36.3862	10.1619	Training_Set	CTRL
H1_140	16.6	20.1343	10.3087	Training_Set	CTRL
H1_141	16.5	27.8664	10.1177	Training_Set	CTRL
H1_142	12.1	19.7168	10.2788	Training_Set	CTRL
H1_143	17.5	21.7484	10.3248	Training_Set	CTRL
H1_144	16.4	22.1982	10.3322	Training_Set	CTRL
H1_145	21	21.5523	10.2324	Training_Set	CTRL
H1_146	16.5	21.5888	10.2495	Training_Set	CTRL
H1_147	16.6	34.2192	10.1939	Training_Set	EPE
H1_148	16.3	19.6028	10.2196	Training_Set	EPE
H1_149	16.2	18.9085	10.21	Training_Set	EPE
H1_150	16	23.03	10.2914	Training_Set	EPE
H1_151	12.3	24.9655	10.2264	Training_Set	EPE
H1_152	15	26.7442	10.2085	Training_Set	EPE
H1_153	15.6	20.0347	10.2588	Training_Set	EPE
H1_154	12.5	22.1742	10.3218	Training_Set	EPE
H1_155	14.4	18.3491	10.2491	Training_Set	EPE
H1_156	15.5	17.1954	10.2447	Training_Set	EPE
H1_157	15	16.1426	10.2195	Training_Set	EPE
H1_158	16.2	29.321	10.3719	Training_Set	EPE
H1_159	16.3	28.498	10.3454	Training_Set	EPE
H1_160	16.6	32.698	10.349	Training_Set	EPE
H1_161	14.5	26.515	10.1204	Training_Set	EPE
H1_162	15.4	26.0576	10.1882	Training_Set	EPE
H1_163	15.4	20.5755	10.1519	Training_Set	EPE
H1_164	16.2	15.9179	10.2245	Training_Set	EPE
H1_165	16	27.5502	10.2593	Training_Set	EPE
H1_166	12.2	31.0239	10.108	Training_Set	EPE
H1_167	12.3	18.7057	10.2748	Training_Set	EPE
H1_168	12.2	22.1995	10.3336	Training_Set	EPE
H1_169	12.4	20.2083	10.159	Training_Set	EPE
H1_170	14.1	18.9211	10.2171	Training_Set	EPE
H1_171	14.1	22.003	10.2412	Training_Set	EPE
H1_172	15.2	22.2753	10.1606	Training_Set	EPE
H1_173	14.6	26.9112	10.2717	Training_Set	EPE
H1_174	15.3	20.0918	10.287	Training_Set	EPE
H1_175	14.2	28.3888	10.307	Training_Set	EPE
H1_176	14.6	19.9798	10.2302	Training_Set	EPE
H1_177	12.6	17.5605	10.299	Training_Set	EPE
H1_178	16.4	17.0459	10.3157	Training_Set	EPE
H1_179	15	23.2833	10.1876	Training_Set	EPE
H1_180	13	24.9434	10.2165	Training_Set	EPE
H1_181	12.2	23.1887	10.1461	Training_Set	EPE
H1_182	15	21.3787	10.1509	Training_Set	EPE
H1_183	13.5	29.6105	10.1994	Training_Set	EPE
H1_184	13.5	23.7389	10.1662	Training_Set	EPE
H1_185	12.5	19.6919	10.2651	Training_Set	EPE
H1_186	14.2	24.6874	10.3427	Training_Set	EPE
H1_187	16.4	21.8868	10.1869	Training_Set	EPE
H1_188	16.2	23.703	10.1499	Training_Set	EPE
H1_189	16.4	22.0562	10.2654	Training_Set	EPE
H1_190	18.5	31.4053	10.2325	Training_Set	EPE
H1_191	16.3	26.7124	10.196	Training_Set	EPE
H1_192	16.6	24.8558	10.1821	Training_Set	EPE
H1_193	17	21.0998	10.2139	Training_Set	EPE
H1_194	16.4	19.9861	10.2339	Training_Set	EPE
H1_195	12.1	24.1708	10.3506	Training_Set	EPE
H1_196	17.3	19.7234	10.2823	Training_Set	EPE
H1_197	16.5	26.2425	10.26	Training_Set	EPE
H1_198	17	24.289	10.1762	Training_Set	EPE
H1_199	12.6	17.0093	10.2927	Training_Set	EPE
H1_200	16.1	27.2553	10.1498	Training_Set	EPE
H1_201	16.3	24.4251	10.233	Training_Set	EPE
H1_202	16	34.9968	10.1004	Training_Set	EPE
H1_203	16.2	27.0884	10.339	Training_Set	LPE
H1_204	16	23.7059	10.1513	Training_Set	LPE
H1_205	17.4	26.7063	10.1929	Training_Set	LPE
H1_206	16.4	23.6351	10.3425	Training_Set	LPE
H1_207	16.4	25.9405	10.1429	Training_Set	LPE
H1_208	12.2	25.191	10.318	Training_Set	LPE
H1_209	15	27.646	10.295	Training_Set	LPE
H1_210	16	23.7864	10.1867	Training_Set	LPE
H1_211	16	22.9645	10.2615	Training_Set	LPE
H1_212	16.4	17.9749	10.2074	Training_Set	LPE
H1_213	16.3	21.3357	10.3282	Training_Set	LPE
H1_214	12.5	25.5699	10.2361	Training_Set	LPE
H1_215	12.2	20.7569	10.241	Training_Set	LPE
H1_216	12	19.9402	10.2093	Training_Set	LPE
H1_217	15.4	25.2413	10.3392	Training_Set	LPE
H1_218	15.6	20.8794	10.3012	Training_Set	LPE
H1_219	16.2	33.6238	10.33	Training_Set	LPE
H1_220	16.5	25.9576	10.1494	Training_Set	LPE
H1_221	15.5	26.3502	10.3032	Training_Set	LPE
H1_222	17.2	19.1415	10.1566	Training_Set	LPE
H1_223	17	24.3754	10.213	Training_Set	LPE
H1_224	15.4	20.6657	10.1956	Training_Set	LPE
H1_225	12.5	24.2993	10.1789	Training_Set	LPE
H1_226	16.3	31.609	10.2994	Training_Set	LPE
H1_227	14.5	26.7569	10.2114	Training_Set	LPE
H1_228	16.3	22.1977	10.3329	Training_Set	LPE
H1_229	16.1	19.5259	10.1804	Training_Set	LPE
H1_230	15.4	20.3025	10.2053	Training_Set	LPE
H1_231	15.5	26.0216	10.175	Training_Set	LPE
H1_232	15.5	26.0873	10.2005	Training_Set	LPE
H1_233	16.3	21.3228	10.3231	Training_Set	LPE
H1_234	13.3	21.1709	10.2486	Training_Set	LPE
H1_235	15.5	22.3265	10.1859	Training_Set	LPE
H1_236	13.6	24.9793	10.2317	Training_Set	LPE
H1_237	15	26.5115	10.1196	Training_Set	LPE
H1_238	12.6	21.4362	10.1778	Training_Set	LPE
H1_239	12.2	27.668	10.3027	Training_Set	LPE
H1_240	15.2	22.1213	10.2969	Training_Set	LPE
H1_241	12	24.0402	10.2952	Training_Set	LPE
H1_242	14.5	28.3894	10.3073	Training_Set	LPE
H1_243	12	20.3398	10.2249	Training_Set	LPE
H1_244	13.2	20.5913	10.1589	Training_Set	LPE
H1_245	12	29.2736	10.3554	Training_Set	LPE
H1_246	15	24.3446	10.1974	Training_Set	LPE
H1_247	13.6	27.0911	10.3404	Training_Set	LPE
H1_248	12.3	26.584	10.1461	Training_Set	LPE
H1_249	14.3	23.3984	10.2376	Training_Set	LPE
H1_250	11.4	19.142	10.1577	Training_Set	LPE
H1_251	12.4	21.3313	10.326	Training_Set	LPE
H1_252	14.4	25.3063	10.1303	Training_Set	LPE
H1_253	15	19.9946	10.2378	Training_Set	LPE
H1_254	11.3	27.7859	10.3467	Training_Set	LPE
H1_255	12.1	21.0294	10.1788	Training_Set	LPE
H1_256	13	22.051	10.264	Training_Set	LPE
H1_257	14	25.4316	10.1807	Training_Set	LPE
H1_258	16.4	21.0292	10.1807	Training_Set	LPE
H1_259	16.4	22.933	10.2481	Training_Set	LPE
H1_260	16.3	17.0282	10.304	Training_Set	LPE
H1_261	16.3	35.176	10.1517	Training_Set	LPE
H1_262	17	17.9074	10.169	Training_Set	LPE
H1_263	13.4	21.503	10.2092	Training_Set	LPE
H1_264	12.1	26.1931	10.2416	Training_Set	LPE
H1_265	16.6	18.2821	10.2122	Training_Set	LPE
H1_266	13	18.5716	10.2006	Training_Set	LPE
H1_267	16.6	17.7161	10.2251	Training_Set	LPE
H1_268	17	26.3075	10.2855	Training_Set	LPE
H1_269	16.5	20.7863	10.2555	Training_Set	LPE
H1_270	16.4	26.5333	10.1281	Training_Set	LPE
H1_271	16.6	26.6371	10.1674	Training_Set	LPE
H1_272	12.5	22.9873	10.2716	Training_Set	LPE
H1_273	16.5	23.2805	10.1857	Training_Set	LPE
H1_274	16.1	26.1541	10.2262	Training_Set	LPE
H1_275	16.2	32.4309	10.2662	Training_Set	LPE
H1_276	16.4	25.458	10.1918	Training_Set	LPE
H1_277	17.3	32.5691	10.1671	Training_Set	LPE
H1_278	16.2	18.9075	10.2085	Training_Set	LPE
H1_279	16.2	18.2086	10.171	Training_Set	LPE
H1_280	17.2	24.3586	10.2034	Training_Set	LPE
H1_281	12.2	24.2765	10.169	Training_Set	LPE
H1_282	18	22.7367	10.1596	Training_Set	LPE
H1_283	17	19.5751	10.2049	Training_Set	LPE
H1_284	16.3	17.1007	10.1885	Training_Set	LPE
H1_285	16.1	19.8043	10.3251	Training_Set	LPE
H1_286	16.4	20.9592	10.1468	Training_Set	LPE
H2_1	14.2	30.9233	10.3635	Validation_Set	CTRL
H2_2	12.6	32.8056	10.383	Validation_Set	CTRL
H2_3	16.6	25.3235	10.137	Validation_Set	CTRL
H2_4	13.3	50.2992	10.3011	Validation_Set	CTRL
H2_5	16.6	41.8993	10.1409	Validation_Set	CTRL
H2_6	15.6	43.8077	10.1963	Validation_Set	CTRL
H2_7	13.2	31.5419	10.2768	Validation_Set	CTRL
H2_8	13.3	41.2659	10.3722	Validation_Set	CTRL
H2_9	12.3	42.2745	10.2323	Validation_Set	CTRL
H2_10	16.2	42.0125	10.169	Validation_Set	CTRL
H2_11	13.3	41.6059	10.0701	Validation_Set	CTRL
H2_12	12.3	37.8318	10.2136	Validation_Set	CTRL
H2_13	15.4	41.9622	10.1558	Validation_Set	CTRL
H2_14	15	49.4274	10.1236	Validation_Set	CTRL
H2_15	15.6	42.5439	10.2988	Validation_Set	CTRL
H2_16	14.3	44.9647	10.0465	Validation_Set	CTRL
H2_17	22.1	45.3744	10.1378	Validation_Set	CTRL
H2_18	12.5	36.4268	10.1738	Validation_Set	CTRL
H2_19	16.3	45.7134	10.2147	Validation_Set	CTRL
H2_20	14.4	35.947	10.375	Validation_Set	CTRL
H2_21	16.1	38.9761	10.1594	Validation_Set	CTRL
H2_22	21.5	37.6186	10.1553	Validation_Set	CTRL
H2_23	15	43.9624	10.2314	Validation_Set	CTRL
H2_24	15.5	39.3274	10.2518	Validation_Set	CTRL
H2_25	16.1	51.957	10.1583	Validation_Set	CTRL
H2_26	18	44.1733	10.2813	Validation_Set	CTRL
H2_27	14.6	38.129	10.293	Validation_Set	CTRL
H2_28	21.5	35.7096	10.3055	Validation_Set	CTRL
H2_29	13	31.1574	10.1518	Validation_Set	CTRL
H2_30	19.2	26.44	10.3378	Validation_Set	CTRL
H2_31	17.2	47.9309	10.2631	Validation_Set	CTRL
H2_32	16.3	41.4837	10.4283	Validation_Set	CTRL
H2_33	16.3	38.8975	10.1382	Validation_Set	CTRL
H2_34	16.6	54.881	10.2187	Validation_Set	CTRL
H2_35	15.3	59.2429	10.4806	Validation_Set	CTRL
H2_36	16.3	28.8037	10.1903	Validation_Set	CTRL
H2_37	17.1	44.8015	10.427	Validation_Set	CTRL
H2_38	16.2	41.1449	10.3428	Validation_Set	CTRL
H2_39	13.4	42.7655	10.3516	Validation_Set	CTRL
H2_40	16.1	40.715	10.2346	Validation_Set	CTRL
H2_41	16.2	31.7838	10.3543	Validation_Set	CTRL
H2_42	25.4	44.4835	10.3538	Validation_Set	CTRL
H2_43	15	42.8917	10.3809	Validation_Set	CTRL
H2_44	14.4	41.6978	10.0931	Validation_Set	CTRL
H2_45	13.5	32.4976	10.2868	Validation_Set	CTRL
H2_46	16.3	38.4449	10.3798	Validation_Set	CTRL
H2_47	16.6	45.5773	10.1824	Validation_Set	CTRL
H2_48	17	35.2144	10.1623	Validation_Set	CTRL
H2_49	15.4	38.5606	10.4103	Validation_Set	CTRL
H2_50	15.6	43.0063	10.4093	Validation_Set	CTRL
H2_51	18.1	40.8794	10.2744	Validation_Set	CTRL
H2_52	15.3	49.6675	10.1717	Validation_Set	CTRL
H2_53	17.2	43.7499	10.181	Validation_Set	CTRL
H2_54	15.5	38.3006	10.34	Validation_Set	CTRL
H2_55	20.4	40.9279	10.2863	Validation_Set	CTRL
H2_56	15.2	39.1471	10.2034	Validation_Set	CTRL
H2_57	14.2	36.9349	10.315	Validation_Set	CTRL
H2_58	15	38.7151	10.0912	Validation_Set	CTRL
H2_59	15.5	38.7333	10.0962	Validation_Set	CTRL
H2_60	14.6	30.7251	10.2978	Validation_Set	CTRL
H2_61	14.4	36.3742	10.1582	Validation_Set	CTRL
H2_62	16.4	39.8396	10.3831	Validation_Set	CTRL
H2_63	12.4	49.2666	10.0911	Validation_Set	CTRL
H2_64	14.5	43.7456	10.1813	Validation_Set	CTRL
H2_65	15.2	31.8547	10.381	Validation_Set	CTRL
H2_66	13.4	40.7431	10.2425	Validation_Set	CTRL
H2_67	17.4	39.6341	10.3312	Validation_Set	CTRL
H2_68	13.4	36.5575	10.2111	Validation_Set	CTRL
H2_69	16.3	53.127	10.3869	Validation_Set	CTRL
H2_70	16.1	41.2835	10.3781	Validation_Set	CTRL
H2_71	13.4	39.9046	10.4017	Validation_Set	CTRL
H2_72	15.3	37.1698	10.3802	Validation_Set	CTRL
H2_73	24.3	37.8271	10.213	Validation_Set	CTRL
H2_74	16	42.4329	10.27	Validation_Set	CTRL
H2_75	16.4	59.7223	10.0076	Validation_Set	CTRL
H2_76	22.3	39.8375	10.385	Validation_Set	CTRL
H2_77	17.6	38.0369	10.2687	Validation_Set	CTRL
H2_78	16.1	48.5154	10.3872	Validation_Set	CTRL
H2_79	15.6	39.6469	10.3349	Validation_Set	CTRL
H2_80	18.2	31.9063	10.0985	Validation_Set	CTRL
H2_81	16.6	35.6306	10.2818	Validation_Set	CTRL
H2_82	20.3	40.357	10.1445	Validation_Set	CTRL
H2_83	17	41.848	10.1284	Validation_Set	CTRL
H2_84	18.2	29.8283	10.274	Validation_Set	CTRL
H2_85	13.3	44.71	10.4047	Validation_Set	EPE
H2_86	15.4	45.7942	10.2327	Validation_Set	EPE
H2_87	13.2	44.0937	10.2612	Validation_Set	EPE
H2_88	19.1	41.8031	10.1185	Validation_Set	EPE
H2_89	12.2	36.2779	10.1317	Validation_Set	EPE
H2_90	20.5	42.9558	10.3973	Validation_Set	EPE
H2_91	16.2	37.1397	10.3727	Validation_Set	EPE
H2_92	16.2	43.0812	10.4272	Validation_Set	EPE
H2_93	20.2	20.1962	10.1527	Validation_Set	EPE
H2_94	18.6	40.1876	10.1011	Validation_Set	EPE
H2_95	13.1	33.7469	10.3671	Validation_Set	EPE
H2_96	17.5	33.425	10.2684	Validation_Set	EPE
H2_97	15.6	37.6747	10.1703	Validation_Set	EPE
H2_98	13.4	36.7204	10.2549	Validation_Set	EPE
H2_99	15	41.8083	10.1201	Validation_Set	EPE
H2_100	22.1	43.9389	10.2269	Validation_Set	EPE
H2_101	19	28.4789	10.3401	Validation_Set	EPE
H2_102	16	38.7158	10.0907	Validation_Set	EPE
H2_103	16.3	36.4365	10.1758	Validation_Set	EPE
H2_104	15.1	41.9635	10.1577	Validation_Set	EPE
H2_105	12.2	64.5966	10.224	Validation_Set	EPE
H2_106	14.4	37.7753	10.1981	Validation_Set	EPE
H2_107	14.1	29.6846	10.2238	Validation_Set	EPE
H2_108	18	33.2106	10.2022	Validation_Set	LPE
H2_109	12.1	53.4009	10.4396	Validation_Set	LPE
H2_110	15.1	62.8137	10.5264	Validation_Set	LPE
H2_111	13.3	44.5157	10.3604	Validation_Set	LPE
H2_112	15.5	54.3726	10.1232	Validation_Set	LPE
H2_113	20.2	47.5517	10.1823	Validation_Set	LPE
H2_114	14	33.3419	10.2424	Validation_Set	LPE
H2_115	12.5	39.6119	10.3259	Validation_Set	LPE
H2_116	12.2	40.6051	10.2063	Validation_Set	LPE
H2_117	15.2	39.4222	10.2758	Validation_Set	LPE
H2_118	14.1	42.3301	10.2456	Validation_Set	LPE
H2_119	17.4	33.8604	10.0871	Validation_Set	LPE
H2_120	16.5	51.5446	10.0766	Validation_Set	LPE
H2_121	16.4	36.814	10.2815	Validation_Set	LPE
H2_122	15.3	34.6745	10.3303	Validation_Set	LPE
H2_123	13.6	50.2902	10.2995	Validation_Set	LPE
H2_124	17.2	41.0342	10.3139	Validation_Set	LPE
H2_125	15.1	43.4017	10.1018	Validation_Set	LPE
H2_126	16.5	39.0851	10.1881	Validation_Set	LPE
H2_127	15.6	46.0417	10.2873	Validation_Set	LPE
H2_128	19.3	45.1411	10.0863	Validation_Set	LPE
H2_129	15.6	62.2977	10.4397	Validation_Set	LPE
H2_130	15.4	47.5182	10.1747	Validation_Set	LPE
H2_131	17.1	34.63	10.317	Validation_Set	LPE
H2_132	14.4	32.6852	10.345	Validation_Set	LPE
H2_133	16.4	32.6899	10.3467	Validation_Set	LPE
H2_134	14.6	42.8593	10.3738	Validation_Set	LPE
H2_135	16.3	54.3186	10.1122	Validation_Set	LPE
H2_136	15.5	40.024	10.059	Validation_Set	LPE
H2_137	17	44.2733	10.3039	Validation_Set	LPE
H2_138	13.4	42.3984	10.2621	Validation_Set	LPE
H2_139	13.2	52.5639	10.2764	Validation_Set	LPE
H2_140	16.1	46.375	10.3619	Validation_Set	LPE
H2_141	15	49.3979	10.1182	Validation_Set	LPE
H2_142	15.6	48.5508	10.3958	Validation_Set	LPE
H2_143	12.1	48.0839	10.2958	Validation_Set	LPE
H2_144	13	38.3336	10.3486	Validation_Set	LPE
H2_145	13	42.2979	10.2375	Validation_Set	LPE
H2_146	15.6	57.0335	10.087	Validation_Set	LPE
H2_147	13.2	47.3484	10.1382	Validation_Set	LPE
H2_148	18	46.1619	10.3143	Validation_Set	LPE
H2_149	14.3	41.383	10.403	Validation_Set	LPE
H2_150	18.4	35.7187	10.3073	Validation_Set	LPE
H2_151	12.4	34.3809	10.242	Validation_Set	LPE
H2_152	13.6	48.9096	10.0166	Validation_Set	LPE
H2_153	14.5	49.8258	10.2045	Validation_Set	LPE
H2_154	13.1	41.8458	10.1284	Validation_Set	LPE
H2_155	14.1	48.8875	10.4685	Validation_Set	LPE
H2_156	16	48.9475	10.0248	Validation_Set	LPE
H2_157	13.3	37.4228	10.1032	Validation_Set	LPE
H2_158	16.4	34.741	10.3495	Validation_Set	LPE
H2_159	12.4	40.7776	10.2486	Validation_Set	LPE
H2_160	15.2	33.9418	10.1111	Validation_Set	LPE
H2_161	16.3	46.2403	10.3311	Validation_Set	LPE
H2_162	16.6	40.8655	10.271	Validation_Set	LPE
H2_163	17.1	41.7007	10.0929	Validation_Set	LPE
H2_164	15.5	45.7215	10.2145	Validation_Set	LPE
H2_165	16.2	36.0486	10.4026	Validation_Set	LPE
H2_166	13.5	51.2635	10.0227	Validation_Set	LPE
H3_1	15.5	45.0187	10.058	Test1_Set	CTRL
H3_2	14	38.075	10.2777	Test1_Set	CTRL
H3_3	13.2	41.6019	10.0694	Test1_Set	CTRL
H3_4	17	33.7786	10.3781	Test1_Set	CTRL
H3_5	13	33.4003	10.2596	Test1_Set	CTRL
H3_6	13.5	42.9437	10.3937	Test1_Set	CTRL
H3_7	17.1	42.524	10.2926	Test1_Set	CTRL
H3_8	12	37.3092	10.0733	Test1_Set	CTRL
H3_9	13.1	42.4063	10.2643	Test1_Set	CTRL
H3_10	12.4	38.9642	10.1561	Test1_Set	CTRL
H3_11	15	40.7469	10.2408	Test1_Set	CTRL
H3_12	14	32.7567	10.3668	Test1_Set	CTRL
H3_13	16.5	56.7054	10.0294	Test1_Set	CTRL
H3_14	18	34.9711	10.0923	Test1_Set	CTRL
H3_15	14.4	37.9644	10.2496	Test1_Set	CTRL
H3_16	13	51.7256	10.1128	Test1_Set	CTRL
H3_17	13	50.9831	10.4427	Test1_Set	CTRL
H3_18	12.1	45.3713	10.1376	Test1_Set	CTRL
H3_19	14	36.7767	10.272	Test1_Set	CTRL
H3_20	19	43.1191	10.4362	Test1_Set	CTRL
H3_21	13.5	37.6072	10.1544	Test1_Set	CTRL
H3_22	15.2	42.4726	10.2797	Test1_Set	CTRL
H3_23	13	43.77	10.187	Test1_Set	CTRL
H3_24	16	48.3442	10.3512	Test1_Set	CTRL
H3_25	16.4	34.0735	10.1505	Test1_Set	CTRL
H3_26	18	40.7437	10.2407	Test1_Set	CTRL
H3_27	16	43.3929	10.0994	Test1_Set	CTRL
H3_28	25.6	40.8454	10.2669	Test1_Set	CTRL
H3_29	13.4	39.8587	10.389	Test1_Set	CTRL
H3_30	14	47.1084	10.0867	Test1_Set	CTRL
H3_31	14.3	32.9733	10.1298	Test1_Set	CTRL
H3_32	13.1	41.1809	10.3519	Test1_Set	CTRL
H3_33	15	48.6371	10.4137	Test1_Set	CTRL
H3_34	15	38.0777	10.2794	Test1_Set	CTRL
H3_35	12	37.6957	10.1765	Test1_Set	CTRL
H3_36	16.3	45.541	10.1739	Test1_Set	CTRL
H3_37	19.3	34.1037	10.1605	Test1_Set	CTRL
H3_38	13.1	58.6028	10.3661	Test1_Set	CTRL
H3_39	13.2	39.4393	10.2808	Test1_Set	CTRL
H3_40	15.3	41.3352	10.3888	Test1_Set	CTRL
H3_41	13	48.8252	10.4549	Test1_Set	CTRL
H3_42	18.4	42.0488	10.1779	Test1_Set	CTRL
H3_43	14	48.4029	10.3633	Test1_Set	CTRL
H3_44	16.1	29.0292	10.2689	Test1_Set	CTRL
H3_45	13	30.8065	10.324	Test1_Set	CTRL
H3_46	16	44.9327	10.0387	Test1_Set	CTRL
H3_47	15	34.6659	10.3281	Test1_Set	CTRL
H3_48	13	34.5025	10.2783	Test1_Set	CTRL
H3_49	13	42.8256	10.3653	Test1_Set	CTRL
H3_50	16	37.3376	10.0801	Test1_Set	CTRL
H3_51	15.4	39.5052	10.2976	Test1_Set	CTRL
H3_52	13	40.5827	10.2019	Test1_Set	CTRL
H3_53	20	18.425	10.2909	Test1_Set	CTRL
H3_54	13	38.0655	10.2767	Test1_Set	CTRL
H3_55	13.3	49.4607	10.1305	Test1_Set	CTRL
H3_56	14.3	35.9711	10.3805	Test1_Set	CTRL
H3_57	13.5	42.5781	10.3047	Test1_Set	CTRL
H3_58	14	43.4151	10.1023	Test1_Set	CTRL
H3_59	14	48.9649	10.0279	Test1_Set	CTRL
H3_60	15	32.5921	10.316	Test1_Set	CTRL
H3_61	20.6	30.3457	10.1711	Test1_Set	CTRL
H3_62	16	42.854	10.3719	Test1_Set	CTRL
H3_63	12	39.8449	10.3863	Test1_Set	CTRL
H3_64	14	25.7924	10.3248	Test1_Set	CTRL
H3_65	13.4	35.1724	10.1505	Test1_Set	CTRL
H3_66	13	34.7635	10.3562	Test1_Set	CTRL
H3_67	14	34.3906	10.245	Test1_Set	CTRL
H3_68	14	50.3631	10.3154	Test1_Set	CTRL
H3_69	13.6	45.1353	10.084	Test1_Set	CTRL
H3_70	16	30.8891	10.3522	Test1_Set	CTRL
H3_71	16	42.1804	10.2095	Test1_Set	CTRL
H3_72	13	58.1829	10.292	Test1_Set	CTRL
H3_73	13.5	27.2965	10.1648	Test1_Set	CTRL
H3_74	14.2	26.5983	10.1523	Test1_Set	CTRL
H3_75	13.5	40.9244	10.2867	Test1_Set	CTRL
H3_76	13.4	31.4873	10.2601	Test1_Set	CTRL
H3_77	14	45.2162	10.1028	Test1_Set	CTRL
H3_78	16.2	32.1225	10.1677	Test1_Set	CTRL
H3_79	13	33.8559	10.0853	Test1_Set	CTRL
H3_80	15	43.9047	10.2192	Test1_Set	CTRL
H3_81	14	52.3164	10.2278	Test1_Set	CTRL
H3_82	12.3	38.1665	10.3033	Test1_Set	CTRL
H3_83	13.3	51.5673	10.0822	Test1_Set	CTRL
H3_84	14.1	34.3191	10.2232	Test1_Set	CTRL
H3_85	13.4	46.1137	10.3028	Test1_Set	CTRL
H3_86	14	26.3447	10.3006	Test1_Set	CTRL
H3_87	13.5	36.3227	10.1443	Test1_Set	CTRL
H3_88	16.6	41.9845	10.1628	Test1_Set	CTRL
H3_89	13	42.2544	10.2268	Test1_Set	CTRL
H3_90	13.6	36.4946	10.1921	Test1_Set	CTRL
H3_91	13.6	21.8721	10.1798	Test1_Set	CTRL
H3_92	12.3	43.6825	10.1661	Test1_Set	CTRL
H3_93	12.3	27.7834	10.3452	Test1_Set	CTRL
H3_94	16	37.8372	10.2144	Test1_Set	CTRL
H3_95	13	22.7031	10.1451	Test1_Set	CTRL
H3_96	13	20.7497	10.2386	Test1_Set	CTRL
H3_97	14	19.3617	10.2736	Test1_Set	CTRL
H3_98	16	21.0729	10.2006	Test1_Set	CTRL
H3_99	12	25.3205	10.1343	Test1_Set	CTRL
H3_100	14	21.8982	10.1937	Test1_Set	CTRL
H3_101	13	27.6254	10.286	Test1_Set	CTRL
H3_102	13	23.7078	10.1521	Test1_Set	CTRL
H3_103	14	25.0119	10.2465	Test1_Set	CTRL
H3_104	12	12.664	10.2571	Test1_Set	CTRL
H3_105	14	29.6584	10.2162	Test1_Set	CTRL
H3_106	13	30.1084	10.3716	Test1_Set	CTRL
H3_107	14	20.766	10.2461	Test1_Set	CTRL
H3_108	15	25.6212	10.2565	Test1_Set	CTRL
H3_109	17	21.0922	10.2097	Test1_Set	CTRL
H3_110	15	20.694	10.2098	Test1_Set	CTRL
H3_111	12	17.7097	10.2222	Test1_Set	CTRL
H3_112	12	26.4542	10.3424	Test1_Set	CTRL
H3_113	13	18.7211	10.2825	Test1_Set	CTRL
H3_114	13	18.7029	10.273	Test1_Set	CTRL
H3_115	14	27.742	10.3309	Test1_Set	CTRL
H3_116	14	26.8084	10.2323	Test1_Set	CTRL
H3_117	13	24.491	10.2591	Test1_Set	CTRL
H3_118	14	24.6311	10.3186	Test1_Set	CTRL
H3_119	13	21.7044	10.305	Test1_Set	CTRL
H3_120	12	19.5678	10.2003	Test1_Set	CTRL
H3_121	16	22.7009	10.1438	Test1_Set	CTRL
H3_122	14	18.5354	10.1803	Test1_Set	CTRL
H3_123	17	29.8335	10.2759	Test1_Set	CTRL
H3_124	15	15.5267	10.2632	Test1_Set	CTRL
H3_125	15	27.1961	10.1259	Test1_Set	CTRL
H3_126	15	36.5279	10.2012	Test1_Set	CTRL
H3_127	15	26.7553	10.2121	Test1_Set	CTRL
H3_128	13	25.7727	10.316	Test1_Set	CTRL
H3_129	14	20.428	10.269	Test1_Set	CTRL
H3_130	13	27.8705	10.1191	Test1_Set	CTRL
H3_131	14	24.0324	10.2912	Test1_Set	CTRL
H3_132	14	21.0037	10.1681	Test1_Set	CTRL
H3_133	13	20.1588	10.3218	Test1_Set	CTRL
H3_134	14	26.9029	10.2681	Test1_Set	CTRL
H3_135	17	20.4618	10.2869	Test1_Set	CTRL
H3_136	12	27.4316	10.2155	Test1_Set	CTRL
H3_137	12	23.3879	10.2344	Test1_Set	CTRL
H3_138	15	32.5413	10.3003	Test1_Set	CTRL
H3_139	14	28.5766	10.1087	Test1_Set	CTRL
H3_140	16	26.2646	10.2691	Test1_Set	CTRL
H3_141	14	22.7716	10.1758	Test1_Set	CTRL
H3_142	12	21.4699	10.1939	Test1_Set	CTRL
H3_143	16	19.8253	10.1517	Test1_Set	CTRL
H3_144	14	26.8244	10.2399	Test1_Set	CTRL
H3_145	17	18.8274	10.1662	Test1_Set	CTRL
H3_146	16	20.5931	10.1596	Test1_Set	CTRL
H3_147	15	22.0222	10.2499	Test1_Set	CTRL
H3_148	17	25.5905	10.2432	Test1_Set	CTRL
H3_149	16	20.2876	10.198	Test1_Set	CTRL
H3_150	17	33.2249	10.2059	Test1_Set	CTRL
H3_151	17	21.5467	10.2293	Test1_Set	CTRL
H3_152	16	25.5426	10.2245	Test1_Set	CTRL
H3_153	16	21.1665	10.2464	Test1_Set	CTRL
H3_154	14	29.154	10.3134	Test1_Set	CTRL
H3_155	13	29.7193	10.2374	Test1_Set	CTRL
H3_156	14	22.1737	10.3215	Test1_Set	CTRL
H3_157	13	26.7155	10.197	Test1_Set	CTRL
H3_158	13	34.8076	10.3687	Test1_Set	CTRL
H3_159	17	23.4086	10.2424	Test1_Set	CTRL
H3_160	14	27.5406	10.2547	Test1_Set	CTRL
H3_161	14	20.0055	10.2437	Test1_Set	CTRL
H3_162	15	25.0684	10.2678	Test1_Set	CTRL
H3_163	16	20.0018	10.2416	Test1_Set	CTRL
H3_164	14	23.8771	10.2236	Test1_Set	CTRL
H3_165	13	25.4336	10.1807	Test1_Set	CTRL
H3_166	14	37.6348	10.1616	Test1_Set	CTRL
H3_167	15	33.7717	10.3751	Test1_Set	CTRL
H3_168	15	28.1741	10.229	Test1_Set	CTRL
H3_169	14	26.6359	10.1667	Test1_Set	CTRL
H3_170	14	25.3191	10.1356	Test1_Set	CTRL
H3_171	16	24.2432	10.1557	Test1_Set	CTRL
H3_172	15	28.8056	10.1908	Test1_Set	CTRL
H3_173	14	25.4313	10.1794	Test1_Set	CTRL
H3_174	14	25.373	10.1571	Test1_Set	CTRL
H3_175	14	30.8248	10.3308	Test1_Set	CTRL
H3_176	12	28.7643	10.1753	Test1_Set	CTRL
H3_177	13	21.4435	10.1811	Test1_Set	CTRL
H3_178	13	23.5875	10.3213	Test1_Set	CTRL
H3_179	15	17.0252	10.3026	Test1_Set	CTRL
H3_180	13	34.3124	10.222	Test1_Set	CTRL
H3_181	15	23.0551	10.3018	Test1_Set	CTRL
H3_182	14	25.4012	10.1678	Test1_Set	CTRL
H3_183	16	30.8578	10.3414	Test1_Set	CTRL
H3_184	14	32.9296	10.116	Test1_Set	CTRL
H3_185	16	24.794	10.1569	Test1_Set	CTRL
H3_186	16	28.2965	10.2734	Test1_Set	CTRL
H3_187	14	23.6615	10.1329	Test1_Set	CTRL
H3_188	15	19.7098	10.2755	Test1_Set	CTRL
H3_189	13	20.1325	10.3087	Test1_Set	CTRL
H3_190	14	22.6993	10.143	Test1_Set	CTRL
H3_191	15	22.997	10.2762	Test1_Set	CTRL
H3_192	15	22.4834	10.2565	Test1_Set	CTRL
H3_193	15	33.6466	10.3368	Test1_Set	CTRL
H3_194	12	21.0458	10.1883	Test1_Set	CTRL
H3_195	14	21.9919	10.2356	Test1_Set	CTRL
H3_196	14	27.525	10.2499	Test1_Set	CTRL
H3_197	14	22.8982	10.2318	Test1_Set	CTRL
H3_198	14.4	45.7603	10.2239	Test1_Set	EPE
H3_199	12.5	47.5364	10.1777	Test1_Set	EPE
H3_200	16.2	49.826	10.2044	Test1_Set	EPE
H3_201	14	53.209	10.4028	Test1_Set	EPE
H3_202	13.2	44.7503	10.4149	Test1_Set	EPE
H3_203	13	43.1046	10.4343	Test1_Set	EPE
H3_204	12.2	39.3018	10.2428	Test1_Set	EPE
H3_205	12.6	45.8602	10.2462	Test1_Set	EPE
H3_206	12.5	40.62	10.2105	Test1_Set	EPE
H3_207	13.2	37.9863	10.2551	Test1_Set	EPE
H3_208	13	38.4113	10.3697	Test1_Set	EPE
H3_209	17.2	34.7512	10.3516	Test1_Set	EPE
H3_210	15.3	35.3226	10.1938	Test1_Set	EPE
H3_211	13.4	36.2051	10.1111	Test1_Set	EPE
H3_212	14.1	25.1174	10.2882	Test1_Set	EPE
H3_213	15.5	21.2587	10.2924	Test1_Set	EPE
H3_214	14	38.9216	10.1449	Test1_Set	EPE
H3_215	14	38.4832	10.3893	Test1_Set	EPE
H3_216	17.6	23.0733	10.3105	Test1_Set	EPE
H3_217	13.6	25.9448	10.1441	Test1_Set	EPE
H3_218	12.3	32.6061	10.3194	Test1_Set	EPE
H3_219	16.3	19.9939	10.2362	Test1_Set	EPE
H3_220	13.6	21.3047	10.3141	Test1_Set	EPE
H3_221	14	33.3192	10.2364	Test1_Set	LPE
H3_222	12.1	52.7666	10.3156	Test1_Set	LPE
H3_223	13.1	47.8246	10.2406	Test1_Set	LPE
H3_224	18.1	47.0264	10.0692	Test1_Set	LPE
H3_225	15.3	37.3781	10.0915	Test1_Set	LPE
H3_226	12	45.206	10.1	Test1_Set	LPE
H3_227	13	36.6347	10.2308	Test1_Set	LPE
H3_228	13	26.3743	10.3135	Test1_Set	LPE
H3_229	15.2	40.9154	10.2847	Test1_Set	LPE
H3_230	12.5	38.6352	10.0713	Test1_Set	LPE
H3_231	17	52.3734	10.2392	Test1_Set	LPE
H3_232	14	52.387	10.2405	Test1_Set	LPE
H3_233	14	47.4916	10.169	Test1_Set	LPE
H3_234	12	43.1104	10.4355	Test1_Set	LPE
H3_235	14	57.5133	10.1718	Test1_Set	LPE
H3_236	17	51.7617	10.1195	Test1_Set	LPE
H3_237	15.1	33.3969	10.2606	Test1_Set	LPE
H3_238	13	49.0543	10.0472	Test1_Set	LPE
H3_239	12	51.9535	10.1558	Test1_Set	LPE
H3_240	16	52.5191	10.2668	Test1_Set	LPE
H3_241	14	46.3117	10.3478	Test1_Set	LPE
H3_242	16.3	36.125	10.0895	Test1_Set	LPE
H3_243	12.6	46.6364	10.4201	Test1_Set	LPE
H3_244	12.5	63.0454	9.97781	Test1_Set	LPE
H3_245	14.3	36.2677	10.1292	Test1_Set	LPE
H3_246	14	51.6572	10.0985	Test1_Set	LPE
H3_247	14.2	41.6065	10.0707	Test1_Set	LPE
H3_248	13	52.5831	10.2794	Test1_Set	LPE
H3_249	14.3	54.4075	10.1307	Test1_Set	LPE
H3_250	13	32.8953	10.1055	Test1_Set	LPE
H3_251	12	39.187	10.2154	Test1_Set	LPE
H3_252	13	41.5369	10.0514	Test1_Set	LPE
H3_253	13.2	52.429	10.2508	Test1_Set	LPE
H3_254	14	40.1537	10.0929	Test1_Set	LPE
H3_255	13.1	58.6264	10.369	Test1_Set	LPE
H3_256	13	54.6707	10.1791	Test1_Set	LPE
H3_257	17.4	44.8762	10.4433	Test1_Set	LPE
H3_258	16	42.8091	10.3625	Test1_Set	LPE
H3_259	16	43.5093	10.1256	Test1_Set	LPE
H3_260	16.3	29.861	10.2844	Test1_Set	LPE
H3_261	14.3	45.4865	10.1632	Test1_Set	LPE
H3_262	19.1	41.3677	10.3966	Test1_Set	LPE
H3_263	15.2	51.354	10.0395	Test1_Set	LPE
H3_264	16.4	48.5976	10.4058	Test1_Set	LPE
H3_265	14.2	37.6351	10.1608	Test1_Set	LPE
H3_266	14	46.0422	10.2867	Test1_Set	LPE
H3_267	14	51.6463	10.0988	Test1_Set	LPE
H3_268	14	40.3793	10.1506	Test1_Set	LPE
H3_269	12.1	38.2364	10.322	Test1_Set	LPE
H3_270	16.6	29.4319	10.1379	Test1_Set	LPE
H3_271	13.6	44.5439	10.3672	Test1_Set	LPE
H3_272	14	40.3771	10.1482	Test1_Set	LPE
H3_273	13	36.0517	10.4038	Test1_Set	LPE
H3_274	13	49.7542	10.1901	Test1_Set	LPE
H3_275	15.5	36.7873	10.2737	Test1_Set	LPE
H3_276	12	46.8342	10.0282	Test1_Set	LPE
H3_277	13	50.4352	10.329	Test1_Set	LPE
H3_278	14	50.7549	10.3951	Test1_Set	LPE
H3_279	16.2	45.1684	10.0918	Test1_Set	LPE
H3_280	13.3	55.6647	10.3662	Test1_Set	LPE
H3_281	14.3	33.3643	10.2503	Test1_Set	LPE
H3_282	13	46.2808	10.3395	Test1_Set	LPE
H3_283	13.1	48.3613	10.3556	Test1_Set	LPE
H3_284	14.3	50.9195	10.4279	Test1_Set	LPE
H3_285	12	67.8965	10.1125	Test1_Set	LPE
H3_286	16	38.8604	10.1301	Test1_Set	LPE
H3_287	12.5	40.0373	10.0637	Test1_Set	LPE
H3_288	13.6	33.129	10.1776	Test1_Set	LPE
H3_289	12	47.9991	10.2775	Test1_Set	LPE
H3_290	14	41.3387	10.3905	Test1_Set	LPE
H3_291	14	42.6035	10.312	Test1_Set	LPE
H3_292	15.5	35.4073	10.2172	Test1_Set	LPE
H3_293	13	46.8481	10.0312	Test1_Set	LPE
H3_294	16.6	12.4876	10.2303	Test1_Set	LPE
H3_295	15.6	29.9501	10.3161	Test1_Set	LPE
H3_296	16.1	19.6456	10.2428	Test1_Set	LPE
H3_297	16.6	22.1898	10.3283	Test1_Set	LPE
H3_298	14.4	27.2273	10.14	Test1_Set	LPE
H3_299	17.1	29.6428	10.2104	Test1_Set	LPE
H3_300	14.6	27.9337	10.1409	Test1_Set	LPE
H3_301	12.3	42.7463	10.3454	Test1_Set	LPE
H3_302	14.2	20.499	10.3056	Test1_Set	LPE
H3_303	16.3	40.6398	10.2145	Test1_Set	LPE
H3_304	16.5	21.5086	10.2111	Test1_Set	LPE
H3_305	16.1	27.0385	10.3217	Test1_Set	LPE
H3_306	14	28.2249	10.2478	Test1_Set	LPE
H3_307	13.2	32.452	10.2708	Test1_Set	LPE
H3_308	12.2	31.9918	10.1263	Test1_Set	LPE
H3_309	16.1	29.6271	10.2046	Test1_Set	LPE
H3_310	14.3	32.0512	10.1443	Test1_Set	LPE
H3_311	16	26.319	10.2909	Test1_Set	LPE
H3_312	17	27.2227	10.137	Test1_Set	LPE
H3_313	14.2	28.9183	10.23	Test1_Set	LPE
H3_314	17.1	31.1586	10.1531	Test1_Set	LPE
H3_315	16.5	27.6715	10.3045	Test1_Set	LPE
H3_316	14	24.0389	10.2937	Test1_Set	LPE
H3_317	14.3	32.3305	10.2331	Test1_Set	LPE
H3_318	16.6	16.4127	10.2368	Test1_Set	LPE
H3_319	12	22.9087	10.2368	Test1_Set	LPE
H3_320	13.6	40.8506	10.2683	Test1_Set	LPE
H3_321	14.5	23.234	10.1664	Test1_Set	LPE
H3_322	14.5	24.5314	10.277	Test1_Set	LPE
H3_323	14.4	38.0646	10.2757	Test1_Set	LPE
H3_324	16.3	22.4305	10.2324	Test1_Set	LPE
H3_325	12	17.933	10.1847	Test1_Set	LPE
H3_326	17.4	27.4895	10.2366	Test1_Set	LPE
H3_327	14.6	21.8518	10.1704	Test1_Set	LPE
H3_328	16.6	28.8167	10.1941	Test1_Set	LPE
H3_329	14	22.8218	10.198	Test1_Set	LPE
H3_330	12	21.5316	10.223	Test1_Set	LPE
H3_331	14.4	23.4544	10.2631	Test1_Set	LPE
H3_332	12	35.0611	10.1184	Test1_Set	LPE
H3_333	13.4	24.6222	10.3142	Test1_Set	LPE
H3_334	15.1	23.0407	10.2967	Test1_Set	LPE
H3_335	17.1	33.5047	10.2928	Test1_Set	LPE
H3_336	17.2	33.8648	10.0888	Test1_Set	LPE
H3_337	14.5	27.1568	10.3646	Test1_Set	LPE
H3_338	17.6	22.1818	10.3249	Test1_Set	LPE
H3_339	16.6	31.7246	10.3366	Test1_Set	LPE
H3_340	17.2	23.754	10.1728	Test1_Set	LPE
H3_341	17	22.5156	10.271	Test1_Set	LPE
H3_342	17.5	36.6092	10.2247	Test1_Set	LPE
H3_343	15.3	24.162	10.3467	Test1_Set	LPE
H3_344	12.6	29.2078	10.3324	Test1_Set	LPE
H3_345	17.2	21.1978	10.2615	Test1_Set	LPE
H3_346	17.5	23.2252	10.1619	Test1_Set	LPE
H3_347	14.1	31.0138	10.1052	Test1_Set	LPE
H3_348	17.3	26.0514	10.1859	Test1_Set	LPE
H3_349	14.6	27.3117	10.1699	Test1_Set	LPE
H3_350	17	24.1687	10.3502	Test1_Set	LPE
H3_351	14.6	40.5452	10.1902	Test1_Set	LPE
H3_352	15.1	30.1095	10.3712	Test1_Set	LPE
H3_353	14	27.7255	10.3228	Test1_Set	LPE
H3_354	14.2	23.9519	10.2568	Test1_Set	LPE
H3_355	14.3	23.6282	10.338	Test1_Set	LPE
H4_125	17.3	33.1297	10.1782	Test2_Set	EPE
H4_126	15.5	33.077	10.1621	Test2_Set	EPE
H4_127	16.6	43.367	10.0933	Test2_Set	EPE
H4_128	17	31.5088	10.2654	Test2_Set	EPE
H4_129	14.6	33.278	10.2248	Test2_Set	EPE
H4_130	12.5	28.5689	10.3726	Test2_Set	EPE
H4_131	15.5	32.6812	10.3443	Test2_Set	EPE
H4_132	13	25.0125	10.2444	Test2_Set	EPE
H4_133	17.4	32.4492	10.271	Test2_Set	EPE
H4_134	16.1	28.9637	10.2452	Test2_Set	EPE
H4_135	17.2	33.3615	10.2482	Test2_Set	EPE
H4_136	16.1	30.0057	10.3351	Test2_Set	EPE
H4_137	16.3	22.4868	10.257	Test2_Set	EPE
H4_138	16.5	23.3711	10.2255	Test2_Set	EPE
H4_139	16.3	28.227	10.2485	Test2_Set	EPE
H4_140	17	28.2158	10.2452	Test2_Set	EPE
H4_141	13	30.5796	10.2488	Test2_Set	EPE
H4_142	12.5	29.6306	10.2071	Test2_Set	EPE
H4_143	17.3	25.2733	10.3524	Test2_Set	EPE
H4_144	13.6	26.3085	10.2864	Test2_Set	EPE
H4_145	24.3	33.4028	10.2619	Test2_Set	EPE
H4_146	13.4	28.3238	10.2838	Test2_Set	EPE
H4_147	17.1	26.6467	10.1706	Test2_Set	EPE
H4_148	15	39.3387	10.2544	Test2_Set	EPE
H4_149	17.4	17.6639	10.1962	Test2_Set	EPE
H4_150	17.2	18.0463	10.2481	Test2_Set	EPE
H4_151	16.4	29.2129	10.3337	Test2_Set	EPE
H4_152	14.1	34.9328	10.0807	Test2_Set	EPE
H4_153	17	34.3198	10.2239	Test2_Set	EPE
H4_154	14.6	33.0664	10.1584	Test2_Set	EPE
H4_155	13.3	25.5719	10.2363	Test2_Set	EPE
H4_156	17.3	22.723	10.1541	Test2_Set	EPE
H4_157	16.5	32.1089	10.1636	Test2_Set	EPE
H4_158	16.4	33.7306	10.3614	Test2_Set	EPE
H4_159	18	41.0658	10.3217	Test2_Set	EPE
H4_160	16.6	27.9546	10.1497	Test2_Set	EPE
H4_1	17	24.3752	10.2118	Test2_Set	CTRL
H4_2	16.3	22.5206	10.2729	Test2_Set	CTRL
H4_3	16	34.6345	10.3172	Test2_Set	CTRL
H4_4	15.5	19.9537	10.2162	Test2_Set	CTRL
H4_5	13.3	30.133	10.3788	Test2_Set	CTRL
H4_6	16.3	24.8962	10.1978	Test2_Set	CTRL
H4_7	16.5	27.8626	10.1161	Test2_Set	CTRL
H4_8	15	37.3854	10.0913	Test2_Set	CTRL
H4_9	16	33.6371	10.3338	Test2_Set	CTRL
H4_10	16.6	37.1965	10.3883	Test2_Set	CTRL
H4_11	14.4	24.4285	10.2335	Test2_Set	CTRL
H4_12	17.4	30.0261	10.3426	Test2_Set	CTRL
H4_13	16	18.9462	10.2291	Test2_Set	CTRL
H4_14	17	20.5944	10.1615	Test2_Set	CTRL
H4_15	13.5	28.2342	10.2504	Test2_Set	CTRL
H4_16	17.1	26.474	10.3506	Test2_Set	CTRL
H4_17	16.6	23.0822	10.3148	Test2_Set	CTRL
H4_18	16.6	24.2977	10.1787	Test2_Set	CTRL
H4_19	15.6	34.6267	10.315	Test2_Set	CTRL
H4_20	16.6	29.168	10.3186	Test2_Set	CTRL
H4_21	17	25.0105	10.2451	Test2_Set	CTRL
H4_22	17	26.7517	10.21	Test2_Set	CTRL
H4_23	16.2	22.2991	10.173	Test2_Set	CTRL
H4_24	12.3	11.0984	10.2286	Test2_Set	CTRL
H4_25	16.6	27.0452	10.3218	Test2_Set	CTRL
H4_26	16.5	26.7735	10.2197	Test2_Set	CTRL
H4_27	17.3	28.1664	10.2269	Test2_Set	CTRL
H4_28	13	26.7174	10.1983	Test2_Set	CTRL
H4_29	17.4	27.1427	10.3593	Test2_Set	CTRL
H4_30	15.6	28.339	10.2896	Test2_Set	CTRL
H4_31	17	25.4969	10.2061	Test2_Set	CTRL
H4_32	16.5	26.5707	10.1411	Test2_Set	CTRL
H4_33	17.6	27.4734	10.23	Test2_Set	CTRL
H4_34	16.5	26.9939	10.3026	Test2_Set	CTRL
H4_35	16.2	11.4732	10.2538	Test2_Set	CTRL
H4_36	16.4	30.6029	10.2564	Test2_Set	CTRL
H4_37	17.1	26.2773	10.2736	Test2_Set	CTRL
H4_38	14.3	28.7733	10.1794	Test2_Set	CTRL
H4_39	17	22.0224	10.251	Test2_Set	CTRL
H4_40	17.2	25.438	10.1819	Test2_Set	CTRL
H4_41	16.2	25.311	10.1319	Test2_Set	CTRL
H4_42	16.6	21.2836	10.3027	Test2_Set	CTRL
H4_43	17.6	26.5534	10.1357	Test2_Set	CTRL
H4_44	16	13.133	10.2698	Test2_Set	CTRL
H4_45	17.2	22.714	10.1505	Test2_Set	CTRL
H4_46	16.6	23.0987	10.3214	Test2_Set	CTRL
H4_47	16.1	28.9026	10.2238	Test2_Set	CTRL
H4_48	12.5	29.4343	10.1383	Test2_Set	CTRL
H4_49	16.6	24.7245	10.127	Test2_Set	CTRL
H4_50	16.3	32.6662	10.3403	Test2_Set	CTRL
H4_51	17.1	29.2627	10.3525	Test2_Set	CTRL
H4_52	17.2	28.2403	10.2534	Test2_Set	CTRL
H4_53	17	38.8547	10.1292	Test2_Set	CTRL
H4_54	16	23.8516	10.2135	Test2_Set	CTRL
H4_55	15	31.9334	10.107	Test2_Set	CTRL
H4_56	17.3	24.4156	10.2275	Test2_Set	CTRL
H4_57	14	18.7716	10.3103	Test2_Set	CTRL
H4_58	17.1	31.2996	10.1983	Test2_Set	CTRL
H4_59	13	33.7553	10.3692	Test2_Set	CTRL
H4_60	16.3	11.0972	10.2274	Test2_Set	CTRL
H4_61	17.1	29.2258	10.3381	Test2_Set	CTRL
H4_62	16.2	25.9219	10.1353	Test2_Set	CTRL
H4_63	16.2	24.5491	10.2846	Test2_Set	CTRL
H4_64	17	32.5152	10.2921	Test2_Set	CTRL
H4_65	17.1	29.6403	10.2102	Test2_Set	CTRL
H4_66	16	22.1901	10.329	Test2_Set	CTRL
H4_67	16.3	26.6285	10.1645	Test2_Set	CTRL
H4_68	16.4	20.1978	10.1547	Test2_Set	CTRL
H4_69	16.5	27.4528	10.2236	Test2_Set	CTRL
H4_70	16.3	25.6769	10.2787	Test2_Set	CTRL
H4_71	16.6	17.4961	10.2615	Test2_Set	CTRL
H4_72	16.6	27.4586	10.2247	Test2_Set	CTRL
H4_73	17.2	26.8288	10.2404	Test2_Set	CTRL
H4_74	13	26.3257	10.2941	Test2_Set	CTRL
H4_75	16.5	21.9356	10.2116	Test2_Set	CTRL
H4_76	16.1	36.5265	10.2011	Test2_Set	CTRL
H4_77	16.3	22.7017	10.144	Test2_Set	CTRL
H4_78	17.4	29.8247	10.2732	Test2_Set	CTRL
H4_79	16.3	31.2854	10.1932	Test2_Set	CTRL
H4_80	17.6	30.2664	10.1436	Test2_Set	CTRL
H4_81	16.3	31.075	10.1253	Test2_Set	CTRL
H4_82	16.3	16.6025	10.2014	Test2_Set	CTRL
H4_83	15.4	24.0188	10.287	Test2_Set	CTRL
H4_84	16.2	31.4921	10.2608	Test2_Set	CTRL
H4_85	16.3	23.9256	10.2449	Test2_Set	CTRL
H4_86	14.3	27.7788	10.3442	Test2_Set	CTRL
H4_87	13.2	30.8895	10.3524	Test2_Set	CTRL
H4_88	12.6	26.1064	10.2072	Test2_Set	CTRL
H4_89	13.1	23.7985	10.1904	Test2_Set	CTRL
H4_90	17.1	23.5856	10.3194	Test2_Set	CTRL
H4_91	16.5	33.0439	10.1512	Test2_Set	CTRL
H4_92	13.6	13.9297	10.2445	Test2_Set	CTRL
H4_93	17.3	23.0231	10.2876	Test2_Set	CTRL
H4_94	16.1	34.6118	10.3112	Test2_Set	CTRL
H4_95	13.1	31.184	10.1614	Test2_Set	CTRL
H4_96	16.5	30.1295	10.3781	Test2_Set	CTRL
H4_97	16.3	25.2612	10.3473	Test2_Set	CTRL
H4_98	12.4	28.6556	10.1371	Test2_Set	CTRL
H4_99	17.2	24.8289	10.1705	Test2_Set	CTRL
H4_100	15.4	13.8966	10.2199	Test2_Set	CTRL
H4_101	16.1	30.411	10.1913	Test2_Set	CTRL
H4_102	12.5	23.885	10.2291	Test2_Set	CTRL
H4_103	16.5	26.9409	10.2832	Test2_Set	CTRL
H4_104	17.4	28.5651	10.3718	Test2_Set	CTRL
H4_105	14.6	25.6247	10.2579	Test2_Set	CTRL
H4_106	15.6	25.2845	10.3565	Test2_Set	CTRL
H4_107	17	24.5898	10.3008	Test2_Set	CTRL
H4_108	16.5	25.6878	10.2828	Test2_Set	CTRL
H4_109	17.1	35.9684	10.3805	Test2_Set	CTRL
H4_110	16.5	29.7979	10.2643	Test2_Set	CTRL
H4_111	12.6	12.2339	10.2497	Test2_Set	CTRL
H4_112	17	24.7883	10.1542	Test2_Set	CTRL
H4_113	17.1	22.9735	10.266	Test2_Set	CTRL
H4_114	16.5	27.9862	10.1597	Test2_Set	CTRL
H4_115	12.5	21.2844	10.3033	Test2_Set	CTRL
H4_116	16.1	25.5675	10.2341	Test2_Set	CTRL
H4_117	15.5	27.3423	10.1808	Test2_Set	CTRL
H4_118	16.3	28.9897	10.2544	Test2_Set	CTRL
H4_119	16.6	28.9424	10.2388	Test2_Set	CTRL
H4_120	16.5	38.8466	10.1252	Test2_Set	CTRL
H4_121	17.4	24.5122	10.268	Test2_Set	CTRL
H4_122	16.6	21.7941	10.1437	Test2_Set	CTRL
H4_123	15.5	35.495	10.2437	Test2_Set	CTRL
H4_124	13.5	28.8366	10.2009	Test2_Set	CTRL
H4_161	16.6	23.8233	10.2015	Test2_Set	LPE
H4_162	17.3	25.8403	10.344	Test2_Set	LPE
H4_163	16.6	28.9537	10.2424	Test2_Set	LPE
H4_164	16.6	29.0436	10.2745	Test2_Set	LPE
H4_165	13	23.4229	10.2491	Test2_Set	LPE
H4_166	13.2	21.2544	10.2894	Test2_Set	LPE
H4_167	14.5	26.2908	10.2801	Test2_Set	LPE
H4_168	15.2	29.0641	10.2816	Test2_Set	LPE
H4_169	16.2	21.0319	10.1816	Test2_Set	LPE
H4_170	15.2	28.3882	10.3068	Test2_Set	LPE
H4_171	16.5	30.5194	10.2284	Test2_Set	LPE
H4_172	13	31.8934	10.0942	Test2_Set	LPE
H4_173	17.2	35.3287	10.1954	Test2_Set	LPE
H4_174	17.1	33.1973	10.1992	Test2_Set	LPE
H4_175	17.1	24.6173	10.3128	Test2_Set	LPE
H4_176	15.3	29.7014	10.2306	Test2_Set	LPE
H4_177	13	40.0809	10.0748	Test2_Set	LPE
H4_178	17.5	30.8398	10.3366	Test2_Set	LPE
H4_179	16.4	23.4249	10.2495	Test2_Set	LPE
H4_180	16.1	24.5374	10.2791	Test2_Set	LPE
H4_181	15.4	33.1514	10.1848	Test2_Set	LPE
H4_182	14.5	31.7765	10.3531	Test2_Set	LPE
H4_183	16.5	23.7136	10.1551	Test2_Set	LPE
H4_184	17.3	34.4589	10.2656	Test2_Set	LPE
H4_185	17.4	31.4573	10.249	Test2_Set	LPE
H4_186	13.3	28.3534	10.2935	Test2_Set	LPE
H4_187	17	22.1462	10.3084	Test2_Set	LPE
H4_188	16.3	32.6438	10.3325	Test2_Set	LPE
H4_189	16.6	23.7654	10.1766	Test2_Set	LPE
H4_190	15.6	27.9663	10.1537	Test2_Set	LPE
H4_191	16.5	35.8913	10.3569	Test2_Set	LPE
H4_192	17.2	31.6221	10.3037	Test2_Set	LPE
H4_193	14.5	25.2388	10.3384	Test2_Set	LPE
H4_194	17.3	29.7181	10.2356	Test2_Set	LPE
H4_195	16.4	33.7813	10.3779	Test2_Set	LPE
H4_196	16.4	26.2506	10.2638	Test2_Set	LPE
H4_197	17.4	25.7596	10.3112	Test2_Set	LPE
H4_198	16.6	25.7743	10.3175	Test2_Set	LPE
H4_199	16.2	23.5691	10.3122	Test2_Set	LPE
H4_200	17.5	24.9471	10.2182	Test2_Set	LPE
H4_201	14.2	30.1573	10.1064	Test2_Set	LPE
H4_202	12.5	29.4414	10.141	Test2_Set	LPE
H4_203	16.1	28.2529	10.2577	Test2_Set	LPE
H4_204	16.4	34.6623	10.3255	Test2_Set	LPE
H4_205	16.6	24.8156	10.1647	Test2_Set	LPE
H4_206	16.1	32.1399	10.1725	Test2_Set	LPE
H4_207	13.1	27.3308	10.1777	Test2_Set	LPE
H4_208	17	28.3097	10.2781	Test2_Set	LPE
H4_209	17.1	28.9915	10.2562	Test2_Set	LPE
H4_210	16.4	29.7213	10.238	Test2_Set	LPE
H4_211	17.1	32.7509	10.3655	Test2_Set	LPE
H4_212	15.4	30.6995	10.289	Test2_Set	LPE
H4_213	17.3	30.6321	10.2659	Test2_Set	LPE
H4_214	17.2	21.267	10.2947	Test2_Set	LPE
H4_215	14.5	24.3109	10.1854	Test2_Set	LPE
H4_216	16.6	26.9785	10.2978	Test2_Set	LPE
H4_217	16	36.8231	10.284	Test2_Set	LPE
H4_218	15.6	25.3981	10.1672	Test2_Set	LPE
H4_219	17.2	29.4957	10.1585	Test2_Set	LPE
H4_220	16.1	20.7949	10.2599	Test2_Set	LPE
H4_221	16	29.683	10.2241	Test2_Set	LPE
H4_222	16.5	24.7365	10.1313	Test2_Set	LPE
H4_223	16.2	20.5756	10.1521	Test2_Set	LPE
H4_224	12.5	37.28	10.411	Test2_Set	LPE
H4_225	17.5	30.0927	10.3656	Test2_Set	LPE
H4_226	17	36.9691	10.3245	Test2_Set	LPE
H4_227	16.5	34.2088	10.1912	Test2_Set	LPE
H4_228	17.5	27.4754	10.2317	Test2_Set	LPE
H4_229	16	21.7813	10.3413	Test2_Set	LPE
H4_230	17.2	30.741	10.3022	Test2_Set	LPE
H4_231	12.4	32.3969	10.255	Test2_Set	LPE
H4_232	12.6	28.8345	10.2007	Test2_Set	LPE
H4_233	17	16.7685	10.3024	Test2_Set	LPE
H4_234	15.5	24.5332	10.276	Test2_Set	LPE
H4_235	12.5	24.378	10.2128	Test2_Set	LPE
H4_236	16.4	32.5524	10.3051	Test2_Set	LPE
H4_237	16.5	23.5351	10.2969	Test2_Set	LPE
H4_238	14.6	54.0447	10.0633	Test2_Set	LPE
H4_239	13.2	19.3845	10.2867	Test2_Set	LPE
H4_240	17	39.6251	10.3287	Test2_Set	LPE
H4_241	16.1	27.4715	10.2294	Test2_Set	LPE
H4_242	17	29.5607	10.1839	Test2_Set	LPE
H4_243	17.3	26.329	10.2947	Test2_Set	LPE
H4_244	14.5	28.262	10.2613	Test2_Set	LPE
H4_245	13.4	39.5226	10.3028	Test2_Set	LPE
H4_246	16	31.3524	10.215	Test2_Set	LPE
H4_247	16.5	21.3731	10.1472	Test2_Set	LPE
H4_248	15.5	27.3651	10.1893	Test2_Set	LPE
H4_249	13.4	30.1793	10.1137	Test2_Set	LPE
H4_250	15.2	30.8745	10.3475	Test2_Set	LPE
H4_251	12.6	34.7835	10.361	Test2_Set	LPE
