# Supplementary material for: Cell-free DNA fragmentomics for preeclampsia risk assessment
Source: Nat Commun. 2026 May 2;17:5957. doi: 10.1038/s41467-026-72682-4 (PMC13342102; doi:10.1038/s41467-026-72682-4)
Supplement: Supplementary file 28 — Source Data [file 41467_2026_72682_MOESM28_ESM.zip › Source Data/Source Data Supplementary Fig.3.xlsx]

## Sheet: Supplementary Fig.3a
ID	p_value	FC	group
chr10:100008582:100010583:-:DNMBP;XM_047424910.1;mRNA:tss_score	0.749682	1.04212	Unsignificant
chr10:100008946:100010947:-:DNMBP,DNMBP;NM_015221.4,XM_011539559.3;mRNA,mRNA:tss_score	0.221903	1.16451	Unsignificant
chr10:100080868:100082869:-:CPN1;NM_001308.3;mRNA:tss_score	0.907255	0.986349	Unsignificant
chr10:100185028:100187029:-:ERLIN1,ERLIN1,ERLIN1,ERLIN1,ERLIN1,ERLIN1,ERLIN1,ERLIN1;NM_001100626.2,NM_001347856.2,NM_001347857.2,NM_001347858.2,NM_001347859.2,NM_001347860.2,NM_001347861.2,NM_006459.4;mRNA,mRNA,mRNA,mRNA,mRNA,mRNA,mRNA,mRNA:tss_score	0.952099	0.984858	Unsignificant
chr10:100228595:100230596:-:CHUK,CHUK,CHUK,CHUK,CHUK,CHUK,CHUK;NM_001278.5,NM_001320928.2,XM_017015612.2,XM_047424540.1,XM_047424541.1,XM_047424542.1,XM_047424543.1;mRNA,mRNA,mRNA,mRNA,mRNA,mRNA,mRNA:tss_score	0.637107	1.03174	Unsignificant
chr10:100266637:100268638:-:CWF19L1,CWF19L1,CWF19L1,CWF19L1,CWF19L1;NM_001303404.2,NM_001303405.2,NM_001303406.2,NM_001303407.2,NM_018294.6;mRNA,mRNA,mRNA,mRNA,mRNA:tss_score	0.727105	0.962509	Unsignificant
chr10:100285363:100287364:-:BLOC1S2;NM_001001342.2;mRNA:tss_score	0.789315	0.964692	Unsignificant
chr10:100285377:100287378:-:BLOC1S2;NM_001282438.1;mRNA:tss_score	0.814088	0.964363	Unsignificant
chr10:100285679:100287680:-:BLOC1S2,BLOC1S2,BLOC1S2,BLOC1S2;NM_001282436.2,NM_001282437.2,NM_001282439.2,NM_173809.5;mRNA,mRNA,mRNA,mRNA:tss_score	0.634282	0.94511	Unsignificant
chr10:100329227:100331228:-:PKD2L1,PKD2L1;NM_001253837.2,NM_016112.3;mRNA,mRNA:tss_score	0.703418	1.03976	Unsignificant
chr10:100346232:100348233:+:SCD;NM_005063.5;mRNA:tss_score	0.304353	0.905535	Unsignificant
chr10:100462008:100464009:+:WNT8B;NM_003393.4;mRNA:tss_score	0.441325	1.06289	Unsignificant
chr10:100518860:100520861:-:SEC31B;NM_015490.4;mRNA:tss_score	0.944477	0.993906	Unsignificant
chr10:100528870:100530871:-:NDUFB8,NDUFB8;NM_001284367.2,NM_005004.4;mRNA,mRNA:tss_score	0.706067	0.960762	Unsignificant
chr10:100528922:100530923:-:NDUFB8;NM_001284368.1;mRNA:tss_score	0.855891	0.975824	Unsignificant
chr10:100534942:100536943:+:HIF1AN,HIF1AN;NM_017902.3,XM_011539940.3;mRNA,mRNA:tss_score	0.957751	1.01211	Unsignificant
chr10:100734395:100736396:+:PAX2,PAX2;NM_001304569.2,NM_001374303.1;mRNA,mRNA:tss_score	0.900422	1.01791	Unsignificant
chr10:100744581:100746582:+:PAX2,PAX2,PAX2,PAX2,PAX2;NM_000278.5,NM_003987.5,NM_003988.5,NM_003989.5,NM_003990.5;mRNA,mRNA,mRNA,mRNA,mRNA:tss_score	0.858493	0.966006	Unsignificant
chr10:100911962:100913963:+:SLF2,SLF2,SLF2,SLF2,SLF2,SLF2,SLF2,SLF2;NM_001136123.2,NM_001243770.2,NM_018121.4,XM_005269965.3,XM_011539944.4,XM_047425461.1,XM_047425462.1,XM_047425463.1;mRNA,mRNA,mRNA,mRNA,mRNA,mRNA,mRNA,mRNA:tss_score	0.82078	1.04608	Unsignificant
chr10:100968503:100970504:+:SEMA4G,SEMA4G;NM_001393925.1,NM_017893.4;mRNA,mRNA:tss_score	0.906257	0.994322	Unsignificant
chr10:100971528:100973529:+:SEMA4G;NM_001203244.1;mRNA:tss_score	0.490462	0.954774	Unsignificant
chr10:100986496:100988497:-:MRPL43,MRPL43,MRPL43,MRPL43,MRPL43,MRPL43,MRPL43,MRPL43,MRPL43;NM_001308396.2,NM_001394981.1,NM_001394982.1,NM_001394983.1,NM_032112.3,NM_176792.3,NM_176793.2,NM_176794.2,XM_005270231.3;mRNA,mRNA,mRNA,mRNA,mRNA,mRNA,mRNA,mRNA,mRNA:tss_score	0.411904	1.0688	Unsignificant
chr10:100986542:100988543:+:TWNK,TWNK,TWNK,TWNK,TWNK;NM_001163812.2,NM_001163813.2,NM_001163814.2,NM_001368275.1,NM_021830.5;mRNA,mRNA,mRNA,mRNA,mRNA:tss_score	0.305028	1.07376	Unsignificant
chr10:100995587:100997588:+:LZTS2,LZTS2;NM_001394948.1,NM_001394952.1;mRNA,mRNA:tss_score	0.711775	0.970255	Unsignificant
chr10:100996070:100998071:+:LZTS2,LZTS2,LZTS2,LZTS2;NM_001394945.1,NM_001394949.1,NM_001394951.1,NM_032429.4;mRNA,mRNA,mRNA,mRNA:tss_score	0.655438	1.04476	Unsignificant
chr10:100997278:100999279:+:LZTS2,LZTS2;NM_001318099.2,NM_001394944.1;mRNA,mRNA:tss_score	0.821676	1.04103	Unsignificant
chr10:100997682:100999683:+:LZTS2,LZTS2;NM_001394946.1,NM_001394950.1;mRNA,mRNA:tss_score	0.935715	1.01653	Unsignificant
chr10:100998807:101000808:+:LZTS2,LZTS2,LZTS2,LZTS2;NM_001318100.2,NM_001318101.2,NM_001394947.1,XM_047425850.1;mRNA,mRNA,mRNA,mRNA:tss_score	0.862476	0.995563	Unsignificant
chr10:101030128:101032129:-:PDZD7,PDZD7,PDZD7,PDZD7,PDZD7,PDZD7,PDZD7,PDZD7,PDZD7,PDZD7,PDZD7,PDZD7,PDZD7,PDZD7,PDZD7;NM_001195263.2,NM_001351044.2,NM_024895.5,XM_005270165.4,XM_011540177.4,XM_011540178.4,XM_011540179.4,XM_011540181.4,XM_011540183.4,XM_017016667.3,XM_017016668.3,XM_047425767.1,XM_047425768.1,XM_047425769.1,XM_047425771.1;mRNA,mRNA,mRNA,mRNA,mRNA,mRNA,mRNA,mRNA,mRNA,mRNA,mRNA,mRNA…	0.482083	0.933116	Unsignificant
chr10:101030233:101032234:+:SFXN3,SFXN3,SFXN3,SFXN3,SFXN3,SFXN3,SFXN3,SFXN3,SFXN3,SFXN3,SFXN3;NM_001388027.1,NM_001388028.1,NM_001388029.1,NM_001388030.1,NM_001388031.1,NM_001388032.1,NM_001388033.1,NM_001388034.1,NM_001388035.1,NM_030971.6,XM_047425806.1;mRNA,mRNA,mRNA,mRNA,mRNA,mRNA,mRNA,mRNA,mRNA,mRNA,mRNA:tss_score	0.445064	0.927682	Unsignificant
chr10:101060988:101062989:+:KAZALD1,KAZALD1,KAZALD1,KAZALD1,KAZALD1;NM_001319303.2,NM_030929.5,XM_005270194.5,XM_017016715.3,XM_024448213.2;mRNA,mRNA,mRNA,mRNA,mRNA:tss_score	0.787604	1.06791	Unsignificant
chr10:101130299:101132300:+:TLX1,TLX1,TLX1;NM_001195517.2,NM_005521.4,XM_011539744.4;mRNA,mRNA,mRNA:tss_score	0.907437	1.0138	Unsignificant
chr10:101228462:101230463:-:LBX1;NM_006562.5;mRNA:tss_score	0.880852	0.997932	Unsignificant
chr10:101353047:101355048:+:BTRC;XM_047425986.1;mRNA:tss_score	0.94853	1.00452	Unsignificant
chr10:101353164:101355165:+:BTRC,BTRC,BTRC,BTRC,BTRC,BTRC,BTRC;NM_001256856.2,NM_003939.5,NM_033637.4,XM_006718054.3,XM_017016870.2,XM_017016874.2,XM_047425987.1;mRNA,mRNA,mRNA,mRNA,mRNA,mRNA,mRNA:tss_score	0.85774	0.961105	Unsignificant
chr10:101406446:101408447:+:BTRC,BTRC;XM_017016871.2,XM_047425983.1;mRNA,mRNA:tss_score	0.658835	1.0763	Unsignificant
chr10:101406750:101408751:+:BTRC;XM_017016873.3;mRNA:tss_score	0.651117	1.04243	Unsignificant
chr10:101406756:101408757:+:BTRC;XM_047425984.1;mRNA:tss_score	0.680088	1.04093	Unsignificant
chr10:101449602:101451603:+:BTRC;XM_047425985.1;mRNA:tss_score	0.96548	0.99037	Unsignificant
chr10:101456192:101458193:+:BTRC;XM_024448247.2;mRNA:tss_score	0.367698	1.07833	Unsignificant
chr10:101514802:101516803:+:BTRC;XM_011540320.3;mRNA:tss_score	0.939519	1.00744	Unsignificant
chr10:101586410:101588411:-:POLL;XM_047425098.1;mRNA:tss_score	0.607485	0.961286	Unsignificant
chr10:101587093:101589094:-:POLL;XM_047425089.1;mRNA:tss_score	0.900518	1.0187	Unsignificant
chr10:101587256:101589257:-:POLL,POLL,POLL,POLL,POLL,POLL,POLL,POLL,POLL,POLL,POLL,POLL,POLL,POLL,POLL;NM_001174084.2,NM_001174085.2,NM_001308382.2,NM_013274.4,XM_006717775.3,XM_006717777.3,XM_011539657.2,XM_011539662.3,XM_011539664.3,XM_017016091.3,XM_024447942.2,XM_024447943.2,XM_047425091.1,XM_047425093.1,XM_047425095.1;mRNA,mRNA,mRNA,mRNA,mRNA,mRNA,mRNA,mRNA,mRNA,mRNA,mRNA,mRNA,mRNA,mRNA,mRNA…	0.963868	0.99388	Unsignificant
chr10:101587269:101589270:-:POLL,POLL,POLL,POLL,POLL,POLL,POLL,POLL,POLL,POLL,POLL,POLL,POLL,POLL,POLL,POLL,POLL,POLL;XM_011539650.2,XM_011539651.2,XM_011539654.2,XM_011539655.2,XM_011539656.2,XM_017016084.2,XM_017016085.2,XM_017016088.3,XM_017016090.2,XM_024447945.2,XM_047425086.1,XM_047425087.1,XM_047425088.1,XM_047425090.1,XM_047425092.1,XM_047425094.1,XM_047425096.1,XM_047425097.1;mRNA,mRNA,m…	0.965414	0.99572	Unsignificant
chr10:101587320:101589321:+:DPCD,DPCD,DPCD,DPCD,DPCD,DPCD;NM_001329742.2,NM_001329743.2,NM_001329744.2,NM_001329745.2,NM_001329746.2,NM_015448.3;mRNA,mRNA,mRNA,mRNA,mRNA,mRNA:tss_score	0.960904	0.99149	Unsignificant
chr10:101694169:101696170:-:FBXW4;NM_022039.4;mRNA:tss_score	0.853652	1.01961	Unsignificant
chr10:101694294:101696295:-:FBXW4;NM_001323541.2;mRNA:tss_score	0.726719	1.04413	Unsignificant
chr10:101775113:101777114:-:FGF8,FGF8,FGF8,FGF8;NM_006119.6,NM_033163.5,NM_033164.4,NM_033165.5;mRNA,mRNA,mRNA,mRNA:tss_score	0.597611	0.938617	Unsignificant
chr10:101779368:101781369:-:FGF8;NM_001206389.2;mRNA:tss_score	0.932255	0.985161	Unsignificant
chr10:101782445:101784446:-:NPM3;NM_006993.3;mRNA:tss_score	0.667996	1.04967	Unsignificant
chr10:101811305:101813306:-:OGA;XM_047424516.1;mRNA:tss_score	0.964405	0.989486	Unsignificant
chr10:101814951:101816952:-:OGA;XM_047424514.1;mRNA:tss_score	0.954451	1.00493	Unsignificant
chr10:101817443:101819444:-:OGA,OGA,OGA,OGA,OGA;NM_001142434.2,NM_012215.5,XM_047424515.1,XM_047424517.1,XM_047424518.1;mRNA,mRNA,mRNA,mRNA,mRNA:tss_score	0.670315	1.06568	Unsignificant
chr10:101833422:101835423:-:KCNIP2;XM_017016161.2;mRNA:tss_score	0.894234	0.986053	Unsignificant
chr10:101838870:101840871:-:KCNIP2,KCNIP2;NM_173194.3,XM_011539731.3;mRNA,mRNA:tss_score	0.948432	1.02117	Unsignificant
chr10:101842799:101844800:-:KCNIP2,KCNIP2,KCNIP2,KCNIP2,KCNIP2,KCNIP2,KCNIP2,KCNIP2,KCNIP2;NM_014591.5,NM_173191.3,NM_173192.3,NM_173193.3,NM_173195.3,NM_173197.3,XM_005269729.3,XM_005269730.3,XM_006717812.3;mRNA,mRNA,mRNA,mRNA,mRNA,mRNA,mRNA,mRNA,mRNA:tss_score	0.576576	0.927824	Unsignificant
chr10:102014394:102016395:-:ARMH3;XM_011540156.3;mRNA:tss_score	0.948577	1.00634	Unsignificant
chr10:102055172:102057173:-:ARMH3,ARMH3,ARMH3,ARMH3,ARMH3,ARMH3,ARMH3,ARMH3,ARMH3,ARMH3,ARMH3,ARMH3,ARMH3,ARMH3,ARMH3,ARMH3;NM_024541.3,XM_006717969.1,XM_011540151.4,XM_011540152.3,XM_011540153.3,XM_011540154.3,XM_011540157.3,XM_017016635.2,XM_017016636.3,XM_047425733.1,XM_047425734.1,XM_047425735.1,XM_047425736.1,XM_047425737.1,XM_047425738.1,XM_047425740.1;mRNA,mRNA,mRNA,mRNA,mRNA,mRNA,mRNA,mRN…	0.587569	0.930683	Unsignificant
chr10:102064348:102066349:+:HPS6;NM_024747.6;mRNA:tss_score	0.912983	0.98865	Unsignificant
chr10:102110143:102112144:-:LDB1;XM_017016869.2;mRNA:tss_score	0.480842	1.04084	Unsignificant
chr10:102112757:102114758:-:LDB1;XM_047425979.1;mRNA:tss_score	0.91196	0.991187	Unsignificant
chr10:102114001:102116002:-:LDB1;NM_003893.5;mRNA:tss_score	0.488838	1.0638	Unsignificant
chr10:102118888:102120889:+:PPRC1;XM_047424879.1;mRNA:tss_score	0.700339	1.05587	Unsignificant
chr10:102119367:102121368:-:LDB1,LDB1,LDB1,LDB1;NM_001113407.3,NM_001321612.2,XM_017016867.2,XM_017016868.2;mRNA,mRNA,mRNA,mRNA:tss_score	0.641167	1.04974	Unsignificant
chr10:102119454:102121455:+:PPRC1,PPRC1;XM_024447914.2,XM_047424878.1;mRNA,mRNA:tss_score	0.74572	1.03778	Unsignificant
chr10:102120441:102122442:-:LDB1;XM_047425980.1;mRNA:tss_score	0.805874	1.00714	Unsignificant
chr10:102124513:102126514:+:PPRC1;XM_024447917.2;mRNA:tss_score	0.830507	0.968039	Unsignificant
chr10:102132039:102134040:+:PPRC1,PPRC1,PPRC1,PPRC1,PPRC1,PPRC1,PPRC1,PPRC1,PPRC1,PPRC1,PPRC1,PPRC1,PPRC1,PPRC1,PPRC1,PPRC1,PPRC1,PPRC1;NM_001288727.2,NM_001288728.2,NM_015062.5,XM_006717731.4,XM_011539549.3,XM_011539551.3,XM_017015982.2,XM_017015983.2,XM_017015984.2,XM_024447915.2,XM_047424876.1,XM_047424877.1,XM_047424880.1,XM_047424881.1,XM_047424882.1,XM_047424885.1,XM_047424886.1,XM_04742488…	0.823738	1.03687	Unsignificant
chr10:102132300:102134301:+:PPRC1;XM_047424884.1;mRNA:tss_score	0.919455	1.00861	Unsignificant
chr10:102132742:102134743:+:PPRC1,PPRC1;XM_024447916.2,XM_047424883.1;mRNA,mRNA:tss_score	0.968037	0.987811	Unsignificant
chr10:102151388:102153389:+:NOLC1,NOLC1,NOLC1,NOLC1;NM_001284388.2,NM_001284389.2,NM_004741.5,XM_005270273.3;mRNA,mRNA,mRNA,mRNA:tss_score	0.963575	1.00052	Unsignificant
chr10:102223766:102225767:+:ELOVL3;XM_011540245.2;mRNA:tss_score	0.924484	1.01861	Unsignificant
chr10:102225298:102227299:+:ELOVL3;NM_152310.3;mRNA:tss_score	0.895543	0.986404	Unsignificant
chr10:102229642:102231643:+:GBF1,GBF1;NM_001391923.1,NM_001391924.1;mRNA,mRNA:tss_score	0.757171	1.05532	Unsignificant
chr10:102231399:102233400:-:PITX3;XM_047425352.1;mRNA:tss_score	0.952822	0.999554	Unsignificant
chr10:102240511:102242512:-:PITX3;NM_005029.4;mRNA:tss_score	0.948123	1.00166	Unsignificant
chr10:102244531:102246532:+:GBF1,GBF1,GBF1,GBF1,GBF1,GBF1,GBF1,GBF1,GBF1,GBF1,GBF1,GBF1,GBF1,GBF1,GBF1,GBF1,GBF1,GBF1,GBF1,GBF1,GBF1,GBF1,GBF1,GBF1,GBF1,GBF1,GBF1,GBF1,GBF1;NM_001199378.2,NM_001199379.2,NM_001377137.1,NM_001377138.1,NM_001377139.1,NM_001377140.1,NM_001377141.1,NM_001391922.1,NM_001391925.1,NM_001391926.1,NM_001391927.1,NM_001391928.1,NM_001391929.1,NM_001391930.1,NM_001391931.1,N…	0.872983	1.02262	Unsignificant
chr10:102331502:102333503:+:GBF1;XM_047425975.1;mRNA:tss_score	0.897169	0.983586	Unsignificant
chr10:102358272:102360273:+:GBF1;XM_011540314.3;mRNA:tss_score	0.882722	1.00685	Unsignificant
chr10:102393109:102395110:+:NFKB2,NFKB2;NM_001288724.1,NM_001322935.1;mRNA,mRNA:tss_score	0.963862	0.99481	Unsignificant
chr10:102393577:102395578:+:NFKB2;NM_001077494.3;mRNA:tss_score	0.732672	1.06574	Unsignificant
chr10:102394704:102396705:+:NFKB2,NFKB2,NFKB2;NM_001261403.3,NM_001322934.2,NM_002502.6;mRNA,mRNA,mRNA:tss_score	0.929861	0.9929	Unsignificant
chr10:102417784:102419785:-:PSD;NM_002779.5;mRNA:tss_score	0.849612	1.01657	Unsignificant
chr10:102418720:102420721:-:PSD;NM_001270966.2;mRNA:tss_score	0.946295	0.986153	Unsignificant
chr10:102418945:102420946:-:PSD;NM_001270965.2;mRNA:tss_score	0.927433	0.979204	Unsignificant
chr10:102419835:102421836:+:FBXL15,FBXL15;NM_001387294.1,NM_024326.4;mRNA,mRNA:tss_score	0.848364	0.979371	Unsignificant
chr10:102431573:102433574:-:CUEDC2;NM_024040.3;mRNA:tss_score	0.867451	0.963268	Unsignificant
chr10:102450542:102452543:-:C10orf95;NM_001363580.1;mRNA:tss_score	0.952611	1.02169	Unsignificant
chr10:102460394:102462395:+:MFSD13A,MFSD13A,MFSD13A,MFSD13A,MFSD13A,MFSD13A,MFSD13A,MFSD13A,MFSD13A,MFSD13A,MFSD13A,MFSD13A,MFSD13A,MFSD13A,MFSD13A;NM_024789.4,XM_006717973.4,XM_006717974.4,XM_011540160.3,XM_011540163.3,XM_011540167.3,XM_017016654.2,XM_017016661.2,XM_017016662.2,XM_024448171.2,XM_024448172.2,XM_047425755.1,XM_047425756.1,XM_047425757.1,XM_047425759.1;mRNA,mRNA,mRNA,mRNA,mRNA,mRNA…	0.332758	0.918287	Unsignificant
chr10:102464505:102466506:+:MFSD13A,MFSD13A;XM_047425751.1,XM_047425753.1;mRNA,mRNA:tss_score	0.682757	0.956533	Unsignificant
chr10:102467077:102469078:+:MFSD13A,MFSD13A,MFSD13A,MFSD13A;XM_017016655.1,XM_047425752.1,XM_047425754.1,XM_047425758.1;mRNA,mRNA,mRNA,mRNA:tss_score	0.955353	1.00335	Unsignificant
chr10:102468990:102470991:+:MFSD13A;XM_047425760.1;mRNA:tss_score	0.928786	0.994286	Unsignificant
chr10:102469010:102471011:+:MFSD13A;XM_047425761.1;mRNA:tss_score	0.903896	0.991537	Unsignificant
chr10:1024858:1026859:-:IDI2;NM_033261.3;mRNA:tss_score	0.538742	0.961482	Unsignificant
chr10:102501711:102503712:-:ACTR1A,ACTR1A;NM_005736.4,XM_047424427.1;mRNA,mRNA:tss_score	0.903173	1.02481	Unsignificant
chr10:102501818:102503819:+:SUFU,SUFU;XM_011539863.4,XM_047425335.1;mRNA,mRNA:tss_score	0.85423	1.03471	Unsignificant
chr10:102502971:102504972:+:SUFU,SUFU,SUFU,SUFU,SUFU,SUFU,SUFU,SUFU,SUFU;NM_001178133.2,NM_016169.4,XM_011539858.4,XM_011539860.4,XM_011539861.4,XM_011539864.3,XM_047425336.1,XM_047425337.1,XM_047425338.1;mRNA,mRNA,mRNA,mRNA,mRNA,mRNA,mRNA,mRNA,mRNA:tss_score	0.619375	0.922559	Unsignificant
chr10:102507278:102509279:+:SUFU;XM_047425339.1;mRNA:tss_score	0.900691	1.02703	Unsignificant
chr10:102643478:102645479:+:TRIM8;NM_030912.3;mRNA:tss_score	0.936162	0.987499	Unsignificant
chr10:102643494:102645495:+:TRIM8;NM_001345950.1;mRNA:tss_score	0.956936	0.989571	Unsignificant
chr10:102713160:102715161:-:ARL3;XM_017016260.2;mRNA:tss_score	0.601371	1.054	Unsignificant
chr10:102713396:102715397:-:ARL3;NM_004311.4;mRNA:tss_score	0.892218	1.01441	Unsignificant
chr10:102713635:102715636:+:SFXN2,SFXN2,SFXN2,SFXN2,SFXN2,SFXN2,SFXN2,SFXN2;NM_001350989.2,NM_178858.6,XM_011539261.3,XM_024447792.2,XM_047424568.1,XM_047424569.1,XM_047424572.1,XM_047424574.1;mRNA,mRNA,mRNA,mRNA,mRNA,mRNA,mRNA,mRNA:tss_score	0.967668	1.01006	Unsignificant
chr10:102716435:102718436:+:SFXN2;XM_047424570.1;mRNA:tss_score	0.827072	0.989671	Unsignificant
chr10:102724085:102726086:+:SFXN2;XM_047424571.1;mRNA:tss_score	0.855892	0.996598	Unsignificant
chr10:102726051:102728052:+:SFXN2;XM_047424573.1;mRNA:tss_score	0.891825	1.02122	Unsignificant
chr10:102742947:102744948:+:WBP1L;NM_001083913.2;mRNA:tss_score	0.883276	1.00073	Unsignificant
chr10:102775220:102777221:+:WBP1L;NM_017787.5;mRNA:tss_score	0.729611	0.964872	Unsignificant
chr10:102795656:102797657:+:WBP1L;XM_011539913.3;mRNA:tss_score	0.877177	1.0202	Unsignificant
chr10:102836412:102838413:-:CYP17A1;NM_000102.4;mRNA:tss_score	0.874069	1.00952	Unsignificant
chr10:102853258:102855259:+:BORCS7,BORCS7;NM_001136200.2,NM_144591.5;mRNA,mRNA:tss_score	0.232886	1.0858	Unsignificant
chr10:102868469:102870470:+:AS3MT;NM_020682.4;mRNA:tss_score	0.606897	1.05162	Unsignificant
chr10:102917293:102919294:+:CNNM2,CNNM2,CNNM2;NM_017649.5,NM_199076.3,NM_199077.3;mRNA,mRNA,mRNA:tss_score	0.917139	1.03685	Unsignificant
chr10:103099680:103101681:-:NT5C2;XM_047424859.1;mRNA:tss_score	0.405593	1.05255	Unsignificant
chr10:103135268:103137269:-:NT5C2;XM_024447903.2;mRNA:tss_score	0.913102	1.01938	Unsignificant
chr10:103138421:103140422:-:NT5C2;XM_017015947.3;mRNA:tss_score	0.287442	0.927529	Unsignificant
chr10:103138426:103140427:-:NT5C2;XM_047424858.1;mRNA:tss_score	0.279543	0.927203	Unsignificant
chr10:103152359:103154360:-:NT5C2,NT5C2;XM_047424851.1,XM_047424857.1;mRNA,mRNA:tss_score	0.0162582	1.16266	UP
chr10:103152820:103154821:-:NT5C2,NT5C2,NT5C2,NT5C2,NT5C2;NM_001351174.1,NM_001351191.1,NM_001351192.1,NM_001351193.1,XM_005269637.6;mRNA,mRNA,mRNA,mRNA,mRNA:tss_score	0.76506	0.962048	Unsignificant
chr10:103176056:103178057:-:NT5C2,NT5C2,NT5C2,NT5C2,NT5C2;NM_001351173.2,NM_001351179.2,NM_001351189.2,NM_001351190.2,XM_024447902.2;mRNA,mRNA,mRNA,mRNA,mRNA:tss_score	0.342575	0.93277	Unsignificant
chr10:103176496:103178497:-:NT5C2;XM_047424848.1;mRNA:tss_score	0.215596	0.923861	Unsignificant
chr10:103180178:103182179:-:NT5C2,NT5C2;XM_047424844.1,XM_047424849.1;mRNA,mRNA:tss_score	0.861853	0.98193	Unsignificant
chr10:103186245:103188246:-:NT5C2,NT5C2;XM_047424846.1,XM_047424850.1;mRNA,mRNA:tss_score	0.820123	1.02425	Unsignificant
chr10:103192271:103194272:-:NT5C2,NT5C2,NT5C2,NT5C2,NT5C2,NT5C2,NT5C2,NT5C2,NT5C2,NT5C2,NT5C2,NT5C2,NT5C2,NT5C2,NT5C2,NT5C2,NT5C2,NT5C2,NT5C2,NT5C2,NT5C2,NT5C2,NT5C2,NT5C2,NT5C2,NT5C2,NT5C2,NT5C2,NT5C2,NT5C2,NT5C2,NT5C2;NM_001134373.3,NM_001351169.2,NM_001351170.2,NM_001351171.2,NM_001351172.2,NM_001351175.2,NM_001351176.2,NM_001351177.2,NM_001351178.2,NM_001351180.2,NM_001351181.2,NM_001351182.2…	0.959266	1.00617	Unsignificant
chr10:103244886:103246887:+:RPEL1;NM_001143909.1;mRNA:tss_score	0.497768	1.0604	Unsignificant
chr10:103276137:103278138:+:INA;NM_032727.4;mRNA:tss_score	0.542342	1.05392	Unsignificant
chr10:103350139:103352140:-:PCGF6,PCGF6,PCGF6,PCGF6,PCGF6;NM_001011663.2,NM_032154.4,XM_047425832.1,XM_047425833.1,XM_047425834.1;mRNA,mRNA,mRNA,mRNA,mRNA:tss_score	0.962503	0.999165	Unsignificant
chr10:103366975:103368976:+:TAF5,TAF5;NM_006951.5,NM_139052.3;mRNA,mRNA:tss_score	0.637133	1.06856	Unsignificant
chr10:103395474:103397475:-:ATP5MK,ATP5MK,ATP5MK,ATP5MK;NM_001206426.2,NM_001206427.2,NM_032747.4,XM_024448237.2;mRNA,mRNA,mRNA,mRNA:tss_score	0.693865	0.956814	Unsignificant
chr10:103395625:103397626:+:PDCD11,PDCD11,PDCD11,PDCD11;NM_014976.2,XM_005269647.4,XM_011539538.3,XM_011539539.3;mRNA,mRNA,mRNA,mRNA:tss_score	0.556788	0.937844	Unsignificant
chr10:103398787:103400788:+:PDCD11;XM_011539540.2;mRNA:tss_score	0.926932	1.01961	Unsignificant
chr10:103450622:103452623:-:CALHM2;XM_047425276.1;mRNA:tss_score	0.818005	0.9769	Unsignificant
chr10:103451369:103453370:-:CALHM2,CALHM2,CALHM2,CALHM2,CALHM2,CALHM2,CALHM2,CALHM2,CALHM2,CALHM2,CALHM2,CALHM2,CALHM2,CALHM2,CALHM2,CALHM2,CALHM2,CALHM2,CALHM2,CALHM2,CALHM2,CALHM2,CALHM2,CALHM2,CALHM2,CALHM2,CALHM2;NM_015916.5,XM_006717880.3,XM_006717883.3,XM_006717884.5,XM_011539848.3,XM_017016306.2,XM_017016307.2,XM_017016308.3,XM_017016309.3,XM_024448034.2,XM_024448035.2,XM_047425265.1,XM_04…	0.93114	1.00407	Unsignificant
chr10:103457899:103459900:-:CALHM1;NM_001001412.4;mRNA:tss_score	0.89872	0.992039	Unsignificant
chr10:103478239:103480240:-:CALHM3;NM_001129742.2;mRNA:tss_score	0.865887	1.0125	Unsignificant
chr10:103492704:103494705:+:NEURL1;NM_004210.5;mRNA:tss_score	0.671791	1.03772	Unsignificant
chr10:103660703:103662704:-:SH3PXD2A;NM_001394017.1;mRNA:tss_score	0.921496	1.01335	Unsignificant
chr10:103667737:103669738:-:SH3PXD2A;NM_001394023.1;mRNA:tss_score	0.737322	0.965813	Unsignificant
chr10:103677214:103679215:-:SH3PXD2A;NM_001365079.1;mRNA:tss_score	0.923257	1.00321	Unsignificant
chr10:103692171:103694172:-:SH3PXD2A,SH3PXD2A,SH3PXD2A,SH3PXD2A;NM_001394016.1,NM_001394018.1,NM_001394019.1,NM_001394021.1;mRNA,mRNA,mRNA,mRNA:tss_score	0.886873	0.977417	Unsignificant
chr10:103692477:103694478:-:SH3PXD2A,SH3PXD2A;NM_001394020.1,NM_001394022.1;mRNA,mRNA:tss_score	0.471104	0.932761	Unsignificant
chr10:103854575:103856576:-:SH3PXD2A,SH3PXD2A;NM_001394015.1,NM_014631.3;mRNA,mRNA:tss_score	0.800864	0.947873	Unsignificant
chr10:103917183:103919184:-:STN1;NM_024928.5;mRNA:tss_score	0.886154	0.967368	Unsignificant
chr10:103966139:103968140:+:SLK,SLK,SLK,SLK;NM_001304743.2,NM_014720.4,XM_011540401.4,XM_047426039.1;mRNA,mRNA,mRNA,mRNA:tss_score	0.958779	1.00153	Unsignificant
chr10:104084879:104086880:-:COL17A1;NM_000494.4;mRNA:tss_score	0.957435	0.987239	Unsignificant
chr10:104119165:104121166:+:SFR1;NM_001384830.1;mRNA:tss_score	0.947655	1.01498	Unsignificant
chr10:104121107:104123108:+:SFR1;NM_145247.5;mRNA:tss_score	0.949444	1.00807	Unsignificant
chr10:104121170:104123171:+:SFR1,SFR1,SFR1;NM_001002759.2,NM_001384829.1,XM_047424579.1;mRNA,mRNA,mRNA:tss_score	0.937819	1.01452	Unsignificant
chr10:104121416:104123417:+:SFR1;XM_005269521.4;mRNA:tss_score	0.898259	1.03183	Unsignificant
chr10:104231363:104233364:-:CFAP43;NM_025145.7;mRNA:tss_score	0.947528	1.01143	Unsignificant
chr10:104253172:104255173:+:GSTO1;NM_001191003.2;mRNA:tss_score	0.449037	1.06854	Unsignificant
chr10:104253891:104255892:+:GSTO1,GSTO1;NM_001191002.2,NM_004832.3;mRNA,mRNA:tss_score	0.751062	0.973151	Unsignificant
chr10:1042587:1044588:-:IDI1;XM_024447980.2;mRNA:tss_score	0.0164902	1.13371	UP
chr10:104268183:104270184:+:GSTO2,GSTO2;NM_001191013.2,NM_183239.2;mRNA,mRNA:tss_score	0.898618	1.03068	Unsignificant
chr10:104273895:104275896:+:GSTO2,GSTO2,GSTO2,GSTO2;XM_011539272.4,XM_017015671.2,XM_047424577.1,XM_047424578.1;mRNA,mRNA,mRNA,mRNA:tss_score	0.941135	0.995064	Unsignificant
chr10:104274165:104276166:+:GSTO2,GSTO2;NM_001191014.2,NM_001191015.2;mRNA,mRNA:tss_score	0.96274	0.995301	Unsignificant
chr10:104327256:104329257:-:ITPRIP;XM_005270257.3;mRNA:tss_score	0.662113	0.972587	Unsignificant
chr10:104327991:104329992:-:ITPRIP;NM_001272012.2;mRNA:tss_score	0.961678	0.988543	Unsignificant
chr10:104332904:104334905:-:ITPRIP;NM_033397.4;mRNA:tss_score	0.700458	1.02434	Unsignificant
chr10:104337464:104339465:-:ITPRIP;NM_001272013.2;mRNA:tss_score	0.961777	0.997142	Unsignificant
chr10:104337519:104339520:+:CFAP58,CFAP58;NM_001400226.1,NM_001400227.1;mRNA,mRNA:tss_score	0.958188	0.996764	Unsignificant
chr10:104352832:104354833:+:CFAP58;NM_001008723.2;mRNA:tss_score	0.886934	0.984013	Unsignificant
chr10:10461549:10463550:+:CELF2,CELF2,CELF2,CELF2,CELF2,CELF2,CELF2,CELF2,CELF2;NM_001326317.2,NM_001326318.2,NM_001326319.2,NM_001326320.2,NM_001326321.2,NM_001326323.2,XM_047424490.1,XM_047424494.1,XM_047424501.1;mRNA,mRNA,mRNA,mRNA,mRNA,mRNA,mRNA,mRNA,mRNA:tss_score	0.798783	1.03398	Unsignificant
chr10:104640289:104642290:+:SORCS3;NM_014978.3;mRNA:tss_score	0.894493	0.970067	Unsignificant
chr10:1047885:1049886:-:IDI1,IDI1;NM_001317956.2,NM_001317957.2;mRNA,mRNA:tss_score	0.760058	0.938199	Unsignificant
chr10:1048118:1050119:-:IDI1;NM_004508.4;mRNA:tss_score	0.87258	0.982438	Unsignificant
chr10:105085568:105087569:+:SORCS3;XM_011539542.2;mRNA:tss_score	0.948843	1.00465	Unsignificant
chr10:1053272:1055273:-:IDI1;XM_017016191.3;mRNA:tss_score	0.825248	1.02691	Unsignificant
chr10:1055384:1057385:+:WDR37;NM_014023.4;mRNA:tss_score	0.786456	1.02639	Unsignificant
chr10:1055703:1057704:-:IDI1,IDI1,IDI1;NM_001317955.2,XM_024447979.2,XM_047425176.1;mRNA,mRNA,mRNA:tss_score	0.736234	1.05837	Unsignificant
chr10:106698302:106700303:-:SORCS1;XM_017015618.1;mRNA:tss_score	0.661812	1.0301	Unsignificant
chr10:107001917:107003918:-:SORCS1;XM_017015616.2;mRNA:tss_score	0.952046	0.997345	Unsignificant
chr10:107163705:107165706:-:SORCS1,SORCS1,SORCS1,SORCS1,SORCS1,SORCS1,SORCS1,SORCS1,SORCS1,SORCS1,SORCS1,SORCS1,SORCS1,SORCS1;NM_001013031.3,NM_001206569.2,NM_001206570.2,NM_001206571.2,NM_001206572.2,NM_001387556.1,NM_052918.5,XM_011539199.4,XM_011539201.4,XM_017015615.3,XM_047424545.1,XM_047424546.1,XM_047424547.1,XM_047424548.1;mRNA,mRNA,mRNA,mRNA,mRNA,mRNA,mRNA,mRNA,mRNA,mRNA,mRNA,mRNA,mRNA,m…	0.932513	0.996845	Unsignificant
chr10:107180137:107182138:-:SORCS1;XM_017015617.1;mRNA:tss_score	0.816955	0.968609	Unsignificant
chr10:10795838:10797839:+:CELF2,CELF2,CELF2,CELF2,CELF2,CELF2,CELF2;NM_001326324.2,NM_001326325.2,XM_047424482.1,XM_047424483.1,XM_047424484.1,XM_047424485.1,XM_047424496.1;mRNA,mRNA,mRNA,mRNA,mRNA,mRNA,mRNA:tss_score	0.762139	0.970932	Unsignificant
chr10:10797724:10799725:+:CELF2,CELF2,CELF2,CELF2,CELF2,CELF2,CELF2,CELF2;NM_001326326.2,NM_001326327.2,NM_001326328.2,XM_047424487.1,XM_047424491.1,XM_047424492.1,XM_047424499.1,XM_047424506.1;mRNA,mRNA,mRNA,mRNA,mRNA,mRNA,mRNA,mRNA:tss_score	0.96505	0.992709	Unsignificant
chr10:10918963:10920964:+:CELF2,CELF2;XM_047424488.1,XM_047424508.1;mRNA,mRNA:tss_score	0.930841	0.994572	Unsignificant
chr10:109906747:109908748:-:XPNPEP1;XM_047425714.1;mRNA:tss_score	0.682455	1.04041	Unsignificant
chr10:109922245:109924246:-:XPNPEP1;NM_001324136.1;mRNA:tss_score	0.924534	1.02626	Unsignificant
chr10:109922510:109924511:-:XPNPEP1,XPNPEP1,XPNPEP1,XPNPEP1,XPNPEP1,XPNPEP1,XPNPEP1,XPNPEP1,XPNPEP1,XPNPEP1,XPNPEP1;NM_001167604.2,NM_001324128.2,NM_001324131.2,NM_001324132.2,NM_001324133.2,NM_001324134.2,NM_001324135.2,NM_020383.4,XM_011540134.3,XM_017016613.3,XM_047425713.1;mRNA,mRNA,mRNA,mRNA,mRNA,mRNA,mRNA,mRNA,mRNA,mRNA,mRNA:tss_score	0.96004	0.996734	Unsignificant
chr10:109995372:109997373:+:ADD3,ADD3,ADD3,ADD3,ADD3,ADD3;NM_001320591.2,XM_024447799.2,XM_047424587.1,XM_047424588.1,XM_047424590.1,XM_047424595.1;mRNA,mRNA,mRNA,mRNA,mRNA,mRNA:tss_score	0.116699	0.915793	Unsignificant
chr10:110004946:110006947:+:ADD3,ADD3,ADD3,ADD3,ADD3,ADD3;NM_001320592.2,NM_001320593.2,NM_019903.5,XM_024447797.2,XM_024447803.2,XM_024447806.2;mRNA,mRNA,mRNA,mRNA,mRNA,mRNA:tss_score	0.921099	0.98973	Unsignificant
chr10:110006983:110008984:+:ADD3,ADD3,ADD3,ADD3,ADD3,ADD3,ADD3,ADD3,ADD3;NM_001121.4,NM_001320594.2,NM_016824.5,XM_024447795.1,XM_024447796.2,XM_024447801.1,XM_024447804.1,XM_024447805.2,XM_024447807.1;mRNA,mRNA,mRNA,mRNA,mRNA,mRNA,mRNA,mRNA,mRNA:tss_score	0.586153	1.07645	Unsignificant
chr10:110007230:110009231:+:ADD3,ADD3,ADD3;XM_024447800.2,XM_047424589.1,XM_047424593.1;mRNA,mRNA,mRNA:tss_score	0.453179	1.10339	Unsignificant
chr10:11002964:11004965:+:CELF2;XM_047424493.1;mRNA:tss_score	0.889079	0.985522	Unsignificant
chr10:11003647:11005648:+:CELF2,CELF2,CELF2;NM_001326329.2,NM_001326330.2,XM_047424500.1;mRNA,mRNA,mRNA:tss_score	0.890287	1.00001	Unsignificant
chr10:11004311:11006312:+:CELF2,CELF2,CELF2,CELF2,CELF2,CELF2,CELF2,CELF2,CELF2,CELF2;NM_001025077.3,NM_001326331.2,NM_001326332.2,NM_001326333.2,NM_001326334.2,NM_001326335.2,NM_001326336.2,NM_001326337.2,NM_001394502.1,XM_024447776.2;mRNA,mRNA,mRNA,mRNA,mRNA,mRNA,mRNA,mRNA,mRNA,mRNA:tss_score	0.825552	0.974785	Unsignificant
chr10:11004658:11006659:+:CELF2,CELF2,CELF2;NM_001326338.2,NM_001326339.2,XM_047424495.1;mRNA,mRNA,mRNA:tss_score	0.632601	1.0515	Unsignificant
chr10:110076043:110078044:+:ADD3,ADD3,ADD3,ADD3,ADD3;XM_024447794.2,XM_024447798.1,XM_047424591.1,XM_047424592.1,XM_047424594.1;mRNA,mRNA,mRNA,mRNA,mRNA:tss_score	0.635003	0.961978	Unsignificant
chr10:110079950:110081951:+:ADD3;XM_024447802.2;mRNA:tss_score	0.785808	0.967066	Unsignificant
chr10:110111813:110113814:+:ADD3;XM_047424597.1;mRNA:tss_score	0.77127	1.02142	Unsignificant
chr10:11016871:11018872:+:CELF2,CELF2,CELF2,CELF2,CELF2,CELF2,CELF2,CELF2,CELF2,CELF2;NM_001326340.2,NM_001326341.2,NM_001326342.2,NM_001326343.2,NM_001394513.1,NM_001394518.1,NM_001394519.1,NM_006561.4,XM_047424486.1,XM_047424507.1;mRNA,mRNA,mRNA,mRNA,mRNA,mRNA,mRNA,mRNA,mRNA,mRNA:tss_score	0.00395739	1.22576	UP
chr10:11017271:11019272:+:CELF2;XM_047424502.1;mRNA:tss_score	0.650212	1.05949	Unsignificant
chr10:11017305:11019306:+:CELF2;XM_047424505.1;mRNA:tss_score	0.761969	1.039	Unsignificant
chr10:11017331:11019332:+:CELF2;XM_047424504.1;mRNA:tss_score	0.873996	1.02281	Unsignificant
chr10:11017343:11019344:+:CELF2;XM_047424503.1;mRNA:tss_score	0.920582	1.01767	Unsignificant
chr10:11017497:11019498:+:CELF2;NM_001326344.2;mRNA:tss_score	0.442733	0.932265	Unsignificant
chr10:11017755:11019756:+:CELF2,CELF2;NM_001326345.2,XM_047424498.1;mRNA,mRNA:tss_score	0.0514251	0.877654	Unsignificant
chr10:110206604:110208605:+:MXI1;NM_130439.3;mRNA:tss_score	0.954208	1.00014	Unsignificant
chr10:110209230:110211231:+:MXI1;NM_001008541.1;mRNA:tss_score	0.895353	0.957418	Unsignificant
chr10:110224995:110226996:+:MXI1;NM_005962.5;mRNA:tss_score	0.478314	1.0904	Unsignificant
chr10:110302570:110304571:-:SMNDC1;XM_047424438.1;mRNA:tss_score	0.557346	1.05552	Unsignificant
chr10:110303919:110305920:-:SMNDC1;NM_005871.4;mRNA:tss_score	0.924363	1.04797	Unsignificant
chr10:110496906:110498907:+:DUSP5;NM_004419.4;mRNA:tss_score	0.667732	1.06485	Unsignificant
chr10:110566694:110568695:+:SMC3;NM_005445.4;mRNA:tss_score	0.910726	0.966706	Unsignificant
chr10:110642244:110644245:+:RBM20;XM_017016103.3;mRNA:tss_score	0.943302	1.00391	Unsignificant
chr10:110643335:110645336:+:RBM20;NM_001134363.3;mRNA:tss_score	0.65317	0.941035	Unsignificant
chr10:110762776:110764777:+:RBM20;XM_017016104.3;mRNA:tss_score	0.866149	1.02561	Unsignificant
chr10:110767281:110769282:+:RBM20;XM_047425116.1;mRNA:tss_score	0.513418	1.06386	Unsignificant
chr10:110870927:110872928:+:PDCD4,PDCD4,PDCD4;NM_001199492.2,NM_014456.5,NM_145341.4;mRNA,mRNA,mRNA:tss_score	0.764844	0.952736	Unsignificant
chr10:110917935:110919936:-:BBIP1;XM_047426004.1;mRNA:tss_score	0.959704	1.00591	Unsignificant
chr10:110918179:110920180:-:BBIP1,BBIP1,BBIP1,BBIP1,BBIP1;NM_001195304.2,NM_001195305.3,NM_001195307.2,NM_001243783.3,XM_047426005.1;mRNA,mRNA,mRNA,mRNA,mRNA:tss_score	0.786453	0.954518	Unsignificant
chr10:110918365:110920366:-:BBIP1;NM_001195306.2;mRNA:tss_score	0.913953	0.967139	Unsignificant
chr10:110918369:110920370:+:SHOC2;NM_001324336.2;mRNA:tss_score	0.858992	0.960682	Unsignificant
chr10:110918603:110920604:+:SHOC2,SHOC2,SHOC2,SHOC2;NM_001269039.3,NM_001324337.2,NM_007373.4,XM_047425796.1;mRNA,mRNA,mRNA,mRNA:tss_score	0.777115	1.05513	Unsignificant
chr10:111076028:111078029:+:ADRA2A;NM_000681.4;mRNA:tss_score	0.909917	1.01787	Unsignificant
chr10:11163880:11165881:+:CELF2;NM_001326347.1;mRNA:tss_score	0.852427	0.971461	Unsignificant
chr10:11164029:11166030:+:CELF2,CELF2,CELF2;NM_001025076.2,NM_001083591.1,XM_047424489.1;mRNA,mRNA,mRNA:tss_score	0.960089	1.00262	Unsignificant
chr10:11164094:11166095:+:CELF2,CELF2,CELF2,CELF2;NM_001326346.2,NM_001326348.2,NM_001326349.2,NM_001394517.1;mRNA,mRNA,mRNA,mRNA:tss_score	0.871821	1.023	Unsignificant
chr10:11164485:11166486:+:CELF2;XM_047424509.1;mRNA:tss_score	0.35229	1.08185	Unsignificant
chr10:112182764:112184765:-:GPAM,GPAM;NM_001244949.2,NM_020918.6;mRNA,mRNA:tss_score	0.896637	1.02578	Unsignificant
chr10:112214390:112216391:-:GPAM,GPAM;XM_005269998.2,XM_024448089.2;mRNA,mRNA:tss_score	0.75499	0.966044	Unsignificant
chr10:112226676:112228677:-:GPAM;XM_047425564.1;mRNA:tss_score	0.96528	1.0111	Unsignificant
chr10:112282399:112284400:+:TECTB;NM_058222.3;mRNA:tss_score	0.461454	1.05667	Unsignificant
chr10:112373115:112375116:+:ACSL5;NM_203379.2;mRNA:tss_score	0.944684	0.989721	Unsignificant
chr10:112374267:112376268:+:ACSL5;NM_203380.2;mRNA:tss_score	0.783612	1.03503	Unsignificant
chr10:112375204:112377205:+:ACSL5,ACSL5;NM_001387037.1,NM_016234.4;mRNA,mRNA:tss_score	0.966093	0.995051	Unsignificant
chr10:112438651:112440652:-:ZDHHC6;XM_017016569.2;mRNA:tss_score	0.564995	1.0729	Unsignificant
chr10:112445913:112447914:-:ZDHHC6,ZDHHC6,ZDHHC6,ZDHHC6,ZDHHC6,ZDHHC6,ZDHHC6,ZDHHC6,ZDHHC6,ZDHHC6,ZDHHC6,ZDHHC6,ZDHHC6,ZDHHC6,ZDHHC6,ZDHHC6,ZDHHC6,ZDHHC6,ZDHHC6,ZDHHC6,ZDHHC6,ZDHHC6,ZDHHC6;NM_001303134.2,NM_001351083.2,NM_001351084.2,NM_001351085.2,NM_001351086.2,NM_022494.3,XM_006717949.5,XM_011540091.3,XM_011540093.3,XM_011540095.4,XM_017016562.3,XM_017016563.3,XM_017016564.3,XM_017016566.3,XM_…	0.933031	0.990116	Unsignificant
chr10:112446214:112448215:+:VTI1A,VTI1A,VTI1A,VTI1A,VTI1A,VTI1A,VTI1A,VTI1A;NM_001318203.2,NM_001318205.2,NM_001365710.2,NM_001365711.1,NM_001365712.1,NM_001365713.1,NM_001365714.1,NM_145206.4;mRNA,mRNA,mRNA,mRNA,mRNA,mRNA,mRNA,mRNA:tss_score	0.573378	1.04903	Unsignificant
chr10:112446571:112448572:-:ZDHHC6,ZDHHC6,ZDHHC6,ZDHHC6;NM_001351082.3,NM_001363544.2,XM_047425656.1,XM_047425659.1;mRNA,mRNA,mRNA,mRNA:tss_score	0.621836	1.04087	Unsignificant
chr10:11256763:11258764:+:CELF2;XM_047424510.1;mRNA:tss_score	0.705123	1.02112	Unsignificant
chr10:112949246:112951247:+:TCF7L2,TCF7L2,TCF7L2,TCF7L2,TCF7L2,TCF7L2,TCF7L2,TCF7L2,TCF7L2,TCF7L2,TCF7L2,TCF7L2,TCF7L2,TCF7L2,TCF7L2;NM_001146274.2,NM_001146283.2,NM_001146284.2,NM_001146285.2,NM_001146286.2,NM_001198525.2,NM_001198526.2,NM_001198527.2,NM_001198528.2,NM_001198529.2,NM_001198530.2,NM_001198531.2,NM_001363501.2,NM_001367943.1,NM_030756.5;mRNA,mRNA,mRNA,mRNA,mRNA,mRNA,mRNA,mRNA,mRNA…	0.71008	1.04704	Unsignificant
chr10:113125632:113127633:+:TCF7L2;NM_001349871.1;mRNA:tss_score	0.960705	1.00286	Unsignificant
chr10:113128270:113130271:+:TCF7L2;NM_001349870.2;mRNA:tss_score	0.83485	1.02205	Unsignificant
chr10:113549830:113551831:+:HABP2;NM_001177660.3;mRNA:tss_score	0.964141	0.993376	Unsignificant
chr10:113552052:113554053:+:HABP2;NM_004132.5;mRNA:tss_score	0.858113	1.01772	Unsignificant
chr10:113663040:113665041:-:NRAP,NRAP,NRAP,NRAP,NRAP,NRAP,NRAP,NRAP,NRAP,NRAP,NRAP;NM_001261463.2,NM_001322945.2,NM_006175.5,NM_198060.4,XM_005269864.3,XM_005269865.3,XM_005269867.3,XM_006717870.3,XM_011539832.3,XM_024448029.2,XM_047425253.1;mRNA,mRNA,mRNA,mRNA,mRNA,mRNA,mRNA,mRNA,mRNA,mRNA,mRNA:tss_score	0.706405	1.04451	Unsignificant
chr10:113678193:113680194:+:CASP7,CASP7,CASP7;NM_001267056.2,NM_001320911.2,NM_033340.4;mRNA,mRNA,mRNA:tss_score	0.923704	1.01866	Unsignificant
chr10:113678668:113680669:+:CASP7;NM_001267057.1;mRNA:tss_score	0.964481	1.00883	Unsignificant
chr10:113678911:113680912:+:CASP7,CASP7,CASP7,CASP7;NM_001227.5,NM_033338.6,NM_033339.5,XM_017016763.2;mRNA,mRNA,mRNA,mRNA:tss_score	0.883948	0.977262	Unsignificant
chr10:113690996:113692997:+:CASP7;XM_006718017.4;mRNA:tss_score	0.949423	0.99325	Unsignificant
chr10:113708377:113710378:+:CASP7;NM_001267058.2;mRNA:tss_score	0.935383	1.01352	Unsignificant
chr10:113718223:113720224:+:CASP7;XM_011540260.2;mRNA:tss_score	0.966218	0.999536	Unsignificant
chr10:113750681:113752682:+:PLEKHS1,PLEKHS1,PLEKHS1,PLEKHS1,PLEKHS1,PLEKHS1,PLEKHS1,PLEKHS1,PLEKHS1,PLEKHS1,PLEKHS1;NM_001193434.2,NM_001193435.2,NM_001395068.1,NM_024889.5,XM_005270163.3,XM_011540171.2,XM_011540173.2,XM_011540174.3,XM_011540175.2,XM_011540176.2,XM_017016666.2;mRNA,mRNA,mRNA,mRNA,mRNA,mRNA,mRNA,mRNA,mRNA,mRNA,mRNA:tss_score	0.310992	1.06241	Unsignificant
chr10:113763818:113765819:+:PLEKHS1;NM_182601.2;mRNA:tss_score	0.958064	0.99876	Unsignificant
chr10:113853081:113855082:-:DCLRE1A;NM_014881.5;mRNA:tss_score	0.240867	1.11163	Unsignificant
chr10:113853393:113855394:-:DCLRE1A,DCLRE1A,DCLRE1A;NM_001271816.2,XM_006718090.2,XM_011540429.2;mRNA,mRNA,mRNA:tss_score	0.962904	1.00685	Unsignificant
chr10:113853660:113855661:+:NHLRC2,NHLRC2;NM_198514.4,XM_011539769.4;mRNA,mRNA:tss_score	0.526688	0.932583	Unsignificant
chr10:114042865:114044866:+:ADRB1;NM_000684.3;mRNA:tss_score	0.828695	1.04039	Unsignificant
chr10:114162328:114164329:-:CCDC186;XM_011539916.4;mRNA:tss_score	0.721351	1.04912	Unsignificant
chr10:114173202:114175203:-:CCDC186;NM_018017.4;mRNA:tss_score	0.876071	1.0504	Unsignificant
chr10:114173219:114175220:-:CCDC186,CCDC186,CCDC186;NM_001321829.1,NM_153249.1,XM_011539915.4;mRNA,mRNA,mRNA:tss_score	0.921055	1.04249	Unsignificant
chr10:114173873:114175874:+:TDRD1;XM_011539962.2;mRNA:tss_score	0.593347	0.955202	Unsignificant
chr10:114178286:114180287:+:TDRD1,TDRD1,TDRD1,TDRD1,TDRD1,TDRD1,TDRD1,TDRD1,TDRD1,TDRD1,TDRD1,TDRD1,TDRD1,TDRD1,TDRD1,TDRD1,TDRD1,TDRD1,TDRD1;NM_001385363.1,NM_001385365.1,NM_001385366.1,NM_001385367.1,NM_001385368.1,NM_001385369.1,NM_001385370.1,NM_001385371.1,NM_001385372.1,NM_198795.2,XM_011539964.3,XM_017016414.3,XM_047425486.1,XM_047425487.1,XM_047425488.1,XM_047425489.1,XM_047425490.1,XM_04…	0.551505	0.956333	Unsignificant
chr10:114178352:114180353:+:TDRD1,TDRD1,TDRD1;NM_001365891.2,NM_001385364.2,NM_001395205.1;mRNA,mRNA,mRNA:tss_score	0.383863	0.944356	Unsignificant
chr10:114178594:114180595:+:TDRD1;XM_011539959.3;mRNA:tss_score	0.529471	0.961891	Unsignificant
chr10:114181277:114183278:+:TDRD1;XM_011539960.3;mRNA:tss_score	0.673113	0.969422	Unsignificant
chr10:114186138:114188139:+:TDRD1;XM_011539961.3;mRNA:tss_score	0.591397	1.03631	Unsignificant
chr10:114238253:114240254:+:VWA2,VWA2;NM_001272046.2,XM_047425155.1;mRNA,mRNA:tss_score	0.849085	0.984144	Unsignificant
chr10:114238613:114240614:+:VWA2;NM_001320804.1;mRNA:tss_score	0.590464	1.06014	Unsignificant
chr10:114240775:114242776:+:VWA2;XM_017016179.3;mRNA:tss_score	0.6237	1.03648	Unsignificant
chr10:114247261:114249262:+:VWA2;XM_017016178.2;mRNA:tss_score	0.79361	1.03045	Unsignificant
chr10:114247269:114249270:+:VWA2;XM_017016177.2;mRNA:tss_score	0.881701	1.02499	Unsignificant
chr10:114247272:114249273:+:VWA2;XM_017016181.2;mRNA:tss_score	0.878589	1.0222	Unsignificant
chr10:114252650:114254651:+:VWA2;XM_011539754.3;mRNA:tss_score	0.898233	1.01495	Unsignificant
chr10:114281512:114283513:+:VWA2;XM_017016180.2;mRNA:tss_score	0.907498	1.01896	Unsignificant
chr10:114325025:114327026:-:AFAP1L2;XM_017016832.2;mRNA:tss_score	0.963287	1.00492	Unsignificant
chr10:114403501:114405502:-:AFAP1L2,AFAP1L2,AFAP1L2,AFAP1L2,AFAP1L2,AFAP1L2,AFAP1L2,AFAP1L2,AFAP1L2,AFAP1L2,AFAP1L2,AFAP1L2,AFAP1L2,AFAP1L2,AFAP1L2,AFAP1L2,AFAP1L2,AFAP1L2,AFAP1L2,AFAP1L2,AFAP1L2,AFAP1L2,AFAP1L2,AFAP1L2,AFAP1L2,AFAP1L2,AFAP1L2,AFAP1L2,AFAP1L2,AFAP1L2,AFAP1L2,AFAP1L2,AFAP1L2,AFAP1L2,AFAP1L2,AFAP1L2,AFAP1L2;NM_001001936.3,NM_001287824.2,NM_001351064.2,NM_001351065.2,NM_001351066.2,…	0.825536	0.978591	Unsignificant
chr10:114404174:114406175:-:AFAP1L2,AFAP1L2,AFAP1L2,AFAP1L2,AFAP1L2,AFAP1L2,AFAP1L2,AFAP1L2,AFAP1L2,AFAP1L2,AFAP1L2,AFAP1L2,AFAP1L2,AFAP1L2,AFAP1L2,AFAP1L2,AFAP1L2;XM_047425853.1,XM_047425854.1,XM_047425855.1,XM_047425856.1,XM_047425857.1,XM_047425858.1,XM_047425859.1,XM_047425860.1,XM_047425861.1,XM_047425862.1,XM_047425863.1,XM_047425866.1,XM_047425867.1,XM_047425868.1,XM_047425869.1,XM_0474258…	0.846651	1.02025	Unsignificant
chr10:114525912:114527913:-:ABLIM1,ABLIM1,ABLIM1,ABLIM1,ABLIM1,ABLIM1,ABLIM1,ABLIM1,ABLIM1,ABLIM1,ABLIM1,ABLIM1,ABLIM1,ABLIM1,ABLIM1,ABLIM1;NM_001322888.2,NM_001322889.2,NM_001322890.2,NM_001322891.2,NM_001322892.2,NM_001322893.2,NM_001322894.2,NM_001322895.2,NM_001322896.2,NM_001322897.2,NM_001322898.2,NM_001322899.2,NM_001322900.2,NM_001352443.2,NM_006720.4,XM_006717846.4;mRNA,mRNA,mRNA,mRNA,mR…	0.849013	1.02812	Unsignificant
chr10:114612735:114614736:-:ABLIM1,ABLIM1,ABLIM1;NM_001352442.2,XM_011539801.3,XM_024448013.2;mRNA,mRNA,mRNA:tss_score	0.388412	1.05598	Unsignificant
chr10:114631396:114633397:-:ABLIM1,ABLIM1,ABLIM1,ABLIM1,ABLIM1,ABLIM1,ABLIM1;NM_001352440.1,NM_001352441.1,XM_017016256.2,XM_024448014.2,XM_024448016.2,XM_024448018.2,XM_047425246.1;mRNA,mRNA,mRNA,mRNA,mRNA,mRNA,mRNA:tss_score	0.345367	0.926067	Unsignificant
chr10:114632183:114634184:-:ABLIM1;XM_011539802.3;mRNA:tss_score	0.706524	1.0548	Unsignificant
chr10:114657274:114659275:-:ABLIM1;NM_002313.7;mRNA:tss_score	0.965113	1.01256	Unsignificant
chr10:114683442:114685443:-:ABLIM1,ABLIM1,ABLIM1;NM_001003407.2,NM_001322883.2,NM_001322887.2;mRNA,mRNA,mRNA:tss_score	0.859224	0.998851	Unsignificant
chr10:114684002:114686003:-:ABLIM1,ABLIM1,ABLIM1,ABLIM1;NM_001322882.2,XM_006717837.3,XM_047425233.1,XM_047425243.1;mRNA,mRNA,mRNA,mRNA:tss_score	0.819204	0.966814	Unsignificant
chr10:114767303:114769304:-:ABLIM1,ABLIM1,ABLIM1,ABLIM1,ABLIM1,ABLIM1;NM_001322884.3,NM_001322885.3,NM_001322886.3,XM_017016245.2,XM_017016250.2,XM_017016255.2;mRNA,mRNA,mRNA,mRNA,mRNA,mRNA:tss_score	0.87298	1.04287	Unsignificant
chr10:114800372:114802373:-:ABLIM1,ABLIM1,ABLIM1,ABLIM1,ABLIM1,ABLIM1,ABLIM1,ABLIM1,ABLIM1,ABLIM1,ABLIM1,ABLIM1,ABLIM1,ABLIM1,ABLIM1;XM_017016247.2,XM_024448010.2,XM_024448011.2,XM_047425229.1,XM_047425231.1,XM_047425232.1,XM_047425234.1,XM_047425236.1,XM_047425237.1,XM_047425238.1,XM_047425239.1,XM_047425240.1,XM_047425242.1,XM_047425244.1,XM_047425245.1;mRNA,mRNA,mRNA,mRNA,mRNA,mRNA,mRNA,mRNA,m…	0.796595	0.978478	Unsignificant
chr10:114820779:114822780:+:FHIP2A,FHIP2A;NM_001135051.2,NM_020940.4;mRNA,mRNA:tss_score	0.933124	1.01503	Unsignificant
chr10:114821947:114823948:-:LOC124902508,LOC124902508,LOC124902508,LOC124902508;XM_047426124.1,XM_047426125.1,XM_047426126.1,XM_047426127.1;mRNA,mRNA,mRNA,mRNA:tss_score	0.941241	1.01475	Unsignificant
chr10:114937194:114939195:+:TRUB1;NM_139169.5;mRNA:tss_score	0.944524	1.01614	Unsignificant
chr10:11493758:11495759:-:USP6NL;XM_011519763.3;mRNA:tss_score	0.707956	1.04006	Unsignificant
chr10:11494139:11496140:-:USP6NL;XM_047426038.1;mRNA:tss_score	0.543678	0.965022	Unsignificant
chr10:115092364:115094365:+:ATRNL1,ATRNL1,ATRNL1,ATRNL1,ATRNL1,ATRNL1,ATRNL1,ATRNL1;NM_001276282.4,NM_207303.4,XM_011539587.2,XM_011539588.3,XM_011539589.3,XM_017016035.3,XM_017016036.2,XM_047424988.1;mRNA,mRNA,mRNA,mRNA,mRNA,mRNA,mRNA,mRNA:tss_score	0.72371	1.02589	Unsignificant
chr10:115113619:115115620:+:ATRNL1;XM_011539591.3;mRNA:tss_score	0.917811	0.995209	Unsignificant
chr10:115159124:115161125:+:ATRNL1;XM_047424989.1;mRNA:tss_score	0.660092	1.05369	Unsignificant
chr10:115219423:115221424:+:ATRNL1;XM_017016039.3;mRNA:tss_score	0.960888	1.00614	Unsignificant
chr10:115267347:115269348:+:ATRNL1;XM_017016040.2;mRNA:tss_score	0.843122	1.01307	Unsignificant
chr10:11531426:11533427:-:USP6NL;NM_001080491.5;mRNA:tss_score	0.812222	1.02652	Unsignificant
chr10:11575087:11577088:-:USP6NL;NM_001391959.1;mRNA:tss_score	0.899259	0.985727	Unsignificant
chr10:11601188:11603189:-:USP6NL;XM_047426037.1;mRNA:tss_score	0.661352	0.952743	Unsignificant
chr10:11601193:11603194:-:USP6NL;XM_011519762.3;mRNA:tss_score	0.659434	0.954846	Unsignificant
chr10:11604599:11606600:-:USP6NL;XM_047426036.1;mRNA:tss_score	0.449018	1.0825	Unsignificant
chr10:11610649:11612650:-:USP6NL,USP6NL,USP6NL,USP6NL,USP6NL,USP6NL;NM_001391960.1,NM_001391961.1,NM_014688.5,XM_006717542.4,XM_017016971.2,XM_024448263.2;mRNA,mRNA,mRNA,mRNA,mRNA,mRNA:tss_score	0.888717	0.966321	Unsignificant
chr10:116254794:116256795:-:GFRA1;NM_001348099.3;mRNA:tss_score	0.813923	0.976316	Unsignificant
chr10:116271224:116273225:-:GFRA1;NM_145793.7;mRNA:tss_score	0.811597	1.02604	Unsignificant
chr10:116271474:116273475:-:GFRA1;NM_001382559.2;mRNA:tss_score	0.737229	1.02192	Unsignificant
chr10:116271653:116273654:-:GFRA1,GFRA1,GFRA1,GFRA1;NM_001348098.4,NM_001382558.2,NM_001382560.2,NM_001382561.2;mRNA,mRNA,mRNA,mRNA:tss_score	0.965169	0.996255	Unsignificant
chr10:116272008:116274009:-:GFRA1;NM_001348096.3;mRNA:tss_score	0.785821	0.968496	Unsignificant
chr10:116272205:116274206:-:GFRA1;NM_005264.8;mRNA:tss_score	0.853005	0.982732	Unsignificant
chr10:116272614:116274615:-:GFRA1;NM_001145453.4;mRNA:tss_score	0.967049	0.998882	Unsignificant
chr10:116273704:116275705:-:GFRA1,GFRA1;NM_001382556.2,NM_001382557.2;mRNA,mRNA:tss_score	0.570296	1.04235	Unsignificant
chr10:116323447:116325448:+:CCDC172,CCDC172,CCDC172;NM_198515.3,XM_006717820.5,XM_011539771.3;mRNA,mRNA,mRNA:tss_score	0.233378	1.07229	Unsignificant
chr10:116323645:116325646:+:CCDC172;XM_017016206.1;mRNA:tss_score	0.311327	1.07018	Unsignificant
chr10:116326157:116328158:+:CCDC172;XM_047425192.1;mRNA:tss_score	0.853296	1.02165	Unsignificant
chr10:116426846:116428847:+:PNLIPRP3,PNLIPRP3,PNLIPRP3;NM_001011709.3,XM_011539276.2,XM_011539279.2;mRNA,mRNA,mRNA:tss_score	0.730963	1.02819	Unsignificant
chr10:116435787:116437788:+:PNLIPRP3;XM_011539278.1;mRNA:tss_score	0.598993	0.965442	Unsignificant
chr10:116442196:116444197:+:PNLIPRP3;XM_011539277.1;mRNA:tss_score	0.420791	0.942637	Unsignificant
chr10:116544930:116546931:+:PNLIP;NM_000936.4;mRNA:tss_score	0.966993	1.01269	Unsignificant
chr10:116589958:116591959:+:PNLIPRP1,PNLIPRP1;NM_006229.4,XM_047425364.1;mRNA,mRNA:tss_score	0.888411	0.982368	Unsignificant
chr10:116590012:116592013:+:PNLIPRP1;NM_001303135.1;mRNA:tss_score	0.948548	0.992385	Unsignificant
chr10:116668965:116670966:-:C10orf82,C10orf82,C10orf82,C10orf82,C10orf82,C10orf82,C10orf82,C10orf82;NM_001350931.2,NM_144661.4,XM_011539340.4,XM_011539341.2,XM_011539343.4,XM_011539344.4,XM_011539346.4,XM_011539347.4;mRNA,mRNA,mRNA,mRNA,mRNA,mRNA,mRNA,mRNA:tss_score	0.914341	1.01327	Unsignificant
chr10:116669281:116671282:-:C10orf82,C10orf82,C10orf82,C10orf82;NM_001330142.3,NM_001350930.2,XM_011539342.3,XM_047424663.1;mRNA,mRNA,mRNA,mRNA:tss_score	0.951465	0.993184	Unsignificant
chr10:116704277:116706278:-:HSPA12A;XM_047424972.1;mRNA:tss_score	0.368918	0.938441	Unsignificant
chr10:116726372:116728373:-:HSPA12A;XM_047424971.1;mRNA:tss_score	0.55085	0.956521	Unsignificant
chr10:116741565:116743566:-:HSPA12A;NM_025015.3;mRNA:tss_score	0.590261	1.0586	Unsignificant
chr10:116848498:116850499:+:ENO4,ENO4,ENO4,ENO4,ENO4;NM_001242699.2,XM_005269815.4,XM_006717835.4,XM_011539797.4,XM_047425228.1;mRNA,mRNA,mRNA,mRNA,mRNA:tss_score	0.893852	0.992075	Unsignificant
chr10:116848721:116850722:-:HSPA12A,HSPA12A;NM_001330164.2,XM_011539579.3;mRNA,mRNA:tss_score	0.74435	0.981535	Unsignificant
chr10:116849746:116851747:-:HSPA12A;XM_005269673.6;mRNA:tss_score	0.960121	0.990563	Unsignificant
chr10:117004186:117006187:-:SHTN1,SHTN1,SHTN1,SHTN1;NM_001127211.3,NM_001258298.2,NM_001258299.2,NM_018330.7;mRNA,mRNA,mRNA,mRNA:tss_score	0.887978	0.983366	Unsignificant
chr10:117125585:117127586:-:SHTN1;NM_001258300.1;mRNA:tss_score	0.903462	1.01179	Unsignificant
chr10:117137269:117139270:-:VAX1,VAX1;NM_001112704.2,NM_199131.3;mRNA,mRNA:tss_score	0.954701	1.02039	Unsignificant
chr10:117196488:117198489:+:KCNK18;NM_181840.1;mRNA:tss_score	0.734759	0.976581	Unsignificant
chr10:117240113:117242114:+:SLC18A2;NM_003054.6;mRNA:tss_score	0.671687	0.96023	Unsignificant
chr10:117374439:117376440:-:PDZD8,PDZD8,PDZD8,PDZD8,PDZD8,PDZD8;NM_173791.5,XM_005269518.5,XM_011539265.3,XM_011539266.4,XM_047424575.1,XM_047424576.1;mRNA,mRNA,mRNA,mRNA,mRNA,mRNA:tss_score	0.858917	1.04334	Unsignificant
chr10:11741381:11743382:+:ECHDC3,ECHDC3,ECHDC3;NM_024693.5,XM_011519689.1,XM_047425750.1;mRNA,mRNA,mRNA:tss_score	0.230334	0.902026	Unsignificant
chr10:117541745:117543746:+:EMX2,EMX2;NM_001165924.2,NM_004098.4;mRNA,mRNA:tss_score	0.709665	0.960784	Unsignificant
chr10:118045940:118047941:-:RAB11FIP2,RAB11FIP2;NM_001330167.2,NM_014904.3;mRNA,mRNA:tss_score	0.87754	0.980391	Unsignificant
chr10:11822355:11824356:+:PROSER2,PROSER2;NM_153256.4,XM_011519438.3;mRNA,mRNA:tss_score	0.96264	1.02233	Unsignificant
chr10:118341323:118343324:-:FAM204A,FAM204A,FAM204A,FAM204A,FAM204A;NM_001134672.2,NM_022063.3,XM_005270024.2,XM_047425618.1,XM_047425619.1;mRNA,mRNA,mRNA,mRNA,mRNA:tss_score	0.192694	1.10321	Unsignificant
chr10:11851155:11853156:+:PROSER2;XM_047424963.1;mRNA:tss_score	0.915551	1.00722	Unsignificant
chr10:118594647:118596648:-:PRLHR;NM_004248.3;mRNA:tss_score	0.452604	1.06207	Unsignificant
chr10:11860048:11862049:+:PROSER2;XM_047424964.1;mRNA:tss_score	0.953642	1.01014	Unsignificant
chr10:118753969:118755970:-:CACUL1;NM_153810.5;mRNA:tss_score	0.95386	0.980108	Unsignificant
chr10:119028713:119030714:+:NANOS1;NM_199461.4;mRNA:tss_score	0.523883	1.08241	Unsignificant
chr10:119079816:119081817:-:EIF3A;NM_003750.4;mRNA:tss_score	0.929288	1.01456	Unsignificant
chr10:119103112:119105113:+:DENND10,DENND10,DENND10,DENND10,DENND10,DENND10;NM_001303111.2,NM_001303112.2,NM_001303113.2,NM_207009.4,XM_006717849.5,XM_017016264.3;mRNA,mRNA,mRNA,mRNA,mRNA,mRNA:tss_score	0.806783	0.947351	Unsignificant
chr10:119103764:119105765:+:DENND10,DENND10,DENND10;XM_047425249.1,XM_047425250.1,XM_047425251.1;mRNA,mRNA,mRNA:tss_score	0.469659	1.07994	Unsignificant
chr10:119104310:119106311:+:DENND10;XM_047425252.1;mRNA:tss_score	0.943614	0.998486	Unsignificant
chr10:119164256:119166257:-:SFXN4,SFXN4,SFXN4;XM_005269526.3,XM_011539282.3,XM_047424585.1;mRNA,mRNA,mRNA:tss_score	0.921439	1.01206	Unsignificant
chr10:119164713:119166714:-:SFXN4,SFXN4,SFXN4;NM_213649.2,XM_005269525.6,XM_047424584.1;mRNA,mRNA,mRNA:tss_score	0.774442	1.0452	Unsignificant
chr10:119177811:119179812:-:PRDX3,PRDX3;NM_001302272.2,NM_006793.5;mRNA,mRNA:tss_score	0.895255	0.966741	Unsignificant
chr10:119206570:119208571:+:GRK5,GRK5,GRK5;NM_005308.3,XM_005269707.3,XM_005269708.2;mRNA,mRNA,mRNA:tss_score	0.921686	0.993893	Unsignificant
chr10:119207420:119209421:+:GRK5;XM_047425120.1;mRNA:tss_score	0.956958	0.985332	Unsignificant
chr10:119304958:119306959:+:GRK5;XM_047425121.1;mRNA:tss_score	0.963132	1.00461	Unsignificant
chr10:119535585:119537586:-:RGS10;NM_002925.4;mRNA:tss_score	0.949752	1.01599	Unsignificant
chr10:119541718:119543719:-:RGS10;NM_001005339.2;mRNA:tss_score	0.950306	1.01194	Unsignificant
chr10:119592518:119594519:-:TIAL1;XM_047425699.1;mRNA:tss_score	0.539197	0.944667	Unsignificant
chr10:119593088:119595089:-:TIAL1;XM_047425698.1;mRNA:tss_score	0.912527	0.984427	Unsignificant
chr10:119595963:119597964:-:TIAL1,TIAL1,TIAL1,TIAL1,TIAL1,TIAL1,TIAL1,TIAL1,TIAL1,TIAL1;NM_001033925.2,NM_001323964.2,NM_001323965.2,NM_001323967.2,NM_001323968.2,NM_001323969.2,NM_001323970.2,NM_003252.4,XM_024448151.2,XM_047425701.1;mRNA,mRNA,mRNA,mRNA,mRNA,mRNA,mRNA,mRNA,mRNA,mRNA:tss_score	0.656614	1.07197	Unsignificant
chr10:119650379:119652380:+:BAG3,BAG3;NM_004281.4,XM_005270287.2;mRNA,mRNA:tss_score	0.875221	1.0255	Unsignificant
chr10:119725049:119727050:+:INPP5F,INPP5F,INPP5F;NM_001243195.2,NM_014937.4,XM_006717720.5;mRNA,mRNA,mRNA:tss_score	0.907103	0.952348	Unsignificant
chr10:119748116:119750117:+:INPP5F;XM_047424834.1;mRNA:tss_score	0.819431	1.02676	Unsignificant
chr10:119750082:119752083:+:INPP5F;XM_047424836.1;mRNA:tss_score	0.949032	0.986397	Unsignificant
chr10:119750123:119752124:+:INPP5F;XM_047424837.1;mRNA:tss_score	0.955969	0.987768	Unsignificant
chr10:119779022:119781023:+:INPP5F;XM_011539527.4;mRNA:tss_score	0.843583	0.968319	Unsignificant
chr10:119779958:119781959:+:INPP5F;XM_011539528.4;mRNA:tss_score	0.722964	1.02996	Unsignificant
chr10:119791179:119793180:+:INPP5F;XM_047424838.1;mRNA:tss_score	0.896391	0.988053	Unsignificant
chr10:119804392:119806393:+:INPP5F;XM_011539529.3;mRNA:tss_score	0.958903	1.01326	Unsignificant
chr10:119818268:119820269:+:INPP5F;NM_001243194.2;mRNA:tss_score	0.187102	1.09873	Unsignificant
chr10:119871842:119873843:-:MCMBP,MCMBP,MCMBP,MCMBP;NM_001256378.2,NM_024834.4,XM_005270157.5,XM_017016663.2;mRNA,mRNA,mRNA,mRNA:tss_score	0.617276	1.08142	Unsignificant
chr10:119872580:119874581:-:MCMBP,MCMBP;NM_001256379.2,XM_011540170.2;mRNA,mRNA:tss_score	0.890015	0.97331	Unsignificant
chr10:119891729:119893730:+:SEC23IP,SEC23IP,SEC23IP;NM_007190.4,XM_005269469.4,XM_047424537.1;mRNA,mRNA,mRNA:tss_score	0.876973	0.974733	Unsignificant
chr10:12041808:12043809:-:UPF2,UPF2,UPF2,UPF2;NM_015542.4,XM_011519449.4,XM_047424986.1,XM_047424987.1;mRNA,mRNA,mRNA,mRNA:tss_score	0.957978	0.975933	Unsignificant
chr10:12042169:12044170:-:UPF2;NM_080599.3;mRNA:tss_score	0.95137	1.00117	Unsignificant
chr10:120456226:120458227:+:PLPP4,PLPP4,PLPP4,PLPP4,PLPP4,PLPP4,PLPP4,PLPP4,PLPP4;NM_001030059.3,NM_001318166.2,NM_001318167.2,NM_001318168.2,NM_001318169.2,XM_005269592.3,XM_006717686.5,XM_011539444.4,XM_017015823.2;mRNA,mRNA,mRNA,mRNA,mRNA,mRNA,mRNA,mRNA,mRNA:tss_score	0.828941	0.957387	Unsignificant
chr10:120488133:120490134:+:PLPP4;XM_047424709.1;mRNA:tss_score	0.466382	1.06925	Unsignificant
chr10:120502838:120504839:+:PLPP4;XM_017015822.2;mRNA:tss_score	0.461606	0.952324	Unsignificant
chr10:120502845:120504846:+:PLPP4,PLPP4;XM_017015821.3,XM_047424710.1;mRNA,mRNA:tss_score	0.432867	0.94987	Unsignificant
chr10:120512981:120514982:+:PLPP4;XM_024447862.2;mRNA:tss_score	0.924552	1.01024	Unsignificant
chr10:12067953:12069954:+:DHTKD1;NM_018706.7;mRNA:tss_score	0.908753	0.97532	Unsignificant
chr10:120850361:120852362:+:WDR11,WDR11;NM_018117.12,XM_005269963.3;mRNA,mRNA:tss_score	0.484594	0.930749	Unsignificant
chr10:120850764:120852765:+:WDR11;XM_047425458.1;mRNA:tss_score	0.804672	1.02482	Unsignificant
chr10:120854751:120856752:+:WDR11;XM_047425459.1;mRNA:tss_score	0.628331	1.04375	Unsignificant
chr10:12128640:12130641:+:SEC61A2;NM_001142628.1;mRNA:tss_score	0.538604	0.915235	Unsignificant
chr10:12128676:12130677:+:SEC61A2,SEC61A2;NM_001142627.3,NM_018144.4;mRNA,mRNA:tss_score	0.425924	0.899831	Unsignificant
chr10:121530313:121532314:-:FGFR2;NM_001320654.2;mRNA:tss_score	0.695582	0.962958	Unsignificant
chr10:121592966:121594967:-:FGFR2,FGFR2,FGFR2;NM_001144913.1,NM_001144914.1,NM_023029.2;mRNA,mRNA,mRNA:tss_score	0.956113	0.989523	Unsignificant
chr10:121593257:121595258:-:FGFR2;NM_001144916.2;mRNA:tss_score	0.650962	1.03587	Unsignificant
chr10:121595644:121597645:-:FGFR2;NM_001144915.2;mRNA:tss_score	0.951405	0.99272	Unsignificant
chr10:121597443:121599444:-:FGFR2,FGFR2,FGFR2,FGFR2,FGFR2;NM_000141.5,NM_001144917.2,NM_001144918.2,NM_001144919.2,NM_001320658.2;mRNA,mRNA,mRNA,mRNA,mRNA:tss_score	0.513802	1.07884	Unsignificant
chr10:121597457:121599458:-:FGFR2,FGFR2,FGFR2,FGFR2,FGFR2,FGFR2,FGFR2,FGFR2,FGFR2,FGFR2,FGFR2,FGFR2;NM_022970.3,XM_006717708.4,XM_006717710.5,XM_017015920.3,XM_017015921.3,XM_017015924.3,XM_017015925.3,XM_024447887.2,XM_024447888.2,XM_024447889.2,XM_024447890.2,XM_024447891.2;mRNA,mRNA,mRNA,mRNA,mRNA,mRNA,mRNA,mRNA,mRNA,mRNA,mRNA,mRNA:tss_score	0.533559	1.07449	Unsignificant
chr10:121921410:121923411:-:ATE1;XM_047424533.1;mRNA:tss_score	0.55043	0.941909	Unsignificant
chr10:121925705:121927706:-:ATE1;XM_047424526.1;mRNA:tss_score	0.59887	0.941727	Unsignificant
chr10:121926466:121928467:-:ATE1,ATE1;XM_047424531.1,XM_047424535.1;mRNA,mRNA:tss_score	0.851325	1.03735	Unsignificant
chr10:121926467:121928468:-:ATE1,ATE1;XM_047424524.1,XM_047424528.1;mRNA,mRNA:tss_score	0.840837	1.0396	Unsignificant
chr10:121926469:121928470:-:ATE1,ATE1;XM_017015597.2,XM_047424521.1;mRNA,mRNA:tss_score	0.856183	1.03866	Unsignificant
chr10:121926470:121928471:-:ATE1;XM_017015603.2;mRNA:tss_score	0.83565	1.03956	Unsignificant
chr10:121926471:121928472:-:ATE1;XM_017015601.3;mRNA:tss_score	0.839293	1.03901	Unsignificant
chr10:121926515:121928516:-:ATE1;XM_047424525.1;mRNA:tss_score	0.83321	1.0405	Unsignificant
chr10:121926730:121928731:-:ATE1;XM_047424527.1;mRNA:tss_score	0.846455	1.02457	Unsignificant
chr10:121927030:121929031:-:ATE1,ATE1,ATE1,ATE1,ATE1,ATE1,ATE1,ATE1,ATE1,ATE1;NM_001001976.3,NM_001288734.2,NM_001288735.2,NM_007041.4,XM_005269458.4,XM_017015599.3,XM_047424522.1,XM_047424529.1,XM_047424534.1,XM_047424536.1;mRNA,mRNA,mRNA,mRNA,mRNA,mRNA,mRNA,mRNA,mRNA,mRNA:tss_score	0.899433	1.03157	Unsignificant
chr10:121927462:121929463:-:ATE1,ATE1,ATE1,ATE1,ATE1,ATE1;NM_001288736.2,XM_005269459.4,XM_017015598.3,XM_047424523.1,XM_047424530.1,XM_047424532.1;mRNA,mRNA,mRNA,mRNA,mRNA,mRNA:tss_score	0.952256	1.01407	Unsignificant
chr10:12194890:12196891:-:NUDT5,NUDT5,NUDT5;NM_001321647.2,NM_001321648.2,NM_014142.4;mRNA,mRNA,mRNA:tss_score	0.958371	1.00264	Unsignificant
chr10:12195187:12197188:+:CDC123,CDC123;NM_006023.3,XM_005252638.5;mRNA,mRNA:tss_score	0.943916	1.01192	Unsignificant
chr10:121972828:121974829:-:NSMCE4A;XM_017016359.2;mRNA:tss_score	0.84902	1.03962	Unsignificant
chr10:121973388:121975389:-:NSMCE4A;XM_005269929.5;mRNA:tss_score	0.93107	0.986242	Unsignificant
chr10:121973804:121975805:-:NSMCE4A,NSMCE4A;XM_005269930.5,XM_011539910.3;mRNA,mRNA:tss_score	0.923304	1.00465	Unsignificant
chr10:121974216:121976217:-:NSMCE4A,NSMCE4A,NSMCE4A,NSMCE4A;NM_001167865.2,NM_017615.3,XM_047425399.1,XM_047425400.1;mRNA,mRNA,mRNA,mRNA:tss_score	0.704061	0.961173	Unsignificant
chr10:121988162:121990163:+:TACC2,TACC2,TACC2,TACC2,TACC2,TACC2;NM_001291876.2,NM_001291877.2,NM_206861.3,NM_206862.4,XM_047424457.1,XM_047424465.1;mRNA,mRNA,mRNA,mRNA,mRNA,mRNA:tss_score	0.299316	1.07161	Unsignificant
chr10:121993631:121995632:+:TACC2,TACC2,TACC2,TACC2,TACC2,TACC2,TACC2,TACC2,TACC2,TACC2,TACC2,TACC2,TACC2,TACC2,TACC2,TACC2,TACC2,TACC2,TACC2,TACC2,TACC2,TACC2,TACC2,TACC2,TACC2,TACC2,TACC2,TACC2,TACC2,TACC2,TACC2,TACC2,TACC2;XM_005269388.1,XM_005269390.1,XM_005269392.1,XM_005269393.1,XM_005269396.1,XM_005269399.1,XM_006717548.1,XM_006717552.1,XM_006717553.1,XM_006717554.1,XM_011539130.1,XM_01701…	0.839412	1.00835	Unsignificant
chr10:122018733:122020734:+:TACC2,TACC2,TACC2,TACC2,TACC2,TACC2,TACC2,TACC2,TACC2;XM_024447757.2,XM_047424448.1,XM_047424450.1,XM_047424452.1,XM_047424454.1,XM_047424456.1,XM_047424459.1,XM_047424460.1,XM_047424464.1;mRNA,mRNA,mRNA,mRNA,mRNA,mRNA,mRNA,mRNA,mRNA:tss_score	0.964935	0.984927	Unsignificant
chr10:122111884:122113885:+:TACC2,TACC2;NM_001291879.2,XM_047424466.1;mRNA,mRNA:tss_score	0.946593	0.979245	Unsignificant
chr10:122162629:122164630:+:TACC2,TACC2,TACC2,TACC2,TACC2;NM_001291878.2,NM_006997.4,NM_206860.3,XM_011539132.3,XM_024447765.2;mRNA,mRNA,mRNA,mRNA,mRNA:tss_score	0.83851	0.982209	Unsignificant
chr10:122270295:122272296:+:BTBD16,BTBD16,BTBD16,BTBD16,BTBD16,BTBD16;NM_001318189.3,NM_144587.5,XM_011539239.3,XM_011539240.3,XM_011539241.3,XM_011539242.3;mRNA,mRNA,mRNA,mRNA,mRNA,mRNA:tss_score	0.340221	0.956549	Unsignificant
chr10:122272746:122274747:+:BTBD16;XM_017015637.2;mRNA:tss_score	0.840912	1.02999	Unsignificant
chr10:122373707:122375708:+:PLEKHA1,PLEKHA1,PLEKHA1,PLEKHA1,PLEKHA1,PLEKHA1,PLEKHA1,PLEKHA1,PLEKHA1,PLEKHA1,PLEKHA1,PLEKHA1,PLEKHA1,PLEKHA1,PLEKHA1,PLEKHA1,PLEKHA1,PLEKHA1,PLEKHA1,PLEKHA1,PLEKHA1,PLEKHA1,PLEKHA1,PLEKHA1,PLEKHA1,PLEKHA1,PLEKHA1,PLEKHA1,PLEKHA1,PLEKHA1,PLEKHA1,PLEKHA1,PLEKHA1,PLEKHA1,PLEKHA1,PLEKHA1,PLEKHA1;NM_001001974.4,NM_001330178.2,NM_001377230.1,NM_001377231.1,NM_001377232.1,…	0.832091	1.04791	Unsignificant
chr10:122374340:122376341:+:PLEKHA1,PLEKHA1,PLEKHA1,PLEKHA1,PLEKHA1,PLEKHA1,PLEKHA1,PLEKHA1,PLEKHA1,PLEKHA1,PLEKHA1,PLEKHA1,PLEKHA1,PLEKHA1,PLEKHA1,PLEKHA1;XM_011540017.2,XM_011540018.2,XM_011540022.2,XM_017016482.2,XM_017016483.2,XM_017016484.2,XM_017016487.2,XM_024448110.2,XM_047425598.1,XM_047425599.1,XM_047425605.1,XM_047425606.1,XM_047425610.1,XM_047425611.1,XM_047425612.1,XM_047425613.1;mRN…	0.798357	1.03523	Unsignificant
chr10:122374577:122376578:+:PLEKHA1,PLEKHA1;XM_011540019.2,XM_011540024.2;mRNA,mRNA:tss_score	0.701141	1.04272	Unsignificant
chr10:122374580:122376581:+:PLEKHA1;XM_047425603.1;mRNA:tss_score	0.714402	1.04136	Unsignificant
chr10:122385068:122387069:+:PLEKHA1,PLEKHA1;NM_001195608.2,XM_047425600.1;mRNA,mRNA:tss_score	0.943116	1.00732	Unsignificant
chr10:122385251:122387252:+:PLEKHA1;XM_024448113.2;mRNA:tss_score	0.955513	1.00408	Unsignificant
chr10:122387967:122389968:+:PLEKHA1,PLEKHA1,PLEKHA1,PLEKHA1;XM_024448107.2,XM_047425602.1,XM_047425604.1,XM_047425607.1;mRNA,mRNA,mRNA,mRNA:tss_score	0.828752	1.03098	Unsignificant
chr10:122453652:122455653:+:ARMS2;NM_001099667.3;mRNA:tss_score	0.441853	1.05967	Unsignificant
chr10:122460552:122462553:+:HTRA1;NM_002775.5;mRNA:tss_score	0.75426	1.0382	Unsignificant
chr10:122559753:122561754:+:DMBT1,DMBT1,DMBT1,DMBT1,DMBT1;NM_001320644.2,NM_001377530.1,NM_004406.3,NM_007329.3,NM_017579.3;mRNA,mRNA,mRNA,mRNA,mRNA:tss_score	0.149346	0.915406	Unsignificant
chr10:122671849:122673850:+:LOC112577516;NM_001364461.3;mRNA:tss_score	0.927137	1.02065	Unsignificant
chr10:122698845:122700846:-:C10orf120;NM_001010912.4;mRNA:tss_score	0.703317	1.04525	Unsignificant
chr10:122799975:122801976:+:LOC124900290;XM_047426130.1;mRNA:tss_score	0.963642	0.997751	Unsignificant
chr10:122844856:122846857:-:CUZD1;NM_022034.6;mRNA:tss_score	0.892599	1.01238	Unsignificant
chr10:122878580:122880581:-:FAM24B;NM_152644.3;mRNA:tss_score	0.777667	0.966501	Unsignificant
chr10:122878640:122880641:-:FAM24B-CUZD1,FAM24B;NR_037915.1,NM_001204364.1;lnc_RNA,mRNA:tss_score	0.909097	0.973067	Unsignificant
chr10:122909609:122911610:+:FAM24A,FAM24A;NM_001029888.3,XM_017015639.2;mRNA,mRNA:tss_score	0.957308	1.00582	Unsignificant
chr10:122909730:122911731:+:FAM24A;XM_017015638.2;mRNA:tss_score	0.936039	0.989482	Unsignificant
chr10:122953226:122955227:-:C10orf88;NM_024942.4;mRNA:tss_score	0.966286	1.00333	Unsignificant
chr10:122979400:122981401:+:PSTK,PSTK,PSTK;NM_001363531.2,NM_153336.3,XM_017015641.3;mRNA,mRNA,mRNA:tss_score	0.955723	0.992365	Unsignificant
chr10:123007686:123009687:-:IKZF5;NM_001271840.1;mRNA:tss_score	0.960064	1.0035	Unsignificant
chr10:123007794:123009795:-:IKZF5,IKZF5,IKZF5,IKZF5,IKZF5,IKZF5,IKZF5,IKZF5,IKZF5,IKZF5,IKZF5,IKZF5,IKZF5;NM_001372123.1,NM_001372124.1,NM_001372125.1,NM_001372126.1,NM_001372127.1,NM_001372128.1,NM_001372129.1,NM_001372130.1,NM_001372131.1,XM_006717947.5,XM_047425645.1,XM_047425646.1,XM_047425647.1;mRNA,mRNA,mRNA,mRNA,mRNA,mRNA,mRNA,mRNA,mRNA,mRNA,mRNA,mRNA,mRNA:tss_score	0.808205	0.979004	Unsignificant
chr10:123008005:123010006:+:ACADSB,ACADSB;NM_001330174.3,NM_001609.4;mRNA,mRNA:tss_score	0.952761	1.02245	Unsignificant
chr10:123134969:123136970:+:HMX3;NM_001105574.2;mRNA:tss_score	0.893397	0.984364	Unsignificant
chr10:123147135:123149136:+:HMX2;NM_005519.2;mRNA:tss_score	0.964132	0.996482	Unsignificant
chr10:123153401:123155402:+:BUB3,BUB3;NM_001007793.3,NM_004725.4;mRNA,mRNA:tss_score	0.949866	1.0274	Unsignificant
chr10:12348546:12350547:+:CAMK1D,CAMK1D,CAMK1D,CAMK1D;NM_020397.4,NM_153498.4,XM_006717482.4,XM_006717483.5;mRNA,mRNA,mRNA,mRNA:tss_score	0.609533	1.08972	Unsignificant
chr10:123665354:123667355:+:GPR26;NM_153442.4;mRNA:tss_score	0.524012	1.08453	Unsignificant
chr10:123775701:123777702:-:CPXM2;XM_017015674.2;mRNA:tss_score	0.954689	0.992688	Unsignificant
chr10:123863186:123865187:-:CPXM2;XM_011539286.2;mRNA:tss_score	0.724399	1.03245	Unsignificant
chr10:12387981:12389982:+:CAMK1D,CAMK1D,CAMK1D;NM_001351032.2,XM_011519591.4,XM_047425537.1;mRNA,mRNA,mRNA:tss_score	0.795009	1.02159	Unsignificant
chr10:123886231:123888232:-:CPXM2;XM_011539285.3;mRNA:tss_score	0.951329	1.0084	Unsignificant
chr10:123890806:123892807:-:CPXM2,CPXM2,CPXM2;NM_198148.3,XM_005269528.4,XM_011539283.3;mRNA,mRNA,mRNA:tss_score	0.738102	1.0342	Unsignificant
chr10:123943103:123945104:-:CPXM2;XM_017015673.2;mRNA:tss_score	0.914254	0.976807	Unsignificant
chr10:124062905:124064906:-:CHST15;XM_047425329.1;mRNA:tss_score	0.959967	1.00635	Unsignificant
chr10:124090888:124092889:-:CHST15;XM_047425325.1;mRNA:tss_score	0.963564	1.00868	Unsignificant
chr10:124090890:124092891:-:CHST15;XM_047425331.1;mRNA:tss_score	0.960284	1.00745	Unsignificant
chr10:124091405:124093406:-:CHST15,CHST15,CHST15,CHST15,CHST15,CHST15,CHST15,CHST15;NM_014863.4,NM_015892.5,XM_017016319.2,XM_017016320.2,XM_017016321.2,XM_047425328.1,XM_047425332.1,XM_047425333.1;mRNA,mRNA,mRNA,mRNA,mRNA,mRNA,mRNA,mRNA:tss_score	0.963606	1.0058	Unsignificant
chr10:124092239:124094240:-:CHST15;XM_047425334.1;mRNA:tss_score	0.964364	1.00189	Unsignificant
chr10:124092259:124094260:-:CHST15;XM_047425326.1;mRNA:tss_score	0.964462	1.00559	Unsignificant
chr10:124092284:124094285:-:CHST15;XM_047425330.1;mRNA:tss_score	0.963433	1.0078	Unsignificant
chr10:124092326:124094327:-:CHST15;XM_006717891.5;mRNA:tss_score	0.949317	0.999467	Unsignificant
chr10:124092597:124094598:-:CHST15,CHST15,CHST15,CHST15,CHST15,CHST15,CHST15;NM_001270764.2,NM_001270765.2,XM_005269892.5,XM_005269893.4,XM_011539857.2,XM_047425324.1,XM_047425327.1;mRNA,mRNA,mRNA,mRNA,mRNA,mRNA,mRNA:tss_score	0.903614	0.997493	Unsignificant
chr10:124417922:124419923:-:OAT,OAT,OAT,OAT,OAT,OAT,OAT,OAT,OAT,OAT;NM_000274.4,NM_001171814.2,NM_001322965.2,NM_001322966.2,NM_001322967.2,NM_001322968.2,NM_001322969.2,NM_001322970.2,NM_001322971.2,NM_001322974.2;mRNA,mRNA,mRNA,mRNA,mRNA,mRNA,mRNA,mRNA,mRNA,mRNA:tss_score	0.899427	1.00679	Unsignificant
chr10:124449034:124451035:-:NKX1-2;NM_001146340.3;mRNA:tss_score	0.600347	0.952424	Unsignificant
chr10:124460822:124462823:+:LHPP,LHPP,LHPP,LHPP,LHPP,LHPP,LHPP,LHPP;NM_001167880.2,NM_001318331.2,NM_001318332.2,NM_022126.4,XM_005270026.4,XM_011540058.4,XM_017016509.2,XM_024448122.1;mRNA,mRNA,mRNA,mRNA,mRNA,mRNA,mRNA,mRNA:tss_score	0.851947	0.971991	Unsignificant
chr10:124513169:124515170:+:LHPP;XM_017016512.2;mRNA:tss_score	0.9442	0.982552	Unsignificant
chr10:124743377:124745378:-:FAM53B;NM_014661.4;mRNA:tss_score	0.210721	1.17482	Unsignificant
chr10:124790886:124792887:-:EEF1AKMT2,EEF1AKMT2,EEF1AKMT2;NM_001304467.2,NM_001304468.2,NM_212554.4;mRNA,mRNA,mRNA:tss_score	0.749309	0.962457	Unsignificant
chr10:124800818:124802819:+:ABRAXAS2;NM_032182.4;mRNA:tss_score	0.805159	1.02755	Unsignificant
chr10:124805900:124807901:+:ABRAXAS2;XM_047424891.1;mRNA:tss_score	0.273281	0.926594	Unsignificant
chr10:124812199:124814200:+:ABRAXAS2;XM_047424888.1;mRNA:tss_score	0.510314	1.05641	Unsignificant
chr10:124815588:124817589:+:ABRAXAS2;XM_047424889.1;mRNA:tss_score	0.744874	0.976909	Unsignificant
chr10:124915893:124917894:+:ZRANB1,ZRANB1;XM_006717907.3,XM_047425383.1;mRNA,mRNA:tss_score	0.947734	1.02075	Unsignificant
chr10:124916512:124918513:+:ZRANB1;XM_047425384.1;mRNA:tss_score	0.555693	1.06427	Unsignificant
chr10:124926249:124928250:+:ZRANB1;XM_047425385.1;mRNA:tss_score	0.829312	1.04168	Unsignificant
chr10:124941122:124943123:+:ZRANB1;NM_017580.3;mRNA:tss_score	0.765405	0.983527	Unsignificant
chr10:125002714:125004715:-:CTBP2;XM_047424680.1;mRNA:tss_score	0.941134	1.01123	Unsignificant
chr10:125005017:125007018:-:CTBP2;NM_001363508.2;mRNA:tss_score	0.900396	0.99707	Unsignificant
chr10:125027070:125029071:-:CTBP2;NM_022802.3;mRNA:tss_score	0.957797	1.0057	Unsignificant
chr10:125048314:125050315:-:CTBP2;XM_047424678.1;mRNA:tss_score	0.600725	1.04736	Unsignificant
chr10:125137395:125139396:-:CTBP2,CTBP2;XM_047424673.1,XM_047424676.1;mRNA,mRNA:tss_score	0.518333	1.03509	Unsignificant
chr10:125150833:125152834:-:CTBP2,CTBP2;XM_047424666.1,XM_047424670.1;mRNA,mRNA:tss_score	0.940726	1.01047	Unsignificant
chr10:125151280:125153281:-:CTBP2;XM_047424669.1;mRNA:tss_score	0.840816	0.96137	Unsignificant
chr10:125157776:125159777:-:CTBP2,CTBP2,CTBP2,CTBP2,CTBP2,CTBP2,CTBP2,CTBP2,CTBP2;NM_001290215.3,NM_001321013.2,NM_001321014.2,XM_005269567.4,XM_011539355.3,XM_011539358.3,XM_047424664.1,XM_047424667.1,XM_047424668.1;mRNA,mRNA,mRNA,mRNA,mRNA,mRNA,mRNA,mRNA,mRNA:tss_score	0.583032	1.05638	Unsignificant
chr10:125158956:125160957:-:CTBP2,CTBP2,CTBP2,CTBP2;NM_001321012.2,XM_024447830.2,XM_047424665.1,XM_047424674.1;mRNA,mRNA,mRNA,mRNA:tss_score	0.867231	1.05149	Unsignificant
chr10:125159562:125161563:-:CTBP2,CTBP2,CTBP2,CTBP2,CTBP2,CTBP2;NM_001290214.3,NM_001329.4,XM_047424672.1,XM_047424675.1,XM_047424677.1,XM_047424679.1;mRNA,mRNA,mRNA,mRNA,mRNA,mRNA:tss_score	0.903551	0.961787	Unsignificant
chr10:125160029:125162030:-:CTBP2;NM_001083914.3;mRNA:tss_score	0.963794	1.00922	Unsignificant
chr10:125161462:125163463:-:CTBP2;XM_047424671.1;mRNA:tss_score	0.740045	0.970313	Unsignificant
chr10:125682162:125684163:-:TEX36,TEX36,TEX36;NM_001128202.3,NM_001318133.2,XM_005269817.5;mRNA,mRNA,mRNA:tss_score	0.851506	1.02763	Unsignificant
chr10:125718708:125720709:+:EDRF1,EDRF1,EDRF1,EDRF1,EDRF1,EDRF1,EDRF1;NM_001202438.2,NM_015608.3,XM_047425035.1,XM_047425036.1,XM_047425037.1,XM_047425039.1,XM_047425040.1;mRNA,mRNA,mRNA,mRNA,mRNA,mRNA,mRNA:tss_score	0.929389	0.986861	Unsignificant
chr10:125729291:125731292:+:EDRF1;XM_011539622.2;mRNA:tss_score	0.709764	0.969427	Unsignificant
chr10:125774820:125776821:-:MMP21;NM_147191.1;mRNA:tss_score	0.868575	1.03341	Unsignificant
chr10:125822257:125824258:-:UROS,UROS,UROS,UROS,UROS,UROS,UROS,UROS,UROS,UROS,UROS,UROS,UROS,UROS,UROS;NM_000375.3,NM_001324036.2,NM_001324037.2,NM_001324038.2,NM_001324039.2,XM_005270140.6,XM_011540127.3,XM_017016611.3,XM_017016612.3,XM_024448154.2,XM_024448155.2,XM_047425708.1,XM_047425709.1,XM_047425710.1,XM_047425711.1;mRNA,mRNA,mRNA,mRNA,mRNA,mRNA,mRNA,mRNA,mRNA,mRNA,mRNA,mRNA,mRNA,mRNA,mRNA…	0.950219	1.00224	Unsignificant
chr10:125822545:125824546:+:BCCIP,BCCIP,BCCIP;NM_016567.4,NM_078468.3,NM_078469.3;mRNA,mRNA,mRNA:tss_score	0.862747	1.03699	Unsignificant
chr10:125880291:125882292:-:DHX32;NM_018180.3;mRNA:tss_score	0.911802	0.986704	Unsignificant
chr10:125895484:125897485:-:DHX32,DHX32,DHX32,DHX32;XM_047425467.1,XM_047425468.1,XM_047425469.1,XM_047425470.1;mRNA,mRNA,mRNA,mRNA:tss_score	0.54958	0.947904	Unsignificant
chr10:125895563:125897564:+:FANK1,FANK1;NM_001350939.2,NM_145235.5;mRNA,mRNA:tss_score	0.604177	0.955592	Unsignificant
chr10:125895805:125897806:+:FANK1;NM_001363549.2;mRNA:tss_score	0.780359	0.985142	Unsignificant
chr10:126070386:126072387:-:ADAM12;XM_024448210.1;mRNA:tss_score	0.960841	0.995548	Unsignificant
chr10:126074922:126076923:-:ADAM12;XM_017016706.2;mRNA:tss_score	0.789311	1.02941	Unsignificant
chr10:126387476:126389477:-:ADAM12,ADAM12,ADAM12,ADAM12,ADAM12;NM_001288973.2,NM_001288974.2,NM_001288975.2,NM_003474.6,NM_021641.5;mRNA,mRNA,mRNA,mRNA,mRNA:tss_score	0.71826	0.953244	Unsignificant
chr10:12649081:12651082:+:CAMK1D;XM_011519595.4;mRNA:tss_score	0.804089	1.03129	Unsignificant
chr10:126498198:126500199:-:C10orf90;XM_047424564.1;mRNA:tss_score	0.740829	0.974239	Unsignificant
chr10:126503484:126505485:-:C10orf90;XM_047424563.1;mRNA:tss_score	0.963484	0.999503	Unsignificant
chr10:126519173:126521174:-:C10orf90;XM_011539223.3;mRNA:tss_score	0.433711	1.05659	Unsignificant
chr10:126519589:126521590:-:C10orf90;XM_047424561.1;mRNA:tss_score	0.571131	1.05485	Unsignificant
chr10:126520048:126522049:-:C10orf90;XM_011539217.2;mRNA:tss_score	0.736829	0.97545	Unsignificant
chr10:126520440:126522441:-:C10orf90,C10orf90;NM_001004298.4,XM_047424557.1;mRNA,mRNA:tss_score	0.772209	0.969385	Unsignificant
chr10:126520486:126522487:-:C10orf90;XM_047424558.1;mRNA:tss_score	0.821755	0.970192	Unsignificant
chr10:126523644:126525645:-:C10orf90;XM_047424559.1;mRNA:tss_score	0.93607	1.00522	Unsignificant
chr10:126523875:126525876:-:C10orf90;XM_047424556.1;mRNA:tss_score	0.769348	1.02492	Unsignificant
chr10:126529185:126531186:-:C10orf90;XM_047424560.1;mRNA:tss_score	0.462536	0.929396	Unsignificant
chr10:12662233:12664234:+:CAMK1D;XM_011519593.4;mRNA:tss_score	0.885624	1.02659	Unsignificant
chr10:12663474:12665475:+:CAMK1D;XM_011519592.4;mRNA:tss_score	0.934232	0.989096	Unsignificant
chr10:126669692:126671693:-:C10orf90,C10orf90,C10orf90,C10orf90;NM_001350921.2,NM_001350922.2,NM_001350923.2,XM_047424562.1;mRNA,mRNA,mRNA,mRNA:tss_score	0.261784	1.07645	Unsignificant
chr10:126904427:126906428:+:DOCK1,DOCK1,DOCK1,DOCK1,DOCK1,DOCK1,DOCK1,DOCK1,DOCK1,DOCK1,DOCK1,DOCK1,DOCK1,DOCK1,DOCK1,DOCK1;NM_001290223.2,NM_001377543.1,NM_001377544.1,NM_001377546.1,NM_001377547.1,NM_001377548.1,NM_001377550.1,NM_001377553.1,NM_001377554.1,NM_001377556.1,NM_001377558.1,NM_001377560.1,NM_001377561.1,NM_001380.5,XM_047424701.1,XM_047424703.1;mRNA,mRNA,mRNA,mRNA,mRNA,mRNA,mRNA,mRN…	0.427356	1.08796	Unsignificant
chr10:126947897:126949898:+:DOCK1;XM_017015813.3;mRNA:tss_score	0.858395	0.97856	Unsignificant
chr10:126948314:126950315:+:DOCK1;XM_011539422.4;mRNA:tss_score	0.572174	1.03168	Unsignificant
chr10:126948328:126950329:+:DOCK1,DOCK1,DOCK1,DOCK1;XM_017015814.2,XM_017015817.1,XM_047424700.1,XM_047424702.1;mRNA,mRNA,mRNA,mRNA:tss_score	0.563409	1.02905	Unsignificant
chr10:126953623:126955624:+:DOCK1;XM_011539424.2;mRNA:tss_score	0.182147	0.917941	Unsignificant
chr10:127194239:127196240:-:INSYN2A;XM_017016543.2;mRNA:tss_score	0.880986	0.967305	Unsignificant
chr10:127194273:127196274:-:INSYN2A,INSYN2A,INSYN2A,INSYN2A,INSYN2A;XM_017016537.3,XM_017016541.2,XM_047425634.1,XM_047425635.1,XM_047425639.1;mRNA,mRNA,mRNA,mRNA,mRNA:tss_score	0.849275	0.962167	Unsignificant
chr10:127194776:127196777:-:INSYN2A;XM_047425637.1;mRNA:tss_score	0.579487	0.961066	Unsignificant
chr10:127195590:127197591:-:INSYN2A,INSYN2A,INSYN2A,INSYN2A,INSYN2A;NM_001039762.3,XM_005252694.5,XM_017016539.3,XM_047425636.1,XM_047425638.1;mRNA,mRNA,mRNA,mRNA,mRNA:tss_score	0.641054	1.04398	Unsignificant
chr10:127548308:127550309:+:NPS;NM_001030013.2;mRNA:tss_score	0.45935	1.06344	Unsignificant
chr10:127736184:127738185:+:FOXI2;NM_207426.3;mRNA:tss_score	0.922042	1.00982	Unsignificant
chr10:127891940:127893941:-:CLRN3,CLRN3;NM_152311.5,XM_011539274.3;mRNA,mRNA:tss_score	0.166438	1.09249	Unsignificant
chr10:127906102:127908103:+:PTPRE,PTPRE,PTPRE,PTPRE,PTPRE,PTPRE,PTPRE,PTPRE,PTPRE,PTPRE,PTPRE;NM_001316676.2,NM_001323355.2,NM_001323356.2,NM_006504.6,XM_011539994.3,XM_011539995.2,XM_011539996.2,XM_011539998.2,XM_017016467.2,XM_017016469.3,XM_047425578.1;mRNA,mRNA,mRNA,mRNA,mRNA,mRNA,mRNA,mRNA,mRNA,mRNA,mRNA:tss_score	0.953251	0.993035	Unsignificant
chr10:127929977:127931978:+:PTPRE;XM_047425577.1;mRNA:tss_score	0.810814	1.02969	Unsignificant
chr10:127976881:127978882:+:PTPRE;XM_047425576.1;mRNA:tss_score	0.698635	0.967811	Unsignificant
chr10:127986279:127988280:+:PTPRE,PTPRE;NM_001316677.2,XM_005252691.3;mRNA,mRNA:tss_score	0.634208	1.03151	Unsignificant
chr10:127997146:127999147:+:PTPRE;NM_001323354.2;mRNA:tss_score	0.701009	1.03734	Unsignificant
chr10:128046611:128048612:+:PTPRE,PTPRE,PTPRE,PTPRE,PTPRE,PTPRE;NM_001323357.2,NM_130435.5,XM_047425579.1,XM_047425580.1,XM_047425581.1,XM_047425582.1;mRNA,mRNA,mRNA,mRNA,mRNA,mRNA:tss_score	0.579825	0.946588	Unsignificant
chr10:128047536:128049537:+:PTPRE;XM_047425583.1;mRNA:tss_score	0.745023	1.03805	Unsignificant
chr10:128055194:128057195:+:PTPRE;XM_047425584.1;mRNA:tss_score	0.949223	1.00206	Unsignificant
chr10:128109532:128111533:-:MKI67;XM_006717864.4;mRNA:tss_score	0.695787	1.03398	Unsignificant
chr10:128125212:128127213:-:MKI67;XM_011539818.3;mRNA:tss_score	0.599189	0.9411	Unsignificant
chr10:128125422:128127423:-:MKI67,MKI67;NM_001145966.2,NM_002417.5;mRNA,mRNA:tss_score	0.665317	0.938744	Unsignificant
chr10:129087:131088:+:ZMYND11;NM_001370103.2;mRNA:tss_score	0.923913	0.984092	Unsignificant
chr10:129466240:129468241:+:MGMT;NM_002412.5;mRNA:tss_score	0.810328	1.0459	Unsignificant
chr10:129512797:129514798:-:LOC124902531;XM_047426131.1;mRNA:tss_score	0.783436	1.02088	Unsignificant
chr10:129941851:129943852:-:EBF3;XM_011539575.3;mRNA:tss_score	0.891911	1.00883	Unsignificant
chr10:129963273:129965274:-:EBF3,EBF3,EBF3,EBF3,EBF3,EBF3,EBF3,EBF3,EBF3,EBF3,EBF3,EBF3,EBF3,EBF3,EBF3;NM_001005463.3,NM_001375379.1,NM_001375380.1,NM_001375389.1,NM_001375390.1,NM_001375391.1,NM_001375392.1,XM_005252667.3,XM_005252669.3,XM_006717740.3,XM_006717741.4,XM_006717744.3,XM_011539574.2,XM_017016027.1,XM_047424961.1;mRNA,mRNA,mRNA,mRNA,mRNA,mRNA,mRNA,mRNA,mRNA,mRNA,mRNA,mRNA,mRNA,mRNA,m…	0.79766	0.956783	Unsignificant
chr10:13000712:13002713:-:CCDC3;NM_031455.4;mRNA:tss_score	0.822004	0.974181	Unsignificant
chr10:130109829:130111830:-:C10orf143,C10orf143,C10orf143,C10orf143;NM_001355042.2,XM_024448007.2,XM_024448008.2,XM_024448009.2;mRNA,mRNA,mRNA,mRNA:tss_score	0.944152	0.976349	Unsignificant
chr10:130135390:130137391:+:GLRX3,GLRX3,GLRX3;NM_001199868.2,NM_001321980.2,NM_006541.5;mRNA,mRNA,mRNA:tss_score	0.961182	1.01106	Unsignificant
chr10:130179112:130181113:+:LOC124902561;XM_047426136.1;mRNA:tss_score	0.963099	1.01274	Unsignificant
chr10:13098988:13100989:-:CCDC3;NM_001282658.2;mRNA:tss_score	0.519647	0.920217	Unsignificant
chr10:13099081:13101082:+:OPTN,OPTN,OPTN;NM_001008211.1,NM_001008213.1,NM_021980.4;mRNA,mRNA,mRNA:tss_score	0.291418	0.883674	Unsignificant
chr10:13099162:13101163:+:OPTN;NM_001008212.2;mRNA:tss_score	0.296228	0.883629	Unsignificant
chr10:131310720:131312721:-:TCERG1L,TCERG1L,TCERG1L;NM_174937.4,XM_047424966.1,XM_047424967.1;mRNA,mRNA,mRNA:tss_score	0.966043	0.985594	Unsignificant
chr10:13160557:13162558:+:MCM10,MCM10,MCM10,MCM10;NM_018518.5,NM_182751.3,XM_011519538.3,XM_047425437.1;mRNA,mRNA,mRNA,mRNA:tss_score	0.47393	0.94384	Unsignificant
chr10:131900007:131902008:+:PPP2R2D,PPP2R2D,PPP2R2D;NM_001291310.2,NM_018461.5,XM_006717914.4;mRNA,mRNA,mRNA:tss_score	0.857722	1.04674	Unsignificant
chr10:131900238:131902239:+:PPP2R2D;XM_047425478.1;mRNA:tss_score	0.612086	1.07084	Unsignificant
chr10:131933462:131935463:+:PPP2R2D;XM_047425475.1;mRNA:tss_score	0.594126	0.949962	Unsignificant
chr10:131935413:131937414:+:PPP2R2D;XM_047425471.1;mRNA:tss_score	0.879684	1.01171	Unsignificant
chr10:131935450:131937451:+:PPP2R2D,PPP2R2D;XM_047425472.1,XM_047425473.1;mRNA,mRNA:tss_score	0.929095	1.00402	Unsignificant
chr10:131935451:131937452:+:PPP2R2D;XM_047425474.1;mRNA:tss_score	0.940245	1.00375	Unsignificant
chr10:131937196:131939197:+:PPP2R2D;XM_047425476.1;mRNA:tss_score	0.3272	0.940177	Unsignificant
chr10:131939767:131941768:+:PPP2R2D;XM_047425477.1;mRNA:tss_score	0.577577	0.956665	Unsignificant
chr10:131980922:131982923:-:BNIP3;NM_004052.4;mRNA:tss_score	0.894206	0.973337	Unsignificant
chr10:132035363:132037364:+:JAKMIP3,JAKMIP3,JAKMIP3,JAKMIP3,JAKMIP3,JAKMIP3;NM_001392043.1,NM_001392055.1,XM_011539676.3,XM_047425106.1,XM_047425107.1,XM_047425109.1;mRNA,mRNA,mRNA,mRNA,mRNA,mRNA:tss_score	0.736684	0.966615	Unsignificant
chr10:132035676:132037677:+:JAKMIP3;NM_001392044.1;mRNA:tss_score	0.912239	0.973242	Unsignificant
chr10:132063706:132065707:+:JAKMIP3,JAKMIP3,JAKMIP3,JAKMIP3,JAKMIP3,JAKMIP3,JAKMIP3;NM_001392039.1,NM_001392047.1,NM_001392048.1,NM_001392051.1,NM_001392056.1,NM_001392060.1,NM_001392064.1;mRNA,mRNA,mRNA,mRNA,mRNA,mRNA,mRNA:tss_score	0.790983	1.03223	Unsignificant
chr10:132064945:132066946:+:JAKMIP3,JAKMIP3,JAKMIP3,JAKMIP3,JAKMIP3,JAKMIP3,JAKMIP3,JAKMIP3,JAKMIP3,JAKMIP3,JAKMIP3,JAKMIP3,JAKMIP3,JAKMIP3,JAKMIP3,JAKMIP3,JAKMIP3,JAKMIP3,JAKMIP3,JAKMIP3,JAKMIP3,JAKMIP3,JAKMIP3,JAKMIP3,JAKMIP3,JAKMIP3,JAKMIP3,JAKMIP3,JAKMIP3,JAKMIP3,JAKMIP3,JAKMIP3,JAKMIP3,JAKMIP3;NM_001105521.4,NM_001323086.2,NM_001323087.2,NM_001323088.2,NM_001323089.2,NM_001323090.2,NM_001392…	0.924741	1.01521	Unsignificant
chr10:132185947:132187948:+:DPYSL4;NM_006426.3;mRNA:tss_score	0.781783	1.05273	Unsignificant
chr10:132244844:132246845:-:STK32C;XM_047425113.1;mRNA:tss_score	0.826577	1.02415	Unsignificant
chr10:132248107:132250108:-:STK32C,STK32C,STK32C;XM_011539694.2,XM_024447949.2,XM_047425114.1;mRNA,mRNA,mRNA:tss_score	0.836028	0.971697	Unsignificant
chr10:132271513:132273514:-:STK32C;XM_047425115.1;mRNA:tss_score	0.932428	0.999278	Unsignificant
chr10:132306221:132308222:-:STK32C,STK32C;NM_001318879.2,XM_011539695.2;mRNA,mRNA:tss_score	0.894821	1.0246	Unsignificant
chr10:132306949:132308950:-:STK32C,STK32C;NM_173575.4,XM_011539690.3;mRNA,mRNA:tss_score	0.912284	1.03478	Unsignificant
chr10:132329062:132331063:+:LRRC27;XM_011540208.2;mRNA:tss_score	0.848498	0.985033	Unsignificant
chr10:132330879:132332880:-:STK32C,STK32C,STK32C,STK32C,STK32C,STK32C,STK32C,STK32C,STK32C,STK32C;NM_001318878.2,NM_001318880.2,NM_001318881.2,NM_001318882.2,NM_001318883.2,XM_011539688.2,XM_017016100.2,XM_017016101.2,XM_024447947.2,XM_047425112.1;mRNA,mRNA,mRNA,mRNA,mRNA,mRNA,mRNA,mRNA,mRNA,mRNA:tss_score	0.911807	0.994469	Unsignificant
chr10:132331192:132333193:+:LRRC27,LRRC27,LRRC27,LRRC27,LRRC27,LRRC27,LRRC27,LRRC27,LRRC27,LRRC27,LRRC27,LRRC27,LRRC27,LRRC27,LRRC27,LRRC27,LRRC27,LRRC27,LRRC27,LRRC27,LRRC27;NM_001143757.2,NM_001143758.2,NM_001143759.2,NM_030626.3,XM_006717984.4,XM_011540209.3,XM_017016690.3,XM_017016691.3,XM_017016692.3,XM_017016693.3,XM_024448208.2,XM_047425785.1,XM_047425786.1,XM_047425787.1,XM_047425788.1,XM…	0.912081	0.966968	Unsignificant
chr10:132331234:132333235:-:STK32C;XM_011539693.3;mRNA:tss_score	0.948567	0.97629	Unsignificant
chr10:13233373:13235374:-:UCMA,UCMA,UCMA;NM_001303118.2,NM_001303119.2,NM_145314.3;mRNA,mRNA,mRNA:tss_score	0.899808	1.02644	Unsignificant
chr10:132336339:132338340:+:LRRC27,LRRC27;NM_001309474.2,XM_011540210.4;mRNA,mRNA:tss_score	0.942856	0.994452	Unsignificant
chr10:132396199:132398200:+:PWWP2B,PWWP2B,PWWP2B,PWWP2B;NM_001098637.2,NM_138499.4,XM_011539387.3,XM_047424690.1;mRNA,mRNA,mRNA,mRNA:tss_score	0.059688	1.21634	Unsignificant
chr10:132396595:132398596:+:PWWP2B;XM_047424691.1;mRNA:tss_score	0.91422	1.00093	Unsignificant
chr10:132396928:132398929:+:PWWP2B;XM_047424692.1;mRNA:tss_score	0.0997436	0.880945	Unsignificant
chr10:132536786:132538787:+:INPP5A,INPP5A;NM_005539.5,XM_017016205.2;mRNA,mRNA:tss_score	0.553767	1.12221	Unsignificant
chr10:132649417:132651418:+:INPP5A;XM_017016204.2;mRNA:tss_score	0.937896	1.00419	Unsignificant
chr10:132680274:132682275:+:INPP5A;NM_001321042.2;mRNA:tss_score	0.925202	0.990545	Unsignificant
chr10:132785146:132787147:-:NKX6-2;NM_177400.3;mRNA:tss_score	0.941217	1.0201	Unsignificant
chr10:132941569:132943570:-:CFAP46,CFAP46,CFAP46,CFAP46,CFAP46,CFAP46,CFAP46,CFAP46,CFAP46,CFAP46,CFAP46,CFAP46,CFAP46,CFAP46;NM_001200049.3,XM_047425386.1,XM_047425387.1,XM_047425388.1,XM_047425389.1,XM_047425390.1,XM_047425391.1,XM_047425392.1,XM_047425393.1,XM_047425394.1,XM_047425395.1,XM_047425396.1,XM_047425397.1,XM_047425398.1;mRNA,mRNA,mRNA,mRNA,mRNA,mRNA,mRNA,mRNA,mRNA,mRNA,mRNA,mRNA,mRN…	0.94068	0.999787	Unsignificant
chr10:13298762:13300763:-:PHYH,PHYH,PHYH;NM_001037537.2,NM_001323080.2,NM_001323084.2;mRNA,mRNA,mRNA:tss_score	0.746876	0.964389	Unsignificant
chr10:13299063:13301064:-:PHYH,PHYH,PHYH;NM_001323082.2,NM_001323083.2,NM_006214.4;mRNA,mRNA,mRNA:tss_score	0.618267	0.947341	Unsignificant
chr10:133086923:133088924:+:ADGRA1;NM_001083909.3;mRNA:tss_score	0.49411	0.945404	Unsignificant
chr10:133087707:133089708:+:ADGRA1;XM_017016779.2;mRNA:tss_score	0.954041	1.01746	Unsignificant
chr10:133097694:133099695:+:ADGRA1;XM_011540273.1;mRNA:tss_score	0.714798	0.970255	Unsignificant
chr10:133101245:133103246:+:ADGRA1;NM_001291085.2;mRNA:tss_score	0.717815	1.03384	Unsignificant
chr10:133159218:133161219:+:KNDC1,KNDC1,KNDC1,KNDC1,KNDC1,KNDC1,KNDC1;NM_001347864.2,NM_001347865.2,NM_001347866.2,NM_152643.8,XM_017016858.3,XM_017016859.3,XM_024448245.2;mRNA,mRNA,mRNA,mRNA,mRNA,mRNA,mRNA:tss_score	0.543945	1.08223	Unsignificant
chr10:133229216:133231217:+:UTF1;NM_003577.3;mRNA:tss_score	0.869514	1.02477	Unsignificant
chr10:133236854:133238855:+:VENTX;NM_014468.4;mRNA:tss_score	0.636782	1.04676	Unsignificant
chr10:133274451:133276452:-:ADAM8;XM_047424423.1;mRNA:tss_score	0.637191	1.04413	Unsignificant
chr10:133274452:133276453:-:ADAM8;XM_047424424.1;mRNA:tss_score	0.643139	1.04066	Unsignificant
chr10:133274993:133276994:-:ADAM8;XM_047424425.1;mRNA:tss_score	0.852032	0.978718	Unsignificant
chr10:133275867:133277868:-:ADAM8,ADAM8,ADAM8,ADAM8;NM_001109.5,NM_001164489.2,NM_001164490.2,XM_047424426.1;mRNA,mRNA,mRNA,mRNA:tss_score	0.612982	1.05737	Unsignificant
chr10:133292:135293:+:ZMYND11;NM_001370104.2;mRNA:tss_score	0.954628	1.01314	Unsignificant
chr10:133307871:133309872:-:TUBGCP2,TUBGCP2,TUBGCP2;NM_001256617.2,NM_001256618.2,NM_006659.4;mRNA,mRNA,mRNA:tss_score	0.948499	1.00596	Unsignificant
chr10:133307913:133309914:+:ZNF511,ZNF511-PRAP1;NM_145806.4,NM_001396060.1;mRNA,mRNA:tss_score	0.923398	1.02059	Unsignificant
chr10:133335895:133337896:-:CALY,CALY;NM_001321617.2,NM_015722.4;mRNA,mRNA:tss_score	0.621598	0.957263	Unsignificant
chr10:133346372:133348373:+:PRAP1,PRAP1;NM_001145201.2,NM_145202.5;mRNA,mRNA:tss_score	0.749975	0.970144	Unsignificant
chr10:133356695:133358696:-:FUOM,FUOM,FUOM,FUOM;XM_047425101.1,XM_047425102.1,XM_047425103.1,XM_047425105.1;mRNA,mRNA,mRNA,mRNA:tss_score	0.575598	0.941264	Unsignificant
chr10:133357018:133359019:-:FUOM,FUOM,FUOM,FUOM,FUOM,FUOM,FUOM,FUOM,FUOM,FUOM,FUOM;NM_001098483.3,NM_001301827.2,NM_001301828.2,NM_198472.3,XM_011539670.3,XM_011539671.3,XM_011539672.3,XM_011539673.3,XM_011539674.3,XM_011539675.3,XM_047425104.1;mRNA,mRNA,mRNA,mRNA,mRNA,mRNA,mRNA,mRNA,mRNA,mRNA,mRNA:tss_score	0.892359	0.967985	Unsignificant
chr10:133372353:133374354:-:ECHS1;NM_004092.4;mRNA:tss_score	0.963887	1.00164	Unsignificant
chr10:133378261:133380262:+:PAOX,PAOX,PAOX;NM_152911.4,NM_207127.3,NM_207128.3;mRNA,mRNA,mRNA:tss_score	0.960447	1.02205	Unsignificant
chr10:133393156:133395157:+:MTG1;NM_138384.4;mRNA:tss_score	0.964299	1.01211	Unsignificant
chr10:133423624:133425625:-:SPRN,SPRN;NM_001012508.6,NM_001391974.1;mRNA,mRNA:tss_score	0.962713	1	Unsignificant
chr10:133452944:133454945:+:SCART1;NM_001396050.1;mRNA:tss_score	0.817535	0.979791	Unsignificant
chr10:13346698:13348699:-:SEPHS1,SEPHS1;XM_047424839.1,XM_047424840.1;mRNA,mRNA:tss_score	0.800414	1.02754	Unsignificant
chr10:13347292:13349293:-:SEPHS1,SEPHS1,SEPHS1,SEPHS1,SEPHS1;NM_001195602.2,NM_001195604.2,NM_001375769.1,NM_012247.5,XM_047424841.1;mRNA,mRNA,mRNA,mRNA,mRNA:tss_score	0.491265	1.09586	Unsignificant
chr10:133483:135484:+:ZMYND11,ZMYND11,ZMYND11,ZMYND11;NM_001370105.2,NM_001370118.2,NM_001370119.2,NM_006624.7;mRNA,mRNA,mRNA,mRNA:tss_score	0.863898	1.02759	Unsignificant
chr10:133526362:133528363:+:CYP2E1;NM_000773.4;mRNA:tss_score	0.832139	1.03363	Unsignificant
chr10:133564582:133566583:-:SYCE1,SYCE1;NM_001143763.2,NM_001143764.3;mRNA,mRNA:tss_score	0.939125	0.986945	Unsignificant
chr10:133567290:133569291:-:SYCE1;NM_130784.4;mRNA:tss_score	0.960492	0.999178	Unsignificant
chr10:133625794:133627795:-:FRG2B;NM_001080998.2;mRNA:tss_score	0.864533	1.01717	Unsignificant
chr10:133799:135800:+:ZMYND11,ZMYND11,ZMYND11,ZMYND11,ZMYND11,ZMYND11,ZMYND11,ZMYND11,ZMYND11,ZMYND11,ZMYND11,ZMYND11,ZMYND11,ZMYND11;NM_001202465.3,NM_001202466.3,NM_001330057.3,NM_001370097.3,NM_001370098.2,NM_001370106.2,NM_001370107.2,NM_001370113.2,NM_001370115.2,NM_001370116.2,NM_001370120.2,NM_001370122.2,NM_001370124.3,NM_212479.4;mRNA,mRNA,mRNA,mRNA,mRNA,mRNA,mRNA,mRNA,mRNA,mRNA,mRNA,mRN…	0.624179	1.03841	Unsignificant
chr10:134264:136265:+:ZMYND11,ZMYND11,ZMYND11,ZMYND11,ZMYND11;NM_001370099.2,NM_001370108.2,NM_001370110.2,NM_001370111.2,NM_001370114.2;mRNA,mRNA,mRNA,mRNA,mRNA:tss_score	0.886622	0.976267	Unsignificant
chr10:134454:136455:+:ZMYND11,ZMYND11,ZMYND11,ZMYND11,ZMYND11,ZMYND11;NM_001202464.3,NM_001370100.5,NM_001370112.2,NM_001370117.2,NM_001370121.2,NM_001370123.2;mRNA,mRNA,mRNA,mRNA,mRNA,mRNA:tss_score	0.806519	0.972678	Unsignificant
chr10:134597:136598:+:ZMYND11;NM_001370101.2;mRNA:tss_score	0.869874	0.961801	Unsignificant
chr10:134808:136809:+:ZMYND11,ZMYND11;NM_001370102.2,NM_001370109.2;mRNA,mRNA:tss_score	0.721964	0.93692	Unsignificant
chr10:13499532:13501533:-:BEND7;XM_047424793.1;mRNA:tss_score	0.958558	1.00606	Unsignificant
chr10:13502592:13504593:-:BEND7,BEND7,BEND7,BEND7;NM_001100912.2,NM_152751.3,XM_011519395.3,XM_011519396.3;mRNA,mRNA,mRNA,mRNA:tss_score	0.960116	1.00975	Unsignificant
chr10:13526802:13528803:-:BEND7,BEND7,BEND7;XM_011519390.3,XM_047424789.1,XM_047424790.1;mRNA,mRNA,mRNA:tss_score	0.512758	0.943721	Unsignificant
chr10:13527181:13529182:-:BEND7;XM_047424788.1;mRNA:tss_score	0.769632	0.962191	Unsignificant
chr10:13527565:13529566:-:BEND7;XM_047424787.1;mRNA:tss_score	0.558755	1.06738	Unsignificant
chr10:13528013:13530014:-:BEND7,BEND7,BEND7,BEND7,BEND7,BEND7,BEND7,BEND7,BEND7,BEND7,BEND7,BEND7,BEND7,BEND7,BEND7,BEND7,BEND7,BEND7,BEND7,BEND7,BEND7,BEND7,BEND7,BEND7,BEND7,BEND7,BEND7,BEND7,BEND7,BEND7;NM_001369863.1,NM_001370075.2,NM_001378149.1,NM_001378150.1,NM_001378151.1,NM_001387359.1,XM_005252402.6,XM_011519391.3,XM_011519392.3,XM_011519393.4,XM_011519398.3,XM_011519399.3,XM_011519400.…	0.0862461	1.25871	Unsignificant
chr10:13528633:13530634:-:BEND7;XM_047424786.1;mRNA:tss_score	0.888817	1.01943	Unsignificant
chr10:13585964:13587965:+:PRPF18,PRPF18,PRPF18,PRPF18,PRPF18,PRPF18,PRPF18,PRPF18,PRPF18,PRPF18,PRPF18,PRPF18,PRPF18,PRPF18,PRPF18,PRPF18,PRPF18,PRPF18,PRPF18,PRPF18,PRPF18,PRPF18,PRPF18,PRPF18,PRPF18,PRPF18,PRPF18,PRPF18,PRPF18,PRPF18,PRPF18,PRPF18,PRPF18,PRPF18,PRPF18,PRPF18,PRPF18,PRPF18,PRPF18,PRPF18,PRPF18,PRPF18,PRPF18,PRPF18,PRPF18,PRPF18,PRPF18,PRPF18,PRPF18,PRPF18,PRPF18,PRPF18,PRPF18,PR…	0.964528	0.998525	Unsignificant
chr10:13590771:13592772:+:PRPF18;XM_047425965.1;mRNA:tss_score	0.818796	0.986683	Unsignificant
chr10:13590773:13592774:+:PRPF18;XM_047425967.1;mRNA:tss_score	0.805664	0.986543	Unsignificant
chr10:13706566:13708567:-:FRMD4A;NM_001318338.2;mRNA:tss_score	0.719355	1.03096	Unsignificant
chr10:13970895:13972896:-:FRMD4A;NM_001318337.2;mRNA:tss_score	0.843687	1.02676	Unsignificant
chr10:14007549:14009550:-:FRMD4A;NM_001318336.2;mRNA:tss_score	0.943433	0.997662	Unsignificant
chr10:14329923:14331924:-:FRMD4A;NM_018027.5;mRNA:tss_score	0.923104	0.991468	Unsignificant
chr10:14531713:14533714:-:FAM107B;NM_001320741.2;mRNA:tss_score	0.204825	0.934359	Unsignificant
chr10:14537541:14539542:-:FAM107B;NM_001320740.1;mRNA:tss_score	0.764398	0.966429	Unsignificant
chr10:14547636:14549637:-:FAM107B;NM_001320739.2;mRNA:tss_score	0.893478	1.02803	Unsignificant
chr10:14553157:14555158:-:FAM107B;XM_005252616.5;mRNA:tss_score	0.692363	1.03735	Unsignificant
chr10:14555179:14557180:-:FAM107B,FAM107B;NM_001320738.2,XM_017016749.1;mRNA,mRNA:tss_score	0.685003	1.03975	Unsignificant
chr10:14570998:14572999:-:FAM107B,FAM107B,FAM107B,FAM107B;NM_001282698.2,NM_001282701.2,NM_001282702.2,NM_001320736.2;mRNA,mRNA,mRNA,mRNA:tss_score	0.941275	1.01021	Unsignificant
chr10:14571188:14573189:-:FAM107B,FAM107B,FAM107B,FAM107B;NM_001282699.1,NM_001282703.1,NM_001320737.1,XM_047425817.1;mRNA,mRNA,mRNA,mRNA:tss_score	0.782378	1.02997	Unsignificant
chr10:14571374:14573375:-:FAM107B,FAM107B,FAM107B,FAM107B;NM_001282700.2,NM_001320735.2,XM_047425818.1,XM_047425822.1;mRNA,mRNA,mRNA,mRNA:tss_score	0.938983	1.00978	Unsignificant
chr10:14603400:14605401:-:FAM107B,FAM107B,FAM107B,FAM107B,FAM107B,FAM107B,FAM107B,FAM107B,FAM107B,FAM107B;NM_001282696.2,NM_001282697.2,XM_047425813.1,XM_047425814.1,XM_047425815.1,XM_047425816.1,XM_047425819.1,XM_047425820.1,XM_047425821.1,XM_047425823.1;mRNA,mRNA,mRNA,mRNA,mRNA,mRNA,mRNA,mRNA,mRNA,mRNA:tss_score	0.598518	1.07638	Unsignificant
chr10:14773896:14775897:-:FAM107B,FAM107B;NM_001282695.2,NM_031453.4;mRNA,mRNA:tss_score	0.50955	1.05247	Unsignificant
chr10:14837036:14839037:-:CDNF,CDNF;NM_001029954.3,XM_011519488.3;mRNA,mRNA:tss_score	0.554986	0.92469	Unsignificant
chr10:14837305:14839306:+:HSPA14,LOC100421372,LOC100421372;NM_016299.4,NM_001378785.1,NM_001378790.1;mRNA,mRNA,mRNA:tss_score	0.956775	0.982947	Unsignificant
chr10:14877865:14879866:+:SUV39H2,SUV39H2,SUV39H2,SUV39H2,SUV39H2,SUV39H2,SUV39H2;NM_001193424.2,NM_001193425.2,NM_001193426.2,NM_001193427.2,NM_024670.4,XM_011519662.3,XM_047425741.1;mRNA,mRNA,mRNA,mRNA,mRNA,mRNA,mRNA:tss_score	0.771995	0.971369	Unsignificant
chr10:14946608:14948609:-:DCLRE1C,DCLRE1C;XM_047425649.1,XM_047425652.1;mRNA,mRNA:tss_score	0.484291	0.944931	Unsignificant
chr10:14948052:14950053:-:DCLRE1C,DCLRE1C;XM_047425648.1,XM_047425651.1;mRNA,mRNA:tss_score	0.652872	1.04576	Unsignificant
chr10:14948077:14950078:-:DCLRE1C;XM_047425650.1;mRNA:tss_score	0.685163	1.04499	Unsignificant
chr10:14953095:14955096:-:DCLRE1C,DCLRE1C,DCLRE1C,DCLRE1C,DCLRE1C,DCLRE1C,DCLRE1C,DCLRE1C,DCLRE1C,DCLRE1C,DCLRE1C;NM_001033855.3,NM_001033857.3,NM_001033858.3,NM_001289076.2,NM_001289077.2,NM_001289078.2,NM_001289079.2,NM_001350965.2,NM_001350966.2,NM_001350967.2,NM_022487.4;mRNA,mRNA,mRNA,mRNA,mRNA,mRNA,mRNA,mRNA,mRNA,mRNA,mRNA:tss_score	0.961798	0.989793	Unsignificant
chr10:14953227:14955228:+:MEIG1;XM_024448136.1;mRNA:tss_score	0.893745	1.01099	Unsignificant
chr10:14953299:14955300:+:MEIG1;XM_047425662.1;mRNA:tss_score	0.947162	1.00009	Unsignificant
chr10:14953431:14955432:-:DCLRE1C,DCLRE1C;XM_011519620.4,XM_011519621.3;mRNA,mRNA:tss_score	0.947552	1.00818	Unsignificant
chr10:14958387:14960388:+:MEIG1;NM_001080836.3;mRNA:tss_score	0.902349	1.03055	Unsignificant
chr10:15031194:15033195:+:OLAH,OLAH;XM_024448060.2,XM_047425423.1;mRNA,mRNA:tss_score	0.754946	1.02196	Unsignificant
chr10:15042942:15044943:+:OLAH,OLAH;NM_001039702.3,NM_018324.3;mRNA,mRNA:tss_score	0.895295	1.02606	Unsignificant
chr10:15045867:15047868:+:OLAH;XM_017016376.3;mRNA:tss_score	0.6918	1.03369	Unsignificant
chr10:15087775:15089776:-:ACBD7-DCLRE1CP1,ACBD7;NR_144471.1,NM_001039844.3;lnc_RNA,mRNA:tss_score	0.328027	1.10556	Unsignificant
chr10:15096354:15098355:+:RPP38,RPP38,RPP38,RPP38,RPP38,RPP38,RPP38,RPP38,RPP38,RPP38;NM_001097590.3,NM_001265601.2,NM_006414.5,NM_183005.5,XM_006717363.3,XM_006717364.5,XM_011519293.3,XM_017015479.3,XM_017015480.3,XM_017015481.3;mRNA,mRNA,mRNA,mRNA,mRNA,mRNA,mRNA,mRNA,mRNA,mRNA:tss_score	0.686413	0.934557	Unsignificant
chr10:15167692:15169693:-:NMT2,NMT2,NMT2,NMT2,NMT2,NMT2,NMT2,NMT2;NM_001308295.2,NM_004808.3,XM_005252642.6,XM_006717539.5,XM_017016949.3,XM_017016951.3,XM_024448262.2,XM_047426019.1;mRNA,mRNA,mRNA,mRNA,mRNA,mRNA,mRNA,mRNA:tss_score	0.791623	1.03058	Unsignificant
chr10:15220054:15222055:-:FAM171A1;XM_047424776.1;mRNA:tss_score	0.562197	1.04211	Unsignificant
chr10:15334022:15336023:-:FAM171A1;XM_011519378.3;mRNA:tss_score	0.546201	1.0425	Unsignificant
chr10:15370288:15372289:-:FAM171A1;NM_001010924.2;mRNA:tss_score	0.0865209	1.16291	Unsignificant
chr10:15373553:15375554:-:FAM171A1;XM_017015904.2;mRNA:tss_score	0.558569	0.95503	Unsignificant
chr10:15718921:15720922:-:ITGA8,ITGA8,ITGA8;NM_001291494.2,NM_003638.3,XM_011519752.3;mRNA,mRNA,mRNA:tss_score	0.699795	0.96678	Unsignificant
chr10:15837278:15839279:-:MINDY3,MINDY3;XM_047425773.1,XM_047425774.1;mRNA,mRNA:tss_score	0.906608	1.01008	Unsignificant
chr10:15859506:15861507:-:MINDY3,MINDY3,MINDY3,MINDY3,MINDY3,MINDY3,MINDY3,MINDY3,MINDY3,MINDY3,MINDY3;NM_001318330.2,NM_024948.4,XM_005252600.3,XM_006717508.3,XM_011519690.3,XM_011519691.3,XM_011519694.2,XM_017016671.2,XM_047425772.1,XM_047425775.1,XM_047425776.1;mRNA,mRNA,mRNA,mRNA,mRNA,mRNA,mRNA,mRNA,mRNA,mRNA,mRNA:tss_score	0.626396	1.05438	Unsignificant
chr10:16436009:16438010:+:PTER,PTER,PTER,PTER,PTER,PTER,PTER,PTER;NM_001001484.3,NM_001261836.2,NM_001261837.2,NM_001261838.2,NM_030664.5,XM_017016929.3,XM_047426006.1,XM_047426007.1;mRNA,mRNA,mRNA,mRNA,mRNA,mRNA,mRNA,mRNA:tss_score	0.443235	1.08016	Unsignificant
chr10:16482137:16484138:+:PTER;XM_017016927.3;mRNA:tss_score	0.932741	0.994903	Unsignificant
chr10:16520878:16522879:-:C1QL3;NM_001010908.2;mRNA:tss_score	0.825953	0.978722	Unsignificant
chr10:16816083:16818084:-:RSU1;XM_047425617.1;mRNA:tss_score	0.952912	1.00685	Unsignificant
chr10:16816423:16818424:-:RSU1,RSU1;NM_012425.4,NM_152724.3;mRNA,mRNA:tss_score	0.906748	1.04698	Unsignificant
chr10:17002965:17004966:-:CUBN;XM_011519711.4;mRNA:tss_score	0.958349	0.986075	Unsignificant
chr10:17022645:17024646:-:CUBN;XM_011519709.3;mRNA:tss_score	0.883754	0.984194	Unsignificant
chr10:17024756:17026757:-:CUBN;XM_011519710.3;mRNA:tss_score	0.420964	1.08596	Unsignificant
chr10:17128810:17130811:-:CUBN,CUBN;NM_001081.4,XM_011519708.3;mRNA,mRNA:tss_score	0.851958	1.0279	Unsignificant
chr10:17173653:17175654:-:TRDMT1;XM_047424698.1;mRNA:tss_score	0.374762	1.07622	Unsignificant
chr10:17200671:17202672:-:TRDMT1,TRDMT1,TRDMT1,TRDMT1,TRDMT1,TRDMT1,TRDMT1,TRDMT1,TRDMT1,TRDMT1,TRDMT1,TRDMT1,TRDMT1,TRDMT1,TRDMT1,TRDMT1;NM_001321006.2,NM_001321007.2,NM_001351219.2,NM_001351220.2,NM_001351221.2,NM_001351222.2,NM_001351223.2,NM_004412.7,XM_005252374.5,XM_017015801.2,XM_024447855.2,XM_047424693.1,XM_047424694.1,XM_047424695.1,XM_047424696.1,XM_047424697.1;mRNA,mRNA,mRNA,mRNA,mRNA…	0.956041	1.0162	Unsignificant
chr10:17227240:17229241:+:VIM;NM_003380.5;mRNA:tss_score	0.783387	1.03549	Unsignificant
chr10:17336029:17338030:-:ST8SIA6;XM_047425154.1;mRNA:tss_score	0.653804	1.0416	Unsignificant
chr10:1736524:1738525:-:ADARB2;NM_018702.4;mRNA:tss_score	0.868543	1.0466	Unsignificant
chr10:17403288:17405289:-:ST8SIA6;XM_024447978.2;mRNA:tss_score	0.632567	1.03861	Unsignificant
chr10:17452341:17454342:-:ST8SIA6;XM_024447977.2;mRNA:tss_score	0.94416	1.00104	Unsignificant
chr10:17453594:17455595:-:ST8SIA6,ST8SIA6,ST8SIA6;NM_001004470.3,NM_001345961.2,XM_017016174.2;mRNA,mRNA,mRNA:tss_score	0.8567	1.02358	Unsignificant
chr10:17616373:17618374:-:HACD1,HACD1;NM_014241.4,XM_005252641.5;mRNA,mRNA:tss_score	0.900651	1.01501	Unsignificant
chr10:17643150:17645151:+:STAM,STAM,STAM,STAM,STAM,STAM,STAM,STAM,STAM,STAM;NM_001324282.2,NM_001324283.2,NM_001324284.2,NM_001324285.2,NM_001324286.2,NM_001324287.2,NM_001324288.2,NM_001324289.2,NM_003473.4,XM_011519695.4;mRNA,mRNA,mRNA,mRNA,mRNA,mRNA,mRNA,mRNA,mRNA,mRNA:tss_score	0.771066	1.03464	Unsignificant
chr10:17751200:17753201:+:TMEM236;NM_001098844.3;mRNA:tss_score	0.878911	0.984362	Unsignificant
chr10:17767108:17769109:+:TMEM236;XM_017016574.2;mRNA:tss_score	0.680596	0.960933	Unsignificant
chr10:17808347:17810348:+:MRC1;NM_002438.4;mRNA:tss_score	0.92383	0.988229	Unsignificant
chr10:178993:180994:+:ZMYND11,ZMYND11,ZMYND11;NM_001202467.1,NM_001202468.1,XM_017015594.2;mRNA,mRNA,mRNA:tss_score	0.226115	0.918988	Unsignificant
chr10:17950917:17952918:+:SLC39A12,SLC39A12,SLC39A12,SLC39A12;NM_001145195.2,NM_001282733.2,NM_001282734.2,NM_152725.4;mRNA,mRNA,mRNA,mRNA:tss_score	0.772243	0.965493	Unsignificant
chr10:18139423:18141424:+:CACNB2,CACNB2,CACNB2,CACNB2,CACNB2,CACNB2,CACNB2;NM_001167945.2,NM_201571.4,NM_201572.4,NM_201593.3,NM_201596.3,NM_201597.3,XM_047425725.1;mRNA,mRNA,mRNA,mRNA,mRNA,mRNA,mRNA:tss_score	0.963245	1.00195	Unsignificant
chr10:18259721:18261722:+:CACNB2,CACNB2;NM_000724.4,NM_001330060.2;mRNA,mRNA:tss_score	0.912232	1.01645	Unsignificant
chr10:18339708:18341709:+:CACNB2,CACNB2;NM_201590.3,XM_011519659.3;mRNA,mRNA:tss_score	0.407916	1.06172	Unsignificant
chr10:18365759:18367760:+:CACNB2;XM_006717502.4;mRNA:tss_score	0.459871	1.05306	Unsignificant
chr10:18399574:18401575:+:CACNB2,CACNB2;NM_201570.3,XM_005252588.5;mRNA,mRNA:tss_score	0.689833	1.04249	Unsignificant
chr10:18505487:18507488:+:CACNB2;XM_005252591.4;mRNA:tss_score	0.906018	0.981824	Unsignificant
chr10:18621491:18623492:-:NSUN6;XM_017015912.3;mRNA:tss_score	0.539271	1.08284	Unsignificant
chr10:18642639:18644640:-:NSUN6;XM_047424783.1;mRNA:tss_score	0.809986	1.0147	Unsignificant
chr10:18647644:18649645:-:NSUN6;XM_047424781.1;mRNA:tss_score	0.81862	0.971139	Unsignificant
chr10:18650586:18652587:-:NSUN6,NSUN6,NSUN6,NSUN6,NSUN6,NSUN6,NSUN6,NSUN6,NSUN6,NSUN6;NM_001351115.2,NM_001351117.2,NM_001351118.2,NM_182543.5,XM_011519383.2,XM_011519387.3,XM_047424777.1,XM_047424780.1,XM_047424782.1,XM_047424784.1;mRNA,mRNA,mRNA,mRNA,mRNA,mRNA,mRNA,mRNA,mRNA,mRNA:tss_score	0.948426	1.02059	Unsignificant
chr10:18658237:18660238:-:NSUN6,NSUN6,NSUN6,NSUN6,NSUN6,NSUN6;NM_001351116.2,XM_011519384.2,XM_011519386.3,XM_017015907.3,XM_047424778.1,XM_047424779.1;mRNA,mRNA,mRNA,mRNA,mRNA,mRNA:tss_score	0.957401	1.01306	Unsignificant
chr10:18658326:18660327:-:NSUN6,NSUN6;XM_011519385.2,XM_024447884.2;mRNA,mRNA:tss_score	0.953897	0.997282	Unsignificant
chr10:18658430:18660431:+:ARL5B,ARL5B;NM_178815.5,XM_005252400.2;mRNA,mRNA:tss_score	0.965591	1.00997	Unsignificant
chr10:18658726:18660727:+:ARL5B;XM_005252401.5;mRNA:tss_score	0.759948	1.04078	Unsignificant
chr10:19045926:19047927:+:MALRD1,MALRD1,MALRD1,MALRD1,MALRD1,MALRD1;XM_011519453.3,XM_011519454.2,XM_011519455.3,XM_017016183.2,XM_047425167.1,XM_047425168.1;mRNA,mRNA,mRNA,mRNA,mRNA,mRNA:tss_score	0.945782	0.988833	Unsignificant
chr10:19047800:19049801:+:MALRD1;NM_001142308.3;mRNA:tss_score	0.95857	1.00339	Unsignificant
chr10:19065780:19067781:+:MALRD1;XM_017016182.1;mRNA:tss_score	0.914944	1.01311	Unsignificant
chr10:19154089:19156090:+:MALRD1;XM_017016185.1;mRNA:tss_score	0.96078	0.983406	Unsignificant
chr10:19164724:19166725:+:MALRD1;XM_017016184.1;mRNA:tss_score	0.842085	1.01164	Unsignificant
chr10:19264386:19266387:+:MALRD1;XM_017016186.1;mRNA:tss_score	0.915994	0.988189	Unsignificant
chr10:19815431:19817432:+:PLXDC2,PLXDC2,PLXDC2;NM_001282736.2,NM_032812.9,XM_011519750.3;mRNA,mRNA,mRNA:tss_score	0.88067	1.0292	Unsignificant
chr10:20896310:20898311:-:NEBL,NEBL,NEBL;NM_006393.3,XM_005252342.6,XM_005252343.6;mRNA,mRNA,mRNA:tss_score	0.964972	1.0071	Unsignificant
chr10:20958156:20960157:-:NEBL;XM_011519291.3;mRNA:tss_score	0.709339	1.03969	Unsignificant
chr10:20958157:20960158:-:NEBL;XM_047424443.1;mRNA:tss_score	0.734219	1.03827	Unsignificant
chr10:21171978:21173979:-:NEBL,NEBL;NM_001377323.1,NM_001377325.1;mRNA,mRNA:tss_score	0.95111	0.984506	Unsignificant
chr10:21173090:21175091:-:NEBL,NEBL,NEBL;NM_001173484.2,NM_001377322.1,NM_001377324.1;mRNA,mRNA,mRNA:tss_score	0.831093	0.983926	Unsignificant
chr10:21173186:21175187:-:NEBL,NEBL;NM_213569.2,XM_047424444.1;mRNA,mRNA:tss_score	0.9264	0.98726	Unsignificant
chr10:21173930:21175931:-:NEBL;NM_001377328.1;mRNA:tss_score	0.802572	1.02191	Unsignificant
chr10:21292049:21294050:-:NEBL,NEBL;NM_001377326.1,NM_001377327.1;mRNA,mRNA:tss_score	0.833715	1.02458	Unsignificant
chr10:21517275:21519276:-:SKIDA1,SKIDA1;XM_047425204.1,XM_047425205.1;mRNA,mRNA:tss_score	0.888822	0.972835	Unsignificant
chr10:21524681:21526682:-:SKIDA1;NM_207371.4;mRNA:tss_score	0.532704	1.05702	Unsignificant
chr10:21532755:21534756:+:MLLT10,MLLT10;NM_001324296.2,NM_001324297.2;mRNA,mRNA:tss_score	0.885935	0.9846	Unsignificant
chr10:21533231:21535232:+:MLLT10,MLLT10,MLLT10,MLLT10,MLLT10;NM_001195626.3,NM_001195627.2,NM_001195628.2,NM_001195630.2,NM_004641.4;mRNA,mRNA,mRNA,mRNA,mRNA:tss_score	0.963343	0.99906	Unsignificant
chr10:22002729:22004730:-:DNAJC1,DNAJC1,DNAJC1,DNAJC1;NM_022365.4,XM_011519614.4,XM_017016536.3,XM_047425628.1;mRNA,mRNA,mRNA,mRNA:tss_score	0.966505	0.991178	Unsignificant
chr10:22209282:22211283:-:EBLN1;NM_001199938.2;mRNA:tss_score	0.770478	0.976256	Unsignificant
chr10:22217014:22219015:-:EBLN1;NM_001394757.1;mRNA:tss_score	0.856291	1.02628	Unsignificant
chr10:22315387:22317388:+:COMMD3-BMI1,COMMD3;NM_001204062.2,NM_012071.4;mRNA,mRNA:tss_score	0.941784	0.98774	Unsignificant
chr10:22320098:22322099:+:BMI1;NM_005180.9;mRNA:tss_score	0.96148	1.00734	Unsignificant
chr10:22344495:22346496:+:SPAG6,SPAG6,SPAG6,SPAG6,SPAG6,SPAG6;NM_001253854.2,NM_001253855.2,NM_012443.4,NM_172242.3,XM_005252646.3,XM_047426030.1;mRNA,mRNA,mRNA,mRNA,mRNA,mRNA:tss_score	0.953158	0.980369	Unsignificant
chr10:22477297:22479298:-:LOC124902392;XM_047426112.1;mRNA:tss_score	0.54812	0.952517	Unsignificant
chr10:22554294:22556295:-:LOC124902393;XM_047426113.1;mRNA:tss_score	0.963956	0.986201	Unsignificant
chr10:22626587:22628588:-:PIP4K2A;XM_017016331.2;mRNA:tss_score	0.804202	1.03093	Unsignificant
chr10:22704424:22706425:-:PIP4K2A;XM_047425351.1;mRNA:tss_score	0.590179	0.963575	Unsignificant
chr10:22712191:22714192:-:PIP4K2A;XM_017016330.2;mRNA:tss_score	0.403184	1.07309	Unsignificant
chr10:22713107:22715108:-:PIP4K2A;NM_001330062.2;mRNA:tss_score	0.866641	0.974807	Unsignificant
chr10:22713577:22715578:-:PIP4K2A,PIP4K2A;NM_005028.5,XM_006717450.3;mRNA,mRNA:tss_score	0.824417	1.05458	Unsignificant
chr10:22927052:22929053:+:ARMC3,ARMC3,ARMC3,ARMC3,ARMC3,ARMC3,ARMC3,ARMC3,ARMC3,ARMC3;NM_001282745.2,NM_001282746.2,NM_001282747.2,NM_173081.5,XM_005252380.4,XM_005252381.3,XM_011519350.4,XM_017015831.3,XM_017015832.3,XM_017015833.3;mRNA,mRNA,mRNA,mRNA,mRNA,mRNA,mRNA,mRNA,mRNA,mRNA:tss_score	0.934219	0.995749	Unsignificant
chr10:22994952:22996953:+:ARMC3;XM_011519351.3;mRNA:tss_score	0.924062	1.01297	Unsignificant
chr10:23094578:23096579:+:MSRB2,MSRB2;NM_012228.4,XM_011519426.3;mRNA,mRNA:tss_score	0.66152	0.927635	Unsignificant
chr10:23191311:23193312:+:PTF1A;NM_178161.3;mRNA:tss_score	0.621662	0.959394	Unsignificant
chr10:23290195:23292196:-:C10orf67;XM_011519443.2;mRNA:tss_score	0.949764	1.01365	Unsignificant
chr10:23343077:23345078:-:C10orf67;XM_047424968.1;mRNA:tss_score	0.953168	1.01568	Unsignificant
chr10:23343796:23345797:-:C10orf67,C10orf67,C10orf67,C10orf67,C10orf67,C10orf67,C10orf67,C10orf67,C10orf67,C10orf67,C10orf67;NM_001351306.2,NM_001365862.2,NM_001371909.1,NM_153714.3,XM_011519440.2,XM_011519441.2,XM_011519442.3,XM_011519445.3,XM_011519446.2,XM_017016031.2,XM_047424970.1;mRNA,mRNA,mRNA,mRNA,mRNA,mRNA,mRNA,mRNA,mRNA,mRNA,mRNA:tss_score	0.808395	1.02903	Unsignificant
chr10:23438074:23440075:+:OTUD1;NM_001145373.3;mRNA:tss_score	0.76891	0.927631	Unsignificant
chr10:23693726:23695727:+:KIAA1217;NM_001098500.3;mRNA:tss_score	0.925958	1.00505	Unsignificant
chr10:24208137:24210138:+:KIAA1217,KIAA1217,KIAA1217,KIAA1217,KIAA1217,KIAA1217,KIAA1217,KIAA1217,KIAA1217,KIAA1217,KIAA1217,KIAA1217,KIAA1217,KIAA1217,KIAA1217,KIAA1217,KIAA1217,KIAA1217,KIAA1217,KIAA1217;NM_001282767.2,NM_001282768.2,NM_019590.5,XM_017016417.2,XM_047425494.1,XM_047425495.1,XM_047425496.1,XM_047425497.1,XM_047425498.1,XM_047425499.1,XM_047425500.1,XM_047425504.1,XM_047425513.1,X…	0.679867	1.04321	Unsignificant
chr10:24238192:24240193:+:KIAA1217,KIAA1217,KIAA1217,KIAA1217,KIAA1217,KIAA1217,KIAA1217,KIAA1217,KIAA1217;XM_017016420.2,XM_017016422.2,XM_047425501.1,XM_047425502.1,XM_047425503.1,XM_047425520.1,XM_047425521.1,XM_047425522.1,XM_047425523.1;mRNA,mRNA,mRNA,mRNA,mRNA,mRNA,mRNA,mRNA,mRNA:tss_score	0.774841	1.02621	Unsignificant
chr10:24448413:24450414:+:KIAA1217,KIAA1217,KIAA1217,KIAA1217,KIAA1217,KIAA1217,KIAA1217,KIAA1217,KIAA1217,KIAA1217,KIAA1217;NM_001282769.2,NM_001321681.2,XM_017016424.2,XM_047425507.1,XM_047425509.1,XM_047425510.1,XM_047425526.1,XM_047425528.1,XM_047425530.1,XM_047425532.1,XM_047425535.1;mRNA,mRNA,mRNA,mRNA,mRNA,mRNA,mRNA,mRNA,mRNA,mRNA,mRNA:tss_score	0.7262	1.03208	Unsignificant
chr10:24465530:24467531:+:KIAA1217,KIAA1217,KIAA1217,KIAA1217,KIAA1217,KIAA1217,KIAA1217,KIAA1217,KIAA1217,KIAA1217,KIAA1217,KIAA1217,KIAA1217;NM_001282770.2,XM_017016423.1,XM_047425505.1,XM_047425506.1,XM_047425508.1,XM_047425511.1,XM_047425512.1,XM_047425525.1,XM_047425527.1,XM_047425529.1,XM_047425531.1,XM_047425533.1,XM_047425534.1;mRNA,mRNA,mRNA,mRNA,mRNA,mRNA,mRNA,mRNA,mRNA,mRNA,mRNA,mRNA,m…	0.374956	0.945523	Unsignificant
chr10:24621842:24623843:-:ARHGAP21;NM_001367455.1;mRNA:tss_score	0.266158	1.07687	Unsignificant
chr10:24652257:24654258:-:ARHGAP21;XM_011519606.3;mRNA:tss_score	0.663168	1.03301	Unsignificant
chr10:24721747:24723748:-:ARHGAP21,ARHGAP21,ARHGAP21,ARHGAP21;NM_001367453.1,NM_001367454.1,XM_011519603.4,XM_047425556.1;mRNA,mRNA,mRNA,mRNA:tss_score	0.393482	0.909574	Unsignificant
chr10:24722220:24724221:-:ARHGAP21,ARHGAP21,ARHGAP21,ARHGAP21,ARHGAP21,ARHGAP21,ARHGAP21,ARHGAP21;NM_001367448.1,NM_001367449.1,NM_001367450.1,NM_001367451.1,NM_001367452.1,XM_011519604.3,XM_047425557.1,XM_047425562.1;mRNA,mRNA,mRNA,mRNA,mRNA,mRNA,mRNA,mRNA:tss_score	0.80329	0.948783	Unsignificant
chr10:24722886:24724887:-:ARHGAP21,ARHGAP21,ARHGAP21,ARHGAP21,ARHGAP21,ARHGAP21,ARHGAP21,ARHGAP21,ARHGAP21;NM_001367447.1,NM_020824.4,XM_011519602.3,XM_011519605.3,XM_011519607.3,XM_047425559.1,XM_047425560.1,XM_047425561.1,XM_047425563.1;mRNA,mRNA,mRNA,mRNA,mRNA,mRNA,mRNA,mRNA,mRNA:tss_score	0.459448	1.07681	Unsignificant
chr10:24951363:24953364:+:THNSL1;XM_017016665.2;mRNA:tss_score	0.603599	0.947862	Unsignificant
chr10:24951605:24953606:-:PRTFDC1,PRTFDC1;NM_001282786.2,NM_020200.7;mRNA,mRNA:tss_score	0.588124	0.949685	Unsignificant
chr10:24954287:24956288:+:THNSL1;XM_047425764.1;mRNA:tss_score	0.278422	1.08349	Unsignificant
chr10:2501168:2503169:-:LOC107983989;XM_011519770.3;mRNA:tss_score	0.943762	1.00707	Unsignificant
chr10:25015157:25017158:-:ENKUR;NM_145010.4;mRNA:tss_score	0.82499	1.03226	Unsignificant
chr10:25015611:25017612:+:THNSL1,THNSL1;NM_024838.5,XM_005252597.4;mRNA,mRNA:tss_score	0.798428	1.03818	Unsignificant
chr10:25061326:25063327:-:ENKUR;NM_001270383.2;mRNA:tss_score	0.879547	0.978849	Unsignificant
chr10:25174000:25176001:+:GPR158;NM_020752.3;mRNA:tss_score	0.961472	1.00002	Unsignificant
chr10:25465184:25467185:+:GPR158;XM_017016452.3;mRNA:tss_score	0.228665	1.09515	Unsignificant
chr10:25933228:25935229:+:MYO3A,MYO3A,MYO3A,MYO3A,MYO3A,MYO3A,MYO3A,MYO3A,MYO3A,MYO3A,MYO3A,MYO3A,MYO3A,MYO3A,MYO3A,MYO3A,MYO3A,MYO3A;NM_001368265.1,NM_017433.5,XM_011519498.3,XM_011519500.3,XM_011519502.1,XM_011519503.2,XM_011519505.2,XM_011519506.3,XM_011519508.2,XM_011519510.2,XM_011519511.3,XM_047425355.1,XM_047425357.1,XM_047425358.1,XM_047425359.1,XM_047425360.1,XM_047425361.1,XM_047425363.…	0.948043	1.00322	Unsignificant
chr10:25933490:25935491:+:MYO3A;XM_047425356.1;mRNA:tss_score	0.778309	1.05026	Unsignificant
chr10:25933710:25935711:+:MYO3A;XM_011519499.2;mRNA:tss_score	0.563566	1.07586	Unsignificant
chr10:26095571:26097572:+:MYO3A;XM_011519512.2;mRNA:tss_score	0.31798	0.948433	Unsignificant
chr10:26137198:26139199:+:MYO3A;XM_011519513.3;mRNA:tss_score	0.636869	1.03976	Unsignificant
chr10:26215371:26217372:+:GAD2;NM_000818.3;mRNA:tss_score	0.948452	0.98603	Unsignificant
chr10:26215773:26217774:+:GAD2;NM_001134366.2;mRNA:tss_score	0.73437	1.03778	Unsignificant
chr10:26437340:26439341:+:APBB1IP,APBB1IP;NM_019043.4,XM_011519514.3;mRNA,mRNA:tss_score	0.507739	0.948219	Unsignificant
chr10:26696700:26698701:+:PDSS1,PDSS1,PDSS1,PDSS1,PDSS1;NM_001321978.2,NM_001321979.2,NM_014317.5,XM_024447922.2,XM_047424933.1;mRNA,mRNA,mRNA,mRNA,mRNA:tss_score	0.675878	0.94286	Unsignificant
chr10:26701157:26703158:+:PDSS1;XM_017016011.3;mRNA:tss_score	0.825389	1.01386	Unsignificant
chr10:26706199:26708200:+:PDSS1;XM_011519437.4;mRNA:tss_score	0.337448	0.935766	Unsignificant
chr10:26859957:26861958:-:ABI1,ABI1,ABI1,ABI1,ABI1,ABI1,ABI1,ABI1,ABI1,ABI1,ABI1,ABI1,ABI1,ABI1,ABI1,ABI1,ABI1,ABI1,ABI1,ABI1,ABI1,ABI1,ABI1,ABI1,ABI1,ABI1,ABI1,ABI1;NM_001012750.3,NM_001012751.3,NM_001012752.3,NM_001178116.2,NM_001178119.2,NM_001178120.2,NM_001178121.2,NM_001178122.2,NM_001178123.2,NM_001178124.2,NM_001178125.2,NM_001348029.2,NM_001348030.2,NM_001348031.2,NM_001348032.2,NM_00134…	0.839961	0.955761	Unsignificant
chr10:27099493:27101494:-:ANKRD26,ANKRD26,ANKRD26,ANKRD26,ANKRD26,ANKRD26,ANKRD26,ANKRD26,ANKRD26,ANKRD26,ANKRD26,ANKRD26,ANKRD26,ANKRD26,ANKRD26,ANKRD26,ANKRD26,ANKRD26,ANKRD26;NM_001256053.2,NM_014915.3,XM_006717423.3,XM_006717425.5,XM_011519416.3,XM_017015928.2,XM_017015929.2,XM_017015932.2,XM_047424821.1,XM_047424822.1,XM_047424824.1,XM_047424825.1,XM_047424826.1,XM_047424827.1,XM_047424828.1…	0.762878	0.971882	Unsignificant
chr10:27153383:27155384:-:YME1L1,YME1L1,YME1L1,YME1L1;NM_001253866.2,NM_014263.4,NM_139312.3,XM_011519300.4;mRNA,mRNA,mRNA,mRNA:tss_score	0.8277	1.03146	Unsignificant
chr10:27153478:27155479:+:MASTL,MASTL,MASTL,MASTL,MASTL;XM_017016853.3,XM_047425916.1,XM_047425917.1,XM_047425919.1,XM_047425920.1;mRNA,mRNA,mRNA,mRNA,mRNA:tss_score	0.698739	1.04948	Unsignificant
chr10:27154351:27156352:+:MASTL,MASTL,MASTL,MASTL,MASTL,MASTL,MASTL,MASTL,MASTL,MASTL,MASTL,MASTL,MASTL,MASTL,MASTL,MASTL;NM_001172303.3,NM_001172304.3,NM_001320756.2,NM_001320757.2,NM_001372029.1,NM_001372030.1,NM_032844.5,XM_005252631.5,XM_005252632.5,XM_006717519.5,XM_006717520.5,XM_017016852.3,XM_017016855.3,XM_024448243.2,XM_024448244.2,XM_047425918.1;mRNA,mRNA,mRNA,mRNA,mRNA,mRNA,mRNA,mRNA,…	0.958515	0.995813	Unsignificant
chr10:27164450:27166451:+:MASTL;XM_011519751.3;mRNA:tss_score	0.844528	1.01482	Unsignificant
chr10:27239485:27241486:-:ACBD5,ACBD5;NM_001301252.2,NM_001301254.2;mRNA,mRNA:tss_score	0.947281	1.01133	Unsignificant
chr10:27239796:27241797:-:ACBD5;NM_145698.5;mRNA:tss_score	0.961171	1.0049	Unsignificant
chr10:27239878:27241879:-:ACBD5,ACBD5,ACBD5,ACBD5,ACBD5,ACBD5,ACBD5,ACBD5,ACBD5,ACBD5,ACBD5,ACBD5,ACBD5,ACBD5,ACBD5,ACBD5,ACBD5,ACBD5,ACBD5,ACBD5,ACBD5;NM_001271512.3,NM_001352568.1,NM_001352569.1,NM_001352570.1,NM_001352571.1,NM_001352572.1,NM_001352573.1,NM_001352581.1,NM_001352583.1,NM_001352584.1,NM_001352585.1,NM_001352586.1,NM_001352587.1,NM_001352588.1,XM_017016887.3,XM_017016888.3,XM_0170…	0.923852	1.01504	Unsignificant
chr10:27240818:27242819:-:ACBD5;NM_001352579.2;mRNA:tss_score	0.499204	1.08576	Unsignificant
chr10:27240867:27242868:-:ACBD5,ACBD5;NM_001352576.2,NM_001352578.2;mRNA,mRNA:tss_score	0.437573	1.0885	Unsignificant
chr10:27241110:27243111:-:ACBD5,ACBD5,ACBD5,ACBD5,ACBD5,ACBD5,ACBD5,ACBD5,ACBD5,ACBD5,ACBD5,ACBD5,ACBD5,ACBD5,ACBD5,ACBD5,ACBD5,ACBD5;NM_001042473.4,NM_001301251.2,NM_001301253.2,NM_001352574.2,NM_001352575.2,NM_001352577.2,NM_001352580.2,NM_001352582.2,XM_017016884.3,XM_017016885.3,XM_017016890.3,XM_017016893.3,XM_017016894.3,XM_017016895.3,XM_017016896.2,XM_047425993.1,XM_047425994.1,XM_0474259…	0.662897	1.06065	Unsignificant
chr10:27413346:27415347:-:PTCHD3;NM_001034842.5;mRNA:tss_score	0.873876	1.02105	Unsignificant
chr10:27503303:27505304:+:RAB18,RAB18,RAB18,RAB18;NM_001256410.2,NM_001256411.2,NM_001256412.2,NM_021252.5;mRNA,mRNA,mRNA,mRNA:tss_score	0.962333	1.00146	Unsignificant
chr10:27743391:27745392:-:MKX;XM_017016106.2;mRNA:tss_score	0.948535	1.00342	Unsignificant
chr10:27743691:27745692:-:MKX,MKX;XM_017016105.2,XM_047425118.1;mRNA,mRNA:tss_score	0.815181	0.985826	Unsignificant
chr10:27744472:27746473:-:MKX,MKX;XM_047425117.1,XM_047425119.1;mRNA,mRNA:tss_score	0.671297	1.05002	Unsignificant
chr10:27744818:27746819:-:MKX,MKX,MKX,MKX;NM_001242702.2,NM_173576.3,XM_017016107.2,XM_017016108.2;mRNA,mRNA,mRNA,mRNA:tss_score	0.924764	1.00813	Unsignificant
chr10:27958105:27960106:-:ODAD2;XM_024448058.2;mRNA:tss_score	0.20617	1.13522	Unsignificant
chr10:27980870:27982871:-:ODAD2,ODAD2;NM_001290021.2,XM_024448056.2;mRNA,mRNA:tss_score	0.966193	1.012	Unsignificant
chr10:27982009:27984010:-:ODAD2,ODAD2,ODAD2;NM_001312689.2,XM_024448055.2,XM_024448057.2;mRNA,mRNA,mRNA:tss_score	0.6283	1.04528	Unsignificant
chr10:27994596:27996597:-:ODAD2;XM_047425412.1;mRNA:tss_score	0.947702	0.998121	Unsignificant
chr10:27994610:27996611:-:ODAD2;XM_047425403.1;mRNA:tss_score	0.935377	0.997786	Unsignificant
chr10:27996926:27998927:-:ODAD2;XM_024448050.2;mRNA:tss_score	0.934297	1.00464	Unsignificant
chr10:27997699:27999700:-:ODAD2;XM_047425402.1;mRNA:tss_score	0.903754	1.01485	Unsignificant
chr10:27997896:27999897:-:ODAD2,ODAD2,ODAD2,ODAD2,ODAD2,ODAD2,ODAD2,ODAD2;NM_001290020.2,XM_011519527.2,XM_017016371.2,XM_024448049.2,XM_024448053.2,XM_047425407.1,XM_047425409.1,XM_047425411.1;mRNA,mRNA,mRNA,mRNA,mRNA,mRNA,mRNA,mRNA:tss_score	0.876938	0.980759	Unsignificant
chr10:27998078:28000079:-:ODAD2,ODAD2,ODAD2,ODAD2,ODAD2,ODAD2,ODAD2,ODAD2;NM_018076.5,XM_024448051.2,XM_047425401.1,XM_047425405.1,XM_047425408.1,XM_047425410.1,XM_047425413.1,XM_047425414.1;mRNA,mRNA,mRNA,mRNA,mRNA,mRNA,mRNA,mRNA:tss_score	0.593526	0.953381	Unsignificant
chr10:27998660:28000661:-:ODAD2;XM_024448052.2;mRNA:tss_score	0.946683	0.994347	Unsignificant
chr10:27998674:28000675:-:ODAD2;XM_047425404.1;mRNA:tss_score	0.959644	0.991334	Unsignificant
chr10:28280062:28282063:-:MPP7;XM_017015741.2;mRNA:tss_score	0.792213	1.02787	Unsignificant
chr10:28280064:28282065:-:MPP7;XM_017015743.3;mRNA:tss_score	0.817011	1.02554	Unsignificant
chr10:28281122:28283123:-:MPP7,MPP7,MPP7,MPP7,MPP7,MPP7,MPP7,MPP7;NM_173496.5,XM_011519337.3,XM_047424644.1,XM_047424646.1,XM_047424648.1,XM_047424649.1,XM_047424650.1,XM_047424651.1;mRNA,mRNA,mRNA,mRNA,mRNA,mRNA,mRNA,mRNA:tss_score	0.943237	1.01314	Unsignificant
chr10:28302063:28304064:-:MPP7,MPP7,MPP7;NM_001318170.2,XM_011519338.3,XM_047424645.1;mRNA,mRNA,mRNA:tss_score	0.936114	1.00642	Unsignificant
chr10:28334202:28336203:-:MPP7;XM_047424647.1;mRNA:tss_score	0.919495	1.02987	Unsignificant
chr10:28531778:28533779:+:WAC,WAC,WAC,WAC;NM_100264.3,XM_047425315.1,XM_047425320.1,XM_047425321.1;mRNA,mRNA,mRNA,mRNA:tss_score	0.916342	0.979733	Unsignificant
chr10:28532117:28534118:+:WAC,WAC,WAC,WAC,WAC,WAC,WAC,WAC,WAC,WAC,WAC,WAC;NM_016628.5,NM_100486.4,XM_047425309.1,XM_047425310.1,XM_047425311.1,XM_047425312.1,XM_047425313.1,XM_047425314.1,XM_047425316.1,XM_047425318.1,XM_047425319.1,XM_047425322.1;mRNA,mRNA,mRNA,mRNA,mRNA,mRNA,mRNA,mRNA,mRNA,mRNA,mRNA,mRNA:tss_score	0.964281	0.990224	Unsignificant
chr10:28532500:28534501:+:WAC;XM_047425317.1;mRNA:tss_score	0.8192	1.05939	Unsignificant
chr10:28676520:28678521:+:BAMBI;NM_012342.3;mRNA:tss_score	0.89615	0.974125	Unsignificant
chr10:29288069:29290070:+:LYZL1,LYZL1,LYZL1;NM_032517.6,XM_005252627.4,XM_017016791.2;mRNA,mRNA,mRNA:tss_score	0.256352	1.09538	Unsignificant
chr10:29633970:29635971:-:SVIL;NM_021738.3;mRNA:tss_score	0.530188	1.06127	Unsignificant
chr10:29734800:29736801:-:SVIL;NM_003174.3;mRNA:tss_score	0.933355	0.979813	Unsignificant
chr10:29734923:29736924:-:SVIL;NM_001323600.1;mRNA:tss_score	0.821291	0.963701	Unsignificant
chr10:29735935:29737936:-:SVIL;NM_001323599.2;mRNA:tss_score	0.277347	1.08555	Unsignificant
chr10:30058585:30060586:-:JCAD,JCAD;NM_001350001.2,NM_020848.4;mRNA,mRNA:tss_score	0.672243	1.06631	Unsignificant
chr10:30114493:30116494:-:JCAD,JCAD;NM_001350021.2,NM_001350022.2;mRNA,mRNA:tss_score	0.727613	0.968429	Unsignificant
chr10:30348277:30350278:-:MTPAP;NM_018109.4;mRNA:tss_score	0.963458	1.00291	Unsignificant
chr10:30433020:30435021:+:MAP3K8,MAP3K8,MAP3K8;NM_001244134.1,XM_047424623.1,XM_047424624.1;mRNA,mRNA,mRNA:tss_score	0.949033	0.977374	Unsignificant
chr10:30433183:30435184:+:MAP3K8;NM_005204.4;mRNA:tss_score	0.947501	1.00582	Unsignificant
chr10:30433645:30435646:+:MAP3K8,MAP3K8;NM_001320961.2,XM_047424622.1;mRNA,mRNA:tss_score	0.701415	1.08941	Unsignificant
chr10:30435572:30437573:+:MAP3K8;XM_017015709.3;mRNA:tss_score	0.934031	0.980329	Unsignificant
chr10:30436412:30438413:+:MAP3K8;XM_017015710.1;mRNA:tss_score	0.861228	1.0306	Unsignificant
chr10:30441490:30443491:+:MAP3K8;XM_017015714.2;mRNA:tss_score	0.826077	0.99079	Unsignificant
chr10:30628752:30630753:-:LYZL2,LYZL2,LYZL2;NM_183058.3,XM_011519306.3,XM_011519307.3;mRNA,mRNA,mRNA:tss_score	0.430091	1.06793	Unsignificant
chr10:3065569:3067570:+:LOC124902536;XM_047426132.1;mRNA:tss_score	0.757139	0.964497	Unsignificant
chr10:3066547:3068548:+:PFKP,PFKP,PFKP,PFKP,PFKP,PFKP;NM_001323068.2,NM_001323069.2,NM_001323071.2,NM_002627.5,XM_005252465.5,XM_005252466.5;mRNA,mRNA,mRNA,mRNA,mRNA,mRNA:tss_score	0.27085	1.11391	Unsignificant
chr10:3066969:3068970:+:PFKP;NM_001323067.2;mRNA:tss_score	0.865716	1.0157	Unsignificant
chr10:3067626:3069627:+:PFKP,PFKP,PFKP;NM_001242339.2,NM_001323072.2,XM_047425350.1;mRNA,mRNA,mRNA:tss_score	0.597464	0.93299	Unsignificant
chr10:3068188:3070189:+:PFKP,PFKP;NM_001345944.1,XM_006717449.2;mRNA,mRNA:tss_score	0.603293	1.03724	Unsignificant
chr10:30882109:30884110:-:ZNF438;XM_017015863.3;mRNA:tss_score	0.335211	0.938754	Unsignificant
chr10:30901140:30903141:-:ZNF438;XM_011519374.3;mRNA:tss_score	0.516434	0.959715	Unsignificant
chr10:30990482:30992483:-:ZNF438,ZNF438;XM_047424723.1,XM_047424747.1;mRNA,mRNA:tss_score	0.548825	1.0547	Unsignificant
chr10:30998519:31000520:-:ZNF438,ZNF438,ZNF438,ZNF438,ZNF438,ZNF438,ZNF438,ZNF438,ZNF438,ZNF438,ZNF438;NM_001143769.2,NM_001387405.1,XM_011519373.4,XM_017015869.3,XM_024447869.2,XM_047424725.1,XM_047424726.1,XM_047424727.1,XM_047424732.1,XM_047424735.1,XM_047424736.1;mRNA,mRNA,mRNA,mRNA,mRNA,mRNA,mRNA,mRNA,mRNA,mRNA,mRNA:tss_score	0.958669	1.00144	Unsignificant
chr10:31023402:31025403:-:ZNF438;XM_017015870.3;mRNA:tss_score	0.94685	1.01382	Unsignificant
chr10:31030864:31032865:-:ZNF438,ZNF438,ZNF438,ZNF438,ZNF438,ZNF438,ZNF438,ZNF438,ZNF438,ZNF438,ZNF438,ZNF438,ZNF438,ZNF438,ZNF438,ZNF438,ZNF438,ZNF438,ZNF438,ZNF438,ZNF438,ZNF438,ZNF438,ZNF438,ZNF438,ZNF438,ZNF438,ZNF438,ZNF438,ZNF438,ZNF438;NM_001143766.2,NM_001143767.2,NM_001143768.2,NM_001143770.2,NM_001143771.2,NM_001387411.1,NM_001387412.1,NM_182755.3,XM_006717399.4,XM_011519376.3,XM_011519…	0.841186	0.958486	Unsignificant
chr10:31031249:31033250:-:ZNF438;XM_047424746.1;mRNA:tss_score	0.954198	0.970711	Unsignificant
chr10:31031357:31033358:-:ZNF438;XM_047424733.1;mRNA:tss_score	0.930734	0.972225	Unsignificant
chr10:31031373:31033374:-:ZNF438;XM_047424739.1;mRNA:tss_score	0.93294	0.976934	Unsignificant
chr10:31031404:31033405:-:ZNF438,ZNF438;XM_011519372.3,XM_024447871.2;mRNA,mRNA:tss_score	0.910564	0.979844	Unsignificant
chr10:31031410:31033411:-:ZNF438;XM_047424729.1;mRNA:tss_score	0.882872	0.977697	Unsignificant
chr10:3103608:3105609:+:PFKP,PFKP,PFKP;NM_001323070.1,NM_001323073.1,NM_001323074.1;mRNA,mRNA,mRNA:tss_score	0.96266	0.999094	Unsignificant
chr10:31317416:31319417:+:ZEB1,ZEB1;NM_001323638.2,NM_001323643.2;mRNA,mRNA:tss_score	0.47583	1.06125	Unsignificant
chr10:31317817:31319818:+:ZEB1,ZEB1,ZEB1,ZEB1,ZEB1,ZEB1,ZEB1;NM_001323641.2,NM_001323642.2,NM_001323644.2,NM_001323645.2,NM_001323646.2,XM_047425691.1,XM_047425695.1;mRNA,mRNA,mRNA,mRNA,mRNA,mRNA,mRNA:tss_score	0.944382	1.01716	Unsignificant
chr10:31318215:31320216:+:ZEB1,ZEB1,ZEB1,ZEB1,ZEB1,ZEB1,ZEB1,ZEB1,ZEB1,ZEB1,ZEB1,ZEB1,ZEB1,ZEB1,ZEB1,ZEB1,ZEB1,ZEB1,ZEB1,ZEB1,ZEB1;NM_001174093.2,NM_001174095.2,NM_001174096.2,NM_001323647.2,NM_001323648.2,NM_001323649.2,NM_001323650.2,NM_001323651.2,NM_001323652.2,NM_001323653.2,NM_001323654.2,NM_001323655.2,NM_001323674.2,NM_030751.6,XM_047425684.1,XM_047425685.1,XM_047425687.1,XM_047425688.1,X…	0.935746	0.976836	Unsignificant
chr10:31318767:31320768:+:ZEB1,ZEB1,ZEB1;NM_001323656.2,NM_001323657.2,NM_001323658.2;mRNA,mRNA,mRNA:tss_score	0.433328	1.07458	Unsignificant
chr10:31319553:31321554:+:ZEB1,ZEB1,ZEB1,ZEB1,ZEB1,ZEB1;NM_001323659.2,NM_001323660.2,NM_001323661.2,XM_047425686.1,XM_047425690.1,XM_047425692.1;mRNA,mRNA,mRNA,mRNA,mRNA,mRNA:tss_score	0.569575	0.935375	Unsignificant
chr10:31320200:31322201:+:ZEB1,ZEB1,ZEB1,ZEB1,ZEB1,ZEB1,ZEB1,ZEB1;NM_001128128.3,NM_001174094.2,NM_001323662.2,NM_001323663.2,NM_001323664.2,NM_001323665.2,NM_001323666.2,NM_001323678.2;mRNA,mRNA,mRNA,mRNA,mRNA,mRNA,mRNA,mRNA:tss_score	0.604735	1.03291	Unsignificant
chr10:31320659:31322660:+:ZEB1,ZEB1,ZEB1,ZEB1,ZEB1,ZEB1;NM_001323671.2,NM_001323672.2,NM_001323673.2,NM_001323675.2,NM_001323676.2,NM_001323677.2;mRNA,mRNA,mRNA,mRNA,mRNA,mRNA:tss_score	0.798579	1.03777	Unsignificant
chr10:31354196:31356197:+:ZEB1,ZEB1;XM_047425682.1,XM_047425683.1;mRNA,mRNA:tss_score	0.952337	0.998944	Unsignificant
chr10:31383732:31385733:+:ZEB1;XM_047425693.1;mRNA:tss_score	0.929249	1.02706	Unsignificant
chr10:3171715:3173716:-:PITRM1,PITRM1;NM_001347729.1,NM_001347730.1;mRNA,mRNA:tss_score	0.946662	1.02796	Unsignificant
chr10:3171781:3173782:-:PITRM1,PITRM1,PITRM1,PITRM1,PITRM1,PITRM1,PITRM1,PITRM1;NM_001242307.2,NM_001347725.2,NM_001347726.2,NM_001347727.2,NM_001347728.2,NM_014889.4,XM_047424445.1,XM_047424446.1;mRNA,mRNA,mRNA,mRNA,mRNA,mRNA,mRNA,mRNA:tss_score	0.905346	1.03378	Unsignificant
chr10:3171840:3173841:-:PITRM1;NM_001242309.1;mRNA:tss_score	0.95364	1.02426	Unsignificant
chr10:31907925:31909926:-:ARHGAP12;NM_001270699.1;mRNA:tss_score	0.690625	0.969432	Unsignificant
chr10:31927830:31929831:-:ARHGAP12,ARHGAP12,ARHGAP12;NM_001270696.2,NM_001270698.2,NM_018287.7;mRNA,mRNA,mRNA:tss_score	0.904667	0.988338	Unsignificant
chr10:31927875:31929876:-:ARHGAP12,ARHGAP12,ARHGAP12,ARHGAP12,ARHGAP12,ARHGAP12;NM_001270695.1,NM_001270697.1,XM_005252644.3,XM_011519761.3,XM_017016954.3,XM_047426021.1;mRNA,mRNA,mRNA,mRNA,mRNA,mRNA:tss_score	0.96018	0.998629	Unsignificant
chr10:32055424:32057425:-:KIF5B,KIF5B,KIF5B;NM_004521.3,XM_047425202.1,XM_047425203.1;mRNA,mRNA,mRNA:tss_score	0.450591	0.933529	Unsignificant
chr10:32346157:32348158:-:EPC1,EPC1,EPC1,EPC1,EPC1,EPC1;NM_001272004.3,NM_001272019.4,NM_001382753.1,NM_001382755.1,NM_001382756.1,NM_025209.5;mRNA,mRNA,mRNA,mRNA,mRNA,mRNA:tss_score	0.939704	0.984036	Unsignificant
chr10:32377768:32379769:-:EPC1,EPC1;NM_001282391.3,NM_001382754.1;mRNA,mRNA:tss_score	0.271263	1.08739	Unsignificant
chr10:32442323:32444324:+:CCDC7;XM_047425743.1;mRNA:tss_score	0.959976	1.00371	Unsignificant
chr10:32445139:32447140:+:CCDC7,CCDC7,CCDC7,CCDC7,CCDC7,CCDC7,CCDC7,CCDC7,CCDC7,CCDC7,CCDC7,CCDC7,CCDC7,CCDC7,CCDC7,CCDC7,CCDC7,CCDC7,CCDC7,CCDC7,CCDC7,CCDC7,CCDC7,CCDC7,CCDC7,CCDC7,CCDC7,CCDC7,CCDC7,CCDC7,CCDC7,CCDC7,CCDC7,CCDC7;NM_001026383.3,NM_001321115.2,NM_001395015.1,NM_145023.6,XM_006717505.1,XM_006717506.1,XM_011519664.1,XM_011519666.1,XM_011519667.1,XM_011519668.1,XM_011519669.1,XM_0115…	0.636056	1.05436	Unsignificant
chr10:32445977:32447978:+:CCDC7;NM_001395233.1;mRNA:tss_score	0.845762	1.01956	Unsignificant
chr10:32455250:32457251:+:CCDC7,CCDC7;XM_017016643.1,XM_047425747.1;mRNA,mRNA:tss_score	0.773716	0.962949	Unsignificant
chr10:32462016:32464017:+:CCDC7;XM_011519680.3;mRNA:tss_score	0.949906	0.998494	Unsignificant
chr10:32468420:32470421:+:CCDC7,CCDC7;XM_017016641.2,XM_017016642.2;mRNA,mRNA:tss_score	0.960793	1.00716	Unsignificant
chr10:32480671:32482672:+:CCDC7,CCDC7;XM_011519683.2,XM_017016646.1;mRNA,mRNA:tss_score	0.933631	1.00268	Unsignificant
chr10:32543733:32545734:+:CCDC7;XM_017016648.1;mRNA:tss_score	0.919366	1.01137	Unsignificant
chr10:32558119:32560120:+:CCDC7;XM_017016652.2;mRNA:tss_score	0.679326	1.04417	Unsignificant
chr10:32558127:32560128:+:CCDC7;XM_017016649.2;mRNA:tss_score	0.636486	1.04666	Unsignificant
chr10:32563993:32565994:+:CCDC7;XM_047425748.1;mRNA:tss_score	0.79808	0.972872	Unsignificant
chr10:32622783:32624784:+:CCDC7;XM_011519687.1;mRNA:tss_score	0.543765	1.04752	Unsignificant
chr10:32934557:32936558:-:ITGB1;NM_033668.2;mRNA:tss_score	0.867527	0.978667	Unsignificant
chr10:32956960:32958961:-:ITGB1;NM_133376.3;mRNA:tss_score	0.895668	1.02151	Unsignificant
chr10:32957229:32959230:-:ITGB1;NM_002211.4;mRNA:tss_score	0.933513	1.00729	Unsignificant
chr10:3319809:3321810:-:LOC124902565;XM_047426137.1;mRNA:tss_score	0.962699	0.995024	Unsignificant
chr10:33329845:33331846:-:NRP1;XM_047425978.1;mRNA:tss_score	0.959402	0.99558	Unsignificant
chr10:33333666:33335667:-:NRP1,NRP1,NRP1,NRP1,NRP1,NRP1,NRP1,NRP1,NRP1,NRP1,NRP1,NRP1,NRP1,NRP1,NRP1,NRP1;NM_001024628.3,NM_001024629.3,NM_001244972.2,NM_001244973.2,NM_001330068.2,NM_003873.7,XM_006717521.3,XM_006717522.3,XM_006717524.3,XM_006717525.3,XM_006717526.3,XM_011519755.4,XM_011519756.3,XM_017016865.3,XM_047425976.1,XM_047425977.1;mRNA,mRNA,mRNA,mRNA,mRNA,mRNA,mRNA,mRNA,mRNA,mRNA,mRNA,m…	0.958482	1.019	Unsignificant
chr10:34814295:34816296:-:PARD3,PARD3,PARD3,PARD3,PARD3,PARD3,PARD3,PARD3,PARD3,PARD3,PARD3;NM_001184785.2,NM_001184786.2,NM_001184787.2,NM_001184788.2,NM_001184789.2,NM_001184790.2,NM_001184791.2,NM_001184792.2,NM_001184793.2,NM_001184794.2,NM_019619.4;mRNA,mRNA,mRNA,mRNA,mRNA,mRNA,mRNA,mRNA,mRNA,mRNA,mRNA:tss_score	0.344822	1.14416	Unsignificant
chr10:35073282:35075283:-:CUL2,CUL2;NM_001198778.2,NM_001324376.2;mRNA,mRNA:tss_score	0.953527	1.00903	Unsignificant
chr10:35073329:35075330:-:CUL2;NM_001198779.1;mRNA:tss_score	0.87026	1.017	Unsignificant
chr10:35089340:35091341:-:CUL2,CUL2,CUL2;NM_001324375.2,NM_003591.4,XM_011519747.2;mRNA,mRNA,mRNA:tss_score	0.54169	1.08286	Unsignificant
chr10:35089613:35091614:-:CUL2;NM_001198777.2;mRNA:tss_score	0.929243	1.00035	Unsignificant
chr10:35125635:35127636:-:CUL2;XM_011519744.1;mRNA:tss_score	0.909956	0.997319	Unsignificant
chr10:35125658:35127659:-:CUL2;XM_011519743.1;mRNA:tss_score	0.927564	0.994553	Unsignificant
chr10:35125665:35127666:-:CUL2;XM_047425852.1;mRNA:tss_score	0.94673	0.998822	Unsignificant
chr10:35125845:35127846:+:CREM,CREM,CREM,CREM,CREM,CREM,CREM,CREM,CREM,CREM,CREM,CREM,CREM,CREM,CREM,CREM,CREM,CREM,CREM,CREM,CREM,CREM,CREM,CREM,CREM,CREM,CREM,CREM,CREM,CREM,CREM,CREM,CREM,CREM,CREM,CREM,CREM;NM_001394595.1,NM_001394598.1,NM_001394600.1,NM_001394602.1,NM_001394603.1,NM_001394608.1,NM_001394610.1,NM_001394613.1,NM_001394614.1,NM_001394615.1,NM_001394616.1,NM_001394617.1,NM_00139…	0.935209	1.00288	Unsignificant
chr10:35126000:35128001:+:CREM,CREM,CREM,CREM,CREM,CREM,CREM;NM_001267562.2,NM_001267563.2,NM_001352465.2,NM_001352466.2,NM_001352467.2,NM_001881.4,NM_183013.3;mRNA,mRNA,mRNA,mRNA,mRNA,mRNA,mRNA:tss_score	0.723445	0.962789	Unsignificant
chr10:35126005:35128006:-:CUL2;XM_011519745.2;mRNA:tss_score	0.72232	0.962214	Unsignificant
chr10:35126226:35128227:+:CREM,CREM,CREM,CREM;NM_181571.3,NM_183060.3,XM_011519325.4,XM_047424626.1;mRNA,mRNA,mRNA,mRNA:tss_score	0.926894	0.97015	Unsignificant
chr10:35147420:35149421:+:CREM;XM_047424632.1;mRNA:tss_score	0.882498	1.02632	Unsignificant
chr10:35147458:35149459:+:CREM;XM_047424636.1;mRNA:tss_score	0.87264	1.0257	Unsignificant
chr10:35151300:35153301:+:CREM;XM_047424631.1;mRNA:tss_score	0.912042	0.98604	Unsignificant
chr10:35166563:35168564:+:CREM,CREM,CREM,CREM;NM_001267564.2,NM_001267565.2,NM_182771.2,NM_182772.2;mRNA,mRNA,mRNA,mRNA:tss_score	0.430424	0.952705	Unsignificant
chr10:35174592:35176593:+:CREM,CREM,CREM,CREM,CREM,CREM,CREM,CREM,CREM,CREM;NM_001267566.2,NM_001267567.2,NM_001394605.1,NM_182769.3,NM_182770.3,XM_011519330.3,XM_011519331.3,XM_011519332.3,XM_011519333.2,XM_011519335.3;mRNA,mRNA,mRNA,mRNA,mRNA,mRNA,mRNA,mRNA,mRNA,mRNA:tss_score	0.831047	0.973223	Unsignificant
chr10:35194132:35196133:+:CREM,CREM,CREM,CREM,CREM,CREM;NM_001267568.2,NM_001267569.2,NM_182717.2,NM_182718.2,NM_182719.2,NM_182720.2;mRNA,mRNA,mRNA,mRNA,mRNA,mRNA:tss_score	0.96485	0.996995	Unsignificant
chr10:35194849:35196850:+:CREM,CREM;NM_001352445.1,NM_001352446.1;mRNA,mRNA:tss_score	0.705485	1.03274	Unsignificant
chr10:35194901:35196902:+:CREM,CREM,CREM,CREM,CREM,CREM,CREM,CREM;NM_001267570.2,NM_182721.2,NM_182723.2,NM_182724.2,XM_047424633.1,XM_047424634.1,XM_047424635.1,XM_047424637.1;mRNA,mRNA,mRNA,mRNA,mRNA,mRNA,mRNA,mRNA:tss_score	0.715334	1.03482	Unsignificant
chr10:35246024:35248025:+:CCNY;NM_181698.4;mRNA:tss_score	0.943443	0.997965	Unsignificant
chr10:35335508:35337509:+:CCNY,CCNY,CCNY,CCNY;NM_001282852.2,NM_001282853.2,NM_001282854.2,NM_145012.6;mRNA,mRNA,mRNA,mRNA:tss_score	0.89142	1.03279	Unsignificant
chr10:35604340:35606341:+:GJD4;NM_153368.3;mRNA:tss_score	0.937868	1.01443	Unsignificant
chr10:35641295:35643296:-:FZD8;NM_031866.3;mRNA:tss_score	0.765217	1.03013	Unsignificant
chr10:35641845:35643846:-:LOC124902528;XM_047426128.1;mRNA:tss_score	0.915247	0.987605	Unsignificant
chr10:369052:371053:-:DIP2C;XM_005252430.4;mRNA:tss_score	0.713182	1.06124	Unsignificant
chr10:37124597:37126598:+:ANKRD30A,ANKRD30A,ANKRD30A,ANKRD30A;NM_052997.3,XM_011519757.4,XM_011519758.3,XM_047425990.1;mRNA,mRNA,mRNA,mRNA:tss_score	0.863139	1.02345	Unsignificant
chr10:37124753:37126754:+:ANKRD30A;XM_047425992.1;mRNA:tss_score	0.823815	1.0306	Unsignificant
chr10:372189:374190:-:DIP2C;XM_011519433.4;mRNA:tss_score	0.817089	0.981036	Unsignificant
chr10:3784208:3786209:-:KLF6,KLF6,KLF6;NM_001160124.2,NM_001160125.2,NM_001300.6;mRNA,mRNA,mRNA:tss_score	0.671423	0.930109	Unsignificant
chr10:37856609:37858610:-:ZNF248,ZNF248,ZNF248,ZNF248,ZNF248,ZNF248,ZNF248,ZNF248,ZNF248,ZNF248,ZNF248,ZNF248,ZNF248,ZNF248,ZNF248,ZNF248,ZNF248,ZNF248,ZNF248,ZNF248,ZNF248,ZNF248,ZNF248,ZNF248,ZNF248,ZNF248,ZNF248;NM_001267605.2,NM_001267606.2,NM_001267607.3,NM_001352470.2,NM_001352471.2,NM_001352472.2,NM_001352473.2,NM_001352474.2,NM_001352476.2,NM_001352479.2,NM_001352480.2,NM_001352481.2,NM_0…	0.943425	0.986852	Unsignificant
chr10:37857083:37859084:-:ZNF248,ZNF248,ZNF248,ZNF248;NM_001352483.1,NM_001352485.1,XM_047425545.1,XM_047425548.1;mRNA,mRNA,mRNA,mRNA:tss_score	0.786591	0.979166	Unsignificant
chr10:37857102:37859103:-:ZNF248,ZNF248,ZNF248,ZNF248,ZNF248,ZNF248,ZNF248,ZNF248,ZNF248;NM_001267597.2,NM_001352469.2,NM_001352477.2,NM_001352478.2,NM_001352482.2,NM_001352484.2,XM_017016448.2,XM_047425544.1,XM_047425546.1;mRNA,mRNA,mRNA,mRNA,mRNA,mRNA,mRNA,mRNA,mRNA:tss_score	0.835323	0.985032	Unsignificant
chr10:37975646:37977647:-:ZNF25,ZNF25,ZNF25,ZNF25,ZNF25,ZNF25,ZNF25,ZNF25,ZNF25,ZNF25,ZNF25,ZNF25,ZNF25,ZNF25,ZNF25,ZNF25,ZNF25,ZNF25,ZNF25,ZNF25;NM_001329647.2,NM_001329648.2,NM_001329649.2,NM_001329650.2,NM_001329651.2,NM_001329652.2,NM_001329653.2,NM_001329654.2,NM_001329655.2,NM_001329656.2,NM_001329657.2,NM_001329658.2,NM_001329659.2,NM_001329660.2,NM_001329661.2,NM_001329662.2,NM_001329663.…	0.600936	0.934763	Unsignificant
chr10:38009488:38011489:+:ZNF33A,ZNF33A,ZNF33A;XM_011519650.3,XM_011519651.3,XM_017016617.2;mRNA,mRNA,mRNA:tss_score	0.96643	1.00452	Unsignificant
chr10:38009649:38011650:+:ZNF33A,ZNF33A;NM_001278173.1,NM_001278178.1;mRNA,mRNA:tss_score	0.873293	1.02925	Unsignificant
chr10:38009674:38011675:+:ZNF33A,ZNF33A,ZNF33A,ZNF33A,ZNF33A,ZNF33A,ZNF33A,ZNF33A,ZNF33A,ZNF33A,ZNF33A,ZNF33A,ZNF33A;NM_001278170.2,NM_001278171.2,NM_001278174.2,NM_001278175.2,NM_001278176.2,NM_001278177.2,NM_001278179.2,NM_001324175.2,NM_001324176.2,NM_001324177.2,NM_001324178.2,NM_006954.2,NM_006974.3;mRNA,mRNA,mRNA,mRNA,mRNA,mRNA,mRNA,mRNA,mRNA,mRNA,mRNA,mRNA,mRNA:tss_score	0.845377	1.0411	Unsignificant
chr10:38016297:38018298:+:ZNF33A;XM_011519654.3;mRNA:tss_score	0.564766	1.05549	Unsignificant
chr10:38093336:38095337:+:ZNF37A,ZNF37A,ZNF37A,ZNF37A,ZNF37A,ZNF37A,ZNF37A,ZNF37A,ZNF37A,ZNF37A,ZNF37A,ZNF37A,ZNF37A,ZNF37A,ZNF37A,ZNF37A,ZNF37A,ZNF37A,ZNF37A,ZNF37A,ZNF37A,ZNF37A,ZNF37A,ZNF37A,ZNF37A,ZNF37A,ZNF37A;NM_001007094.4,NM_001178101.3,NM_001324245.3,NM_001324246.3,NM_001324247.3,NM_001324248.3,NM_001324249.3,NM_001324250.3,NM_001324251.3,NM_001324252.2,NM_001324253.2,NM_001324254.2,NM_0…	0.155651	0.903076	Unsignificant
chr10:38116084:38118085:+:ZNF37A;XM_005252586.5;mRNA:tss_score	0.940215	1.01882	Unsignificant
chr10:42637569:42639570:-:ZNF33B,ZNF33B,ZNF33B,ZNF33B,ZNF33B,ZNF33B,ZNF33B,ZNF33B,ZNF33B,ZNF33B;NM_001305033.2,NM_001305035.2,NM_001305036.2,NM_001305037.2,NM_001305038.2,NM_001305039.2,NM_001305040.2,NM_006955.3,XM_047425718.1,XM_047425719.1;mRNA,mRNA,mRNA,mRNA,mRNA,mRNA,mRNA,mRNA,mRNA,mRNA:tss_score	0.677161	1.05704	Unsignificant
chr10:42781794:42783795:+:BMS1,BMS1,BMS1,BMS1,BMS1,BMS1,BMS1;NM_014753.4,XM_005271846.4,XM_011540402.3,XM_047426040.1,XM_047426041.1,XM_047426042.1,XM_047426043.1;mRNA,mRNA,mRNA,mRNA,mRNA,mRNA,mRNA:tss_score	0.918595	1.00806	Unsignificant
chr10:43076068:43078069:+:RET,RET;NM_020630.6,NM_020975.6;mRNA,mRNA:tss_score	0.948743	1.02009	Unsignificant
chr10:43103731:43105732:+:RET;NM_001355216.1;mRNA:tss_score	0.945758	1.00332	Unsignificant
chr10:43137444:43139445:+:CSGALNACT2,CSGALNACT2,CSGALNACT2,CSGALNACT2,CSGALNACT2;NM_018590.5,XM_011539938.3,XM_017016388.3,XM_017016391.3,XM_047425440.1;mRNA,mRNA,mRNA,mRNA,mRNA:tss_score	0.960247	1.03092	Unsignificant
chr10:43137572:43139573:+:CSGALNACT2;XM_047425439.1;mRNA:tss_score	0.960091	1.02252	Unsignificant
chr10:43137706:43139707:+:CSGALNACT2;XM_047425441.1;mRNA:tss_score	0.944881	1.01138	Unsignificant
chr10:43148786:43150787:+:CSGALNACT2;XM_047425438.1;mRNA:tss_score	0.705217	0.953001	Unsignificant
chr10:43153896:43155897:+:CSGALNACT2,CSGALNACT2;NM_001319654.1,NM_001319656.1;mRNA,mRNA:tss_score	0.919174	0.976834	Unsignificant
chr10:43202681:43204682:-:RASGEF1A;XM_011539500.3;mRNA:tss_score	0.950375	0.997606	Unsignificant
chr10:43202866:43204867:-:RASGEF1A;XM_005271809.4;mRNA:tss_score	0.962029	0.991696	Unsignificant
chr10:43228738:43230739:-:RASGEF1A;NM_001282862.2;mRNA:tss_score	0.902777	0.986304	Unsignificant
chr10:43266064:43268065:-:RASGEF1A;NM_145313.4;mRNA:tss_score	0.67545	1.09717	Unsignificant
chr10:43370635:43372636:+:FXYD4;NM_173160.3;mRNA:tss_score	0.708659	1.03126	Unsignificant
chr10:43395769:43397770:-:HNRNPF;NM_001098208.2;mRNA:tss_score	0.688427	0.945593	Unsignificant
chr10:43396276:43398277:-:HNRNPF;NM_001098207.2;mRNA:tss_score	0.647036	1.07963	Unsignificant
chr10:43406777:43408778:-:HNRNPF;NM_001098206.2;mRNA:tss_score	0.915954	1.0635	Unsignificant
chr10:43407856:43409857:-:HNRNPF;NM_001098205.2;mRNA:tss_score	0.952511	1.01912	Unsignificant
chr10:43408185:43410186:-:HNRNPF,HNRNPF;NM_001098204.2,NM_004966.4;mRNA,mRNA:tss_score	0.788032	0.943073	Unsignificant
chr10:43435847:43437848:+:ZNF487,ZNF487,ZNF487;NM_001355445.3,NM_001355446.3,XM_047425633.1;mRNA,mRNA,mRNA:tss_score	0.842543	1.03261	Unsignificant
chr10:43435872:43437873:+:ZNF487,ZNF487,ZNF487,ZNF487,ZNF487;NM_001355447.2,NM_001355448.2,NM_001355449.2,XM_047425631.1,XM_047425632.1;mRNA,mRNA,mRNA,mRNA,mRNA:tss_score	0.832542	1.03079	Unsignificant
chr10:43436110:43438111:+:ZNF487,ZNF487,ZNF487,ZNF487,ZNF487;NM_001355444.3,NM_001355450.1,XM_024448132.2,XM_047425629.1,XM_047425630.1;mRNA,mRNA,mRNA,mRNA,mRNA:tss_score	0.872702	1.03491	Unsignificant
chr10:43468999:43471000:+:ZNF487;XM_024448131.2;mRNA:tss_score	0.68146	1.01865	Unsignificant
chr10:43469001:43471002:+:ZNF487;XM_024448129.2;mRNA:tss_score	0.67619	1.01869	Unsignificant
chr10:43562272:43564273:-:ZNF239;XM_011540238.3;mRNA:tss_score	0.958871	0.99996	Unsignificant
chr10:43563205:43565206:-:ZNF239;XM_006718001.3;mRNA:tss_score	0.712498	1.03905	Unsignificant
chr10:43567458:43569459:-:ZNF239;NM_005674.3;mRNA:tss_score	0.736325	0.971812	Unsignificant
chr10:43573284:43575285:-:ZNF239;XM_006718003.4;mRNA:tss_score	0.963002	0.999779	Unsignificant
chr10:43573285:43575286:-:ZNF239;XM_011540236.3;mRNA:tss_score	0.963157	0.999868	Unsignificant
chr10:43573506:43575507:-:ZNF239;XM_047425808.1;mRNA:tss_score	0.956147	0.990393	Unsignificant
chr10:43573615:43575616:-:ZNF239,ZNF239,ZNF239,ZNF239,ZNF239,ZNF239,ZNF239,ZNF239,ZNF239,ZNF239,ZNF239,ZNF239,ZNF239,ZNF239,ZNF239;NM_001099282.2,NM_001099283.2,NM_001099284.2,NM_001324347.2,NM_001324348.2,NM_001324349.2,NM_001324350.2,NM_001324351.2,NM_001324352.2,NM_001324353.2,XM_011540232.4,XM_011540234.3,XM_011540235.3,XM_017016740.2,XM_047425807.1;mRNA,mRNA,mRNA,mRNA,mRNA,mRNA,mRNA,mRNA,mRN…	0.745536	0.9657	Unsignificant
chr10:43605437:43607438:+:ZNF485,ZNF485,ZNF485,ZNF485,ZNF485;NM_001318140.2,NM_001318141.2,NM_001318142.2,NM_001318143.2,NM_145312.4;mRNA,mRNA,mRNA,mRNA,mRNA:tss_score	0.95756	0.976296	Unsignificant
chr10:43607688:43609689:+:ZNF485;XM_011539498.3;mRNA:tss_score	0.673809	0.956856	Unsignificant
chr10:43647798:43649799:-:ZNF32,ZNF32,ZNF32;NM_001005368.3,NM_001324165.2,NM_001324168.2;mRNA,mRNA,mRNA:tss_score	0.957474	0.984752	Unsignificant
chr10:43647880:43649881:-:ZNF32,ZNF32,ZNF32,ZNF32;NM_001324164.2,NM_001324166.2,NM_001324167.2,NM_006973.3;mRNA,mRNA,mRNA,mRNA:tss_score	0.957162	1.00354	Unsignificant
chr10:44384096:44386097:-:CXCL12,CXCL12,CXCL12,CXCL12,CXCL12;NM_000609.7,NM_001033886.2,NM_001178134.2,NM_001277990.2,NM_199168.4;mRNA,mRNA,mRNA,mRNA,mRNA:tss_score	0.963345	1.00205	Unsignificant
chr10:44910336:44912337:+:TMEM72,TMEM72;NM_001123376.3,NM_001345926.2;mRNA,mRNA:tss_score	0.645789	1.04028	Unsignificant
chr10:44958801:44960802:+:RASSF4;NM_032023.4;mRNA:tss_score	0.728485	0.955181	Unsignificant
chr10:44977808:44979809:-:DEPP1;NM_007021.4;mRNA:tss_score	0.904017	0.991801	Unsignificant
chr10:44993035:44995036:+:LOC124902530;XM_047426129.1;mRNA:tss_score	0.738059	0.968669	Unsignificant
chr10:44999922:45001923:+:ZNF22;NM_006963.5;mRNA:tss_score	0.818927	1.02126	Unsignificant
chr10:45310661:45312662:-:OR13A1,OR13A1,OR13A1,OR13A1;XM_017016632.3,XM_047425729.1,XM_047425730.1,XM_047425731.1;mRNA,mRNA,mRNA,mRNA:tss_score	0.546155	0.961841	Unsignificant
chr10:45314607:45316608:-:OR13A1;NM_001004297.3;mRNA:tss_score	0.930877	1.00807	Unsignificant
chr10:45373215:45375216:+:ALOX5,ALOX5,ALOX5,ALOX5,ALOX5,ALOX5,ALOX5;NM_000698.5,NM_001256153.3,NM_001256154.3,NM_001320861.2,NM_001320862.2,XM_047424934.1,XM_047424936.1;mRNA,mRNA,mRNA,mRNA,mRNA,mRNA,mRNA:tss_score	0.946915	1.00928	Unsignificant
chr10:45381482:45383483:+:ALOX5;XM_047424937.1;mRNA:tss_score	0.847626	0.97257	Unsignificant
chr10:45534169:45536170:-:MARCHF8;XM_011539495.2;mRNA:tss_score	0.944793	1.01036	Unsignificant
chr10:45534370:45536371:-:MARCHF8,MARCHF8;NM_001002266.3,NM_001282866.2;mRNA,mRNA:tss_score	0.957523	0.985726	Unsignificant
chr10:45579863:45581864:-:MARCHF8,MARCHF8,MARCHF8;XM_047424763.1,XM_047424766.1,XM_047424767.1;mRNA,mRNA,mRNA:tss_score	0.963893	0.993768	Unsignificant
chr10:45593906:45595907:-:MARCHF8,MARCHF8,MARCHF8,MARCHF8,MARCHF8,MARCHF8,MARCHF8,MARCHF8;NM_001401645.1,NM_001401646.1,NM_145021.6,XM_011539492.4,XM_047424764.1,XM_047424765.1,XM_047424768.1,XM_047424769.1;mRNA,mRNA,mRNA,mRNA,mRNA,mRNA,mRNA,mRNA:tss_score	0.390461	1.0929	Unsignificant
chr10:45647382:45649383:-:ZFAND4;XM_011540368.2;mRNA:tss_score	0.267106	0.934647	Unsignificant
chr10:45662630:45664631:-:ZFAND4;XM_017016940.3;mRNA:tss_score	0.730872	0.970776	Unsignificant
chr10:45662650:45664651:-:ZFAND4;XM_047426016.1;mRNA:tss_score	0.740609	0.97105	Unsignificant
chr10:45671234:45673235:-:ZFAND4;XM_017016931.2;mRNA:tss_score	0.852641	1.01868	Unsignificant
chr10:45671365:45673366:-:ZFAND4;XM_047426017.1;mRNA:tss_score	0.958817	1.01613	Unsignificant
chr10:45671731:45673732:-:ZFAND4;NM_001282905.1;mRNA:tss_score	0.909921	0.985443	Unsignificant
chr10:45671771:45673772:-:ZFAND4,ZFAND4,ZFAND4,ZFAND4,ZFAND4,ZFAND4,ZFAND4,ZFAND4,ZFAND4,ZFAND4;NM_174890.4,XM_011540366.3,XM_017016935.2,XM_047426008.1,XM_047426009.1,XM_047426010.1,XM_047426011.1,XM_047426012.1,XM_047426013.1,XM_047426014.1;mRNA,mRNA,mRNA,mRNA,mRNA,mRNA,mRNA,mRNA,mRNA,mRNA:tss_score	0.96141	1.00254	Unsignificant
chr10:45671812:45673813:-:ZFAND4,ZFAND4,ZFAND4,ZFAND4,ZFAND4,ZFAND4;NM_001128324.2,NM_001282906.1,XM_017016933.3,XM_017016939.3,XM_047426015.1,XM_047426018.1;mRNA,mRNA,mRNA,mRNA,mRNA,mRNA:tss_score	0.963934	0.998758	Unsignificant
chr10:45726042:45728043:+:WASHC2C;NM_001367393.1;mRNA:tss_score	0.927381	0.973524	Unsignificant
chr10:45726265:45728266:+:WASHC2C,WASHC2C,WASHC2C,WASHC2C,WASHC2C,WASHC2C,WASHC2C,WASHC2C,WASHC2C,WASHC2C,WASHC2C,WASHC2C,WASHC2C,WASHC2C,WASHC2C,WASHC2C,WASHC2C,WASHC2C,WASHC2C,WASHC2C,WASHC2C,WASHC2C,WASHC2C,WASHC2C,WASHC2C,WASHC2C,WASHC2C,WASHC2C,WASHC2C,WASHC2C,WASHC2C,WASHC2C,WASHC2C,WASHC2C,WASHC2C,WASHC2C,WASHC2C,WASHC2C,WASHC2C,WASHC2C,WASHC2C,WASHC2C,WASHC2C,WASHC2C,WASHC2C,WASHC2C,WASHC…	0.569389	0.914276	Unsignificant
chr10:45726270:45728271:-:LOC107984227;XM_047426114.1;mRNA:tss_score	0.547114	0.913628	Unsignificant
chr10:45731869:45733870:+:WASHC2C;XM_047424957.1;mRNA:tss_score	0.17317	0.914497	Unsignificant
chr10:45756050:45758051:+:WASHC2C;XM_047424959.1;mRNA:tss_score	0.934404	0.976265	Unsignificant
chr10:45768486:45770487:+:WASHC2C;XM_011539573.4;mRNA:tss_score	0.955048	1.01629	Unsignificant
chr10:45846499:45848500:-:AGAP4,AGAP4;NM_001276343.3,NM_133446.4;mRNA,mRNA:tss_score	0.899705	1.04235	Unsignificant
chr10:45853689:45855690:-:AGAP4,AGAP4;NM_001393377.1,NM_001393378.1;mRNA,mRNA:tss_score	0.891276	1.03008	Unsignificant
chr10:45971488:45973489:+:TIMM23;NM_006327.4;mRNA:tss_score	0.698866	0.950488	Unsignificant
chr10:46018998:46020999:-:NCOA4;NM_001145262.2;mRNA:tss_score	0.936864	1.00979	Unsignificant
chr10:46022377:46024378:-:NCOA4;NM_005437.4;mRNA:tss_score	0.961899	1.01559	Unsignificant
chr10:46029622:46031623:-:NCOA4,NCOA4,NCOA4;NM_001145260.2,NM_001145261.2,NM_001145263.2;mRNA,mRNA,mRNA:tss_score	0.939474	1.01964	Unsignificant
chr10:46045268:46047269:-:MSMB,MSMB;NM_002443.4,NM_138634.3;mRNA,mRNA:tss_score	0.827434	0.974463	Unsignificant
chr10:46285091:46287092:+:ANTXRL;XM_047424705.1;mRNA:tss_score	0.623896	0.95378	Unsignificant
chr10:46285996:46287997:+:ANTXRL,ANTXRL,ANTXRL,ANTXRL,ANTXRL,ANTXRL;NM_001278688.3,NM_001354208.2,XM_006717684.4,XM_011539430.3,XM_011539441.1,XM_011539442.1;mRNA,mRNA,mRNA,mRNA,mRNA,mRNA:tss_score	0.964195	0.992247	Unsignificant
chr10:46286016:46288017:+:ANTXRL;XM_047424706.1;mRNA:tss_score	0.965426	0.99715	Unsignificant
chr10:46286023:46288024:+:ANTXRL;XM_047424704.1;mRNA:tss_score	0.96545	0.996705	Unsignificant
chr10:46291101:46293102:+:ANTXRL;XM_011539437.3;mRNA:tss_score	0.936518	1.02033	Unsignificant
chr10:46291317:46293318:+:ANTXRL,ANTXRL;XM_011539433.3,XM_047424707.1;mRNA,mRNA:tss_score	0.554446	1.06732	Unsignificant
chr10:46291568:46293569:+:ANTXRL;XM_011539438.3;mRNA:tss_score	0.892346	1.02212	Unsignificant
chr10:46291622:46293623:+:ANTXRL;XM_017015818.2;mRNA:tss_score	0.906017	1.01926	Unsignificant
chr10:46291625:46293626:+:ANTXRL;XM_011539434.3;mRNA:tss_score	0.936115	1.01592	Unsignificant
chr10:46291628:46293629:+:ANTXRL;XM_047424708.1;mRNA:tss_score	0.911228	1.0182	Unsignificant
chr10:46291629:46293630:+:ANTXRL;XM_017015819.2;mRNA:tss_score	0.889548	1.0195	Unsignificant
chr10:46291903:46293904:+:ANTXRL;XM_011539431.3;mRNA:tss_score	0.83455	1.02256	Unsignificant
chr10:46307437:46309438:+:ANTXRL;XM_011539443.2;mRNA:tss_score	0.917339	1.01496	Unsignificant
chr10:46374775:46376776:+:ANXA8L1,ANXA8L1,ANXA8L1;NM_001098845.3,NM_001278923.2,NM_001278924.2;mRNA,mRNA,mRNA:tss_score	0.939693	0.98342	Unsignificant
chr10:46463731:46465732:-:NPY4R;XM_017016386.3;mRNA:tss_score	0.926157	0.945214	Unsignificant
chr10:46554528:46556529:-:GPRIN2,GPRIN2,GPRIN2;XM_017016975.3,XM_017016977.3,XM_017016978.3;mRNA,mRNA,mRNA:tss_score	0.8945	1.00836	Unsignificant
chr10:46555415:46557416:-:GPRIN2,GPRIN2,GPRIN2,GPRIN2,GPRIN2,GPRIN2,GPRIN2,GPRIN2,GPRIN2,GPRIN2;NM_001394739.1,NM_001394740.1,NM_001394741.1,NM_001394742.1,NM_001394743.1,NM_001394744.1,NM_014696.5,XM_017016976.3,XM_017016983.3,XM_017016984.3;mRNA,mRNA,mRNA,mRNA,mRNA,mRNA,mRNA,mRNA,mRNA,mRNA:tss_score	0.577553	0.956779	Unsignificant
chr10:46555657:46557658:-:GPRIN2,GPRIN2,GPRIN2,GPRIN2,GPRIN2,GPRIN2,GPRIN2;NM_001385282.1,NM_001385283.1,NM_001385300.1,NM_001385301.1,XM_017016974.3,XM_017016981.3,XM_017016982.3;mRNA,mRNA,mRNA,mRNA,mRNA,mRNA,mRNA:tss_score	0.650021	0.955694	Unsignificant
chr10:46556132:46558133:-:GPRIN2,GPRIN2,GPRIN2,GPRIN2,GPRIN2,GPRIN2,GPRIN2,GPRIN2,GPRIN2,GPRIN2,GPRIN2,GPRIN2,GPRIN2,GPRIN2,GPRIN2,GPRIN2;NM_001385275.1,NM_001385276.1,NM_001385277.1,NM_001385278.1,NM_001385279.1,NM_001385280.1,NM_001385281.1,NM_001385289.1,NM_001385291.1,NM_001385293.1,NM_001385294.1,NM_001385295.1,NM_001385296.1,NM_001385297.1,NM_001385298.1,NM_001385299.1;mRNA,mRNA,mRNA,mRNA,m…	0.699628	1.01347	Unsignificant
chr10:46556595:46558596:-:GPRIN2;NM_001385287.1;mRNA:tss_score	0.870767	1.01646	Unsignificant
chr10:46910721:46912722:+:PTPN20,PTPN20,PTPN20,PTPN20,PTPN20,PTPN20,PTPN20,PTPN20,PTPN20,PTPN20,PTPN20,PTPN20,PTPN20,PTPN20,PTPN20,PTPN20,PTPN20,PTPN20,PTPN20,PTPN20,PTPN20;NM_001042358.5,NM_001042359.4,NM_001042360.4,NM_001042361.5,NM_001042362.4,NM_001320683.2,NM_001320684.2,NM_001320685.2,NM_001320686.2,NM_001320688.2,NM_001320689.2,NM_001320690.2,NM_001320691.2,NM_001352524.2,NM_001352533.2,N…	0.965384	0.947782	Unsignificant
chr10:46923785:46925786:+:PTPN20;XM_047425025.1;mRNA:tss_score	0.959284	1.02228	Unsignificant
chr10:46924999:46927000:+:PTPN20,PTPN20,PTPN20,PTPN20,PTPN20,PTPN20,PTPN20,PTPN20,PTPN20,PTPN20,PTPN20,PTPN20,PTPN20,PTPN20,PTPN20,PTPN20;XM_011539606.4,XM_047425003.1,XM_047425004.1,XM_047425005.1,XM_047425006.1,XM_047425007.1,XM_047425008.1,XM_047425014.1,XM_047425015.1,XM_047425016.1,XM_047425017.1,XM_047425019.1,XM_047425024.1,XM_047425026.1,XM_047425029.1,XM_047425030.1;mRNA,mRNA,mRNA,mRNA,m…	0.962106	1.00689	Unsignificant
chr10:46966964:46968965:+:PTPN20;XM_047425009.1;mRNA:tss_score	0.951775	1.03141	Unsignificant
chr10:46975150:46977151:+:PTPN20;XM_017016045.2;mRNA:tss_score	0.7687	1.02865	Unsignificant
chr10:46982099:46984100:+:PTPN20;XM_047425023.1;mRNA:tss_score	0.841964	1.03335	Unsignificant
chr10:46982227:46984228:+:PTPN20;XM_047425022.1;mRNA:tss_score	0.367507	1.09462	Unsignificant
chr10:47299196:47301197:+:GDF10;NM_004962.5;mRNA:tss_score	0.668034	0.943756	Unsignificant
chr10:47321453:47323454:+:GDF2;NM_016204.4;mRNA:tss_score	0.956351	1.01076	Unsignificant
chr10:47347362:47349363:+:RBP3;NM_002900.3;mRNA:tss_score	0.958033	0.988524	Unsignificant
chr10:47383292:47385293:-:ZNF488,ZNF488,ZNF488,ZNF488,ZNF488,ZNF488,ZNF488,ZNF488,ZNF488,ZNF488;NM_001346932.2,NM_001346933.2,NM_001346934.2,NM_001346935.2,NM_001346936.2,NM_153034.4,XM_006717617.4,XM_011539244.3,XM_017015643.2,XM_047424565.1;mRNA,mRNA,mRNA,mRNA,mRNA,mRNA,mRNA,mRNA,mRNA,mRNA:tss_score	0.941362	0.986716	Unsignificant
chr10:47417454:47419455:-:LOC124902420;XM_047426116.1;mRNA:tss_score	0.956654	1.01162	Unsignificant
chr10:47457:49458:-:TUBB8;XM_017016193.3;mRNA:tss_score	0.941923	0.992061	Unsignificant
chr10:47483114:47485115:-:ANXA8,ANXA8,ANXA8;NM_001040084.3,NM_001271702.2,NM_001271703.2;mRNA,mRNA,mRNA:tss_score	0.892787	0.971521	Unsignificant
chr10:47483770:47485771:-:ANXA8,ANXA8,ANXA8,ANXA8,ANXA8;XM_011540096.1,XM_011540098.1,XM_011540099.2,XM_011540101.3,XM_047425665.1;mRNA,mRNA,mRNA,mRNA,mRNA:tss_score	0.636396	1.07999	Unsignificant
chr10:47490699:47492700:-:FAM25G;NM_001137549.2;mRNA:tss_score	0.693877	1.00262	Unsignificant
chr10:47522637:47524638:-:AGAP9;NM_001190810.1;mRNA:tss_score	0.719427	1.08472	Unsignificant
chr10:47762591:47764592:-:SYT15B,SYT15B,SYT15B,SYT15B,SYT15B,SYT15B,SYT15B,SYT15B,SYT15B,SYT15B,SYT15B;NM_001370182.1,NM_001370183.1,NM_001370184.1,NM_001370185.1,NM_001370186.1,XM_011540435.4,XM_011540436.4,XM_011540437.3,XM_011540438.4,XM_047424435.1,XM_047424437.1;mRNA,mRNA,mRNA,mRNA,mRNA,mRNA,mRNA,mRNA,mRNA,mRNA,mRNA:tss_score	0.954568	1.01902	Unsignificant
chr10:47911:49912:-:TUBB8;XM_047425177.1;mRNA:tss_score	0.940659	1.00564	Unsignificant
chr10:47990795:47992796:-:ANXA8;XM_006717951.4;mRNA:tss_score	0.927066	0.986797	Unsignificant
chr10:47998790:48000791:-:FAM25C;NM_001137548.3;mRNA:tss_score	0.875283	1.01189	Unsignificant
chr10:48172930:48174931:-:FRMPD2;XM_017015744.2;mRNA:tss_score	0.938419	0.998558	Unsignificant
chr10:48174142:48176143:-:FRMPD2;NM_001042512.3;mRNA:tss_score	0.805192	0.970369	Unsignificant
chr10:4823972:4825973:+:AKR1E2;XM_011519715.3;mRNA:tss_score	0.0578963	1.11215	Unsignificant
chr10:48250697:48252698:-:FRMPD2,FRMPD2;XM_047424653.1,XM_047424654.1;mRNA,mRNA:tss_score	0.684788	0.955938	Unsignificant
chr10:48250756:48252757:-:FRMPD2;NM_001318191.1;mRNA:tss_score	0.662399	0.958576	Unsignificant
chr10:4825206:4827207:+:AKR1E2,AKR1E2,AKR1E2,AKR1E2,AKR1E2,AKR1E2,AKR1E2;NM_001040177.3,NM_001271021.2,NM_001271025.2,XM_024448224.2,XM_024448225.2,XM_047425811.1,XM_047425812.1;mRNA,mRNA,mRNA,mRNA,mRNA,mRNA,mRNA:tss_score	0.208249	0.920325	Unsignificant
chr10:48273695:48275696:-:FRMPD2;NM_001018071.4;mRNA:tss_score	0.855262	1.0249	Unsignificant
chr10:48273894:48275895:-:FRMPD2,FRMPD2;XM_011539327.3,XM_047424652.1;mRNA,mRNA:tss_score	0.872056	1.02216	Unsignificant
chr10:48295:50296:-:TUBB8;NM_177987.3;mRNA:tss_score	0.844438	1.02037	Unsignificant
chr10:48305676:48307677:+:MAPK8,MAPK8,MAPK8,MAPK8,MAPK8,MAPK8,MAPK8,MAPK8,MAPK8,MAPK8,MAPK8,MAPK8,MAPK8,MAPK8,MAPK8,MAPK8,MAPK8,MAPK8,MAPK8,MAPK8,MAPK8,MAPK8;NM_001278547.2,NM_001278548.2,NM_001323302.2,NM_001323320.2,NM_001323321.2,NM_001323322.2,NM_001323323.2,NM_001323324.2,NM_001323325.2,NM_001323326.2,NM_001323327.2,NM_001323328.2,NM_001323329.2,NM_001323330.2,NM_001323331.2,NM_139046.4,NM_1…	0.722446	0.945452	Unsignificant
chr10:48306228:48308229:+:MAPK8;XM_047425481.1;mRNA:tss_score	0.782659	1.02454	Unsignificant
chr10:48469414:48471415:-:ARHGAP22;XM_017016471.3;mRNA:tss_score	0.856634	0.999777	Unsignificant
chr10:48470988:48472989:-:ARHGAP22;XM_047425587.1;mRNA:tss_score	0.71996	1.02889	Unsignificant
chr10:48472285:48474286:-:ARHGAP22;XM_047425591.1;mRNA:tss_score	0.329434	0.94433	Unsignificant
chr10:48478567:48480568:-:ARHGAP22;XM_047425590.1;mRNA:tss_score	0.82441	1.02292	Unsignificant
chr10:48478568:48480569:-:ARHGAP22;XM_047425588.1;mRNA:tss_score	0.826426	1.02262	Unsignificant
chr10:48492649:48494650:-:ARHGAP22,ARHGAP22;NM_001256026.2,XM_011540005.2;mRNA,mRNA:tss_score	0.59932	1.04815	Unsignificant
chr10:48523328:48525329:-:ARHGAP22,ARHGAP22,ARHGAP22;XM_005270014.4,XM_011540011.3,XM_047425589.1;mRNA,mRNA,mRNA:tss_score	0.839745	1.00864	Unsignificant
chr10:48604072:48606073:-:ARHGAP22,ARHGAP22,ARHGAP22,ARHGAP22,ARHGAP22;NM_001256024.2,NM_001347735.2,NM_001347737.2,NM_021226.4,XM_017016476.2;mRNA,mRNA,mRNA,mRNA,mRNA:tss_score	0.958601	1.00443	Unsignificant
chr10:48651501:48653502:-:ARHGAP22,ARHGAP22;NM_001256025.3,XM_024448099.2;mRNA,mRNA:tss_score	0.765902	0.981284	Unsignificant
chr10:48655264:48657265:-:ARHGAP22,ARHGAP22,ARHGAP22,ARHGAP22,ARHGAP22,ARHGAP22,ARHGAP22,ARHGAP22,ARHGAP22,ARHGAP22,ARHGAP22,ARHGAP22,ARHGAP22,ARHGAP22,ARHGAP22;NM_001347736.2,NM_001347738.2,XM_011540002.3,XM_011540003.2,XM_011540006.3,XM_011540013.4,XM_011540015.4,XM_024448100.2,XM_024448102.2,XM_024448106.2,XM_047425586.1,XM_047425592.1,XM_047425593.1,XM_047425594.1,XM_047425595.1;mRNA,mRNA,mRN…	0.720465	0.93434	Unsignificant
chr10:48683872:48685873:+:WDFY4,WDFY4,WDFY4,WDFY4;NM_001370153.1,NM_001370154.1,NM_001394531.1,XM_011539988.3;mRNA,mRNA,mRNA,mRNA:tss_score	0.914795	0.975316	Unsignificant
chr10:48684213:48686214:+:WDFY4,WDFY4,WDFY4,WDFY4,WDFY4,WDFY4;XM_011539986.4,XM_011539987.3,XM_011539990.4,XM_011539991.4,XM_011539992.3,XM_017016463.2;mRNA,mRNA,mRNA,mRNA,mRNA,mRNA:tss_score	0.913482	1.02046	Unsignificant
chr10:48684462:48686463:+:WDFY4,WDFY4;NM_020945.2,XM_047425565.1;mRNA,mRNA:tss_score	0.84211	1.02528	Unsignificant
chr10:48730306:48732307:+:WDFY4;XM_047425566.1;mRNA:tss_score	0.909577	1.03189	Unsignificant
chr10:48777750:48779751:+:WDFY4;XM_017016464.1;mRNA:tss_score	0.821622	0.977033	Unsignificant
chr10:48924286:48926287:-:LRRC18,LRRC18;NM_001006939.4,XM_011539828.3;mRNA,mRNA:tss_score	0.686687	1.02259	Unsignificant
chr10:48930172:48932173:-:LRRC18,LRRC18;XM_011539826.4,XM_017016277.3;mRNA,mRNA:tss_score	0.963971	0.998416	Unsignificant
chr10:48938839:48940840:-:LRRC18,LRRC18,LRRC18,LRRC18;NM_001378102.1,XM_011539822.2,XM_011539823.2,XM_017016276.2;mRNA,mRNA,mRNA,mRNA:tss_score	0.47242	0.94059	Unsignificant
chr10:49114521:49116522:-:VSTM4,VSTM4,VSTM4,VSTM4;NM_001031746.5,NM_144984.4,XM_017015827.3,XM_047424711.1;mRNA,mRNA,mRNA,mRNA:tss_score	0.275127	1.1053	Unsignificant
chr10:49133020:49135021:-:FAM170B;NM_001164484.2;mRNA:tss_score	0.914382	0.992114	Unsignificant
chr10:49187390:49189391:-:TMEM273,TMEM273,TMEM273,TMEM273,TMEM273,TMEM273,TMEM273,TMEM273,TMEM273,TMEM273,TMEM273,TMEM273,TMEM273,TMEM273,TMEM273,TMEM273,TMEM273,TMEM273,TMEM273,TMEM273,TMEM273,TMEM273;NM_001010863.4,NM_001288740.3,NM_001288741.3,NM_001288742.3,NM_001288743.3,NM_001353330.2,NM_001353331.2,XM_011539378.3,XM_011539379.2,XM_011539382.2,XM_011539384.2,XM_011539385.2,XM_017015792.2,XM…	0.507299	1.04881	Unsignificant
chr10:49296049:49298050:+:C10orf71;XM_005269478.5;mRNA:tss_score	0.829689	1.03108	Unsignificant
chr10:49298169:49300170:+:C10orf71,C10orf71,C10orf71,C10orf71;NM_001135196.2,XM_005269477.4,XM_017015619.2,XM_047424549.1;mRNA,mRNA,mRNA,mRNA:tss_score	0.943411	0.986304	Unsignificant
chr10:49298297:49300298:+:C10orf71;XM_005269476.5;mRNA:tss_score	0.95303	0.994721	Unsignificant
chr10:49394520:49396521:-:DRGX;XM_011540089.4;mRNA:tss_score	0.948857	0.99885	Unsignificant
chr10:49395088:49397089:-:DRGX;NM_001276451.2;mRNA:tss_score	0.964039	1.00781	Unsignificant
chr10:49523280:49525281:-:PGBD3;NM_170753.3;mRNA:tss_score	0.434924	1.06727	Unsignificant
chr10:49538120:49540121:-:ERCC6,ERCC6,ERCC6;NM_000124.4,NM_001277058.2,NM_001346440.2;mRNA,mRNA,mRNA:tss_score	0.250857	0.914252	Unsignificant
chr10:49538537:49540538:-:ERCC6;NM_001277059.2;mRNA:tss_score	0.934627	0.989108	Unsignificant
chr10:49608094:49610095:+:CHAT;NM_020984.4;mRNA:tss_score	0.62112	1.04527	Unsignificant
chr10:49609309:49611310:+:SLC18A3;NM_003055.3;mRNA:tss_score	0.315228	0.92094	Unsignificant
chr10:49612097:49614098:+:CHAT,CHAT;NM_020985.4,NM_020986.4;mRNA,mRNA:tss_score	0.565478	1.0556	Unsignificant
chr10:49613036:49615037:+:CHAT,CHAT,CHAT,CHAT;NM_001142929.2,NM_001142933.2,NM_001142934.2,NM_020549.5;mRNA,mRNA,mRNA,mRNA:tss_score	0.909102	0.982112	Unsignificant
chr10:4962414:4964415:+:AKR1C1;NM_001353.6;mRNA:tss_score	0.18893	1.1196	Unsignificant
chr10:49678650:49680651:+:C10orf53,C10orf53;NM_001042427.3,NM_182554.4;mRNA,mRNA:tss_score	0.864517	0.971252	Unsignificant
chr10:49749915:49751916:-:OGDHL;XM_047425466.1;mRNA:tss_score	0.779558	1.03127	Unsignificant
chr10:49760998:49762999:-:OGDHL;NM_001347819.1;mRNA:tss_score	0.918058	1.02227	Unsignificant
chr10:49761322:49763323:-:OGDHL,OGDHL,OGDHL,OGDHL,OGDHL,OGDHL;NM_001143996.2,NM_001143997.2,NM_001347821.2,NM_001347824.2,NM_001347825.2,NM_018245.3;mRNA,mRNA,mRNA,mRNA,mRNA,mRNA:tss_score	0.824213	1.02756	Unsignificant
chr10:49761374:49763375:-:OGDHL;XM_011539946.3;mRNA:tss_score	0.798613	1.0303	Unsignificant
chr10:49761378:49763379:-:OGDHL,OGDHL,OGDHL,OGDHL;NM_001347820.1,NM_001347822.1,NM_001347823.1,NM_001347826.1;mRNA,mRNA,mRNA,mRNA:tss_score	0.863068	1.02058	Unsignificant
chr10:49941026:49943027:-:PARG,PARG,PARG,PARG,PARG,PARG,PARG;NM_001303486.3,NM_001303487.3,NM_001303489.3,NM_001324381.3,NM_003631.5,XM_011540305.2,XM_047425921.1;mRNA,mRNA,mRNA,mRNA,mRNA,mRNA,mRNA:tss_score	0.855839	1.04989	Unsignificant
chr10:49941052:49943053:+:TIMM23B-AGAP6,TIMM23B-AGAP6,TIMM23B-AGAP6,TIMM23B-AGAP6,TIMM23B-AGAP6,TIMM23B-AGAP6,TIMM23B-AGAP6,TIMM23B,TIMM23B,TIMM23B;NR_158654.1,NR_158656.1,NR_158657.1,NR_158658.1,NR_158659.1,NR_158660.1,NR_158661.1,NM_001290117.2,NM_001290118.2,NM_001365871.1;lnc_RNA,lnc_RNA,lnc_RNA,lnc_RNA,lnc_RNA,lnc_RNA,lnc_RNA,mRNA,mRNA,mRNA:tss_score	0.901904	1.0354	Unsignificant
chr10:49987405:49989406:+:AGAP6;NM_001077665.3;mRNA:tss_score	0.943055	1.01593	Unsignificant
chr10:5002856:5004857:-:AKR1C2,AKR1C2,AKR1C2;NM_001135241.3,NM_001321027.2,NM_001393392.1;mRNA,mRNA,mRNA:tss_score	0.957263	1.00812	Unsignificant
chr10:50066953:50068954:+:WASHC2A,WASHC2A,WASHC2A,WASHC2A,WASHC2A,WASHC2A,WASHC2A,WASHC2A,WASHC2A,WASHC2A,WASHC2A,WASHC2A,WASHC2A,WASHC2A,WASHC2A,WASHC2A,WASHC2A,WASHC2A,WASHC2A,WASHC2A,WASHC2A,WASHC2A,WASHC2A,WASHC2A,WASHC2A,WASHC2A,WASHC2A;NM_001005751.3,NM_001291398.2,NM_001330102.2,XM_005269806.4,XM_005269807.4,XM_006717831.4,XM_006717832.4,XM_011539786.3,XM_017016227.2,XM_017016228.2,XM_0170…	0.870721	0.963799	Unsignificant
chr10:50081725:50083726:+:WASHC2A;XM_047425218.1;mRNA:tss_score	0.763022	1.05401	Unsignificant
chr10:50081733:50083734:+:WASHC2A;XM_017016233.2;mRNA:tss_score	0.761578	1.05089	Unsignificant
chr10:50096713:50098714:+:WASHC2A;XM_024447991.2;mRNA:tss_score	0.615169	0.967043	Unsignificant
chr10:50109139:50111140:+:WASHC2A;XM_005269810.4;mRNA:tss_score	0.593112	1.05023	Unsignificant
chr10:5016999:5019000:-:AKR1C2,AKR1C2,AKR1C2,AKR1C2;NM_001354.6,NM_205845.3,XM_047424682.1,XM_047424683.1;mRNA,mRNA,mRNA,mRNA:tss_score	0.955671	1.00371	Unsignificant
chr10:50250515:50252516:-:ASAH2,ASAH2;NM_001143974.3,NM_019893.4;mRNA,mRNA:tss_score	0.482273	1.0593	Unsignificant
chr10:50361062:50363063:-:SGMS1;XM_011539583.3;mRNA:tss_score	0.91935	0.98779	Unsignificant
chr10:50415835:50417836:-:SGMS1;XM_047424978.1;mRNA:tss_score	0.946417	1.01393	Unsignificant
chr10:50417409:50419410:-:SGMS1,SGMS1,SGMS1,SGMS1;XM_005269675.2,XM_047424980.1,XM_047424982.1,XM_047424983.1;mRNA,mRNA,mRNA,mRNA:tss_score	0.524305	1.04964	Unsignificant
chr10:5047780:5049781:+:AKR1C3;NM_001253908.2;mRNA:tss_score	0.576326	1.04453	Unsignificant
chr10:50554405:50556406:-:SGMS1;XM_047424977.1;mRNA:tss_score	0.640371	0.962324	Unsignificant
chr10:50578905:50580906:-:SGMS1;XM_047424976.1;mRNA:tss_score	0.947897	1.00981	Unsignificant
chr10:50622408:50624409:-:SGMS1;XM_047424975.1;mRNA:tss_score	0.590025	1.07445	Unsignificant
chr10:50622955:50624956:-:SGMS1,SGMS1,SGMS1,SGMS1;NM_147156.4,XM_011539584.4,XM_047424973.1,XM_047424981.1;mRNA,mRNA,mRNA,mRNA:tss_score	0.681923	0.940184	Unsignificant
chr10:50624183:50626184:-:SGMS1;XM_047424974.1;mRNA:tss_score	0.963722	1.00519	Unsignificant
chr10:50738935:50740936:+:ASAH2B,ASAH2B,ASAH2B,ASAH2B,ASAH2B;NM_001079516.4,NM_001321957.2,NM_001321958.2,NM_001321959.2,NM_001321960.2;mRNA,mRNA,mRNA,mRNA,mRNA:tss_score	0.899993	1.00646	Unsignificant
chr10:50884626:50886627:-:A1CF,A1CF,A1CF,A1CF,A1CF,A1CF,A1CF,A1CF,A1CF,A1CF,A1CF,A1CF,A1CF,A1CF;NM_001198818.2,NM_001198819.2,NM_001198820.2,NM_001370130.1,NM_001370131.1,NM_014576.4,NM_138932.3,NM_138933.3,XM_005269718.3,XM_011539729.4,XM_047425127.1,XM_047425129.1,XM_047425130.1,XM_047425131.1;mRNA,mRNA,mRNA,mRNA,mRNA,mRNA,mRNA,mRNA,mRNA,mRNA,mRNA,mRNA,mRNA,mRNA:tss_score	0.642309	1.03721	Unsignificant
chr10:5093413:5095414:+:AKR1C3,AKR1C3;NM_001253909.2,NM_003739.6;mRNA,mRNA:tss_score	0.407826	0.938912	Unsignificant
chr10:50989887:50991888:+:PRKG1;NM_001098512.3;mRNA:tss_score	0.862271	1.025	Unsignificant
chr10:51073486:51075487:+:PRKG1,PRKG1,PRKG1,PRKG1;NM_001374782.1,NM_006258.4,XM_011539952.3,XM_017016413.2;mRNA,mRNA,mRNA,mRNA:tss_score	0.858449	0.983379	Unsignificant
chr10:513869:515870:-:DIP2C,DIP2C;XM_011519429.4,XM_011519431.3;mRNA,mRNA:tss_score	0.896951	0.990284	Unsignificant
chr10:5169794:5171795:-:AKR1C8;XM_047425164.1;mRNA:tss_score	0.909232	1.01108	Unsignificant
chr10:51698594:51700595:-:CSTF2T;NM_015235.3;mRNA:tss_score	0.9032	0.989668	Unsignificant
chr10:5184149:5186150:-:AKR1C8,AKR1C8,AKR1C8,AKR1C8,AKR1C8,AKR1C8,AKR1C8,AKR1C8,AKR1C8,AKR1C8,AKR1C8;NM_001395972.1,XM_047425156.1,XM_047425157.1,XM_047425158.1,XM_047425159.1,XM_047425160.1,XM_047425161.1,XM_047425162.1,XM_047425163.1,XM_047425165.1,XM_047425166.1;mRNA,mRNA,mRNA,mRNA,mRNA,mRNA,mRNA,mRNA,mRNA,mRNA,mRNA:tss_score	0.516461	0.955098	Unsignificant
chr10:5195836:5197837:+:AKR1C4;NM_001818.5;mRNA:tss_score	0.615698	1.04314	Unsignificant
chr10:52045755:52047756:+:PRKG1;NM_001374781.1;mRNA:tss_score	0.806034	1.03387	Unsignificant
chr10:52313280:52315281:+:DKK1;NM_012242.4;mRNA:tss_score	0.689308	0.958487	Unsignificant
chr10:52770651:52772652:-:MBL2;NM_000242.3;mRNA:tss_score	0.877145	1.01609	Unsignificant
chr10:52771783:52773784:-:MBL2,MBL2;NM_001378373.1,NM_001378374.1;mRNA,mRNA:tss_score	0.866964	1.01369	Unsignificant
chr10:5363965:5365966:+:UCN3;NM_053049.4;mRNA:tss_score	0.916796	0.983444	Unsignificant
chr10:5403827:5405828:-:TUBAL3,TUBAL3;NM_001171864.2,NM_024803.3;mRNA,mRNA:tss_score	0.494123	1.0649	Unsignificant
chr10:5411556:5413557:+:NET1;NM_001047160.3;mRNA:tss_score	0.806943	0.970383	Unsignificant
chr10:5445608:5447609:+:NET1;NM_005863.5;mRNA:tss_score	0.523333	1.0857	Unsignificant
chr10:54800230:54802231:-:PCDH15,PCDH15,PCDH15,PCDH15,PCDH15,PCDH15,PCDH15,PCDH15,PCDH15,PCDH15,PCDH15,PCDH15,PCDH15,PCDH15,PCDH15,PCDH15,PCDH15,PCDH15,PCDH15;NM_001142763.2,NM_001142764.2,NM_001142765.2,NM_001142766.2,NM_001142767.2,NM_001142768.2,NM_001142769.3,NM_001142770.3,NM_001142771.2,NM_001142772.2,NM_001142773.2,NM_001354411.2,NM_001354420.2,NM_001354429.2,NM_001354430.2,NM_001384140.1,…	0.605317	1.05013	Unsignificant
chr10:5498569:5500570:-:CALML5;NM_017422.5;mRNA:tss_score	0.444972	0.957605	Unsignificant
chr10:5523960:5525961:+:CALML3;NM_005185.4;mRNA:tss_score	0.924769	0.987291	Unsignificant
chr10:55626941:55628942:-:PCDH15;NM_001354404.2;mRNA:tss_score	0.920723	0.996098	Unsignificant
chr10:56360258:56362259:-:ZWINT,ZWINT;NM_007057.4,NM_032997.3;mRNA,mRNA:tss_score	0.948647	0.985758	Unsignificant
chr10:56360272:56362273:-:ZWINT;NM_001005413.1;mRNA:tss_score	0.944712	0.983959	Unsignificant
chr10:5665594:5667595:-:ASB13;NM_024701.4;mRNA:tss_score	0.782577	1.02629	Unsignificant
chr10:5683837:5685838:+:TASOR2,TASOR2,TASOR2,TASOR2;NM_001321783.2,NM_001321784.2,NM_001321785.2,NM_017782.5;mRNA,mRNA,mRNA,mRNA:tss_score	0.960532	0.994196	Unsignificant
chr10:5691797:5693798:+:TASOR2;NM_001387328.1;mRNA:tss_score	0.661332	1.03849	Unsignificant
chr10:5812433:5814434:-:GDI2,GDI2;NM_001115156.2,NM_001494.4;mRNA,mRNA:tss_score	0.30185	1.11814	Unsignificant
chr10:58266893:58268894:-:IPMK;NM_152230.5;mRNA:tss_score	0.942851	1.02742	Unsignificant
chr10:58268161:58270162:+:CISD1;NM_018464.5;mRNA:tss_score	0.910536	1.03075	Unsignificant
chr10:58334005:58336006:+:UBE2D1,UBE2D1;NM_001204880.2,NM_003338.5;mRNA,mRNA:tss_score	0.432834	0.924447	Unsignificant
chr10:58384409:58386410:+:TFAM,TFAM,TFAM,TFAM;NM_001270782.2,NM_003201.3,XM_011540121.4,XM_047425697.1;mRNA,mRNA,mRNA,mRNA:tss_score	0.960583	0.992387	Unsignificant
chr10:58511219:58513220:+:BICC1,BICC1;XM_047425780.1,XM_047425781.1;mRNA,mRNA:tss_score	0.963136	1.0092	Unsignificant
chr10:58511871:58513872:+:BICC1,BICC1,BICC1,BICC1,BICC1,BICC1,BICC1;NM_001080512.3,XM_011540185.3,XM_017016678.2,XM_024448175.2,XM_047425777.1,XM_047425778.1,XM_047425779.1;mRNA,mRNA,mRNA,mRNA,mRNA,mRNA,mRNA:tss_score	0.639812	1.0529	Unsignificant
chr10:58588771:58590772:+:BICC1;XM_024448174.1;mRNA:tss_score	0.875856	0.992645	Unsignificant
chr10:58603634:58605635:+:BICC1;XM_017016677.2;mRNA:tss_score	0.507078	1.07127	Unsignificant
chr10:58638743:58640744:+:BICC1;XM_005270169.6;mRNA:tss_score	0.538337	1.06539	Unsignificant
chr10:58783998:58785999:+:BICC1;XM_011540191.3;mRNA:tss_score	0.952729	0.988678	Unsignificant
chr10:5888571:5890572:+:FBH1;NM_001258452.2;mRNA:tss_score	0.577333	0.925621	Unsignificant
chr10:5888892:5890893:-:ANKRD16,ANKRD16,ANKRD16;NM_001009941.3,NM_001009943.3,NM_019046.3;mRNA,mRNA,mRNA:tss_score	0.805511	0.954034	Unsignificant
chr10:5889242:5891243:+:FBH1,FBH1,FBH1,FBH1,FBH1,FBH1,FBH1,FBH1,FBH1,FBH1,FBH1,FBH1,FBH1,FBH1,FBH1,FBH1;NM_001258453.2,NM_178150.3,XM_017016844.3,XM_024448240.2,XM_024448241.2,XM_047425892.1,XM_047425894.1,XM_047425895.1,XM_047425896.1,XM_047425898.1,XM_047425900.1,XM_047425901.1,XM_047425902.1,XM_047425904.1,XM_047425906.1,XM_047425907.1;mRNA,mRNA,mRNA,mRNA,mRNA,mRNA,mRNA,mRNA,mRNA,mRNA,mRNA,mRN…	0.727771	1.05092	Unsignificant
chr10:5889674:5891675:+:FBH1;XM_047425897.1;mRNA:tss_score	0.949539	0.979653	Unsignificant
chr10:5893385:5895386:+:FBH1,FBH1,FBH1;NM_032807.5,XM_017016842.2,XM_017016845.2;mRNA,mRNA,mRNA:tss_score	0.954738	0.985156	Unsignificant
chr10:5894130:5896131:+:FBH1,FBH1;XM_047425893.1,XM_047425903.1;mRNA,mRNA:tss_score	0.960927	0.993688	Unsignificant
chr10:5899532:5901533:+:FBH1;XM_047425905.1;mRNA:tss_score	0.675624	1.03788	Unsignificant
chr10:5904268:5906269:+:FBH1;XM_047425899.1;mRNA:tss_score	0.929257	1.01112	Unsignificant
chr10:59172596:59174597:+:PHYHIPL,PHYHIPL;XM_011540276.4,XM_017016783.3;mRNA,mRNA:tss_score	0.8125	1.02582	Unsignificant
chr10:59175642:59177643:+:PHYHIPL,PHYHIPL;NM_032439.4,XM_011540275.4;mRNA,mRNA:tss_score	0.855864	1.01748	Unsignificant
chr10:59176163:59178164:+:PHYHIPL;NM_001143774.2;mRNA:tss_score	0.341476	1.08748	Unsignificant
chr10:59199541:59201542:+:PHYHIPL;XM_017016782.2;mRNA:tss_score	0.890406	0.968198	Unsignificant
chr10:59302402:59304403:-:FAM13C;XM_024447881.2;mRNA:tss_score	0.918654	1.01567	Unsignificant
chr10:59322932:59324933:-:FAM13C;XM_024447880.2;mRNA:tss_score	0.902995	1.01693	Unsignificant
chr10:59351359:59353360:-:FAM13C;XM_047424761.1;mRNA:tss_score	0.771067	0.96432	Unsignificant
chr10:59361548:59363549:-:FAM13C,FAM13C,FAM13C,FAM13C,FAM13C,FAM13C,FAM13C,FAM13C,FAM13C;NM_001001971.3,NM_001166698.2,NM_001347849.2,NM_001347850.2,NM_001347851.2,NM_001347852.2,NM_198215.4,XM_005269618.5,XM_005269619.5;mRNA,mRNA,mRNA,mRNA,mRNA,mRNA,mRNA,mRNA,mRNA:tss_score	0.691673	1.0261	Unsignificant
chr10:59361902:59363903:-:FAM13C,FAM13C,FAM13C,FAM13C,FAM13C,FAM13C,FAM13C,FAM13C,FAM13C;NM_001143773.1,NM_001347843.1,NM_001347844.1,NM_001347845.1,NM_001347846.1,NM_001347847.1,NM_001347848.1,XM_017015886.2,XM_017015891.2;mRNA,mRNA,mRNA,mRNA,mRNA,mRNA,mRNA,mRNA,mRNA:tss_score	0.538465	1.06385	Unsignificant
chr10:59362180:59364181:-:FAM13C,FAM13C,FAM13C;NM_001347840.2,NM_001347842.2,XM_006717702.4;mRNA,mRNA,mRNA:tss_score	0.825713	1.04153	Unsignificant
chr10:5967927:5969928:-:IL15RA,IL15RA;NM_001351096.1,XM_017016197.3;mRNA,mRNA:tss_score	0.788701	1.04138	Unsignificant
chr10:59687402:59689403:-:SLC16A9;XM_047424756.1;mRNA:tss_score	0.654483	0.962789	Unsignificant
chr10:59687767:59689768:-:SLC16A9;XM_024447878.2;mRNA:tss_score	0.768909	0.972627	Unsignificant
chr10:59699731:59701732:-:SLC16A9;XM_047424755.1;mRNA:tss_score	0.805722	1.02835	Unsignificant
chr10:59705501:59707502:-:SLC16A9;XM_047424757.1;mRNA:tss_score	0.963699	1.00077	Unsignificant
chr10:59706187:59708188:-:SLC16A9;XM_047424754.1;mRNA:tss_score	0.237716	1.12985	Unsignificant
chr10:59708849:59710850:-:SLC16A9,SLC16A9,SLC16A9,SLC16A9,SLC16A9,SLC16A9,SLC16A9,SLC16A9;NM_001323978.2,NM_001323979.2,NM_001323980.2,NM_001323981.2,NM_194298.3,XM_017015883.2,XM_017015884.3,XM_047424753.1;mRNA,mRNA,mRNA,mRNA,mRNA,mRNA,mRNA,mRNA:tss_score	0.933877	0.984585	Unsignificant
chr10:59709078:59711079:-:SLC16A9;NM_001323977.1;mRNA:tss_score	0.920499	1.00192	Unsignificant
chr10:59752454:59754455:-:MRLN,MRLN;NM_001304731.2,NM_001304732.2;mRNA,mRNA:tss_score	0.958168	0.994601	Unsignificant
chr10:5976542:5978543:-:IL15RA,IL15RA;NM_002189.4,NM_172200.3;mRNA,mRNA:tss_score	0.918603	0.989288	Unsignificant
chr10:5976610:5978611:-:IL15RA,IL15RA,IL15RA,IL15RA,IL15RA,IL15RA,IL15RA,IL15RA,IL15RA,IL15RA,IL15RA,IL15RA,IL15RA,IL15RA,IL15RA;NM_001256765.1,XM_011519462.3,XM_011519467.3,XM_011519470.3,XM_011519472.3,XM_011519475.3,XM_011519476.3,XM_011519477.3,XM_047425181.1,XM_047425183.1,XM_047425186.1,XM_047425187.1,XM_047425188.1,XM_047425189.1,XM_047425190.1;mRNA,mRNA,mRNA,mRNA,mRNA,mRNA,mRNA,mRNA,mRNA,…	0.943019	0.989732	Unsignificant
chr10:5977045:5979046:-:IL15RA,IL15RA;NM_001243539.2,NM_001351097.2;mRNA,mRNA:tss_score	0.894919	0.979768	Unsignificant
chr10:5977740:5979741:-:IL15RA,IL15RA,IL15RA,IL15RA,IL15RA,IL15RA,IL15RA,IL15RA,IL15RA,IL15RA,IL15RA,IL15RA,IL15RA,IL15RA,IL15RA,IL15RA,IL15RA;NM_001351095.2,XM_011519461.3,XM_011519463.3,XM_011519464.3,XM_011519465.2,XM_011519466.3,XM_011519468.2,XM_011519469.2,XM_011519471.3,XM_011519474.3,XM_017016195.2,XM_017016198.2,XM_017016199.2,XM_047425182.1,XM_047425184.1,XM_047425185.1,XM_047425191.1;m…	0.460555	1.06066	Unsignificant
chr10:59905555:59907556:-:CCDC6;NM_005436.5;mRNA:tss_score	0.827189	0.981703	Unsignificant
chr10:60139739:60141740:-:ANK3;NM_001149.4;mRNA:tss_score	0.673516	1.04093	Unsignificant
chr10:60388874:60390875:-:ANK3,ANK3;NM_001320874.2,NM_020987.5;mRNA,mRNA:tss_score	0.57204	0.946064	Unsignificant
chr10:60571955:60573956:-:ANK3;NM_001204404.2;mRNA:tss_score	0.744008	1.03063	Unsignificant
chr10:6061366:6063367:-:IL2RA,IL2RA,IL2RA;NM_000417.3,NM_001308242.2,NM_001308243.2;mRNA,mRNA,mRNA:tss_score	0.913048	1.0176	Unsignificant
chr10:60732527:60734528:-:ANK3;NM_001204403.2;mRNA:tss_score	0.474433	0.94293	Unsignificant
chr10:60777330:60779331:+:CDK1,CDK1;NM_001170406.1,NM_001320918.1;mRNA,mRNA:tss_score	0.832901	1.02915	Unsignificant
chr10:60777477:60779478:+:CDK1,CDK1,CDK1,CDK1;NM_001170407.2,NM_001786.5,NM_033379.5,XM_005270303.4;mRNA,mRNA,mRNA,mRNA:tss_score	0.65268	1.07204	Unsignificant
chr10:6088033:6090034:+:RBM17;NM_032905.5;mRNA:tss_score	0.963217	0.998699	Unsignificant
chr10:6088345:6090346:+:RBM17;NM_001145547.2;mRNA:tss_score	0.89867	0.991986	Unsignificant
chr10:60931511:60933512:-:RHOBTB1;XM_024448273.2;mRNA:tss_score	0.0488711	1.12002	UP
chr10:60943184:60945185:-:RHOBTB1,RHOBTB1,RHOBTB1,RHOBTB1,RHOBTB1,RHOBTB1,RHOBTB1,RHOBTB1,RHOBTB1,RHOBTB1,RHOBTB1,RHOBTB1,RHOBTB1,RHOBTB1,RHOBTB1,RHOBTB1,RHOBTB1,RHOBTB1,RHOBTB1,RHOBTB1,RHOBTB1,RHOBTB1;NM_001242359.2,NM_001350904.2,NM_001350909.2,NM_001350910.2,NM_014836.5,XM_017017000.3,XM_017017002.3,XM_047426074.1,XM_047426075.1,XM_047426076.1,XM_047426079.1,XM_047426080.1,XM_047426081.1,XM_04…	0.936808	1.02073	Unsignificant
chr10:60943725:60945726:-:RHOBTB1,RHOBTB1,RHOBTB1,RHOBTB1,RHOBTB1,RHOBTB1,RHOBTB1,RHOBTB1,RHOBTB1;NM_001350905.2,NM_001350911.2,XM_024448272.2,XM_047426087.1,XM_047426091.1,XM_047426095.1,XM_047426097.1,XM_047426098.1,XM_047426104.1;mRNA,mRNA,mRNA,mRNA,mRNA,mRNA,mRNA,mRNA,mRNA:tss_score	0.533284	1.06302	Unsignificant
chr10:60999996:61001997:-:RHOBTB1,RHOBTB1,RHOBTB1,RHOBTB1,RHOBTB1,RHOBTB1,RHOBTB1,RHOBTB1;NM_001350903.2,NM_001350906.2,NM_001350908.2,XM_006718085.2,XM_047426077.1,XM_047426078.1,XM_047426082.1,XM_047426088.1;mRNA,mRNA,mRNA,mRNA,mRNA,mRNA,mRNA,mRNA:tss_score	0.80319	1.04526	Unsignificant
chr10:61000439:61002440:-:RHOBTB1,RHOBTB1,RHOBTB1,RHOBTB1,RHOBTB1,RHOBTB1,RHOBTB1,RHOBTB1,RHOBTB1,RHOBTB1,RHOBTB1;NM_001350902.2,NM_001350907.2,XM_011540424.2,XM_011540425.2,XM_011540428.2,XM_024448270.2,XM_024448271.2,XM_047426083.1,XM_047426092.1,XM_047426099.1,XM_047426103.1;mRNA,mRNA,mRNA,mRNA,mRNA,mRNA,mRNA,mRNA,mRNA,mRNA,mRNA:tss_score	0.958913	1.00528	Unsignificant
chr10:61000966:61002967:-:RHOBTB1;XM_047426086.1;mRNA:tss_score	0.751543	1.03	Unsignificant
chr10:6143920:6145921:+:PFKFB3,PFKFB3,PFKFB3,PFKFB3,PFKFB3,PFKFB3;NM_001145443.3,NM_001323016.2,XM_047425341.1,XM_047425343.1,XM_047425346.1,XM_047425347.1;mRNA,mRNA,mRNA,mRNA,mRNA,mRNA:tss_score	0.925478	0.993678	Unsignificant
chr10:61452380:61454381:-:TMEM26,TMEM26,TMEM26,TMEM26;NM_178505.8,XM_011539450.3,XM_011539451.2,XM_017015829.2;mRNA,mRNA,mRNA,mRNA:tss_score	0.653249	1.06768	Unsignificant
chr10:6145247:6147248:+:PFKFB3;NM_001282630.3;mRNA:tss_score	0.962729	1.0003	Unsignificant
chr10:61661928:61663929:+:CABCOCO1,CABCOCO1,CABCOCO1,CABCOCO1,CABCOCO1,CABCOCO1,CABCOCO1;NM_001366905.2,NM_001366906.2,NM_001366907.1,NM_001366908.2,NM_001366909.1,NM_173554.3,XM_047424714.1;mRNA,mRNA,mRNA,mRNA,mRNA,mRNA,mRNA:tss_score	0.739168	1.05329	Unsignificant
chr10:61662257:61664258:+:CABCOCO1;XM_005269598.4;mRNA:tss_score	0.817916	0.988733	Unsignificant
chr10:61900698:61902699:+:ARID5B;NM_032199.3;mRNA:tss_score	0.7552	0.973631	Unsignificant
chr10:6201931:6203932:+:PFKFB3,PFKFB3,PFKFB3,PFKFB3,PFKFB3,PFKFB3,PFKFB3,PFKFB3,PFKFB3,PFKFB3;NM_001314063.2,NM_001323017.2,NM_001363545.2,NM_004566.4,XM_005252464.2,XM_011519493.2,XM_017016329.2,XM_047425342.1,XM_047425344.1,XM_047425345.1;mRNA,mRNA,mRNA,mRNA,mRNA,mRNA,mRNA,mRNA,mRNA,mRNA:tss_score	0.767255	0.932451	Unsignificant
chr10:62048356:62050357:+:ARID5B;NM_001244638.2;mRNA:tss_score	0.63204	1.04687	Unsignificant
chr10:6217548:6219549:+:PFKFB3;XM_047425349.1;mRNA:tss_score	0.696296	0.974837	Unsignificant
chr10:62267843:62269844:-:RTKN2,RTKN2,RTKN2,RTKN2,RTKN2,RTKN2,RTKN2,RTKN2;NM_001282941.2,NM_145307.4,XM_011539456.3,XM_011539457.4,XM_011539460.3,XM_017015844.3,XM_047424717.1,XM_047424718.1;mRNA,mRNA,mRNA,mRNA,mRNA,mRNA,mRNA,mRNA:tss_score	0.847099	1.03406	Unsignificant
chr10:62373368:62375369:+:ZNF365,ZNF365;NM_014951.3,NM_199450.3;mRNA,mRNA:tss_score	0.768041	0.952117	Unsignificant
chr10:62642642:62644643:+:LOC124902436;XM_047426120.1;mRNA:tss_score	0.783852	1.02078	Unsignificant
chr10:62649735:62651736:+:LOC124902436,LOC124902436,LOC124902436;XM_047426118.1,XM_047426119.1,XM_047426121.1;mRNA,mRNA,mRNA:tss_score	0.950457	1.0165	Unsignificant
chr10:62803719:62805720:+:ADO;NM_032804.6;mRNA:tss_score	0.851826	0.961648	Unsignificant
chr10:62815365:62817366:-:EGR2,EGR2,EGR2,EGR2;NM_000399.5,NM_001136177.3,NM_001136179.3,NM_001321037.2;mRNA,mRNA,mRNA,mRNA:tss_score	0.961307	1.00546	Unsignificant
chr10:62817646:62819647:-:EGR2;XM_011539427.2;mRNA:tss_score	0.502917	0.949325	Unsignificant
chr10:62818166:62820167:-:EGR2;NM_001136178.2;mRNA:tss_score	0.897874	1.02411	Unsignificant
chr10:63132327:63134328:+:NRBF2,NRBF2;NM_001282405.2,NM_030759.5;mRNA,mRNA:tss_score	0.794099	1.03304	Unsignificant
chr10:63149227:63151228:+:NRBF2;XM_047425132.1;mRNA:tss_score	0.625559	1.03253	Unsignificant
chr10:63268242:63270243:-:JMJD1C,JMJD1C,JMJD1C;NM_001282948.2,NM_001318153.2,NM_001322254.2;mRNA,mRNA,mRNA:tss_score	0.776495	1.0656	Unsignificant
chr10:63418828:63420829:-:JMJD1C;XM_017015898.2;mRNA:tss_score	0.95835	0.994805	Unsignificant
chr10:63457711:63459712:-:JMJD1C;XM_047424774.1;mRNA:tss_score	0.685975	1.03744	Unsignificant
chr10:63464976:63466977:-:JMJD1C,JMJD1C;NM_001322252.2,NM_032776.3;mRNA,mRNA:tss_score	0.951774	1.00625	Unsignificant
chr10:63520400:63522401:+:REEP3,REEP3,REEP3;NM_001001330.3,XM_011539501.3,XM_017015896.2;mRNA,mRNA,mRNA:tss_score	0.694509	1.07835	Unsignificant
chr10:63520889:63522890:-:JMJD1C,JMJD1C,JMJD1C,JMJD1C,JMJD1C,JMJD1C,JMJD1C;NM_001318154.2,NM_001322258.2,XM_011539508.3,XM_017015897.2,XM_047424772.1,XM_047424773.1,XM_047424775.1;mRNA,mRNA,mRNA,mRNA,mRNA,mRNA,mRNA:tss_score	0.816037	1.04466	Unsignificant
chr10:649034:651035:+:DIP2C-AS1,DIP2C-AS1,DIP2C-AS1,LOC124900286,LOC124900286,LOC124900286,LOC124900286;XR_007062026.1,XR_007062027.1,XR_007062028.1,XM_047426107.1,XM_047426108.1,XM_047426109.1,XM_047426110.1;lnc_RNA,lnc_RNA,lnc_RNA,mRNA,mRNA,mRNA,mRNA:tss_score	0.909029	1.00583	Unsignificant
chr10:6514510:6516511:-:PRKCQ,PRKCQ;XM_005252496.5,XM_005252497.5;mRNA,mRNA:tss_score	0.941425	0.990719	Unsignificant
chr10:653431:655432:-:LOC124902361;XM_047426106.1;mRNA:tss_score	0.453036	1.05213	Unsignificant
chr10:6579275:6581276:-:PRKCQ,PRKCQ,PRKCQ,PRKCQ;NM_001282644.2,NM_001323266.2,NM_001323267.2,NM_006257.5;mRNA,mRNA,mRNA,mRNA:tss_score	0.791204	1.05063	Unsignificant
chr10:6579300:6581301:-:PRKCQ,PRKCQ;NM_001242413.2,NM_001282645.1;mRNA,mRNA:tss_score	0.867117	1.03941	Unsignificant
chr10:6579645:6581646:-:PRKCQ;NM_001323265.1;mRNA:tss_score	0.775465	0.961681	Unsignificant
chr10:66837601:66839602:-:CTNNA3;XM_017016157.3;mRNA:tss_score	0.956861	0.993281	Unsignificant
chr10:66925035:66927036:+:LRRTM3;NM_178011.5;mRNA:tss_score	0.951284	0.990702	Unsignificant
chr10:67230016:67232017:-:CTNNA3;XM_017016156.2;mRNA:tss_score	0.842774	0.987233	Unsignificant
chr10:67386143:67388144:-:CTNNA3;XM_017016155.3;mRNA:tss_score	0.387422	1.05686	Unsignificant
chr10:675552:677553:-:DIP2C;XM_011519432.3;mRNA:tss_score	0.798033	1.01754	Unsignificant
chr10:67664659:67666660:-:CTNNA3,CTNNA3,CTNNA3;NM_001127384.3,NM_001291133.2,XM_017016151.2;mRNA,mRNA,mRNA:tss_score	0.78005	1.04736	Unsignificant
chr10:67695194:67697195:-:CTNNA3,CTNNA3,CTNNA3;NM_013266.4,XM_017016152.2,XM_017016158.3;mRNA,mRNA,mRNA:tss_score	0.817364	1.02866	Unsignificant
chr10:67762593:67764594:-:CTNNA3;XM_047425124.1;mRNA:tss_score	0.741355	1.04716	Unsignificant
chr10:67837187:67839188:-:DNAJC12,DNAJC12;NM_021800.3,NM_201262.2;mRNA,mRNA:tss_score	0.907018	1.01701	Unsignificant
chr10:67883655:67885656:+:SIRT1;NM_012238.5;mRNA:tss_score	0.949286	1.00695	Unsignificant
chr10:67884180:67886181:+:SIRT1;NM_001142498.2;mRNA:tss_score	0.714101	0.938712	Unsignificant
chr10:67890401:67892402:+:SIRT1;NM_001314049.1;mRNA:tss_score	0.883966	1.01281	Unsignificant
chr10:68038396:68040397:-:HERC4;XM_047425001.1;mRNA:tss_score	0.669323	1.04398	Unsignificant
chr10:68071969:68073970:-:HERC4,HERC4,HERC4;XM_047424995.1,XM_047424996.1,XM_047424997.1;mRNA,mRNA,mRNA:tss_score	0.77807	1.04097	Unsignificant
chr10:68073769:68075770:-:HERC4,HERC4,HERC4,HERC4,HERC4,HERC4;XM_024447927.2,XM_024447928.2,XM_047424991.1,XM_047424992.1,XM_047424993.1,XM_047425000.1;mRNA,mRNA,mRNA,mRNA,mRNA,mRNA:tss_score	0.931	0.997917	Unsignificant
chr10:68074282:68076283:-:HERC4,HERC4,HERC4,HERC4,HERC4,HERC4,HERC4,HERC4,HERC4,HERC4,HERC4,HERC4,HERC4,HERC4;NM_001278185.2,NM_001278186.2,NM_001278187.2,NM_015601.4,NM_022079.3,XM_011539592.4,XM_011539593.4,XM_011539597.4,XM_017016041.3,XM_024447930.2,XM_047424990.1,XM_047424998.1,XM_047424999.1,XM_047425002.1;mRNA,mRNA,mRNA,mRNA,mRNA,mRNA,mRNA,mRNA,mRNA,mRNA,mRNA,mRNA,mRNA,mRNA:tss_score	0.752328	1.06106	Unsignificant
chr10:68086896:68088897:+:MYPN,MYPN,MYPN;XM_017016834.3,XM_047425877.1,XM_047425879.1;mRNA,mRNA,mRNA:tss_score	0.443813	1.07244	Unsignificant
chr10:68105006:68107007:+:MYPN,MYPN,MYPN;NM_001256267.2,XM_017016833.2,XM_047425876.1;mRNA,mRNA,mRNA:tss_score	0.811612	0.968235	Unsignificant
chr10:68108487:68110488:+:MYPN,MYPN;NM_001256268.2,NM_032578.4;mRNA,mRNA:tss_score	0.832198	1.02855	Unsignificant
chr10:68135672:68137673:+:MYPN;XM_047425878.1;mRNA:tss_score	0.60252	1.04157	Unsignificant
chr10:68144517:68146518:+:MYPN;XM_047425880.1;mRNA:tss_score	0.927499	1.01713	Unsignificant
chr10:68231112:68233113:-:ATOH7;NM_145178.4;mRNA:tss_score	0.161889	1.1093	Unsignificant
chr10:6826905:6828906:-:LOC107984203;XM_017017016.2;mRNA:tss_score	0.718074	1.03766	Unsignificant
chr10:68330692:68332693:+:HNRNPH3,HNRNPH3;NM_001322438.1,NM_001322445.1;mRNA,mRNA:tss_score	0.912688	0.982883	Unsignificant
chr10:68331063:68333064:+:HNRNPH3,HNRNPH3,HNRNPH3,HNRNPH3,HNRNPH3,HNRNPH3,HNRNPH3,HNRNPH3,HNRNPH3,HNRNPH3,HNRNPH3,HNRNPH3,HNRNPH3,HNRNPH3,HNRNPH3,HNRNPH3;NM_001322434.2,NM_001322436.2,NM_001322439.2,NM_001322440.2,NM_001322442.2,NM_001322443.2,NM_001322444.2,NM_001322446.2,NM_001322447.2,NM_001322448.2,NM_001322450.2,NM_001322451.2,NM_001322452.2,NM_001322453.2,NM_012207.3,NM_021644.4;mRNA,mRNA,m…	0.948529	0.989055	Unsignificant
chr10:68331812:68333813:+:HNRNPH3,HNRNPH3,HNRNPH3;NM_001322437.2,NM_001322441.2,NM_001322449.2;mRNA,mRNA,mRNA:tss_score	0.954411	1.01357	Unsignificant
chr10:68331927:68333928:-:PBLD,PBLD,PBLD,PBLD,PBLD,PBLD;NM_001033083.2,NM_022129.4,XM_005270028.5,XM_011540060.4,XM_017016513.2,XM_017016514.2;mRNA,mRNA,mRNA,mRNA,mRNA,mRNA:tss_score	0.96293	1.00931	Unsignificant
chr10:68404464:68406465:-:RUFY2;XM_005269955.5;mRNA:tss_score	0.336207	1.07182	Unsignificant
chr10:68405990:68407991:-:RUFY2,RUFY2;XM_011539942.3,XM_047425453.1;mRNA,mRNA:tss_score	0.807744	0.96032	Unsignificant
chr10:68406276:68408277:-:RUFY2,RUFY2,RUFY2,RUFY2,RUFY2,RUFY2,RUFY2,RUFY2,RUFY2,RUFY2,RUFY2,RUFY2,RUFY2,RUFY2,RUFY2,RUFY2,RUFY2,RUFY2,RUFY2,RUFY2;NM_001042417.2,NM_001278225.2,NM_001330103.2,NM_017987.5,XM_005269953.5,XM_005269956.5,XM_005269957.6,XM_047425444.1,XM_047425445.1,XM_047425446.1,XM_047425447.1,XM_047425448.1,XM_047425449.1,XM_047425450.1,XM_047425451.1,XM_047425452.1,XM_047425454.1,X…	0.701212	0.964892	Unsignificant
chr10:68449116:68451117:-:DNA2;XM_011539417.1;mRNA:tss_score	0.911225	1.00062	Unsignificant
chr10:68467206:68469207:-:DNA2;XM_017015799.1;mRNA:tss_score	0.819594	0.975565	Unsignificant
chr10:68470972:68472973:-:DNA2;NM_001080449.3;mRNA:tss_score	0.573677	1.06182	Unsignificant
chr10:68471520:68473521:-:DNA2;XM_006717680.3;mRNA:tss_score	0.959699	1.00891	Unsignificant
chr10:68517217:68519218:-:SLC25A16;NM_001324315.1;mRNA:tss_score	0.959343	1.00732	Unsignificant
chr10:68526522:68528523:-:SLC25A16,SLC25A16,SLC25A16,SLC25A16,SLC25A16;NM_001324312.2,NM_001324313.2,NM_001324314.2,NM_001324317.2,NM_152707.4;mRNA,mRNA,mRNA,mRNA,mRNA:tss_score	0.771191	1.02614	Unsignificant
chr10:68559336:68561337:+:TET1,TET1,TET1;NM_030625.3,XM_011540204.3,XM_011540206.3;mRNA,mRNA,mRNA:tss_score	0.956357	0.991441	Unsignificant
chr10:68599267:68601268:+:TET1;XM_017016688.2;mRNA:tss_score	0.778389	0.97659	Unsignificant
chr10:68599473:68601474:+:TET1,TET1;XM_011540205.3,XM_017016687.2;mRNA,mRNA:tss_score	0.96144	1.01187	Unsignificant
chr10:68635615:68637616:+:TET1;XM_017016686.3;mRNA:tss_score	0.61557	0.953784	Unsignificant
chr10:68720238:68722239:+:CCAR1,CCAR1,CCAR1;NM_001282959.2,NM_001282960.2,NM_018237.4;mRNA,mRNA,mRNA:tss_score	0.960384	1.01136	Unsignificant
chr10:68826530:68828531:+:STOX1,STOX1,STOX1,STOX1;NM_001130159.3,NM_001130160.3,NM_001130161.4,NM_152709.5;mRNA,mRNA,mRNA,mRNA:tss_score	0.521662	0.921194	Unsignificant
chr10:68826976:68828977:+:STOX1;XM_011539454.3;mRNA:tss_score	0.957251	1.00367	Unsignificant
chr10:688667:690668:-:DIP2C,DIP2C,DIP2C,DIP2C;NM_014974.3,XM_005252426.4,XM_005252427.5,XM_005252428.5;mRNA,mRNA,mRNA,mRNA:tss_score	0.156613	1.19128	Unsignificant
chr10:68900314:68902315:+:DDX50,DDX50;NM_024045.2,XM_011540144.3;mRNA,mRNA:tss_score	0.934885	1.00432	Unsignificant
chr10:68901055:68903056:+:DDX50;XM_047425726.1;mRNA:tss_score	0.851172	0.970434	Unsignificant
chr10:68905269:68907270:+:DDX50;XM_047425727.1;mRNA:tss_score	0.848103	1.02056	Unsignificant
chr10:68905967:68907968:+:DDX50;XM_047425728.1;mRNA:tss_score	0.967234	0.993418	Unsignificant
chr10:68955169:68957170:+:DDX21,DDX21;NM_004728.4,XM_011540336.2;mRNA,mRNA:tss_score	0.880187	1.02086	Unsignificant
chr10:68955646:68957647:+:DDX21;NM_001256910.2;mRNA:tss_score	0.760206	0.975234	Unsignificant
chr10:68987802:68989803:+:KIFBP;NM_015634.4;mRNA:tss_score	0.853556	1.03708	Unsignificant
chr10:69005897:69007898:+:KIFBP;XM_017016067.2;mRNA:tss_score	0.63782	1.04376	Unsignificant
chr10:69086602:69088603:+:SRGN;NM_001321053.2;mRNA:tss_score	0.963068	1.001	Unsignificant
chr10:69087027:69089028:+:SRGN;NM_001321054.1;mRNA:tss_score	0.835796	1.01729	Unsignificant
chr10:69087102:69089103:+:SRGN;NM_002727.4;mRNA:tss_score	0.769167	1.02286	Unsignificant
chr10:69123177:69125178:+:VPS26A,VPS26A,VPS26A,VPS26A,VPS26A;NM_001035260.3,NM_001318944.2,NM_001318945.2,NM_001318946.2,NM_004896.5;mRNA,mRNA,mRNA,mRNA,mRNA:tss_score	0.906077	1.04558	Unsignificant
chr10:69179233:69181234:+:SUPV3L1,SUPV3L1,SUPV3L1,SUPV3L1,SUPV3L1,SUPV3L1,SUPV3L1;NM_001301683.2,NM_001323584.2,NM_001323585.2,NM_001323586.2,NM_001323587.2,NM_001323588.2,NM_003171.5;mRNA,mRNA,mRNA,mRNA,mRNA,mRNA,mRNA:tss_score	0.781728	0.974536	Unsignificant
chr10:69219331:69221332:+:HKDC1,HKDC1;NM_025130.4,XM_011540195.3;mRNA,mRNA:tss_score	0.963987	1.00061	Unsignificant
chr10:69235809:69237810:+:HKDC1;XM_047425784.1;mRNA:tss_score	0.863148	0.98253	Unsignificant
chr10:69268999:69271000:+:HK1,HK1,HK1,HK1;NM_033500.2,XM_024447969.2,XM_047425136.1,XM_047425137.1;mRNA,mRNA,mRNA,mRNA:tss_score	0.763723	1.02026	Unsignificant
chr10:69269004:69271005:+:HK1,HK1,HK1,HK1;NM_001322364.2,NM_001322365.2,NM_033497.3,NM_033498.3;mRNA,mRNA,mRNA,mRNA:tss_score	0.763642	1.0203	Unsignificant
chr10:69277495:69279496:+:HK1;NM_001358263.1;mRNA:tss_score	0.701634	0.97149	Unsignificant
chr10:69314768:69316769:+:HK1;NM_033496.3;mRNA:tss_score	0.875685	0.980513	Unsignificant
chr10:69317180:69319181:+:HK1;NM_001322366.1;mRNA:tss_score	0.921183	1.01009	Unsignificant
chr10:69317846:69319847:+:HK1,HK1;NM_000188.3,NM_001322367.1;mRNA,mRNA:tss_score	0.249985	0.882605	Unsignificant
chr10:69333613:69335614:+:HK1;XM_047425139.1;mRNA:tss_score	0.521656	0.945386	Unsignificant
chr10:69415917:69417918:-:TACR2;NM_001057.3;mRNA:tss_score	0.963042	0.999157	Unsignificant
chr10:69450464:69452465:+:TSPAN15,TSPAN15,TSPAN15,TSPAN15;NM_001351263.2,NM_012339.5,XM_017016010.2,XM_047424930.1;mRNA,mRNA,mRNA,mRNA:tss_score	0.960153	0.998957	Unsignificant
chr10:69492475:69494476:+:TSPAN15;XM_005269666.5;mRNA:tss_score	0.927152	1.00704	Unsignificant
chr10:69494005:69496006:+:TSPAN15,TSPAN15;XM_011539562.3,XM_011539563.3;mRNA,mRNA:tss_score	0.958075	1.01838	Unsignificant
chr10:69572421:69574422:-:NEUROG3,NEUROG3;NM_020999.4,XM_017016280.2;mRNA,mRNA:tss_score	0.516672	0.95204	Unsignificant
chr10:69629246:69631247:+:FAM241B,FAM241B,FAM241B;NM_145306.3,XM_005269606.3,XM_005269608.4;mRNA,mRNA,mRNA:tss_score	0.899418	1.00388	Unsignificant
chr10:69629703:69631704:+:FAM241B;XM_011539455.3;mRNA:tss_score	0.786382	1.01524	Unsignificant
chr10:69800905:69802906:+:COL13A1,COL13A1,COL13A1,COL13A1,COL13A1,COL13A1,COL13A1,COL13A1,COL13A1,COL13A1,COL13A1,COL13A1,COL13A1,COL13A1,COL13A1,COL13A1,COL13A1,COL13A1,COL13A1,COL13A1,COL13A1,COL13A1,COL13A1,COL13A1,COL13A1,COL13A1,COL13A1,COL13A1,COL13A1,COL13A1,COL13A1,COL13A1,COL13A1,COL13A1,COL13A1,COL13A1,COL13A1,COL13A1,COL13A1,COL13A1,COL13A1,COL13A1,COL13A1;NM_001130103.2,NM_001320951.2…	0.897888	1.02429	Unsignificant
chr10:70051845:70053846:+:MACROH2A2;NM_018649.3;mRNA:tss_score	0.903233	1.00689	Unsignificant
chr10:70131824:70133825:-:AIFM2,AIFM2;NM_001198696.2,NM_032797.6;mRNA,mRNA:tss_score	0.868783	1.02811	Unsignificant
chr10:70145699:70147700:-:TYSND1,TYSND1;NM_001040273.3,NM_173555.4;mRNA,mRNA:tss_score	0.692539	1.05643	Unsignificant
chr10:70169513:70171514:-:SAR1A,SAR1A;NM_001142648.2,NM_020150.5;mRNA,mRNA:tss_score	0.885226	0.968564	Unsignificant
chr10:70232428:70234429:-:PPA1;NM_021129.4;mRNA:tss_score	0.782683	1.02434	Unsignificant
chr10:70283003:70285004:-:NPFFR1;NM_022146.5;mRNA:tss_score	0.522139	1.05608	Unsignificant
chr10:70366064:70368065:-:LRRC20;XM_047425422.1;mRNA:tss_score	0.695921	1.04557	Unsignificant
chr10:70375791:70377792:-:LRRC20,LRRC20,LRRC20;NM_001278213.2,XM_017016374.2,XM_047425420.1;mRNA,mRNA,mRNA:tss_score	0.910352	0.983722	Unsignificant
chr10:70380565:70382566:-:LRRC20,LRRC20,LRRC20,LRRC20;NM_207119.3,XM_017016375.2,XM_047425417.1,XM_047425419.1;mRNA,mRNA,mRNA,mRNA:tss_score	0.96345	1.0014	Unsignificant
chr10:70381624:70383625:-:LRRC20,LRRC20,LRRC20,LRRC20,LRRC20,LRRC20,LRRC20;NM_001278211.2,NM_001278212.2,NM_001278214.2,NM_018205.4,NM_018239.4,XM_047425418.1,XM_047425421.1;mRNA,mRNA,mRNA,mRNA,mRNA,mRNA,mRNA:tss_score	0.763666	0.957686	Unsignificant
chr10:70403144:70405145:+:EIF4EBP2;NM_004096.5;mRNA:tss_score	0.957555	1.00371	Unsignificant
chr10:70440680:70442681:-:NODAL;NM_018055.5;mRNA:tss_score	0.906967	0.980907	Unsignificant
chr10:70441162:70443163:-:NODAL;XM_024448028.2;mRNA:tss_score	0.49751	1.04527	Unsignificant
chr10:70446950:70448951:-:NODAL;NM_001329906.2;mRNA:tss_score	0.955325	1.00528	Unsignificant
chr10:70457484:70459485:+:PALD1;XM_011539638.3;mRNA:tss_score	0.959098	0.996281	Unsignificant
chr10:70468390:70470391:+:PALD1;XM_047425057.1;mRNA:tss_score	0.737011	1.0317	Unsignificant
chr10:70477766:70479767:+:PALD1,PALD1,PALD1,PALD1;NM_014431.3,XM_047425055.1,XM_047425056.1,XM_047425059.1;mRNA,mRNA,mRNA,mRNA:tss_score	0.218994	0.901628	Unsignificant
chr10:70478197:70480198:+:PALD1;XM_047425058.1;mRNA:tss_score	0.380811	0.936339	Unsignificant
chr10:70492628:70494629:+:PALD1,PALD1;XM_011539637.3,XM_047425060.1;mRNA,mRNA:tss_score	0.804798	1.01837	Unsignificant
chr10:70522133:70524134:+:PALD1;XM_017016072.2;mRNA:tss_score	0.941382	0.998553	Unsignificant
chr10:70601740:70603741:-:PRF1,PRF1;NM_001083116.3,NM_005041.6;mRNA,mRNA:tss_score	0.903635	0.982468	Unsignificant
chr10:70671505:70673506:+:ADAMTS14,ADAMTS14,ADAMTS14,ADAMTS14,ADAMTS14,ADAMTS14,ADAMTS14;NM_080722.4,NM_139155.3,XM_011539300.3,XM_011539303.3,XM_011539306.3,XM_011539307.3,XM_011539308.3;mRNA,mRNA,mRNA,mRNA,mRNA,mRNA,mRNA:tss_score	0.888166	1.01795	Unsignificant
chr10:70717776:70719777:+:ADAMTS14;XM_011539302.2;mRNA:tss_score	0.962713	0.984701	Unsignificant
chr10:70724178:70726179:+:ADAMTS14;XM_011539301.2;mRNA:tss_score	0.839086	1.01899	Unsignificant
chr10:70733047:70735048:+:ADAMTS14;XM_011539309.2;mRNA:tss_score	0.962199	1.00244	Unsignificant
chr10:70784376:70786377:-:TBATA,TBATA,TBATA,TBATA,TBATA,TBATA,TBATA,TBATA,TBATA,TBATA,TBATA,TBATA,TBATA,TBATA,TBATA,TBATA,TBATA,TBATA,TBATA,TBATA,TBATA,TBATA,TBATA,TBATA,TBATA;NM_001318241.2,NM_001318242.2,NM_001318243.2,NM_152710.4,XM_017015845.2,XM_017015846.2,XM_017015847.2,XM_017015848.2,XM_017015849.2,XM_017015850.2,XM_017015851.2,XM_017015852.2,XM_017015853.2,XM_017015854.2,XM_017015855.2,X…	0.58794	1.03574	Unsignificant
chr10:70814947:70816948:+:SGPL1,SGPL1,SGPL1,SGPL1,SGPL1;NM_003901.4,XM_011540316.3,XM_011540318.2,XM_047425981.1,XM_047425982.1;mRNA,mRNA,mRNA,mRNA,mRNA:tss_score	0.89929	0.97728	Unsignificant
chr10:70815282:70817283:+:SGPL1,SGPL1;XM_005270263.2,XM_011540317.2;mRNA,mRNA:tss_score	0.942606	0.997498	Unsignificant
chr10:70886880:70888881:-:PCBD1;NM_001289797.2;mRNA:tss_score	0.895444	0.988025	Unsignificant
chr10:70887564:70889565:-:PCBD1,PCBD1;NM_000281.4,NM_001323004.2;mRNA,mRNA:tss_score	0.390827	1.07966	Unsignificant
chr10:71211569:71213570:+:UNC5B,UNC5B;NM_001244889.2,NM_170744.5;mRNA,mRNA:tss_score	0.739213	0.958424	Unsignificant
chr10:71318258:71320259:+:SLC29A3,SLC29A3,SLC29A3,SLC29A3,SLC29A3;NM_001174098.2,NM_001363518.2,NM_018344.6,XM_047425424.1,XM_047425425.1;mRNA,mRNA,mRNA,mRNA,mRNA:tss_score	0.943812	1.01426	Unsignificant
chr10:71395919:71397920:+:CDH23,CDH23,CDH23,CDH23,CDH23;NM_001171930.2,NM_001171931.2,NM_001171932.2,NM_022124.6,NM_052836.4;mRNA,mRNA,mRNA,mRNA,mRNA:tss_score	0.881511	0.980125	Unsignificant
chr10:71718777:71720778:-:C10orf105;NM_001164375.3;mRNA:tss_score	0.529289	0.952301	Unsignificant
chr10:71736849:71738850:-:C10orf105;NM_001168390.2;mRNA:tss_score	0.952701	0.981568	Unsignificant
chr10:71772519:71774520:-:VSIR;NM_022153.2;mRNA:tss_score	0.921914	0.986524	Unsignificant
chr10:71794770:71796771:+:CDH23,CDH23;NM_001171933.1,NM_001171934.1;mRNA,mRNA:tss_score	0.280742	1.12542	Unsignificant
chr10:71810882:71812883:+:CDH23,CDH23;NM_001171935.1,NM_001171936.1;mRNA,mRNA:tss_score	0.884719	0.976714	Unsignificant
chr10:71850250:71852251:-:PSAP,PSAP,PSAP;NM_001042465.3,NM_001042466.3,NM_002778.4;mRNA,mRNA,mRNA:tss_score	0.870719	1.03361	Unsignificant
chr10:71963394:71965395:+:CHST3;NM_004273.5;mRNA:tss_score	0.89771	0.97619	Unsignificant
chr10:71963746:71965747:+:CHST3;XM_047426022.1;mRNA:tss_score	0.691209	0.958085	Unsignificant
chr10:71964340:71966341:+:CHST3;XM_006718075.5;mRNA:tss_score	0.83444	1.01623	Unsignificant
chr10:71969553:71971554:+:CHST3;XM_011540369.3;mRNA:tss_score	0.901403	1.00962	Unsignificant
chr10:72087550:72089551:-:SPOCK2;NM_001244950.2;mRNA:tss_score	0.702752	1.03772	Unsignificant
chr10:72088031:72090032:-:SPOCK2,SPOCK2;NM_001134434.1,NM_014767.2;mRNA,mRNA:tss_score	0.905991	1.01184	Unsignificant
chr10:72214955:72216956:-:ASCC1,ASCC1,ASCC1,ASCC1,ASCC1,ASCC1,ASCC1,ASCC1,ASCC1,ASCC1,ASCC1,ASCC1,ASCC1,ASCC1;NM_001369088.1,NM_001369089.1,NM_001369091.1,NM_001369092.1,NM_001369093.1,NM_001369094.1,NM_001369097.1,NM_001369098.1,NM_001369101.1,NM_001369104.1,NM_001369106.1,NM_001369107.1,NM_001369109.1,NM_001369111.1;mRNA,mRNA,mRNA,mRNA,mRNA,mRNA,mRNA,mRNA,mRNA,mRNA,mRNA,mRNA,mRNA,mRNA:tss_score	0.959624	1.01039	Unsignificant
chr10:72215011:72217012:+:ANAPC16,ANAPC16,ANAPC16,ANAPC16,ANAPC16,ANAPC16,ANAPC16;NM_001242546.2,NM_001242547.2,NM_001242548.2,NM_001366791.1,NM_173473.4,XM_047424580.1,XM_047424582.1;mRNA,mRNA,mRNA,mRNA,mRNA,mRNA,mRNA:tss_score	0.958602	0.997896	Unsignificant
chr10:72215108:72217109:-:ASCC1;NM_001198798.2;mRNA:tss_score	0.93134	0.982618	Unsignificant
chr10:72215275:72217276:-:ASCC1,ASCC1,ASCC1,ASCC1,ASCC1,ASCC1,ASCC1,ASCC1,ASCC1,ASCC1,ASCC1,ASCC1,ASCC1;NM_001198799.3,NM_001198800.3,NM_001369087.1,NM_001369090.1,NM_001369095.1,NM_001369096.1,NM_001369100.1,NM_001369102.1,NM_001369103.1,NM_001369105.1,NM_001369108.1,NM_001369110.1,NM_001369112.1;mRNA,mRNA,mRNA,mRNA,mRNA,mRNA,mRNA,mRNA,mRNA,mRNA,mRNA,mRNA,mRNA:tss_score	0.940365	0.963547	Unsignificant
chr10:72216133:72218134:-:ASCC1,ASCC1,ASCC1,ASCC1,ASCC1,ASCC1,ASCC1,ASCC1,ASCC1;NM_001369085.1,NM_001369086.1,NM_001369099.1,XM_024448032.2,XM_047425256.1,XM_047425257.1,XM_047425258.1,XM_047425259.1,XM_047425261.1;mRNA,mRNA,mRNA,mRNA,mRNA,mRNA,mRNA,mRNA,mRNA:tss_score	0.771158	1.04071	Unsignificant
chr10:72272923:72274924:+:DDIT4;NM_019058.4;mRNA:tss_score	0.895946	0.976191	Unsignificant
chr10:72353918:72355919:-:DNAJB12,DNAJB12,DNAJB12,DNAJB12;NM_001002762.5,NM_001365080.3,NM_001365081.3,NM_017626.7;mRNA,mRNA,mRNA,mRNA:tss_score	0.509448	1.08518	Unsignificant
chr10:72522985:72524986:-:MICU1;NM_001195519.2;mRNA:tss_score	0.505893	0.944819	Unsignificant
chr10:72625078:72627079:-:MICU1,MICU1,MICU1,MICU1,MICU1,MICU1;NM_001195518.2,NM_001363513.2,NM_006077.4,XM_011539119.2,XM_047424440.1,XM_047424441.1;mRNA,mRNA,mRNA,mRNA,mRNA,mRNA:tss_score	0.940622	1.00897	Unsignificant
chr10:72691142:72693143:+:MCU,MCU;NM_001270679.2,NM_138357.3;mRNA,mRNA:tss_score	0.905648	1.00869	Unsignificant
chr10:72691862:72693863:+:MCU;NM_001270680.3;mRNA:tss_score	0.963168	1.00875	Unsignificant
chr10:7275864:7277865:-:SFMBT2;XM_047425571.1;mRNA:tss_score	0.720651	1.02443	Unsignificant
chr10:72892738:72894739:+:OIT3;NM_152635.3;mRNA:tss_score	0.647301	1.05005	Unsignificant
chr10:7289595:7291596:-:SFMBT2;XM_047425573.1;mRNA:tss_score	0.884004	1.02235	Unsignificant
chr10:7289596:7291597:-:SFMBT2;XM_047425569.1;mRNA:tss_score	0.887924	1.02283	Unsignificant
chr10:72953805:72955806:-:PLA2G12B,PLA2G12B,PLA2G12B;NM_001318124.2,NM_001318125.2,NM_032562.5;mRNA,mRNA,mRNA:tss_score	0.88236	1.00762	Unsignificant
chr10:73095865:73097866:-:P4HA1,P4HA1,P4HA1,P4HA1;NM_000917.4,NM_001017962.3,NM_001142595.2,NM_001142596.2;mRNA,mRNA,mRNA,mRNA:tss_score	0.80473	1.03532	Unsignificant
chr10:73109454:73111455:+:NUDT13,NUDT13,NUDT13,NUDT13,NUDT13,NUDT13,NUDT13;NM_001283014.2,NM_001283015.2,NM_001283016.2,NM_001283017.2,NM_001283019.2,NM_015901.6,XM_047424984.1;mRNA,mRNA,mRNA,mRNA,mRNA,mRNA,mRNA:tss_score	0.941386	0.990698	Unsignificant
chr10:73118171:73120172:+:NUDT13;XM_024447926.2;mRNA:tss_score	0.657775	1.05931	Unsignificant
chr10:73120749:73122750:+:NUDT13;XM_047424985.1;mRNA:tss_score	0.86467	1.01876	Unsignificant
chr10:73167007:73169008:-:ECD;NM_007265.3;mRNA:tss_score	0.889365	1.01112	Unsignificant
chr10:73167094:73169095:-:ECD,ECD;NM_001135752.1,NM_001135753.1;mRNA,mRNA:tss_score	0.790404	1.02768	Unsignificant
chr10:73167118:73169119:+:FAM149B1,FAM149B1,FAM149B1,FAM149B1,FAM149B1,FAM149B1;NM_173348.2,XM_005269744.3,XM_011539740.3,XM_017016167.2,XM_047425143.1,XM_047425144.1;mRNA,mRNA,mRNA,mRNA,mRNA,mRNA:tss_score	0.820305	1.02594	Unsignificant
chr10:73170934:73172935:+:FAM149B1;XM_047425145.1;mRNA:tss_score	0.964765	0.991958	Unsignificant
chr10:73173686:73175687:+:FAM149B1;XM_047425142.1;mRNA:tss_score	0.898477	0.99229	Unsignificant
chr10:73229:75230:-:TUBB8;NM_001389619.1;mRNA:tss_score	0.237892	0.922187	Unsignificant
chr10:73246254:73248255:-:DNAJC9,DNAJC9,DNAJC9;NM_015190.5,XM_047424908.1,XM_047424909.1;mRNA,mRNA,mRNA:tss_score	0.808657	0.969071	Unsignificant
chr10:73251643:73253644:-:MRPS16,MRPS16,MRPS16;NM_016065.4,XM_047425263.1,XM_047425264.1;mRNA,mRNA,mRNA:tss_score	0.71168	0.952488	Unsignificant
chr10:73347506:73349507:-:CFAP70;XM_011539212.3;mRNA:tss_score	0.960227	0.994114	Unsignificant
chr10:73357744:73359745:-:CFAP70,CFAP70,CFAP70,CFAP70;NM_001350933.2,NM_001350934.2,XM_006717605.3,XM_047424552.1;mRNA,mRNA,mRNA,mRNA:tss_score	0.890189	0.982681	Unsignificant
chr10:73357863:73359864:-:CFAP70,CFAP70;NM_001367801.1,XM_006717611.5;mRNA,mRNA:tss_score	0.523761	0.942494	Unsignificant
chr10:73361978:73363979:-:CFAP70,CFAP70,CFAP70,CFAP70,CFAP70,CFAP70,CFAP70,CFAP70,CFAP70,CFAP70,CFAP70,CFAP70,CFAP70,CFAP70,CFAP70;XM_006717604.3,XM_006717610.3,XM_017015620.2,XM_017015621.2,XM_017015622.2,XM_017015623.2,XM_017015624.2,XM_017015625.2,XM_017015626.2,XM_017015627.2,XM_017015629.2,XM_047424551.1,XM_047424553.1,XM_047424554.1,XM_047424555.1;mRNA,mRNA,mRNA,mRNA,mRNA,mRNA,mRNA,mRNA,mRN…	0.692153	0.972014	Unsignificant
chr10:73407317:73409318:-:ANXA7;XM_017016162.3;mRNA:tss_score	0.95848	1.0145	Unsignificant
chr10:73413057:73415058:-:ANXA7,ANXA7,ANXA7,ANXA7;NM_001156.5,NM_001320879.2,NM_001320880.2,NM_004034.4;mRNA,mRNA,mRNA,mRNA:tss_score	0.91208	0.97733	Unsignificant
chr10:73432560:73434561:-:MSS51,MSS51;NM_001024593.2,XM_047424550.1;mRNA,mRNA:tss_score	0.594568	1.03389	Unsignificant
chr10:73494641:73496642:-:PPP3CB,PPP3CB,PPP3CB,PPP3CB,PPP3CB,PPP3CB;XM_047425428.1,XM_047425429.1,XM_047425431.1,XM_047425432.1,XM_047425433.1,XM_047425434.1;mRNA,mRNA,mRNA,mRNA,mRNA,mRNA:tss_score	0.954029	0.98781	Unsignificant
chr10:73495023:73497024:-:PPP3CB,PPP3CB,PPP3CB,PPP3CB,PPP3CB,PPP3CB,PPP3CB,PPP3CB,PPP3CB;NM_001142353.3,NM_001142354.3,NM_001289968.2,NM_001289969.2,NM_021132.4,XM_005269944.2,XM_047425426.1,XM_047425427.1,XM_047425430.1;mRNA,mRNA,mRNA,mRNA,mRNA,mRNA,mRNA,mRNA,mRNA:tss_score	0.927107	1.03844	Unsignificant
chr10:73590341:73592342:-:USP54,USP54,USP54,USP54,USP54;NM_001320437.2,NM_001320441.2,NM_001378210.1,NM_001391955.1,NM_001391956.1;mRNA,mRNA,mRNA,mRNA,mRNA:tss_score	0.613393	1.04779	Unsignificant
chr10:73600620:73602621:-:USP54;NM_001378209.1;mRNA:tss_score	0.491299	1.04282	Unsignificant
chr10:73624640:73626641:-:USP54,USP54;NM_001391953.1,NM_001391954.1;mRNA,mRNA:tss_score	0.485038	1.07322	Unsignificant
chr10:73624980:73626981:-:USP54,USP54,USP54,USP54,USP54,USP54,USP54,USP54,USP54,USP54,USP54,USP54,USP54;NM_001350995.2,NM_001378208.1,NM_001391941.1,NM_001391942.1,NM_001391945.1,NM_001391946.1,NM_001391947.1,NM_001391948.1,NM_001391949.1,NM_001391950.1,NM_001391951.1,NM_001391952.1,NM_152586.4;mRNA,mRNA,mRNA,mRNA,mRNA,mRNA,mRNA,mRNA,mRNA,mRNA,mRNA,mRNA,mRNA:tss_score	0.801255	0.971697	Unsignificant
chr10:73640473:73642474:-:MYOZ1;NM_021245.4;mRNA:tss_score	0.752136	0.979354	Unsignificant
chr10:73650039:73652040:-:SYNPO2L;NM_024875.5;mRNA:tss_score	0.813685	1.01882	Unsignificant
chr10:73655028:73657029:-:SYNPO2L;NM_001114133.3;mRNA:tss_score	0.638181	1.03125	Unsignificant
chr10:7366737:7368738:-:SFMBT2,SFMBT2;XM_006717490.2,XM_047425570.1;mRNA,mRNA:tss_score	0.879831	0.967785	Unsignificant
chr10:73697108:73699109:-:AGAP5;NM_001144000.4;mRNA:tss_score	0.947388	0.988254	Unsignificant
chr10:73743371:73745372:+:SEC24C,SEC24C,SEC24C,SEC24C,SEC24C,SEC24C,SEC24C,SEC24C;NM_004922.4,NM_198597.3,XM_011540380.4,XM_011540381.4,XM_047426031.1,XM_047426032.1,XM_047426033.1,XM_047426034.1;mRNA,mRNA,mRNA,mRNA,mRNA,mRNA,mRNA,mRNA:tss_score	0.891274	0.983353	Unsignificant
chr10:73745995:73747996:+:SEC24C;XM_047426035.1;mRNA:tss_score	0.83384	0.970253	Unsignificant
chr10:73771275:73773276:+:FUT11,FUT11,FUT11,FUT11,FUT11;NM_001284194.2,NM_173540.3,XM_006717656.5,XM_047424688.1,XM_047424689.1;mRNA,mRNA,mRNA,mRNA,mRNA:tss_score	0.650223	0.950244	Unsignificant
chr10:73781047:73783048:+:CHCHD1;NM_203298.3;mRNA:tss_score	0.916324	1.0186	Unsignificant
chr10:73784605:73786606:+:ZSWIM8,ZSWIM8,ZSWIM8,ZSWIM8,ZSWIM8,ZSWIM8,ZSWIM8,ZSWIM8,ZSWIM8,ZSWIM8,ZSWIM8,ZSWIM8,ZSWIM8,ZSWIM8,ZSWIM8,ZSWIM8,ZSWIM8,ZSWIM8,ZSWIM8,ZSWIM8,ZSWIM8,ZSWIM8,ZSWIM8,ZSWIM8;NM_001242487.2,NM_001242488.2,NM_001367799.1,NM_015037.4,XM_005269648.3,XM_005269655.4,XM_006717725.4,XM_011539544.2,XM_017015978.2,XM_047424860.1,XM_047424861.1,XM_047424862.1,XM_047424863.1,XM_047424864.…	0.937599	1.0228	Unsignificant
chr10:73789974:73791975:+:ZSWIM8;XM_047424873.1;mRNA:tss_score	0.845093	1.02934	Unsignificant
chr10:73806184:73808185:-:NDST2;XM_005270256.5;mRNA:tss_score	0.93281	0.991796	Unsignificant
chr10:73808114:73810115:-:NDST2;XM_011540310.4;mRNA:tss_score	0.849444	1.03777	Unsignificant
chr10:73810597:73812598:-:NDST2,NDST2;NM_001330107.2,NM_003635.4;mRNA,mRNA:tss_score	0.951141	1.01183	Unsignificant
chr10:73810819:73812820:-:NDST2;XM_047425922.1;mRNA:tss_score	0.963425	1.01192	Unsignificant
chr10:73872082:73874083:-:CAMK2G,CAMK2G;XM_047425804.1,XM_047425805.1;mRNA,mRNA:tss_score	0.928387	1.02279	Unsignificant
chr10:73873554:73875555:-:CAMK2G,CAMK2G,CAMK2G,CAMK2G,CAMK2G,CAMK2G,CAMK2G,CAMK2G,CAMK2G,CAMK2G,CAMK2G,CAMK2G,CAMK2G,CAMK2G,CAMK2G,CAMK2G,CAMK2G,CAMK2G,CAMK2G,CAMK2G,CAMK2G,CAMK2G,CAMK2G,CAMK2G,CAMK2G,CAMK2G,CAMK2G,CAMK2G,CAMK2G,CAMK2G,CAMK2G,CAMK2G,CAMK2G,CAMK2G,CAMK2G,CAMK2G,CAMK2G,CAMK2G,CAMK2G,CAMK2G,CAMK2G,CAMK2G,CAMK2G,CAMK2G,CAMK2G,CAMK2G,CAMK2G,CAMK2G,CAMK2G,CAMK2G,CAMK2G,CAMK2G,CAMK2G,CA…	0.754463	0.947407	Unsignificant
chr10:73908163:73910164:+:PLAU;XM_011539866.3;mRNA:tss_score	0.695627	1.0439	Unsignificant
chr10:73910131:73912132:+:PLAU,PLAU,PLAU,PLAU;NM_001145031.3,NM_001319191.2,NM_002658.6,XM_047425353.1;mRNA,mRNA,mRNA,mRNA:tss_score	0.904242	1.00658	Unsignificant
chr10:73997115:73999116:+:VCL,VCL;NM_003373.4,NM_014000.3;mRNA,mRNA:tss_score	0.965783	0.973731	Unsignificant
chr10:7404745:7406746:-:SFMBT2;XM_047425567.1;mRNA:tss_score	0.63369	1.04241	Unsignificant
chr10:7407769:7409770:-:SFMBT2;NM_001387891.1;mRNA:tss_score	0.904938	0.997231	Unsignificant
chr10:7407880:7409881:-:SFMBT2;XM_047425568.1;mRNA:tss_score	0.962553	1.01959	Unsignificant
chr10:7408340:7410341:-:SFMBT2;NM_001018039.1;mRNA:tss_score	0.950445	1.00337	Unsignificant
chr10:7410033:7412034:-:SFMBT2,SFMBT2;NM_001387889.1,NM_001387890.1;mRNA,mRNA:tss_score	0.956473	0.999984	Unsignificant
chr10:7410489:7412490:-:SFMBT2;NM_001029880.3;mRNA:tss_score	0.743905	1.03684	Unsignificant
chr10:74149827:74151828:-:AP3M1,AP3M1,AP3M1,AP3M1,AP3M1,AP3M1,AP3M1;NM_001320263.2,NM_001320264.2,NM_001320265.2,NM_012095.6,NM_207012.4,XM_024447939.2,XM_047425054.1;mRNA,mRNA,mRNA,mRNA,mRNA,mRNA,mRNA:tss_score	0.883427	1.03608	Unsignificant
chr10:74150220:74152221:+:ADK,ADK,ADK,ADK,ADK,ADK;NM_001202450.2,NM_001369123.1,NM_006721.4,XM_017015698.2,XM_017015704.2,XM_017015705.2;mRNA,mRNA,mRNA,mRNA,mRNA,mRNA:tss_score	0.949424	1.00417	Unsignificant
chr10:74175762:74177763:+:ADK,ADK,ADK,ADK,ADK,ADK,ADK;NM_001123.4,NM_001202449.2,NM_001369124.1,XM_017015702.2,XM_017015706.2,XM_047424620.1,XM_047424621.1;mRNA,mRNA,mRNA,mRNA,mRNA,mRNA,mRNA:tss_score	0.503184	1.08254	Unsignificant
chr10:74355291:74357292:+:ADK;XM_017015699.2;mRNA:tss_score	0.959726	1.00008	Unsignificant
chr10:74379951:74381952:+:ADK;XM_017015703.3;mRNA:tss_score	0.0465487	0.886732	DOWN
chr10:74823935:74825936:+:KAT6B,KAT6B,KAT6B,KAT6B,KAT6B,KAT6B,KAT6B,KAT6B;XM_005269664.3,XM_047424912.1,XM_047424913.1,XM_047424916.1,XM_047424919.1,XM_047424923.1,XM_047424927.1,XM_047424929.1;mRNA,mRNA,mRNA,mRNA,mRNA,mRNA,mRNA,mRNA:tss_score	0.724142	0.957581	Unsignificant
chr10:74824254:74826255:+:KAT6B;NM_001370139.1;mRNA:tss_score	0.956377	1.00405	Unsignificant
chr10:74824478:74826479:+:KAT6B,KAT6B,KAT6B,KAT6B,KAT6B,KAT6B,KAT6B,KAT6B,KAT6B,KAT6B,KAT6B,KAT6B,KAT6B,KAT6B;NM_001370133.1,NM_001370134.1,NM_001370136.1,NM_001370138.1,NM_001370140.1,NM_001370141.1,NM_001370143.1,XM_017016004.3,XM_047424911.1,XM_047424918.1,XM_047424920.1,XM_047424922.1,XM_047424924.1,XM_047424928.1;mRNA,mRNA,mRNA,mRNA,mRNA,mRNA,mRNA,mRNA,mRNA,mRNA,mRNA,mRNA,mRNA,mRNA:tss_score	0.870836	1.03913	Unsignificant
chr10:74825599:74827600:+:KAT6B,KAT6B,KAT6B,KAT6B,KAT6B,KAT6B,KAT6B,KAT6B,KAT6B,KAT6B,KAT6B,KAT6B;NM_001256468.2,NM_001256469.2,NM_001370132.1,NM_001370135.1,NM_001370137.1,NM_001370142.1,NM_001370144.1,NM_012330.4,XM_047424915.1,XM_047424917.1,XM_047424921.1,XM_047424926.1;mRNA,mRNA,mRNA,mRNA,mRNA,mRNA,mRNA,mRNA,mRNA,mRNA,mRNA,mRNA:tss_score	0.855249	1.05336	Unsignificant
chr10:75072641:75074642:-:DUSP29,DUSP29,DUSP29;NM_001003892.3,NM_001384909.1,XM_017016176.2;mRNA,mRNA,mRNA:tss_score	0.912395	0.986952	Unsignificant
chr10:75098414:75100415:-:DUSP13;XM_011539855.3;mRNA:tss_score	0.965292	1.00048	Unsignificant
chr10:75098489:75100490:-:DUSP13;NM_016364.3;mRNA:tss_score	0.776459	1.03669	Unsignificant
chr10:75098511:75100512:-:DUSP13;NM_001363514.2;mRNA:tss_score	0.852676	1.03045	Unsignificant
chr10:75098592:75100593:+:SAMD8;XM_011539312.4;mRNA:tss_score	0.617564	1.06808	Unsignificant
chr10:75107011:75109012:-:DUSP13;XM_047425306.1;mRNA:tss_score	0.717364	0.96809	Unsignificant
chr10:75107070:75109071:-:DUSP13;XM_047425308.1;mRNA:tss_score	0.584842	0.957752	Unsignificant
chr10:75108190:75110191:-:DUSP13,DUSP13,DUSP13,DUSP13,DUSP13,DUSP13,DUSP13,DUSP13;NM_001007271.2,NM_001007272.2,NM_001007273.2,NM_001320842.2,NM_001320843.2,XM_005269883.4,XM_017016314.2,XM_047425305.1;mRNA,mRNA,mRNA,mRNA,mRNA,mRNA,mRNA,mRNA:tss_score	0.950631	1.00051	Unsignificant
chr10:75110655:75112656:+:SAMD8,SAMD8,SAMD8,SAMD8;NM_001174156.2,NM_144660.3,XM_005269541.6,XM_047424641.1;mRNA,mRNA,mRNA,mRNA:tss_score	0.718627	0.94517	Unsignificant
chr10:75139585:75141586:+:SAMD8;XM_047424640.1;mRNA:tss_score	0.954419	1.01638	Unsignificant
chr10:75145673:75147674:+:SAMD8;XM_017015738.3;mRNA:tss_score	0.899824	0.989971	Unsignificant
chr10:75209169:75211170:+:VDAC2,VDAC2,VDAC2,VDAC2,VDAC2,VDAC2,VDAC2;NM_001184783.3,NM_001184823.2,NM_001324087.2,NM_001324088.2,NM_001324089.2,NM_001324090.2,NM_003375.5;mRNA,mRNA,mRNA,mRNA,mRNA,mRNA,mRNA:tss_score	0.659088	1.05409	Unsignificant
chr10:75209795:75211796:+:VDAC2;NM_001391963.1;mRNA:tss_score	0.846238	0.962891	Unsignificant
chr10:75234956:75236957:-:COMTD1;NM_144589.4;mRNA:tss_score	0.963971	0.993871	Unsignificant
chr10:75389128:75391129:+:LOC124902461;XM_047426122.1;mRNA:tss_score	0.959044	1.01551	Unsignificant
chr10:75400763:75402764:-:ZNF503;NM_032772.6;mRNA:tss_score	0.840791	0.960058	Unsignificant
chr10:75430623:75432624:+:LRMDA;NM_001305581.2;mRNA:tss_score	0.965088	0.990653	Unsignificant
chr10:75620:77621:-:TUBB8;NM_001389618.1;mRNA:tss_score	0.897056	1.00742	Unsignificant
chr10:75781760:75783761:+:LRMDA;NM_032024.5;mRNA:tss_score	0.908264	1.00348	Unsignificant
chr10:7618672:7620673:-:ITIH5;NM_032817.6;mRNA:tss_score	0.8078	0.983302	Unsignificant
chr10:7665965:7667966:-:ITIH5,ITIH5,ITIH5,ITIH5;NM_001001851.3,NM_030569.7,XM_011519713.4,XM_011519714.4;mRNA,mRNA,mRNA,mRNA:tss_score	0.756271	0.954351	Unsignificant
chr10:7702315:7704316:+:ITIH2;NM_002216.3;mRNA:tss_score	0.966711	0.989577	Unsignificant
chr10:77216558:77218559:-:KCNMA1;XM_017016223.1;mRNA:tss_score	0.629372	1.04815	Unsignificant
chr10:77318695:77320696:-:KCNMA1;XM_047425200.1;mRNA:tss_score	0.957682	1.00097	Unsignificant
chr10:77349760:77351761:-:KCNMA1;NM_001322838.2;mRNA:tss_score	0.880729	1.01281	Unsignificant
chr10:77430679:77432680:-:KCNMA1;XM_024447986.2;mRNA:tss_score	0.887669	1.01196	Unsignificant
chr10:77636807:77638808:-:KCNMA1,KCNMA1,KCNMA1,KCNMA1,KCNMA1,KCNMA1,KCNMA1,KCNMA1,KCNMA1,KCNMA1,KCNMA1,KCNMA1,KCNMA1,KCNMA1,KCNMA1,KCNMA1,KCNMA1,KCNMA1,KCNMA1,KCNMA1,KCNMA1,KCNMA1,KCNMA1,KCNMA1,KCNMA1,KCNMA1,KCNMA1,KCNMA1,KCNMA1,KCNMA1,KCNMA1,KCNMA1,KCNMA1,KCNMA1,KCNMA1,KCNMA1,KCNMA1,KCNMA1,KCNMA1,KCNMA1,KCNMA1,KCNMA1,KCNMA1,KCNMA1,KCNMA1,KCNMA1,KCNMA1,KCNMA1,KCNMA1,KCNMA1,KCNMA1,KCNMA1,KCNMA1,KC…	0.687316	1.03985	Unsignificant
chr10:77836743:77838744:-:DLG5;XM_024448250.2;mRNA:tss_score	0.768796	0.971301	Unsignificant
chr10:77847186:77849187:-:DLG5;XM_017016915.2;mRNA:tss_score	0.632619	1.03121	Unsignificant
chr10:77847312:77849313:-:DLG5;XM_011540347.3;mRNA:tss_score	0.558063	1.03768	Unsignificant
chr10:77856312:77858313:-:DLG5;XM_011540344.3;mRNA:tss_score	0.940131	1.00358	Unsignificant
chr10:77856329:77858330:-:DLG5;XM_047426001.1;mRNA:tss_score	0.964542	1.01197	Unsignificant
chr10:77856336:77858337:-:DLG5;XM_011540345.2;mRNA:tss_score	0.964862	1.0095	Unsignificant
chr10:77856462:77858463:-:DLG5;XM_047426000.1;mRNA:tss_score	0.848897	1.03455	Unsignificant
chr10:77868919:77870920:-:DLG5;XM_017016913.2;mRNA:tss_score	0.692039	0.972975	Unsignificant
chr10:7786992:7788993:-:KIN,KIN,KIN;NM_012311.4,XM_006717434.5,XM_006717435.5;mRNA,mRNA,mRNA:tss_score	0.787985	0.973977	Unsignificant
chr10:7787176:7789177:+:ATP5F1C,ATP5F1C,ATP5F1C,ATP5F1C,ATP5F1C;NM_001001973.3,NM_001320886.2,NM_005174.4,XM_017016290.2,XM_047425254.1;mRNA,mRNA,mRNA,mRNA,mRNA:tss_score	0.636972	0.951199	Unsignificant
chr10:77871848:77873849:-:DLG5;XM_011540341.4;mRNA:tss_score	0.941036	1.00896	Unsignificant
chr10:77873029:77875030:-:DLG5;XM_017016914.2;mRNA:tss_score	0.937949	1.00857	Unsignificant
chr10:77888500:77890501:-:DLG5;XM_011540342.2;mRNA:tss_score	0.535327	1.05425	Unsignificant
chr10:77925754:77927755:-:DLG5,DLG5,DLG5,DLG5,DLG5,DLG5,DLG5;NM_004747.4,XM_005270276.5,XM_006718056.4,XM_006718057.4,XM_011540346.3,XM_047426002.1,XM_047426003.1;mRNA,mRNA,mRNA,mRNA,mRNA,mRNA,mRNA:tss_score	0.964406	0.993885	Unsignificant
chr10:77939735:77941736:-:DLG5;XM_047425998.1;mRNA:tss_score	0.795091	0.98344	Unsignificant
chr10:78028514:78030515:-:POLR3A;NM_007055.4;mRNA:tss_score	0.833039	1.02942	Unsignificant
chr10:78032862:78034863:+:RPS24,RPS24,RPS24,RPS24,RPS24,RPS24;NM_001026.5,NM_001142282.2,NM_001142283.2,NM_001142284.2,NM_001142285.2,NM_033022.4;mRNA,mRNA,mRNA,mRNA,mRNA,mRNA:tss_score	0.947129	0.995193	Unsignificant
chr10:7817504:7819505:+:TAF3,TAF3;NM_031923.4,XM_011519741.2;mRNA,mRNA:tss_score	0.963331	1.00931	Unsignificant
chr10:79067965:79069966:+:ZMIZ1,ZMIZ1,ZMIZ1,ZMIZ1,ZMIZ1,ZMIZ1,ZMIZ1,ZMIZ1,ZMIZ1,ZMIZ1,ZMIZ1;NM_020338.4,XM_005269988.4,XM_006717923.4,XM_006717924.4,XM_006717925.4,XM_047425538.1,XM_047425539.1,XM_047425540.1,XM_047425541.1,XM_047425542.1,XM_047425543.1;mRNA,mRNA,mRNA,mRNA,mRNA,mRNA,mRNA,mRNA,mRNA,mRNA,mRNA:tss_score	0.769029	1.04773	Unsignificant
chr10:79241912:79243913:+:ZMIZ1;XM_011539979.2;mRNA:tss_score	0.929674	0.985618	Unsignificant
chr10:79346468:79348469:+:PPIF,PPIF;NM_005729.4,XM_005269379.3;mRNA,mRNA:tss_score	0.711215	0.942027	Unsignificant
chr10:79443222:79445223:-:ZCCHC24;XM_011539452.4;mRNA:tss_score	0.953132	0.988377	Unsignificant
chr10:79444623:79446624:-:ZCCHC24;NM_153367.4;mRNA:tss_score	0.958967	1.02777	Unsignificant
chr10:79511532:79513533:+:EIF5AL1;NM_001099692.2;mRNA:tss_score	0.352094	0.935166	Unsignificant
chr10:79558870:79560871:-:SFTPA2;NM_001320814.1;mRNA:tss_score	0.416763	1.0608	Unsignificant
chr10:79559406:79561407:-:SFTPA2,SFTPA2,SFTPA2,SFTPA2,SFTPA2,SFTPA2,SFTPA2,SFTPA2,SFTPA2,SFTPA2;NM_001098668.4,NM_001320813.2,XM_005270128.4,XM_005270132.4,XM_011540125.2,XM_017016608.2,XM_047425703.1,XM_047425704.1,XM_047425705.1,XM_047425706.1;mRNA,mRNA,mRNA,mRNA,mRNA,mRNA,mRNA,mRNA,mRNA,mRNA:tss_score	0.490611	0.945562	Unsignificant
chr10:79609938:79611939:+:SFTPA1,SFTPA1,SFTPA1,SFTPA1,SFTPA1,SFTPA1,SFTPA1,SFTPA1,SFTPA1,SFTPA1,SFTPA1,SFTPA1,SFTPA1,SFTPA1,SFTPA1,SFTPA1,SFTPA1;NM_001093770.3,NM_001164644.2,NM_001164645.2,NM_001164646.2,NM_001164647.1,NM_005411.5,XM_005270062.6,XM_006717953.3,XM_047425667.1,XM_047425668.1,XM_047425669.1,XM_047425670.1,XM_047425671.1,XM_047425672.1,XM_047425673.1,XM_047425674.1,XM_047425675.1;mR…	0.912315	1.00528	Unsignificant
chr10:79691114:79693115:+:NUTM2B;XM_047425707.1;mRNA:tss_score	0.874515	0.976798	Unsignificant
chr10:79702226:79704227:+:NUTM2B;NM_001278495.2;mRNA:tss_score	0.919334	0.980643	Unsignificant
chr10:79825738:79827739:+:NUTM2E;NM_001355263.2;mRNA:tss_score	0.961338	1.04446	Unsignificant
chr10:79948104:79950105:-:SFTPD,SFTPD;NM_003019.5,XM_011540088.3;mRNA,mRNA:tss_score	0.887499	1.00895	Unsignificant
chr10:79981382:79983383:-:SFTPD;XM_011540087.2;mRNA:tss_score	0.918936	0.986999	Unsignificant
chr10:80077664:80079665:+:TMEM254,TMEM254,TMEM254,TMEM254,TMEM254,TMEM254;NM_001270370.2,NM_001270371.2,NM_001270372.2,NM_001270373.2,NM_025125.4,XM_047425782.1;mRNA,mRNA,mRNA,mRNA,mRNA,mRNA:tss_score	0.920157	1.01869	Unsignificant
chr10:80078022:80080023:+:TMEM254,TMEM254,TMEM254,TMEM254;NM_001270367.1,NM_001270368.1,NM_001270369.1,XM_011540192.4;mRNA,mRNA,mRNA,mRNA:tss_score	0.943108	1.00464	Unsignificant
chr10:80078279:80080280:+:TMEM254,TMEM254,TMEM254,TMEM254,TMEM254;NM_001270374.2,XM_006717978.3,XM_011540193.4,XM_017016680.3,XM_047425783.1;mRNA,mRNA,mRNA,mRNA,mRNA:tss_score	0.941361	0.989695	Unsignificant
chr10:80131729:80133730:+:PLAC9,PLAC9;NM_001012973.3,NM_001331125.2;mRNA,mRNA:tss_score	0.945094	0.992246	Unsignificant
chr10:80171846:80173847:-:ANXA11;XM_005269741.5;mRNA:tss_score	0.956567	1.00928	Unsignificant
chr10:80180454:80182455:-:ANXA11;XM_047425141.1;mRNA:tss_score	0.50637	1.06679	Unsignificant
chr10:80203490:80205491:-:ANXA11;NM_001278408.2;mRNA:tss_score	0.897014	1.02711	Unsignificant
chr10:80204536:80206537:-:ANXA11,ANXA11,ANXA11,ANXA11,ANXA11,ANXA11,ANXA11;NM_001157.3,NM_001278409.2,NM_145868.2,NM_145869.2,XM_005269742.2,XM_006717813.3,XM_047425140.1;mRNA,mRNA,mRNA,mRNA,mRNA,mRNA,mRNA:tss_score	0.912994	1.01824	Unsignificant
chr10:80204807:80206808:-:ANXA11;NM_001278407.2;mRNA:tss_score	0.747665	1.02625	Unsignificant
chr10:80288657:80290658:-:MAT1A;NM_000429.3;mRNA:tss_score	0.854866	1.01793	Unsignificant
chr10:80343744:80345745:+:DYDC2;NM_001270042.2;mRNA:tss_score	0.791506	0.976026	Unsignificant
chr10:80355754:80357755:-:DYDC1,DYDC1,DYDC1,DYDC1,DYDC1,DYDC1,DYDC1,DYDC1,DYDC1,DYDC1,DYDC1;NM_001269053.2,NM_001370155.1,NM_001370156.1,NM_001370157.1,NM_138812.4,XM_005269549.5,XM_005269550.5,XM_011539334.3,XM_011539335.2,XM_017015749.2,XM_047424655.1;mRNA,mRNA,mRNA,mRNA,mRNA,mRNA,mRNA,mRNA,mRNA,mRNA,mRNA:tss_score	0.919799	0.990487	Unsignificant
chr10:80355780:80357781:+:DYDC2,DYDC2;NM_001270041.2,NM_032372.6;mRNA,mRNA:tss_score	0.939621	0.995014	Unsignificant
chr10:80357868:80359869:+:DYDC2;XM_011540270.3;mRNA:tss_score	0.844657	1.0139	Unsignificant
chr10:80357869:80359870:+:DYDC2;XM_011540267.2;mRNA:tss_score	0.839807	1.01434	Unsignificant
chr10:80357925:80359926:+:DYDC2;XM_011540268.1;mRNA:tss_score	0.914313	1.00498	Unsignificant
chr10:80406828:80408829:+:PRXL2A;NM_001243779.2;mRNA:tss_score	0.957806	1.00792	Unsignificant
chr10:80407550:80409551:+:PRXL2A,PRXL2A,PRXL2A,PRXL2A,PRXL2A;NM_001243780.2,NM_001243781.2,NM_032333.5,XM_011540266.3,XM_017016775.2;mRNA,mRNA,mRNA,mRNA,mRNA:tss_score	0.282483	0.924516	Unsignificant
chr10:80409993:80411994:+:PRXL2A;XM_011540265.3;mRNA:tss_score	0.960348	1.00926	Unsignificant
chr10:80412832:80414833:+:PRXL2A,PRXL2A;NM_001243778.2,NM_001243782.2;mRNA,mRNA:tss_score	0.965047	0.994024	Unsignificant
chr10:8044332:8046333:+:GATA3,GATA3;XM_005252443.6,XM_047425045.1;mRNA,mRNA:tss_score	0.764322	1.01882	Unsignificant
chr10:80453309:80455310:+:TSPAN14,TSPAN14,TSPAN14,TSPAN14,TSPAN14;NM_001128309.3,NM_001351266.2,NM_001351267.4,NM_001351268.2,NM_030927.4;mRNA,mRNA,mRNA,mRNA,mRNA:tss_score	0.744447	1.07473	Unsignificant
chr10:80458284:80460285:+:TSPAN14,TSPAN14;NM_001351269.2,NM_001351270.2;mRNA,mRNA:tss_score	0.964461	1.01069	Unsignificant
chr10:80467240:80469241:+:TSPAN14,TSPAN14;NM_001351271.2,NM_001351272.2;mRNA,mRNA:tss_score	0.45058	0.933747	Unsignificant
chr10:8050235:8052236:+:GATA3,GATA3;XM_005252442.3,XM_047425044.1;mRNA,mRNA:tss_score	0.963258	1.00577	Unsignificant
chr10:8053687:8055688:+:GATA3,GATA3;NM_001002295.2,NM_002051.3;mRNA,mRNA:tss_score	0.264234	1.08254	Unsignificant
chr10:80536901:80538902:+:SH2D4B,SH2D4B;NM_001388272.1,NM_207372.2;mRNA,mRNA:tss_score	0.959377	0.982445	Unsignificant
chr10:80539818:80541819:+:SH2D4B;NM_001145719.1;mRNA:tss_score	0.963539	0.996466	Unsignificant
chr10:81874193:81876194:+:NRG3,NRG3,NRG3,NRG3,NRG3,NRG3,NRG3,NRG3,NRG3,NRG3,NRG3,NRG3,NRG3,NRG3,NRG3,NRG3,NRG3,NRG3;NM_001010848.4,NM_001370081.1,NM_001370082.1,NM_001370083.1,NM_001370084.1,XM_011539172.4,XM_011539173.4,XM_011539175.4,XM_017015573.3,XM_017015574.3,XM_017015575.3,XM_017015576.3,XM_017015577.3,XM_017015578.3,XM_017015579.3,XM_017015580.3,XM_017015584.3,XM_047424512.1;mRNA,mRNA,mRN…	0.249279	1.12716	Unsignificant
chr10:81874313:81876314:+:NRG3;NM_001165972.1;mRNA:tss_score	0.0552227	1.18276	Unsignificant
chr10:81876686:81878687:+:NRG3;NM_001165973.2;mRNA:tss_score	0.470288	1.05534	Unsignificant
chr10:82165701:82167702:+:NRG3;XM_017015582.2;mRNA:tss_score	0.861188	0.965925	Unsignificant
chr10:82798537:82800538:+:NRG3;XM_024447781.2;mRNA:tss_score	0.959888	1.01038	Unsignificant
chr10:82929487:82931488:+:NRG3;XM_011539178.3;mRNA:tss_score	0.234202	0.929891	Unsignificant
chr10:82929490:82931491:+:NRG3;XM_047424513.1;mRNA:tss_score	0.230563	0.930648	Unsignificant
chr10:84138508:84140509:+:GHITM;NM_014394.3;mRNA:tss_score	0.691065	0.935307	Unsignificant
chr10:84172800:84174801:+:C10orf99,C10orf99;NM_207373.3,XM_005269811.4;mRNA,mRNA:tss_score	0.965923	1.00362	Unsignificant
chr10:84193536:84195537:+:CDHR1,CDHR1,CDHR1,CDHR1,CDHR1;NM_001171971.3,NM_033100.4,XM_011540337.2,XM_011540338.2,XM_011540340.4;mRNA,mRNA,mRNA,mRNA,mRNA:tss_score	0.863155	0.970791	Unsignificant
chr10:84195189:84197190:+:CDHR1;XM_047425997.1;mRNA:tss_score	0.961132	0.999895	Unsignificant
chr10:84196783:84198784:+:CDHR1;XM_011540339.2;mRNA:tss_score	0.895015	1.0069	Unsignificant
chr10:84224543:84226544:-:LRIT2;NM_001017924.5;mRNA:tss_score	0.804692	0.978486	Unsignificant
chr10:84224588:84226589:-:LRIT2;NM_001284223.1;mRNA:tss_score	0.823213	0.978095	Unsignificant
chr10:842252:844253:-:LARP4B;XM_047424902.1;mRNA:tss_score	0.955776	0.994039	Unsignificant
chr10:84236123:84238124:-:LRIT1;XM_011539626.3;mRNA:tss_score	0.952765	0.987201	Unsignificant
chr10:84240545:84242546:-:LRIT1;NM_015613.3;mRNA:tss_score	0.90625	1.011	Unsignificant
chr10:84244052:84246053:+:RGR,RGR,RGR;NM_001012720.2,NM_001012722.2,NM_002921.4;mRNA,mRNA,mRNA:tss_score	0.964664	0.99887	Unsignificant
chr10:84327588:84329589:+:CCSER2,CCSER2,CCSER2,CCSER2,CCSER2,CCSER2,CCSER2,CCSER2,CCSER2,CCSER2,CCSER2;NM_001284240.2,NM_001284241.2,NM_001351290.2,NM_001351292.2,NM_018999.4,XM_005269905.5,XM_011539871.4,XM_011539872.3,XM_017016341.2,XM_047425366.1,XM_047425367.1;mRNA,mRNA,mRNA,mRNA,mRNA,mRNA,mRNA,mRNA,mRNA,mRNA,mRNA:tss_score	0.91284	1.03454	Unsignificant
chr10:84340368:84342369:+:CCSER2;XM_017016340.3;mRNA:tss_score	0.838101	1.03633	Unsignificant
chr10:84359309:84361310:+:CCSER2;XM_047425365.1;mRNA:tss_score	0.960296	1.0053	Unsignificant
chr10:84372794:84374795:+:CCSER2;XM_047425368.1;mRNA:tss_score	0.770785	0.981559	Unsignificant
chr10:84392861:84394862:+:CCSER2,CCSER2,CCSER2;XM_006717894.2,XM_006717895.2,XM_011539873.1;mRNA,mRNA,mRNA:tss_score	0.734302	0.970251	Unsignificant
chr10:844027:846028:-:LARP4B;XM_017015992.2;mRNA:tss_score	0.638202	0.962386	Unsignificant
chr10:84423938:84425939:+:CCSER2;NM_001284243.2;mRNA:tss_score	0.602187	1.04168	Unsignificant
chr10:84424168:84426169:+:CCSER2;NM_001284242.2;mRNA:tss_score	0.282576	1.07184	Unsignificant
chr10:85790427:85792428:-:GRID1;XM_047425123.1;mRNA:tss_score	0.714	0.966971	Unsignificant
chr10:85790558:85792559:-:GRID1;XM_047425122.1;mRNA:tss_score	0.604478	0.950594	Unsignificant
chr10:86365794:86367795:-:GRID1;NM_017551.3;mRNA:tss_score	0.289521	1.10385	Unsignificant
chr10:86520791:86522792:-:WAPL,WAPL;NM_001318328.2,NM_015045.5;mRNA,mRNA:tss_score	0.496582	0.928856	Unsignificant
chr10:86653546:86655547:+:OPN4,OPN4,OPN4,OPN4;NM_001030015.3,NM_033282.4,XM_017016955.2,XM_017016956.2;mRNA,mRNA,mRNA,mRNA:tss_score	0.784246	1.02543	Unsignificant
chr10:86665787:86667788:+:LDB3,LDB3,LDB3;NM_001368063.1,NM_001368064.1,NM_001368068.1;mRNA,mRNA,mRNA:tss_score	0.954104	0.996127	Unsignificant
chr10:86667510:86669511:+:LDB3,LDB3,LDB3,LDB3,LDB3,LDB3,LDB3,LDB3;NM_001080114.2,NM_001080115.2,NM_001171610.2,NM_001171611.2,NM_001368065.1,NM_001368066.1,NM_001368067.1,NM_007078.3;mRNA,mRNA,mRNA,mRNA,mRNA,mRNA,mRNA,mRNA:tss_score	0.530836	0.958273	Unsignificant
chr10:86667563:86669564:+:LDB3;NM_001080116.1;mRNA:tss_score	0.510536	0.953644	Unsignificant
chr10:86754762:86756763:+:BMPR1A,BMPR1A,BMPR1A,BMPR1A;XM_011540103.3,XM_047425676.1,XM_047425677.1,XM_047425679.1;mRNA,mRNA,mRNA,mRNA:tss_score	0.964734	1.00633	Unsignificant
chr10:86755618:86757619:+:BMPR1A,BMPR1A,BMPR1A;NM_004329.3,XM_011540104.3,XM_047425678.1;mRNA,mRNA,mRNA:tss_score	0.921519	0.967684	Unsignificant
chr10:86808630:86810631:+:BMPR1A;XM_047425680.1;mRNA:tss_score	0.590254	1.0497	Unsignificant
chr10:86954758:86956759:+:SNCG,SNCG;NM_001330120.2,XM_047425681.1;mRNA,mRNA:tss_score	0.776375	0.962263	Unsignificant
chr10:86956614:86958615:-:MMRN2;NM_024756.3;mRNA:tss_score	0.95527	0.999347	Unsignificant
chr10:86957598:86959599:+:SNCG;NM_003087.3;mRNA:tss_score	0.953712	0.997288	Unsignificant
chr10:86967481:86969482:+:ADIRF;NM_006829.3;mRNA:tss_score	0.416477	0.936747	Unsignificant
chr10:86970404:86972405:+:LOC124902474;XM_047426123.1;mRNA:tss_score	0.961948	1.00321	Unsignificant
chr10:87019293:87021294:+:FAM25A;NM_001146157.3;mRNA:tss_score	0.944199	1.01889	Unsignificant
chr10:87091653:87093654:-:GLUD1;XM_047425099.1;mRNA:tss_score	0.307389	1.07397	Unsignificant
chr10:87093086:87095087:-:GLUD1,GLUD1,GLUD1,GLUD1;NM_001318900.1,NM_001318901.1,NM_001318902.1,XM_047425100.1;mRNA,mRNA,mRNA,mRNA:tss_score	0.894518	1.03072	Unsignificant
chr10:87093472:87095473:+:SHLD2,SHLD2,SHLD2,SHLD2,SHLD2,SHLD2,SHLD2,SHLD2,SHLD2,SHLD2,SHLD2;XM_047425370.1,XM_047425371.1,XM_047425372.1,XM_047425373.1,XM_047425374.1,XM_047425375.1,XM_047425376.1,XM_047425377.1,XM_047425378.1,XM_047425379.1,XM_047425380.1;mRNA,mRNA,mRNA,mRNA,mRNA,mRNA,mRNA,mRNA,mRNA,mRNA,mRNA:tss_score	0.960796	1.01312	Unsignificant
chr10:87093842:87095843:-:GLUD1,GLUD1,GLUD1,GLUD1;NM_001318904.2,NM_001318905.2,NM_001318906.2,NM_005271.5;mRNA,mRNA,mRNA,mRNA:tss_score	0.93428	0.981458	Unsignificant
chr10:87094205:87096206:+:SHLD2,SHLD2,SHLD2,SHLD2,SHLD2,SHLD2,SHLD2,SHLD2,SHLD2,SHLD2,SHLD2,SHLD2,SHLD2,SHLD2,SHLD2,SHLD2,SHLD2,SHLD2;NM_001330112.2,NM_001377158.1,NM_001377159.1,NM_001377160.1,NM_001377161.1,NM_001377162.1,NM_001377163.1,NM_001377164.1,NM_001377165.1,NM_001377166.1,NM_001377167.1,NM_001377168.1,NM_001377169.1,NM_001377170.1,NM_001377171.1,NM_001377172.1,NM_019054.3,XM_011539877.…	0.522463	1.11101	Unsignificant
chr10:87150092:87152093:+:SHLD2;XM_011539879.3;mRNA:tss_score	0.518255	0.947877	Unsignificant
chr10:87150103:87152104:+:SHLD2;XM_006717905.4;mRNA:tss_score	0.49413	0.9465	Unsignificant
chr10:872209:874210:-:LARP4B,LARP4B,LARP4B,LARP4B,LARP4B;XM_017015987.2,XM_017015988.2,XM_017015989.2,XM_017015995.2,XM_047424900.1;mRNA,mRNA,mRNA,mRNA,mRNA:tss_score	0.931633	0.981426	Unsignificant
chr10:87356743:87358744:+:NUTM2D,NUTM2D;NM_001009610.2,NM_001382304.1;mRNA,mRNA:tss_score	0.34405	0.877037	Unsignificant
chr10:87503892:87505893:+:MINPP1,MINPP1,MINPP1,MINPP1,MINPP1;NM_001178117.2,NM_004897.5,XM_006718078.4,XM_011540379.4,XM_017016965.3;mRNA,mRNA,mRNA,mRNA,mRNA:tss_score	0.889122	0.977782	Unsignificant
chr10:87506832:87508833:+:MINPP1;NM_001178118.2;mRNA:tss_score	0.960244	0.996555	Unsignificant
chr10:87658877:87660878:+:PAPSS2,PAPSS2;NM_001015880.2,NM_004670.4;mRNA,mRNA:tss_score	0.964166	1.00529	Unsignificant
chr10:87800216:87802217:-:ATAD1;XM_011540302.2;mRNA:tss_score	0.961744	1.00694	Unsignificant
chr10:87817225:87819226:-:ATAD1,ATAD1,ATAD1,ATAD1,ATAD1,ATAD1,ATAD1,ATAD1,ATAD1,ATAD1;NM_001321967.2,NM_001321968.2,NM_001321969.2,NM_032810.4,XM_011540303.4,XM_017016848.2,XM_017016851.3,XM_047425910.1,XM_047425913.1,XM_047425914.1;mRNA,mRNA,mRNA,mRNA,mRNA,mRNA,mRNA,mRNA,mRNA,mRNA:tss_score	0.650344	0.951622	Unsignificant
chr10:87818009:87820010:-:ATAD1;XM_047425912.1;mRNA:tss_score	0.33806	1.08809	Unsignificant
chr10:87818239:87820240:-:ATAD1;XM_017016847.3;mRNA:tss_score	0.393483	1.0685	Unsignificant
chr10:87840360:87842361:-:ATAD1,ATAD1,ATAD1,ATAD1;XM_005270252.6,XM_047425908.1,XM_047425911.1,XM_047425915.1;mRNA,mRNA,mRNA,mRNA:tss_score	0.637346	0.965673	Unsignificant
chr10:87862532:87864533:-:KLLN;NM_001126049.2;mRNA:tss_score	0.904255	1.03048	Unsignificant
chr10:87862624:87864625:+:PTEN,PTEN,PTEN;NM_000314.8,NM_001304717.5,NM_001304718.2;mRNA,mRNA,mRNA:tss_score	0.923545	1.0235	Unsignificant
chr10:88490400:88492401:-:RNLS;XM_017016385.2;mRNA:tss_score	0.904909	1.02832	Unsignificant
chr10:88581906:88583907:+:LIPJ;XM_006717635.4;mRNA:tss_score	0.9642	1.00077	Unsignificant
chr10:88582317:88584318:-:RNLS,RNLS,RNLS,RNLS,RNLS,RNLS,RNLS,RNLS,RNLS,RNLS,RNLS,RNLS,RNLS;NM_001031709.3,NM_018363.4,XM_005269947.3,XM_005269948.4,XM_005269949.6,XM_011539924.4,XM_011539927.4,XM_017016380.3,XM_017016381.3,XM_017016382.3,XM_017016384.3,XM_047425435.1,XM_047425436.1;mRNA,mRNA,mRNA,mRNA,mRNA,mRNA,mRNA,mRNA,mRNA,mRNA,mRNA,mRNA,mRNA:tss_score	0.961623	1.0237	Unsignificant
chr10:88585761:88587762:+:LIPJ,LIPJ,LIPJ,LIPJ;NM_001010939.3,NM_001394640.1,XM_047424642.1,XM_047424643.1;mRNA,mRNA,mRNA,mRNA:tss_score	0.815094	1.03432	Unsignificant
chr10:88585822:88587823:+:LIPJ;XM_011539315.2;mRNA:tss_score	0.798441	1.03403	Unsignificant
chr10:88590410:88592411:+:LIPJ,LIPJ;XM_005269542.3,XM_011539319.1;mRNA,mRNA:tss_score	0.963505	1.00665	Unsignificant
chr10:88594001:88596002:+:LIPJ;XM_011539318.2;mRNA:tss_score	0.365747	1.06392	Unsignificant
chr10:88663441:88665442:+:LIPF,LIPF,LIPF,LIPF,LIPF;NM_001198828.2,NM_001198829.2,NM_001198830.2,NM_004190.4,XM_011540311.2;mRNA,mRNA,mRNA,mRNA,mRNA:tss_score	0.672893	0.960018	Unsignificant
chr10:88705248:88707249:+:LIPK,LIPK,LIPK,LIPK,LIPK,LIPK,LIPK,LIPK;NM_001080518.2,NM_001378091.1,XM_011540073.4,XM_011540075.2,XM_017016545.2,XM_017016546.3,XM_017016547.3,XM_017016548.3;mRNA,mRNA,mRNA,mRNA,mRNA,mRNA,mRNA,mRNA:tss_score	0.348375	1.08393	Unsignificant
chr10:88730187:88732188:+:LIPK;XM_011540082.2;mRNA:tss_score	0.959568	1.00868	Unsignificant
chr10:88756225:88758226:+:LIPN,LIPN;XM_005270049.4,XM_011540084.3;mRNA,mRNA:tss_score	0.0927513	1.09588	Unsignificant
chr10:88759019:88761020:+:LIPN,LIPN,LIPN,LIPN,LIPN;NM_001102469.2,XM_017016549.2,XM_047425642.1,XM_047425643.1,XM_047425644.1;mRNA,mRNA,mRNA,mRNA,mRNA:tss_score	0.914285	0.996037	Unsignificant
chr10:88801729:88803730:+:LIPM,LIPM;NM_001128215.1,XM_011539748.4;mRNA,mRNA:tss_score	0.939537	0.995843	Unsignificant
chr10:88809907:88811908:+:LIPM;XM_011539751.4;mRNA:tss_score	0.328202	1.05539	Unsignificant
chr10:88812261:88814262:+:LIPM;XM_011539752.4;mRNA:tss_score	0.930709	1.00849	Unsignificant
chr10:88850843:88852844:-:ANKRD22;NM_144590.3;mRNA:tss_score	0.750966	1.04267	Unsignificant
chr10:88879244:88881245:+:STAMBPL1,STAMBPL1,STAMBPL1,STAMBPL1,STAMBPL1,STAMBPL1,STAMBPL1,STAMBPL1,STAMBPL1,STAMBPL1;NM_020799.4,XM_006717930.4,XM_011539983.2,XM_011539985.3,XM_017016456.2,XM_017016457.3,XM_047425551.1,XM_047425552.1,XM_047425553.1,XM_047425555.1;mRNA,mRNA,mRNA,mRNA,mRNA,mRNA,mRNA,mRNA,mRNA,mRNA:tss_score	0.763927	1.03548	Unsignificant
chr10:88879663:88881664:-:LOC124902551;XM_047426134.1;mRNA:tss_score	0.826421	1.02195	Unsignificant
chr10:88879736:88881737:+:STAMBPL1;XM_047425554.1;mRNA:tss_score	0.905903	1.01777	Unsignificant
chr10:88905826:88907827:+:STAMBPL1;XM_017016458.2;mRNA:tss_score	0.877089	1.02588	Unsignificant
chr10:88951772:88953773:-:ACTA2;NM_001613.4;mRNA:tss_score	0.930355	0.98668	Unsignificant
chr10:88963049:88965050:+:FAS;XM_006717819.4;mRNA:tss_score	0.834482	0.969297	Unsignificant
chr10:88979095:88981096:+:FAS;XM_011539764.3;mRNA:tss_score	0.954704	0.998255	Unsignificant
chr10:88981916:88983917:+:FAS,FAS,FAS;XM_011539765.3,XM_047425179.1,XM_047425180.1;mRNA,mRNA,mRNA:tss_score	0.634051	0.961006	Unsignificant
chr10:88985757:88987758:+:FAS;XM_011539766.3;mRNA:tss_score	0.960491	1.00064	Unsignificant
chr10:88989797:88991798:+:FAS,FAS,FAS,FAS;NM_000043.6,NM_001320619.2,NM_152871.4,NM_152872.4;mRNA,mRNA,mRNA,mRNA:tss_score	0.731187	1.03323	Unsignificant
chr10:88990048:88992049:+:FAS;XM_011539767.4;mRNA:tss_score	0.956368	0.975591	Unsignificant
chr10:88990130:88992131:+:FAS;XM_047425178.1;mRNA:tss_score	0.917517	0.969367	Unsignificant
chr10:88990396:88992397:-:ACTA2,ACTA2;NM_001141945.2,NM_001320855.1;mRNA,mRNA:tss_score	0.95717	0.989482	Unsignificant
chr10:89206316:89208317:-:CH25H;NM_003956.4;mRNA:tss_score	0.923684	0.985796	Unsignificant
chr10:89250774:89252775:-:LIPA,LIPA,LIPA,LIPA;NM_000235.4,NM_001127605.3,NM_001288979.2,XM_024448023.2;mRNA,mRNA,mRNA,mRNA:tss_score	0.954453	1.00471	Unsignificant
chr10:89301045:89303046:+:IFIT2;NM_001547.5;mRNA:tss_score	0.938709	0.992864	Unsignificant
chr10:89326996:89328997:+:IFIT3,IFIT3;NM_001289758.2,NM_001549.6;mRNA,mRNA:tss_score	0.830154	1.03114	Unsignificant
chr10:89331528:89333529:+:IFIT3,IFIT3;NM_001031683.4,NM_001289759.2;mRNA,mRNA:tss_score	0.649748	0.963024	Unsignificant
chr10:89377055:89379056:+:IFIT1B;NM_001010987.2;mRNA:tss_score	0.641138	1.04529	Unsignificant
chr10:89391622:89393623:+:IFIT1,IFIT1,IFIT1,IFIT1,IFIT1;NM_001270927.2,NM_001270928.2,NM_001270929.2,NM_001270930.2,NM_001548.5;mRNA,mRNA,mRNA,mRNA,mRNA:tss_score	0.642464	0.939668	Unsignificant
chr10:89413567:89415568:+:IFIT5;NM_012420.3;mRNA:tss_score	0.89075	0.981395	Unsignificant
chr10:89534593:89536594:-:SLC16A12,SLC16A12,SLC16A12;NM_213606.4,XM_017016238.2,XM_017016239.2;mRNA,mRNA,mRNA:tss_score	0.906794	1.02333	Unsignificant
chr10:89534973:89536974:-:SLC16A12;XM_017016237.3;mRNA:tss_score	0.661767	1.04975	Unsignificant
chr10:89555703:89557704:-:SLC16A12,SLC16A12,SLC16A12;XM_047425221.1,XM_047425222.1,XM_047425223.1;mRNA,mRNA,mRNA:tss_score	0.963227	1.00279	Unsignificant
chr10:89625313:89627314:-:PANK1;XM_017016336.2;mRNA:tss_score	0.962505	1.01192	Unsignificant
chr10:89634028:89636029:-:PANK1;XM_047425354.1;mRNA:tss_score	0.86554	0.985622	Unsignificant
chr10:89642915:89644916:-:PANK1,PANK1,PANK1,PANK1;NM_138316.4,NM_148978.3,XM_017016333.3,XM_017016334.2;mRNA,mRNA,mRNA,mRNA:tss_score	0.896837	1.02859	Unsignificant
chr10:89644241:89646242:-:PANK1;NM_148977.3;mRNA:tss_score	0.898778	1.03967	Unsignificant
chr10:89700589:89702590:+:KIF20B,KIF20B,KIF20B;NM_001284259.2,NM_001382506.1,NM_016195.4;mRNA,mRNA,mRNA:tss_score	0.962167	1.01709	Unsignificant
chr10:899062:901063:-:LARP4B;XM_017015990.2;mRNA:tss_score	0.963025	0.997027	Unsignificant
chr10:903297:905298:-:LARP4B;XM_047424895.1;mRNA:tss_score	0.623038	1.04301	Unsignificant
chr10:90776195:90778196:-:HTR7;XM_024447973.2;mRNA:tss_score	0.614425	1.04395	Unsignificant
chr10:90857038:90859039:-:HTR7,HTR7,HTR7;NM_000872.5,NM_019859.4,NM_019860.4;mRNA,mRNA,mRNA:tss_score	0.900348	0.980589	Unsignificant
chr10:90870973:90872974:+:RPP30,RPP30;NM_001104546.2,NM_006413.5;mRNA,mRNA:tss_score	0.895567	1.02216	Unsignificant
chr10:90920086:90922087:-:ANKRD1;NM_014391.3;mRNA:tss_score	0.382324	0.946426	Unsignificant
chr10:91155218:91157219:+:PCGF5;XM_017016776.3;mRNA:tss_score	0.643423	1.02956	Unsignificant
chr10:91159618:91161619:+:PCGF5;XM_017016777.3;mRNA:tss_score	0.877591	0.974199	Unsignificant
chr10:91161992:91163993:+:PCGF5,PCGF5,PCGF5,PCGF5;NM_001257101.2,XM_047425843.1,XM_047425846.1,XM_047425849.1;mRNA,mRNA,mRNA,mRNA:tss_score	0.957377	1.01963	Unsignificant
chr10:91219150:91221151:+:PCGF5,PCGF5,PCGF5;NM_001256549.2,XM_047425845.1,XM_047425848.1;mRNA,mRNA,mRNA:tss_score	0.95432	0.99761	Unsignificant
chr10:91219662:91221663:+:PCGF5,PCGF5,PCGF5,PCGF5,PCGF5,PCGF5,PCGF5;NM_032373.5,XM_006718030.2,XM_011540271.4,XM_011540272.3,XM_017016778.2,XM_047425844.1,XM_047425847.1;mRNA,mRNA,mRNA,mRNA,mRNA,mRNA,mRNA:tss_score	0.954316	1.03386	Unsignificant
chr10:91408234:91410235:+:HECTD2,HECTD2;NM_001348365.2,XM_047424658.1;mRNA,mRNA:tss_score	0.962517	1.00452	Unsignificant
chr10:91408687:91410688:+:HECTD2,HECTD2;XM_047424659.1,XM_047424660.1;mRNA,mRNA:tss_score	0.810173	1.02362	Unsignificant
chr10:91409343:91411344:+:HECTD2,HECTD2,HECTD2,HECTD2,HECTD2,HECTD2;NM_001284274.3,NM_173497.4,NM_182765.6,XM_047424656.1,XM_047424661.1,XM_047424662.1;mRNA,mRNA,mRNA,mRNA,mRNA,mRNA:tss_score	0.551406	1.09314	Unsignificant
chr10:91409628:91411629:+:HECTD2;XM_024447828.2;mRNA:tss_score	0.69145	1.07221	Unsignificant
chr10:91409644:91411645:+:HECTD2;XM_047424657.1;mRNA:tss_score	0.680198	1.07148	Unsignificant
chr10:91632070:91634071:-:PPP1R3C;NM_005398.7;mRNA:tss_score	0.956167	1.00635	Unsignificant
chr10:91797425:91799426:+:TNKS2,TNKS2,TNKS2,TNKS2;NM_025235.4,XM_011540213.2,XM_017016701.2,XM_047425795.1;mRNA,mRNA,mRNA,mRNA:tss_score	0.858289	0.976296	Unsignificant
chr10:91811982:91813983:+:TNKS2;XM_017016699.2;mRNA:tss_score	0.953791	1.00706	Unsignificant
chr10:91834280:91836281:+:TNKS2;XM_017016700.3;mRNA:tss_score	0.519724	0.943587	Unsignificant
chr10:91908485:91910486:-:FGFBP3;NM_152429.5;mRNA:tss_score	0.809792	0.962151	Unsignificant
chr10:91922769:91924770:+:BTAF1,BTAF1,BTAF1;NM_003972.3,XM_011540326.3,XM_017016877.2;mRNA,mRNA,mRNA:tss_score	0.785774	0.979864	Unsignificant
chr10:91944185:91946186:+:BTAF1;XM_011540327.3;mRNA:tss_score	0.960857	1.00094	Unsignificant
chr10:91949883:91951884:+:BTAF1;XM_011540328.3;mRNA:tss_score	0.96315	0.997713	Unsignificant
chr10:91958062:91960063:+:BTAF1;XM_047425989.1;mRNA:tss_score	0.848357	1.03155	Unsignificant
chr10:92165617:92167618:-:CPEB3;XM_017015927.2;mRNA:tss_score	0.882639	0.988058	Unsignificant
chr10:92239705:92241706:-:CPEB3,CPEB3,CPEB3,CPEB3,CPEB3;XM_024447893.2,XM_047424808.1,XM_047424813.1,XM_047424816.1,XM_047424818.1;mRNA,mRNA,mRNA,mRNA,mRNA:tss_score	0.70722	1.03924	Unsignificant
chr10:92240284:92242285:-:CPEB3;XM_024447894.2;mRNA:tss_score	0.769423	0.974932	Unsignificant
chr10:92242278:92244279:-:CPEB3;NM_001178137.2;mRNA:tss_score	0.720198	1.0406	Unsignificant
chr10:92290077:92292078:-:CPEB3,CPEB3,CPEB3,CPEB3,CPEB3,CPEB3,CPEB3,CPEB3,CPEB3,CPEB3,CPEB3,CPEB3,CPEB3,CPEB3,CPEB3,CPEB3;NM_014912.5,XM_005269630.5,XM_006717715.4,XM_011539514.3,XM_011539515.3,XM_011539517.3,XM_011539518.3,XM_011539519.3,XM_011539520.3,XM_047424807.1,XM_047424809.1,XM_047424812.1,XM_047424814.1,XM_047424815.1,XM_047424819.1,XM_047424820.1;mRNA,mRNA,mRNA,mRNA,mRNA,mRNA,mRNA,mRNA,…	0.918984	1.00855	Unsignificant
chr10:92290166:92292167:+:MARCHF5;NM_017824.5;mRNA:tss_score	0.865265	1.03743	Unsignificant
chr10:92290232:92292233:-:CPEB3,CPEB3;XM_024447895.2,XM_047424810.1;mRNA,mRNA:tss_score	0.941272	1.02868	Unsignificant
chr10:92310254:92312255:+:MARCHF5;XM_047425382.1;mRNA:tss_score	0.954962	0.994424	Unsignificant
chr10:92496763:92498764:-:IDE,IDE;NM_001165946.2,NM_001322797.2;mRNA,mRNA:tss_score	0.964011	0.996268	Unsignificant
chr10:92540352:92542353:-:IDE;XM_017016187.2;mRNA:tss_score	0.849847	1.02839	Unsignificant
chr10:92572505:92574506:-:IDE;NM_001322796.1;mRNA:tss_score	0.807656	0.994632	Unsignificant
chr10:92572631:92574632:-:IDE;XM_017016188.2;mRNA:tss_score	0.955509	1.0284	Unsignificant
chr10:92573092:92575093:-:IDE,IDE,IDE,IDE,IDE,IDE,IDE,IDE,IDE,IDE,IDE,IDE;NM_001322793.2,NM_001322794.2,NM_001322795.2,NM_004969.4,XM_017016190.2,XM_047425169.1,XM_047425170.1,XM_047425171.1,XM_047425172.1,XM_047425173.1,XM_047425174.1,XM_047425175.1;mRNA,mRNA,mRNA,mRNA,mRNA,mRNA,mRNA,mRNA,mRNA,mRNA,mRNA,mRNA:tss_score	0.960165	1.01083	Unsignificant
chr10:92592129:92594130:+:KIF11;NM_004523.4;mRNA:tss_score	0.901696	0.971224	Unsignificant
chr10:92688954:92690955:+:HHEX;NM_002729.5;mRNA:tss_score	0.790176	0.956242	Unsignificant
chr10:927663:929664:-:LARP4B,LARP4B,LARP4B;XM_047424892.1,XM_047424896.1,XM_047424899.1;mRNA,mRNA,mRNA:tss_score	0.93645	1.00725	Unsignificant
chr10:92825830:92827831:+:EXOC6;NM_001013848.4;mRNA:tss_score	0.962124	1.00608	Unsignificant
chr10:92830107:92832108:+:EXOC6,EXOC6,EXOC6,EXOC6;NM_001319194.2,XM_017016344.3,XM_017016348.2,XM_047425369.1;mRNA,mRNA,mRNA,mRNA:tss_score	0.672466	1.02751	Unsignificant
chr10:92833562:92835563:+:EXOC6,EXOC6;XM_017016345.3,XM_017016346.3;mRNA,mRNA:tss_score	0.627355	0.953443	Unsignificant
chr10:92847519:92849520:+:EXOC6,EXOC6,EXOC6,EXOC6;NM_001319195.2,NM_001319200.2,NM_019053.6,XM_024448047.2;mRNA,mRNA,mRNA,mRNA:tss_score	0.865825	0.967017	Unsignificant
chr10:92871843:92873844:+:EXOC6;XM_017016347.3;mRNA:tss_score	0.329193	0.92046	Unsignificant
chr10:93059797:93061798:+:CYP26C1;NM_183374.3;mRNA:tss_score	0.948948	0.991355	Unsignificant
chr10:930704:932705:-:LARP4B,LARP4B,LARP4B,LARP4B;NM_001351277.2,NM_015155.3,XM_047424898.1,XM_047424901.1;mRNA,mRNA,mRNA,mRNA:tss_score	0.812003	1.01613	Unsignificant
chr10:93072474:93074475:+:CYP26A1;NM_057157.2;mRNA:tss_score	0.681154	1.0407	Unsignificant
chr10:93072892:93074893:+:CYP26A1;NM_000783.4;mRNA:tss_score	0.946332	0.999109	Unsignificant
chr10:930990:932991:+:LOC124902363;XM_047426111.1;mRNA:tss_score	0.925221	1.0327	Unsignificant
chr10:93430425:93432426:-:MYOF;XM_047425050.1;mRNA:tss_score	0.890207	1.02057	Unsignificant
chr10:93454444:93456445:-:MYOF;XM_017016068.3;mRNA:tss_score	0.0612716	1.12236	Unsignificant
chr10:93459343:93461344:-:MYOF;XM_017016069.2;mRNA:tss_score	0.511256	1.04867	Unsignificant
chr10:93477314:93479315:-:MYOF;XM_047425048.1;mRNA:tss_score	0.343663	0.922169	Unsignificant
chr10:93481333:93483334:-:MYOF,MYOF,MYOF,MYOF,MYOF,MYOF;NM_013451.4,NM_133337.3,XM_005269693.5,XM_005269694.6,XM_017016070.3,XM_047425049.1;mRNA,mRNA,mRNA,mRNA,mRNA,mRNA:tss_score	0.56881	0.948433	Unsignificant
chr10:93495611:93497612:+:CEP55,CEP55,CEP55,CEP55,CEP55,CEP55,CEP55;NM_001127182.2,NM_018131.5,XM_011539919.2,XM_011539920.3,XM_017016372.2,XM_017016373.2,XM_047425416.1;mRNA,mRNA,mRNA,mRNA,mRNA,mRNA,mRNA:tss_score	0.890957	1.03795	Unsignificant
chr10:93499146:93501147:+:CEP55;XM_011539918.2;mRNA:tss_score	0.934305	0.98314	Unsignificant
chr10:93565664:93567665:+:FFAR4,FFAR4,FFAR4;NM_001195755.2,NM_181745.4,XM_011539746.4;mRNA,mRNA,mRNA:tss_score	0.833729	0.976929	Unsignificant
chr10:93600234:93602235:-:RBP4;NM_006744.4;mRNA:tss_score	0.719278	0.962734	Unsignificant
chr10:93600512:93602513:-:RBP4;NM_001323517.1;mRNA:tss_score	0.955507	0.99884	Unsignificant
chr10:93600743:93602744:-:RBP4;NM_001323518.2;mRNA:tss_score	0.78941	1.03201	Unsignificant
chr10:93611536:93613537:+:PDE6C;NM_006204.4;mRNA:tss_score	0.407361	1.05895	Unsignificant
chr10:93701591:93703592:-:FRA10AC1,FRA10AC1,FRA10AC1,FRA10AC1;NM_001347712.2,NM_001347713.2,NM_001347715.2,NM_145246.5;mRNA,mRNA,mRNA,mRNA:tss_score	0.959979	1.00106	Unsignificant
chr10:93701958:93703959:-:FRA10AC1;NM_001347714.2;mRNA:tss_score	0.925032	1.00835	Unsignificant
chr10:93756935:93758936:+:LGI1,LGI1,LGI1,LGI1,LGI1;NM_001308275.2,NM_001308276.2,NM_005097.4,XM_017016911.3,XM_017016912.3;mRNA,mRNA,mRNA,mRNA,mRNA:tss_score	0.825271	0.96901	Unsignificant
chr10:93892977:93894978:+:SLC35G1,SLC35G1,SLC35G1;NM_001134658.3,NM_001345993.2,NM_153226.4;mRNA,mRNA,mRNA:tss_score	0.964115	1.00399	Unsignificant
chr10:93992930:93994931:+:PLCE1,PLCE1,PLCE1,PLCE1,PLCE1,PLCE1,PLCE1,PLCE1,PLCE1,PLCE1,PLCE1,PLCE1,PLCE1,PLCE1,PLCE1,PLCE1,PLCE1,PLCE1,PLCE1,PLCE1,PLCE1,PLCE1;NM_001288989.2,NM_016341.4,XM_006717885.5,XM_006717888.5,XM_011539851.4,XM_011539852.4,XM_017016310.3,XM_017016311.3,XM_047425284.1,XM_047425285.1,XM_047425286.1,XM_047425287.1,XM_047425288.1,XM_047425289.1,XM_047425290.1,XM_047425291.1,XM_0…	0.799769	0.971976	Unsignificant
chr10:94004451:94006452:+:PLCE1,PLCE1;XM_047425295.1,XM_047425300.1;mRNA,mRNA:tss_score	0.960413	1.01866	Unsignificant
chr10:94016196:94018197:+:PLCE1;XM_047425299.1;mRNA:tss_score	0.595538	1.03646	Unsignificant
chr10:94088025:94090026:+:PLCE1,PLCE1,PLCE1,PLCE1,PLCE1;NM_001165979.2,XM_006717890.4,XM_017016312.3,XM_047425301.1,XM_047425302.1;mRNA,mRNA,mRNA,mRNA,mRNA:tss_score	0.87676	1.02276	Unsignificant
chr10:94088049:94090050:+:PLCE1,PLCE1;XM_011539850.4,XM_047425303.1;mRNA,mRNA:tss_score	0.826464	1.02951	Unsignificant
chr10:94361938:94363939:-:NOC3L,NOC3L,NOC3L;NM_022451.11,XM_047425640.1,XM_047425641.1;mRNA,mRNA,mRNA:tss_score	0.878375	1.02096	Unsignificant
chr10:94401540:94403541:+:TBC1D12,TBC1D12,TBC1D12,TBC1D12,TBC1D12;NM_015188.2,XM_006717732.5,XM_011539558.4,XM_047424905.1,XM_047424906.1;mRNA,mRNA,mRNA,mRNA,mRNA:tss_score	0.933016	1.00483	Unsignificant
chr10:94443257:94445258:+:TBC1D12;XM_017015999.3;mRNA:tss_score	0.456108	0.931582	Unsignificant
chr10:94446634:94448635:+:TBC1D12;XM_047424907.1;mRNA:tss_score	0.796745	0.980913	Unsignificant
chr10:94446654:94448655:+:TBC1D12;XM_017015998.3;mRNA:tss_score	0.836762	0.986491	Unsignificant
chr10:94544787:94546788:+:HELLS,HELLS,HELLS,HELLS,HELLS,HELLS,HELLS,HELLS,HELLS,HELLS;NM_001289067.2,NM_001289068.2,NM_001289069.2,NM_001289070.2,NM_001289071.2,NM_001289072.2,NM_001289073.2,NM_001289074.2,NM_001289075.2,NM_018063.5;mRNA,mRNA,mRNA,mRNA,mRNA,mRNA,mRNA,mRNA,mRNA,mRNA:tss_score	0.958756	1.01294	Unsignificant
chr10:94682728:94684729:+:CYP2C18,CYP2C18;NM_000772.3,NM_001128925.2;mRNA,mRNA:tss_score	0.155011	1.08626	Unsignificant
chr10:94761680:94763681:+:CYP2C19;NM_000769.4;mRNA:tss_score	0.43158	1.04253	Unsignificant
chr10:94937657:94939658:+:CYP2C9;NM_000771.4;mRNA:tss_score	0.820462	1.02994	Unsignificant
chr10:95068496:95070497:-:CYP2C8,CYP2C8,CYP2C8,CYP2C8;NM_000770.3,NM_001198853.1,NM_001198854.1,NM_001198855.1;mRNA,mRNA,mRNA,mRNA:tss_score	0.959385	1.00841	Unsignificant
chr10:95193237:95195238:+:ACSM6,ACSM6,ACSM6;NM_207321.3,XM_047424638.1,XM_047424639.1;mRNA,mRNA,mRNA:tss_score	0.958948	1.00094	Unsignificant
chr10:95290002:95292003:-:PDLIM1;NM_020992.4;mRNA:tss_score	0.939495	0.981705	Unsignificant
chr10:95440179:95442180:-:SORBS1,SORBS1,SORBS1;NM_001034955.2,NM_001034956.2,NM_001290296.2;mRNA,mRNA,mRNA:tss_score	0.919071	1.00851	Unsignificant
chr10:95560370:95562371:-:SORBS1,SORBS1,SORBS1,SORBS1,SORBS1,SORBS1,SORBS1,SORBS1,SORBS1,SORBS1,SORBS1,SORBS1,SORBS1,SORBS1,SORBS1,SORBS1,SORBS1,SORBS1,SORBS1,SORBS1,SORBS1,SORBS1,SORBS1,SORBS1,SORBS1,SORBS1,SORBS1,SORBS1,SORBS1,SORBS1,SORBS1,SORBS1,SORBS1,SORBS1,SORBS1,SORBS1,SORBS1,SORBS1,SORBS1,SORBS1,SORBS1,SORBS1,SORBS1,SORBS1,SORBS1,SORBS1,SORBS1,SORBS1,SORBS1,SORBS1,SORBS1,SORBS1,SORBS1,SO…	0.418472	1.08769	Unsignificant
chr10:95655710:95657711:-:ALDH18A1,ALDH18A1,ALDH18A1,ALDH18A1,ALDH18A1,ALDH18A1,ALDH18A1,ALDH18A1,ALDH18A1,ALDH18A1;NM_001017423.2,NM_001323412.2,NM_001323413.2,NM_001323414.2,NM_001323415.2,NM_001323416.2,NM_001323417.2,NM_001323418.2,NM_001323419.2,NM_002860.4;mRNA,mRNA,mRNA,mRNA,mRNA,mRNA,mRNA,mRNA,mRNA,mRNA:tss_score	0.945308	1.00903	Unsignificant
chr10:95692926:95694927:-:TCTN3,TCTN3,TCTN3,TCTN3,TCTN3,TCTN3,TCTN3,TCTN3;NM_001143973.2,NM_015631.6,XM_005269690.3,XM_011539627.3,XM_011539628.3,XM_024447935.2,XM_047425041.1,XM_047425042.1;mRNA,mRNA,mRNA,mRNA,mRNA,mRNA,mRNA,mRNA:tss_score	0.948749	0.980388	Unsignificant
chr10:95693185:95695186:+:ENTPD1;XM_047426023.1;mRNA:tss_score	0.353244	0.907752	Unsignificant
chr10:95693223:95695224:+:ENTPD1;XM_047426024.1;mRNA:tss_score	0.311875	0.907478	Unsignificant
chr10:95696633:95698634:+:ENTPD1,ENTPD1,ENTPD1;XM_011540371.3,XM_047426025.1,XM_047426026.1;mRNA,mRNA,mRNA:tss_score	0.852606	1.00991	Unsignificant
chr10:95710763:95712764:+:ENTPD1;NM_001098175.2;mRNA:tss_score	0.961415	1.00614	Unsignificant
chr10:95754651:95756652:+:ENTPD1,ENTPD1,ENTPD1,ENTPD1,ENTPD1,ENTPD1,ENTPD1;NM_001164178.1,NM_001164181.1,NM_001312654.1,NM_001320916.1,XM_017016963.2,XM_047426027.1,XM_047426028.1;mRNA,mRNA,mRNA,mRNA,mRNA,mRNA,mRNA:tss_score	0.405194	1.07492	Unsignificant
chr10:95755162:95757163:+:ENTPD1,ENTPD1,ENTPD1,ENTPD1,ENTPD1,ENTPD1,ENTPD1,ENTPD1,ENTPD1,ENTPD1,ENTPD1,ENTPD1;NM_001164179.2,NM_001164182.2,NM_001164183.2,NM_001776.6,XM_011540370.3,XM_011540372.3,XM_011540373.3,XM_011540374.4,XM_011540376.3,XM_017016958.3,XM_017016964.3,XM_047426029.1;mRNA,mRNA,mRNA,mRNA,mRNA,mRNA,mRNA,mRNA,mRNA,mRNA,mRNA,mRNA:tss_score	0.953362	1.02058	Unsignificant
chr10:95906670:95908671:+:CC2D2B;XM_024447995.2;mRNA:tss_score	0.777977	1.04451	Unsignificant
chr10:95906974:95908975:+:CC2D2B,CC2D2B,CC2D2B,CC2D2B,CC2D2B,CC2D2B,CC2D2B,CC2D2B,CC2D2B,CC2D2B,CC2D2B,CC2D2B;NM_001130446.3,NM_001349008.3,XM_011539789.4,XM_024447996.2,XM_024447998.2,XM_024447999.2,XM_024448001.2,XM_024448002.2,XM_024448003.2,XM_024448004.2,XM_024448005.2,XM_024448006.2;mRNA,mRNA,mRNA,mRNA,mRNA,mRNA,mRNA,mRNA,mRNA,mRNA,mRNA,mRNA:tss_score	0.962105	1.00593	Unsignificant
chr10:95937101:95939102:+:CC2D2B;XM_047425225.1;mRNA:tss_score	0.814035	0.976479	Unsignificant
chr10:95951324:95953325:+:CC2D2B,CC2D2B;XM_047425226.1,XM_047425227.1;mRNA,mRNA:tss_score	0.00291878	1.1739	UP
chr10:95998766:96000767:+:CC2D2B,CC2D2B;NM_001001732.4,NM_001159747.2;mRNA,mRNA:tss_score	0.949985	1.01195	Unsignificant
chr10:96042067:96044068:+:CCNJ;XM_011539885.3;mRNA:tss_score	0.568443	1.05441	Unsignificant
chr10:96042582:96044583:+:CCNJ,CCNJ,CCNJ,CCNJ,CCNJ;NM_001134375.2,NM_001134376.2,NM_019084.5,XM_017016354.2,XM_017016356.2;mRNA,mRNA,mRNA,mRNA,mRNA:tss_score	0.799026	0.980691	Unsignificant
chr10:96043350:96045351:+:CCNJ,CCNJ,CCNJ;XM_005269921.4,XM_017016355.2,XM_047425381.1;mRNA,mRNA,mRNA:tss_score	0.830162	1.03183	Unsignificant
chr10:96128714:96130715:+:ZNF518A,ZNF518A,ZNF518A,ZNF518A,ZNF518A,ZNF518A,ZNF518A,ZNF518A,ZNF518A,ZNF518A,ZNF518A,ZNF518A;NM_001278524.2,NM_001278526.2,NM_014803.4,XM_011540413.4,XM_017016994.3,XM_024448269.2,XM_047426046.1,XM_047426052.1,XM_047426062.1,XM_047426063.1,XM_047426064.1,XM_047426070.1;mRNA,mRNA,mRNA,mRNA,mRNA,mRNA,mRNA,mRNA,mRNA,mRNA,mRNA,mRNA:tss_score	0.0886378	1.14845	Unsignificant
chr10:96129055:96131056:+:ZNF518A,ZNF518A,ZNF518A,ZNF518A,ZNF518A,ZNF518A,ZNF518A,ZNF518A,ZNF518A,ZNF518A,ZNF518A,ZNF518A,ZNF518A,ZNF518A,ZNF518A,ZNF518A,ZNF518A,ZNF518A;NM_001278525.2,NM_001330732.2,XM_011540406.3,XM_011540410.3,XM_011540415.3,XM_011540419.3,XM_011540420.3,XM_017016989.2,XM_024448265.2,XM_047426047.1,XM_047426048.1,XM_047426049.1,XM_047426053.1,XM_047426057.1,XM_047426065.1,XM_0…	0.478003	1.08917	Unsignificant
chr10:96129279:96131280:+:ZNF518A,ZNF518A,ZNF518A,ZNF518A,ZNF518A,ZNF518A,ZNF518A,ZNF518A,ZNF518A,ZNF518A,ZNF518A,ZNF518A,ZNF518A;NM_001330733.1,NM_001330735.1,NM_001330737.1,NM_001330738.1,XM_017016986.2,XM_024448267.2,XM_047426045.1,XM_047426054.1,XM_047426055.1,XM_047426056.1,XM_047426058.1,XM_047426061.1,XM_047426066.1;mRNA,mRNA,mRNA,mRNA,mRNA,mRNA,mRNA,mRNA,mRNA,mRNA,mRNA,mRNA,mRNA:tss_score	0.964138	1.00592	Unsignificant
chr10:96129296:96131297:+:ZNF518A;NM_001330736.2;mRNA:tss_score	0.956798	1.00196	Unsignificant
chr10:96129621:96131622:+:ZNF518A,ZNF518A,ZNF518A,ZNF518A,ZNF518A,ZNF518A,ZNF518A,ZNF518A;NM_001330734.1,XM_047426044.1,XM_047426050.1,XM_047426051.1,XM_047426059.1,XM_047426060.1,XM_047426068.1,XM_047426069.1;mRNA,mRNA,mRNA,mRNA,mRNA,mRNA,mRNA,mRNA:tss_score	0.916531	0.989123	Unsignificant
chr10:96149743:96151744:+:ZNF518A;XM_047426073.1;mRNA:tss_score	0.786697	1.0581	Unsignificant
chr10:96270568:96272569:-:BLNK,BLNK,BLNK,BLNK,BLNK;NM_001114094.2,NM_001258440.2,NM_001258441.2,NM_001258442.2,NM_013314.4;mRNA,mRNA,mRNA,mRNA,mRNA:tss_score	0.750321	0.965573	Unsignificant
chr10:96303433:96305434:+:DNTT,DNTT;NM_001017520.2,NM_004088.4;mRNA,mRNA:tss_score	0.274933	1.06596	Unsignificant
chr10:96356158:96358159:-:OPALIN,OPALIN,OPALIN,OPALIN;NM_001284323.2,NM_001284324.2,NM_001284326.2,NM_001284327.2;mRNA,mRNA,mRNA,mRNA:tss_score	0.435054	1.05317	Unsignificant
chr10:96358001:96360002:-:OPALIN,OPALIN,OPALIN,OPALIN,OPALIN,OPALIN;NM_001040102.3,NM_001040103.3,NM_001284320.2,NM_001284321.2,NM_001284322.2,NM_033207.5;mRNA,mRNA,mRNA,mRNA,mRNA,mRNA:tss_score	0.941822	0.982935	Unsignificant
chr10:96512925:96514926:-:TLL2;NM_012465.4;mRNA:tss_score	0.82779	1.02993	Unsignificant
chr10:96585707:96587708:-:TM9SF3;XM_011539976.3;mRNA:tss_score	0.781862	0.950311	Unsignificant
chr10:96586011:96588012:-:TM9SF3;NM_020123.4;mRNA:tss_score	0.858201	1.04908	Unsignificant
chr10:96699843:96701844:-:PIK3AP1;XM_005269499.2;mRNA:tss_score	0.959345	0.999407	Unsignificant
chr10:96719513:96721514:-:PIK3AP1,PIK3AP1,PIK3AP1;NM_152309.3,XM_011539248.2,XM_047424566.1;mRNA,mRNA,mRNA:tss_score	0.854874	0.965278	Unsignificant
chr10:96831297:96833298:+:LCOR,LCOR,LCOR;NM_001170765.2,NM_001170766.2,NM_001346516.2;mRNA,mRNA,mRNA:tss_score	0.822069	1.0682	Unsignificant
chr10:96831944:96833945:+:LCOR;NM_032440.4;mRNA:tss_score	0.836669	0.931181	Unsignificant
chr10:97184958:97186959:-:SLIT1;NM_003061.3;mRNA:tss_score	0.959723	1.01025	Unsignificant
chr10:97269656:97271657:-:ARHGAP19;NM_001256423.2;mRNA:tss_score	0.619188	1.05369	Unsignificant
chr10:97291636:97293637:-:ARHGAP19,ARHGAP19;NM_001204300.2,NM_032900.6;mRNA,mRNA:tss_score	0.928142	1.01794	Unsignificant
chr10:97318270:97320271:+:FRAT1;NM_005479.4;mRNA:tss_score	0.783658	0.978292	Unsignificant
chr10:97333728:97335729:-:FRAT2;NM_012083.3;mRNA:tss_score	0.612077	0.940878	Unsignificant
chr10:97400339:97402340:-:RRP12,RRP12,RRP12,RRP12,RRP12;NM_001284337.2,NM_015179.4,XM_011539556.3,XM_047424903.1,XM_047424904.1;mRNA,mRNA,mRNA,mRNA,mRNA:tss_score	0.950424	0.993792	Unsignificant
chr10:97400369:97402370:-:RRP12;NM_001145114.1;mRNA:tss_score	0.962915	0.987613	Unsignificant
chr10:97425190:97427191:+:PGAM1;NM_002629.4;mRNA:tss_score	0.95392	0.997177	Unsignificant
chr10:97426817:97428818:+:PGAM1;NM_001317079.2;mRNA:tss_score	0.838576	0.979462	Unsignificant
chr10:97444846:97446847:-:EXOSC1;XM_011539847.3;mRNA:tss_score	0.156578	0.910978	Unsignificant
chr10:97445005:97447006:-:EXOSC1,EXOSC1,EXOSC1,EXOSC1,EXOSC1,EXOSC1;NM_001318362.2,NM_001318363.2,NM_001318364.2,NM_001318365.2,NM_001318366.2,NM_016046.5;mRNA,mRNA,mRNA,mRNA,mRNA,mRNA:tss_score	0.265751	0.925226	Unsignificant
chr10:97445174:97447175:+:ZDHHC16,ZDHHC16,ZDHHC16,ZDHHC16,ZDHHC16,ZDHHC16,ZDHHC16,ZDHHC16,ZDHHC16,ZDHHC16,ZDHHC16,ZDHHC16,ZDHHC16,ZDHHC16,ZDHHC16,ZDHHC16,ZDHHC16,ZDHHC16,ZDHHC16,ZDHHC16;NM_001287803.2,NM_001287804.2,NM_032327.4,NM_198043.3,NM_198044.3,NM_198045.3,NM_198046.3,XM_006718024.2,XM_017016766.2,XM_017016767.2,XM_017016768.2,XM_017016769.2,XM_017016771.2,XM_024448233.2,XM_047425837.1,XM_…	0.887913	0.984975	Unsignificant
chr10:97467356:97469357:-:MMS19;XM_011540063.4;mRNA:tss_score	0.86861	0.98974	Unsignificant
chr10:97468716:97470717:-:MMS19;XM_047425627.1;mRNA:tss_score	0.861532	1.00692	Unsignificant
chr10:97497421:97499422:-:MMS19,MMS19,MMS19,MMS19,MMS19,MMS19,MMS19,MMS19,MMS19,MMS19,MMS19,MMS19,MMS19,MMS19,MMS19,MMS19,MMS19,MMS19,MMS19;NM_001289403.2,NM_001289404.2,NM_001330128.2,NM_001351356.2,NM_001351357.2,NM_001351358.2,NM_001351359.2,NM_022362.5,XM_006717944.5,XM_017016516.3,XM_017016517.3,XM_017016518.3,XM_017016519.3,XM_017016521.3,XM_047425621.1,XM_047425622.1,XM_047425623.1,XM_0474…	0.698717	1.03415	Unsignificant
chr10:97497714:97499715:-:MMS19;XM_047425624.1;mRNA:tss_score	0.914116	1.0205	Unsignificant
chr10:97497793:97499794:-:MMS19;NM_001289405.2;mRNA:tss_score	0.932335	0.990211	Unsignificant
chr10:97497923:97499924:+:UBTD1;NM_024954.5;mRNA:tss_score	0.838811	0.967812	Unsignificant
chr10:97571440:97573441:+:ANKRD2;NM_001291218.2;mRNA:tss_score	0.891967	0.983223	Unsignificant
chr10:97571502:97573503:+:ANKRD2,ANKRD2;NM_001129981.3,NM_020349.4;mRNA,mRNA:tss_score	0.848814	0.973344	Unsignificant
chr10:97571778:97573779:+:ANKRD2,ANKRD2;NM_001291219.3,NM_001346793.2;mRNA,mRNA:tss_score	0.848892	0.974171	Unsignificant
chr10:97583388:97585389:+:HOGA1,HOGA1;NM_001134670.2,NM_138413.4;mRNA,mRNA:tss_score	0.949636	0.982251	Unsignificant
chr10:97588720:97590721:+:C10orf62;NM_001009997.3;mRNA:tss_score	0.827199	0.995742	Unsignificant
chr10:97632499:97634500:-:MORN4;NM_178832.4;mRNA:tss_score	0.751655	1.04675	Unsignificant
chr10:97632961:97634962:-:MORN4;XM_011539251.4;mRNA:tss_score	0.962191	1.00978	Unsignificant
chr10:97633155:97635156:-:MORN4;NM_001098831.2;mRNA:tss_score	0.765915	0.972483	Unsignificant
chr10:97639670:97641671:+:PI4K2A;NM_018425.4;mRNA:tss_score	0.794637	0.959403	Unsignificant
chr10:97686240:97688241:-:AVPI1,AVPI1;NM_021732.3,XM_017016494.2;mRNA,mRNA:tss_score	0.680582	0.944419	Unsignificant
chr10:97712729:97714730:+:MARVELD1;NM_031484.4;mRNA:tss_score	0.114396	1.16642	Unsignificant
chr10:97736127:97738128:+:ZFYVE27,ZFYVE27,ZFYVE27,ZFYVE27,ZFYVE27,ZFYVE27,ZFYVE27,ZFYVE27,ZFYVE27,ZFYVE27,ZFYVE27,ZFYVE27,ZFYVE27,ZFYVE27,ZFYVE27,ZFYVE27,ZFYVE27,ZFYVE27,ZFYVE27,ZFYVE27,ZFYVE27,ZFYVE27,ZFYVE27,ZFYVE27,ZFYVE27,ZFYVE27,ZFYVE27,ZFYVE27,ZFYVE27,ZFYVE27,ZFYVE27,ZFYVE27,ZFYVE27,ZFYVE27,ZFYVE27,ZFYVE27,ZFYVE27,ZFYVE27,ZFYVE27,ZFYVE27,ZFYVE27,ZFYVE27,ZFYVE27,ZFYVE27,ZFYVE27,ZFYVE27,ZFYVE…	0.589244	0.942806	Unsignificant
chr10:97737543:97739544:+:ZFYVE27;XM_047424567.1;mRNA:tss_score	0.631973	1.03864	Unsignificant
chr10:97770998:97772999:-:SFRP5;NM_003015.3;mRNA:tss_score	0.886277	1.01443	Unsignificant
chr10:97848842:97850843:+:GOLGA7B;NM_001010917.3;mRNA:tss_score	0.752409	0.969933	Unsignificant
chr10:98029620:98031621:-:CRTAC1,CRTAC1;NM_001206528.3,NM_018058.7;mRNA,mRNA:tss_score	0.655747	1.06339	Unsignificant
chr10:98133656:98135657:+:R3HCC1L,R3HCC1L,R3HCC1L,R3HCC1L,R3HCC1L,R3HCC1L,R3HCC1L,R3HCC1L,R3HCC1L,R3HCC1L,R3HCC1L,R3HCC1L,R3HCC1L,R3HCC1L,R3HCC1L,R3HCC1L,R3HCC1L,R3HCC1L,R3HCC1L,R3HCC1L,R3HCC1L,R3HCC1L,R3HCC1L,R3HCC1L,R3HCC1L,R3HCC1L,R3HCC1L,R3HCC1L,R3HCC1L,R3HCC1L,R3HCC1L,R3HCC1L,R3HCC1L,R3HCC1L,R3HCC1L,R3HCC1L,R3HCC1L,R3HCC1L,R3HCC1L,R3HCC1L,R3HCC1L,R3HCC1L,R3HCC1L,R3HCC1L,R3HCC1L,R3HCC1L,R3HCC…	0.94971	0.986942	Unsignificant
chr10:98264375:98266376:-:LOXL4,LOXL4;XM_024448232.1,XM_047425836.1;mRNA,mRNA:tss_score	0.676597	0.95421	Unsignificant
chr10:98267193:98269194:-:LOXL4,LOXL4,LOXL4,LOXL4;NM_032211.7,XM_005270216.3,XM_006718020.2,XM_047425835.1;mRNA,mRNA,mRNA,mRNA:tss_score	0.794556	1.01403	Unsignificant
chr10:98394188:98396189:-:PYROXD2;XM_011540301.3;mRNA:tss_score	0.91958	1.01729	Unsignificant
chr10:98396449:98398450:-:PYROXD2;XM_047425891.1;mRNA:tss_score	0.56416	1.03904	Unsignificant
chr10:98402032:98404033:-:PYROXD2;XM_017016841.2;mRNA:tss_score	0.671855	1.02232	Unsignificant
chr10:98402425:98404426:-:PYROXD2;XM_017016840.2;mRNA:tss_score	0.942916	0.984584	Unsignificant
chr10:98406649:98408650:-:PYROXD2;XM_017016839.3;mRNA:tss_score	0.551895	0.956753	Unsignificant
chr10:98409598:98411599:-:PYROXD2;XM_047425887.1;mRNA:tss_score	0.775535	1.02757	Unsignificant
chr10:98409848:98411849:-:PYROXD2;XM_047425888.1;mRNA:tss_score	0.834106	1.03433	Unsignificant
chr10:98414181:98416182:-:PYROXD2,PYROXD2,PYROXD2,PYROXD2,PYROXD2,PYROXD2,PYROXD2,PYROXD2,PYROXD2,PYROXD2,PYROXD2;NM_032709.3,XM_011540293.3,XM_017016835.2,XM_047425881.1,XM_047425882.1,XM_047425883.1,XM_047425884.1,XM_047425885.1,XM_047425886.1,XM_047425889.1,XM_047425890.1;mRNA,mRNA,mRNA,mRNA,mRNA,mRNA,mRNA,mRNA,mRNA,mRNA,mRNA:tss_score	0.962777	1.00317	Unsignificant
chr10:98445774:98447775:-:HPS1,HPS1,HPS1;XM_005269757.5,XM_047425146.1,XM_047425152.1;mRNA,mRNA,mRNA:tss_score	0.790192	0.972213	Unsignificant
chr10:98445934:98447935:-:HPS1,HPS1,HPS1,HPS1,HPS1,HPS1,HPS1,HPS1,HPS1,HPS1,HPS1,HPS1,HPS1,HPS1,HPS1,HPS1,HPS1,HPS1,HPS1,HPS1,HPS1,HPS1,HPS1,HPS1;NM_000195.5,NM_001311345.2,NM_001322476.2,NM_001322477.2,NM_001322478.2,NM_001322479.2,NM_001322480.2,NM_001322481.2,NM_001322482.2,NM_001322483.2,NM_001322484.2,NM_001322485.2,NM_001322487.2,NM_001322489.2,NM_001322490.2,NM_001322491.2,NM_001322492.2,N…	0.946534	1.00646	Unsignificant
chr10:987340:989341:-:LARP4B,LARP4B,LARP4B;XM_047424893.1,XM_047424894.1,XM_047424897.1;mRNA,mRNA,mRNA:tss_score	0.505163	0.922225	Unsignificant
chr10:987433:989434:+:GTPBP4,GTPBP4;NM_012341.3,XM_047424932.1;mRNA,mRNA:tss_score	0.496543	0.911419	Unsignificant
chr10:99143307:99145308:-:HPSE2;XM_047425616.1;mRNA:tss_score	0.962245	0.999782	Unsignificant
chr10:99207470:99209471:-:HPSE2;XM_017016497.2;mRNA:tss_score	0.297525	1.10759	Unsignificant
chr10:99207471:99209472:-:HPSE2;XM_011540031.2;mRNA:tss_score	0.305799	1.10497	Unsignificant
chr10:99231365:99233366:-:HPSE2;XM_017016498.2;mRNA:tss_score	0.617327	1.05086	Unsignificant
chr10:99233142:99235143:-:HPSE2;XM_024448119.2;mRNA:tss_score	0.920579	0.984377	Unsignificant
chr10:99234851:99236852:-:HPSE2;NM_021828.5;mRNA:tss_score	0.763334	0.97352	Unsignificant
chr10:99234874:99236875:-:HPSE2,HPSE2,HPSE2,HPSE2,HPSE2,HPSE2,HPSE2;NM_001166244.1,NM_001166245.1,NM_001166246.1,XM_011540029.1,XM_011540030.2,XM_017016496.3,XM_047425615.1;mRNA,mRNA,mRNA,mRNA,mRNA,mRNA,mRNA:tss_score	0.724232	0.971869	Unsignificant
chr10:99314950:99316951:-:HPSE2;XM_047425614.1;mRNA:tss_score	0.860023	1.02192	Unsignificant
chr10:99328355:99330356:+:CNNM1,CNNM1,CNNM1,CNNM1,CNNM1,CNNM1;NM_001345887.2,NM_001345888.2,NM_001345889.2,NM_020348.3,XM_011539631.4,XM_047425047.1;mRNA,mRNA,mRNA,mRNA,mRNA,mRNA:tss_score	0.924138	1.02611	Unsignificant
chr10:99429623:99431624:-:GOT1;NM_002079.3;mRNA:tss_score	0.850535	1.02959	Unsignificant
chr10:99531941:99533942:+:NKX2-3,NKX2-3;NM_145285.3,XM_011539370.2;mRNA,mRNA:tss_score	0.929475	0.995396	Unsignificant
chr10:99612869:99614870:-:SLC25A28;XM_047425810.1;mRNA:tss_score	0.852949	0.97744	Unsignificant
chr10:99619031:99621032:-:SLC25A28;XM_011540239.2;mRNA:tss_score	0.874786	0.982354	Unsignificant
chr10:99619438:99621439:-:SLC25A28,SLC25A28,SLC25A28;NM_031212.4,XM_006718006.4,XM_011540244.3;mRNA,mRNA,mRNA:tss_score	0.745506	0.957184	Unsignificant
chr10:99619879:99621880:-:SLC25A28;XM_047425809.1;mRNA:tss_score	0.83108	1.02088	Unsignificant
chr10:99621692:99623693:-:SLC25A28;XM_005270211.6;mRNA:tss_score	0.965804	0.986109	Unsignificant
chr10:99658285:99660286:-:SLC25A28,SLC25A28,SLC25A28;XM_006718005.5,XM_024448222.2,XM_024448223.2;mRNA,mRNA,mRNA:tss_score	0.752785	1.05036	Unsignificant
chr10:99658508:99660509:+:ENTPD7,ENTPD7;NM_001349962.2,NM_020354.5;mRNA,mRNA:tss_score	0.964243	1.01809	Unsignificant
chr10:99658628:99660629:+:ENTPD7;NM_001349963.2;mRNA:tss_score	0.962932	1.00758	Unsignificant
chr10:99731126:99733127:-:COX15,COX15,COX15,COX15,COX15,COX15,COX15,COX15,COX15,COX15,COX15;NM_001320974.2,NM_001320975.2,NM_001320976.2,NM_001372024.1,NM_001372025.1,NM_001372026.1,NM_001372027.1,NM_001372028.1,NM_004376.7,NM_078470.6,XM_006717634.4;mRNA,mRNA,mRNA,mRNA,mRNA,mRNA,mRNA,mRNA,mRNA,mRNA,mRNA:tss_score	0.963582	1.01892	Unsignificant
chr10:99731233:99733234:+:CUTC;NM_015960.3;mRNA:tss_score	0.944045	1.02069	Unsignificant
chr10:99781639:99783640:+:ABCC2,ABCC2,ABCC2,ABCC2,ABCC2;NM_000392.5,XM_006717631.5,XM_011539291.4,XM_017015675.3,XM_047424598.1;mRNA,mRNA,mRNA,mRNA,mRNA:tss_score	0.924304	1.01116	Unsignificant
chr10:99793483:99795484:+:ABCC2;XM_006717630.4;mRNA:tss_score	0.931874	1.00513	Unsignificant
chr10:99913091:99915092:-:DNMBP;NM_001318327.1;mRNA:tss_score	0.677466	1.03213	Unsignificant
chr10:99929906:99931907:-:DNMBP;NM_001318326.2;mRNA:tss_score	0.553603	1.0633	Unsignificant
chr11:100686287:100688288:+:ARHGAP42,ARHGAP42;NM_001367945.1,NM_152432.4;mRNA,mRNA:tss_score	0.75543	1.04302	Unsignificant
chr11:100714407:100716408:+:ARHGAP42;XM_011542616.3;mRNA:tss_score	0.952483	1.01805	Unsignificant
chr11:100733532:100735533:+:ARHGAP42;XM_011542615.3;mRNA:tss_score	0.956526	0.991019	Unsignificant
chr11:100815714:100817715:+:ARHGAP42;XM_047426418.1;mRNA:tss_score	0.0410351	0.898113	DOWN
chr11:101128062:101130063:-:PGR,PGR;NM_001202474.3,NM_001271161.2;mRNA,mRNA:tss_score	0.93073	0.996592	Unsignificant
chr11:101128812:101130813:-:PGR,PGR,PGR,PGR;NM_000926.4,NM_001271162.2,XM_006718858.4,XM_011542869.3;mRNA,mRNA,mRNA,mRNA:tss_score	0.825086	1.02862	Unsignificant
chr11:101509881:101511882:-:TRPC6;XM_011542968.4;mRNA:tss_score	0.537391	0.954592	Unsignificant
chr11:101582266:101584267:-:TRPC6;XM_047427511.1;mRNA:tss_score	0.905965	0.987069	Unsignificant
chr11:101583006:101585007:-:TRPC6,TRPC6,TRPC6,TRPC6;NM_004621.6,XM_017018221.3,XM_047427509.1,XM_047427510.1;mRNA,mRNA,mRNA,mRNA:tss_score	0.920416	1.01089	Unsignificant
chr11:101914009:101916010:+:CEP126,CEP126;NM_001363543.2,NM_020802.4;mRNA,mRNA:tss_score	0.699274	1.04224	Unsignificant
chr11:101915521:101917522:-:ANGPTL5,ANGPTL5,ANGPTL5;NM_178127.5,XM_011542735.4,XM_017017466.3;mRNA,mRNA,mRNA:tss_score	0.58392	1.03164	Unsignificant
chr11:102046436:102048437:+:CFAP300,CFAP300,CFAP300,CFAP300;NM_001195005.2,NM_001363505.2,NM_032930.3,XM_005271713.5;mRNA,mRNA,mRNA,mRNA:tss_score	0.931958	0.988474	Unsignificant
chr11:102109446:102111447:+:YAP1,YAP1,YAP1,YAP1,YAP1,YAP1,YAP1,YAP1,YAP1,YAP1,YAP1,YAP1;NM_001130145.3,NM_001195044.2,NM_001282097.2,NM_001282098.2,NM_001282099.2,NM_001282100.2,NM_001282101.2,NM_006106.5,XM_005271378.4,XM_005271380.4,XM_005271381.4,XM_005271383.4;mRNA,mRNA,mRNA,mRNA,mRNA,mRNA,mRNA,mRNA,mRNA,mRNA,mRNA,mRNA:tss_score	0.778229	0.965973	Unsignificant
chr11:102110548:102112549:+:YAP1;XM_011542555.3;mRNA:tss_score	0.911243	1.02587	Unsignificant
chr11:102111447:102113448:+:YAP1;NM_001195045.2;mRNA:tss_score	0.639517	1.05476	Unsignificant
chr11:102316483:102318484:+:BIRC3,BIRC3;NM_001165.5,NM_182962.3;mRNA,mRNA:tss_score	0.956524	0.99257	Unsignificant
chr11:102346213:102348214:+:BIRC2,BIRC2;NM_001166.5,NM_001256166.2;mRNA,mRNA:tss_score	0.872542	0.983819	Unsignificant
chr11:102346373:102348374:+:BIRC2;NM_001256163.1;mRNA:tss_score	0.918844	0.978668	Unsignificant
chr11:102451764:102453765:-:TMEM123;NM_052932.3;mRNA:tss_score	0.96513	1.00421	Unsignificant
chr11:102529746:102531747:-:MMP7;NM_002423.5;mRNA:tss_score	0.857568	1.0213	Unsignificant
chr11:102624331:102626332:-:MMP20;NM_004771.4;mRNA:tss_score	0.677282	1.03474	Unsignificant
chr11:102704768:102706769:-:MMP27,MMP27,MMP27,MMP27,MMP27;NM_022122.3,XM_011542948.3,XM_011542949.3,XM_011542950.4,XM_017018120.2;mRNA,mRNA,mRNA,mRNA,mRNA:tss_score	0.875506	0.997518	Unsignificant
chr11:102723953:102725954:-:MMP8,MMP8,MMP8,MMP8,MMP8,MMP8,MMP8;NM_001304441.2,NM_001304442.2,NM_002424.3,XM_011542834.3,XM_011542835.3,XM_047426965.1,XM_047426966.1;mRNA,mRNA,mRNA,mRNA,mRNA,mRNA,mRNA:tss_score	0.944612	1.00003	Unsignificant
chr11:102779627:102781628:-:MMP10;NM_002425.3;mRNA:tss_score	0.810783	1.03201	Unsignificant
chr11:102797159:102799160:-:MMP1,MMP1;NM_001145938.2,NM_002421.4;mRNA,mRNA:tss_score	0.894888	0.980151	Unsignificant
chr11:102842608:102844609:-:MMP3;NM_002422.5;mRNA:tss_score	0.526204	1.06025	Unsignificant
chr11:102873981:102875982:-:MMP12;NM_002426.6;mRNA:tss_score	0.364587	0.930428	Unsignificant
chr11:10293218:10295219:-:SBF2,SBF2,SBF2,SBF2,SBF2,SBF2,SBF2,SBF2;NM_001386339.1,NM_001386342.1,NM_030962.4,XM_011520395.4,XM_011520396.4,XM_017018377.3,XM_047427657.1,XM_047427658.1;mRNA,mRNA,mRNA,mRNA,mRNA,mRNA,mRNA,mRNA:tss_score	0.955095	0.997903	Unsignificant
chr11:102954731:102956732:-:MMP13;NM_002427.4;mRNA:tss_score	0.849853	1.04397	Unsignificant
chr11:10304072:10306073:+:ADM;NM_001124.3;mRNA:tss_score	0.947409	0.990119	Unsignificant
chr11:103091159:103093160:-:DCUN1D5,DCUN1D5,DCUN1D5,DCUN1D5;NM_001318739.2,NM_001318740.2,NM_001318741.2,NM_032299.4;mRNA,mRNA,mRNA,mRNA:tss_score	0.944856	0.986492	Unsignificant
chr11:103108425:103110426:+:DYNC2H1,DYNC2H1,DYNC2H1,DYNC2H1,DYNC2H1;NM_001080463.2,NM_001377.3,XM_006718903.3,XM_017018291.2,XM_017018293.2;mRNA,mRNA,mRNA,mRNA,mRNA:tss_score	0.898117	0.984016	Unsignificant
chr11:103114294:103116295:+:DYNC2H1;XM_017018292.2;mRNA:tss_score	0.962977	1.00048	Unsignificant
chr11:1035717:1037718:-:MUC6;NM_005961.3;mRNA:tss_score	0.966667	1.00461	Unsignificant
chr11:104035639:104037640:+:DDI1;NM_001001711.3;mRNA:tss_score	0.84931	1.02294	Unsignificant
chr11:104163146:104165147:-:PDGFD,PDGFD;NM_025208.5,NM_033135.4;mRNA,mRNA:tss_score	0.95756	0.999183	Unsignificant
chr11:10449387:10451388:+:AMPD3;NM_001172431.2;mRNA:tss_score	0.931508	0.975338	Unsignificant
chr11:10449690:10451691:+:AMPD3;NM_000480.3;mRNA:tss_score	0.324533	0.923829	Unsignificant
chr11:10454263:10456264:+:AMPD3;NM_001025389.2;mRNA:tss_score	0.842566	0.987162	Unsignificant
chr11:10455055:10457056:+:AMPD3;NM_001025390.2;mRNA:tss_score	0.963413	1.00668	Unsignificant
chr11:10460130:10462131:+:AMPD3;NM_001172430.1;mRNA:tss_score	0.737924	1.02456	Unsignificant
chr11:1048691:1050692:+:LOC124902605;XM_047427955.1;mRNA:tss_score	0.964633	0.995809	Unsignificant
chr11:104953823:104955824:-:CASP4;XM_011543019.2;mRNA:tss_score	0.386645	1.0795	Unsignificant
chr11:104967573:104969574:-:CASP4,CASP4;NM_001225.4,NM_033306.3;mRNA,mRNA:tss_score	0.50339	0.953974	Unsignificant
chr11:105022167:105024168:-:CASP5,CASP5,CASP5,CASP5;NM_001136109.3,NM_001136110.3,NM_001136112.3,NM_004347.5;mRNA,mRNA,mRNA,mRNA:tss_score	0.575538	1.05604	Unsignificant
chr11:105034143:105036144:-:CASP1,CASP1,CASP1,CASP1,CASP1,CASP1,CASP1,CASP1,CASP1;NM_001223.5,NM_001257118.3,NM_001257119.3,NM_033292.4,NM_033293.4,NM_033294.4,NM_033295.4,XM_017018396.2,XM_047427675.1;mRNA,mRNA,mRNA,mRNA,mRNA,mRNA,mRNA,mRNA,mRNA:tss_score	0.94869	1.00101	Unsignificant
chr11:105035681:105037682:-:CASP1;XM_017018393.2;mRNA:tss_score	0.729861	1.0343	Unsignificant
chr11:105035682:105037683:-:CASP1;XM_017018394.2;mRNA:tss_score	0.735124	1.03328	Unsignificant
chr11:105035685:105037686:-:CASP1;XM_017018395.2;mRNA:tss_score	0.708398	1.03468	Unsignificant
chr11:105044334:105046335:-:CARD16,CARD16;NM_001394580.1,NM_052889.4;mRNA,mRNA:tss_score	0.823899	0.993647	Unsignificant
chr11:105138768:105140769:-:CARD18;NM_021571.4;mRNA:tss_score	0.638975	1.03502	Unsignificant
chr11:10540186:10542187:-:RNF141;NM_016422.4;mRNA:tss_score	0.919566	0.992127	Unsignificant
chr11:105608615:105610616:+:GRIA4;XM_006718823.3;mRNA:tss_score	0.765834	1.04404	Unsignificant
chr11:105608943:105610944:+:GRIA4;XM_024448454.2;mRNA:tss_score	0.966244	0.987147	Unsignificant
chr11:105608979:105610980:+:GRIA4;XM_047426831.1;mRNA:tss_score	0.949775	0.981882	Unsignificant
chr11:105609072:105611073:+:GRIA4,GRIA4,GRIA4,GRIA4,GRIA4;NM_000829.4,NM_001077243.3,NM_001077244.2,XM_005271518.4,XM_017017610.3;mRNA,mRNA,mRNA,mRNA,mRNA:tss_score	0.923209	0.975784	Unsignificant
chr11:105609705:105611706:+:GRIA4,GRIA4,GRIA4;NM_001112812.2,XM_017017609.2,XM_024448455.2;mRNA,mRNA,mRNA:tss_score	0.908763	1.01473	Unsignificant
chr11:10567664:10569665:-:LYVE1;NM_006691.4;mRNA:tss_score	0.671005	1.05998	Unsignificant
chr11:105823630:105825631:+:GRIA4;XM_011542777.4;mRNA:tss_score	0.963925	0.997981	Unsignificant
chr11:105845667:105847668:+:GRIA4;XM_017017611.3;mRNA:tss_score	0.966348	0.999605	Unsignificant
chr11:106021239:106023240:-:MSANTD4,MSANTD4,MSANTD4;NM_032424.3,XM_011543022.4,XM_017018417.2;mRNA,mRNA,mRNA:tss_score	0.814902	1.0442	Unsignificant
chr11:106021286:106023287:-:MSANTD4,MSANTD4,MSANTD4,MSANTD4,MSANTD4,MSANTD4;NM_001318747.1,NM_001318748.1,NM_001318749.1,NM_001318750.1,XM_017018416.2,XM_047427709.1;mRNA,mRNA,mRNA,mRNA,mRNA,mRNA:tss_score	0.88076	1.04232	Unsignificant
chr11:106075495:106077496:-:KBTBD3;XM_011542618.3;mRNA:tss_score	0.954487	1.00952	Unsignificant
chr11:106076346:106078347:-:KBTBD3,KBTBD3,KBTBD3,KBTBD3;NM_001330359.2,NM_152433.4,NM_198439.3,XM_006718767.4;mRNA,mRNA,mRNA,mRNA:tss_score	0.358613	0.910953	Unsignificant
chr11:106076661:106078662:+:AASDHPPT;NM_015423.3;mRNA:tss_score	0.451862	0.913752	Unsignificant
chr11:10651277:10653278:-:IRAG1;NM_001098579.3;mRNA:tss_score	0.875677	1.00779	Unsignificant
chr11:10692542:10694543:-:IRAG1;NM_001100167.3;mRNA:tss_score	0.895424	0.98148	Unsignificant
chr11:10692754:10694755:-:IRAG1,IRAG1,IRAG1,IRAG1;NM_001100163.3,NM_001206880.2,NM_001206881.2,NM_130385.4;mRNA,mRNA,mRNA,mRNA:tss_score	0.965159	0.988242	Unsignificant
chr11:107017475:107019476:-:GUCY1A2,GUCY1A2;NM_000855.3,NM_001256424.2;mRNA,mRNA:tss_score	0.146527	1.11927	Unsignificant
chr11:1073874:1075875:+:MUC2;NM_002457.4;mRNA:tss_score	0.224639	0.926834	Unsignificant
chr11:107432740:107434741:-:CWF19L2;XM_047426419.1;mRNA:tss_score	0.674075	0.943543	Unsignificant
chr11:107456824:107458825:-:CWF19L2,CWF19L2;NM_152434.3,XM_011542620.4;mRNA,mRNA:tss_score	0.838965	1.01053	Unsignificant
chr11:10750245:10752246:+:CTR9,CTR9;NM_001346279.2,NM_014633.5;mRNA,mRNA:tss_score	0.574708	1.04477	Unsignificant
chr11:107555853:107557854:-:ALKBH8;XM_047427870.1;mRNA:tss_score	0.895026	1.01892	Unsignificant
chr11:107564734:107566735:-:ALKBH8,ALKBH8,ALKBH8,ALKBH8,ALKBH8;NM_001301010.3,NM_001378133.1,NM_138775.3,XM_017018557.2,XM_047427871.1;mRNA,mRNA,mRNA,mRNA,mRNA:tss_score	0.733398	1.03559	Unsignificant
chr11:107590146:107592147:+:ELMOD1,ELMOD1,ELMOD1;NM_001130037.2,NM_001308018.2,NM_018712.4;mRNA,mRNA,mRNA:tss_score	0.95186	1.00435	Unsignificant
chr11:107711055:107713056:-:SLN;NM_003063.3;mRNA:tss_score	0.636021	1.0504	Unsignificant
chr11:107857578:107859579:-:SLC35F2;XM_047427146.1;mRNA:tss_score	0.898423	0.989583	Unsignificant
chr11:107857786:107859787:-:SLC35F2;NM_017515.5;mRNA:tss_score	0.543931	0.950101	Unsignificant
chr11:107927447:107929448:+:RAB39A;NM_017516.3;mRNA:tss_score	0.572022	0.943632	Unsignificant
chr11:108007897:108009898:+:CUL5,CUL5,CUL5,CUL5,CUL5;NM_003478.6,XM_005271682.3,XM_011543013.3,XM_017018363.3,XM_047427640.1;mRNA,mRNA,mRNA,mRNA,mRNA:tss_score	0.621894	1.04389	Unsignificant
chr11:108060082:108062083:+:CUL5;XM_047427641.1;mRNA:tss_score	0.907723	1.00817	Unsignificant
chr11:10806995:10808996:-:EIF4G2;NM_001172705.1;mRNA:tss_score	0.938233	0.983995	Unsignificant
chr11:10807925:10809926:-:EIF4G2,EIF4G2;NM_001042559.3,NM_001418.4;mRNA,mRNA:tss_score	0.948336	1.00628	Unsignificant
chr11:108115704:108117705:+:ACAT1,ACAT1;NM_001386681.1,NM_001386682.1;mRNA,mRNA:tss_score	0.709934	1.04904	Unsignificant
chr11:108120566:108122567:+:ACAT1,ACAT1,ACAT1,ACAT1,ACAT1,ACAT1;NM_000019.4,NM_001386677.1,NM_001386678.1,NM_001386679.1,NM_001386685.1,NM_001386686.1;mRNA,mRNA,mRNA,mRNA,mRNA,mRNA:tss_score	0.863955	0.985772	Unsignificant
chr11:108120795:108122796:+:ACAT1,ACAT1,ACAT1,ACAT1,ACAT1;NM_001386687.1,NM_001386688.1,NM_001386689.1,NM_001386690.1,NM_001386691.1;mRNA,mRNA,mRNA,mRNA,mRNA:tss_score	0.769024	0.96495	Unsignificant
chr11:108221637:108223638:-:NPAT,NPAT,NPAT;NM_001321307.1,NM_002519.3,XM_011542854.3;mRNA,mRNA,mRNA:tss_score	0.907203	1.00684	Unsignificant
chr11:108222066:108224067:+:ATM,ATM,ATM,ATM,ATM,ATM,ATM,ATM,ATM,ATM,ATM,ATM,ATM;NM_000051.4,NM_001351834.2,NM_001351835.2,XM_006718843.5,XM_011542840.4,XM_011542842.4,XM_011542843.3,XM_017017790.3,XM_047426975.1,XM_047426977.1,XM_047426978.1,XM_047426979.1,XM_047426981.1;mRNA,mRNA,mRNA,mRNA,mRNA,mRNA,mRNA,mRNA,mRNA,mRNA,mRNA,mRNA,mRNA:tss_score	0.718843	0.972288	Unsignificant
chr11:108222324:108224325:+:ATM,ATM,ATM;NM_001351836.2,XM_005271562.6,XM_047426976.1;mRNA,mRNA,mRNA:tss_score	0.894053	0.989052	Unsignificant
chr11:108234745:108236746:+:ATM;XM_011542844.4;mRNA:tss_score	0.328516	0.927525	Unsignificant
chr11:108286419:108288420:+:ATM;XM_006718845.3;mRNA:tss_score	0.961405	1.00011	Unsignificant
chr11:108466528:108468529:-:C11orf65,C11orf65,C11orf65,C11orf65,C11orf65,C11orf65,C11orf65,C11orf65,C11orf65,C11orf65,C11orf65,C11orf65,C11orf65,C11orf65,C11orf65,C11orf65,C11orf65,C11orf65,C11orf65,C11orf65,C11orf65,C11orf65,C11orf65,C11orf65,C11orf65,C11orf65;NM_001330368.2,NM_001351110.2,NM_152587.5,XM_005271412.4,XM_005271413.4,XM_011542641.3,XM_011542643.3,XM_047426458.1,XM_047426459.1,XM_04…	0.948198	1.01009	Unsignificant
chr11:108468880:108470881:-:C11orf65;XM_047426461.1;mRNA:tss_score	0.708807	0.960793	Unsignificant
chr11:108497147:108499148:-:POGLUT3;XM_047426421.1;mRNA:tss_score	0.965157	0.987074	Unsignificant
chr11:108497383:108499384:-:POGLUT3,POGLUT3,POGLUT3,POGLUT3,POGLUT3;NM_001363502.2,NM_001363503.2,NM_153705.5,XM_011542621.3,XM_047426422.1;mRNA,mRNA,mRNA,mRNA,mRNA:tss_score	0.81696	0.951774	Unsignificant
chr11:108537176:108539177:-:EXPH5,EXPH5,EXPH5;NM_001144764.2,NM_001144765.2,XM_017017403.2;mRNA,mRNA,mRNA:tss_score	0.82278	1.03169	Unsignificant
chr11:108538085:108540086:-:EXPH5;XM_047426628.1;mRNA:tss_score	0.708877	1.03275	Unsignificant
chr11:108538101:108540102:-:EXPH5;XM_047426629.1;mRNA:tss_score	0.738605	1.03084	Unsignificant
chr11:108551228:108553229:-:EXPH5,EXPH5;NM_001144763.2,XM_011542698.3;mRNA,mRNA:tss_score	0.9205	0.995311	Unsignificant
chr11:108567150:108569151:-:EXPH5,EXPH5,EXPH5;XM_011542700.3,XM_017017400.2,XM_047426626.1;mRNA,mRNA,mRNA:tss_score	0.905047	0.988372	Unsignificant
chr11:10857052:10859053:-:ZBED5,ZBED5;NM_001143667.2,NM_021211.4;mRNA,mRNA:tss_score	0.920693	0.981315	Unsignificant
chr11:108592767:108594768:-:EXPH5,EXPH5,EXPH5,EXPH5,EXPH5;NM_001308019.2,NM_015065.3,XM_011542696.3,XM_047426624.1,XM_047426627.1;mRNA,mRNA,mRNA,mRNA,mRNA:tss_score	0.94811	1.00695	Unsignificant
chr11:108606535:108608536:-:EXPH5,EXPH5;XM_017017397.2,XM_017017398.2;mRNA,mRNA:tss_score	0.956842	1.0074	Unsignificant
chr11:108664068:108666069:+:DDX10;NM_004398.4;mRNA:tss_score	0.91093	0.989246	Unsignificant
chr11:109421189:109423190:+:C11orf87;NM_207645.4;mRNA:tss_score	0.962039	1.00002	Unsignificant
chr11:109421437:109423438:+:C11orf87;XM_011542818.3;mRNA:tss_score	0.895098	1.02899	Unsignificant
chr11:109421778:109423779:+:C11orf87;XM_011542817.3;mRNA:tss_score	0.688735	1.03289	Unsignificant
chr11:110091505:110093506:+:ZC3H12C;XM_011543055.3;mRNA:tss_score	0.945266	0.996777	Unsignificant
chr11:110091798:110093799:+:ZC3H12C;XM_005271715.5;mRNA:tss_score	0.957574	1.00526	Unsignificant
chr11:110092391:110094392:+:ZC3H12C;NM_033390.2;mRNA:tss_score	0.920081	1.01931	Unsignificant
chr11:110129999:110132000:+:ZC3H12C;XM_017018477.3;mRNA:tss_score	0.947079	1.01007	Unsignificant
chr11:110237698:110239699:-:RDX;XM_047427391.1;mRNA:tss_score	0.829819	1.01692	Unsignificant
chr11:110295613:110297614:-:RDX,RDX,RDX,RDX,RDX,RDX,RDX;NM_001260492.2,NM_001260493.2,NM_001260494.2,NM_001260495.2,NM_001260496.2,NM_002906.4,XM_047427390.1;mRNA,mRNA,mRNA,mRNA,mRNA,mRNA,mRNA:tss_score	0.82791	0.956002	Unsignificant
chr11:110428330:110430331:+:FDX1;XM_047426566.1;mRNA:tss_score	0.933308	0.985671	Unsignificant
chr11:110428947:110430948:+:FDX1;NM_004109.5;mRNA:tss_score	0.86094	0.967833	Unsignificant
chr11:110588884:110590885:-:ARHGAP20;XM_005271628.4;mRNA:tss_score	0.699097	1.03366	Unsignificant
chr11:110710824:110712825:-:ARHGAP20;NM_001258415.2;mRNA:tss_score	0.753394	0.965764	Unsignificant
chr11:110711436:110713437:-:ARHGAP20;NM_001384657.1;mRNA:tss_score	0.94002	0.984767	Unsignificant
chr11:110711727:110713728:-:ARHGAP20,ARHGAP20;NM_001258417.2,NM_020809.4;mRNA,mRNA:tss_score	0.964578	0.999163	Unsignificant
chr11:110712188:110714189:-:ARHGAP20,ARHGAP20;NM_001258416.2,NM_001258418.2;mRNA,mRNA:tss_score	0.96229	1.0022	Unsignificant
chr11:111244724:111246725:+:POU2AF2;NM_198498.3;mRNA:tss_score	0.43238	0.931288	Unsignificant
chr11:111267001:111269002:+:POU2AF2;XM_011542804.3;mRNA:tss_score	0.760915	0.968531	Unsignificant
chr11:111297545:111299546:+:COLCA2,COLCA2;NM_001271458.2,XM_017017196.3;mRNA,mRNA:tss_score	0.812227	0.990805	Unsignificant
chr11:111297923:111299924:+:COLCA2;NM_001271457.2;mRNA:tss_score	0.601561	0.948119	Unsignificant
chr11:111298308:111300309:+:COLCA2,COLCA2,COLCA2;NM_001136105.3,NM_001370484.1,XM_017017199.2;mRNA,mRNA,mRNA:tss_score	0.741675	0.968355	Unsignificant
chr11:111298774:111300775:+:COLCA2;XM_047426365.1;mRNA:tss_score	0.960994	1.00859	Unsignificant
chr11:111299131:111301132:+:COLCA2,COLCA2;XM_017017200.2,XM_047426364.1;mRNA,mRNA:tss_score	0.616604	1.04071	Unsignificant
chr11:111302692:111304693:+:COLCA2;XM_017017197.2;mRNA:tss_score	0.646284	1.06024	Unsignificant
chr11:111358389:111360390:-:POU2AF1;XM_047427137.1;mRNA:tss_score	0.468165	0.946704	Unsignificant
chr11:111378274:111380275:-:POU2AF1,POU2AF1,POU2AF1,POU2AF1,POU2AF1;NM_006235.3,XM_005271593.3,XM_006718859.2,XM_006718860.5,XM_017017932.2;mRNA,mRNA,mRNA,mRNA,mRNA:tss_score	0.625604	1.0483	Unsignificant
chr11:111511385:111513386:-:BTG4,BTG4,BTG4,BTG4,BTG4,BTG4,BTG4,BTG4,BTG4,BTG4;NM_001367975.1,NM_001367976.1,NM_017589.4,XM_011542876.3,XM_011542879.3,XM_011542880.3,XM_024448587.2,XM_024448588.2,XM_024448590.2,XM_024448592.2;mRNA,mRNA,mRNA,mRNA,mRNA,mRNA,mRNA,mRNA,mRNA,mRNA:tss_score	0.597957	1.04566	Unsignificant
chr11:111513724:111515725:-:BTG4,BTG4,BTG4;NM_001367974.1,XM_024448589.2,XM_024448591.2;mRNA,mRNA,mRNA:tss_score	0.583715	1.05899	Unsignificant
chr11:111513777:111515778:+:HOATZ;NM_001100388.2;mRNA:tss_score	0.598762	1.05436	Unsignificant
chr11:111513784:111515785:+:HOATZ;NM_207430.2;mRNA:tss_score	0.527359	1.05862	Unsignificant
chr11:111539279:111541280:+:LAYN;NM_001318799.1;mRNA:tss_score	0.959922	1.01547	Unsignificant
chr11:111539719:111541720:+:LAYN,LAYN,LAYN;NM_001258390.2,NM_001258391.2,NM_178834.5;mRNA,mRNA,mRNA:tss_score	0.682258	0.950156	Unsignificant
chr11:111540333:111542334:+:LAYN;XM_006718769.5;mRNA:tss_score	0.760678	1.02998	Unsignificant
chr11:111601448:111603449:+:SIK2;NM_015191.3;mRNA:tss_score	0.477595	0.918286	Unsignificant
chr11:111605336:111607337:+:SIK2;XM_017017417.2;mRNA:tss_score	0.733741	0.969398	Unsignificant
chr11:111765388:111767389:-:PPP2R1B,PPP2R1B,PPP2R1B,PPP2R1B,PPP2R1B,PPP2R1B,PPP2R1B,PPP2R1B,PPP2R1B,PPP2R1B,PPP2R1B,PPP2R1B,PPP2R1B,PPP2R1B,PPP2R1B;NM_001177562.2,NM_001177563.2,NM_002716.5,NM_181699.3,NM_181700.2,XM_017017960.2,XM_024448600.2,XM_047427189.1,XM_047427190.1,XM_047427191.1,XM_047427192.1,XM_047427193.1,XM_047427194.1,XM_047427195.1,XM_047427196.1;mRNA,mRNA,mRNA,mRNA,mRNA,mRNA,mRNA,…	0.802458	1.03916	Unsignificant
chr11:111870280:111872281:-:ALG9,ALG9,ALG9;NM_001352415.1,NM_001352416.1,NM_001352419.1;mRNA,mRNA,mRNA:tss_score	0.765687	0.953761	Unsignificant
chr11:111870300:111872301:-:ALG9,ALG9,ALG9,ALG9,ALG9,ALG9,ALG9,ALG9,ALG9;NM_001077691.2,NM_001077692.2,NM_001352411.2,NM_001352412.2,NM_001352414.2,NM_001352420.2,NM_001352421.2,NM_001352422.2,NM_001352423.2;mRNA,mRNA,mRNA,mRNA,mRNA,mRNA,mRNA,mRNA,mRNA:tss_score	0.854383	0.964811	Unsignificant
chr11:111870580:111872581:-:ALG9,ALG9,ALG9,ALG9,ALG9,ALG9,ALG9,ALG9,ALG9,ALG9,ALG9,ALG9;NM_001077690.1,NM_001352409.1,NM_001352410.1,NM_001352413.1,NM_001352417.1,NM_001352418.1,NM_024740.2,XM_005277723.6,XM_006718913.4,XM_017018314.3,XM_024448695.2,XM_047427609.1;mRNA,mRNA,mRNA,mRNA,mRNA,mRNA,mRNA,mRNA,mRNA,mRNA,mRNA,mRNA:tss_score	0.895691	0.98576	Unsignificant
chr11:111878164:111880165:-:FDXACB1;NM_138378.3;mRNA:tss_score	0.897193	0.972185	Unsignificant
chr11:111878540:111880541:+:C11orf1,C11orf1,C11orf1;NM_001330371.2,NM_022761.3,XM_011542957.4;mRNA,mRNA,mRNA:tss_score	0.798132	1.01402	Unsignificant
chr11:111909738:111911739:-:CRYAB;NM_001368246.1;mRNA:tss_score	0.846037	0.973632	Unsignificant
chr11:111909752:111911753:-:CRYAB;NM_001330379.1;mRNA:tss_score	0.865448	0.974588	Unsignificant
chr11:111910769:111912770:-:CRYAB;NM_001289808.2;mRNA:tss_score	0.926713	0.989789	Unsignificant
chr11:111911733:111913734:+:HSPB2;NM_001541.4;mRNA:tss_score	0.928592	1.00393	Unsignificant
chr11:111912160:111914161:-:CRYAB;NM_001885.3;mRNA:tss_score	0.928761	0.967844	Unsignificant
chr11:111912212:111914213:-:CRYAB;NM_001289807.1;mRNA:tss_score	0.927904	0.992532	Unsignificant
chr11:111917912:111919913:+:C11orf52;NM_080659.3;mRNA:tss_score	0.963927	0.994313	Unsignificant
chr11:111922739:111924740:-:CRYAB;NM_001368245.1;mRNA:tss_score	0.899182	1.01756	Unsignificant
chr11:111926314:111928315:+:DIXDC1,DIXDC1,DIXDC1,DIXDC1;NM_001278542.2,XM_017018466.3,XM_017018467.2,XM_024448743.2;mRNA,mRNA,mRNA,mRNA:tss_score	0.93368	0.996257	Unsignificant
chr11:111936342:111938343:+:DIXDC1,DIXDC1;NM_001037954.4,XM_024448742.2;mRNA,mRNA:tss_score	0.894999	1.02113	Unsignificant
chr11:111976344:111978345:+:DIXDC1;NM_033425.5;mRNA:tss_score	0.95541	1.03325	Unsignificant
chr11:111981419:111983420:+:DIXDC1;XM_047427787.1;mRNA:tss_score	0.253559	1.07793	Unsignificant
chr11:112024407:112026408:+:DLAT,DLAT,DLAT,DLAT,DLAT,DLAT,DLAT,DLAT,DLAT,DLAT,DLAT,DLAT,DLAT;NM_001372031.1,NM_001372032.1,NM_001372033.1,NM_001372034.1,NM_001372035.1,NM_001372036.1,NM_001372037.1,NM_001372038.1,NM_001372039.1,NM_001372040.1,NM_001372041.1,NM_001372042.1,NM_001931.5;mRNA,mRNA,mRNA,mRNA,mRNA,mRNA,mRNA,mRNA,mRNA,mRNA,mRNA,mRNA,mRNA:tss_score	0.899295	1.01094	Unsignificant
chr11:112073016:112075017:-:PIH1D2,PIH1D2,PIH1D2,PIH1D2,PIH1D2,PIH1D2,PIH1D2,PIH1D2,PIH1D2,PIH1D2,PIH1D2;NM_001082619.2,NM_138789.4,XM_017017201.3,XM_017017203.3,XM_017017204.3,XM_017017205.3,XM_024448349.2,XM_024448350.2,XM_047426366.1,XM_047426368.1,XM_047426369.1;mRNA,mRNA,mRNA,mRNA,mRNA,mRNA,mRNA,mRNA,mRNA,mRNA,mRNA:tss_score	0.960885	0.997547	Unsignificant
chr11:112073298:112075299:+:NKAPD1,NKAPD1,NKAPD1,NKAPD1,NKAPD1,NKAPD1,NKAPD1,NKAPD1;NM_001082969.2,NM_001082970.2,NM_001301017.2,NM_001301019.2,NM_001301021.2,NM_018195.4,XM_047427197.1,XM_047427198.1;mRNA,mRNA,mRNA,mRNA,mRNA,mRNA,mRNA,mRNA:tss_score	0.779145	1.03781	Unsignificant
chr11:112085755:112087756:-:TIMM8B;NM_012459.4;mRNA:tss_score	0.858526	1.04355	Unsignificant
chr11:112085872:112087873:+:SDHD,SDHD,SDHD,SDHD;NM_001276503.2,NM_001276504.2,NM_001276506.2,NM_003002.4;mRNA,mRNA,mRNA,mRNA:tss_score	0.940715	1.02247	Unsignificant
chr11:112163093:112165094:-:IL18,IL18,IL18,IL18;NM_001243211.2,NM_001386420.1,NM_001562.4,XM_011542805.2;mRNA,mRNA,mRNA,mRNA:tss_score	0.619242	1.04625	Unsignificant
chr11:112166371:112168372:+:TEX12;NM_031275.4;mRNA:tss_score	0.840486	1.05086	Unsignificant
chr11:112174511:112176512:+:BCO2,BCO2;NM_001256398.3,NM_031938.7;mRNA,mRNA:tss_score	0.883492	1.02048	Unsignificant
chr11:112175365:112177366:+:BCO2,BCO2,BCO2;NM_001037290.4,NM_001256397.3,NM_001256400.3;mRNA,mRNA,mRNA:tss_score	0.96256	0.997875	Unsignificant
chr11:112225427:112227428:+:PTS;NM_000317.3;mRNA:tss_score	0.865751	0.954088	Unsignificant
chr11:112259859:112261860:-:PLET1;NM_001145024.1;mRNA:tss_score	0.798728	0.971534	Unsignificant
chr11:112960419:112962420:+:NCAM1,NCAM1,NCAM1,NCAM1,NCAM1,NCAM1,NCAM1,NCAM1,NCAM1,NCAM1,NCAM1,NCAM1,NCAM1,NCAM1,NCAM1,NCAM1,NCAM1,NCAM1,NCAM1,NCAM1,NCAM1,NCAM1,NCAM1,NCAM1,NCAM1,NCAM1,NCAM1,NCAM1,NCAM1,NCAM1,NCAM1;NM_000615.7,NM_001076682.4,NM_001242607.2,NM_001242608.2,NM_001386289.1,NM_001386290.1,NM_001386291.1,NM_001386292.1,NM_001400603.1,NM_001400604.1,NM_001400605.1,NM_001400606.1,NM_00140…	0.964734	0.999958	Unsignificant
chr11:113313582:113315583:+:TTC12,TTC12,TTC12,TTC12,TTC12,TTC12;NM_001318533.2,NM_001352037.2,NM_001378063.1,NM_001378064.1,NM_001378065.1,NM_017868.4;mRNA,mRNA,mRNA,mRNA,mRNA,mRNA:tss_score	0.88483	1.01299	Unsignificant
chr11:113386778:113388779:+:ANKK1,ANKK1,ANKK1,ANKK1;NM_178510.2,XM_011542736.3,XM_011542737.3,XM_017017475.2;mRNA,mRNA,mRNA,mRNA:tss_score	0.946897	0.99881	Unsignificant
chr11:113387075:113389076:+:ANKK1;XM_011542738.2;mRNA:tss_score	0.936112	0.991349	Unsignificant
chr11:113473707:113475708:-:DRD2;XM_047426511.1;mRNA:tss_score	0.897317	1.04093	Unsignificant
chr11:113473735:113475736:-:DRD2;XM_017017296.3;mRNA:tss_score	0.942742	1.02914	Unsignificant
chr11:113474397:113476398:-:DRD2,DRD2;NM_000795.4,NM_016574.4;mRNA,mRNA:tss_score	0.949227	0.995024	Unsignificant
chr11:11352249:11354250:-:CSNK2A3;NM_001256686.2;mRNA:tss_score	0.920805	0.991613	Unsignificant
chr11:113705307:113707308:-:TMPRSS5,TMPRSS5,TMPRSS5,TMPRSS5,TMPRSS5;NM_001288749.2,NM_001288750.2,NM_001288751.2,NM_001288752.2,NM_030770.4;mRNA,mRNA,mRNA,mRNA,mRNA:tss_score	0.947234	1.00635	Unsignificant
chr11:113772691:113774692:-:ZW10,ZW10;NM_004724.4,XM_017018558.3;mRNA,mRNA:tss_score	0.94518	1.01638	Unsignificant
chr11:113778795:113780796:+:CLDN25;NM_001101389.1;mRNA:tss_score	0.74441	1.03556	Unsignificant
chr11:113874571:113876572:-:USP28,USP28,USP28,USP28,USP28,USP28,USP28,USP28,USP28,USP28,USP28,USP28,USP28,USP28,USP28,USP28,USP28,USP28,USP28,USP28,USP28,USP28,USP28,USP28,USP28,USP28,USP28,USP28,USP28,USP28,USP28,USP28,USP28,USP28,USP28,USP28,USP28,USP28,USP28,USP28,USP28,USP28,USP28,USP28,USP28,USP28,USP28,USP28,USP28,USP28;NM_001301029.2,NM_001346252.4,NM_001346253.2,NM_001346254.2,NM_00134625…	0.96432	0.978099	Unsignificant
chr11:113897922:113899923:+:HTR3B;XM_024448767.2;mRNA:tss_score	0.93458	1.00935	Unsignificant
chr11:113903795:113905796:+:HTR3B;NM_006028.5;mRNA:tss_score	0.603855	1.04483	Unsignificant
chr11:113907995:113909996:+:HTR3B,HTR3B;NM_001363563.2,XM_047427869.1;mRNA,mRNA:tss_score	0.595769	0.958823	Unsignificant
chr11:113925957:113927958:+:HTR3B;XM_017018552.3;mRNA:tss_score	0.587083	1.04481	Unsignificant
chr11:113974107:113976108:+:HTR3A,HTR3A;NM_000869.6,NM_213621.4;mRNA,mRNA:tss_score	0.900424	1.01824	Unsignificant
chr11:113976499:113978500:+:HTR3A;NM_001161772.3;mRNA:tss_score	0.677352	1.02667	Unsignificant
chr11:114058710:114060711:+:ZBTB16,ZBTB16,ZBTB16,ZBTB16;NM_001354750.2,NM_006006.6,XM_005271658.6,XM_047427563.1;mRNA,mRNA,mRNA,mRNA:tss_score	0.939815	1.01446	Unsignificant
chr11:114059241:114061242:+:ZBTB16;NM_001354751.2;mRNA:tss_score	0.647221	0.935297	Unsignificant
chr11:114059506:114061507:+:ZBTB16;NM_001018011.3;mRNA:tss_score	0.76906	0.945766	Unsignificant
chr11:114062210:114064211:+:ZBTB16;NM_001354752.1;mRNA:tss_score	0.835089	0.974629	Unsignificant
chr11:114256805:114258806:+:NNMT;NM_001372047.1;mRNA:tss_score	0.905312	1.01589	Unsignificant
chr11:114294149:114296150:+:NNMT;NM_001372046.1;mRNA:tss_score	0.964428	1.00456	Unsignificant
chr11:114294336:114296337:+:NNMT;NM_001372045.1;mRNA:tss_score	0.962411	1.00578	Unsignificant
chr11:114295398:114297399:+:NNMT;NM_006169.3;mRNA:tss_score	0.852277	0.979987	Unsignificant
chr11:114399510:114401511:-:C11orf71,C11orf71;NM_001271562.2,NM_019021.4;mRNA,mRNA:tss_score	0.945268	1.03362	Unsignificant
chr11:114399665:114401666:+:RBM7,RBM7,RBM7,RBM7,RBM7;NM_001286045.2,NM_001286046.2,NM_001286047.2,NM_001286048.2,NM_016090.4;mRNA,mRNA,mRNA,mRNA,mRNA:tss_score	0.950208	1.02199	Unsignificant
chr11:114438466:114440467:+:REXO2;NM_015523.4;mRNA:tss_score	0.909208	0.986113	Unsignificant
chr11:114463275:114465276:+:NXPE2;XM_017017209.2;mRNA:tss_score	0.6934	0.974266	Unsignificant
chr11:114498479:114500480:+:NXPE2;XM_017017207.2;mRNA:tss_score	0.492676	0.935293	Unsignificant
chr11:114553528:114555529:-:NXPE1,NXPE1,NXPE1;XM_011542596.4,XM_011542597.4,XM_011542599.4;mRNA,mRNA,mRNA:tss_score	0.202206	0.921532	Unsignificant
chr11:114558880:114560881:-:NXPE1,NXPE1,NXPE1,NXPE1,NXPE1,NXPE1,NXPE1;NM_001367953.1,NM_001395504.1,NM_152315.5,XM_011542598.4,XM_047426371.1,XM_047426372.1,XM_047426373.1;mRNA,mRNA,mRNA,mRNA,mRNA,mRNA,mRNA:tss_score	0.804781	1.01111	Unsignificant
chr11:114594785:114596786:-:NXPE4,NXPE4,NXPE4,NXPE4,NXPE4,NXPE4;NM_001077639.2,NM_017678.3,XM_006718865.4,XM_011542881.3,XM_011542882.3,XM_011542883.3;mRNA,mRNA,mRNA,mRNA,mRNA,mRNA:tss_score	0.956061	0.993541	Unsignificant
chr11:114595547:114597548:-:NXPE4;XM_047427152.1;mRNA:tss_score	0.652048	1.04871	Unsignificant
chr11:114648933:114650934:+:NXPE2;XM_011542604.3;mRNA:tss_score	0.767233	1.04469	Unsignificant
chr11:114650201:114652202:-:NXPE4,NXPE4;XM_047427147.1,XM_047427149.1;mRNA,mRNA:tss_score	0.943668	1.00296	Unsignificant
[truncated: 38,836 more rows]

## Sheet: Supplementary Fig.3b
Category	GO	Description	PARENT_GO	LogP	Enrichment	Z-score	#TotalGeneInLibrary	#GeneInGO	#GeneInHitList	#GeneInGOAndHitList	%InGO	STDV %InGO	GeneID	Hits	Log(q-value)
GO Biological Processes	GO:0048009	insulin-like growth factor receptor signaling pathway	19_GO:0050896 response to stimulus	-4.3	20	8.6	30284	81	73	4	5.5	2.7	207|2048|64599|285220	AKT1|EPHB2|GIGYF1|EPHA6	-0.34
GO Biological Processes	GO:0051345	positive regulation of hydrolase activity	19_GO:0065007 biological regulation	-3.3	7.7	5.4	30284	271	73	5	6.8	3	207|2146|8874|23151|143872	AKT1|EZH2|ARHGEF7|GRAMD4|ARHGAP42	-0.022
GO Biological Processes	GO:0048013	ephrin receptor signaling pathway	19_GO:0050896 response to stimulus	-3	15	6.3	30284	83	73	3	4.1	2.3	2048|8874|285220	EPHB2|ARHGEF7|EPHA6	0
GO Biological Processes	GO:0035924	cellular response to vascular endothelial growth factor stimulus	19_GO:0050896 response to stimulus	-2.8	13	5.9	30284	93	73	3	4.1	2.3	207|2048|285220	AKT1|EPHB2|EPHA6	0
GO Biological Processes	GO:0007173	epidermal growth factor receptor signaling pathway	19_GO:0050896 response to stimulus	-2.8	13	5.8	30284	95	73	3	4.1	2.3	207|2048|285220	AKT1|EPHB2|EPHA6	0
WikiPathways	WP4540	Hippo signaling regulation		-2.8	13	5.7	30284	98	73	3	4.1	2.3	1010|4087|28513	CDH12|SMAD2|CDH19	0
GO Biological Processes	GO:0038127	ERBB signaling pathway	19_GO:0050896 response to stimulus	-2.6	11	5.3	30284	112	73	3	4.1	2.3	207|2048|285220	AKT1|EPHB2|EPHA6	0
GO Biological Processes	GO:0008286	insulin receptor signaling pathway	19_GO:0050896 response to stimulus	-2.6	11	5.2	30284	115	73	3	4.1	2.3	207|2048|285220	AKT1|EPHB2|EPHA6	0
GO Biological Processes	GO:0045833	negative regulation of lipid metabolic process	19_GO:0048519 negative regulation of biological process	-2.6	11	5.2	30284	116	73	3	4.1	2.3	20|207|80816	ABCA2|AKT1|ASXL3	0
GO Biological Processes	GO:0010717	regulation of epithelial to mesenchymal transition	19_GO:0032502 developmental process	-2.5	9.9	4.9	30284	126	73	3	4.1	2.3	2146|4087|9444	EZH2|SMAD2|QKI	0
GO Biological Processes	GO:0043547	positive regulation of GTPase activity	19_GO:0065007 biological regulation	-2.5	11	5.1	30284	117	73	3	4.1	2.3	2146|8874|143872	EZH2|ARHGEF7|ARHGAP42	0
KEGG Pathway	hsa00230	Purine metabolism		-2.4	9.7	4.9	30284	128	73	3	4.1	2.3	132|159|22978	ADK|ADSS2|NT5C2	0
GO Biological Processes	GO:1903522	regulation of blood circulation	19_GO:0032501 multicellular organismal process	-2.4	6.3	4.2	30284	265	73	4	5.5	2.7	7068|9732|10659|143872	THRB|DOCK4|CELF2|ARHGAP42	0
KEGG Pathway	hsa04390	Hippo signaling pathway		-2.2	7.9	4.3	30284	157	73	3	4.1	2.3	174|4087|7976	AFP|SMAD2|FZD3	0
GO Biological Processes	GO:0043087	regulation of GTPase activity	19_GO:0065007 biological regulation	-2.1	7.2	4	30284	172	73	3	4.1	2.3	2146|8874|143872	EZH2|ARHGEF7|ARHGAP42	0
WikiPathways	WP4239	Epithelial to mesenchymal transition in colorectal cancer		-4.3	13	7.4	30284	162	73	5	6.8	3	207|2146|4087|7976|80224	AKT1|EZH2|SMAD2|FZD3|NUBPL	-0.34
GO Biological Processes	GO:1902532	negative regulation of intracellular signal transduction	19_GO:0048519 negative regulation of biological process	-4.2	5.1	5.5	30284	736	73	9	12	3.8	207|1407|2048|2146|10048|23151|23251|55075|143872	AKT1|CRY1|EPHB2|EZH2|RANBP9|GRAMD4|MINAR1|UACA|ARHGAP42	-0.34
WikiPathways	WP4331	Neovascularization processes		-4	34	9.8	30284	37	73	3	4.1	2.3	207|2048|4087	AKT1|EPHB2|SMAD2	-0.34
GO Biological Processes	GO:0009167	purine ribonucleoside monophosphate metabolic process	19_GO:0009987 cellular process	-3.9	31	9.4	30284	40	73	3	4.1	2.3	132|159|22978	ADK|ADSS2|NT5C2	-0.34
GO Biological Processes	GO:0009126	purine nucleoside monophosphate metabolic process	19_GO:0009987 cellular process	-3.8	30	9.1	30284	42	73	3	4.1	2.3	132|159|22978	ADK|ADSS2|NT5C2	-0.34
GO Biological Processes	GO:2000008	regulation of protein localization to cell surface	19_GO:0051179 localization	-3.8	30	9.1	30284	42	73	3	4.1	2.3	20|207|2048	ABCA2|AKT1|EPHB2	-0.34
WikiPathways	WP410	Exercise induced circadian regulation		-3.7	26	8.5	30284	48	73	3	4.1	2.3	1407|3422|9444	CRY1|IDI1|QKI	-0.23
GO Biological Processes	GO:0032369	negative regulation of lipid transport	19_GO:0051179 localization	-3.6	25	8.3	30284	50	73	3	4.1	2.3	20|207|1407	ABCA2|AKT1|CRY1	-0.23
GO Biological Processes	GO:0009161	ribonucleoside monophosphate metabolic process	19_GO:0009987 cellular process	-3.4	21	7.6	30284	59	73	3	4.1	2.3	132|159|22978	ADK|ADSS2|NT5C2	-0.06
GO Biological Processes	GO:0044057	regulation of system process	19_GO:0032501 multicellular organismal process	-3.3	5	4.8	30284	584	73	7	9.6	3.4	1407|7068|9444|9699|9732|10659|143872	CRY1|THRB|QKI|RIMS2|DOCK4|CELF2|ARHGAP42	-0.022
GO Biological Processes	GO:1905953	negative regulation of lipid localization	19_GO:0051179 localization	-3.2	18	7	30284	69	73	3	4.1	2.3	20|207|1407	ABCA2|AKT1|CRY1	0
GO Biological Processes	GO:0009123	nucleoside monophosphate metabolic process	19_GO:0009987 cellular process	-3.1	16	6.5	30284	77	73	3	4.1	2.3	132|159|22978	ADK|ADSS2|NT5C2	0
GO Biological Processes	GO:0031397	negative regulation of protein ubiquitination	19_GO:0048519 negative regulation of biological process	-3	16	6.5	30284	79	73	3	4.1	2.3	207|1407|23251	AKT1|CRY1|MINAR1	0
KEGG Pathway	hsa01232	Nucleotide metabolism		-2.9	15	6.2	30284	85	73	3	4.1	2.3	132|159|22978	ADK|ADSS2|NT5C2	0
GO Biological Processes	GO:0046890	regulation of lipid biosynthetic process	19_GO:0050789 regulation of biological process	-2.9	8.3	5.1	30284	199	73	4	5.5	2.7	20|207|9444|80816	ABCA2|AKT1|QKI|ASXL3	0
GO Biological Processes	GO:1903321	negative regulation of protein modification by small protein conjugation or removal	19_GO:0048519 negative regulation of biological process	-2.8	14	5.9	30284	92	73	3	4.1	2.3	207|1407|23251	AKT1|CRY1|MINAR1	0
Reactome Gene Sets	R-HSA-15869	Metabolism of nucleotides		-2.8	13	5.9	30284	93	73	3	4.1	2.3	132|159|22978	ADK|ADSS2|NT5C2	0
GO Biological Processes	GO:1901874	negative regulation of post-translational protein modification	19_GO:0048519 negative regulation of biological process	-2.8	13	5.8	30284	96	73	3	4.1	2.3	207|1407|23251	AKT1|CRY1|MINAR1	0
GO Biological Processes	GO:0022604	regulation of cell morphogenesis	19_GO:0032502 developmental process	-2.5	6.7	4.4	30284	247	73	4	5.5	2.7	2048|8874|9699|9886	EPHB2|ARHGEF7|RIMS2|RHOBTB1	0
GO Biological Processes	GO:1901873	regulation of post-translational protein modification	19_GO:0050789 regulation of biological process	-2.5	6.7	4.4	30284	249	73	4	5.5	2.7	20|207|1407|23251	ABCA2|AKT1|CRY1|MINAR1	0
GO Biological Processes	GO:0007169	cell surface receptor protein tyrosine kinase signaling pathway	19_GO:0050896 response to stimulus	-2.4	4.8	3.9	30284	430	73	5	6.8	3	207|2048|8874|64599|285220	AKT1|EPHB2|ARHGEF7|GIGYF1|EPHA6	0
GO Biological Processes	GO:0007043	cell-cell junction assembly	19_GO:0009987 cellular process	-2.4	9.6	4.8	30284	130	73	3	4.1	2.3	1010|2048|28513	CDH12|EPHB2|CDH19	0
GO Biological Processes	GO:0042552	myelination	19_GO:0032502 developmental process	-2.4	9.6	4.8	30284	130	73	3	4.1	2.3	20|207|9444	ABCA2|AKT1|QKI	0
GO Biological Processes	GO:0008366	axon ensheathment	19_GO:0032502 developmental process	-2.4	9.4	4.8	30284	132	73	3	4.1	2.3	20|207|9444	ABCA2|AKT1|QKI	0
GO Biological Processes	GO:0007272	ensheathment of neurons	19_GO:0032502 developmental process	-2.4	9.4	4.8	30284	132	73	3	4.1	2.3	20|207|9444	ABCA2|AKT1|QKI	0
GO Biological Processes	GO:0032868	response to insulin	19_GO:0050896 response to stimulus	-2.4	6.2	4.2	30284	268	73	4	5.5	2.7	207|1407|2048|285220	AKT1|CRY1|EPHB2|EPHA6	0
GO Biological Processes	GO:0007167	enzyme-linked receptor protein signaling pathway	19_GO:0050896 response to stimulus	-2.4	4	3.7	30284	629	73	6	8.2	3.2	207|2048|4087|8874|64599|285220	AKT1|EPHB2|SMAD2|ARHGEF7|GIGYF1|EPHA6	0
WikiPathways	WP5087	Pleural mesothelioma		-2.4	4.7	3.9	30284	439	73	5	6.8	3	207|1010|2146|7976|28513	AKT1|CDH12|EZH2|FZD3|CDH19	0
GO Biological Processes	GO:0051960	regulation of nervous system development	19_GO:0032502 developmental process	-2.3	4.6	3.8	30284	454	73	5	6.8	3	207|2048|2146|7976|9444	AKT1|EPHB2|EZH2|FZD3|QKI	0
GO Biological Processes	GO:0051336	regulation of hydrolase activity	19_GO:0065007 biological regulation	-2.3	4.5	3.7	30284	457	73	5	6.8	3	207|2146|8874|23151|143872	AKT1|EZH2|ARHGEF7|GRAMD4|ARHGAP42	0
KEGG Pathway	hsa04550	Signaling pathways regulating pluripotency of stem cells		-2.3	8.6	4.5	30284	144	73	3	4.1	2.3	207|4087|7976	AKT1|SMAD2|FZD3	0
GO Biological Processes	GO:0044283	small molecule biosynthetic process	19_GO:0009987 cellular process	-2.3	4.5	3.7	30284	466	73	5	6.8	3	20|132|1407|3422|9444	ABCA2|ADK|CRY1|IDI1|QKI	0
GO Biological Processes	GO:0099175	regulation of postsynapse organization	19_GO:0050789 regulation of biological process	-2.3	8.4	4.4	30284	148	73	3	4.1	2.3	207|2048|9732	AKT1|EPHB2|DOCK4	0
GO Biological Processes	GO:0042886	amide transport	19_GO:0051179 localization	-2.2	8.4	4.4	30284	149	73	3	4.1	2.3	20|4087|9699	ABCA2|SMAD2|RIMS2	0
KEGG Pathway	hsa05226	Gastric cancer		-2.2	8.3	4.4	30284	150	73	3	4.1	2.3	207|4087|7976	AKT1|SMAD2|FZD3	0
GO Biological Processes	GO:0034329	cell junction assembly	19_GO:0009987 cellular process	-2.2	5.5	3.8	30284	303	73	4	5.5	2.7	1010|2048|8874|28513	CDH12|EPHB2|ARHGEF7|CDH19	0
GO Biological Processes	GO:1904375	regulation of protein localization to cell periphery	19_GO:0051179 localization	-2.2	8	4.3	30284	155	73	3	4.1	2.3	20|207|2048	ABCA2|AKT1|EPHB2	0
GO Biological Processes	GO:0050806	positive regulation of synaptic transmission	19_GO:0048518 positive regulation of biological process	-2.2	8	4.3	30284	156	73	3	4.1	2.3	2048|59283|259232	EPHB2|CACNG8|NALCN	0
GO Biological Processes	GO:0032368	regulation of lipid transport	19_GO:0051179 localization	-2.2	7.9	4.3	30284	157	73	3	4.1	2.3	20|207|1407	ABCA2|AKT1|CRY1	0
GO Biological Processes	GO:0062013	positive regulation of small molecule metabolic process	19_GO:0048518 positive regulation of biological process	-2.2	7.9	4.3	30284	157	73	3	4.1	2.3	207|1407|9444	AKT1|CRY1|QKI	0
GO Biological Processes	GO:0035239	tube morphogenesis	19_GO:0032502 developmental process	-2.2	3.6	3.4	30284	694	73	6	8.2	3.2	207|2048|4087|7976|9444|23251	AKT1|EPHB2|SMAD2|FZD3|QKI|MINAR1	0
GO Biological Processes	GO:0000902	cell morphogenesis	19_GO:0032502 developmental process	-2.1	3.5	3.3	30284	706	73	6	8.2	3.2	1010|2048|7976|28513|285220|285527	CDH12|EPHB2|FZD3|CDH19|EPHA6|FRYL	0
GO Biological Processes	GO:0031400	negative regulation of protein modification process	19_GO:0048519 negative regulation of biological process	-2.1	5.2	3.7	30284	321	73	4	5.5	2.7	207|1407|2048|23251	AKT1|CRY1|EPHB2|MINAR1	0
KEGG Pathway	hsa05225	Hepatocellular carcinoma		-2.1	7.3	4.1	30284	170	73	3	4.1	2.3	207|4087|7976	AKT1|SMAD2|FZD3	0
GO Biological Processes	GO:0050804	modulation of chemical synaptic transmission	19_GO:0050789 regulation of biological process	-2.1	4	3.4	30284	518	73	5	6.8	3	2048|9699|59283|259232|440279	EPHB2|RIMS2|CACNG8|NALCN|UNC13C	0
GO Biological Processes	GO:0099177	regulation of trans-synaptic signaling	19_GO:0050789 regulation of biological process	-2.1	4	3.4	30284	519	73	5	6.8	3	2048|9699|59283|259232|440279	EPHB2|RIMS2|CACNG8|NALCN|UNC13C	0
GO Biological Processes	GO:0051235	maintenance of location	19_GO:0051179 localization	-2.1	7.2	4	30284	174	73	3	4.1	2.3	207|1407|11124	AKT1|CRY1|FAF1	0
GO Biological Processes	GO:0019216	regulation of lipid metabolic process	19_GO:0050789 regulation of biological process	-2	4.8	3.5	30284	343	73	4	5.5	2.7	20|207|9444|80816	ABCA2|AKT1|QKI|ASXL3	0

## Sheet: Supplementary Fig.3c
Category	CategoryID	Description	PARENT_GO	LogP	Enrichment	Z-score	#TotalGeneInLibrary	#GeneInGO	#GeneInHitList	#GeneInGOAndHitList	%InGO	STDV %InGO	GeneID	Hits	Log(q-value)
DisGeNET	35	Severe intellectual disability		-2.4	4.8	3.9	30284	429	73	5	6.8	3	132|2009|25914|80816|259232	ADK|EML1|RTTN|ASXL3|NALCN	0
DisGeNET	35	Severe global developmental delay		-2.4	9.6	4.8	30284	130	73	3	4.1	2.3	132|25914|80816	ADK|RTTN|ASXL3	0
DisGeNET	35	Mean blood pressure		-2.3	8.5	4.5	30284	146	73	3	4.1	2.3	9444|22978|143872	QKI|NT5C2|ARHGAP42	0
DisGeNET	35	Pervasive Development Disorder		-2.1	5.1	3.6	30284	328	73	4	5.5	2.7	207|2146|6328|23036	AKT1|EZH2|SCN3A|ZNF292	0
DisGeNET	35	Hypoxic-Ischemic Encephalopathy		-2	6.8	3.9	30284	182	73	3	4.1	2.3	207|2048|2146	AKT1|EPHB2|EZH2	0
DisGeNET	35	Malignant melanoma of conjunctiva		-4.3	41	11	30284	30	73	3	4.1	2.3	207|2048|2146	AKT1|EPHB2|EZH2	-0.43
DisGeNET	35	SCOLIOSIS, ISOLATED, SUSCEPTIBILITY TO, 3		-4.1	5.7	5.7	30284	578	73	8	11	3.7	132|9122|10350|10659|143872|259232|400757|115072896	ADK|SLC16A4|ABCA9|CELF2|ARHGAP42|NALCN|C1orf141|SLCO1B3-SLCO1B7	-0.38
DisGeNET	35	Childhood Ganglioglioma		-4	33	9.6	30284	38	73	3	4.1	2.3	174|2048|9444	AFP|EPHB2|QKI	-0.33
DisGeNET	35	Ovarian clear cell carcinoma		-3.9	16	7.6	30284	103	73	4	5.5	2.7	174|207|2146|8874	AFP|AKT1|EZH2|ARHGEF7	-0.33
DisGeNET	35	Pleomorphic Xanthoastrocytoma		-3.8	30	9.1	30284	42	73	3	4.1	2.3	207|2048|9444	AKT1|EPHB2|QKI	-0.33
DisGeNET	35	Childhood Pleomorphic Xanthoastrocytoma		-3.8	30	9.1	30284	42	73	3	4.1	2.3	207|2048|9444	AKT1|EPHB2|QKI	-0.33
DisGeNET	35	Adolescent idiopathic scoliosis		-3.7	5.1	5.2	30284	656	73	8	11	3.7	132|9122|10350|10659|143872|259232|400757|115072896	ADK|SLC16A4|ABCA9|CELF2|ARHGAP42|NALCN|C1orf141|SLCO1B3-SLCO1B7	-0.33
DisGeNET	35	Malignant neoplasm of kidney		-3.7	5	5.1	30284	664	73	8	11	3.7	174|207|2048|2146|7068|8874|9122|9444	AFP|AKT1|EPHB2|EZH2|THRB|ARHGEF7|SLC16A4|QKI	-0.33
DisGeNET	35	Renal carcinoma		-3.7	5	5.1	30284	665	73	8	11	3.7	174|207|2048|2146|7068|8874|9122|9444	AFP|AKT1|EPHB2|EZH2|THRB|ARHGEF7|SLC16A4|QKI	-0.33
DisGeNET	35	Bulbo-Spinal Atrophy, X-Linked		-3.6	13	6.7	30284	126	73	4	5.5	2.7	207|2048|6328|10659	AKT1|EPHB2|SCN3A|CELF2	-0.33
DisGeNET	35	Macrocephaly		-3.6	6.8	5.5	30284	366	73	6	8.2	3.2	132|207|1107|2009|2146|80816	ADK|AKT1|CHD3|EML1|EZH2|ASXL3	-0.33
DisGeNET	35	Dyssomnias		-3.6	8.8	5.9	30284	235	73	5	6.8	3	2009|7068|25914|80816|259232	EML1|THRB|RTTN|ASXL3|NALCN	-0.33
DisGeNET	35	Viral myocarditis		-3.6	13	6.6	30284	129	73	4	5.5	2.7	207|4969|8874|10725	AKT1|OGN|ARHGEF7|NFAT5	-0.33
DisGeNET	35	Delayed speech and language development		-3.4	5.2	4.9	30284	560	73	7	9.6	3.4	132|1107|2146|6328|7068|25914|259232	ADK|CHD3|EZH2|SCN3A|THRB|RTTN|NALCN	-0.22
DisGeNET	35	Abnormality of the skeletal system		-3.3	11	6.1	30284	148	73	4	5.5	2.7	1107|2009|23036|200162	CHD3|EML1|ZNF292|SPAG17	-0.22
DisGeNET	35	Adult Malignant Peripheral Nerve Sheath Tumor		-3.3	20	7.4	30284	62	73	3	4.1	2.3	207|2048|2146	AKT1|EPHB2|EZH2	-0.22
DisGeNET	35	Childhood Malignant Peripheral Nerve Sheath Tumor		-3.3	20	7.4	30284	62	73	3	4.1	2.3	207|2048|2146	AKT1|EPHB2|EZH2	-0.22
DisGeNET	35	Age at menarche		-3.3	7.8	5.5	30284	267	73	5	6.8	3	4087|7068|10725|221336|440279	SMAD2|THRB|NFAT5|BEND6|UNC13C	-0.22
DisGeNET	35	Multiple malignancy		-3.2	10	5.8	30284	163	73	4	5.5	2.7	207|2146|9444|23097	AKT1|EZH2|QKI|CDK19	-0.12
DisGeNET	35	Agenesis of corpus callosum		-3.2	4.7	4.6	30284	615	73	7	9.6	3.4	132|207|2009|2048|2146|7976|25914	ADK|AKT1|EML1|EPHB2|EZH2|FZD3|RTTN	-0.12
DisGeNET	35	Childhood Astrocytoma		-3.2	4.7	4.6	30284	615	73	7	9.6	3.4	132|207|2048|2146|8874|9444|22978	ADK|AKT1|EPHB2|EZH2|ARHGEF7|QKI|NT5C2	-0.12
DisGeNET	35	Flexion contracture of proximal interphalangeal joint		-3.1	9.9	5.7	30284	168	73	4	5.5	2.7	2146|25914|80816|259232	EZH2|RTTN|ASXL3|NALCN	-0.12
DisGeNET	35	Hepatoblastoma		-3.1	5.5	4.8	30284	451	73	6	8.2	3.2	174|207|2048|2146|4087|55075	AFP|AKT1|EPHB2|EZH2|SMAD2|UACA	-0.12
DisGeNET	35	Limb ischemia		-3.1	9.7	5.6	30284	171	73	4	5.5	2.7	207|2146|4969|9444	AKT1|EZH2|OGN|QKI	-0.12
DisGeNET	35	Isochromosomes		-3.1	17	6.6	30284	75	73	3	4.1	2.3	174|207|2048	AFP|AKT1|EPHB2	-0.12
DisGeNET	35	Sleep disturbances		-3	6.7	5	30284	309	73	5	6.8	3	2009|7068|25914|80816|259232	EML1|THRB|RTTN|ASXL3|NALCN	-0.08
DisGeNET	35	Juvenile Myelomonocytic Leukemia		-3	9.3	5.5	30284	179	73	4	5.5	2.7	207|2048|2146|8874	AKT1|EPHB2|EZH2|ARHGEF7	-0.08
DisGeNET	35	Feeding difficulties		-3	5.3	4.6	30284	473	73	6	8.2	3.2	6328|7068|23036|80224|80816|259232	SCN3A|THRB|ZNF292|NUBPL|ASXL3|NALCN	-0.07
DisGeNET	35	Scleroderma		-3	6.6	4.9	30284	316	73	5	6.8	3	207|2048|2146|4087|8853	AKT1|EPHB2|EZH2|SMAD2|ASAP2	-0.07
DisGeNET	35	Childhood Kidney Wilms Tumor		-2.9	6.2	4.7	30284	337	73	5	6.8	3	174|207|2048|2146|4087	AFP|AKT1|EPHB2|EZH2|SMAD2	0
DisGeNET	35	Traditional Serrated Adenoma		-2.9	14	6	30284	90	73	3	4.1	2.3	2048|2146|4087	EPHB2|EZH2|SMAD2	0
DisGeNET	35	Polymicrogyria		-2.9	8.3	5.1	30284	199	73	4	5.5	2.7	207|2009|6328|25914	AKT1|EML1|SCN3A|RTTN	0
DisGeNET	35	Ganglioglioma		-2.9	14	6	30284	91	73	3	4.1	2.3	174|2048|9444	AFP|EPHB2|QKI	0
DisGeNET	35	Intervertebral Disc Degeneration		-2.8	6.1	4.6	30284	342	73	5	6.8	3	207|2048|2146|10725|11124	AKT1|EPHB2|EZH2|NFAT5|FAF1	0
DisGeNET	35	Testicular Germ Cell Tumor		-2.8	8	5	30284	208	73	4	5.5	2.7	174|207|2048|8874	AFP|AKT1|EPHB2|ARHGEF7	0
DisGeNET	35	Poor speech		-2.8	8	5	30284	208	73	4	5.5	2.7	132|25914|80224|259232	ADK|RTTN|NUBPL|NALCN	0
DisGeNET	35	Endometrial adenocarcinoma		-2.8	7.8	4.9	30284	212	73	4	5.5	2.7	174|207|2048|9122	AFP|AKT1|EPHB2|SLC16A4	0
DisGeNET	35	Sleep Disorders		-2.8	5.8	4.5	30284	358	73	5	6.8	3	2009|7068|25914|80816|259232	EML1|THRB|RTTN|ASXL3|NALCN	0
DisGeNET	35	Varicocele		-2.7	13	5.7	30284	99	73	3	4.1	2.3	207|8853|81623	AKT1|ASAP2|DEFB126	0
DisGeNET	35	High-Risk Neuroblastoma		-2.7	13	5.7	30284	99	73	3	4.1	2.3	207|2048|4087	AKT1|EPHB2|SMAD2	0
DisGeNET	35	Osteoglophonic dwarfism		-2.7	12	5.6	30284	100	73	3	4.1	2.3	207|2048|2146	AKT1|EPHB2|EZH2	0
DisGeNET	35	Congenital anomaly of brain		-2.7	12	5.5	30284	103	73	3	4.1	2.3	207|25914|200162	AKT1|RTTN|SPAG17	0
DisGeNET	35	Luminal B Breast Carcinoma		-2.7	12	5.5	30284	103	73	3	4.1	2.3	207|2146|8874	AKT1|EZH2|ARHGEF7	0
DisGeNET	35	Parathyroid Neoplasms		-2.7	12	5.5	30284	104	73	3	4.1	2.3	2048|2146|80816	EPHB2|EZH2|ASXL3	0
DisGeNET	35	Thyroiditis		-2.7	12	5.5	30284	104	73	3	4.1	2.3	174|207|7068	AFP|AKT1|THRB	0
DisGeNET	35	Smooth philtrum		-2.7	12	5.5	30284	105	73	3	4.1	2.3	25914|80816|259232	RTTN|ASXL3|NALCN	0
DisGeNET	35	MYELOPROLIFERATIVE SYNDROME, TRANSIENT		-2.7	12	5.5	30284	105	73	3	4.1	2.3	207|2146|8874	AKT1|EZH2|ARHGEF7	0
DisGeNET	35	Uterine Fibroids		-2.6	4.4	4	30284	569	73	6	8.2	3.2	207|2048|2146|4087|10725|23097	AKT1|EPHB2|EZH2|SMAD2|NFAT5|CDK19	0
DisGeNET	35	Congenital exomphalos		-2.6	7.1	4.6	30284	235	73	4	5.5	2.7	174|2146|7068|259232	AFP|EZH2|THRB|NALCN	0
DisGeNET	35	Downward slant of palpebral fissure		-2.6	5.3	4.2	30284	391	73	5	6.8	3	207|2146|6328|80816|259232	AKT1|EZH2|SCN3A|ASXL3|NALCN	0
DisGeNET	35	Leukocyte adhesion deficiency type 1		-2.6	11	5.2	30284	114	73	3	4.1	2.3	207|2048|2146	AKT1|EPHB2|EZH2	0
DisGeNET	35	Mental disorders		-2.5	3.7	3.8	30284	789	73	7	9.6	3.4	207|2048|2146|6328|8874|9444|259232	AKT1|EPHB2|EZH2|SCN3A|ARHGEF7|QKI|NALCN	0
DisGeNET	35	Orbital separation excessive		-2.5	4.2	3.9	30284	590	73	6	8.2	3.2	132|207|1107|2146|80816|259232	ADK|AKT1|CHD3|EZH2|ASXL3|NALCN	0
DisGeNET	35	Embryonal Rhabdomyosarcoma		-2.5	10	5	30284	121	73	3	4.1	2.3	207|2048|2146	AKT1|EPHB2|EZH2	0
DisGeNET	35	insulinoma		-2.5	6.4	4.3	30284	258	73	4	5.5	2.7	159|207|2048|4087	ADSS2|AKT1|EPHB2|SMAD2	0
DisGeNET	35	High, narrow palate		-2.4	9.6	4.8	30284	129	73	3	4.1	2.3	1107|23036|80816	CHD3|ZNF292|ASXL3	0
DisGeNET	35	Age at menopause		-2.4	9.6	4.8	30284	129	73	3	4.1	2.3	159|26003|285527	ADSS2|GORASP2|FRYL	0
DisGeNET	35	Acoustic Neuroma		-2.4	9.5	4.8	30284	131	73	3	4.1	2.3	20|207|2048	ABCA2|AKT1|EPHB2	0
DisGeNET	35	Well Differentiated Oligodendroglioma		-2.4	6.1	4.2	30284	270	73	4	5.5	2.7	207|2048|2146|9699	AKT1|EPHB2|EZH2|RIMS2	0
DisGeNET	35	Primary cholangiocarcinoma of intrahepatic biliary tract		-2.4	6.1	4.1	30284	274	73	4	5.5	2.7	174|207|2146|4087	AFP|AKT1|EZH2|SMAD2	0
DisGeNET	35	Hernia		-2.4	9.2	4.7	30284	136	73	3	4.1	2.3	207|10725|259232	AKT1|NFAT5|NALCN	0
DisGeNET	35	Malignant neoplasm of nasopharynx		-2.4	9.2	4.7	30284	136	73	3	4.1	2.3	207|2146|143872	AKT1|EZH2|ARHGAP42	0
DisGeNET	35	Congenital pectus carinatum		-2.3	9	4.6	30284	138	73	3	4.1	2.3	7068|23036|259232	THRB|ZNF292|NALCN	0
DisGeNET	35	Urothelial Carcinoma		-2.3	4.6	3.8	30284	448	73	5	6.8	3	207|2048|2146|8874|9122	AKT1|EPHB2|EZH2|ARHGEF7|SLC16A4	0
DisGeNET	35	Precursor T-Cell Lymphoblastic Leukemia-Lymphoma		-2.3	3.9	3.6	30284	644	73	6	8.2	3.2	20|207|2009|2048|2146|22978	ABCA2|AKT1|EML1|EPHB2|EZH2|NT5C2	0
DisGeNET	35	Hyperalgesia		-2.3	4.6	3.8	30284	451	73	5	6.8	3	132|207|2048|10725|22978	ADK|AKT1|EPHB2|NFAT5|NT5C2	0
DisGeNET	35	Secondary malignant neoplasm of bone		-2.3	3.8	3.6	30284	647	73	6	8.2	3.2	174|207|2048|2146|9122|9732	AFP|AKT1|EPHB2|EZH2|SLC16A4|DOCK4	0
DisGeNET	35	Chordoma		-2.3	8.9	4.6	30284	140	73	3	4.1	2.3	207|2048|2146	AKT1|EPHB2|EZH2	0
DisGeNET	35	Abnormality of the dentition		-2.3	8.9	4.6	30284	140	73	3	4.1	2.3	1107|80816|259232	CHD3|ASXL3|NALCN	0
DisGeNET	35	Metastatic castration-resistant prostate cancer		-2.3	8.9	4.6	30284	140	73	3	4.1	2.3	207|2048|2146	AKT1|EPHB2|EZH2	0
DisGeNET	35	oligodendroglioma		-2.3	5.9	4.1	30284	282	73	4	5.5	2.7	207|2048|2146|9699	AKT1|EPHB2|EZH2|RIMS2	0
DisGeNET	35	Squamous cell carcinoma of skin		-2.3	4.5	3.7	30284	458	73	5	6.8	3	207|2048|2146|4087|9886	AKT1|EPHB2|EZH2|SMAD2|RHOBTB1	0
DisGeNET	35	Anoxia		-2.3	5.8	4	30284	287	73	4	5.5	2.7	132|174|207|9122	ADK|AFP|AKT1|SLC16A4	0
DisGeNET	35	Cancer of Nasopharynx		-2.3	8.6	4.5	30284	145	73	3	4.1	2.3	207|2146|143872	AKT1|EZH2|ARHGAP42	0
DisGeNET	35	Polycythemia Vera		-2.3	5.7	4	30284	291	73	4	5.5	2.7	207|2048|2146|8874	AKT1|EPHB2|EZH2|ARHGEF7	0
DisGeNET	35	Liver Failure		-2.3	5.7	3.9	30284	293	73	4	5.5	2.7	174|207|2146|22978	AFP|AKT1|EZH2|NT5C2	0
DisGeNET	35	Follicular thyroid carcinoma		-2.3	5.7	3.9	30284	293	73	4	5.5	2.7	207|2146|4969|7068	AKT1|EZH2|OGN|THRB	0
DisGeNET	35	Intrahepatic Cholangiocarcinoma		-2.3	4.4	3.7	30284	470	73	5	6.8	3	174|207|2048|2146|4087	AFP|AKT1|EPHB2|EZH2|SMAD2	0
DisGeNET	35	Malignant neoplasm of brain		-2.3	5.6	3.9	30284	294	73	4	5.5	2.7	20|207|2048|2146	ABCA2|AKT1|EPHB2|EZH2	0
DisGeNET	35	Spasticity, CTCAE		-2.2	4.3	3.6	30284	477	73	5	6.8	3	2009|2146|6328|25914|80224	EML1|EZH2|SCN3A|RTTN|NUBPL	0
DisGeNET	35	Ki-1+ Anaplastic Large Cell Lymphoma		-2.2	5.5	3.9	30284	300	73	4	5.5	2.7	207|2048|2146|8874	AKT1|EPHB2|EZH2|ARHGEF7	0
DisGeNET	35	Adult Oligodendroglioma		-2.2	8.1	4.3	30284	154	73	3	4.1	2.3	207|2146|9699	AKT1|EZH2|RIMS2	0
DisGeNET	35	Childhood Oligodendroglioma		-2.2	8.1	4.3	30284	154	73	3	4.1	2.3	207|2146|9699	AKT1|EZH2|RIMS2	0
DisGeNET	35	Endometriosis of uterus		-2.2	8.1	4.3	30284	154	73	3	4.1	2.3	207|2048|2146	AKT1|EPHB2|EZH2	0
DisGeNET	35	Kyphosis deformity of spine		-2.2	5.5	3.8	30284	304	73	4	5.5	2.7	207|2048|2146|80816	AKT1|EPHB2|EZH2|ASXL3	0
DisGeNET	35	Dysarthria		-2.2	4.3	3.6	30284	487	73	5	6.8	3	20|1107|2146|25914|80224	ABCA2|CHD3|EZH2|RTTN|NUBPL	0
DisGeNET	35	Prominent forehead		-2.2	7.8	4.2	30284	159	73	3	4.1	2.3	1107|80816|259232	CHD3|ASXL3|NALCN	0
DisGeNET	35	Right Ventricular Hypertrophy		-2.2	7.8	4.2	30284	160	73	3	4.1	2.3	207|2048|2146	AKT1|EPHB2|EZH2	0
DisGeNET	35	Autoimmune thyroiditis		-2.2	7.7	4.2	30284	161	73	3	4.1	2.3	174|2048|400757	AFP|EPHB2|C1orf141	0
DisGeNET	35	Congenital arteriovenous malformation		-2.1	7.6	4.2	30284	163	73	3	4.1	2.3	20|207|2048	ABCA2|AKT1|EPHB2	0
DisGeNET	35	Joint stiffness		-2.1	7.6	4.2	30284	163	73	3	4.1	2.3	207|2146|259232	AKT1|EZH2|NALCN	0
DisGeNET	35	Keloid		-2.1	7.5	4.1	30284	165	73	3	4.1	2.3	207|4087|25914	AKT1|SMAD2|RTTN	0
DisGeNET	35	Strabismus		-2.1	3.5	3.3	30284	716	73	6	8.2	3.2	207|1107|2146|80224|80816|259232	AKT1|CHD3|EZH2|NUBPL|ASXL3|NALCN	0
DisGeNET	35	Oestrogen receptor positive breast cancer		-2.1	4.1	3.4	30284	510	73	5	6.8	3	207|2048|2146|4087|8874	AKT1|EPHB2|EZH2|SMAD2|ARHGEF7	0
DisGeNET	35	Malignant Glioma		-2.1	3.4	3.3	30284	724	73	6	8.2	3.2	207|1657|2048|2146|8874|9444	AKT1|DMXL1|EPHB2|EZH2|ARHGEF7|QKI	0
DisGeNET	35	Pituitary Adenoma		-2.1	7.3	4.1	30284	170	73	3	4.1	2.3	207|2048|2146	AKT1|EPHB2|EZH2	0
DisGeNET	35	Microstomia		-2.1	7.2	4	30284	172	73	3	4.1	2.3	207|25914|259232	AKT1|RTTN|NALCN	0
DisGeNET	35	Invasive Carcinoma		-2.1	7.2	4	30284	173	73	3	4.1	2.3	207|2146|10659	AKT1|EZH2|CELF2	0
DisGeNET	35	Tumor Immunity		-2	4.9	3.6	30284	337	73	4	5.5	2.7	174|207|2048|2146	AFP|AKT1|EPHB2|EZH2	0
DisGeNET	35	Anaplasia		-2	3.9	3.3	30284	538	73	5	6.8	3	174|207|2048|2146|4087	AFP|AKT1|EPHB2|EZH2|SMAD2	0
DisGeNET	35	Gastrointestinal Neoplasms		-2	6.8	3.9	30284	182	73	3	4.1	2.3	174|207|2048	AFP|AKT1|EPHB2	0
DisGeNET	35	Ovarian Carcinoma		-2	3.8	3.3	30284	539	73	5	6.8	3	174|207|2048|2146|8874	AFP|AKT1|EPHB2|EZH2|ARHGEF7	0
DisGeNET	35	Malignant neoplasm of mouth		-2	3.3	3.1	30284	756	73	6	8.2	3.2	207|2048|2146|8874|9122|440279	AKT1|EPHB2|EZH2|ARHGEF7|SLC16A4|UNC13C	0
DisGeNET	35	Liver regeneration disorder		-2	4.8	3.5	30284	346	73	4	5.5	2.7	174|207|2048|4087	AFP|AKT1|EPHB2|SMAD2	0
DisGeNET	35	Inflammatory Breast Carcinoma		-2	6.8	3.9	30284	183	73	3	4.1	2.3	207|2146|8874	AKT1|EZH2|ARHGEF7	0

## Sheet: Supplementary Fig.3d tss score
TSS_score	group	gene
1.06262	EPE	NT5C2
1.35848	EPE	NT5C2
1.59712	EPE	NT5C2
0.899967	EPE	NT5C2
0.963814	EPE	NT5C2
1.32684	EPE	NT5C2
1.678	EPE	NT5C2
0.947445	EPE	NT5C2
1.03077	EPE	NT5C2
1.16899	EPE	NT5C2
0.89157	EPE	NT5C2
1.13803	EPE	NT5C2
1.55162	EPE	NT5C2
0.966644	EPE	NT5C2
0.895265	EPE	NT5C2
0.933773	EPE	NT5C2
1.47313	EPE	NT5C2
0.915188	EPE	NT5C2
1.36225	EPE	NT5C2
1.08392	EPE	NT5C2
1.61299	EPE	NT5C2
1.65783	EPE	NT5C2
0.744968	EPE	NT5C2
1.58636	EPE	NT5C2
0.979172	EPE	NT5C2
1.22639	EPE	NT5C2
1.12063	EPE	NT5C2
1.18628	EPE	NT5C2
1.30005	EPE	NT5C2
0.697599	EPE	NT5C2
1.24667	EPE	NT5C2
1.51162	EPE	NT5C2
1.17035	EPE	NT5C2
1.08682	EPE	NT5C2
1.21719	EPE	NT5C2
1.10124	EPE	NT5C2
1.30415	EPE	NT5C2
1.06368	EPE	NT5C2
0.710396	EPE	NT5C2
1.3883	EPE	NT5C2
0.817404	EPE	NT5C2
1.19765	EPE	NT5C2
1.02874	EPE	NT5C2
0.854356	EPE	NT5C2
1.50173	EPE	NT5C2
0.891309	EPE	NT5C2
1.4642	EPE	NT5C2
0.968551	EPE	NT5C2
1.29652	EPE	NT5C2
1.11346	EPE	NT5C2
1.77175	EPE	NT5C2
1.19461	EPE	NT5C2
0.812774	EPE	NT5C2
0.799615	EPE	NT5C2
1.35567	EPE	NT5C2
1.23583	EPE	NT5C2
0.855523	EPE	NT5C2
1.34216	EPE	NT5C2
1.38961	EPE	NT5C2
1.05163	EPE	NT5C2
1.43769	EPE	NT5C2
1.7749	EPE	NT5C2
1.08655	EPE	NT5C2
1.10382	EPE	NT5C2
0.96002	EPE	NT5C2
1.14826	EPE	NT5C2
0.87759	EPE	NT5C2
0.948152	EPE	NT5C2
0.813717	EPE	NT5C2
1.31889	EPE	NT5C2
0.864304	EPE	NT5C2
1.15617	EPE	NT5C2
1.068	EPE	NT5C2
1.5697	EPE	NT5C2
0.909785	EPE	NT5C2
1.4239	EPE	NT5C2
1.09262	EPE	NT5C2
1.44448	EPE	NT5C2
1.25467	EPE	NT5C2
1.41316	CTRL	NT5C2
1.42457	CTRL	NT5C2
1.30338	CTRL	NT5C2
1.00776	CTRL	NT5C2
0.786406	CTRL	NT5C2
0.942481	CTRL	NT5C2
0.898074	CTRL	NT5C2
1.38979	CTRL	NT5C2
1.01552	CTRL	NT5C2
1.05518	CTRL	NT5C2
0.902805	CTRL	NT5C2
0.729819	CTRL	NT5C2
1.23167	CTRL	NT5C2
0.972892	CTRL	NT5C2
0.811209	CTRL	NT5C2
0.721732	CTRL	NT5C2
0.896125	CTRL	NT5C2
0.95381	CTRL	NT5C2
1.00858	CTRL	NT5C2
0.902272	CTRL	NT5C2
1.15975	CTRL	NT5C2
0.955702	CTRL	NT5C2
0.832807	CTRL	NT5C2
1.22482	CTRL	NT5C2
0.998107	CTRL	NT5C2
0.597395	CTRL	NT5C2
0.827968	CTRL	NT5C2
0.942039	CTRL	NT5C2
0.73709	CTRL	NT5C2
0.693286	CTRL	NT5C2
1.14672	CTRL	NT5C2
0.975682	CTRL	NT5C2
0.679128	CTRL	NT5C2
0.643661	CTRL	NT5C2
1.11031	CTRL	NT5C2
1.13776	CTRL	NT5C2
1.11204	CTRL	NT5C2
0.990271	CTRL	NT5C2
0.846072	CTRL	NT5C2
1.34919	CTRL	NT5C2
0.974104	CTRL	NT5C2
1.28443	CTRL	NT5C2
0.770254	CTRL	NT5C2
0.915853	CTRL	NT5C2
1.05223	CTRL	NT5C2
1.27568	CTRL	NT5C2
1.17149	CTRL	NT5C2
0.893152	CTRL	NT5C2
0.742231	CTRL	NT5C2
0.963828	CTRL	NT5C2
1.18616	CTRL	NT5C2
0.836247	CTRL	NT5C2
0.961004	CTRL	NT5C2
0.645982	CTRL	NT5C2
0.593719	CTRL	NT5C2
1.09672	CTRL	NT5C2
1.10717	CTRL	NT5C2
0.656929	CTRL	NT5C2
1.16132	CTRL	NT5C2
1.07802	CTRL	NT5C2
1.18209	CTRL	NT5C2
0.923056	CTRL	NT5C2
0.929878	CTRL	NT5C2
1.26912	CTRL	NT5C2
1.15392	CTRL	NT5C2
1.31694	CTRL	NT5C2
0.981652	CTRL	NT5C2
1.16417	CTRL	NT5C2
0.80522	CTRL	NT5C2
1.0318	CTRL	NT5C2
1.16336	CTRL	NT5C2
0.920538	CTRL	NT5C2
1.07778	CTRL	NT5C2
0.96881	CTRL	NT5C2
0.813202	CTRL	NT5C2
0.986268	CTRL	NT5C2
0.986538	CTRL	NT5C2
1.06329	CTRL	NT5C2
1.07079	CTRL	NT5C2
1.50154	CTRL	NT5C2
1.10899	CTRL	NT5C2
1.06313	CTRL	NT5C2
0.520801	CTRL	NT5C2
1.28662	CTRL	NT5C2
1.57377	CTRL	NT5C2
1.15544	CTRL	NT5C2
0.745033	CTRL	NT5C2
0.749977	CTRL	NT5C2
0.808789	CTRL	NT5C2
1.32605	CTRL	NT5C2
1.00189	CTRL	NT5C2
0.862302	CTRL	NT5C2
1.14495	CTRL	NT5C2
0.799456	CTRL	NT5C2
0.880266	CTRL	NT5C2
0.820057	CTRL	NT5C2
0.635122	CTRL	NT5C2
1.24111	CTRL	NT5C2
0.913537	CTRL	NT5C2
0.861886	CTRL	NT5C2
1.02529	CTRL	NT5C2
0.828077	CTRL	NT5C2
0.836805	CTRL	NT5C2
0.911901	CTRL	NT5C2
1.40136	CTRL	NT5C2
1.04978	CTRL	NT5C2
1.16337	CTRL	NT5C2
1.10739	CTRL	NT5C2
0.938389	CTRL	NT5C2
0.827837	CTRL	NT5C2
1.29001	CTRL	NT5C2
1.11816	CTRL	NT5C2
0.958756	CTRL	NT5C2
1.21476	CTRL	NT5C2
1.06451	CTRL	NT5C2
1.64993	CTRL	NT5C2
1.04475	CTRL	NT5C2
1.66944	CTRL	NT5C2
1.85565	CTRL	NT5C2
1.01367	CTRL	NT5C2
1.05462	CTRL	NT5C2
1.27697	CTRL	NT5C2
1.06229	CTRL	NT5C2
0.821592	CTRL	NT5C2
0.677435	CTRL	NT5C2
0.539908	CTRL	NT5C2
1.02293	CTRL	NT5C2
1.13402	CTRL	NT5C2
1.26769	CTRL	NT5C2
1.19933	CTRL	NT5C2
0.661753	CTRL	NT5C2
0.752331	CTRL	NT5C2
0.842741	CTRL	NT5C2
0.950572	CTRL	NT5C2
0.945245	CTRL	NT5C2
0.924724	CTRL	NT5C2
1.00565	CTRL	NT5C2
0.94536	CTRL	NT5C2
1.15607	CTRL	NT5C2
1.35248	CTRL	NT5C2
0.89943	CTRL	NT5C2
1.32348	CTRL	NT5C2
1.15489	CTRL	NT5C2
1.03091	CTRL	NT5C2
1.01081	CTRL	NT5C2
0.923739	CTRL	NT5C2
0.907499	CTRL	NT5C2
0.805783	CTRL	NT5C2
0.859655	CTRL	NT5C2
0.597477	CTRL	NT5C2
0.900746	CTRL	NT5C2
1.17171	CTRL	NT5C2
1.22436	CTRL	NT5C2
1.11763	CTRL	NT5C2
0.816056	CTRL	NT5C2
1.06354	CTRL	NT5C2
1.04194	CTRL	NT5C2
1.02154	CTRL	NT5C2
0.999375	CTRL	NT5C2
0.784274	CTRL	NT5C2
1.15825	CTRL	NT5C2
0.81913	CTRL	NT5C2
1.08873	CTRL	NT5C2
0.793052	CTRL	NT5C2
1.2705	CTRL	NT5C2
0.902424	CTRL	NT5C2
0.922726	CTRL	NT5C2
1.27844	CTRL	NT5C2
0.770112	CTRL	NT5C2
1.38967	CTRL	NT5C2
0.876878	CTRL	NT5C2
1.36613	CTRL	NT5C2
1.01418	CTRL	NT5C2
1.12053	CTRL	NT5C2
0.771214	CTRL	NT5C2
0.940447	CTRL	NT5C2
1.28233	CTRL	NT5C2
0.879689	CTRL	NT5C2
0.986925	CTRL	NT5C2
1.06887	CTRL	NT5C2
0.780841	CTRL	NT5C2
1.07706	CTRL	NT5C2
0.6905	CTRL	NT5C2
1.05053	CTRL	NT5C2
0.679159	CTRL	NT5C2
1.27007	CTRL	NT5C2
1.04305	CTRL	NT5C2
0.915057	CTRL	NT5C2
1.01884	CTRL	NT5C2
1.00674	CTRL	NT5C2
0.898365	CTRL	NT5C2
1.36629	CTRL	NT5C2
0.801151	CTRL	NT5C2
0.812897	CTRL	NT5C2
1.55362	CTRL	NT5C2
0.746392	CTRL	NT5C2
0.71571	CTRL	NT5C2
1.06944	CTRL	NT5C2
0.867069	CTRL	NT5C2
0.650068	CTRL	NT5C2
1.16187	CTRL	NT5C2
0.984677	CTRL	NT5C2
1.06943	CTRL	NT5C2
0.622498	CTRL	NT5C2
0.932361	CTRL	NT5C2
1.11768	CTRL	NT5C2
0.865578	CTRL	NT5C2
0.728784	CTRL	NT5C2
0.988629	CTRL	NT5C2
0.995507	CTRL	NT5C2
0.865419	CTRL	NT5C2
1.02534	CTRL	NT5C2
0.877486	CTRL	NT5C2
1.02822	CTRL	NT5C2
1.15431	CTRL	NT5C2
0.827156	CTRL	NT5C2
1.00063	CTRL	NT5C2
0.842769	CTRL	NT5C2
0.829939	CTRL	NT5C2
1.31686	CTRL	NT5C2
1.15372	CTRL	NT5C2
1.02609	CTRL	NT5C2
1.14949	CTRL	NT5C2
1.04152	CTRL	NT5C2
1.00755	CTRL	NT5C2
1.06227	CTRL	NT5C2
0.710356	CTRL	NT5C2
1.20695	CTRL	NT5C2
1.17246	CTRL	NT5C2
1.0943	CTRL	NT5C2

## Sheet: Supplementary Fig.3d gini
Gini	group	gene
0.820601	EPE	NT5C2
0.983725	EPE	NT5C2
0.819969	EPE	NT5C2
0.783614	EPE	NT5C2
1.00868	EPE	NT5C2
0.999194	EPE	NT5C2
1.00503	EPE	NT5C2
0.885338	EPE	NT5C2
1.18557	EPE	NT5C2
1.0634	EPE	NT5C2
0.882299	EPE	NT5C2
0.955044	EPE	NT5C2
0.897301	EPE	NT5C2
0.79062	EPE	NT5C2
1.0222	EPE	NT5C2
0.960641	EPE	NT5C2
1.10445	EPE	NT5C2
1.14598	EPE	NT5C2
0.819893	EPE	NT5C2
0.774892	EPE	NT5C2
0.903712	EPE	NT5C2
0.890766	EPE	NT5C2
1.10898	EPE	NT5C2
0.836332	EPE	NT5C2
0.997095	EPE	NT5C2
0.817117	EPE	NT5C2
0.948254	EPE	NT5C2
0.96299	EPE	NT5C2
0.962021	EPE	NT5C2
0.796331	EPE	NT5C2
0.838703	EPE	NT5C2
1.03385	EPE	NT5C2
0.687833	EPE	NT5C2
0.976737	EPE	NT5C2
0.909636	EPE	NT5C2
1.17511	EPE	NT5C2
0.842954	EPE	NT5C2
0.866466	EPE	NT5C2
0.918355	EPE	NT5C2
1.00608	EPE	NT5C2
1.01038	EPE	NT5C2
1.15386	EPE	NT5C2
0.789388	EPE	NT5C2
0.732778	EPE	NT5C2
0.976226	EPE	NT5C2
0.99943	EPE	NT5C2
0.949086	EPE	NT5C2
1.09381	EPE	NT5C2
0.850555	EPE	NT5C2
0.854775	EPE	NT5C2
0.813995	EPE	NT5C2
0.946577	EPE	NT5C2
0.847123	EPE	NT5C2
1.02386	EPE	NT5C2
0.970141	EPE	NT5C2
0.757774	EPE	NT5C2
0.790856	EPE	NT5C2
1.03302	EPE	NT5C2
0.84448	EPE	NT5C2
0.903635	EPE	NT5C2
1.08583	EPE	NT5C2
1.1031	EPE	NT5C2
0.921486	EPE	NT5C2
1.10853	EPE	NT5C2
0.950949	EPE	NT5C2
0.95557	EPE	NT5C2
1.10656	EPE	NT5C2
1.10255	EPE	NT5C2
1.0196	EPE	NT5C2
1.14951	EPE	NT5C2
0.932761	EPE	NT5C2
0.907354	EPE	NT5C2
0.952991	EPE	NT5C2
1.08882	EPE	NT5C2
0.9928	EPE	NT5C2
0.949683	EPE	NT5C2
0.970577	EPE	NT5C2
1.01256	EPE	NT5C2
1.15839	EPE	NT5C2
1.02949	CTRL	NT5C2
1.10033	CTRL	NT5C2
0.793763	CTRL	NT5C2
1.11877	CTRL	NT5C2
1.38254	CTRL	NT5C2
0.818832	CTRL	NT5C2
1.0401	CTRL	NT5C2
0.860656	CTRL	NT5C2
0.854493	CTRL	NT5C2
0.861164	CTRL	NT5C2
1.14227	CTRL	NT5C2
1.20432	CTRL	NT5C2
1.02393	CTRL	NT5C2
0.984976	CTRL	NT5C2
0.903036	CTRL	NT5C2
1.13478	CTRL	NT5C2
0.974844	CTRL	NT5C2
0.892964	CTRL	NT5C2
0.771338	CTRL	NT5C2
0.825633	CTRL	NT5C2
1.0378	CTRL	NT5C2
1.09427	CTRL	NT5C2
0.978899	CTRL	NT5C2
1.01724	CTRL	NT5C2
1.11655	CTRL	NT5C2
1.04631	CTRL	NT5C2
1.18878	CTRL	NT5C2
1.01058	CTRL	NT5C2
0.866132	CTRL	NT5C2
0.908742	CTRL	NT5C2
1.32947	CTRL	NT5C2
1.02439	CTRL	NT5C2
1.03529	CTRL	NT5C2
0.9184	CTRL	NT5C2
0.888971	CTRL	NT5C2
1.08408	CTRL	NT5C2
1.11119	CTRL	NT5C2
1.18968	CTRL	NT5C2
0.831001	CTRL	NT5C2
1.13069	CTRL	NT5C2
0.811772	CTRL	NT5C2
1.07834	CTRL	NT5C2
1.10988	CTRL	NT5C2
0.70888	CTRL	NT5C2
0.932107	CTRL	NT5C2
1.0706	CTRL	NT5C2
0.965603	CTRL	NT5C2
1.03824	CTRL	NT5C2
0.9735	CTRL	NT5C2
1.15702	CTRL	NT5C2
1.07096	CTRL	NT5C2
0.965317	CTRL	NT5C2
1.08832	CTRL	NT5C2
0.992677	CTRL	NT5C2
0.876108	CTRL	NT5C2
1.09255	CTRL	NT5C2
0.900103	CTRL	NT5C2
0.941043	CTRL	NT5C2
1.06192	CTRL	NT5C2
0.965448	CTRL	NT5C2
1.02014	CTRL	NT5C2
0.823329	CTRL	NT5C2
1.02898	CTRL	NT5C2
0.914004	CTRL	NT5C2
1.01837	CTRL	NT5C2
0.818948	CTRL	NT5C2
0.89132	CTRL	NT5C2
0.924555	CTRL	NT5C2
1.04543	CTRL	NT5C2
0.955443	CTRL	NT5C2
0.943866	CTRL	NT5C2
0.827028	CTRL	NT5C2
0.782188	CTRL	NT5C2
1.20389	CTRL	NT5C2
1.06379	CTRL	NT5C2
1.05934	CTRL	NT5C2
0.922131	CTRL	NT5C2
1.19774	CTRL	NT5C2
1.04622	CTRL	NT5C2
1.1475	CTRL	NT5C2
1.10738	CTRL	NT5C2
0.793678	CTRL	NT5C2
0.836277	CTRL	NT5C2
1.02588	CTRL	NT5C2
0.938557	CTRL	NT5C2
1.05682	CTRL	NT5C2
1.00766	CTRL	NT5C2
0.985649	CTRL	NT5C2
1.01788	CTRL	NT5C2
0.963501	CTRL	NT5C2
0.975369	CTRL	NT5C2
0.993833	CTRL	NT5C2
1.07287	CTRL	NT5C2
0.92543	CTRL	NT5C2
0.94716	CTRL	NT5C2
0.936282	CTRL	NT5C2
1.2262	CTRL	NT5C2
1.08348	CTRL	NT5C2
0.991564	CTRL	NT5C2
1.08585	CTRL	NT5C2
1.02095	CTRL	NT5C2
1.05038	CTRL	NT5C2
0.906469	CTRL	NT5C2
0.83118	CTRL	NT5C2
0.941244	CTRL	NT5C2
0.907389	CTRL	NT5C2
0.913518	CTRL	NT5C2
1.07315	CTRL	NT5C2
0.969708	CTRL	NT5C2
0.934349	CTRL	NT5C2
1.16759	CTRL	NT5C2
1.40251	CTRL	NT5C2
0.892592	CTRL	NT5C2
0.992653	CTRL	NT5C2
1.06074	CTRL	NT5C2
1.07798	CTRL	NT5C2
0.929273	CTRL	NT5C2
0.866759	CTRL	NT5C2
0.823596	CTRL	NT5C2
0.860816	CTRL	NT5C2
1.07196	CTRL	NT5C2
1.02234	CTRL	NT5C2
1.02744	CTRL	NT5C2
0.906248	CTRL	NT5C2
0.987893	CTRL	NT5C2
0.962456	CTRL	NT5C2
0.914118	CTRL	NT5C2
0.927963	CTRL	NT5C2
1.00617	CTRL	NT5C2
1.10052	CTRL	NT5C2
1.12979	CTRL	NT5C2
1.26775	CTRL	NT5C2
0.798989	CTRL	NT5C2
1.00742	CTRL	NT5C2
0.976402	CTRL	NT5C2
1.1204	CTRL	NT5C2
1.17808	CTRL	NT5C2
0.846943	CTRL	NT5C2
1.07738	CTRL	NT5C2
1.02234	CTRL	NT5C2
0.777586	CTRL	NT5C2
0.931796	CTRL	NT5C2
1.16118	CTRL	NT5C2
0.922156	CTRL	NT5C2
1.05156	CTRL	NT5C2
1.09852	CTRL	NT5C2
0.917069	CTRL	NT5C2
1.12926	CTRL	NT5C2
1.2709	CTRL	NT5C2
0.995353	CTRL	NT5C2
0.807248	CTRL	NT5C2
0.768725	CTRL	NT5C2
1.11322	CTRL	NT5C2
0.759979	CTRL	NT5C2
0.794467	CTRL	NT5C2
0.971387	CTRL	NT5C2
0.931297	CTRL	NT5C2
0.899545	CTRL	NT5C2
0.845164	CTRL	NT5C2
0.978324	CTRL	NT5C2
1.13904	CTRL	NT5C2
0.994264	CTRL	NT5C2
0.872709	CTRL	NT5C2
1.20143	CTRL	NT5C2
0.890059	CTRL	NT5C2
1.07708	CTRL	NT5C2
1.03089	CTRL	NT5C2
1.08198	CTRL	NT5C2
1.04805	CTRL	NT5C2
1.00312	CTRL	NT5C2
0.751871	CTRL	NT5C2
0.935016	CTRL	NT5C2
1.31522	CTRL	NT5C2
0.962854	CTRL	NT5C2
1.13144	CTRL	NT5C2
1.02331	CTRL	NT5C2
0.887825	CTRL	NT5C2
1.03775	CTRL	NT5C2
0.908042	CTRL	NT5C2
0.851098	CTRL	NT5C2
0.995135	CTRL	NT5C2
1.11592	CTRL	NT5C2
1.04155	CTRL	NT5C2
1.08419	CTRL	NT5C2
0.97262	CTRL	NT5C2
1.16292	CTRL	NT5C2
0.96843	CTRL	NT5C2
0.859081	CTRL	NT5C2
1.03184	CTRL	NT5C2
1.03438	CTRL	NT5C2
1.16858	CTRL	NT5C2
1.07538	CTRL	NT5C2
0.910864	CTRL	NT5C2
0.993837	CTRL	NT5C2
1.1606	CTRL	NT5C2
0.962052	CTRL	NT5C2
1.0636	CTRL	NT5C2
0.927511	CTRL	NT5C2
1.01756	CTRL	NT5C2
1.12682	CTRL	NT5C2
0.9987	CTRL	NT5C2
0.984894	CTRL	NT5C2
1.0804	CTRL	NT5C2
1.0702	CTRL	NT5C2
1.19928	CTRL	NT5C2
0.948924	CTRL	NT5C2
1.18017	CTRL	NT5C2
0.911598	CTRL	NT5C2
1.0013	CTRL	NT5C2
0.989971	CTRL	NT5C2
1.01405	CTRL	NT5C2
1.58928	CTRL	NT5C2
1.12725	CTRL	NT5C2
1.2428	CTRL	NT5C2
0.825343	CTRL	NT5C2
1.11127	CTRL	NT5C2
0.937821	CTRL	NT5C2
1.02523	CTRL	NT5C2
1.05638	CTRL	NT5C2
0.696745	CTRL	NT5C2
1.15868	CTRL	NT5C2
1.06935	CTRL	NT5C2
1.35666	CTRL	NT5C2
0.983611	CTRL	NT5C2
0.930204	CTRL	NT5C2
1.41928	CTRL	NT5C2
0.816231	CTRL	NT5C2
0.869737	CTRL	NT5C2
0.951146	CTRL	NT5C2
0.860348	CTRL	NT5C2

## Sheet: Supplementary Fig.3e
ID	p_value	FC	group
chr10:100008582:100010583:-:DNMBP;XM_047424910.1;mRNA:gini	0.703191	0.983337	Unsignificant
chr10:100008946:100010947:-:DNMBP,DNMBP;NM_015221.4,XM_011539559.3;mRNA,mRNA:gini	0.599884	0.984583	Unsignificant
chr10:100080868:100082869:-:CPN1;NM_001308.3;mRNA:gini	0.38317	0.983892	Unsignificant
chr10:100185028:100187029:-:ERLIN1,ERLIN1,ERLIN1,ERLIN1,ERLIN1,ERLIN1,ERLIN1,ERLIN1;NM_001100626.2,NM_001347856.2,NM_001347857.2,NM_001347858.2,NM_001347859.2,NM_001347860.2,NM_001347861.2,NM_006459.4;mRNA,mRNA,mRNA,mRNA,mRNA,mRNA,mRNA,mRNA:gini	0.323169	0.9733	Unsignificant
chr10:100228595:100230596:-:CHUK,CHUK,CHUK,CHUK,CHUK,CHUK,CHUK;NM_001278.5,NM_001320928.2,XM_017015612.2,XM_047424540.1,XM_047424541.1,XM_047424542.1,XM_047424543.1;mRNA,mRNA,mRNA,mRNA,mRNA,mRNA,mRNA:gini	0.115719	0.961167	Unsignificant
chr10:100266637:100268638:-:CWF19L1,CWF19L1,CWF19L1,CWF19L1,CWF19L1;NM_001303404.2,NM_001303405.2,NM_001303406.2,NM_001303407.2,NM_018294.6;mRNA,mRNA,mRNA,mRNA,mRNA:gini	0.0989225	0.953909	Unsignificant
chr10:100285363:100287364:-:BLOC1S2;NM_001001342.2;mRNA:gini	0.701473	0.993691	Unsignificant
chr10:100285377:100287378:-:BLOC1S2;NM_001282438.1;mRNA:gini	0.548907	0.989222	Unsignificant
chr10:100285679:100287680:-:BLOC1S2,BLOC1S2,BLOC1S2,BLOC1S2;NM_001282436.2,NM_001282437.2,NM_001282439.2,NM_173809.5;mRNA,mRNA,mRNA,mRNA:gini	0.708704	0.996915	Unsignificant
chr10:100329227:100331228:-:PKD2L1,PKD2L1;NM_001253837.2,NM_016112.3;mRNA,mRNA:gini	0.264849	0.97787	Unsignificant
chr10:100346232:100348233:+:SCD;NM_005063.5;mRNA:gini	0.580086	0.983809	Unsignificant
chr10:100462008:100464009:+:WNT8B;NM_003393.4;mRNA:gini	0.0651814	0.96265	Unsignificant
chr10:100518860:100520861:-:SEC31B;NM_015490.4;mRNA:gini	0.148308	0.967616	Unsignificant
chr10:100528870:100530871:-:NDUFB8,NDUFB8;NM_001284367.2,NM_005004.4;mRNA,mRNA:gini	0.116622	0.961162	Unsignificant
chr10:100528922:100530923:-:NDUFB8;NM_001284368.1;mRNA:gini	0.138764	0.964225	Unsignificant
chr10:100534942:100536943:+:HIF1AN,HIF1AN;NM_017902.3,XM_011539940.3;mRNA,mRNA:gini	0.126561	0.961243	Unsignificant
chr10:100734395:100736396:+:PAX2,PAX2;NM_001304569.2,NM_001374303.1;mRNA,mRNA:gini	0.497975	0.982418	Unsignificant
chr10:100744581:100746582:+:PAX2,PAX2,PAX2,PAX2,PAX2;NM_000278.5,NM_003987.5,NM_003988.5,NM_003989.5,NM_003990.5;mRNA,mRNA,mRNA,mRNA,mRNA:gini	0.269996	0.978989	Unsignificant
chr10:100911962:100913963:+:SLF2,SLF2,SLF2,SLF2,SLF2,SLF2,SLF2,SLF2;NM_001136123.2,NM_001243770.2,NM_018121.4,XM_005269965.3,XM_011539944.4,XM_047425461.1,XM_047425462.1,XM_047425463.1;mRNA,mRNA,mRNA,mRNA,mRNA,mRNA,mRNA,mRNA:gini	0.155668	0.95325	Unsignificant
chr10:100968503:100970504:+:SEMA4G,SEMA4G;NM_001393925.1,NM_017893.4;mRNA,mRNA:gini	0.80014	1.01033	Unsignificant
chr10:100971528:100973529:+:SEMA4G;NM_001203244.1;mRNA:gini	0.270643	0.977925	Unsignificant
chr10:100986496:100988497:-:MRPL43,MRPL43,MRPL43,MRPL43,MRPL43,MRPL43,MRPL43,MRPL43,MRPL43;NM_001308396.2,NM_001394981.1,NM_001394982.1,NM_001394983.1,NM_032112.3,NM_176792.3,NM_176793.2,NM_176794.2,XM_005270231.3;mRNA,mRNA,mRNA,mRNA,mRNA,mRNA,mRNA,mRNA,mRNA:gini	0.0941778	0.955443	Unsignificant
chr10:100986542:100988543:+:TWNK,TWNK,TWNK,TWNK,TWNK;NM_001163812.2,NM_001163813.2,NM_001163814.2,NM_001368275.1,NM_021830.5;mRNA,mRNA,mRNA,mRNA,mRNA:gini	0.0815596	0.957425	Unsignificant
chr10:100995587:100997588:+:LZTS2,LZTS2;NM_001394948.1,NM_001394952.1;mRNA,mRNA:gini	0.0779762	0.955958	Unsignificant
chr10:100996070:100998071:+:LZTS2,LZTS2,LZTS2,LZTS2;NM_001394945.1,NM_001394949.1,NM_001394951.1,NM_032429.4;mRNA,mRNA,mRNA,mRNA:gini	0.0769685	0.954744	Unsignificant
chr10:100997278:100999279:+:LZTS2,LZTS2;NM_001318099.2,NM_001394944.1;mRNA,mRNA:gini	0.234819	0.966353	Unsignificant
chr10:100997682:100999683:+:LZTS2,LZTS2;NM_001394946.1,NM_001394950.1;mRNA,mRNA:gini	0.625	0.989349	Unsignificant
chr10:100998807:101000808:+:LZTS2,LZTS2,LZTS2,LZTS2;NM_001318100.2,NM_001318101.2,NM_001394947.1,XM_047425850.1;mRNA,mRNA,mRNA,mRNA:gini	0.0441868	0.947269	Unsignificant
chr10:101030128:101032129:-:PDZD7,PDZD7,PDZD7,PDZD7,PDZD7,PDZD7,PDZD7,PDZD7,PDZD7,PDZD7,PDZD7,PDZD7,PDZD7,PDZD7,PDZD7;NM_001195263.2,NM_001351044.2,NM_024895.5,XM_005270165.4,XM_011540177.4,XM_011540178.4,XM_011540179.4,XM_011540181.4,XM_011540183.4,XM_017016667.3,XM_017016668.3,XM_047425767.1,XM_047425768.1,XM_047425769.1,XM_047425771.1;mRNA,mRNA,mRNA,mRNA,mRNA,mRNA,mRNA,mRNA,mRNA,mRNA,mRNA,mRNA…	0.743573	0.992157	Unsignificant
chr10:101030233:101032234:+:SFXN3,SFXN3,SFXN3,SFXN3,SFXN3,SFXN3,SFXN3,SFXN3,SFXN3,SFXN3,SFXN3;NM_001388027.1,NM_001388028.1,NM_001388029.1,NM_001388030.1,NM_001388031.1,NM_001388032.1,NM_001388033.1,NM_001388034.1,NM_001388035.1,NM_030971.6,XM_047425806.1;mRNA,mRNA,mRNA,mRNA,mRNA,mRNA,mRNA,mRNA,mRNA,mRNA,mRNA:gini	0.801797	0.99348	Unsignificant
chr10:101060988:101062989:+:KAZALD1,KAZALD1,KAZALD1,KAZALD1,KAZALD1;NM_001319303.2,NM_030929.5,XM_005270194.5,XM_017016715.3,XM_024448213.2;mRNA,mRNA,mRNA,mRNA,mRNA:gini	0.375896	0.977777	Unsignificant
chr10:101130299:101132300:+:TLX1,TLX1,TLX1;NM_001195517.2,NM_005521.4,XM_011539744.4;mRNA,mRNA,mRNA:gini	0.094847	0.958846	Unsignificant
chr10:101228462:101230463:-:LBX1;NM_006562.5;mRNA:gini	0.152591	0.968022	Unsignificant
chr10:101353047:101355048:+:BTRC;XM_047425986.1;mRNA:gini	0.340439	0.970514	Unsignificant
chr10:101353164:101355165:+:BTRC,BTRC,BTRC,BTRC,BTRC,BTRC,BTRC;NM_001256856.2,NM_003939.5,NM_033637.4,XM_006718054.3,XM_017016870.2,XM_017016874.2,XM_047425987.1;mRNA,mRNA,mRNA,mRNA,mRNA,mRNA,mRNA:gini	0.509067	0.973723	Unsignificant
chr10:101406446:101408447:+:BTRC,BTRC;XM_017016871.2,XM_047425983.1;mRNA,mRNA:gini	0.0424598	0.942744	DOWN
chr10:101406750:101408751:+:BTRC;XM_017016873.3;mRNA:gini	0.0971762	0.955383	Unsignificant
chr10:101406756:101408757:+:BTRC;XM_047425984.1;mRNA:gini	0.101984	0.955075	Unsignificant
chr10:101449602:101451603:+:BTRC;XM_047425985.1;mRNA:gini	0.0548861	0.954863	Unsignificant
chr10:101456192:101458193:+:BTRC;XM_024448247.2;mRNA:gini	0.346456	0.980977	Unsignificant
chr10:101514802:101516803:+:BTRC;XM_011540320.3;mRNA:gini	0.250038	0.970778	Unsignificant
chr10:101586410:101588411:-:POLL;XM_047425098.1;mRNA:gini	0.141607	0.962554	Unsignificant
chr10:101587093:101589094:-:POLL;XM_047425089.1;mRNA:gini	0.323138	0.978088	Unsignificant
chr10:101587256:101589257:-:POLL,POLL,POLL,POLL,POLL,POLL,POLL,POLL,POLL,POLL,POLL,POLL,POLL,POLL,POLL;NM_001174084.2,NM_001174085.2,NM_001308382.2,NM_013274.4,XM_006717775.3,XM_006717777.3,XM_011539657.2,XM_011539662.3,XM_011539664.3,XM_017016091.3,XM_024447942.2,XM_024447943.2,XM_047425091.1,XM_047425093.1,XM_047425095.1;mRNA,mRNA,mRNA,mRNA,mRNA,mRNA,mRNA,mRNA,mRNA,mRNA,mRNA,mRNA,mRNA,mRNA,mRNA…	0.636789	0.986904	Unsignificant
chr10:101587269:101589270:-:POLL,POLL,POLL,POLL,POLL,POLL,POLL,POLL,POLL,POLL,POLL,POLL,POLL,POLL,POLL,POLL,POLL,POLL;XM_011539650.2,XM_011539651.2,XM_011539654.2,XM_011539655.2,XM_011539656.2,XM_017016084.2,XM_017016085.2,XM_017016088.3,XM_017016090.2,XM_024447945.2,XM_047425086.1,XM_047425087.1,XM_047425088.1,XM_047425090.1,XM_047425092.1,XM_047425094.1,XM_047425096.1,XM_047425097.1;mRNA,mRNA,m…	0.692977	0.988544	Unsignificant
chr10:101587320:101589321:+:DPCD,DPCD,DPCD,DPCD,DPCD,DPCD;NM_001329742.2,NM_001329743.2,NM_001329744.2,NM_001329745.2,NM_001329746.2,NM_015448.3;mRNA,mRNA,mRNA,mRNA,mRNA,mRNA:gini	0.757235	0.989951	Unsignificant
chr10:101694169:101696170:-:FBXW4;NM_022039.4;mRNA:gini	0.186971	0.965548	Unsignificant
chr10:101694294:101696295:-:FBXW4;NM_001323541.2;mRNA:gini	0.412866	0.982528	Unsignificant
chr10:101775113:101777114:-:FGF8,FGF8,FGF8,FGF8;NM_006119.6,NM_033163.5,NM_033164.4,NM_033165.5;mRNA,mRNA,mRNA,mRNA:gini	0.578856	0.989636	Unsignificant
chr10:101779368:101781369:-:FGF8;NM_001206389.2;mRNA:gini	0.317375	0.974004	Unsignificant
chr10:101782445:101784446:-:NPM3;NM_006993.3;mRNA:gini	0.456743	0.983673	Unsignificant
chr10:101811305:101813306:-:OGA;XM_047424516.1;mRNA:gini	0.107938	0.964077	Unsignificant
chr10:101814951:101816952:-:OGA;XM_047424514.1;mRNA:gini	0.587944	0.98803	Unsignificant
chr10:101817443:101819444:-:OGA,OGA,OGA,OGA,OGA;NM_001142434.2,NM_012215.5,XM_047424515.1,XM_047424517.1,XM_047424518.1;mRNA,mRNA,mRNA,mRNA,mRNA:gini	0.859724	0.997995	Unsignificant
chr10:101833422:101835423:-:KCNIP2;XM_017016161.2;mRNA:gini	0.196479	0.966246	Unsignificant
chr10:101838870:101840871:-:KCNIP2,KCNIP2;NM_173194.3,XM_011539731.3;mRNA,mRNA:gini	0.579566	0.980794	Unsignificant
chr10:101842799:101844800:-:KCNIP2,KCNIP2,KCNIP2,KCNIP2,KCNIP2,KCNIP2,KCNIP2,KCNIP2,KCNIP2;NM_014591.5,NM_173191.3,NM_173192.3,NM_173193.3,NM_173195.3,NM_173197.3,XM_005269729.3,XM_005269730.3,XM_006717812.3;mRNA,mRNA,mRNA,mRNA,mRNA,mRNA,mRNA,mRNA,mRNA:gini	0.225215	0.97927	Unsignificant
chr10:102014394:102016395:-:ARMH3;XM_011540156.3;mRNA:gini	0.116053	0.965778	Unsignificant
chr10:102055172:102057173:-:ARMH3,ARMH3,ARMH3,ARMH3,ARMH3,ARMH3,ARMH3,ARMH3,ARMH3,ARMH3,ARMH3,ARMH3,ARMH3,ARMH3,ARMH3,ARMH3;NM_024541.3,XM_006717969.1,XM_011540151.4,XM_011540152.3,XM_011540153.3,XM_011540154.3,XM_011540157.3,XM_017016635.2,XM_017016636.3,XM_047425733.1,XM_047425734.1,XM_047425735.1,XM_047425736.1,XM_047425737.1,XM_047425738.1,XM_047425740.1;mRNA,mRNA,mRNA,mRNA,mRNA,mRNA,mRNA,mRN…	0.143308	0.965055	Unsignificant
chr10:102064348:102066349:+:HPS6;NM_024747.6;mRNA:gini	0.865817	0.997009	Unsignificant
chr10:102110143:102112144:-:LDB1;XM_017016869.2;mRNA:gini	0.201605	0.97001	Unsignificant
chr10:102112757:102114758:-:LDB1;XM_047425979.1;mRNA:gini	0.0255277	0.945714	DOWN
chr10:102114001:102116002:-:LDB1;NM_003893.5;mRNA:gini	0.442031	0.978349	Unsignificant
chr10:102118888:102120889:+:PPRC1;XM_047424879.1;mRNA:gini	0.30499	0.968515	Unsignificant
chr10:102119367:102121368:-:LDB1,LDB1,LDB1,LDB1;NM_001113407.3,NM_001321612.2,XM_017016867.2,XM_017016868.2;mRNA,mRNA,mRNA,mRNA:gini	0.744765	0.99505	Unsignificant
chr10:102119454:102121455:+:PPRC1,PPRC1;XM_024447914.2,XM_047424878.1;mRNA,mRNA:gini	0.857313	1.00143	Unsignificant
chr10:102120441:102122442:-:LDB1;XM_047425980.1;mRNA:gini	0.595286	0.986172	Unsignificant
chr10:102124513:102126514:+:PPRC1;XM_024447917.2;mRNA:gini	0.308594	0.97874	Unsignificant
chr10:102132039:102134040:+:PPRC1,PPRC1,PPRC1,PPRC1,PPRC1,PPRC1,PPRC1,PPRC1,PPRC1,PPRC1,PPRC1,PPRC1,PPRC1,PPRC1,PPRC1,PPRC1,PPRC1,PPRC1;NM_001288727.2,NM_001288728.2,NM_015062.5,XM_006717731.4,XM_011539549.3,XM_011539551.3,XM_017015982.2,XM_017015983.2,XM_017015984.2,XM_024447915.2,XM_047424876.1,XM_047424877.1,XM_047424880.1,XM_047424881.1,XM_047424882.1,XM_047424885.1,XM_047424886.1,XM_04742488…	0.799792	1.00645	Unsignificant
chr10:102132300:102134301:+:PPRC1;XM_047424884.1;mRNA:gini	0.85307	1.00289	Unsignificant
chr10:102132742:102134743:+:PPRC1,PPRC1;XM_024447916.2,XM_047424883.1;mRNA,mRNA:gini	0.619956	0.987358	Unsignificant
chr10:102151388:102153389:+:NOLC1,NOLC1,NOLC1,NOLC1;NM_001284388.2,NM_001284389.2,NM_004741.5,XM_005270273.3;mRNA,mRNA,mRNA,mRNA:gini	0.808499	1.00668	Unsignificant
chr10:102223766:102225767:+:ELOVL3;XM_011540245.2;mRNA:gini	0.0282055	0.943305	DOWN
chr10:102225298:102227299:+:ELOVL3;NM_152310.3;mRNA:gini	0.736762	0.987975	Unsignificant
chr10:102229642:102231643:+:GBF1,GBF1;NM_001391923.1,NM_001391924.1;mRNA,mRNA:gini	0.0144717	0.944411	DOWN
chr10:102231399:102233400:-:PITX3;XM_047425352.1;mRNA:gini	0.0674384	0.955042	Unsignificant
chr10:102240511:102242512:-:PITX3;NM_005029.4;mRNA:gini	0.617241	1.01405	Unsignificant
chr10:102244531:102246532:+:GBF1,GBF1,GBF1,GBF1,GBF1,GBF1,GBF1,GBF1,GBF1,GBF1,GBF1,GBF1,GBF1,GBF1,GBF1,GBF1,GBF1,GBF1,GBF1,GBF1,GBF1,GBF1,GBF1,GBF1,GBF1,GBF1,GBF1,GBF1,GBF1;NM_001199378.2,NM_001199379.2,NM_001377137.1,NM_001377138.1,NM_001377139.1,NM_001377140.1,NM_001377141.1,NM_001391922.1,NM_001391925.1,NM_001391926.1,NM_001391927.1,NM_001391928.1,NM_001391929.1,NM_001391930.1,NM_001391931.1,N…	0.621114	0.981966	Unsignificant
chr10:102331502:102333503:+:GBF1;XM_047425975.1;mRNA:gini	0.845537	0.997914	Unsignificant
chr10:102358272:102360273:+:GBF1;XM_011540314.3;mRNA:gini	0.0270445	0.94926	Unsignificant
chr10:102393109:102395110:+:NFKB2,NFKB2;NM_001288724.1,NM_001322935.1;mRNA,mRNA:gini	0.178276	0.967141	Unsignificant
chr10:102393577:102395578:+:NFKB2;NM_001077494.3;mRNA:gini	0.442681	0.980456	Unsignificant
chr10:102394704:102396705:+:NFKB2,NFKB2,NFKB2;NM_001261403.3,NM_001322934.2,NM_002502.6;mRNA,mRNA,mRNA:gini	0.868367	1.01158	Unsignificant
chr10:102417784:102419785:-:PSD;NM_002779.5;mRNA:gini	0.0893639	0.960381	Unsignificant
chr10:102418720:102420721:-:PSD;NM_001270966.2;mRNA:gini	0.203164	0.965456	Unsignificant
chr10:102418945:102420946:-:PSD;NM_001270965.2;mRNA:gini	0.206378	0.966363	Unsignificant
chr10:102419835:102421836:+:FBXL15,FBXL15;NM_001387294.1,NM_024326.4;mRNA,mRNA:gini	0.512998	0.981538	Unsignificant
chr10:102431573:102433574:-:CUEDC2;NM_024040.3;mRNA:gini	0.0568896	0.941034	Unsignificant
chr10:102450542:102452543:-:C10orf95;NM_001363580.1;mRNA:gini	0.378776	0.978525	Unsignificant
chr10:102460394:102462395:+:MFSD13A,MFSD13A,MFSD13A,MFSD13A,MFSD13A,MFSD13A,MFSD13A,MFSD13A,MFSD13A,MFSD13A,MFSD13A,MFSD13A,MFSD13A,MFSD13A,MFSD13A;NM_024789.4,XM_006717973.4,XM_006717974.4,XM_011540160.3,XM_011540163.3,XM_011540167.3,XM_017016654.2,XM_017016661.2,XM_017016662.2,XM_024448171.2,XM_024448172.2,XM_047425755.1,XM_047425756.1,XM_047425757.1,XM_047425759.1;mRNA,mRNA,mRNA,mRNA,mRNA,mRNA…	0.575119	0.983286	Unsignificant
chr10:102464505:102466506:+:MFSD13A,MFSD13A;XM_047425751.1,XM_047425753.1;mRNA,mRNA:gini	0.0476391	0.952841	Unsignificant
chr10:102467077:102469078:+:MFSD13A,MFSD13A,MFSD13A,MFSD13A;XM_017016655.1,XM_047425752.1,XM_047425754.1,XM_047425758.1;mRNA,mRNA,mRNA,mRNA:gini	0.386185	0.977503	Unsignificant
chr10:102468990:102470991:+:MFSD13A;XM_047425760.1;mRNA:gini	0.528061	0.985509	Unsignificant
chr10:102469010:102471011:+:MFSD13A;XM_047425761.1;mRNA:gini	0.457597	0.984111	Unsignificant
chr10:1024858:1026859:-:IDI2;NM_033261.3;mRNA:gini	0.0885595	0.964971	Unsignificant
chr10:102501711:102503712:-:ACTR1A,ACTR1A;NM_005736.4,XM_047424427.1;mRNA,mRNA:gini	0.799837	1.00162	Unsignificant
chr10:102501818:102503819:+:SUFU,SUFU;XM_011539863.4,XM_047425335.1;mRNA,mRNA:gini	0.775072	1.00353	Unsignificant
chr10:102502971:102504972:+:SUFU,SUFU,SUFU,SUFU,SUFU,SUFU,SUFU,SUFU,SUFU;NM_001178133.2,NM_016169.4,XM_011539858.4,XM_011539860.4,XM_011539861.4,XM_011539864.3,XM_047425336.1,XM_047425337.1,XM_047425338.1;mRNA,mRNA,mRNA,mRNA,mRNA,mRNA,mRNA,mRNA,mRNA:gini	0.162568	0.960209	Unsignificant
chr10:102507278:102509279:+:SUFU;XM_047425339.1;mRNA:gini	0.176266	0.968313	Unsignificant
chr10:102643478:102645479:+:TRIM8;NM_030912.3;mRNA:gini	0.760455	0.990841	Unsignificant
chr10:102643494:102645495:+:TRIM8;NM_001345950.1;mRNA:gini	0.758627	0.991927	Unsignificant
chr10:102713160:102715161:-:ARL3;XM_017016260.2;mRNA:gini	0.856867	1.0044	Unsignificant
chr10:102713396:102715397:-:ARL3;NM_004311.4;mRNA:gini	0.825959	0.994608	Unsignificant
chr10:102713635:102715636:+:SFXN2,SFXN2,SFXN2,SFXN2,SFXN2,SFXN2,SFXN2,SFXN2;NM_001350989.2,NM_178858.6,XM_011539261.3,XM_024447792.2,XM_047424568.1,XM_047424569.1,XM_047424572.1,XM_047424574.1;mRNA,mRNA,mRNA,mRNA,mRNA,mRNA,mRNA,mRNA:gini	0.60422	0.985525	Unsignificant
chr10:102716435:102718436:+:SFXN2;XM_047424570.1;mRNA:gini	0.465958	0.982728	Unsignificant
chr10:102724085:102726086:+:SFXN2;XM_047424571.1;mRNA:gini	0.198625	0.968981	Unsignificant
chr10:102726051:102728052:+:SFXN2;XM_047424573.1;mRNA:gini	0.255758	0.97953	Unsignificant
chr10:102742947:102744948:+:WBP1L;NM_001083913.2;mRNA:gini	0.720251	0.999341	Unsignificant
chr10:102775220:102777221:+:WBP1L;NM_017787.5;mRNA:gini	0.396395	0.979323	Unsignificant
chr10:102795656:102797657:+:WBP1L;XM_011539913.3;mRNA:gini	0.867514	0.996171	Unsignificant
chr10:102836412:102838413:-:CYP17A1;NM_000102.4;mRNA:gini	0.793019	0.988749	Unsignificant
chr10:102853258:102855259:+:BORCS7,BORCS7;NM_001136200.2,NM_144591.5;mRNA,mRNA:gini	0.771854	0.985712	Unsignificant
chr10:102868469:102870470:+:AS3MT;NM_020682.4;mRNA:gini	0.493837	0.984316	Unsignificant
chr10:102917293:102919294:+:CNNM2,CNNM2,CNNM2;NM_017649.5,NM_199076.3,NM_199077.3;mRNA,mRNA,mRNA:gini	0.324902	0.97962	Unsignificant
chr10:103099680:103101681:-:NT5C2;XM_047424859.1;mRNA:gini	0.172461	0.96042	Unsignificant
chr10:103135268:103137269:-:NT5C2;XM_024447903.2;mRNA:gini	0.24777	0.968252	Unsignificant
chr10:103138421:103140422:-:NT5C2;XM_017015947.3;mRNA:gini	0.0561424	0.955606	Unsignificant
chr10:103138426:103140427:-:NT5C2;XM_047424858.1;mRNA:gini	0.0534805	0.956236	Unsignificant
chr10:103152359:103154360:-:NT5C2,NT5C2;XM_047424851.1,XM_047424857.1;mRNA,mRNA:gini	0.168891	0.963308	Unsignificant
chr10:103152820:103154821:-:NT5C2,NT5C2,NT5C2,NT5C2,NT5C2;NM_001351174.1,NM_001351191.1,NM_001351192.1,NM_001351193.1,XM_005269637.6;mRNA,mRNA,mRNA,mRNA,mRNA:gini	0.11335	0.958438	Unsignificant
chr10:103176056:103178057:-:NT5C2,NT5C2,NT5C2,NT5C2,NT5C2;NM_001351173.2,NM_001351179.2,NM_001351189.2,NM_001351190.2,XM_024447902.2;mRNA,mRNA,mRNA,mRNA,mRNA:gini	0.0389096	0.946585	DOWN
chr10:103176496:103178497:-:NT5C2;XM_047424848.1;mRNA:gini	0.0265457	0.936095	DOWN
chr10:103180178:103182179:-:NT5C2,NT5C2;XM_047424844.1,XM_047424849.1;mRNA,mRNA:gini	0.0381763	0.94559	DOWN
chr10:103186245:103188246:-:NT5C2,NT5C2;XM_047424846.1,XM_047424850.1;mRNA,mRNA:gini	0.395997	0.981783	Unsignificant
chr10:103192271:103194272:-:NT5C2,NT5C2,NT5C2,NT5C2,NT5C2,NT5C2,NT5C2,NT5C2,NT5C2,NT5C2,NT5C2,NT5C2,NT5C2,NT5C2,NT5C2,NT5C2,NT5C2,NT5C2,NT5C2,NT5C2,NT5C2,NT5C2,NT5C2,NT5C2,NT5C2,NT5C2,NT5C2,NT5C2,NT5C2,NT5C2,NT5C2,NT5C2;NM_001134373.3,NM_001351169.2,NM_001351170.2,NM_001351171.2,NM_001351172.2,NM_001351175.2,NM_001351176.2,NM_001351177.2,NM_001351178.2,NM_001351180.2,NM_001351181.2,NM_001351182.2…	0.0578992	0.944622	Unsignificant
chr10:103244886:103246887:+:RPEL1;NM_001143909.1;mRNA:gini	0.0671859	0.957063	Unsignificant
chr10:103276137:103278138:+:INA;NM_032727.4;mRNA:gini	0.156716	0.970941	Unsignificant
chr10:103350139:103352140:-:PCGF6,PCGF6,PCGF6,PCGF6,PCGF6;NM_001011663.2,NM_032154.4,XM_047425832.1,XM_047425833.1,XM_047425834.1;mRNA,mRNA,mRNA,mRNA,mRNA:gini	0.786096	0.988713	Unsignificant
chr10:103366975:103368976:+:TAF5,TAF5;NM_006951.5,NM_139052.3;mRNA,mRNA:gini	0.67467	0.990337	Unsignificant
chr10:103395474:103397475:-:ATP5MK,ATP5MK,ATP5MK,ATP5MK;NM_001206426.2,NM_001206427.2,NM_032747.4,XM_024448237.2;mRNA,mRNA,mRNA,mRNA:gini	0.41011	0.975535	Unsignificant
chr10:103395625:103397626:+:PDCD11,PDCD11,PDCD11,PDCD11;NM_014976.2,XM_005269647.4,XM_011539538.3,XM_011539539.3;mRNA,mRNA,mRNA,mRNA:gini	0.494172	0.973831	Unsignificant
chr10:103398787:103400788:+:PDCD11;XM_011539540.2;mRNA:gini	0.159615	0.970544	Unsignificant
chr10:103450622:103452623:-:CALHM2;XM_047425276.1;mRNA:gini	0.101287	0.961995	Unsignificant
chr10:103451369:103453370:-:CALHM2,CALHM2,CALHM2,CALHM2,CALHM2,CALHM2,CALHM2,CALHM2,CALHM2,CALHM2,CALHM2,CALHM2,CALHM2,CALHM2,CALHM2,CALHM2,CALHM2,CALHM2,CALHM2,CALHM2,CALHM2,CALHM2,CALHM2,CALHM2,CALHM2,CALHM2,CALHM2;NM_015916.5,XM_006717880.3,XM_006717883.3,XM_006717884.5,XM_011539848.3,XM_017016306.2,XM_017016307.2,XM_017016308.3,XM_017016309.3,XM_024448034.2,XM_024448035.2,XM_047425265.1,XM_04…	0.159712	0.969831	Unsignificant
chr10:103457899:103459900:-:CALHM1;NM_001001412.4;mRNA:gini	0.374804	0.976368	Unsignificant
chr10:103478239:103480240:-:CALHM3;NM_001129742.2;mRNA:gini	0.0863815	0.965457	Unsignificant
chr10:103492704:103494705:+:NEURL1;NM_004210.5;mRNA:gini	0.202798	0.972677	Unsignificant
chr10:103660703:103662704:-:SH3PXD2A;NM_001394017.1;mRNA:gini	0.0395382	0.947235	Unsignificant
chr10:103667737:103669738:-:SH3PXD2A;NM_001394023.1;mRNA:gini	0.606518	0.985839	Unsignificant
chr10:103677214:103679215:-:SH3PXD2A;NM_001365079.1;mRNA:gini	0.21256	0.972803	Unsignificant
chr10:103692171:103694172:-:SH3PXD2A,SH3PXD2A,SH3PXD2A,SH3PXD2A;NM_001394016.1,NM_001394018.1,NM_001394019.1,NM_001394021.1;mRNA,mRNA,mRNA,mRNA:gini	0.837237	1.00071	Unsignificant
chr10:103692477:103694478:-:SH3PXD2A,SH3PXD2A;NM_001394020.1,NM_001394022.1;mRNA,mRNA:gini	0.338826	0.979318	Unsignificant
chr10:103854575:103856576:-:SH3PXD2A,SH3PXD2A;NM_001394015.1,NM_014631.3;mRNA,mRNA:gini	0.35229	0.974148	Unsignificant
chr10:103917183:103919184:-:STN1;NM_024928.5;mRNA:gini	0.829248	0.996592	Unsignificant
chr10:103966139:103968140:+:SLK,SLK,SLK,SLK;NM_001304743.2,NM_014720.4,XM_011540401.4,XM_047426039.1;mRNA,mRNA,mRNA,mRNA:gini	0.187525	0.96522	Unsignificant
chr10:104084879:104086880:-:COL17A1;NM_000494.4;mRNA:gini	0.109817	0.967592	Unsignificant
chr10:104119165:104121166:+:SFR1;NM_001384830.1;mRNA:gini	0.702419	0.990688	Unsignificant
chr10:104121107:104123108:+:SFR1;NM_145247.5;mRNA:gini	0.54217	0.981611	Unsignificant
chr10:104121170:104123171:+:SFR1,SFR1,SFR1;NM_001002759.2,NM_001384829.1,XM_047424579.1;mRNA,mRNA,mRNA:gini	0.311584	0.974467	Unsignificant
chr10:104121416:104123417:+:SFR1;XM_005269521.4;mRNA:gini	0.396171	0.9793	Unsignificant
chr10:104231363:104233364:-:CFAP43;NM_025145.7;mRNA:gini	0.143492	0.958469	Unsignificant
chr10:104253172:104255173:+:GSTO1;NM_001191003.2;mRNA:gini	0.266002	0.972169	Unsignificant
chr10:104253891:104255892:+:GSTO1,GSTO1;NM_001191002.2,NM_004832.3;mRNA,mRNA:gini	0.730865	0.992506	Unsignificant
chr10:1042587:1044588:-:IDI1;XM_024447980.2;mRNA:gini	0.779066	1.00032	Unsignificant
chr10:104268183:104270184:+:GSTO2,GSTO2;NM_001191013.2,NM_183239.2;mRNA,mRNA:gini	0.0923807	0.957431	Unsignificant
chr10:104273895:104275896:+:GSTO2,GSTO2,GSTO2,GSTO2;XM_011539272.4,XM_017015671.2,XM_047424577.1,XM_047424578.1;mRNA,mRNA,mRNA,mRNA:gini	0.0209591	0.949218	Unsignificant
chr10:104274165:104276166:+:GSTO2,GSTO2;NM_001191014.2,NM_001191015.2;mRNA,mRNA:gini	0.0242423	0.954352	Unsignificant
chr10:104327256:104329257:-:ITPRIP;XM_005270257.3;mRNA:gini	0.453853	0.99054	Unsignificant
chr10:104327991:104329992:-:ITPRIP;NM_001272012.2;mRNA:gini	0.101939	0.967344	Unsignificant
chr10:104332904:104334905:-:ITPRIP;NM_033397.4;mRNA:gini	0.127721	0.960556	Unsignificant
chr10:104337464:104339465:-:ITPRIP;NM_001272013.2;mRNA:gini	0.445463	0.981513	Unsignificant
chr10:104337519:104339520:+:CFAP58,CFAP58;NM_001400226.1,NM_001400227.1;mRNA,mRNA:gini	0.268148	0.973884	Unsignificant
chr10:104352832:104354833:+:CFAP58;NM_001008723.2;mRNA:gini	0.240782	0.974739	Unsignificant
chr10:10461549:10463550:+:CELF2,CELF2,CELF2,CELF2,CELF2,CELF2,CELF2,CELF2,CELF2;NM_001326317.2,NM_001326318.2,NM_001326319.2,NM_001326320.2,NM_001326321.2,NM_001326323.2,XM_047424490.1,XM_047424494.1,XM_047424501.1;mRNA,mRNA,mRNA,mRNA,mRNA,mRNA,mRNA,mRNA,mRNA:gini	0.295335	0.977468	Unsignificant
chr10:104640289:104642290:+:SORCS3;NM_014978.3;mRNA:gini	0.630125	0.986866	Unsignificant
chr10:1047885:1049886:-:IDI1,IDI1;NM_001317956.2,NM_001317957.2;mRNA,mRNA:gini	0.0987539	0.95755	Unsignificant
chr10:1048118:1050119:-:IDI1;NM_004508.4;mRNA:gini	0.0789209	0.947069	Unsignificant
chr10:105085568:105087569:+:SORCS3;XM_011539542.2;mRNA:gini	0.166736	0.974843	Unsignificant
chr10:1053272:1055273:-:IDI1;XM_017016191.3;mRNA:gini	0.483435	0.990951	Unsignificant
chr10:1055384:1057385:+:WDR37;NM_014023.4;mRNA:gini	0.0836508	0.954491	Unsignificant
chr10:1055703:1057704:-:IDI1,IDI1,IDI1;NM_001317955.2,XM_024447979.2,XM_047425176.1;mRNA,mRNA,mRNA:gini	0.158864	0.964493	Unsignificant
chr10:106698302:106700303:-:SORCS1;XM_017015618.1;mRNA:gini	0.0476317	0.955778	Unsignificant
chr10:107001917:107003918:-:SORCS1;XM_017015616.2;mRNA:gini	0.120761	0.967097	Unsignificant
chr10:107163705:107165706:-:SORCS1,SORCS1,SORCS1,SORCS1,SORCS1,SORCS1,SORCS1,SORCS1,SORCS1,SORCS1,SORCS1,SORCS1,SORCS1,SORCS1;NM_001013031.3,NM_001206569.2,NM_001206570.2,NM_001206571.2,NM_001206572.2,NM_001387556.1,NM_052918.5,XM_011539199.4,XM_011539201.4,XM_017015615.3,XM_047424545.1,XM_047424546.1,XM_047424547.1,XM_047424548.1;mRNA,mRNA,mRNA,mRNA,mRNA,mRNA,mRNA,mRNA,mRNA,mRNA,mRNA,mRNA,mRNA,m…	0.100911	0.965035	Unsignificant
chr10:107180137:107182138:-:SORCS1;XM_017015617.1;mRNA:gini	0.0973018	0.962489	Unsignificant
chr10:10795838:10797839:+:CELF2,CELF2,CELF2,CELF2,CELF2,CELF2,CELF2;NM_001326324.2,NM_001326325.2,XM_047424482.1,XM_047424483.1,XM_047424484.1,XM_047424485.1,XM_047424496.1;mRNA,mRNA,mRNA,mRNA,mRNA,mRNA,mRNA:gini	0.00807836	0.94129	DOWN
chr10:10797724:10799725:+:CELF2,CELF2,CELF2,CELF2,CELF2,CELF2,CELF2,CELF2;NM_001326326.2,NM_001326327.2,NM_001326328.2,XM_047424487.1,XM_047424491.1,XM_047424492.1,XM_047424499.1,XM_047424506.1;mRNA,mRNA,mRNA,mRNA,mRNA,mRNA,mRNA,mRNA:gini	0.0754135	0.95508	Unsignificant
chr10:10918963:10920964:+:CELF2,CELF2;XM_047424488.1,XM_047424508.1;mRNA,mRNA:gini	0.0799268	0.964287	Unsignificant
chr10:109906747:109908748:-:XPNPEP1;XM_047425714.1;mRNA:gini	0.0201802	0.946846	DOWN
chr10:109922245:109924246:-:XPNPEP1;NM_001324136.1;mRNA:gini	0.522421	0.977919	Unsignificant
chr10:109922510:109924511:-:XPNPEP1,XPNPEP1,XPNPEP1,XPNPEP1,XPNPEP1,XPNPEP1,XPNPEP1,XPNPEP1,XPNPEP1,XPNPEP1,XPNPEP1;NM_001167604.2,NM_001324128.2,NM_001324131.2,NM_001324132.2,NM_001324133.2,NM_001324134.2,NM_001324135.2,NM_020383.4,XM_011540134.3,XM_017016613.3,XM_047425713.1;mRNA,mRNA,mRNA,mRNA,mRNA,mRNA,mRNA,mRNA,mRNA,mRNA,mRNA:gini	0.538767	0.977738	Unsignificant
chr10:109995372:109997373:+:ADD3,ADD3,ADD3,ADD3,ADD3,ADD3;NM_001320591.2,XM_024447799.2,XM_047424587.1,XM_047424588.1,XM_047424590.1,XM_047424595.1;mRNA,mRNA,mRNA,mRNA,mRNA,mRNA:gini	0.05097	0.955235	Unsignificant
chr10:110004946:110006947:+:ADD3,ADD3,ADD3,ADD3,ADD3,ADD3;NM_001320592.2,NM_001320593.2,NM_019903.5,XM_024447797.2,XM_024447803.2,XM_024447806.2;mRNA,mRNA,mRNA,mRNA,mRNA,mRNA:gini	0.117873	0.963382	Unsignificant
chr10:110006983:110008984:+:ADD3,ADD3,ADD3,ADD3,ADD3,ADD3,ADD3,ADD3,ADD3;NM_001121.4,NM_001320594.2,NM_016824.5,XM_024447795.1,XM_024447796.2,XM_024447801.1,XM_024447804.1,XM_024447805.2,XM_024447807.1;mRNA,mRNA,mRNA,mRNA,mRNA,mRNA,mRNA,mRNA,mRNA:gini	0.728809	0.991309	Unsignificant
chr10:110007230:110009231:+:ADD3,ADD3,ADD3;XM_024447800.2,XM_047424589.1,XM_047424593.1;mRNA,mRNA,mRNA:gini	0.810894	0.989899	Unsignificant
chr10:11002964:11004965:+:CELF2;XM_047424493.1;mRNA:gini	0.0240391	0.954713	Unsignificant
chr10:11003647:11005648:+:CELF2,CELF2,CELF2;NM_001326329.2,NM_001326330.2,XM_047424500.1;mRNA,mRNA,mRNA:gini	0.0210645	0.947686	Unsignificant
chr10:11004311:11006312:+:CELF2,CELF2,CELF2,CELF2,CELF2,CELF2,CELF2,CELF2,CELF2,CELF2;NM_001025077.3,NM_001326331.2,NM_001326332.2,NM_001326333.2,NM_001326334.2,NM_001326335.2,NM_001326336.2,NM_001326337.2,NM_001394502.1,XM_024447776.2;mRNA,mRNA,mRNA,mRNA,mRNA,mRNA,mRNA,mRNA,mRNA,mRNA:gini	0.0398606	0.951198	Unsignificant
chr10:11004658:11006659:+:CELF2,CELF2,CELF2;NM_001326338.2,NM_001326339.2,XM_047424495.1;mRNA,mRNA,mRNA:gini	0.0158762	0.950644	Unsignificant
chr10:110076043:110078044:+:ADD3,ADD3,ADD3,ADD3,ADD3;XM_024447794.2,XM_024447798.1,XM_047424591.1,XM_047424592.1,XM_047424594.1;mRNA,mRNA,mRNA,mRNA,mRNA:gini	0.634907	0.983259	Unsignificant
chr10:110079950:110081951:+:ADD3;XM_024447802.2;mRNA:gini	0.062235	0.957567	Unsignificant
chr10:110111813:110113814:+:ADD3;XM_047424597.1;mRNA:gini	0.171329	0.969866	Unsignificant
chr10:11016871:11018872:+:CELF2,CELF2,CELF2,CELF2,CELF2,CELF2,CELF2,CELF2,CELF2,CELF2;NM_001326340.2,NM_001326341.2,NM_001326342.2,NM_001326343.2,NM_001394513.1,NM_001394518.1,NM_001394519.1,NM_006561.4,XM_047424486.1,XM_047424507.1;mRNA,mRNA,mRNA,mRNA,mRNA,mRNA,mRNA,mRNA,mRNA,mRNA:gini	0.463716	1.01363	Unsignificant
chr10:11017271:11019272:+:CELF2;XM_047424502.1;mRNA:gini	0.622772	1.01767	Unsignificant
chr10:11017305:11019306:+:CELF2;XM_047424505.1;mRNA:gini	0.621016	1.01801	Unsignificant
chr10:11017331:11019332:+:CELF2;XM_047424504.1;mRNA:gini	0.613731	1.01816	Unsignificant
chr10:11017343:11019344:+:CELF2;XM_047424503.1;mRNA:gini	0.625592	1.01816	Unsignificant
chr10:11017497:11019498:+:CELF2;NM_001326344.2;mRNA:gini	0.750556	1.00819	Unsignificant
chr10:11017755:11019756:+:CELF2,CELF2;NM_001326345.2,XM_047424498.1;mRNA,mRNA:gini	0.842178	1.00248	Unsignificant
chr10:110206604:110208605:+:MXI1;NM_130439.3;mRNA:gini	0.325118	0.973987	Unsignificant
chr10:110209230:110211231:+:MXI1;NM_001008541.1;mRNA:gini	0.115127	0.961814	Unsignificant
chr10:110224995:110226996:+:MXI1;NM_005962.5;mRNA:gini	0.858388	1.00658	Unsignificant
chr10:110302570:110304571:-:SMNDC1;XM_047424438.1;mRNA:gini	0.284072	0.973085	Unsignificant
chr10:110303919:110305920:-:SMNDC1;NM_005871.4;mRNA:gini	0.152177	0.957736	Unsignificant
chr10:110496906:110498907:+:DUSP5;NM_004419.4;mRNA:gini	0.857959	0.998097	Unsignificant
chr10:110566694:110568695:+:SMC3;NM_005445.4;mRNA:gini	0.856572	1.00505	Unsignificant
chr10:110642244:110644245:+:RBM20;XM_017016103.3;mRNA:gini	0.0916972	0.963367	Unsignificant
chr10:110643335:110645336:+:RBM20;NM_001134363.3;mRNA:gini	0.157887	0.970515	Unsignificant
chr10:110762776:110764777:+:RBM20;XM_017016104.3;mRNA:gini	0.0471267	0.963992	Unsignificant
chr10:110767281:110769282:+:RBM20;XM_047425116.1;mRNA:gini	0.10768	0.969044	Unsignificant
chr10:110870927:110872928:+:PDCD4,PDCD4,PDCD4;NM_001199492.2,NM_014456.5,NM_145341.4;mRNA,mRNA,mRNA:gini	0.651242	0.986926	Unsignificant
chr10:110917935:110919936:-:BBIP1;XM_047426004.1;mRNA:gini	0.534127	0.98239	Unsignificant
chr10:110918179:110920180:-:BBIP1,BBIP1,BBIP1,BBIP1,BBIP1;NM_001195304.2,NM_001195305.3,NM_001195307.2,NM_001243783.3,XM_047426005.1;mRNA,mRNA,mRNA,mRNA,mRNA:gini	0.327745	0.969249	Unsignificant
chr10:110918365:110920366:-:BBIP1;NM_001195306.2;mRNA:gini	0.7453	0.992213	Unsignificant
chr10:110918369:110920370:+:SHOC2;NM_001324336.2;mRNA:gini	0.761002	0.994036	Unsignificant
chr10:110918603:110920604:+:SHOC2,SHOC2,SHOC2,SHOC2;NM_001269039.3,NM_001324337.2,NM_007373.4,XM_047425796.1;mRNA,mRNA,mRNA,mRNA:gini	0.852972	0.997116	Unsignificant
chr10:111076028:111078029:+:ADRA2A;NM_000681.4;mRNA:gini	0.168852	0.969992	Unsignificant
chr10:11163880:11165881:+:CELF2;NM_001326347.1;mRNA:gini	0.29132	0.977492	Unsignificant
chr10:11164029:11166030:+:CELF2,CELF2,CELF2;NM_001025076.2,NM_001083591.1,XM_047424489.1;mRNA,mRNA,mRNA:gini	0.319853	0.975071	Unsignificant
chr10:11164094:11166095:+:CELF2,CELF2,CELF2,CELF2;NM_001326346.2,NM_001326348.2,NM_001326349.2,NM_001394517.1;mRNA,mRNA,mRNA,mRNA:gini	0.240472	0.972475	Unsignificant
chr10:11164485:11166486:+:CELF2;XM_047424509.1;mRNA:gini	0.593543	0.984144	Unsignificant
chr10:112182764:112184765:-:GPAM,GPAM;NM_001244949.2,NM_020918.6;mRNA,mRNA:gini	0.662544	0.9926	Unsignificant
chr10:112214390:112216391:-:GPAM,GPAM;XM_005269998.2,XM_024448089.2;mRNA,mRNA:gini	0.219566	0.971106	Unsignificant
chr10:112226676:112228677:-:GPAM;XM_047425564.1;mRNA:gini	0.0218828	0.945577	DOWN
chr10:112282399:112284400:+:TECTB;NM_058222.3;mRNA:gini	0.587386	0.986303	Unsignificant
chr10:112373115:112375116:+:ACSL5;NM_203379.2;mRNA:gini	0.597984	0.988765	Unsignificant
chr10:112374267:112376268:+:ACSL5;NM_203380.2;mRNA:gini	0.148299	0.960918	Unsignificant
chr10:112375204:112377205:+:ACSL5,ACSL5;NM_001387037.1,NM_016234.4;mRNA,mRNA:gini	0.742927	0.99293	Unsignificant
chr10:112438651:112440652:-:ZDHHC6;XM_017016569.2;mRNA:gini	0.0417838	0.944064	DOWN
chr10:112445913:112447914:-:ZDHHC6,ZDHHC6,ZDHHC6,ZDHHC6,ZDHHC6,ZDHHC6,ZDHHC6,ZDHHC6,ZDHHC6,ZDHHC6,ZDHHC6,ZDHHC6,ZDHHC6,ZDHHC6,ZDHHC6,ZDHHC6,ZDHHC6,ZDHHC6,ZDHHC6,ZDHHC6,ZDHHC6,ZDHHC6,ZDHHC6;NM_001303134.2,NM_001351083.2,NM_001351084.2,NM_001351085.2,NM_001351086.2,NM_022494.3,XM_006717949.5,XM_011540091.3,XM_011540093.3,XM_011540095.4,XM_017016562.3,XM_017016563.3,XM_017016564.3,XM_017016566.3,XM_…	0.192603	0.970581	Unsignificant
chr10:112446214:112448215:+:VTI1A,VTI1A,VTI1A,VTI1A,VTI1A,VTI1A,VTI1A,VTI1A;NM_001318203.2,NM_001318205.2,NM_001365710.2,NM_001365711.1,NM_001365712.1,NM_001365713.1,NM_001365714.1,NM_145206.4;mRNA,mRNA,mRNA,mRNA,mRNA,mRNA,mRNA,mRNA:gini	0.098592	0.958115	Unsignificant
chr10:112446571:112448572:-:ZDHHC6,ZDHHC6,ZDHHC6,ZDHHC6;NM_001351082.3,NM_001363544.2,XM_047425656.1,XM_047425659.1;mRNA,mRNA,mRNA,mRNA:gini	0.29154	0.964697	Unsignificant
chr10:11256763:11258764:+:CELF2;XM_047424510.1;mRNA:gini	0.00694981	0.928124	DOWN
chr10:112949246:112951247:+:TCF7L2,TCF7L2,TCF7L2,TCF7L2,TCF7L2,TCF7L2,TCF7L2,TCF7L2,TCF7L2,TCF7L2,TCF7L2,TCF7L2,TCF7L2,TCF7L2,TCF7L2;NM_001146274.2,NM_001146283.2,NM_001146284.2,NM_001146285.2,NM_001146286.2,NM_001198525.2,NM_001198526.2,NM_001198527.2,NM_001198528.2,NM_001198529.2,NM_001198530.2,NM_001198531.2,NM_001363501.2,NM_001367943.1,NM_030756.5;mRNA,mRNA,mRNA,mRNA,mRNA,mRNA,mRNA,mRNA,mRNA…	0.396865	0.975779	Unsignificant
chr10:113125632:113127633:+:TCF7L2;NM_001349871.1;mRNA:gini	0.801539	0.999385	Unsignificant
chr10:113128270:113130271:+:TCF7L2;NM_001349870.2;mRNA:gini	0.731336	0.991191	Unsignificant
chr10:113549830:113551831:+:HABP2;NM_001177660.3;mRNA:gini	0.0425664	0.953569	Unsignificant
chr10:113552052:113554053:+:HABP2;NM_004132.5;mRNA:gini	0.288242	0.981429	Unsignificant
chr10:113663040:113665041:-:NRAP,NRAP,NRAP,NRAP,NRAP,NRAP,NRAP,NRAP,NRAP,NRAP,NRAP;NM_001261463.2,NM_001322945.2,NM_006175.5,NM_198060.4,XM_005269864.3,XM_005269865.3,XM_005269867.3,XM_006717870.3,XM_011539832.3,XM_024448029.2,XM_047425253.1;mRNA,mRNA,mRNA,mRNA,mRNA,mRNA,mRNA,mRNA,mRNA,mRNA,mRNA:gini	0.10404	0.962607	Unsignificant
chr10:113678193:113680194:+:CASP7,CASP7,CASP7;NM_001267056.2,NM_001320911.2,NM_033340.4;mRNA,mRNA,mRNA:gini	0.446399	0.974102	Unsignificant
chr10:113678668:113680669:+:CASP7;NM_001267057.1;mRNA:gini	0.235211	0.973721	Unsignificant
chr10:113678911:113680912:+:CASP7,CASP7,CASP7,CASP7;NM_001227.5,NM_033338.6,NM_033339.5,XM_017016763.2;mRNA,mRNA,mRNA,mRNA:gini	0.145015	0.967671	Unsignificant
chr10:113690996:113692997:+:CASP7;XM_006718017.4;mRNA:gini	0.211568	0.974124	Unsignificant
chr10:113708377:113710378:+:CASP7;NM_001267058.2;mRNA:gini	0.074147	0.962232	Unsignificant
chr10:113718223:113720224:+:CASP7;XM_011540260.2;mRNA:gini	0.125813	0.964924	Unsignificant
chr10:113750681:113752682:+:PLEKHS1,PLEKHS1,PLEKHS1,PLEKHS1,PLEKHS1,PLEKHS1,PLEKHS1,PLEKHS1,PLEKHS1,PLEKHS1,PLEKHS1;NM_001193434.2,NM_001193435.2,NM_001395068.1,NM_024889.5,XM_005270163.3,XM_011540171.2,XM_011540173.2,XM_011540174.3,XM_011540175.2,XM_011540176.2,XM_017016666.2;mRNA,mRNA,mRNA,mRNA,mRNA,mRNA,mRNA,mRNA,mRNA,mRNA,mRNA:gini	0.128366	0.973332	Unsignificant
chr10:113763818:113765819:+:PLEKHS1;NM_182601.2;mRNA:gini	0.657207	0.990803	Unsignificant
chr10:113853081:113855082:-:DCLRE1A;NM_014881.5;mRNA:gini	0.675013	1.0068	Unsignificant
chr10:113853393:113855394:-:DCLRE1A,DCLRE1A,DCLRE1A;NM_001271816.2,XM_006718090.2,XM_011540429.2;mRNA,mRNA,mRNA:gini	0.847033	0.99358	Unsignificant
chr10:113853660:113855661:+:NHLRC2,NHLRC2;NM_198514.4,XM_011539769.4;mRNA,mRNA:gini	0.866022	0.997458	Unsignificant
chr10:114042865:114044866:+:ADRB1;NM_000684.3;mRNA:gini	0.218174	0.96463	Unsignificant
chr10:114162328:114164329:-:CCDC186;XM_011539916.4;mRNA:gini	0.181038	0.968818	Unsignificant
chr10:114173202:114175203:-:CCDC186;NM_018017.4;mRNA:gini	0.0725276	0.955155	Unsignificant
chr10:114173219:114175220:-:CCDC186,CCDC186,CCDC186;NM_001321829.1,NM_153249.1,XM_011539915.4;mRNA,mRNA,mRNA:gini	0.069579	0.956492	Unsignificant
chr10:114173873:114175874:+:TDRD1;XM_011539962.2;mRNA:gini	0.0505021	0.948888	Unsignificant
chr10:114178286:114180287:+:TDRD1,TDRD1,TDRD1,TDRD1,TDRD1,TDRD1,TDRD1,TDRD1,TDRD1,TDRD1,TDRD1,TDRD1,TDRD1,TDRD1,TDRD1,TDRD1,TDRD1,TDRD1,TDRD1;NM_001385363.1,NM_001385365.1,NM_001385366.1,NM_001385367.1,NM_001385368.1,NM_001385369.1,NM_001385370.1,NM_001385371.1,NM_001385372.1,NM_198795.2,XM_011539964.3,XM_017016414.3,XM_047425486.1,XM_047425487.1,XM_047425488.1,XM_047425489.1,XM_047425490.1,XM_04…	0.137698	0.967183	Unsignificant
chr10:114178352:114180353:+:TDRD1,TDRD1,TDRD1;NM_001365891.2,NM_001385364.2,NM_001395205.1;mRNA,mRNA,mRNA:gini	0.126076	0.96923	Unsignificant
chr10:114178594:114180595:+:TDRD1;XM_011539959.3;mRNA:gini	0.149601	0.969712	Unsignificant
chr10:114181277:114183278:+:TDRD1;XM_011539960.3;mRNA:gini	0.0451586	0.957588	Unsignificant
chr10:114186138:114188139:+:TDRD1;XM_011539961.3;mRNA:gini	0.0964884	0.966552	Unsignificant
chr10:114238253:114240254:+:VWA2,VWA2;NM_001272046.2,XM_047425155.1;mRNA,mRNA:gini	0.297202	0.978232	Unsignificant
chr10:114238613:114240614:+:VWA2;NM_001320804.1;mRNA:gini	0.36679	0.979125	Unsignificant
chr10:114240775:114242776:+:VWA2;XM_017016179.3;mRNA:gini	0.012377	0.945349	DOWN
chr10:114247261:114249262:+:VWA2;XM_017016178.2;mRNA:gini	0.0261042	0.945494	DOWN
chr10:114247269:114249270:+:VWA2;XM_017016177.2;mRNA:gini	0.0275815	0.945666	DOWN
chr10:114247272:114249273:+:VWA2;XM_017016181.2;mRNA:gini	0.0308383	0.946982	DOWN
chr10:114252650:114254651:+:VWA2;XM_011539754.3;mRNA:gini	0.0647033	0.963408	Unsignificant
chr10:114281512:114283513:+:VWA2;XM_017016180.2;mRNA:gini	0.0692283	0.962038	Unsignificant
chr10:114325025:114327026:-:AFAP1L2;XM_017016832.2;mRNA:gini	0.0323991	0.953039	Unsignificant
chr10:114403501:114405502:-:AFAP1L2,AFAP1L2,AFAP1L2,AFAP1L2,AFAP1L2,AFAP1L2,AFAP1L2,AFAP1L2,AFAP1L2,AFAP1L2,AFAP1L2,AFAP1L2,AFAP1L2,AFAP1L2,AFAP1L2,AFAP1L2,AFAP1L2,AFAP1L2,AFAP1L2,AFAP1L2,AFAP1L2,AFAP1L2,AFAP1L2,AFAP1L2,AFAP1L2,AFAP1L2,AFAP1L2,AFAP1L2,AFAP1L2,AFAP1L2,AFAP1L2,AFAP1L2,AFAP1L2,AFAP1L2,AFAP1L2,AFAP1L2,AFAP1L2;NM_001001936.3,NM_001287824.2,NM_001351064.2,NM_001351065.2,NM_001351066.2,…	0.215169	0.968836	Unsignificant
chr10:114404174:114406175:-:AFAP1L2,AFAP1L2,AFAP1L2,AFAP1L2,AFAP1L2,AFAP1L2,AFAP1L2,AFAP1L2,AFAP1L2,AFAP1L2,AFAP1L2,AFAP1L2,AFAP1L2,AFAP1L2,AFAP1L2,AFAP1L2,AFAP1L2;XM_047425853.1,XM_047425854.1,XM_047425855.1,XM_047425856.1,XM_047425857.1,XM_047425858.1,XM_047425859.1,XM_047425860.1,XM_047425861.1,XM_047425862.1,XM_047425863.1,XM_047425866.1,XM_047425867.1,XM_047425868.1,XM_047425869.1,XM_0474258…	0.25914	0.972591	Unsignificant
chr10:114525912:114527913:-:ABLIM1,ABLIM1,ABLIM1,ABLIM1,ABLIM1,ABLIM1,ABLIM1,ABLIM1,ABLIM1,ABLIM1,ABLIM1,ABLIM1,ABLIM1,ABLIM1,ABLIM1,ABLIM1;NM_001322888.2,NM_001322889.2,NM_001322890.2,NM_001322891.2,NM_001322892.2,NM_001322893.2,NM_001322894.2,NM_001322895.2,NM_001322896.2,NM_001322897.2,NM_001322898.2,NM_001322899.2,NM_001322900.2,NM_001352443.2,NM_006720.4,XM_006717846.4;mRNA,mRNA,mRNA,mRNA,mR…	0.0345963	0.952394	Unsignificant
chr10:114612735:114614736:-:ABLIM1,ABLIM1,ABLIM1;NM_001352442.2,XM_011539801.3,XM_024448013.2;mRNA,mRNA,mRNA:gini	0.0716879	0.962974	Unsignificant
chr10:114631396:114633397:-:ABLIM1,ABLIM1,ABLIM1,ABLIM1,ABLIM1,ABLIM1,ABLIM1;NM_001352440.1,NM_001352441.1,XM_017016256.2,XM_024448014.2,XM_024448016.2,XM_024448018.2,XM_047425246.1;mRNA,mRNA,mRNA,mRNA,mRNA,mRNA,mRNA:gini	0.332989	0.976085	Unsignificant
chr10:114632183:114634184:-:ABLIM1;XM_011539802.3;mRNA:gini	0.126935	0.967622	Unsignificant
chr10:114657274:114659275:-:ABLIM1;NM_002313.7;mRNA:gini	0.0109994	0.943988	DOWN
chr10:114683442:114685443:-:ABLIM1,ABLIM1,ABLIM1;NM_001003407.2,NM_001322883.2,NM_001322887.2;mRNA,mRNA,mRNA:gini	0.0571699	0.957196	Unsignificant
chr10:114684002:114686003:-:ABLIM1,ABLIM1,ABLIM1,ABLIM1;NM_001322882.2,XM_006717837.3,XM_047425233.1,XM_047425243.1;mRNA,mRNA,mRNA,mRNA:gini	0.167426	0.975663	Unsignificant
chr10:114767303:114769304:-:ABLIM1,ABLIM1,ABLIM1,ABLIM1,ABLIM1,ABLIM1;NM_001322884.3,NM_001322885.3,NM_001322886.3,XM_017016245.2,XM_017016250.2,XM_017016255.2;mRNA,mRNA,mRNA,mRNA,mRNA,mRNA:gini	0.704432	1.01657	Unsignificant
chr10:114800372:114802373:-:ABLIM1,ABLIM1,ABLIM1,ABLIM1,ABLIM1,ABLIM1,ABLIM1,ABLIM1,ABLIM1,ABLIM1,ABLIM1,ABLIM1,ABLIM1,ABLIM1,ABLIM1;XM_017016247.2,XM_024448010.2,XM_024448011.2,XM_047425229.1,XM_047425231.1,XM_047425232.1,XM_047425234.1,XM_047425236.1,XM_047425237.1,XM_047425238.1,XM_047425239.1,XM_047425240.1,XM_047425242.1,XM_047425244.1,XM_047425245.1;mRNA,mRNA,mRNA,mRNA,mRNA,mRNA,mRNA,mRNA,m…	0.196855	0.971556	Unsignificant
chr10:114820779:114822780:+:FHIP2A,FHIP2A;NM_001135051.2,NM_020940.4;mRNA,mRNA:gini	0.750877	0.991628	Unsignificant
chr10:114821947:114823948:-:LOC124902508,LOC124902508,LOC124902508,LOC124902508;XM_047426124.1,XM_047426125.1,XM_047426126.1,XM_047426127.1;mRNA,mRNA,mRNA,mRNA:gini	0.583481	0.991118	Unsignificant
chr10:114937194:114939195:+:TRUB1;NM_139169.5;mRNA:gini	0.0468577	0.953796	Unsignificant
chr10:11493758:11495759:-:USP6NL;XM_011519763.3;mRNA:gini	0.00409342	0.93026	DOWN
chr10:11494139:11496140:-:USP6NL;XM_047426038.1;mRNA:gini	0.0115343	0.93725	DOWN
chr10:115092364:115094365:+:ATRNL1,ATRNL1,ATRNL1,ATRNL1,ATRNL1,ATRNL1,ATRNL1,ATRNL1;NM_001276282.4,NM_207303.4,XM_011539587.2,XM_011539588.3,XM_011539589.3,XM_017016035.3,XM_017016036.2,XM_047424988.1;mRNA,mRNA,mRNA,mRNA,mRNA,mRNA,mRNA,mRNA:gini	0.226195	0.972116	Unsignificant
chr10:115113619:115115620:+:ATRNL1;XM_011539591.3;mRNA:gini	0.0335189	0.955412	Unsignificant
chr10:115159124:115161125:+:ATRNL1;XM_047424989.1;mRNA:gini	0.229401	0.969505	Unsignificant
chr10:115219423:115221424:+:ATRNL1;XM_017016039.3;mRNA:gini	0.272183	0.978137	Unsignificant
chr10:115267347:115269348:+:ATRNL1;XM_017016040.2;mRNA:gini	0.0769832	0.962763	Unsignificant
chr10:11531426:11533427:-:USP6NL;NM_001080491.5;mRNA:gini	0.0378877	0.951478	Unsignificant
chr10:11575087:11577088:-:USP6NL;NM_001391959.1;mRNA:gini	0.0556932	0.958337	Unsignificant
chr10:11601188:11603189:-:USP6NL;XM_047426037.1;mRNA:gini	0.126509	0.964374	Unsignificant
chr10:11601193:11603194:-:USP6NL;XM_011519762.3;mRNA:gini	0.108017	0.963508	Unsignificant
chr10:11604599:11606600:-:USP6NL;XM_047426036.1;mRNA:gini	0.388205	0.984163	Unsignificant
chr10:11610649:11612650:-:USP6NL,USP6NL,USP6NL,USP6NL,USP6NL,USP6NL;NM_001391960.1,NM_001391961.1,NM_014688.5,XM_006717542.4,XM_017016971.2,XM_024448263.2;mRNA,mRNA,mRNA,mRNA,mRNA,mRNA:gini	0.219424	0.970786	Unsignificant
chr10:116254794:116256795:-:GFRA1;NM_001348099.3;mRNA:gini	0.105649	0.963841	Unsignificant
chr10:116271224:116273225:-:GFRA1;NM_145793.7;mRNA:gini	0.183116	0.969778	Unsignificant
chr10:116271474:116273475:-:GFRA1;NM_001382559.2;mRNA:gini	0.464305	0.984284	Unsignificant
chr10:116271653:116273654:-:GFRA1,GFRA1,GFRA1,GFRA1;NM_001348098.4,NM_001382558.2,NM_001382560.2,NM_001382561.2;mRNA,mRNA,mRNA,mRNA:gini	0.576538	0.987345	Unsignificant
chr10:116272008:116274009:-:GFRA1;NM_001348096.3;mRNA:gini	0.846958	1.00433	Unsignificant
chr10:116272205:116274206:-:GFRA1;NM_005264.8;mRNA:gini	0.80282	1.0085	Unsignificant
chr10:116272614:116274615:-:GFRA1;NM_001145453.4;mRNA:gini	0.840091	1.0039	Unsignificant
chr10:116273704:116275705:-:GFRA1,GFRA1;NM_001382556.2,NM_001382557.2;mRNA,mRNA:gini	0.127857	0.967699	Unsignificant
chr10:116323447:116325448:+:CCDC172,CCDC172,CCDC172;NM_198515.3,XM_006717820.5,XM_011539771.3;mRNA,mRNA,mRNA:gini	0.036292	0.954624	Unsignificant
chr10:116323645:116325646:+:CCDC172;XM_017016206.1;mRNA:gini	0.0552738	0.958675	Unsignificant
chr10:116326157:116328158:+:CCDC172;XM_047425192.1;mRNA:gini	0.0728469	0.965089	Unsignificant
chr10:116426846:116428847:+:PNLIPRP3,PNLIPRP3,PNLIPRP3;NM_001011709.3,XM_011539276.2,XM_011539279.2;mRNA,mRNA,mRNA:gini	0.081256	0.967095	Unsignificant
chr10:116435787:116437788:+:PNLIPRP3;XM_011539278.1;mRNA:gini	0.0690111	0.96219	Unsignificant
chr10:116442196:116444197:+:PNLIPRP3;XM_011539277.1;mRNA:gini	0.0126053	0.939824	DOWN
chr10:116544930:116546931:+:PNLIP;NM_000936.4;mRNA:gini	0.0333566	0.952808	Unsignificant
chr10:116589958:116591959:+:PNLIPRP1,PNLIPRP1;NM_006229.4,XM_047425364.1;mRNA,mRNA:gini	0.0128638	0.944031	DOWN
chr10:116590012:116592013:+:PNLIPRP1;NM_001303135.1;mRNA:gini	0.0127578	0.944461	DOWN
chr10:116668965:116670966:-:C10orf82,C10orf82,C10orf82,C10orf82,C10orf82,C10orf82,C10orf82,C10orf82;NM_001350931.2,NM_144661.4,XM_011539340.4,XM_011539341.2,XM_011539343.4,XM_011539344.4,XM_011539346.4,XM_011539347.4;mRNA,mRNA,mRNA,mRNA,mRNA,mRNA,mRNA,mRNA:gini	0.288346	0.981062	Unsignificant
chr10:116669281:116671282:-:C10orf82,C10orf82,C10orf82,C10orf82;NM_001330142.3,NM_001350930.2,XM_011539342.3,XM_047424663.1;mRNA,mRNA,mRNA,mRNA:gini	0.115864	0.970779	Unsignificant
chr10:116704277:116706278:-:HSPA12A;XM_047424972.1;mRNA:gini	0.26002	0.972732	Unsignificant
chr10:116726372:116728373:-:HSPA12A;XM_047424971.1;mRNA:gini	0.021828	0.950417	Unsignificant
chr10:116741565:116743566:-:HSPA12A;NM_025015.3;mRNA:gini	0.848986	0.999789	Unsignificant
chr10:116848498:116850499:+:ENO4,ENO4,ENO4,ENO4,ENO4;NM_001242699.2,XM_005269815.4,XM_006717835.4,XM_011539797.4,XM_047425228.1;mRNA,mRNA,mRNA,mRNA,mRNA:gini	0.215604	0.97116	Unsignificant
chr10:116848721:116850722:-:HSPA12A,HSPA12A;NM_001330164.2,XM_011539579.3;mRNA,mRNA:gini	0.263298	0.976261	Unsignificant
chr10:116849746:116851747:-:HSPA12A;XM_005269673.6;mRNA:gini	0.102649	0.964201	Unsignificant
chr10:117004186:117006187:-:SHTN1,SHTN1,SHTN1,SHTN1;NM_001127211.3,NM_001258298.2,NM_001258299.2,NM_018330.7;mRNA,mRNA,mRNA,mRNA:gini	0.139404	0.963701	Unsignificant
chr10:117125585:117127586:-:SHTN1;NM_001258300.1;mRNA:gini	0.0968695	0.966455	Unsignificant
chr10:117137269:117139270:-:VAX1,VAX1;NM_001112704.2,NM_199131.3;mRNA,mRNA:gini	0.258973	0.976293	Unsignificant
chr10:117196488:117198489:+:KCNK18;NM_181840.1;mRNA:gini	0.0876391	0.96508	Unsignificant
chr10:117240113:117242114:+:SLC18A2;NM_003054.6;mRNA:gini	0.836494	1.00412	Unsignificant
chr10:117374439:117376440:-:PDZD8,PDZD8,PDZD8,PDZD8,PDZD8,PDZD8;NM_173791.5,XM_005269518.5,XM_011539265.3,XM_011539266.4,XM_047424575.1,XM_047424576.1;mRNA,mRNA,mRNA,mRNA,mRNA,mRNA:gini	0.287994	1.03042	Unsignificant
chr10:11741381:11743382:+:ECHDC3,ECHDC3,ECHDC3;NM_024693.5,XM_011519689.1,XM_047425750.1;mRNA,mRNA,mRNA:gini	0.293023	0.971703	Unsignificant
chr10:117541745:117543746:+:EMX2,EMX2;NM_001165924.2,NM_004098.4;mRNA,mRNA:gini	0.607845	0.984122	Unsignificant
chr10:118045940:118047941:-:RAB11FIP2,RAB11FIP2;NM_001330167.2,NM_014904.3;mRNA,mRNA:gini	0.83133	0.990035	Unsignificant
chr10:11822355:11824356:+:PROSER2,PROSER2;NM_153256.4,XM_011519438.3;mRNA,mRNA:gini	0.370167	0.969341	Unsignificant
chr10:118341323:118343324:-:FAM204A,FAM204A,FAM204A,FAM204A,FAM204A;NM_001134672.2,NM_022063.3,XM_005270024.2,XM_047425618.1,XM_047425619.1;mRNA,mRNA,mRNA,mRNA,mRNA:gini	0.835036	0.995356	Unsignificant
chr10:11851155:11853156:+:PROSER2;XM_047424963.1;mRNA:gini	0.210305	0.979131	Unsignificant
chr10:118594647:118596648:-:PRLHR;NM_004248.3;mRNA:gini	0.237991	0.97249	Unsignificant
chr10:11860048:11862049:+:PROSER2;XM_047424964.1;mRNA:gini	0.142769	0.965484	Unsignificant
chr10:118753969:118755970:-:CACUL1;NM_153810.5;mRNA:gini	0.0996478	0.948774	Unsignificant
chr10:119028713:119030714:+:NANOS1;NM_199461.4;mRNA:gini	0.699452	0.989448	Unsignificant
chr10:119079816:119081817:-:EIF3A;NM_003750.4;mRNA:gini	0.633799	0.988416	Unsignificant
chr10:119103112:119105113:+:DENND10,DENND10,DENND10,DENND10,DENND10,DENND10;NM_001303111.2,NM_001303112.2,NM_001303113.2,NM_207009.4,XM_006717849.5,XM_017016264.3;mRNA,mRNA,mRNA,mRNA,mRNA,mRNA:gini	0.267618	0.967343	Unsignificant
chr10:119103764:119105765:+:DENND10,DENND10,DENND10;XM_047425249.1,XM_047425250.1,XM_047425251.1;mRNA,mRNA,mRNA:gini	0.542478	0.980727	Unsignificant
chr10:119104310:119106311:+:DENND10;XM_047425252.1;mRNA:gini	0.724214	0.987011	Unsignificant
chr10:119164256:119166257:-:SFXN4,SFXN4,SFXN4;XM_005269526.3,XM_011539282.3,XM_047424585.1;mRNA,mRNA,mRNA:gini	0.238491	0.969219	Unsignificant
chr10:119164713:119166714:-:SFXN4,SFXN4,SFXN4;NM_213649.2,XM_005269525.6,XM_047424584.1;mRNA,mRNA,mRNA:gini	0.138991	0.963026	Unsignificant
chr10:119177811:119179812:-:PRDX3,PRDX3;NM_001302272.2,NM_006793.5;mRNA,mRNA:gini	0.192015	0.97014	Unsignificant
chr10:119206570:119208571:+:GRK5,GRK5,GRK5;NM_005308.3,XM_005269707.3,XM_005269708.2;mRNA,mRNA,mRNA:gini	0.327086	0.970923	Unsignificant
chr10:119207420:119209421:+:GRK5;XM_047425120.1;mRNA:gini	0.379417	0.975983	Unsignificant
chr10:119304958:119306959:+:GRK5;XM_047425121.1;mRNA:gini	0.106916	0.969003	Unsignificant
chr10:119535585:119537586:-:RGS10;NM_002925.4;mRNA:gini	0.352869	0.97797	Unsignificant
chr10:119541718:119543719:-:RGS10;NM_001005339.2;mRNA:gini	0.586653	0.983161	Unsignificant
chr10:119592518:119594519:-:TIAL1;XM_047425699.1;mRNA:gini	0.183564	0.970502	Unsignificant
chr10:119593088:119595089:-:TIAL1;XM_047425698.1;mRNA:gini	0.251854	0.97291	Unsignificant
chr10:119595963:119597964:-:TIAL1,TIAL1,TIAL1,TIAL1,TIAL1,TIAL1,TIAL1,TIAL1,TIAL1,TIAL1;NM_001033925.2,NM_001323964.2,NM_001323965.2,NM_001323967.2,NM_001323968.2,NM_001323969.2,NM_001323970.2,NM_003252.4,XM_024448151.2,XM_047425701.1;mRNA,mRNA,mRNA,mRNA,mRNA,mRNA,mRNA,mRNA,mRNA,mRNA:gini	0.763685	0.988408	Unsignificant
chr10:119650379:119652380:+:BAG3,BAG3;NM_004281.4,XM_005270287.2;mRNA,mRNA:gini	0.241365	0.963135	Unsignificant
chr10:119725049:119727050:+:INPP5F,INPP5F,INPP5F;NM_001243195.2,NM_014937.4,XM_006717720.5;mRNA,mRNA,mRNA:gini	0.235789	0.971128	Unsignificant
chr10:119748116:119750117:+:INPP5F;XM_047424834.1;mRNA:gini	0.295809	0.969646	Unsignificant
chr10:119750082:119752083:+:INPP5F;XM_047424836.1;mRNA:gini	0.409312	0.977877	Unsignificant
chr10:119750123:119752124:+:INPP5F;XM_047424837.1;mRNA:gini	0.511393	0.981383	Unsignificant
chr10:119779022:119781023:+:INPP5F;XM_011539527.4;mRNA:gini	0.212085	0.970694	Unsignificant
chr10:119779958:119781959:+:INPP5F;XM_011539528.4;mRNA:gini	0.00798171	0.941718	DOWN
chr10:119791179:119793180:+:INPP5F;XM_047424838.1;mRNA:gini	0.0200347	0.950008	Unsignificant
chr10:119804392:119806393:+:INPP5F;XM_011539529.3;mRNA:gini	0.0422302	0.957363	Unsignificant
chr10:119818268:119820269:+:INPP5F;NM_001243194.2;mRNA:gini	0.28133	0.97329	Unsignificant
chr10:119871842:119873843:-:MCMBP,MCMBP,MCMBP,MCMBP;NM_001256378.2,NM_024834.4,XM_005270157.5,XM_017016663.2;mRNA,mRNA,mRNA,mRNA:gini	0.84626	0.986036	Unsignificant
chr10:119872580:119874581:-:MCMBP,MCMBP;NM_001256379.2,XM_011540170.2;mRNA,mRNA:gini	0.105555	0.955286	Unsignificant
chr10:119891729:119893730:+:SEC23IP,SEC23IP,SEC23IP;NM_007190.4,XM_005269469.4,XM_047424537.1;mRNA,mRNA,mRNA:gini	0.126463	0.954012	Unsignificant
chr10:12041808:12043809:-:UPF2,UPF2,UPF2,UPF2;NM_015542.4,XM_011519449.4,XM_047424986.1,XM_047424987.1;mRNA,mRNA,mRNA,mRNA:gini	0.217611	0.972001	Unsignificant
chr10:12042169:12044170:-:UPF2;NM_080599.3;mRNA:gini	0.445356	0.979349	Unsignificant
chr10:120456226:120458227:+:PLPP4,PLPP4,PLPP4,PLPP4,PLPP4,PLPP4,PLPP4,PLPP4,PLPP4;NM_001030059.3,NM_001318166.2,NM_001318167.2,NM_001318168.2,NM_001318169.2,XM_005269592.3,XM_006717686.5,XM_011539444.4,XM_017015823.2;mRNA,mRNA,mRNA,mRNA,mRNA,mRNA,mRNA,mRNA,mRNA:gini	0.854102	0.993753	Unsignificant
chr10:120488133:120490134:+:PLPP4;XM_047424709.1;mRNA:gini	0.0207201	0.954081	Unsignificant
chr10:120502838:120504839:+:PLPP4;XM_017015822.2;mRNA:gini	0.00365663	0.939133	DOWN
chr10:120502845:120504846:+:PLPP4,PLPP4;XM_017015821.3,XM_047424710.1;mRNA,mRNA:gini	0.00327645	0.937488	DOWN
chr10:120512981:120514982:+:PLPP4;XM_024447862.2;mRNA:gini	0.0873604	0.959434	Unsignificant
chr10:12067953:12069954:+:DHTKD1;NM_018706.7;mRNA:gini	0.191688	0.966439	Unsignificant
chr10:120850361:120852362:+:WDR11,WDR11;NM_018117.12,XM_005269963.3;mRNA,mRNA:gini	0.773432	0.996981	Unsignificant
chr10:120850764:120852765:+:WDR11;XM_047425458.1;mRNA:gini	0.363888	0.979353	Unsignificant
chr10:120854751:120856752:+:WDR11;XM_047425459.1;mRNA:gini	0.10875	0.961016	Unsignificant
chr10:12128640:12130641:+:SEC61A2;NM_001142628.1;mRNA:gini	0.486356	1.01717	Unsignificant
chr10:12128676:12130677:+:SEC61A2,SEC61A2;NM_001142627.3,NM_018144.4;mRNA,mRNA:gini	0.456861	1.01715	Unsignificant
chr10:121530313:121532314:-:FGFR2;NM_001320654.2;mRNA:gini	0.112218	0.96675	Unsignificant
chr10:121592966:121594967:-:FGFR2,FGFR2,FGFR2;NM_001144913.1,NM_001144914.1,NM_023029.2;mRNA,mRNA,mRNA:gini	0.220112	0.974209	Unsignificant
chr10:121593257:121595258:-:FGFR2;NM_001144916.2;mRNA:gini	0.162144	0.968077	Unsignificant
chr10:121595644:121597645:-:FGFR2;NM_001144915.2;mRNA:gini	0.511123	0.987891	Unsignificant
chr10:121597443:121599444:-:FGFR2,FGFR2,FGFR2,FGFR2,FGFR2;NM_000141.5,NM_001144917.2,NM_001144918.2,NM_001144919.2,NM_001320658.2;mRNA,mRNA,mRNA,mRNA,mRNA:gini	0.335239	0.975586	Unsignificant
chr10:121597457:121599458:-:FGFR2,FGFR2,FGFR2,FGFR2,FGFR2,FGFR2,FGFR2,FGFR2,FGFR2,FGFR2,FGFR2,FGFR2;NM_022970.3,XM_006717708.4,XM_006717710.5,XM_017015920.3,XM_017015921.3,XM_017015924.3,XM_017015925.3,XM_024447887.2,XM_024447888.2,XM_024447889.2,XM_024447890.2,XM_024447891.2;mRNA,mRNA,mRNA,mRNA,mRNA,mRNA,mRNA,mRNA,mRNA,mRNA,mRNA,mRNA:gini	0.397979	0.978662	Unsignificant
chr10:121921410:121923411:-:ATE1;XM_047424533.1;mRNA:gini	0.117002	0.965489	Unsignificant
chr10:121925705:121927706:-:ATE1;XM_047424526.1;mRNA:gini	0.253791	0.968878	Unsignificant
chr10:121926466:121928467:-:ATE1,ATE1;XM_047424531.1,XM_047424535.1;mRNA,mRNA:gini	0.843039	0.995936	Unsignificant
chr10:121926467:121928468:-:ATE1,ATE1;XM_047424524.1,XM_047424528.1;mRNA,mRNA:gini	0.844469	0.99644	Unsignificant
chr10:121926469:121928470:-:ATE1,ATE1;XM_017015597.2,XM_047424521.1;mRNA,mRNA:gini	0.844268	0.996512	Unsignificant
chr10:121926470:121928471:-:ATE1;XM_017015603.2;mRNA:gini	0.842546	0.996378	Unsignificant
chr10:121926471:121928472:-:ATE1;XM_017015601.3;mRNA:gini	0.83961	0.996213	Unsignificant
chr10:121926515:121928516:-:ATE1;XM_047424525.1;mRNA:gini	0.847166	0.994951	Unsignificant
chr10:121926730:121928731:-:ATE1;XM_047424527.1;mRNA:gini	0.534265	0.985462	Unsignificant
chr10:121927030:121929031:-:ATE1,ATE1,ATE1,ATE1,ATE1,ATE1,ATE1,ATE1,ATE1,ATE1;NM_001001976.3,NM_001288734.2,NM_001288735.2,NM_007041.4,XM_005269458.4,XM_017015599.3,XM_047424522.1,XM_047424529.1,XM_047424534.1,XM_047424536.1;mRNA,mRNA,mRNA,mRNA,mRNA,mRNA,mRNA,mRNA,mRNA,mRNA:gini	0.652959	0.987301	Unsignificant
chr10:121927462:121929463:-:ATE1,ATE1,ATE1,ATE1,ATE1,ATE1;NM_001288736.2,XM_005269459.4,XM_017015598.3,XM_047424523.1,XM_047424530.1,XM_047424532.1;mRNA,mRNA,mRNA,mRNA,mRNA,mRNA:gini	0.221183	0.969023	Unsignificant
chr10:12194890:12196891:-:NUDT5,NUDT5,NUDT5;NM_001321647.2,NM_001321648.2,NM_014142.4;mRNA,mRNA,mRNA:gini	0.101444	0.967189	Unsignificant
chr10:12195187:12197188:+:CDC123,CDC123;NM_006023.3,XM_005252638.5;mRNA,mRNA:gini	0.184524	0.974122	Unsignificant
chr10:121972828:121974829:-:NSMCE4A;XM_017016359.2;mRNA:gini	0.0840806	0.957246	Unsignificant
chr10:121973388:121975389:-:NSMCE4A;XM_005269929.5;mRNA:gini	0.0483994	0.951366	Unsignificant
chr10:121973804:121975805:-:NSMCE4A,NSMCE4A;XM_005269930.5,XM_011539910.3;mRNA,mRNA:gini	0.0498684	0.94909	Unsignificant
chr10:121974216:121976217:-:NSMCE4A,NSMCE4A,NSMCE4A,NSMCE4A;NM_001167865.2,NM_017615.3,XM_047425399.1,XM_047425400.1;mRNA,mRNA,mRNA,mRNA:gini	0.100574	0.959173	Unsignificant
chr10:121988162:121990163:+:TACC2,TACC2,TACC2,TACC2,TACC2,TACC2;NM_001291876.2,NM_001291877.2,NM_206861.3,NM_206862.4,XM_047424457.1,XM_047424465.1;mRNA,mRNA,mRNA,mRNA,mRNA,mRNA:gini	0.44588	0.986287	Unsignificant
chr10:121993631:121995632:+:TACC2,TACC2,TACC2,TACC2,TACC2,TACC2,TACC2,TACC2,TACC2,TACC2,TACC2,TACC2,TACC2,TACC2,TACC2,TACC2,TACC2,TACC2,TACC2,TACC2,TACC2,TACC2,TACC2,TACC2,TACC2,TACC2,TACC2,TACC2,TACC2,TACC2,TACC2,TACC2,TACC2;XM_005269388.1,XM_005269390.1,XM_005269392.1,XM_005269393.1,XM_005269396.1,XM_005269399.1,XM_006717548.1,XM_006717552.1,XM_006717553.1,XM_006717554.1,XM_011539130.1,XM_01701…	0.221297	0.974522	Unsignificant
chr10:122018733:122020734:+:TACC2,TACC2,TACC2,TACC2,TACC2,TACC2,TACC2,TACC2,TACC2;XM_024447757.2,XM_047424448.1,XM_047424450.1,XM_047424452.1,XM_047424454.1,XM_047424456.1,XM_047424459.1,XM_047424460.1,XM_047424464.1;mRNA,mRNA,mRNA,mRNA,mRNA,mRNA,mRNA,mRNA,mRNA:gini	0.0788165	0.960308	Unsignificant
chr10:122111884:122113885:+:TACC2,TACC2;NM_001291879.2,XM_047424466.1;mRNA,mRNA:gini	0.27776	0.974669	Unsignificant
chr10:122162629:122164630:+:TACC2,TACC2,TACC2,TACC2,TACC2;NM_001291878.2,NM_006997.4,NM_206860.3,XM_011539132.3,XM_024447765.2;mRNA,mRNA,mRNA,mRNA,mRNA:gini	0.232749	0.969255	Unsignificant
chr10:122270295:122272296:+:BTBD16,BTBD16,BTBD16,BTBD16,BTBD16,BTBD16;NM_001318189.3,NM_144587.5,XM_011539239.3,XM_011539240.3,XM_011539241.3,XM_011539242.3;mRNA,mRNA,mRNA,mRNA,mRNA,mRNA:gini	0.027056	0.949447	Unsignificant
chr10:122272746:122274747:+:BTBD16;XM_017015637.2;mRNA:gini	0.0148454	0.949953	Unsignificant
chr10:122373707:122375708:+:PLEKHA1,PLEKHA1,PLEKHA1,PLEKHA1,PLEKHA1,PLEKHA1,PLEKHA1,PLEKHA1,PLEKHA1,PLEKHA1,PLEKHA1,PLEKHA1,PLEKHA1,PLEKHA1,PLEKHA1,PLEKHA1,PLEKHA1,PLEKHA1,PLEKHA1,PLEKHA1,PLEKHA1,PLEKHA1,PLEKHA1,PLEKHA1,PLEKHA1,PLEKHA1,PLEKHA1,PLEKHA1,PLEKHA1,PLEKHA1,PLEKHA1,PLEKHA1,PLEKHA1,PLEKHA1,PLEKHA1,PLEKHA1,PLEKHA1;NM_001001974.4,NM_001330178.2,NM_001377230.1,NM_001377231.1,NM_001377232.1,…	0.0663666	0.94671	Unsignificant
chr10:122374340:122376341:+:PLEKHA1,PLEKHA1,PLEKHA1,PLEKHA1,PLEKHA1,PLEKHA1,PLEKHA1,PLEKHA1,PLEKHA1,PLEKHA1,PLEKHA1,PLEKHA1,PLEKHA1,PLEKHA1,PLEKHA1,PLEKHA1;XM_011540017.2,XM_011540018.2,XM_011540022.2,XM_017016482.2,XM_017016483.2,XM_017016484.2,XM_017016487.2,XM_024448110.2,XM_047425598.1,XM_047425599.1,XM_047425605.1,XM_047425606.1,XM_047425610.1,XM_047425611.1,XM_047425612.1,XM_047425613.1;mRN…	0.152271	0.961976	Unsignificant
chr10:122374577:122376578:+:PLEKHA1,PLEKHA1;XM_011540019.2,XM_011540024.2;mRNA,mRNA:gini	0.160638	0.960083	Unsignificant
chr10:122374580:122376581:+:PLEKHA1;XM_047425603.1;mRNA:gini	0.161022	0.960215	Unsignificant
chr10:122385068:122387069:+:PLEKHA1,PLEKHA1;NM_001195608.2,XM_047425600.1;mRNA,mRNA:gini	0.156956	0.964736	Unsignificant
chr10:122385251:122387252:+:PLEKHA1;XM_024448113.2;mRNA:gini	0.0913107	0.958394	Unsignificant
chr10:122387967:122389968:+:PLEKHA1,PLEKHA1,PLEKHA1,PLEKHA1;XM_024448107.2,XM_047425602.1,XM_047425604.1,XM_047425607.1;mRNA,mRNA,mRNA,mRNA:gini	0.184671	0.970444	Unsignificant
chr10:122453652:122455653:+:ARMS2;NM_001099667.3;mRNA:gini	0.0354526	0.953054	Unsignificant
chr10:122460552:122462553:+:HTRA1;NM_002775.5;mRNA:gini	0.444026	0.979402	Unsignificant
chr10:122559753:122561754:+:DMBT1,DMBT1,DMBT1,DMBT1,DMBT1;NM_001320644.2,NM_001377530.1,NM_004406.3,NM_007329.3,NM_017579.3;mRNA,mRNA,mRNA,mRNA,mRNA:gini	0.238447	0.984136	Unsignificant
chr10:122671849:122673850:+:LOC112577516;NM_001364461.3;mRNA:gini	0.0646174	0.962599	Unsignificant
chr10:122698845:122700846:-:C10orf120;NM_001010912.4;mRNA:gini	0.190922	0.975261	Unsignificant
chr10:122799975:122801976:+:LOC124900290;XM_047426130.1;mRNA:gini	0.05454	0.959332	Unsignificant
chr10:122844856:122846857:-:CUZD1;NM_022034.6;mRNA:gini	0.298713	0.983071	Unsignificant
chr10:122878580:122880581:-:FAM24B;NM_152644.3;mRNA:gini	0.215122	0.967419	Unsignificant
chr10:122878640:122880641:-:FAM24B-CUZD1,FAM24B;NR_037915.1,NM_001204364.1;lnc_RNA,mRNA:gini	0.140521	0.965063	Unsignificant
chr10:122909609:122911610:+:FAM24A,FAM24A;NM_001029888.3,XM_017015639.2;mRNA,mRNA:gini	0.0412156	0.954319	Unsignificant
chr10:122909730:122911731:+:FAM24A;XM_017015638.2;mRNA:gini	0.0585898	0.958192	Unsignificant
chr10:122953226:122955227:-:C10orf88;NM_024942.4;mRNA:gini	0.863608	1.00245	Unsignificant
chr10:122979400:122981401:+:PSTK,PSTK,PSTK;NM_001363531.2,NM_153336.3,XM_017015641.3;mRNA,mRNA,mRNA:gini	0.866828	0.997545	Unsignificant
chr10:123007686:123009687:-:IKZF5;NM_001271840.1;mRNA:gini	0.299219	0.970529	Unsignificant
chr10:123007794:123009795:-:IKZF5,IKZF5,IKZF5,IKZF5,IKZF5,IKZF5,IKZF5,IKZF5,IKZF5,IKZF5,IKZF5,IKZF5,IKZF5;NM_001372123.1,NM_001372124.1,NM_001372125.1,NM_001372126.1,NM_001372127.1,NM_001372128.1,NM_001372129.1,NM_001372130.1,NM_001372131.1,XM_006717947.5,XM_047425645.1,XM_047425646.1,XM_047425647.1;mRNA,mRNA,mRNA,mRNA,mRNA,mRNA,mRNA,mRNA,mRNA,mRNA,mRNA,mRNA,mRNA:gini	0.326817	0.972068	Unsignificant
chr10:123008005:123010006:+:ACADSB,ACADSB;NM_001330174.3,NM_001609.4;mRNA,mRNA:gini	0.662706	0.982823	Unsignificant
chr10:123134969:123136970:+:HMX3;NM_001105574.2;mRNA:gini	0.268819	0.967207	Unsignificant
chr10:123147135:123149136:+:HMX2;NM_005519.2;mRNA:gini	0.234748	0.966076	Unsignificant
chr10:123153401:123155402:+:BUB3,BUB3;NM_001007793.3,NM_004725.4;mRNA,mRNA:gini	0.412988	0.975792	Unsignificant
chr10:12348546:12350547:+:CAMK1D,CAMK1D,CAMK1D,CAMK1D;NM_020397.4,NM_153498.4,XM_006717482.4,XM_006717483.5;mRNA,mRNA,mRNA,mRNA:gini	0.440297	0.973745	Unsignificant
chr10:123665354:123667355:+:GPR26;NM_153442.4;mRNA:gini	0.0239248	0.942394	DOWN
chr10:123775701:123777702:-:CPXM2;XM_017015674.2;mRNA:gini	0.0797621	0.967481	Unsignificant
chr10:123863186:123865187:-:CPXM2;XM_011539286.2;mRNA:gini	0.225749	0.972496	Unsignificant
chr10:12387981:12389982:+:CAMK1D,CAMK1D,CAMK1D;NM_001351032.2,XM_011519591.4,XM_047425537.1;mRNA,mRNA,mRNA:gini	0.553803	0.986737	Unsignificant
chr10:123886231:123888232:-:CPXM2;XM_011539285.3;mRNA:gini	0.659064	0.987914	Unsignificant
chr10:123890806:123892807:-:CPXM2,CPXM2,CPXM2;NM_198148.3,XM_005269528.4,XM_011539283.3;mRNA,mRNA,mRNA:gini	0.183371	0.975556	Unsignificant
chr10:123943103:123945104:-:CPXM2;XM_017015673.2;mRNA:gini	0.0113067	0.94458	DOWN
chr10:124062905:124064906:-:CHST15;XM_047425329.1;mRNA:gini	0.397161	0.982903	Unsignificant
chr10:124090888:124092889:-:CHST15;XM_047425325.1;mRNA:gini	0.358411	0.976699	Unsignificant
chr10:124090890:124092891:-:CHST15;XM_047425331.1;mRNA:gini	0.362285	0.976886	Unsignificant
chr10:124091405:124093406:-:CHST15,CHST15,CHST15,CHST15,CHST15,CHST15,CHST15,CHST15;NM_014863.4,NM_015892.5,XM_017016319.2,XM_017016320.2,XM_017016321.2,XM_047425328.1,XM_047425332.1,XM_047425333.1;mRNA,mRNA,mRNA,mRNA,mRNA,mRNA,mRNA,mRNA:gini	0.726188	1.00596	Unsignificant
chr10:124092239:124094240:-:CHST15;XM_047425334.1;mRNA:gini	0.601459	0.979709	Unsignificant
chr10:124092259:124094260:-:CHST15;XM_047425326.1;mRNA:gini	0.648592	0.983299	Unsignificant
chr10:124092284:124094285:-:CHST15;XM_047425330.1;mRNA:gini	0.773337	0.986884	Unsignificant
chr10:124092326:124094327:-:CHST15;XM_006717891.5;mRNA:gini	0.738616	0.984722	Unsignificant
chr10:124092597:124094598:-:CHST15,CHST15,CHST15,CHST15,CHST15,CHST15,CHST15;NM_001270764.2,NM_001270765.2,XM_005269892.5,XM_005269893.4,XM_011539857.2,XM_047425324.1,XM_047425327.1;mRNA,mRNA,mRNA,mRNA,mRNA,mRNA,mRNA:gini	0.468605	0.978205	Unsignificant
chr10:124417922:124419923:-:OAT,OAT,OAT,OAT,OAT,OAT,OAT,OAT,OAT,OAT;NM_000274.4,NM_001171814.2,NM_001322965.2,NM_001322966.2,NM_001322967.2,NM_001322968.2,NM_001322969.2,NM_001322970.2,NM_001322971.2,NM_001322974.2;mRNA,mRNA,mRNA,mRNA,mRNA,mRNA,mRNA,mRNA,mRNA,mRNA:gini	0.476784	0.984776	Unsignificant
chr10:124449034:124451035:-:NKX1-2;NM_001146340.3;mRNA:gini	0.0453609	0.95897	Unsignificant
chr10:124460822:124462823:+:LHPP,LHPP,LHPP,LHPP,LHPP,LHPP,LHPP,LHPP;NM_001167880.2,NM_001318331.2,NM_001318332.2,NM_022126.4,XM_005270026.4,XM_011540058.4,XM_017016509.2,XM_024448122.1;mRNA,mRNA,mRNA,mRNA,mRNA,mRNA,mRNA,mRNA:gini	0.380927	0.96767	Unsignificant
chr10:124513169:124515170:+:LHPP;XM_017016512.2;mRNA:gini	0.107182	0.966874	Unsignificant
chr10:124743377:124745378:-:FAM53B;NM_014661.4;mRNA:gini	0.864545	1.00066	Unsignificant
chr10:124790886:124792887:-:EEF1AKMT2,EEF1AKMT2,EEF1AKMT2;NM_001304467.2,NM_001304468.2,NM_212554.4;mRNA,mRNA,mRNA:gini	0.218487	0.967304	Unsignificant
chr10:124800818:124802819:+:ABRAXAS2;NM_032182.4;mRNA:gini	0.492347	0.976385	Unsignificant
chr10:124805900:124807901:+:ABRAXAS2;XM_047424891.1;mRNA:gini	0.601547	0.990996	Unsignificant
chr10:124812199:124814200:+:ABRAXAS2;XM_047424888.1;mRNA:gini	0.0452007	0.962277	Unsignificant
chr10:124815588:124817589:+:ABRAXAS2;XM_047424889.1;mRNA:gini	0.351236	0.97132	Unsignificant
chr10:124915893:124917894:+:ZRANB1,ZRANB1;XM_006717907.3,XM_047425383.1;mRNA,mRNA:gini	0.348419	0.975387	Unsignificant
chr10:124916512:124918513:+:ZRANB1;XM_047425384.1;mRNA:gini	0.504595	0.9895	Unsignificant
chr10:124926249:124928250:+:ZRANB1;XM_047425385.1;mRNA:gini	0.696297	0.993224	Unsignificant
chr10:124941122:124943123:+:ZRANB1;NM_017580.3;mRNA:gini	0.331844	0.979398	Unsignificant
chr10:125002714:125004715:-:CTBP2;XM_047424680.1;mRNA:gini	0.0406934	0.951876	Unsignificant
chr10:125005017:125007018:-:CTBP2;NM_001363508.2;mRNA:gini	0.531096	0.98591	Unsignificant
chr10:125027070:125029071:-:CTBP2;NM_022802.3;mRNA:gini	0.0320583	0.948036	Unsignificant
chr10:125048314:125050315:-:CTBP2;XM_047424678.1;mRNA:gini	0.441976	0.982267	Unsignificant
chr10:125137395:125139396:-:CTBP2,CTBP2;XM_047424673.1,XM_047424676.1;mRNA,mRNA:gini	0.0680207	0.956198	Unsignificant
chr10:125150833:125152834:-:CTBP2,CTBP2;XM_047424666.1,XM_047424670.1;mRNA,mRNA:gini	0.0433741	0.944031	DOWN
chr10:125151280:125153281:-:CTBP2;XM_047424669.1;mRNA:gini	0.151166	0.961797	Unsignificant
chr10:125157776:125159777:-:CTBP2,CTBP2,CTBP2,CTBP2,CTBP2,CTBP2,CTBP2,CTBP2,CTBP2;NM_001290215.3,NM_001321013.2,NM_001321014.2,XM_005269567.4,XM_011539355.3,XM_011539358.3,XM_047424664.1,XM_047424667.1,XM_047424668.1;mRNA,mRNA,mRNA,mRNA,mRNA,mRNA,mRNA,mRNA,mRNA:gini	0.107714	0.956887	Unsignificant
chr10:125158956:125160957:-:CTBP2,CTBP2,CTBP2,CTBP2;NM_001321012.2,XM_024447830.2,XM_047424665.1,XM_047424674.1;mRNA,mRNA,mRNA,mRNA:gini	0.545758	0.986892	Unsignificant
chr10:125159562:125161563:-:CTBP2,CTBP2,CTBP2,CTBP2,CTBP2,CTBP2;NM_001290214.3,NM_001329.4,XM_047424672.1,XM_047424675.1,XM_047424677.1,XM_047424679.1;mRNA,mRNA,mRNA,mRNA,mRNA,mRNA:gini	0.239429	0.966829	Unsignificant
chr10:125160029:125162030:-:CTBP2;NM_001083914.3;mRNA:gini	0.265232	0.968909	Unsignificant
chr10:125161462:125163463:-:CTBP2;XM_047424671.1;mRNA:gini	0.05197	0.954115	Unsignificant
chr10:125682162:125684163:-:TEX36,TEX36,TEX36;NM_001128202.3,NM_001318133.2,XM_005269817.5;mRNA,mRNA,mRNA:gini	0.0815518	0.965318	Unsignificant
chr10:125718708:125720709:+:EDRF1,EDRF1,EDRF1,EDRF1,EDRF1,EDRF1,EDRF1;NM_001202438.2,NM_015608.3,XM_047425035.1,XM_047425036.1,XM_047425037.1,XM_047425039.1,XM_047425040.1;mRNA,mRNA,mRNA,mRNA,mRNA,mRNA,mRNA:gini	0.756268	1.00507	Unsignificant
chr10:125729291:125731292:+:EDRF1;XM_011539622.2;mRNA:gini	0.138279	0.967282	Unsignificant
chr10:125774820:125776821:-:MMP21;NM_147191.1;mRNA:gini	0.125273	0.968102	Unsignificant
chr10:125822257:125824258:-:UROS,UROS,UROS,UROS,UROS,UROS,UROS,UROS,UROS,UROS,UROS,UROS,UROS,UROS,UROS;NM_000375.3,NM_001324036.2,NM_001324037.2,NM_001324038.2,NM_001324039.2,XM_005270140.6,XM_011540127.3,XM_017016611.3,XM_017016612.3,XM_024448154.2,XM_024448155.2,XM_047425708.1,XM_047425709.1,XM_047425710.1,XM_047425711.1;mRNA,mRNA,mRNA,mRNA,mRNA,mRNA,mRNA,mRNA,mRNA,mRNA,mRNA,mRNA,mRNA,mRNA,mRNA…	0.656702	0.986695	Unsignificant
chr10:125822545:125824546:+:BCCIP,BCCIP,BCCIP;NM_016567.4,NM_078468.3,NM_078469.3;mRNA,mRNA,mRNA:gini	0.307749	0.97022	Unsignificant
chr10:125880291:125882292:-:DHX32;NM_018180.3;mRNA:gini	0.143255	0.96513	Unsignificant
chr10:125895484:125897485:-:DHX32,DHX32,DHX32,DHX32;XM_047425467.1,XM_047425468.1,XM_047425469.1,XM_047425470.1;mRNA,mRNA,mRNA,mRNA:gini	0.00485584	0.938702	DOWN
chr10:125895563:125897564:+:FANK1,FANK1;NM_001350939.2,NM_145235.5;mRNA,mRNA:gini	0.00524573	0.940147	DOWN
chr10:125895805:125897806:+:FANK1;NM_001363549.2;mRNA:gini	0.0025415	0.936264	DOWN
chr10:126070386:126072387:-:ADAM12;XM_024448210.1;mRNA:gini	0.0338578	0.95309	Unsignificant
chr10:126074922:126076923:-:ADAM12;XM_017016706.2;mRNA:gini	0.0416515	0.950387	Unsignificant
chr10:126387476:126389477:-:ADAM12,ADAM12,ADAM12,ADAM12,ADAM12;NM_001288973.2,NM_001288974.2,NM_001288975.2,NM_003474.6,NM_021641.5;mRNA,mRNA,mRNA,mRNA,mRNA:gini	0.661195	0.992089	Unsignificant
chr10:12649081:12651082:+:CAMK1D;XM_011519595.4;mRNA:gini	0.160458	0.970488	Unsignificant
chr10:126498198:126500199:-:C10orf90;XM_047424564.1;mRNA:gini	0.0219562	0.951337	Unsignificant
chr10:126503484:126505485:-:C10orf90;XM_047424563.1;mRNA:gini	0.0483835	0.960984	Unsignificant
chr10:126519173:126521174:-:C10orf90;XM_011539223.3;mRNA:gini	0.745953	0.988387	Unsignificant
chr10:126519589:126521590:-:C10orf90;XM_047424561.1;mRNA:gini	0.292056	0.976554	Unsignificant
chr10:126520048:126522049:-:C10orf90;XM_011539217.2;mRNA:gini	0.111656	0.969297	Unsignificant
chr10:126520440:126522441:-:C10orf90,C10orf90;NM_001004298.4,XM_047424557.1;mRNA,mRNA:gini	0.0351775	0.951157	Unsignificant
chr10:126520486:126522487:-:C10orf90;XM_047424558.1;mRNA:gini	0.0215945	0.9471	Unsignificant
chr10:126523644:126525645:-:C10orf90;XM_047424559.1;mRNA:gini	0.606881	0.994331	Unsignificant
chr10:126523875:126525876:-:C10orf90;XM_047424556.1;mRNA:gini	0.299096	0.985287	Unsignificant
chr10:126529185:126531186:-:C10orf90;XM_047424560.1;mRNA:gini	0.156698	0.971123	Unsignificant
chr10:12662233:12664234:+:CAMK1D;XM_011519593.4;mRNA:gini	0.1797	0.973565	Unsignificant
chr10:12663474:12665475:+:CAMK1D;XM_011519592.4;mRNA:gini	0.276139	0.981418	Unsignificant
chr10:126669692:126671693:-:C10orf90,C10orf90,C10orf90,C10orf90;NM_001350921.2,NM_001350922.2,NM_001350923.2,XM_047424562.1;mRNA,mRNA,mRNA,mRNA:gini	0.0205235	0.947242	Unsignificant
chr10:126904427:126906428:+:DOCK1,DOCK1,DOCK1,DOCK1,DOCK1,DOCK1,DOCK1,DOCK1,DOCK1,DOCK1,DOCK1,DOCK1,DOCK1,DOCK1,DOCK1,DOCK1;NM_001290223.2,NM_001377543.1,NM_001377544.1,NM_001377546.1,NM_001377547.1,NM_001377548.1,NM_001377550.1,NM_001377553.1,NM_001377554.1,NM_001377556.1,NM_001377558.1,NM_001377560.1,NM_001377561.1,NM_001380.5,XM_047424701.1,XM_047424703.1;mRNA,mRNA,mRNA,mRNA,mRNA,mRNA,mRNA,mRN…	0.056326	0.946715	Unsignificant
chr10:126947897:126949898:+:DOCK1;XM_017015813.3;mRNA:gini	0.0763115	0.954421	Unsignificant
chr10:126948314:126950315:+:DOCK1;XM_011539422.4;mRNA:gini	0.0637716	0.959978	Unsignificant
chr10:126948328:126950329:+:DOCK1,DOCK1,DOCK1,DOCK1;XM_017015814.2,XM_017015817.1,XM_047424700.1,XM_047424702.1;mRNA,mRNA,mRNA,mRNA:gini	0.0685089	0.961435	Unsignificant
chr10:126953623:126955624:+:DOCK1;XM_011539424.2;mRNA:gini	0.0554083	0.961311	Unsignificant
chr10:127194239:127196240:-:INSYN2A;XM_017016543.2;mRNA:gini	0.115587	0.970373	Unsignificant
chr10:127194273:127196274:-:INSYN2A,INSYN2A,INSYN2A,INSYN2A,INSYN2A;XM_017016537.3,XM_017016541.2,XM_047425634.1,XM_047425635.1,XM_047425639.1;mRNA,mRNA,mRNA,mRNA,mRNA:gini	0.106325	0.968872	Unsignificant
chr10:127194776:127196777:-:INSYN2A;XM_047425637.1;mRNA:gini	0.103751	0.966409	Unsignificant
chr10:127195590:127197591:-:INSYN2A,INSYN2A,INSYN2A,INSYN2A,INSYN2A;NM_001039762.3,XM_005252694.5,XM_017016539.3,XM_047425636.1,XM_047425638.1;mRNA,mRNA,mRNA,mRNA,mRNA:gini	0.312694	0.967481	Unsignificant
chr10:127548308:127550309:+:NPS;NM_001030013.2;mRNA:gini	0.210873	0.964471	Unsignificant
chr10:127736184:127738185:+:FOXI2;NM_207426.3;mRNA:gini	0.0783822	0.964506	Unsignificant
chr10:127891940:127893941:-:CLRN3,CLRN3;NM_152311.5,XM_011539274.3;mRNA,mRNA:gini	0.0365891	0.957872	Unsignificant
chr10:127906102:127908103:+:PTPRE,PTPRE,PTPRE,PTPRE,PTPRE,PTPRE,PTPRE,PTPRE,PTPRE,PTPRE,PTPRE;NM_001316676.2,NM_001323355.2,NM_001323356.2,NM_006504.6,XM_011539994.3,XM_011539995.2,XM_011539996.2,XM_011539998.2,XM_017016467.2,XM_017016469.3,XM_047425578.1;mRNA,mRNA,mRNA,mRNA,mRNA,mRNA,mRNA,mRNA,mRNA,mRNA,mRNA:gini	0.1251	0.963779	Unsignificant
chr10:127929977:127931978:+:PTPRE;XM_047425577.1;mRNA:gini	0.105363	0.964731	Unsignificant
chr10:127976881:127978882:+:PTPRE;XM_047425576.1;mRNA:gini	0.294158	0.971992	Unsignificant
chr10:127986279:127988280:+:PTPRE,PTPRE;NM_001316677.2,XM_005252691.3;mRNA,mRNA:gini	0.0479811	0.956638	Unsignificant
chr10:127997146:127999147:+:PTPRE;NM_001323354.2;mRNA:gini	0.0387934	0.958669	Unsignificant
chr10:128046611:128048612:+:PTPRE,PTPRE,PTPRE,PTPRE,PTPRE,PTPRE;NM_001323357.2,NM_130435.5,XM_047425579.1,XM_047425580.1,XM_047425581.1,XM_047425582.1;mRNA,mRNA,mRNA,mRNA,mRNA,mRNA:gini	0.420368	0.985942	Unsignificant
chr10:128047536:128049537:+:PTPRE;XM_047425583.1;mRNA:gini	0.206809	0.972863	Unsignificant
chr10:128055194:128057195:+:PTPRE;XM_047425584.1;mRNA:gini	0.30957	0.974513	Unsignificant
chr10:128109532:128111533:-:MKI67;XM_006717864.4;mRNA:gini	0.236917	0.980759	Unsignificant
chr10:128125212:128127213:-:MKI67;XM_011539818.3;mRNA:gini	0.473739	0.976269	Unsignificant
chr10:128125422:128127423:-:MKI67,MKI67;NM_001145966.2,NM_002417.5;mRNA,mRNA:gini	0.391751	0.974196	Unsignificant
chr10:129087:131088:+:ZMYND11;NM_001370103.2;mRNA:gini	0.496389	0.987159	Unsignificant
chr10:129466240:129468241:+:MGMT;NM_002412.5;mRNA:gini	0.584976	0.984836	Unsignificant
chr10:129512797:129514798:-:LOC124902531;XM_047426131.1;mRNA:gini	0.356131	0.987317	Unsignificant
chr10:129941851:129943852:-:EBF3;XM_011539575.3;mRNA:gini	0.0677764	0.958347	Unsignificant
chr10:129963273:129965274:-:EBF3,EBF3,EBF3,EBF3,EBF3,EBF3,EBF3,EBF3,EBF3,EBF3,EBF3,EBF3,EBF3,EBF3,EBF3;NM_001005463.3,NM_001375379.1,NM_001375380.1,NM_001375389.1,NM_001375390.1,NM_001375391.1,NM_001375392.1,XM_005252667.3,XM_005252669.3,XM_006717740.3,XM_006717741.4,XM_006717744.3,XM_011539574.2,XM_017016027.1,XM_047424961.1;mRNA,mRNA,mRNA,mRNA,mRNA,mRNA,mRNA,mRNA,mRNA,mRNA,mRNA,mRNA,mRNA,mRNA,m…	0.50653	0.988052	Unsignificant
chr10:13000712:13002713:-:CCDC3;NM_031455.4;mRNA:gini	0.534622	0.987117	Unsignificant
chr10:130109829:130111830:-:C10orf143,C10orf143,C10orf143,C10orf143;NM_001355042.2,XM_024448007.2,XM_024448008.2,XM_024448009.2;mRNA,mRNA,mRNA,mRNA:gini	0.414031	0.981507	Unsignificant
chr10:130135390:130137391:+:GLRX3,GLRX3,GLRX3;NM_001199868.2,NM_001321980.2,NM_006541.5;mRNA,mRNA,mRNA:gini	0.027254	0.944453	DOWN
chr10:130179112:130181113:+:LOC124902561;XM_047426136.1;mRNA:gini	0.128806	0.970641	Unsignificant
chr10:13098988:13100989:-:CCDC3;NM_001282658.2;mRNA:gini	0.648901	0.989024	Unsignificant
chr10:13099081:13101082:+:OPTN,OPTN,OPTN;NM_001008211.1,NM_001008213.1,NM_021980.4;mRNA,mRNA,mRNA:gini	0.602583	0.992408	Unsignificant
chr10:13099162:13101163:+:OPTN;NM_001008212.2;mRNA:gini	0.701982	0.994507	Unsignificant
chr10:131310720:131312721:-:TCERG1L,TCERG1L,TCERG1L;NM_174937.4,XM_047424966.1,XM_047424967.1;mRNA,mRNA,mRNA:gini	0.238913	0.966551	Unsignificant
chr10:13160557:13162558:+:MCM10,MCM10,MCM10,MCM10;NM_018518.5,NM_182751.3,XM_011519538.3,XM_047425437.1;mRNA,mRNA,mRNA,mRNA:gini	0.0034115	0.922775	DOWN
chr10:131900007:131902008:+:PPP2R2D,PPP2R2D,PPP2R2D;NM_001291310.2,NM_018461.5,XM_006717914.4;mRNA,mRNA,mRNA:gini	0.164173	0.95856	Unsignificant
chr10:131900238:131902239:+:PPP2R2D;XM_047425478.1;mRNA:gini	0.689912	0.987096	Unsignificant
chr10:131933462:131935463:+:PPP2R2D;XM_047425475.1;mRNA:gini	0.0487865	0.955434	Unsignificant
chr10:131935413:131937414:+:PPP2R2D;XM_047425471.1;mRNA:gini	0.330428	0.97564	Unsignificant
chr10:131935450:131937451:+:PPP2R2D,PPP2R2D;XM_047425472.1,XM_047425473.1;mRNA,mRNA:gini	0.297995	0.970828	Unsignificant
[truncated: 40,334 more rows]

## Sheet: Supplementary Fig.3f
Category	GO	Description	PARENT_GO	LogP	Enrichment	Z-score	#TotalGeneInLibrary	#GeneInGO	#GeneInHitList	#GeneInGOAndHitList	%InGO	STDV %InGO	GeneID	Hits	Log(q-value)
[truncated: 1,055 more rows]

[truncated: 3 more sheets: Supplementary Fig.3g, Supplementary Fig.3h tss covera, Supplementary Fig.3h gini]
