# Supplementary material for: Cell-free DNA fragmentomics for preeclampsia risk assessment
Source: Nat Commun. 2026 May 2;17:5957. doi: 10.1038/s41467-026-72682-4 (PMC13342102; doi:10.1038/s41467-026-72682-4)
Supplement: Supplementary file 28 — Source Data [file 41467_2026_72682_MOESM28_ESM.zip › Source Data/Source Data Supplementary Fig.4.xlsx]

## Sheet: Supplementary Fig.4a
ID	p_value	FC	group
chr10:100008582:100010583:-:DNMBP;XM_047424910.1;mRNA:tss_score	0.56152	0.969603	Unsignificant
chr10:100008946:100010947:-:DNMBP,DNMBP;NM_015221.4,XM_011539559.3;mRNA,mRNA:tss_score	0.587457	1.0184	Unsignificant
chr10:100080868:100082869:-:CPN1;NM_001308.3;mRNA:tss_score	0.38741	0.959191	Unsignificant
chr10:100185028:100187029:-:ERLIN1,ERLIN1,ERLIN1,ERLIN1,ERLIN1,ERLIN1,ERLIN1,ERLIN1;NM_001100626.2,NM_001347856.2,NM_001347857.2,NM_001347858.2,NM_001347859.2,NM_001347860.2,NM_001347861.2,NM_006459.4;mRNA,mRNA,mRNA,mRNA,mRNA,mRNA,mRNA,mRNA:tss_score	0.451058	0.955095	Unsignificant
chr10:100228595:100230596:-:CHUK,CHUK,CHUK,CHUK,CHUK,CHUK,CHUK;NM_001278.5,NM_001320928.2,XM_017015612.2,XM_047424540.1,XM_047424541.1,XM_047424542.1,XM_047424543.1;mRNA,mRNA,mRNA,mRNA,mRNA,mRNA,mRNA:tss_score	0.450801	1.0418	Unsignificant
chr10:100266637:100268638:-:CWF19L1,CWF19L1,CWF19L1,CWF19L1,CWF19L1;NM_001303404.2,NM_001303405.2,NM_001303406.2,NM_001303407.2,NM_018294.6;mRNA,mRNA,mRNA,mRNA,mRNA:tss_score	0.676314	1.0004	Unsignificant
chr10:100285363:100287364:-:BLOC1S2;NM_001001342.2;mRNA:tss_score	0.656507	1.01572	Unsignificant
chr10:100285377:100287378:-:BLOC1S2;NM_001282438.1;mRNA:tss_score	0.666878	1.01216	Unsignificant
chr10:100285679:100287680:-:BLOC1S2,BLOC1S2,BLOC1S2,BLOC1S2;NM_001282436.2,NM_001282437.2,NM_001282439.2,NM_173809.5;mRNA,mRNA,mRNA,mRNA:tss_score	0.583505	0.973262	Unsignificant
chr10:100329227:100331228:-:PKD2L1,PKD2L1;NM_001253837.2,NM_016112.3;mRNA,mRNA:tss_score	0.472124	0.980325	Unsignificant
chr10:100346232:100348233:+:SCD;NM_005063.5;mRNA:tss_score	0.29877	0.932834	Unsignificant
chr10:100462008:100464009:+:WNT8B;NM_003393.4;mRNA:tss_score	0.599974	1.02192	Unsignificant
chr10:100518860:100520861:-:SEC31B;NM_015490.4;mRNA:tss_score	0.668837	1.00195	Unsignificant
chr10:100528870:100530871:-:NDUFB8,NDUFB8;NM_001284367.2,NM_005004.4;mRNA,mRNA:tss_score	0.617435	1.02251	Unsignificant
chr10:100528922:100530923:-:NDUFB8;NM_001284368.1;mRNA:tss_score	0.53849	1.03351	Unsignificant
chr10:100534942:100536943:+:HIF1AN,HIF1AN;NM_017902.3,XM_011539940.3;mRNA,mRNA:tss_score	0.502826	0.981301	Unsignificant
chr10:100734395:100736396:+:PAX2,PAX2;NM_001304569.2,NM_001374303.1;mRNA,mRNA:tss_score	0.436626	0.96661	Unsignificant
chr10:100744581:100746582:+:PAX2,PAX2,PAX2,PAX2,PAX2;NM_000278.5,NM_003987.5,NM_003988.5,NM_003989.5,NM_003990.5;mRNA,mRNA,mRNA,mRNA,mRNA:tss_score	0.655187	0.987096	Unsignificant
chr10:100911962:100913963:+:SLF2,SLF2,SLF2,SLF2,SLF2,SLF2,SLF2,SLF2;NM_001136123.2,NM_001243770.2,NM_018121.4,XM_005269965.3,XM_011539944.4,XM_047425461.1,XM_047425462.1,XM_047425463.1;mRNA,mRNA,mRNA,mRNA,mRNA,mRNA,mRNA,mRNA:tss_score	0.665665	0.999241	Unsignificant
chr10:100968503:100970504:+:SEMA4G,SEMA4G;NM_001393925.1,NM_017893.4;mRNA,mRNA:tss_score	0.277065	0.940221	Unsignificant
chr10:100971528:100973529:+:SEMA4G;NM_001203244.1;mRNA:tss_score	0.665833	1.01516	Unsignificant
chr10:100986496:100988497:-:MRPL43,MRPL43,MRPL43,MRPL43,MRPL43,MRPL43,MRPL43,MRPL43,MRPL43;NM_001308396.2,NM_001394981.1,NM_001394982.1,NM_001394983.1,NM_032112.3,NM_176792.3,NM_176793.2,NM_176794.2,XM_005270231.3;mRNA,mRNA,mRNA,mRNA,mRNA,mRNA,mRNA,mRNA,mRNA:tss_score	0.658857	1.00101	Unsignificant
chr10:100986542:100988543:+:TWNK,TWNK,TWNK,TWNK,TWNK;NM_001163812.2,NM_001163813.2,NM_001163814.2,NM_001368275.1,NM_021830.5;mRNA,mRNA,mRNA,mRNA,mRNA:tss_score	0.630597	1.0014	Unsignificant
chr10:100995587:100997588:+:LZTS2,LZTS2;NM_001394948.1,NM_001394952.1;mRNA,mRNA:tss_score	0.613862	1.005	Unsignificant
chr10:100996070:100998071:+:LZTS2,LZTS2,LZTS2,LZTS2;NM_001394945.1,NM_001394949.1,NM_001394951.1,NM_032429.4;mRNA,mRNA,mRNA,mRNA:tss_score	0.678875	0.994392	Unsignificant
chr10:100997278:100999279:+:LZTS2,LZTS2;NM_001318099.2,NM_001394944.1;mRNA,mRNA:tss_score	0.458901	1.04816	Unsignificant
chr10:100997682:100999683:+:LZTS2,LZTS2;NM_001394946.1,NM_001394950.1;mRNA,mRNA:tss_score	0.232263	1.08891	Unsignificant
chr10:100998807:101000808:+:LZTS2,LZTS2,LZTS2,LZTS2;NM_001318100.2,NM_001318101.2,NM_001394947.1,XM_047425850.1;mRNA,mRNA,mRNA,mRNA:tss_score	0.63089	0.975027	Unsignificant
chr10:101030128:101032129:-:PDZD7,PDZD7,PDZD7,PDZD7,PDZD7,PDZD7,PDZD7,PDZD7,PDZD7,PDZD7,PDZD7,PDZD7,PDZD7,PDZD7,PDZD7;NM_001195263.2,NM_001351044.2,NM_024895.5,XM_005270165.4,XM_011540177.4,XM_011540178.4,XM_011540179.4,XM_011540181.4,XM_011540183.4,XM_017016667.3,XM_017016668.3,XM_047425767.1,XM_047425768.1,XM_047425769.1,XM_047425771.1;mRNA,mRNA,mRNA,mRNA,mRNA,mRNA,mRNA,mRNA,mRNA,mRNA,mRNA,mRNA…	0.616489	0.981126	Unsignificant
chr10:101030233:101032234:+:SFXN3,SFXN3,SFXN3,SFXN3,SFXN3,SFXN3,SFXN3,SFXN3,SFXN3,SFXN3,SFXN3;NM_001388027.1,NM_001388028.1,NM_001388029.1,NM_001388030.1,NM_001388031.1,NM_001388032.1,NM_001388033.1,NM_001388034.1,NM_001388035.1,NM_030971.6,XM_047425806.1;mRNA,mRNA,mRNA,mRNA,mRNA,mRNA,mRNA,mRNA,mRNA,mRNA,mRNA:tss_score	0.614236	0.982537	Unsignificant
chr10:101060988:101062989:+:KAZALD1,KAZALD1,KAZALD1,KAZALD1,KAZALD1;NM_001319303.2,NM_030929.5,XM_005270194.5,XM_017016715.3,XM_024448213.2;mRNA,mRNA,mRNA,mRNA,mRNA:tss_score	0.583695	1.05128	Unsignificant
chr10:101130299:101132300:+:TLX1,TLX1,TLX1;NM_001195517.2,NM_005521.4,XM_011539744.4;mRNA,mRNA,mRNA:tss_score	0.430623	0.962799	Unsignificant
chr10:101228462:101230463:-:LBX1;NM_006562.5;mRNA:tss_score	0.635464	1.01848	Unsignificant
chr10:101353047:101355048:+:BTRC;XM_047425986.1;mRNA:tss_score	0.614387	0.985485	Unsignificant
chr10:101353164:101355165:+:BTRC,BTRC,BTRC,BTRC,BTRC,BTRC,BTRC;NM_001256856.2,NM_003939.5,NM_033637.4,XM_006718054.3,XM_017016870.2,XM_017016874.2,XM_047425987.1;mRNA,mRNA,mRNA,mRNA,mRNA,mRNA,mRNA:tss_score	0.62468	0.976554	Unsignificant
chr10:101406446:101408447:+:BTRC,BTRC;XM_017016871.2,XM_047425983.1;mRNA,mRNA:tss_score	0.406646	1.05309	Unsignificant
chr10:101406750:101408751:+:BTRC;XM_017016873.3;mRNA:tss_score	0.634726	1.01458	Unsignificant
chr10:101406756:101408757:+:BTRC;XM_047425984.1;mRNA:tss_score	0.622659	1.01439	Unsignificant
chr10:101449602:101451603:+:BTRC;XM_047425985.1;mRNA:tss_score	0.598949	1.02782	Unsignificant
chr10:101456192:101458193:+:BTRC;XM_024448247.2;mRNA:tss_score	0.322474	1.0598	Unsignificant
chr10:101514802:101516803:+:BTRC;XM_011540320.3;mRNA:tss_score	0.648675	1.00804	Unsignificant
chr10:101586410:101588411:-:POLL;XM_047425098.1;mRNA:tss_score	0.262255	0.949183	Unsignificant
chr10:101587093:101589094:-:POLL;XM_047425089.1;mRNA:tss_score	0.325455	1.06039	Unsignificant
chr10:101587256:101589257:-:POLL,POLL,POLL,POLL,POLL,POLL,POLL,POLL,POLL,POLL,POLL,POLL,POLL,POLL,POLL;NM_001174084.2,NM_001174085.2,NM_001308382.2,NM_013274.4,XM_006717775.3,XM_006717777.3,XM_011539657.2,XM_011539662.3,XM_011539664.3,XM_017016091.3,XM_024447942.2,XM_024447943.2,XM_047425091.1,XM_047425093.1,XM_047425095.1;mRNA,mRNA,mRNA,mRNA,mRNA,mRNA,mRNA,mRNA,mRNA,mRNA,mRNA,mRNA,mRNA,mRNA,mRNA…	0.608387	1.02831	Unsignificant
chr10:101587269:101589270:-:POLL,POLL,POLL,POLL,POLL,POLL,POLL,POLL,POLL,POLL,POLL,POLL,POLL,POLL,POLL,POLL,POLL,POLL;XM_011539650.2,XM_011539651.2,XM_011539654.2,XM_011539655.2,XM_011539656.2,XM_017016084.2,XM_017016085.2,XM_017016088.3,XM_017016090.2,XM_024447945.2,XM_047425086.1,XM_047425087.1,XM_047425088.1,XM_047425090.1,XM_047425092.1,XM_047425094.1,XM_047425096.1,XM_047425097.1;mRNA,mRNA,m…	0.623455	1.02604	Unsignificant
chr10:101587320:101589321:+:DPCD,DPCD,DPCD,DPCD,DPCD,DPCD;NM_001329742.2,NM_001329743.2,NM_001329744.2,NM_001329745.2,NM_001329746.2,NM_015448.3;mRNA,mRNA,mRNA,mRNA,mRNA,mRNA:tss_score	0.676974	1.0109	Unsignificant
chr10:101694169:101696170:-:FBXW4;NM_022039.4;mRNA:tss_score	0.21132	1.06788	Unsignificant
chr10:101694294:101696295:-:FBXW4;NM_001323541.2;mRNA:tss_score	0.27382	1.06234	Unsignificant
chr10:101775113:101777114:-:FGF8,FGF8,FGF8,FGF8;NM_006119.6,NM_033163.5,NM_033164.4,NM_033165.5;mRNA,mRNA,mRNA,mRNA:tss_score	0.0728921	0.877664	Unsignificant
chr10:101779368:101781369:-:FGF8;NM_001206389.2;mRNA:tss_score	0.63671	0.992103	Unsignificant
chr10:101782445:101784446:-:NPM3;NM_006993.3;mRNA:tss_score	0.665292	1.00382	Unsignificant
chr10:101811305:101813306:-:OGA;XM_047424516.1;mRNA:tss_score	0.547263	1.03041	Unsignificant
chr10:101814951:101816952:-:OGA;XM_047424514.1;mRNA:tss_score	0.664831	0.995864	Unsignificant
chr10:101817443:101819444:-:OGA,OGA,OGA,OGA,OGA;NM_001142434.2,NM_012215.5,XM_047424515.1,XM_047424517.1,XM_047424518.1;mRNA,mRNA,mRNA,mRNA,mRNA:tss_score	0.638949	0.97665	Unsignificant
chr10:101833422:101835423:-:KCNIP2;XM_017016161.2;mRNA:tss_score	0.298272	0.950068	Unsignificant
chr10:101838870:101840871:-:KCNIP2,KCNIP2;NM_173194.3,XM_011539731.3;mRNA,mRNA:tss_score	0.561496	0.970369	Unsignificant
chr10:101842799:101844800:-:KCNIP2,KCNIP2,KCNIP2,KCNIP2,KCNIP2,KCNIP2,KCNIP2,KCNIP2,KCNIP2;NM_014591.5,NM_173191.3,NM_173192.3,NM_173193.3,NM_173195.3,NM_173197.3,XM_005269729.3,XM_005269730.3,XM_006717812.3;mRNA,mRNA,mRNA,mRNA,mRNA,mRNA,mRNA,mRNA,mRNA:tss_score	0.29247	0.932641	Unsignificant
chr10:102014394:102016395:-:ARMH3;XM_011540156.3;mRNA:tss_score	0.555842	0.974402	Unsignificant
chr10:102055172:102057173:-:ARMH3,ARMH3,ARMH3,ARMH3,ARMH3,ARMH3,ARMH3,ARMH3,ARMH3,ARMH3,ARMH3,ARMH3,ARMH3,ARMH3,ARMH3,ARMH3;NM_024541.3,XM_006717969.1,XM_011540151.4,XM_011540152.3,XM_011540153.3,XM_011540154.3,XM_011540157.3,XM_017016635.2,XM_017016636.3,XM_047425733.1,XM_047425734.1,XM_047425735.1,XM_047425736.1,XM_047425737.1,XM_047425738.1,XM_047425740.1;mRNA,mRNA,mRNA,mRNA,mRNA,mRNA,mRNA,mRN…	0.660515	0.985293	Unsignificant
chr10:102064348:102066349:+:HPS6;NM_024747.6;mRNA:tss_score	0.598157	0.987623	Unsignificant
chr10:102110143:102112144:-:LDB1;XM_017016869.2;mRNA:tss_score	0.540304	1.02074	Unsignificant
chr10:102112757:102114758:-:LDB1;XM_047425979.1;mRNA:tss_score	0.611745	0.991025	Unsignificant
chr10:102114001:102116002:-:LDB1;NM_003893.5;mRNA:tss_score	0.505755	0.956136	Unsignificant
chr10:102118888:102120889:+:PPRC1;XM_047424879.1;mRNA:tss_score	0.368518	1.06047	Unsignificant
chr10:102119367:102121368:-:LDB1,LDB1,LDB1,LDB1;NM_001113407.3,NM_001321612.2,XM_017016867.2,XM_017016868.2;mRNA,mRNA,mRNA,mRNA:tss_score	0.585199	1.00958	Unsignificant
chr10:102119454:102121455:+:PPRC1,PPRC1;XM_024447914.2,XM_047424878.1;mRNA,mRNA:tss_score	0.66285	0.993316	Unsignificant
chr10:102120441:102122442:-:LDB1;XM_047425980.1;mRNA:tss_score	0.415184	1.03373	Unsignificant
chr10:102124513:102126514:+:PPRC1;XM_024447917.2;mRNA:tss_score	0.577121	0.979787	Unsignificant
chr10:102132039:102134040:+:PPRC1,PPRC1,PPRC1,PPRC1,PPRC1,PPRC1,PPRC1,PPRC1,PPRC1,PPRC1,PPRC1,PPRC1,PPRC1,PPRC1,PPRC1,PPRC1,PPRC1,PPRC1;NM_001288727.2,NM_001288728.2,NM_015062.5,XM_006717731.4,XM_011539549.3,XM_011539551.3,XM_017015982.2,XM_017015983.2,XM_017015984.2,XM_024447915.2,XM_047424876.1,XM_047424877.1,XM_047424880.1,XM_047424881.1,XM_047424882.1,XM_047424885.1,XM_047424886.1,XM_04742488…	0.681875	1.00111	Unsignificant
chr10:102132300:102134301:+:PPRC1;XM_047424884.1;mRNA:tss_score	0.673174	0.988837	Unsignificant
chr10:102132742:102134743:+:PPRC1,PPRC1;XM_024447916.2,XM_047424883.1;mRNA,mRNA:tss_score	0.658237	1.00216	Unsignificant
chr10:102151388:102153389:+:NOLC1,NOLC1,NOLC1,NOLC1;NM_001284388.2,NM_001284389.2,NM_004741.5,XM_005270273.3;mRNA,mRNA,mRNA,mRNA:tss_score	0.48822	0.953569	Unsignificant
chr10:102223766:102225767:+:ELOVL3;XM_011540245.2;mRNA:tss_score	0.620098	1.02055	Unsignificant
chr10:102225298:102227299:+:ELOVL3;NM_152310.3;mRNA:tss_score	0.666497	1.00459	Unsignificant
chr10:102229642:102231643:+:GBF1,GBF1;NM_001391923.1,NM_001391924.1;mRNA,mRNA:tss_score	0.669448	1.00425	Unsignificant
chr10:102231399:102233400:-:PITX3;XM_047425352.1;mRNA:tss_score	0.60518	1.0279	Unsignificant
chr10:102240511:102242512:-:PITX3;NM_005029.4;mRNA:tss_score	0.517084	0.977126	Unsignificant
chr10:102244531:102246532:+:GBF1,GBF1,GBF1,GBF1,GBF1,GBF1,GBF1,GBF1,GBF1,GBF1,GBF1,GBF1,GBF1,GBF1,GBF1,GBF1,GBF1,GBF1,GBF1,GBF1,GBF1,GBF1,GBF1,GBF1,GBF1,GBF1,GBF1,GBF1,GBF1;NM_001199378.2,NM_001199379.2,NM_001377137.1,NM_001377138.1,NM_001377139.1,NM_001377140.1,NM_001377141.1,NM_001391922.1,NM_001391925.1,NM_001391926.1,NM_001391927.1,NM_001391928.1,NM_001391929.1,NM_001391930.1,NM_001391931.1,N…	0.665184	1.02306	Unsignificant
chr10:102331502:102333503:+:GBF1;XM_047425975.1;mRNA:tss_score	0.181383	1.06366	Unsignificant
chr10:102358272:102360273:+:GBF1;XM_011540314.3;mRNA:tss_score	0.667456	0.991175	Unsignificant
chr10:102393109:102395110:+:NFKB2,NFKB2;NM_001288724.1,NM_001322935.1;mRNA,mRNA:tss_score	0.531042	1.05617	Unsignificant
chr10:102393577:102395578:+:NFKB2;NM_001077494.3;mRNA:tss_score	0.611533	0.974696	Unsignificant
chr10:102394704:102396705:+:NFKB2,NFKB2,NFKB2;NM_001261403.3,NM_001322934.2,NM_002502.6;mRNA,mRNA,mRNA:tss_score	0.6776	1.02181	Unsignificant
chr10:102417784:102419785:-:PSD;NM_002779.5;mRNA:tss_score	0.607738	1.01096	Unsignificant
chr10:102418720:102420721:-:PSD;NM_001270966.2;mRNA:tss_score	0.561609	0.98452	Unsignificant
chr10:102418945:102420946:-:PSD;NM_001270965.2;mRNA:tss_score	0.50287	0.970555	Unsignificant
chr10:102419835:102421836:+:FBXL15,FBXL15;NM_001387294.1,NM_024326.4;mRNA,mRNA:tss_score	0.676924	1.00412	Unsignificant
chr10:102431573:102433574:-:CUEDC2;NM_024040.3;mRNA:tss_score	0.621981	0.977221	Unsignificant
chr10:102450542:102452543:-:C10orf95;NM_001363580.1;mRNA:tss_score	0.653588	1.00862	Unsignificant
chr10:102460394:102462395:+:MFSD13A,MFSD13A,MFSD13A,MFSD13A,MFSD13A,MFSD13A,MFSD13A,MFSD13A,MFSD13A,MFSD13A,MFSD13A,MFSD13A,MFSD13A,MFSD13A,MFSD13A;NM_024789.4,XM_006717973.4,XM_006717974.4,XM_011540160.3,XM_011540163.3,XM_011540167.3,XM_017016654.2,XM_017016661.2,XM_017016662.2,XM_024448171.2,XM_024448172.2,XM_047425755.1,XM_047425756.1,XM_047425757.1,XM_047425759.1;mRNA,mRNA,mRNA,mRNA,mRNA,mRNA…	0.568629	0.967607	Unsignificant
chr10:102464505:102466506:+:MFSD13A,MFSD13A;XM_047425751.1,XM_047425753.1;mRNA,mRNA:tss_score	0.675826	1.00876	Unsignificant
chr10:102467077:102469078:+:MFSD13A,MFSD13A,MFSD13A,MFSD13A;XM_017016655.1,XM_047425752.1,XM_047425754.1,XM_047425758.1;mRNA,mRNA,mRNA,mRNA:tss_score	0.496926	1.03152	Unsignificant
chr10:102468990:102470991:+:MFSD13A;XM_047425760.1;mRNA:tss_score	0.532502	1.01758	Unsignificant
chr10:102469010:102471011:+:MFSD13A;XM_047425761.1;mRNA:tss_score	0.523851	1.01831	Unsignificant
chr10:1024858:1026859:-:IDI2;NM_033261.3;mRNA:tss_score	0.65116	0.996777	Unsignificant
chr10:102501711:102503712:-:ACTR1A,ACTR1A;NM_005736.4,XM_047424427.1;mRNA,mRNA:tss_score	0.474769	0.963952	Unsignificant
chr10:102501818:102503819:+:SUFU,SUFU;XM_011539863.4,XM_047425335.1;mRNA,mRNA:tss_score	0.606042	0.97385	Unsignificant
chr10:102502971:102504972:+:SUFU,SUFU,SUFU,SUFU,SUFU,SUFU,SUFU,SUFU,SUFU;NM_001178133.2,NM_016169.4,XM_011539858.4,XM_011539860.4,XM_011539861.4,XM_011539864.3,XM_047425336.1,XM_047425337.1,XM_047425338.1;mRNA,mRNA,mRNA,mRNA,mRNA,mRNA,mRNA,mRNA,mRNA:tss_score	0.604268	0.961082	Unsignificant
chr10:102507278:102509279:+:SUFU;XM_047425339.1;mRNA:tss_score	0.561452	1.02541	Unsignificant
chr10:102643478:102645479:+:TRIM8;NM_030912.3;mRNA:tss_score	0.383235	0.934921	Unsignificant
chr10:102643494:102645495:+:TRIM8;NM_001345950.1;mRNA:tss_score	0.348912	0.925054	Unsignificant
chr10:102713160:102715161:-:ARL3;XM_017016260.2;mRNA:tss_score	0.43979	1.0465	Unsignificant
chr10:102713396:102715397:-:ARL3;NM_004311.4;mRNA:tss_score	0.654671	1.01888	Unsignificant
chr10:102713635:102715636:+:SFXN2,SFXN2,SFXN2,SFXN2,SFXN2,SFXN2,SFXN2,SFXN2;NM_001350989.2,NM_178858.6,XM_011539261.3,XM_024447792.2,XM_047424568.1,XM_047424569.1,XM_047424572.1,XM_047424574.1;mRNA,mRNA,mRNA,mRNA,mRNA,mRNA,mRNA,mRNA:tss_score	0.674916	1.01347	Unsignificant
chr10:102716435:102718436:+:SFXN2;XM_047424570.1;mRNA:tss_score	0.676859	1.00555	Unsignificant
chr10:102724085:102726086:+:SFXN2;XM_047424571.1;mRNA:tss_score	0.555415	1.0191	Unsignificant
chr10:102726051:102728052:+:SFXN2;XM_047424573.1;mRNA:tss_score	0.244573	1.04531	Unsignificant
chr10:102742947:102744948:+:WBP1L;NM_001083913.2;mRNA:tss_score	0.446275	1.0442	Unsignificant
chr10:102775220:102777221:+:WBP1L;NM_017787.5;mRNA:tss_score	0.648401	1.01406	Unsignificant
chr10:102795656:102797657:+:WBP1L;XM_011539913.3;mRNA:tss_score	0.551963	1.0316	Unsignificant
chr10:102836412:102838413:-:CYP17A1;NM_000102.4;mRNA:tss_score	0.506964	1.02907	Unsignificant
chr10:102853258:102855259:+:BORCS7,BORCS7;NM_001136200.2,NM_144591.5;mRNA,mRNA:tss_score	0.194193	1.07947	Unsignificant
chr10:102868469:102870470:+:AS3MT;NM_020682.4;mRNA:tss_score	0.663538	1.0039	Unsignificant
chr10:102917293:102919294:+:CNNM2,CNNM2,CNNM2;NM_017649.5,NM_199076.3,NM_199077.3;mRNA,mRNA,mRNA:tss_score	0.498498	1.09338	Unsignificant
chr10:103099680:103101681:-:NT5C2;XM_047424859.1;mRNA:tss_score	0.66287	1.02036	Unsignificant
chr10:103135268:103137269:-:NT5C2;XM_024447903.2;mRNA:tss_score	0.527572	1.03071	Unsignificant
chr10:103138421:103140422:-:NT5C2;XM_017015947.3;mRNA:tss_score	0.353806	0.941304	Unsignificant
chr10:103138426:103140427:-:NT5C2;XM_047424858.1;mRNA:tss_score	0.358189	0.94312	Unsignificant
chr10:103152359:103154360:-:NT5C2,NT5C2;XM_047424851.1,XM_047424857.1;mRNA,mRNA:tss_score	0.595245	1.0673	Unsignificant
chr10:103152820:103154821:-:NT5C2,NT5C2,NT5C2,NT5C2,NT5C2;NM_001351174.1,NM_001351191.1,NM_001351192.1,NM_001351193.1,XM_005269637.6;mRNA,mRNA,mRNA,mRNA,mRNA:tss_score	0.521112	1.0246	Unsignificant
chr10:103176056:103178057:-:NT5C2,NT5C2,NT5C2,NT5C2,NT5C2;NM_001351173.2,NM_001351179.2,NM_001351189.2,NM_001351190.2,XM_024447902.2;mRNA,mRNA,mRNA,mRNA,mRNA:tss_score	0.0878588	0.921048	Unsignificant
chr10:103176496:103178497:-:NT5C2;XM_047424848.1;mRNA:tss_score	0.492587	0.963524	Unsignificant
chr10:103180178:103182179:-:NT5C2,NT5C2;XM_047424844.1,XM_047424849.1;mRNA,mRNA:tss_score	0.529943	1.03035	Unsignificant
chr10:103186245:103188246:-:NT5C2,NT5C2;XM_047424846.1,XM_047424850.1;mRNA,mRNA:tss_score	0.608073	1.02309	Unsignificant
chr10:103192271:103194272:-:NT5C2,NT5C2,NT5C2,NT5C2,NT5C2,NT5C2,NT5C2,NT5C2,NT5C2,NT5C2,NT5C2,NT5C2,NT5C2,NT5C2,NT5C2,NT5C2,NT5C2,NT5C2,NT5C2,NT5C2,NT5C2,NT5C2,NT5C2,NT5C2,NT5C2,NT5C2,NT5C2,NT5C2,NT5C2,NT5C2,NT5C2,NT5C2;NM_001134373.3,NM_001351169.2,NM_001351170.2,NM_001351171.2,NM_001351172.2,NM_001351175.2,NM_001351176.2,NM_001351177.2,NM_001351178.2,NM_001351180.2,NM_001351181.2,NM_001351182.2…	0.341221	0.932376	Unsignificant
chr10:103244886:103246887:+:RPEL1;NM_001143909.1;mRNA:tss_score	0.614828	1.0133	Unsignificant
chr10:103276137:103278138:+:INA;NM_032727.4;mRNA:tss_score	0.658099	1.01336	Unsignificant
chr10:103350139:103352140:-:PCGF6,PCGF6,PCGF6,PCGF6,PCGF6;NM_001011663.2,NM_032154.4,XM_047425832.1,XM_047425833.1,XM_047425834.1;mRNA,mRNA,mRNA,mRNA,mRNA:tss_score	0.133464	0.919852	Unsignificant
chr10:103366975:103368976:+:TAF5,TAF5;NM_006951.5,NM_139052.3;mRNA,mRNA:tss_score	0.516686	1.04113	Unsignificant
chr10:103395474:103397475:-:ATP5MK,ATP5MK,ATP5MK,ATP5MK;NM_001206426.2,NM_001206427.2,NM_032747.4,XM_024448237.2;mRNA,mRNA,mRNA,mRNA:tss_score	0.1821	0.917413	Unsignificant
chr10:103395625:103397626:+:PDCD11,PDCD11,PDCD11,PDCD11;NM_014976.2,XM_005269647.4,XM_011539538.3,XM_011539539.3;mRNA,mRNA,mRNA,mRNA:tss_score	0.423143	0.944332	Unsignificant
chr10:103398787:103400788:+:PDCD11;XM_011539540.2;mRNA:tss_score	0.585173	1.02083	Unsignificant
chr10:103450622:103452623:-:CALHM2;XM_047425276.1;mRNA:tss_score	0.502873	0.966428	Unsignificant
chr10:103451369:103453370:-:CALHM2,CALHM2,CALHM2,CALHM2,CALHM2,CALHM2,CALHM2,CALHM2,CALHM2,CALHM2,CALHM2,CALHM2,CALHM2,CALHM2,CALHM2,CALHM2,CALHM2,CALHM2,CALHM2,CALHM2,CALHM2,CALHM2,CALHM2,CALHM2,CALHM2,CALHM2,CALHM2;NM_015916.5,XM_006717880.3,XM_006717883.3,XM_006717884.5,XM_011539848.3,XM_017016306.2,XM_017016307.2,XM_017016308.3,XM_017016309.3,XM_024448034.2,XM_024448035.2,XM_047425265.1,XM_04…	0.676953	0.998378	Unsignificant
chr10:103457899:103459900:-:CALHM1;NM_001001412.4;mRNA:tss_score	0.408958	0.963127	Unsignificant
chr10:103478239:103480240:-:CALHM3;NM_001129742.2;mRNA:tss_score	0.553573	1.02033	Unsignificant
chr10:103492704:103494705:+:NEURL1;NM_004210.5;mRNA:tss_score	0.661077	0.987517	Unsignificant
chr10:103660703:103662704:-:SH3PXD2A;NM_001394017.1;mRNA:tss_score	0.439571	1.04348	Unsignificant
chr10:103667737:103669738:-:SH3PXD2A;NM_001394023.1;mRNA:tss_score	0.678228	0.995135	Unsignificant
chr10:103677214:103679215:-:SH3PXD2A;NM_001365079.1;mRNA:tss_score	0.633836	1.00616	Unsignificant
chr10:103692171:103694172:-:SH3PXD2A,SH3PXD2A,SH3PXD2A,SH3PXD2A;NM_001394016.1,NM_001394018.1,NM_001394019.1,NM_001394021.1;mRNA,mRNA,mRNA,mRNA:tss_score	0.628278	1.01511	Unsignificant
chr10:103692477:103694478:-:SH3PXD2A,SH3PXD2A;NM_001394020.1,NM_001394022.1;mRNA,mRNA:tss_score	0.615123	0.988797	Unsignificant
chr10:103854575:103856576:-:SH3PXD2A,SH3PXD2A;NM_001394015.1,NM_014631.3;mRNA,mRNA:tss_score	0.640083	1.00621	Unsignificant
chr10:103917183:103919184:-:STN1;NM_024928.5;mRNA:tss_score	0.656669	0.991656	Unsignificant
chr10:103966139:103968140:+:SLK,SLK,SLK,SLK;NM_001304743.2,NM_014720.4,XM_011540401.4,XM_047426039.1;mRNA,mRNA,mRNA,mRNA:tss_score	0.412703	1.06254	Unsignificant
chr10:104084879:104086880:-:COL17A1;NM_000494.4;mRNA:tss_score	0.277733	0.958009	Unsignificant
chr10:104119165:104121166:+:SFR1;NM_001384830.1;mRNA:tss_score	0.593332	1.02054	Unsignificant
chr10:104121107:104123108:+:SFR1;NM_145247.5;mRNA:tss_score	0.655894	1.02671	Unsignificant
chr10:104121170:104123171:+:SFR1,SFR1,SFR1;NM_001002759.2,NM_001384829.1,XM_047424579.1;mRNA,mRNA,mRNA:tss_score	0.665305	1.02798	Unsignificant
chr10:104121416:104123417:+:SFR1;XM_005269521.4;mRNA:tss_score	0.516556	1.04522	Unsignificant
chr10:104231363:104233364:-:CFAP43;NM_025145.7;mRNA:tss_score	0.597753	0.978487	Unsignificant
chr10:104253172:104255173:+:GSTO1;NM_001191003.2;mRNA:tss_score	0.660583	0.995238	Unsignificant
chr10:104253891:104255892:+:GSTO1,GSTO1;NM_001191002.2,NM_004832.3;mRNA,mRNA:tss_score	0.641812	0.990453	Unsignificant
chr10:1042587:1044588:-:IDI1;XM_024447980.2;mRNA:tss_score	0.457051	1.0244	Unsignificant
chr10:104268183:104270184:+:GSTO2,GSTO2;NM_001191013.2,NM_183239.2;mRNA,mRNA:tss_score	0.679626	1.01655	Unsignificant
chr10:104273895:104275896:+:GSTO2,GSTO2,GSTO2,GSTO2;XM_011539272.4,XM_017015671.2,XM_047424577.1,XM_047424578.1;mRNA,mRNA,mRNA,mRNA:tss_score	0.52178	0.982253	Unsignificant
chr10:104274165:104276166:+:GSTO2,GSTO2;NM_001191014.2,NM_001191015.2;mRNA,mRNA:tss_score	0.558889	0.976646	Unsignificant
chr10:104327256:104329257:-:ITPRIP;XM_005270257.3;mRNA:tss_score	0.586681	0.981251	Unsignificant
chr10:104327991:104329992:-:ITPRIP;NM_001272012.2;mRNA:tss_score	0.676069	0.996876	Unsignificant
chr10:104332904:104334905:-:ITPRIP;NM_033397.4;mRNA:tss_score	0.673484	1.00656	Unsignificant
chr10:104337464:104339465:-:ITPRIP;NM_001272013.2;mRNA:tss_score	0.67906	0.994685	Unsignificant
chr10:104337519:104339520:+:CFAP58,CFAP58;NM_001400226.1,NM_001400227.1;mRNA,mRNA:tss_score	0.677247	0.999809	Unsignificant
chr10:104352832:104354833:+:CFAP58;NM_001008723.2;mRNA:tss_score	0.651041	1.0096	Unsignificant
chr10:10461549:10463550:+:CELF2,CELF2,CELF2,CELF2,CELF2,CELF2,CELF2,CELF2,CELF2;NM_001326317.2,NM_001326318.2,NM_001326319.2,NM_001326320.2,NM_001326321.2,NM_001326323.2,XM_047424490.1,XM_047424494.1,XM_047424501.1;mRNA,mRNA,mRNA,mRNA,mRNA,mRNA,mRNA,mRNA,mRNA:tss_score	0.561793	0.981479	Unsignificant
chr10:104640289:104642290:+:SORCS3;NM_014978.3;mRNA:tss_score	0.440805	1.04902	Unsignificant
chr10:1047885:1049886:-:IDI1,IDI1;NM_001317956.2,NM_001317957.2;mRNA,mRNA:tss_score	0.678062	0.972128	Unsignificant
chr10:1048118:1050119:-:IDI1;NM_004508.4;mRNA:tss_score	0.5963	0.975025	Unsignificant
chr10:105085568:105087569:+:SORCS3;XM_011539542.2;mRNA:tss_score	0.61872	1.0149	Unsignificant
chr10:1053272:1055273:-:IDI1;XM_017016191.3;mRNA:tss_score	0.397644	1.03702	Unsignificant
chr10:1055384:1057385:+:WDR37;NM_014023.4;mRNA:tss_score	0.656449	1.03106	Unsignificant
chr10:1055703:1057704:-:IDI1,IDI1,IDI1;NM_001317955.2,XM_024447979.2,XM_047425176.1;mRNA,mRNA,mRNA:tss_score	0.654832	1.0161	Unsignificant
chr10:106698302:106700303:-:SORCS1;XM_017015618.1;mRNA:tss_score	0.448464	0.975865	Unsignificant
chr10:107001917:107003918:-:SORCS1;XM_017015616.2;mRNA:tss_score	0.42178	1.04006	Unsignificant
chr10:107163705:107165706:-:SORCS1,SORCS1,SORCS1,SORCS1,SORCS1,SORCS1,SORCS1,SORCS1,SORCS1,SORCS1,SORCS1,SORCS1,SORCS1,SORCS1;NM_001013031.3,NM_001206569.2,NM_001206570.2,NM_001206571.2,NM_001206572.2,NM_001387556.1,NM_052918.5,XM_011539199.4,XM_011539201.4,XM_017015615.3,XM_047424545.1,XM_047424546.1,XM_047424547.1,XM_047424548.1;mRNA,mRNA,mRNA,mRNA,mRNA,mRNA,mRNA,mRNA,mRNA,mRNA,mRNA,mRNA,mRNA,m…	0.637652	0.96267	Unsignificant
chr10:107180137:107182138:-:SORCS1;XM_017015617.1;mRNA:tss_score	0.507066	0.966437	Unsignificant
chr10:10795838:10797839:+:CELF2,CELF2,CELF2,CELF2,CELF2,CELF2,CELF2;NM_001326324.2,NM_001326325.2,XM_047424482.1,XM_047424483.1,XM_047424484.1,XM_047424485.1,XM_047424496.1;mRNA,mRNA,mRNA,mRNA,mRNA,mRNA,mRNA:tss_score	0.682638	1.00058	Unsignificant
chr10:10797724:10799725:+:CELF2,CELF2,CELF2,CELF2,CELF2,CELF2,CELF2,CELF2;NM_001326326.2,NM_001326327.2,NM_001326328.2,XM_047424487.1,XM_047424491.1,XM_047424492.1,XM_047424499.1,XM_047424506.1;mRNA,mRNA,mRNA,mRNA,mRNA,mRNA,mRNA,mRNA:tss_score	0.461155	1.02794	Unsignificant
chr10:10918963:10920964:+:CELF2,CELF2;XM_047424488.1,XM_047424508.1;mRNA,mRNA:tss_score	0.594872	1.01629	Unsignificant
chr10:109906747:109908748:-:XPNPEP1;XM_047425714.1;mRNA:tss_score	0.426954	1.0213	Unsignificant
chr10:109922245:109924246:-:XPNPEP1;NM_001324136.1;mRNA:tss_score	0.680798	1.01999	Unsignificant
chr10:109922510:109924511:-:XPNPEP1,XPNPEP1,XPNPEP1,XPNPEP1,XPNPEP1,XPNPEP1,XPNPEP1,XPNPEP1,XPNPEP1,XPNPEP1,XPNPEP1;NM_001167604.2,NM_001324128.2,NM_001324131.2,NM_001324132.2,NM_001324133.2,NM_001324134.2,NM_001324135.2,NM_020383.4,XM_011540134.3,XM_017016613.3,XM_047425713.1;mRNA,mRNA,mRNA,mRNA,mRNA,mRNA,mRNA,mRNA,mRNA,mRNA,mRNA:tss_score	0.677374	1.00825	Unsignificant
chr10:109995372:109997373:+:ADD3,ADD3,ADD3,ADD3,ADD3,ADD3;NM_001320591.2,XM_024447799.2,XM_047424587.1,XM_047424588.1,XM_047424590.1,XM_047424595.1;mRNA,mRNA,mRNA,mRNA,mRNA,mRNA:tss_score	0.672377	0.991714	Unsignificant
chr10:110004946:110006947:+:ADD3,ADD3,ADD3,ADD3,ADD3,ADD3;NM_001320592.2,NM_001320593.2,NM_019903.5,XM_024447797.2,XM_024447803.2,XM_024447806.2;mRNA,mRNA,mRNA,mRNA,mRNA,mRNA:tss_score	0.540066	1.02747	Unsignificant
chr10:110006983:110008984:+:ADD3,ADD3,ADD3,ADD3,ADD3,ADD3,ADD3,ADD3,ADD3;NM_001121.4,NM_001320594.2,NM_016824.5,XM_024447795.1,XM_024447796.2,XM_024447801.1,XM_024447804.1,XM_024447805.2,XM_024447807.1;mRNA,mRNA,mRNA,mRNA,mRNA,mRNA,mRNA,mRNA,mRNA:tss_score	0.201346	0.925485	Unsignificant
chr10:110007230:110009231:+:ADD3,ADD3,ADD3;XM_024447800.2,XM_047424589.1,XM_047424593.1;mRNA,mRNA,mRNA:tss_score	0.555812	0.956705	Unsignificant
chr10:11002964:11004965:+:CELF2;XM_047424493.1;mRNA:tss_score	0.624946	0.993973	Unsignificant
chr10:11003647:11005648:+:CELF2,CELF2,CELF2;NM_001326329.2,NM_001326330.2,XM_047424500.1;mRNA,mRNA,mRNA:tss_score	0.528904	1.01418	Unsignificant
chr10:11004311:11006312:+:CELF2,CELF2,CELF2,CELF2,CELF2,CELF2,CELF2,CELF2,CELF2,CELF2;NM_001025077.3,NM_001326331.2,NM_001326332.2,NM_001326333.2,NM_001326334.2,NM_001326335.2,NM_001326336.2,NM_001326337.2,NM_001394502.1,XM_024447776.2;mRNA,mRNA,mRNA,mRNA,mRNA,mRNA,mRNA,mRNA,mRNA,mRNA:tss_score	0.676536	0.997904	Unsignificant
chr10:11004658:11006659:+:CELF2,CELF2,CELF2;NM_001326338.2,NM_001326339.2,XM_047424495.1;mRNA,mRNA,mRNA:tss_score	0.680238	1.00521	Unsignificant
chr10:110076043:110078044:+:ADD3,ADD3,ADD3,ADD3,ADD3;XM_024447794.2,XM_024447798.1,XM_047424591.1,XM_047424592.1,XM_047424594.1;mRNA,mRNA,mRNA,mRNA,mRNA:tss_score	0.671535	1.00714	Unsignificant
chr10:110079950:110081951:+:ADD3;XM_024447802.2;mRNA:tss_score	0.320826	0.964302	Unsignificant
chr10:110111813:110113814:+:ADD3;XM_047424597.1;mRNA:tss_score	0.677549	1.00574	Unsignificant
chr10:11016871:11018872:+:CELF2,CELF2,CELF2,CELF2,CELF2,CELF2,CELF2,CELF2,CELF2,CELF2;NM_001326340.2,NM_001326341.2,NM_001326342.2,NM_001326343.2,NM_001394513.1,NM_001394518.1,NM_001394519.1,NM_006561.4,XM_047424486.1,XM_047424507.1;mRNA,mRNA,mRNA,mRNA,mRNA,mRNA,mRNA,mRNA,mRNA,mRNA:tss_score	0.0243435	1.16242	UP
chr10:11017271:11019272:+:CELF2;XM_047424502.1;mRNA:tss_score	0.465684	1.03362	Unsignificant
chr10:11017305:11019306:+:CELF2;XM_047424505.1;mRNA:tss_score	0.624113	1.0083	Unsignificant
chr10:11017331:11019332:+:CELF2;XM_047424504.1;mRNA:tss_score	0.681709	0.992411	Unsignificant
chr10:11017343:11019344:+:CELF2;XM_047424503.1;mRNA:tss_score	0.669524	0.987508	Unsignificant
chr10:11017497:11019498:+:CELF2;NM_001326344.2;mRNA:tss_score	0.230236	0.93382	Unsignificant
chr10:11017755:11019756:+:CELF2,CELF2;NM_001326345.2,XM_047424498.1;mRNA,mRNA:tss_score	0.0421423	0.907954	DOWN
chr10:110206604:110208605:+:MXI1;NM_130439.3;mRNA:tss_score	0.678893	0.9943	Unsignificant
chr10:110209230:110211231:+:MXI1;NM_001008541.1;mRNA:tss_score	0.516219	0.952557	Unsignificant
chr10:110224995:110226996:+:MXI1;NM_005962.5;mRNA:tss_score	0.505479	1.05694	Unsignificant
chr10:110302570:110304571:-:SMNDC1;XM_047424438.1;mRNA:tss_score	0.631531	0.989469	Unsignificant
chr10:110303919:110305920:-:SMNDC1;NM_005871.4;mRNA:tss_score	0.528082	0.972236	Unsignificant
chr10:110496906:110498907:+:DUSP5;NM_004419.4;mRNA:tss_score	0.664627	0.996933	Unsignificant
chr10:110566694:110568695:+:SMC3;NM_005445.4;mRNA:tss_score	0.599505	0.96479	Unsignificant
chr10:110642244:110644245:+:RBM20;XM_017016103.3;mRNA:tss_score	0.680836	0.99618	Unsignificant
chr10:110643335:110645336:+:RBM20;NM_001134363.3;mRNA:tss_score	0.494258	0.955171	Unsignificant
chr10:110762776:110764777:+:RBM20;XM_017016104.3;mRNA:tss_score	0.545187	1.02818	Unsignificant
chr10:110767281:110769282:+:RBM20;XM_047425116.1;mRNA:tss_score	0.448499	1.03492	Unsignificant
chr10:110870927:110872928:+:PDCD4,PDCD4,PDCD4;NM_001199492.2,NM_014456.5,NM_145341.4;mRNA,mRNA,mRNA:tss_score	0.425159	0.960239	Unsignificant
chr10:110917935:110919936:-:BBIP1;XM_047426004.1;mRNA:tss_score	0.610991	1.02845	Unsignificant
chr10:110918179:110920180:-:BBIP1,BBIP1,BBIP1,BBIP1,BBIP1;NM_001195304.2,NM_001195305.3,NM_001195307.2,NM_001243783.3,XM_047426005.1;mRNA,mRNA,mRNA,mRNA,mRNA:tss_score	0.664393	0.97541	Unsignificant
chr10:110918365:110920366:-:BBIP1;NM_001195306.2;mRNA:tss_score	0.588064	0.949668	Unsignificant
chr10:110918369:110920370:+:SHOC2;NM_001324336.2;mRNA:tss_score	0.573482	0.949418	Unsignificant
chr10:110918603:110920604:+:SHOC2,SHOC2,SHOC2,SHOC2;NM_001269039.3,NM_001324337.2,NM_007373.4,XM_047425796.1;mRNA,mRNA,mRNA,mRNA:tss_score	0.681203	0.982671	Unsignificant
chr10:111076028:111078029:+:ADRA2A;NM_000681.4;mRNA:tss_score	0.674823	1.00483	Unsignificant
chr10:11163880:11165881:+:CELF2;NM_001326347.1;mRNA:tss_score	0.677367	0.991681	Unsignificant
chr10:11164029:11166030:+:CELF2,CELF2,CELF2;NM_001025076.2,NM_001083591.1,XM_047424489.1;mRNA,mRNA,mRNA:tss_score	0.587459	1.02609	Unsignificant
chr10:11164094:11166095:+:CELF2,CELF2,CELF2,CELF2;NM_001326346.2,NM_001326348.2,NM_001326349.2,NM_001394517.1;mRNA,mRNA,mRNA,mRNA:tss_score	0.509686	1.04196	Unsignificant
chr10:11164485:11166486:+:CELF2;XM_047424509.1;mRNA:tss_score	0.650443	1.02912	Unsignificant
chr10:112182764:112184765:-:GPAM,GPAM;NM_001244949.2,NM_020918.6;mRNA,mRNA:tss_score	0.557938	1.0322	Unsignificant
chr10:112214390:112216391:-:GPAM,GPAM;XM_005269998.2,XM_024448089.2;mRNA,mRNA:tss_score	0.600151	0.975818	Unsignificant
chr10:112226676:112228677:-:GPAM;XM_047425564.1;mRNA:tss_score	0.646706	0.99724	Unsignificant
chr10:112282399:112284400:+:TECTB;NM_058222.3;mRNA:tss_score	0.558227	1.03176	Unsignificant
chr10:112373115:112375116:+:ACSL5;NM_203379.2;mRNA:tss_score	0.231782	1.05771	Unsignificant
chr10:112374267:112376268:+:ACSL5;NM_203380.2;mRNA:tss_score	0.646213	0.984591	Unsignificant
chr10:112375204:112377205:+:ACSL5,ACSL5;NM_001387037.1,NM_016234.4;mRNA,mRNA:tss_score	0.232166	1.05069	Unsignificant
chr10:112438651:112440652:-:ZDHHC6;XM_017016569.2;mRNA:tss_score	0.631507	1.02125	Unsignificant
chr10:112445913:112447914:-:ZDHHC6,ZDHHC6,ZDHHC6,ZDHHC6,ZDHHC6,ZDHHC6,ZDHHC6,ZDHHC6,ZDHHC6,ZDHHC6,ZDHHC6,ZDHHC6,ZDHHC6,ZDHHC6,ZDHHC6,ZDHHC6,ZDHHC6,ZDHHC6,ZDHHC6,ZDHHC6,ZDHHC6,ZDHHC6,ZDHHC6;NM_001303134.2,NM_001351083.2,NM_001351084.2,NM_001351085.2,NM_001351086.2,NM_022494.3,XM_006717949.5,XM_011540091.3,XM_011540093.3,XM_011540095.4,XM_017016562.3,XM_017016563.3,XM_017016564.3,XM_017016566.3,XM_…	0.67455	0.995225	Unsignificant
chr10:112446214:112448215:+:VTI1A,VTI1A,VTI1A,VTI1A,VTI1A,VTI1A,VTI1A,VTI1A;NM_001318203.2,NM_001318205.2,NM_001365710.2,NM_001365711.1,NM_001365712.1,NM_001365713.1,NM_001365714.1,NM_145206.4;mRNA,mRNA,mRNA,mRNA,mRNA,mRNA,mRNA,mRNA:tss_score	0.670632	1.01907	Unsignificant
chr10:112446571:112448572:-:ZDHHC6,ZDHHC6,ZDHHC6,ZDHHC6;NM_001351082.3,NM_001363544.2,XM_047425656.1,XM_047425659.1;mRNA,mRNA,mRNA,mRNA:tss_score	0.657147	0.996535	Unsignificant
chr10:11256763:11258764:+:CELF2;XM_047424510.1;mRNA:tss_score	0.667963	1.00816	Unsignificant
chr10:112949246:112951247:+:TCF7L2,TCF7L2,TCF7L2,TCF7L2,TCF7L2,TCF7L2,TCF7L2,TCF7L2,TCF7L2,TCF7L2,TCF7L2,TCF7L2,TCF7L2,TCF7L2,TCF7L2;NM_001146274.2,NM_001146283.2,NM_001146284.2,NM_001146285.2,NM_001146286.2,NM_001198525.2,NM_001198526.2,NM_001198527.2,NM_001198528.2,NM_001198529.2,NM_001198530.2,NM_001198531.2,NM_001363501.2,NM_001367943.1,NM_030756.5;mRNA,mRNA,mRNA,mRNA,mRNA,mRNA,mRNA,mRNA,mRNA…	0.591739	1.02891	Unsignificant
chr10:113125632:113127633:+:TCF7L2;NM_001349871.1;mRNA:tss_score	0.663571	1.0025	Unsignificant
chr10:113128270:113130271:+:TCF7L2;NM_001349870.2;mRNA:tss_score	0.668774	1.01119	Unsignificant
chr10:113549830:113551831:+:HABP2;NM_001177660.3;mRNA:tss_score	0.680306	0.998883	Unsignificant
chr10:113552052:113554053:+:HABP2;NM_004132.5;mRNA:tss_score	0.665763	1.00694	Unsignificant
chr10:113663040:113665041:-:NRAP,NRAP,NRAP,NRAP,NRAP,NRAP,NRAP,NRAP,NRAP,NRAP,NRAP;NM_001261463.2,NM_001322945.2,NM_006175.5,NM_198060.4,XM_005269864.3,XM_005269865.3,XM_005269867.3,XM_006717870.3,XM_011539832.3,XM_024448029.2,XM_047425253.1;mRNA,mRNA,mRNA,mRNA,mRNA,mRNA,mRNA,mRNA,mRNA,mRNA,mRNA:tss_score	0.493351	1.02212	Unsignificant
chr10:113678193:113680194:+:CASP7,CASP7,CASP7;NM_001267056.2,NM_001320911.2,NM_033340.4;mRNA,mRNA,mRNA:tss_score	0.501721	0.964771	Unsignificant
chr10:113678668:113680669:+:CASP7;NM_001267057.1;mRNA:tss_score	0.50413	1.04247	Unsignificant
chr10:113678911:113680912:+:CASP7,CASP7,CASP7,CASP7;NM_001227.5,NM_033338.6,NM_033339.5,XM_017016763.2;mRNA,mRNA,mRNA,mRNA:tss_score	0.587032	1.02751	Unsignificant
chr10:113690996:113692997:+:CASP7;XM_006718017.4;mRNA:tss_score	0.624074	0.983514	Unsignificant
chr10:113708377:113710378:+:CASP7;NM_001267058.2;mRNA:tss_score	0.517095	0.979779	Unsignificant
chr10:113718223:113720224:+:CASP7;XM_011540260.2;mRNA:tss_score	0.52007	1.03689	Unsignificant
chr10:113750681:113752682:+:PLEKHS1,PLEKHS1,PLEKHS1,PLEKHS1,PLEKHS1,PLEKHS1,PLEKHS1,PLEKHS1,PLEKHS1,PLEKHS1,PLEKHS1;NM_001193434.2,NM_001193435.2,NM_001395068.1,NM_024889.5,XM_005270163.3,XM_011540171.2,XM_011540173.2,XM_011540174.3,XM_011540175.2,XM_011540176.2,XM_017016666.2;mRNA,mRNA,mRNA,mRNA,mRNA,mRNA,mRNA,mRNA,mRNA,mRNA,mRNA:tss_score	0.337545	1.04531	Unsignificant
chr10:113763818:113765819:+:PLEKHS1;NM_182601.2;mRNA:tss_score	0.658189	0.983562	Unsignificant
chr10:113853081:113855082:-:DCLRE1A;NM_014881.5;mRNA:tss_score	0.560175	1.02167	Unsignificant
chr10:113853393:113855394:-:DCLRE1A,DCLRE1A,DCLRE1A;NM_001271816.2,XM_006718090.2,XM_011540429.2;mRNA,mRNA,mRNA:tss_score	0.614437	0.986994	Unsignificant
chr10:113853660:113855661:+:NHLRC2,NHLRC2;NM_198514.4,XM_011539769.4;mRNA,mRNA:tss_score	0.590838	0.979775	Unsignificant
chr10:114042865:114044866:+:ADRB1;NM_000684.3;mRNA:tss_score	0.662736	0.978467	Unsignificant
chr10:114162328:114164329:-:CCDC186;XM_011539916.4;mRNA:tss_score	0.387018	1.04605	Unsignificant
chr10:114173202:114175203:-:CCDC186;NM_018017.4;mRNA:tss_score	0.665945	1.01037	Unsignificant
chr10:114173219:114175220:-:CCDC186,CCDC186,CCDC186;NM_001321829.1,NM_153249.1,XM_011539915.4;mRNA,mRNA,mRNA:tss_score	0.639674	1.01355	Unsignificant
chr10:114173873:114175874:+:TDRD1;XM_011539962.2;mRNA:tss_score	0.563595	0.97889	Unsignificant
chr10:114178286:114180287:+:TDRD1,TDRD1,TDRD1,TDRD1,TDRD1,TDRD1,TDRD1,TDRD1,TDRD1,TDRD1,TDRD1,TDRD1,TDRD1,TDRD1,TDRD1,TDRD1,TDRD1,TDRD1,TDRD1;NM_001385363.1,NM_001385365.1,NM_001385366.1,NM_001385367.1,NM_001385368.1,NM_001385369.1,NM_001385370.1,NM_001385371.1,NM_001385372.1,NM_198795.2,XM_011539964.3,XM_017016414.3,XM_047425486.1,XM_047425487.1,XM_047425488.1,XM_047425489.1,XM_047425490.1,XM_04…	0.627741	1.01866	Unsignificant
chr10:114178352:114180353:+:TDRD1,TDRD1,TDRD1;NM_001365891.2,NM_001385364.2,NM_001395205.1;mRNA,mRNA,mRNA:tss_score	0.566655	1.02912	Unsignificant
chr10:114178594:114180595:+:TDRD1;XM_011539959.3;mRNA:tss_score	0.408768	1.03136	Unsignificant
chr10:114181277:114183278:+:TDRD1;XM_011539960.3;mRNA:tss_score	0.439454	1.03846	Unsignificant
chr10:114186138:114188139:+:TDRD1;XM_011539961.3;mRNA:tss_score	0.635422	1.01053	Unsignificant
chr10:114238253:114240254:+:VWA2,VWA2;NM_001272046.2,XM_047425155.1;mRNA,mRNA:tss_score	0.271122	0.952942	Unsignificant
chr10:114238613:114240614:+:VWA2;NM_001320804.1;mRNA:tss_score	0.656026	0.99667	Unsignificant
chr10:114240775:114242776:+:VWA2;XM_017016179.3;mRNA:tss_score	0.62224	1.02578	Unsignificant
chr10:114247261:114249262:+:VWA2;XM_017016178.2;mRNA:tss_score	0.48679	0.976794	Unsignificant
chr10:114247269:114249270:+:VWA2;XM_017016177.2;mRNA:tss_score	0.491264	0.977236	Unsignificant
chr10:114247272:114249273:+:VWA2;XM_017016181.2;mRNA:tss_score	0.489931	0.976804	Unsignificant
chr10:114252650:114254651:+:VWA2;XM_011539754.3;mRNA:tss_score	0.66531	0.99409	Unsignificant
chr10:114281512:114283513:+:VWA2;XM_017016180.2;mRNA:tss_score	0.661152	0.995031	Unsignificant
chr10:114325025:114327026:-:AFAP1L2;XM_017016832.2;mRNA:tss_score	0.679603	0.997646	Unsignificant
chr10:114403501:114405502:-:AFAP1L2,AFAP1L2,AFAP1L2,AFAP1L2,AFAP1L2,AFAP1L2,AFAP1L2,AFAP1L2,AFAP1L2,AFAP1L2,AFAP1L2,AFAP1L2,AFAP1L2,AFAP1L2,AFAP1L2,AFAP1L2,AFAP1L2,AFAP1L2,AFAP1L2,AFAP1L2,AFAP1L2,AFAP1L2,AFAP1L2,AFAP1L2,AFAP1L2,AFAP1L2,AFAP1L2,AFAP1L2,AFAP1L2,AFAP1L2,AFAP1L2,AFAP1L2,AFAP1L2,AFAP1L2,AFAP1L2,AFAP1L2,AFAP1L2;NM_001001936.3,NM_001287824.2,NM_001351064.2,NM_001351065.2,NM_001351066.2,…	0.382051	0.963619	Unsignificant
chr10:114404174:114406175:-:AFAP1L2,AFAP1L2,AFAP1L2,AFAP1L2,AFAP1L2,AFAP1L2,AFAP1L2,AFAP1L2,AFAP1L2,AFAP1L2,AFAP1L2,AFAP1L2,AFAP1L2,AFAP1L2,AFAP1L2,AFAP1L2,AFAP1L2;XM_047425853.1,XM_047425854.1,XM_047425855.1,XM_047425856.1,XM_047425857.1,XM_047425858.1,XM_047425859.1,XM_047425860.1,XM_047425861.1,XM_047425862.1,XM_047425863.1,XM_047425866.1,XM_047425867.1,XM_047425868.1,XM_047425869.1,XM_0474258…	0.573132	1.01903	Unsignificant
chr10:114525912:114527913:-:ABLIM1,ABLIM1,ABLIM1,ABLIM1,ABLIM1,ABLIM1,ABLIM1,ABLIM1,ABLIM1,ABLIM1,ABLIM1,ABLIM1,ABLIM1,ABLIM1,ABLIM1,ABLIM1;NM_001322888.2,NM_001322889.2,NM_001322890.2,NM_001322891.2,NM_001322892.2,NM_001322893.2,NM_001322894.2,NM_001322895.2,NM_001322896.2,NM_001322897.2,NM_001322898.2,NM_001322899.2,NM_001322900.2,NM_001352443.2,NM_006720.4,XM_006717846.4;mRNA,mRNA,mRNA,mRNA,mR…	0.677337	1.00079	Unsignificant
chr10:114612735:114614736:-:ABLIM1,ABLIM1,ABLIM1;NM_001352442.2,XM_011539801.3,XM_024448013.2;mRNA,mRNA,mRNA:tss_score	0.669866	0.990223	Unsignificant
chr10:114631396:114633397:-:ABLIM1,ABLIM1,ABLIM1,ABLIM1,ABLIM1,ABLIM1,ABLIM1;NM_001352440.1,NM_001352441.1,XM_017016256.2,XM_024448014.2,XM_024448016.2,XM_024448018.2,XM_047425246.1;mRNA,mRNA,mRNA,mRNA,mRNA,mRNA,mRNA:tss_score	0.573773	0.975927	Unsignificant
chr10:114632183:114634184:-:ABLIM1;XM_011539802.3;mRNA:tss_score	0.614755	1.01314	Unsignificant
chr10:114657274:114659275:-:ABLIM1;NM_002313.7;mRNA:tss_score	0.62441	1.00788	Unsignificant
chr10:114683442:114685443:-:ABLIM1,ABLIM1,ABLIM1;NM_001003407.2,NM_001322883.2,NM_001322887.2;mRNA,mRNA,mRNA:tss_score	0.680018	0.997794	Unsignificant
chr10:114684002:114686003:-:ABLIM1,ABLIM1,ABLIM1,ABLIM1;NM_001322882.2,XM_006717837.3,XM_047425233.1,XM_047425243.1;mRNA,mRNA,mRNA,mRNA:tss_score	0.635574	1.00707	Unsignificant
chr10:114767303:114769304:-:ABLIM1,ABLIM1,ABLIM1,ABLIM1,ABLIM1,ABLIM1;NM_001322884.3,NM_001322885.3,NM_001322886.3,XM_017016245.2,XM_017016250.2,XM_017016255.2;mRNA,mRNA,mRNA,mRNA,mRNA,mRNA:tss_score	0.261844	1.07067	Unsignificant
chr10:114800372:114802373:-:ABLIM1,ABLIM1,ABLIM1,ABLIM1,ABLIM1,ABLIM1,ABLIM1,ABLIM1,ABLIM1,ABLIM1,ABLIM1,ABLIM1,ABLIM1,ABLIM1,ABLIM1;XM_017016247.2,XM_024448010.2,XM_024448011.2,XM_047425229.1,XM_047425231.1,XM_047425232.1,XM_047425234.1,XM_047425236.1,XM_047425237.1,XM_047425238.1,XM_047425239.1,XM_047425240.1,XM_047425242.1,XM_047425244.1,XM_047425245.1;mRNA,mRNA,mRNA,mRNA,mRNA,mRNA,mRNA,mRNA,m…	0.669126	0.996604	Unsignificant
chr10:114820779:114822780:+:FHIP2A,FHIP2A;NM_001135051.2,NM_020940.4;mRNA,mRNA:tss_score	0.640431	0.97954	Unsignificant
chr10:114821947:114823948:-:LOC124902508,LOC124902508,LOC124902508,LOC124902508;XM_047426124.1,XM_047426125.1,XM_047426126.1,XM_047426127.1;mRNA,mRNA,mRNA,mRNA:tss_score	0.274094	1.06476	Unsignificant
chr10:114937194:114939195:+:TRUB1;NM_139169.5;mRNA:tss_score	0.554356	0.972853	Unsignificant
chr10:11493758:11495759:-:USP6NL;XM_011519763.3;mRNA:tss_score	0.494459	1.04845	Unsignificant
chr10:11494139:11496140:-:USP6NL;XM_047426038.1;mRNA:tss_score	0.407882	0.967938	Unsignificant
chr10:115092364:115094365:+:ATRNL1,ATRNL1,ATRNL1,ATRNL1,ATRNL1,ATRNL1,ATRNL1,ATRNL1;NM_001276282.4,NM_207303.4,XM_011539587.2,XM_011539588.3,XM_011539589.3,XM_017016035.3,XM_017016036.2,XM_047424988.1;mRNA,mRNA,mRNA,mRNA,mRNA,mRNA,mRNA,mRNA:tss_score	0.661402	0.974004	Unsignificant
chr10:115113619:115115620:+:ATRNL1;XM_011539591.3;mRNA:tss_score	0.558117	0.983584	Unsignificant
chr10:115159124:115161125:+:ATRNL1;XM_047424989.1;mRNA:tss_score	0.653042	1.00535	Unsignificant
chr10:115219423:115221424:+:ATRNL1;XM_017016039.3;mRNA:tss_score	0.607318	1.01117	Unsignificant
chr10:115267347:115269348:+:ATRNL1;XM_017016040.2;mRNA:tss_score	0.66908	1.00425	Unsignificant
chr10:11531426:11533427:-:USP6NL;NM_001080491.5;mRNA:tss_score	0.654303	1.01708	Unsignificant
chr10:11575087:11577088:-:USP6NL;NM_001391959.1;mRNA:tss_score	0.663695	1.00885	Unsignificant
chr10:11601188:11603189:-:USP6NL;XM_047426037.1;mRNA:tss_score	0.5475	0.983353	Unsignificant
chr10:11601193:11603194:-:USP6NL;XM_011519762.3;mRNA:tss_score	0.51814	0.980907	Unsignificant
chr10:11604599:11606600:-:USP6NL;XM_047426036.1;mRNA:tss_score	0.504384	1.04077	Unsignificant
chr10:11610649:11612650:-:USP6NL,USP6NL,USP6NL,USP6NL,USP6NL,USP6NL;NM_001391960.1,NM_001391961.1,NM_014688.5,XM_006717542.4,XM_017016971.2,XM_024448263.2;mRNA,mRNA,mRNA,mRNA,mRNA,mRNA:tss_score	0.292895	0.924099	Unsignificant
chr10:116254794:116256795:-:GFRA1;NM_001348099.3;mRNA:tss_score	0.545656	0.978113	Unsignificant
chr10:116271224:116273225:-:GFRA1;NM_145793.7;mRNA:tss_score	0.553345	1.01867	Unsignificant
chr10:116271474:116273475:-:GFRA1;NM_001382559.2;mRNA:tss_score	0.680424	0.999282	Unsignificant
chr10:116271653:116273654:-:GFRA1,GFRA1,GFRA1,GFRA1;NM_001348098.4,NM_001382558.2,NM_001382560.2,NM_001382561.2;mRNA,mRNA,mRNA,mRNA:tss_score	0.504873	0.975323	Unsignificant
chr10:116272008:116274009:-:GFRA1;NM_001348096.3;mRNA:tss_score	0.403037	0.962448	Unsignificant
chr10:116272205:116274206:-:GFRA1;NM_005264.8;mRNA:tss_score	0.681217	0.992853	Unsignificant
chr10:116272614:116274615:-:GFRA1;NM_001145453.4;mRNA:tss_score	0.384913	1.03997	Unsignificant
chr10:116273704:116275705:-:GFRA1,GFRA1;NM_001382556.2,NM_001382557.2;mRNA,mRNA:tss_score	0.275293	1.05725	Unsignificant
chr10:116323447:116325448:+:CCDC172,CCDC172,CCDC172;NM_198515.3,XM_006717820.5,XM_011539771.3;mRNA,mRNA,mRNA:tss_score	0.413338	1.06015	Unsignificant
chr10:116323645:116325646:+:CCDC172;XM_017016206.1;mRNA:tss_score	0.588915	1.04924	Unsignificant
chr10:116326157:116328158:+:CCDC172;XM_047425192.1;mRNA:tss_score	0.612827	1.01506	Unsignificant
chr10:116426846:116428847:+:PNLIPRP3,PNLIPRP3,PNLIPRP3;NM_001011709.3,XM_011539276.2,XM_011539279.2;mRNA,mRNA,mRNA:tss_score	0.652717	1.00796	Unsignificant
chr10:116435787:116437788:+:PNLIPRP3;XM_011539278.1;mRNA:tss_score	0.679939	1.00702	Unsignificant
chr10:116442196:116444197:+:PNLIPRP3;XM_011539277.1;mRNA:tss_score	0.56695	0.984919	Unsignificant
chr10:116544930:116546931:+:PNLIP;NM_000936.4;mRNA:tss_score	0.68305	1.00759	Unsignificant
chr10:116589958:116591959:+:PNLIPRP1,PNLIPRP1;NM_006229.4,XM_047425364.1;mRNA,mRNA:tss_score	0.600399	0.983949	Unsignificant
chr10:116590012:116592013:+:PNLIPRP1;NM_001303135.1;mRNA:tss_score	0.593787	0.9845	Unsignificant
chr10:116668965:116670966:-:C10orf82,C10orf82,C10orf82,C10orf82,C10orf82,C10orf82,C10orf82,C10orf82;NM_001350931.2,NM_144661.4,XM_011539340.4,XM_011539341.2,XM_011539343.4,XM_011539344.4,XM_011539346.4,XM_011539347.4;mRNA,mRNA,mRNA,mRNA,mRNA,mRNA,mRNA,mRNA:tss_score	0.637671	1.00894	Unsignificant
chr10:116669281:116671282:-:C10orf82,C10orf82,C10orf82,C10orf82;NM_001330142.3,NM_001350930.2,XM_011539342.3,XM_047424663.1;mRNA,mRNA,mRNA,mRNA:tss_score	0.647269	1.01747	Unsignificant
chr10:116704277:116706278:-:HSPA12A;XM_047424972.1;mRNA:tss_score	0.581597	0.98038	Unsignificant
chr10:116726372:116728373:-:HSPA12A;XM_047424971.1;mRNA:tss_score	0.260608	0.954206	Unsignificant
chr10:116741565:116743566:-:HSPA12A;NM_025015.3;mRNA:tss_score	0.536936	1.03646	Unsignificant
chr10:116848498:116850499:+:ENO4,ENO4,ENO4,ENO4,ENO4;NM_001242699.2,XM_005269815.4,XM_006717835.4,XM_011539797.4,XM_047425228.1;mRNA,mRNA,mRNA,mRNA,mRNA:tss_score	0.573061	0.97256	Unsignificant
chr10:116848721:116850722:-:HSPA12A,HSPA12A;NM_001330164.2,XM_011539579.3;mRNA,mRNA:tss_score	0.194431	0.933288	Unsignificant
chr10:116849746:116851747:-:HSPA12A;XM_005269673.6;mRNA:tss_score	0.399632	1.02797	Unsignificant
chr10:117004186:117006187:-:SHTN1,SHTN1,SHTN1,SHTN1;NM_001127211.3,NM_001258298.2,NM_001258299.2,NM_018330.7;mRNA,mRNA,mRNA,mRNA:tss_score	0.667248	0.994342	Unsignificant
chr10:117125585:117127586:-:SHTN1;NM_001258300.1;mRNA:tss_score	0.555346	0.965243	Unsignificant
chr10:117137269:117139270:-:VAX1,VAX1;NM_001112704.2,NM_199131.3;mRNA,mRNA:tss_score	0.604928	1.02696	Unsignificant
chr10:117196488:117198489:+:KCNK18;NM_181840.1;mRNA:tss_score	0.678418	1.00631	Unsignificant
chr10:117240113:117242114:+:SLC18A2;NM_003054.6;mRNA:tss_score	0.509847	0.96931	Unsignificant
chr10:117374439:117376440:-:PDZD8,PDZD8,PDZD8,PDZD8,PDZD8,PDZD8;NM_173791.5,XM_005269518.5,XM_011539265.3,XM_011539266.4,XM_047424575.1,XM_047424576.1;mRNA,mRNA,mRNA,mRNA,mRNA,mRNA:tss_score	0.191734	0.902081	Unsignificant
chr10:11741381:11743382:+:ECHDC3,ECHDC3,ECHDC3;NM_024693.5,XM_011519689.1,XM_047425750.1;mRNA,mRNA,mRNA:tss_score	0.31999	0.93111	Unsignificant
chr10:117541745:117543746:+:EMX2,EMX2;NM_001165924.2,NM_004098.4;mRNA,mRNA:tss_score	0.676269	0.999175	Unsignificant
chr10:118045940:118047941:-:RAB11FIP2,RAB11FIP2;NM_001330167.2,NM_014904.3;mRNA,mRNA:tss_score	0.679721	1.01259	Unsignificant
chr10:11822355:11824356:+:PROSER2,PROSER2;NM_153256.4,XM_011519438.3;mRNA,mRNA:tss_score	0.645925	1.0125	Unsignificant
chr10:118341323:118343324:-:FAM204A,FAM204A,FAM204A,FAM204A,FAM204A;NM_001134672.2,NM_022063.3,XM_005270024.2,XM_047425618.1,XM_047425619.1;mRNA,mRNA,mRNA,mRNA,mRNA:tss_score	0.629501	1.03384	Unsignificant
chr10:11851155:11853156:+:PROSER2;XM_047424963.1;mRNA:tss_score	0.273768	0.956597	Unsignificant
chr10:118594647:118596648:-:PRLHR;NM_004248.3;mRNA:tss_score	0.359143	1.04894	Unsignificant
chr10:11860048:11862049:+:PROSER2;XM_047424964.1;mRNA:tss_score	0.674575	0.995833	Unsignificant
chr10:118753969:118755970:-:CACUL1;NM_153810.5;mRNA:tss_score	0.490014	0.948542	Unsignificant
chr10:119028713:119030714:+:NANOS1;NM_199461.4;mRNA:tss_score	0.297836	1.09706	Unsignificant
chr10:119079816:119081817:-:EIF3A;NM_003750.4;mRNA:tss_score	0.659236	0.99169	Unsignificant
chr10:119103112:119105113:+:DENND10,DENND10,DENND10,DENND10,DENND10,DENND10;NM_001303111.2,NM_001303112.2,NM_001303113.2,NM_207009.4,XM_006717849.5,XM_017016264.3;mRNA,mRNA,mRNA,mRNA,mRNA,mRNA:tss_score	0.312453	0.916321	Unsignificant
chr10:119103764:119105765:+:DENND10,DENND10,DENND10;XM_047425249.1,XM_047425250.1,XM_047425251.1;mRNA,mRNA,mRNA:tss_score	0.512688	1.02829	Unsignificant
chr10:119104310:119106311:+:DENND10;XM_047425252.1;mRNA:tss_score	0.512424	0.972182	Unsignificant
chr10:119164256:119166257:-:SFXN4,SFXN4,SFXN4;XM_005269526.3,XM_011539282.3,XM_047424585.1;mRNA,mRNA,mRNA:tss_score	0.627072	0.967938	Unsignificant
chr10:119164713:119166714:-:SFXN4,SFXN4,SFXN4;NM_213649.2,XM_005269525.6,XM_047424584.1;mRNA,mRNA,mRNA:tss_score	0.65013	0.988656	Unsignificant
chr10:119177811:119179812:-:PRDX3,PRDX3;NM_001302272.2,NM_006793.5;mRNA,mRNA:tss_score	0.470792	0.961489	Unsignificant
chr10:119206570:119208571:+:GRK5,GRK5,GRK5;NM_005308.3,XM_005269707.3,XM_005269708.2;mRNA,mRNA,mRNA:tss_score	0.229225	0.90008	Unsignificant
chr10:119207420:119209421:+:GRK5;XM_047425120.1;mRNA:tss_score	0.645473	1.00583	Unsignificant
chr10:119304958:119306959:+:GRK5;XM_047425121.1;mRNA:tss_score	0.67264	1.01491	Unsignificant
chr10:119535585:119537586:-:RGS10;NM_002925.4;mRNA:tss_score	0.600568	1.01754	Unsignificant
chr10:119541718:119543719:-:RGS10;NM_001005339.2;mRNA:tss_score	0.556939	0.970458	Unsignificant
chr10:119592518:119594519:-:TIAL1;XM_047425699.1;mRNA:tss_score	0.679661	1.00514	Unsignificant
chr10:119593088:119595089:-:TIAL1;XM_047425698.1;mRNA:tss_score	0.557669	0.98163	Unsignificant
chr10:119595963:119597964:-:TIAL1,TIAL1,TIAL1,TIAL1,TIAL1,TIAL1,TIAL1,TIAL1,TIAL1,TIAL1;NM_001033925.2,NM_001323964.2,NM_001323965.2,NM_001323967.2,NM_001323968.2,NM_001323969.2,NM_001323970.2,NM_003252.4,XM_024448151.2,XM_047425701.1;mRNA,mRNA,mRNA,mRNA,mRNA,mRNA,mRNA,mRNA,mRNA,mRNA:tss_score	0.671861	0.995653	Unsignificant
chr10:119650379:119652380:+:BAG3,BAG3;NM_004281.4,XM_005270287.2;mRNA,mRNA:tss_score	0.619433	0.99391	Unsignificant
chr10:119725049:119727050:+:INPP5F,INPP5F,INPP5F;NM_001243195.2,NM_014937.4,XM_006717720.5;mRNA,mRNA,mRNA:tss_score	0.667809	0.998992	Unsignificant
chr10:119748116:119750117:+:INPP5F;XM_047424834.1;mRNA:tss_score	0.679366	0.995366	Unsignificant
chr10:119750082:119752083:+:INPP5F;XM_047424836.1;mRNA:tss_score	0.455399	0.961358	Unsignificant
chr10:119750123:119752124:+:INPP5F;XM_047424837.1;mRNA:tss_score	0.45956	0.968292	Unsignificant
chr10:119779022:119781023:+:INPP5F;XM_011539527.4;mRNA:tss_score	0.617141	0.981576	Unsignificant
chr10:119779958:119781959:+:INPP5F;XM_011539528.4;mRNA:tss_score	0.512771	1.02534	Unsignificant
chr10:119791179:119793180:+:INPP5F;XM_047424838.1;mRNA:tss_score	0.654651	0.985773	Unsignificant
chr10:119804392:119806393:+:INPP5F;XM_011539529.3;mRNA:tss_score	0.629923	0.987918	Unsignificant
chr10:119818268:119820269:+:INPP5F;NM_001243194.2;mRNA:tss_score	0.596509	0.979719	Unsignificant
chr10:119871842:119873843:-:MCMBP,MCMBP,MCMBP,MCMBP;NM_001256378.2,NM_024834.4,XM_005270157.5,XM_017016663.2;mRNA,mRNA,mRNA,mRNA:tss_score	0.364951	0.936307	Unsignificant
chr10:119872580:119874581:-:MCMBP,MCMBP;NM_001256379.2,XM_011540170.2;mRNA,mRNA:tss_score	0.649526	1.0185	Unsignificant
chr10:119891729:119893730:+:SEC23IP,SEC23IP,SEC23IP;NM_007190.4,XM_005269469.4,XM_047424537.1;mRNA,mRNA,mRNA:tss_score	0.591692	0.971932	Unsignificant
chr10:12041808:12043809:-:UPF2,UPF2,UPF2,UPF2;NM_015542.4,XM_011519449.4,XM_047424986.1,XM_047424987.1;mRNA,mRNA,mRNA,mRNA:tss_score	0.680605	0.993208	Unsignificant
chr10:12042169:12044170:-:UPF2;NM_080599.3;mRNA:tss_score	0.560709	1.0475	Unsignificant
chr10:120456226:120458227:+:PLPP4,PLPP4,PLPP4,PLPP4,PLPP4,PLPP4,PLPP4,PLPP4,PLPP4;NM_001030059.3,NM_001318166.2,NM_001318167.2,NM_001318168.2,NM_001318169.2,XM_005269592.3,XM_006717686.5,XM_011539444.4,XM_017015823.2;mRNA,mRNA,mRNA,mRNA,mRNA,mRNA,mRNA,mRNA,mRNA:tss_score	0.64073	1.01514	Unsignificant
chr10:120488133:120490134:+:PLPP4;XM_047424709.1;mRNA:tss_score	0.529099	1.03006	Unsignificant
chr10:120502838:120504839:+:PLPP4;XM_017015822.2;mRNA:tss_score	0.666554	0.988598	Unsignificant
chr10:120502845:120504846:+:PLPP4,PLPP4;XM_017015821.3,XM_047424710.1;mRNA,mRNA:tss_score	0.655987	0.988458	Unsignificant
chr10:120512981:120514982:+:PLPP4;XM_024447862.2;mRNA:tss_score	0.608302	1.00241	Unsignificant
chr10:12067953:12069954:+:DHTKD1;NM_018706.7;mRNA:tss_score	0.671356	0.987511	Unsignificant
chr10:120850361:120852362:+:WDR11,WDR11;NM_018117.12,XM_005269963.3;mRNA,mRNA:tss_score	0.453083	0.974003	Unsignificant
chr10:120850764:120852765:+:WDR11;XM_047425458.1;mRNA:tss_score	0.669537	0.994578	Unsignificant
chr10:120854751:120856752:+:WDR11;XM_047425459.1;mRNA:tss_score	0.541749	0.975147	Unsignificant
chr10:12128640:12130641:+:SEC61A2;NM_001142628.1;mRNA:tss_score	0.32322	0.924274	Unsignificant
chr10:12128676:12130677:+:SEC61A2,SEC61A2;NM_001142627.3,NM_018144.4;mRNA,mRNA:tss_score	0.278188	0.921288	Unsignificant
chr10:121530313:121532314:-:FGFR2;NM_001320654.2;mRNA:tss_score	0.658619	0.993834	Unsignificant
chr10:121592966:121594967:-:FGFR2,FGFR2,FGFR2;NM_001144913.1,NM_001144914.1,NM_023029.2;mRNA,mRNA,mRNA:tss_score	0.627616	0.994244	Unsignificant
chr10:121593257:121595258:-:FGFR2;NM_001144916.2;mRNA:tss_score	0.678274	1.00802	Unsignificant
chr10:121595644:121597645:-:FGFR2;NM_001144915.2;mRNA:tss_score	0.547936	1.02572	Unsignificant
chr10:121597443:121599444:-:FGFR2,FGFR2,FGFR2,FGFR2,FGFR2;NM_000141.5,NM_001144917.2,NM_001144918.2,NM_001144919.2,NM_001320658.2;mRNA,mRNA,mRNA,mRNA,mRNA:tss_score	0.27948	1.073	Unsignificant
chr10:121597457:121599458:-:FGFR2,FGFR2,FGFR2,FGFR2,FGFR2,FGFR2,FGFR2,FGFR2,FGFR2,FGFR2,FGFR2,FGFR2;NM_022970.3,XM_006717708.4,XM_006717710.5,XM_017015920.3,XM_017015921.3,XM_017015924.3,XM_017015925.3,XM_024447887.2,XM_024447888.2,XM_024447889.2,XM_024447890.2,XM_024447891.2;mRNA,mRNA,mRNA,mRNA,mRNA,mRNA,mRNA,mRNA,mRNA,mRNA,mRNA,mRNA:tss_score	0.25155	1.07736	Unsignificant
chr10:121921410:121923411:-:ATE1;XM_047424533.1;mRNA:tss_score	0.429386	0.968725	Unsignificant
chr10:121925705:121927706:-:ATE1;XM_047424526.1;mRNA:tss_score	0.610591	1.01991	Unsignificant
chr10:121926466:121928467:-:ATE1,ATE1;XM_047424531.1,XM_047424535.1;mRNA,mRNA:tss_score	0.678277	1.01859	Unsignificant
chr10:121926467:121928468:-:ATE1,ATE1;XM_047424524.1,XM_047424528.1;mRNA,mRNA:tss_score	0.679698	1.02082	Unsignificant
chr10:121926469:121928470:-:ATE1,ATE1;XM_017015597.2,XM_047424521.1;mRNA,mRNA:tss_score	0.678065	1.01827	Unsignificant
chr10:121926470:121928471:-:ATE1;XM_017015603.2;mRNA:tss_score	0.677262	1.019	Unsignificant
chr10:121926471:121928472:-:ATE1;XM_017015601.3;mRNA:tss_score	0.677843	1.01951	Unsignificant
chr10:121926515:121928516:-:ATE1;XM_047424525.1;mRNA:tss_score	0.679513	1.02614	Unsignificant
chr10:121926730:121928731:-:ATE1;XM_047424527.1;mRNA:tss_score	0.650192	1.01297	Unsignificant
chr10:121927030:121929031:-:ATE1,ATE1,ATE1,ATE1,ATE1,ATE1,ATE1,ATE1,ATE1,ATE1;NM_001001976.3,NM_001288734.2,NM_001288735.2,NM_007041.4,XM_005269458.4,XM_017015599.3,XM_047424522.1,XM_047424529.1,XM_047424534.1,XM_047424536.1;mRNA,mRNA,mRNA,mRNA,mRNA,mRNA,mRNA,mRNA,mRNA,mRNA:tss_score	0.621532	1.00899	Unsignificant
chr10:121927462:121929463:-:ATE1,ATE1,ATE1,ATE1,ATE1,ATE1;NM_001288736.2,XM_005269459.4,XM_017015598.3,XM_047424523.1,XM_047424530.1,XM_047424532.1;mRNA,mRNA,mRNA,mRNA,mRNA,mRNA:tss_score	0.561991	0.973644	Unsignificant
chr10:12194890:12196891:-:NUDT5,NUDT5,NUDT5;NM_001321647.2,NM_001321648.2,NM_014142.4;mRNA,mRNA,mRNA:tss_score	0.646988	1.00091	Unsignificant
chr10:12195187:12197188:+:CDC123,CDC123;NM_006023.3,XM_005252638.5;mRNA,mRNA:tss_score	0.60717	0.987213	Unsignificant
chr10:121972828:121974829:-:NSMCE4A;XM_017016359.2;mRNA:tss_score	0.679621	1.00452	Unsignificant
chr10:121973388:121975389:-:NSMCE4A;XM_005269929.5;mRNA:tss_score	0.676245	0.991916	Unsignificant
chr10:121973804:121975805:-:NSMCE4A,NSMCE4A;XM_005269930.5,XM_011539910.3;mRNA,mRNA:tss_score	0.513673	0.975642	Unsignificant
chr10:121974216:121976217:-:NSMCE4A,NSMCE4A,NSMCE4A,NSMCE4A;NM_001167865.2,NM_017615.3,XM_047425399.1,XM_047425400.1;mRNA,mRNA,mRNA,mRNA:tss_score	0.597894	0.982753	Unsignificant
chr10:121988162:121990163:+:TACC2,TACC2,TACC2,TACC2,TACC2,TACC2;NM_001291876.2,NM_001291877.2,NM_206861.3,NM_206862.4,XM_047424457.1,XM_047424465.1;mRNA,mRNA,mRNA,mRNA,mRNA,mRNA:tss_score	0.317807	1.04851	Unsignificant
chr10:121993631:121995632:+:TACC2,TACC2,TACC2,TACC2,TACC2,TACC2,TACC2,TACC2,TACC2,TACC2,TACC2,TACC2,TACC2,TACC2,TACC2,TACC2,TACC2,TACC2,TACC2,TACC2,TACC2,TACC2,TACC2,TACC2,TACC2,TACC2,TACC2,TACC2,TACC2,TACC2,TACC2,TACC2,TACC2;XM_005269388.1,XM_005269390.1,XM_005269392.1,XM_005269393.1,XM_005269396.1,XM_005269399.1,XM_006717548.1,XM_006717552.1,XM_006717553.1,XM_006717554.1,XM_011539130.1,XM_01701…	0.644628	0.9803	Unsignificant
chr10:122018733:122020734:+:TACC2,TACC2,TACC2,TACC2,TACC2,TACC2,TACC2,TACC2,TACC2;XM_024447757.2,XM_047424448.1,XM_047424450.1,XM_047424452.1,XM_047424454.1,XM_047424456.1,XM_047424459.1,XM_047424460.1,XM_047424464.1;mRNA,mRNA,mRNA,mRNA,mRNA,mRNA,mRNA,mRNA,mRNA:tss_score	0.667283	1.01124	Unsignificant
chr10:122111884:122113885:+:TACC2,TACC2;NM_001291879.2,XM_047424466.1;mRNA,mRNA:tss_score	0.360469	0.95176	Unsignificant
chr10:122162629:122164630:+:TACC2,TACC2,TACC2,TACC2,TACC2;NM_001291878.2,NM_006997.4,NM_206860.3,XM_011539132.3,XM_024447765.2;mRNA,mRNA,mRNA,mRNA,mRNA:tss_score	0.578545	0.979716	Unsignificant
chr10:122270295:122272296:+:BTBD16,BTBD16,BTBD16,BTBD16,BTBD16,BTBD16;NM_001318189.3,NM_144587.5,XM_011539239.3,XM_011539240.3,XM_011539241.3,XM_011539242.3;mRNA,mRNA,mRNA,mRNA,mRNA,mRNA:tss_score	0.600656	0.985841	Unsignificant
chr10:122272746:122274747:+:BTBD16;XM_017015637.2;mRNA:tss_score	0.663444	1.00648	Unsignificant
chr10:122373707:122375708:+:PLEKHA1,PLEKHA1,PLEKHA1,PLEKHA1,PLEKHA1,PLEKHA1,PLEKHA1,PLEKHA1,PLEKHA1,PLEKHA1,PLEKHA1,PLEKHA1,PLEKHA1,PLEKHA1,PLEKHA1,PLEKHA1,PLEKHA1,PLEKHA1,PLEKHA1,PLEKHA1,PLEKHA1,PLEKHA1,PLEKHA1,PLEKHA1,PLEKHA1,PLEKHA1,PLEKHA1,PLEKHA1,PLEKHA1,PLEKHA1,PLEKHA1,PLEKHA1,PLEKHA1,PLEKHA1,PLEKHA1,PLEKHA1,PLEKHA1;NM_001001974.4,NM_001330178.2,NM_001377230.1,NM_001377231.1,NM_001377232.1,…	0.628509	1.02962	Unsignificant
chr10:122374340:122376341:+:PLEKHA1,PLEKHA1,PLEKHA1,PLEKHA1,PLEKHA1,PLEKHA1,PLEKHA1,PLEKHA1,PLEKHA1,PLEKHA1,PLEKHA1,PLEKHA1,PLEKHA1,PLEKHA1,PLEKHA1,PLEKHA1;XM_011540017.2,XM_011540018.2,XM_011540022.2,XM_017016482.2,XM_017016483.2,XM_017016484.2,XM_017016487.2,XM_024448110.2,XM_047425598.1,XM_047425599.1,XM_047425605.1,XM_047425606.1,XM_047425610.1,XM_047425611.1,XM_047425612.1,XM_047425613.1;mRN…	0.52401	1.02941	Unsignificant
chr10:122374577:122376578:+:PLEKHA1,PLEKHA1;XM_011540019.2,XM_011540024.2;mRNA,mRNA:tss_score	0.470003	1.0456	Unsignificant
chr10:122374580:122376581:+:PLEKHA1;XM_047425603.1;mRNA:tss_score	0.461636	1.04815	Unsignificant
chr10:122385068:122387069:+:PLEKHA1,PLEKHA1;NM_001195608.2,XM_047425600.1;mRNA,mRNA:tss_score	0.679923	1.00391	Unsignificant
chr10:122385251:122387252:+:PLEKHA1;XM_024448113.2;mRNA:tss_score	0.679352	1.0107	Unsignificant
chr10:122387967:122389968:+:PLEKHA1,PLEKHA1,PLEKHA1,PLEKHA1;XM_024448107.2,XM_047425602.1,XM_047425604.1,XM_047425607.1;mRNA,mRNA,mRNA,mRNA:tss_score	0.630768	0.98979	Unsignificant
chr10:122453652:122455653:+:ARMS2;NM_001099667.3;mRNA:tss_score	0.36045	1.0374	Unsignificant
chr10:122460552:122462553:+:HTRA1;NM_002775.5;mRNA:tss_score	0.422088	1.05751	Unsignificant
chr10:122559753:122561754:+:DMBT1,DMBT1,DMBT1,DMBT1,DMBT1;NM_001320644.2,NM_001377530.1,NM_004406.3,NM_007329.3,NM_017579.3;mRNA,mRNA,mRNA,mRNA,mRNA:tss_score	0.681153	1.00607	Unsignificant
chr10:122671849:122673850:+:LOC112577516;NM_001364461.3;mRNA:tss_score	0.479574	1.0349	Unsignificant
chr10:122698845:122700846:-:C10orf120;NM_001010912.4;mRNA:tss_score	0.448486	1.04275	Unsignificant
chr10:122799975:122801976:+:LOC124900290;XM_047426130.1;mRNA:tss_score	0.628445	0.986484	Unsignificant
chr10:122844856:122846857:-:CUZD1;NM_022034.6;mRNA:tss_score	0.560357	0.973698	Unsignificant
chr10:122878580:122880581:-:FAM24B;NM_152644.3;mRNA:tss_score	0.489324	0.964222	Unsignificant
chr10:122878640:122880641:-:FAM24B-CUZD1,FAM24B;NR_037915.1,NM_001204364.1;lnc_RNA,mRNA:tss_score	0.371019	0.949323	Unsignificant
chr10:122909609:122911610:+:FAM24A,FAM24A;NM_001029888.3,XM_017015639.2;mRNA,mRNA:tss_score	0.644754	1.00678	Unsignificant
chr10:122909730:122911731:+:FAM24A;XM_017015638.2;mRNA:tss_score	0.671073	0.995629	Unsignificant
chr10:122953226:122955227:-:C10orf88;NM_024942.4;mRNA:tss_score	0.58598	0.96828	Unsignificant
chr10:122979400:122981401:+:PSTK,PSTK,PSTK;NM_001363531.2,NM_153336.3,XM_017015641.3;mRNA,mRNA,mRNA:tss_score	0.460001	0.960894	Unsignificant
chr10:123007686:123009687:-:IKZF5;NM_001271840.1;mRNA:tss_score	0.666398	0.975306	Unsignificant
chr10:123007794:123009795:-:IKZF5,IKZF5,IKZF5,IKZF5,IKZF5,IKZF5,IKZF5,IKZF5,IKZF5,IKZF5,IKZF5,IKZF5,IKZF5;NM_001372123.1,NM_001372124.1,NM_001372125.1,NM_001372126.1,NM_001372127.1,NM_001372128.1,NM_001372129.1,NM_001372130.1,NM_001372131.1,XM_006717947.5,XM_047425645.1,XM_047425646.1,XM_047425647.1;mRNA,mRNA,mRNA,mRNA,mRNA,mRNA,mRNA,mRNA,mRNA,mRNA,mRNA,mRNA,mRNA:tss_score	0.563325	0.964461	Unsignificant
chr10:123008005:123010006:+:ACADSB,ACADSB;NM_001330174.3,NM_001609.4;mRNA,mRNA:tss_score	0.617463	0.981857	Unsignificant
chr10:123134969:123136970:+:HMX3;NM_001105574.2;mRNA:tss_score	0.549576	0.975444	Unsignificant
chr10:123147135:123149136:+:HMX2;NM_005519.2;mRNA:tss_score	0.549746	0.972189	Unsignificant
chr10:123153401:123155402:+:BUB3,BUB3;NM_001007793.3,NM_004725.4;mRNA,mRNA:tss_score	0.560043	0.9594	Unsignificant
chr10:12348546:12350547:+:CAMK1D,CAMK1D,CAMK1D,CAMK1D;NM_020397.4,NM_153498.4,XM_006717482.4,XM_006717483.5;mRNA,mRNA,mRNA,mRNA:tss_score	0.6724	0.997387	Unsignificant
chr10:123665354:123667355:+:GPR26;NM_153442.4;mRNA:tss_score	0.159574	1.09537	Unsignificant
chr10:123775701:123777702:-:CPXM2;XM_017015674.2;mRNA:tss_score	0.33095	0.962199	Unsignificant
chr10:123863186:123865187:-:CPXM2;XM_011539286.2;mRNA:tss_score	0.604877	0.986251	Unsignificant
chr10:12387981:12389982:+:CAMK1D,CAMK1D,CAMK1D;NM_001351032.2,XM_011519591.4,XM_047425537.1;mRNA,mRNA,mRNA:tss_score	0.645176	1.00589	Unsignificant
chr10:123886231:123888232:-:CPXM2;XM_011539285.3;mRNA:tss_score	0.324473	1.03767	Unsignificant
chr10:123890806:123892807:-:CPXM2,CPXM2,CPXM2;NM_198148.3,XM_005269528.4,XM_011539283.3;mRNA,mRNA,mRNA:tss_score	0.613361	1.01586	Unsignificant
chr10:123943103:123945104:-:CPXM2;XM_017015673.2;mRNA:tss_score	0.671225	0.996939	Unsignificant
chr10:124062905:124064906:-:CHST15;XM_047425329.1;mRNA:tss_score	0.491556	0.971348	Unsignificant
chr10:124090888:124092889:-:CHST15;XM_047425325.1;mRNA:tss_score	0.600833	0.980013	Unsignificant
chr10:124090890:124092891:-:CHST15;XM_047425331.1;mRNA:tss_score	0.601671	0.980636	Unsignificant
chr10:124091405:124093406:-:CHST15,CHST15,CHST15,CHST15,CHST15,CHST15,CHST15,CHST15;NM_014863.4,NM_015892.5,XM_017016319.2,XM_017016320.2,XM_017016321.2,XM_047425328.1,XM_047425332.1,XM_047425333.1;mRNA,mRNA,mRNA,mRNA,mRNA,mRNA,mRNA,mRNA:tss_score	0.668705	1.01228	Unsignificant
chr10:124092239:124094240:-:CHST15;XM_047425334.1;mRNA:tss_score	0.668038	1.013	Unsignificant
chr10:124092259:124094260:-:CHST15;XM_047425326.1;mRNA:tss_score	0.66565	1.0164	Unsignificant
chr10:124092284:124094285:-:CHST15;XM_047425330.1;mRNA:tss_score	0.649671	1.01988	Unsignificant
chr10:124092326:124094327:-:CHST15;XM_006717891.5;mRNA:tss_score	0.666123	1.01374	Unsignificant
chr10:124092597:124094598:-:CHST15,CHST15,CHST15,CHST15,CHST15,CHST15,CHST15;NM_001270764.2,NM_001270765.2,XM_005269892.5,XM_005269893.4,XM_011539857.2,XM_047425324.1,XM_047425327.1;mRNA,mRNA,mRNA,mRNA,mRNA,mRNA,mRNA:tss_score	0.462587	0.969686	Unsignificant
chr10:124417922:124419923:-:OAT,OAT,OAT,OAT,OAT,OAT,OAT,OAT,OAT,OAT;NM_000274.4,NM_001171814.2,NM_001322965.2,NM_001322966.2,NM_001322967.2,NM_001322968.2,NM_001322969.2,NM_001322970.2,NM_001322971.2,NM_001322974.2;mRNA,mRNA,mRNA,mRNA,mRNA,mRNA,mRNA,mRNA,mRNA,mRNA:tss_score	0.463245	0.960785	Unsignificant
chr10:124449034:124451035:-:NKX1-2;NM_001146340.3;mRNA:tss_score	0.19128	0.935306	Unsignificant
chr10:124460822:124462823:+:LHPP,LHPP,LHPP,LHPP,LHPP,LHPP,LHPP,LHPP;NM_001167880.2,NM_001318331.2,NM_001318332.2,NM_022126.4,XM_005270026.4,XM_011540058.4,XM_017016509.2,XM_024448122.1;mRNA,mRNA,mRNA,mRNA,mRNA,mRNA,mRNA,mRNA:tss_score	0.558666	0.96147	Unsignificant
chr10:124513169:124515170:+:LHPP;XM_017016512.2;mRNA:tss_score	0.660313	0.990752	Unsignificant
chr10:124743377:124745378:-:FAM53B;NM_014661.4;mRNA:tss_score	0.0377933	1.19936	UP
chr10:124790886:124792887:-:EEF1AKMT2,EEF1AKMT2,EEF1AKMT2;NM_001304467.2,NM_001304468.2,NM_212554.4;mRNA,mRNA,mRNA:tss_score	0.586853	0.974163	Unsignificant
chr10:124800818:124802819:+:ABRAXAS2;NM_032182.4;mRNA:tss_score	0.491437	0.970721	Unsignificant
chr10:124805900:124807901:+:ABRAXAS2;XM_047424891.1;mRNA:tss_score	0.482316	0.976515	Unsignificant
chr10:124812199:124814200:+:ABRAXAS2;XM_047424888.1;mRNA:tss_score	0.677664	1.00131	Unsignificant
chr10:124815588:124817589:+:ABRAXAS2;XM_047424889.1;mRNA:tss_score	0.567375	0.987536	Unsignificant
chr10:124915893:124917894:+:ZRANB1,ZRANB1;XM_006717907.3,XM_047425383.1;mRNA,mRNA:tss_score	0.680782	0.978776	Unsignificant
chr10:124916512:124918513:+:ZRANB1;XM_047425384.1;mRNA:tss_score	0.635192	1.02153	Unsignificant
chr10:124926249:124928250:+:ZRANB1;XM_047425385.1;mRNA:tss_score	0.406712	1.04017	Unsignificant
chr10:124941122:124943123:+:ZRANB1;NM_017580.3;mRNA:tss_score	0.550779	0.969125	Unsignificant
chr10:125002714:125004715:-:CTBP2;XM_047424680.1;mRNA:tss_score	0.661208	0.984044	Unsignificant
chr10:125005017:125007018:-:CTBP2;NM_001363508.2;mRNA:tss_score	0.663671	0.990217	Unsignificant
chr10:125027070:125029071:-:CTBP2;NM_022802.3;mRNA:tss_score	0.627521	1.01854	Unsignificant
chr10:125048314:125050315:-:CTBP2;XM_047424678.1;mRNA:tss_score	0.595948	0.980003	Unsignificant
chr10:125137395:125139396:-:CTBP2,CTBP2;XM_047424673.1,XM_047424676.1;mRNA,mRNA:tss_score	0.510069	0.97727	Unsignificant
chr10:125150833:125152834:-:CTBP2,CTBP2;XM_047424666.1,XM_047424670.1;mRNA,mRNA:tss_score	0.657935	0.999159	Unsignificant
chr10:125151280:125153281:-:CTBP2;XM_047424669.1;mRNA:tss_score	0.592077	0.974383	Unsignificant
chr10:125157776:125159777:-:CTBP2,CTBP2,CTBP2,CTBP2,CTBP2,CTBP2,CTBP2,CTBP2,CTBP2;NM_001290215.3,NM_001321013.2,NM_001321014.2,XM_005269567.4,XM_011539355.3,XM_011539358.3,XM_047424664.1,XM_047424667.1,XM_047424668.1;mRNA,mRNA,mRNA,mRNA,mRNA,mRNA,mRNA,mRNA,mRNA:tss_score	0.138482	0.911142	Unsignificant
chr10:125158956:125160957:-:CTBP2,CTBP2,CTBP2,CTBP2;NM_001321012.2,XM_024447830.2,XM_047424665.1,XM_047424674.1;mRNA,mRNA,mRNA,mRNA:tss_score	0.283438	1.11373	Unsignificant
chr10:125159562:125161563:-:CTBP2,CTBP2,CTBP2,CTBP2,CTBP2,CTBP2;NM_001290214.3,NM_001329.4,XM_047424672.1,XM_047424675.1,XM_047424677.1,XM_047424679.1;mRNA,mRNA,mRNA,mRNA,mRNA,mRNA:tss_score	0.241878	0.8977	Unsignificant
chr10:125160029:125162030:-:CTBP2;NM_001083914.3;mRNA:tss_score	0.523959	1.02922	Unsignificant
chr10:125161462:125163463:-:CTBP2;XM_047424671.1;mRNA:tss_score	0.621353	1.02504	Unsignificant
chr10:125682162:125684163:-:TEX36,TEX36,TEX36;NM_001128202.3,NM_001318133.2,XM_005269817.5;mRNA,mRNA,mRNA:tss_score	0.448478	1.03129	Unsignificant
chr10:125718708:125720709:+:EDRF1,EDRF1,EDRF1,EDRF1,EDRF1,EDRF1,EDRF1;NM_001202438.2,NM_015608.3,XM_047425035.1,XM_047425036.1,XM_047425037.1,XM_047425039.1,XM_047425040.1;mRNA,mRNA,mRNA,mRNA,mRNA,mRNA,mRNA:tss_score	0.556087	0.976461	Unsignificant
chr10:125729291:125731292:+:EDRF1;XM_011539622.2;mRNA:tss_score	0.504144	0.978445	Unsignificant
chr10:125774820:125776821:-:MMP21;NM_147191.1;mRNA:tss_score	0.669621	1.01235	Unsignificant
chr10:125822257:125824258:-:UROS,UROS,UROS,UROS,UROS,UROS,UROS,UROS,UROS,UROS,UROS,UROS,UROS,UROS,UROS;NM_000375.3,NM_001324036.2,NM_001324037.2,NM_001324038.2,NM_001324039.2,XM_005270140.6,XM_011540127.3,XM_017016611.3,XM_017016612.3,XM_024448154.2,XM_024448155.2,XM_047425708.1,XM_047425709.1,XM_047425710.1,XM_047425711.1;mRNA,mRNA,mRNA,mRNA,mRNA,mRNA,mRNA,mRNA,mRNA,mRNA,mRNA,mRNA,mRNA,mRNA,mRNA…	0.327246	0.919999	Unsignificant
chr10:125822545:125824546:+:BCCIP,BCCIP,BCCIP;NM_016567.4,NM_078468.3,NM_078469.3;mRNA,mRNA,mRNA:tss_score	0.672681	1.00106	Unsignificant
chr10:125880291:125882292:-:DHX32;NM_018180.3;mRNA:tss_score	0.612447	0.986679	Unsignificant
chr10:125895484:125897485:-:DHX32,DHX32,DHX32,DHX32;XM_047425467.1,XM_047425468.1,XM_047425469.1,XM_047425470.1;mRNA,mRNA,mRNA,mRNA:tss_score	0.679203	1.00062	Unsignificant
chr10:125895563:125897564:+:FANK1,FANK1;NM_001350939.2,NM_145235.5;mRNA,mRNA:tss_score	0.677052	1.00474	Unsignificant
chr10:125895805:125897806:+:FANK1;NM_001363549.2;mRNA:tss_score	0.679238	1.00177	Unsignificant
chr10:126070386:126072387:-:ADAM12;XM_024448210.1;mRNA:tss_score	0.664718	0.998797	Unsignificant
chr10:126074922:126076923:-:ADAM12;XM_017016706.2;mRNA:tss_score	0.676431	1.0055	Unsignificant
chr10:126387476:126389477:-:ADAM12,ADAM12,ADAM12,ADAM12,ADAM12;NM_001288973.2,NM_001288974.2,NM_001288975.2,NM_003474.6,NM_021641.5;mRNA,mRNA,mRNA,mRNA,mRNA:tss_score	0.660686	0.987246	Unsignificant
chr10:12649081:12651082:+:CAMK1D;XM_011519595.4;mRNA:tss_score	0.512116	0.987993	Unsignificant
chr10:126498198:126500199:-:C10orf90;XM_047424564.1;mRNA:tss_score	0.623428	0.990311	Unsignificant
chr10:126503484:126505485:-:C10orf90;XM_047424563.1;mRNA:tss_score	0.668498	0.998335	Unsignificant
chr10:126519173:126521174:-:C10orf90;XM_011539223.3;mRNA:tss_score	0.441927	1.02704	Unsignificant
chr10:126519589:126521590:-:C10orf90;XM_047424561.1;mRNA:tss_score	0.481271	1.0335	Unsignificant
chr10:126520048:126522049:-:C10orf90;XM_011539217.2;mRNA:tss_score	0.635906	0.988838	Unsignificant
chr10:126520440:126522441:-:C10orf90,C10orf90;NM_001004298.4,XM_047424557.1;mRNA,mRNA:tss_score	0.568612	0.975153	Unsignificant
chr10:126520486:126522487:-:C10orf90;XM_047424558.1;mRNA:tss_score	0.552952	0.973009	Unsignificant
chr10:126523644:126525645:-:C10orf90;XM_047424559.1;mRNA:tss_score	0.408657	1.04026	Unsignificant
chr10:126523875:126525876:-:C10orf90;XM_047424556.1;mRNA:tss_score	0.677137	1.0082	Unsignificant
chr10:126529185:126531186:-:C10orf90;XM_047424560.1;mRNA:tss_score	0.419578	0.949567	Unsignificant
chr10:12662233:12664234:+:CAMK1D;XM_011519593.4;mRNA:tss_score	0.566078	1.03053	Unsignificant
chr10:12663474:12665475:+:CAMK1D;XM_011519592.4;mRNA:tss_score	0.503453	0.964048	Unsignificant
chr10:126669692:126671693:-:C10orf90,C10orf90,C10orf90,C10orf90;NM_001350921.2,NM_001350922.2,NM_001350923.2,XM_047424562.1;mRNA,mRNA,mRNA,mRNA:tss_score	0.681516	0.989879	Unsignificant
chr10:126904427:126906428:+:DOCK1,DOCK1,DOCK1,DOCK1,DOCK1,DOCK1,DOCK1,DOCK1,DOCK1,DOCK1,DOCK1,DOCK1,DOCK1,DOCK1,DOCK1,DOCK1;NM_001290223.2,NM_001377543.1,NM_001377544.1,NM_001377546.1,NM_001377547.1,NM_001377548.1,NM_001377550.1,NM_001377553.1,NM_001377554.1,NM_001377556.1,NM_001377558.1,NM_001377560.1,NM_001377561.1,NM_001380.5,XM_047424701.1,XM_047424703.1;mRNA,mRNA,mRNA,mRNA,mRNA,mRNA,mRNA,mRN…	0.529849	1.05464	Unsignificant
chr10:126947897:126949898:+:DOCK1;XM_017015813.3;mRNA:tss_score	0.661756	1.01402	Unsignificant
chr10:126948314:126950315:+:DOCK1;XM_011539422.4;mRNA:tss_score	0.518729	1.00703	Unsignificant
chr10:126948328:126950329:+:DOCK1,DOCK1,DOCK1,DOCK1;XM_017015814.2,XM_017015817.1,XM_047424700.1,XM_047424702.1;mRNA,mRNA,mRNA,mRNA:tss_score	0.497549	1.0078	Unsignificant
chr10:126953623:126955624:+:DOCK1;XM_011539424.2;mRNA:tss_score	0.606623	0.983024	Unsignificant
chr10:127194239:127196240:-:INSYN2A;XM_017016543.2;mRNA:tss_score	0.563976	0.972739	Unsignificant
chr10:127194273:127196274:-:INSYN2A,INSYN2A,INSYN2A,INSYN2A,INSYN2A;XM_017016537.3,XM_017016541.2,XM_047425634.1,XM_047425635.1,XM_047425639.1;mRNA,mRNA,mRNA,mRNA,mRNA:tss_score	0.506387	0.965053	Unsignificant
chr10:127194776:127196777:-:INSYN2A;XM_047425637.1;mRNA:tss_score	0.669755	0.996202	Unsignificant
chr10:127195590:127197591:-:INSYN2A,INSYN2A,INSYN2A,INSYN2A,INSYN2A;NM_001039762.3,XM_005252694.5,XM_017016539.3,XM_047425636.1,XM_047425638.1;mRNA,mRNA,mRNA,mRNA,mRNA:tss_score	0.547995	1.01662	Unsignificant
chr10:127548308:127550309:+:NPS;NM_001030013.2;mRNA:tss_score	0.503478	1.02885	Unsignificant
chr10:127736184:127738185:+:FOXI2;NM_207426.3;mRNA:tss_score	0.676422	0.999027	Unsignificant
chr10:127891940:127893941:-:CLRN3,CLRN3;NM_152311.5,XM_011539274.3;mRNA,mRNA:tss_score	0.255039	1.07595	Unsignificant
chr10:127906102:127908103:+:PTPRE,PTPRE,PTPRE,PTPRE,PTPRE,PTPRE,PTPRE,PTPRE,PTPRE,PTPRE,PTPRE;NM_001316676.2,NM_001323355.2,NM_001323356.2,NM_006504.6,XM_011539994.3,XM_011539995.2,XM_011539996.2,XM_011539998.2,XM_017016467.2,XM_017016469.3,XM_047425578.1;mRNA,mRNA,mRNA,mRNA,mRNA,mRNA,mRNA,mRNA,mRNA,mRNA,mRNA:tss_score	0.397649	0.955544	Unsignificant
chr10:127929977:127931978:+:PTPRE;XM_047425577.1;mRNA:tss_score	0.309486	1.05726	Unsignificant
chr10:127976881:127978882:+:PTPRE;XM_047425576.1;mRNA:tss_score	0.675984	1.00942	Unsignificant
chr10:127986279:127988280:+:PTPRE,PTPRE;NM_001316677.2,XM_005252691.3;mRNA,mRNA:tss_score	0.395147	1.03188	Unsignificant
chr10:127997146:127999147:+:PTPRE;NM_001323354.2;mRNA:tss_score	0.681897	0.992589	Unsignificant
chr10:128046611:128048612:+:PTPRE,PTPRE,PTPRE,PTPRE,PTPRE,PTPRE;NM_001323357.2,NM_130435.5,XM_047425579.1,XM_047425580.1,XM_047425581.1,XM_047425582.1;mRNA,mRNA,mRNA,mRNA,mRNA,mRNA:tss_score	0.650873	1.01063	Unsignificant
chr10:128047536:128049537:+:PTPRE;XM_047425583.1;mRNA:tss_score	0.626174	0.981346	Unsignificant
chr10:128055194:128057195:+:PTPRE;XM_047425584.1;mRNA:tss_score	0.681597	0.994386	Unsignificant
chr10:128109532:128111533:-:MKI67;XM_006717864.4;mRNA:tss_score	0.541902	1.01927	Unsignificant
chr10:128125212:128127213:-:MKI67;XM_011539818.3;mRNA:tss_score	0.328711	0.934354	Unsignificant
chr10:128125422:128127423:-:MKI67,MKI67;NM_001145966.2,NM_002417.5;mRNA,mRNA:tss_score	0.213428	0.902392	Unsignificant
chr10:129087:131088:+:ZMYND11;NM_001370103.2;mRNA:tss_score	0.396502	0.95799	Unsignificant
chr10:129466240:129468241:+:MGMT;NM_002412.5;mRNA:tss_score	0.658894	0.992072	Unsignificant
chr10:129512797:129514798:-:LOC124902531;XM_047426131.1;mRNA:tss_score	0.617787	1.01794	Unsignificant
chr10:129941851:129943852:-:EBF3;XM_011539575.3;mRNA:tss_score	0.293971	0.956681	Unsignificant
chr10:129963273:129965274:-:EBF3,EBF3,EBF3,EBF3,EBF3,EBF3,EBF3,EBF3,EBF3,EBF3,EBF3,EBF3,EBF3,EBF3,EBF3;NM_001005463.3,NM_001375379.1,NM_001375380.1,NM_001375389.1,NM_001375390.1,NM_001375391.1,NM_001375392.1,XM_005252667.3,XM_005252669.3,XM_006717740.3,XM_006717741.4,XM_006717744.3,XM_011539574.2,XM_017016027.1,XM_047424961.1;mRNA,mRNA,mRNA,mRNA,mRNA,mRNA,mRNA,mRNA,mRNA,mRNA,mRNA,mRNA,mRNA,mRNA,m…	0.670374	0.991939	Unsignificant
chr10:13000712:13002713:-:CCDC3;NM_031455.4;mRNA:tss_score	0.488507	0.965005	Unsignificant
chr10:130109829:130111830:-:C10orf143,C10orf143,C10orf143,C10orf143;NM_001355042.2,XM_024448007.2,XM_024448008.2,XM_024448009.2;mRNA,mRNA,mRNA,mRNA:tss_score	0.560139	0.969906	Unsignificant
chr10:130135390:130137391:+:GLRX3,GLRX3,GLRX3;NM_001199868.2,NM_001321980.2,NM_006541.5;mRNA,mRNA,mRNA:tss_score	0.5156	0.964182	Unsignificant
chr10:130179112:130181113:+:LOC124902561;XM_047426136.1;mRNA:tss_score	0.642198	1.00435	Unsignificant
chr10:13098988:13100989:-:CCDC3;NM_001282658.2;mRNA:tss_score	0.577945	0.961837	Unsignificant
chr10:13099081:13101082:+:OPTN,OPTN,OPTN;NM_001008211.1,NM_001008213.1,NM_021980.4;mRNA,mRNA,mRNA:tss_score	0.434113	0.940478	Unsignificant
chr10:13099162:13101163:+:OPTN;NM_001008212.2;mRNA:tss_score	0.2783	0.918862	Unsignificant
chr10:131310720:131312721:-:TCERG1L,TCERG1L,TCERG1L;NM_174937.4,XM_047424966.1,XM_047424967.1;mRNA,mRNA,mRNA:tss_score	0.436049	0.955907	Unsignificant
chr10:13160557:13162558:+:MCM10,MCM10,MCM10,MCM10;NM_018518.5,NM_182751.3,XM_011519538.3,XM_047425437.1;mRNA,mRNA,mRNA,mRNA:tss_score	0.396345	0.972097	Unsignificant
chr10:131900007:131902008:+:PPP2R2D,PPP2R2D,PPP2R2D;NM_001291310.2,NM_018461.5,XM_006717914.4;mRNA,mRNA,mRNA:tss_score	0.245724	1.11812	Unsignificant
chr10:131900238:131902239:+:PPP2R2D;XM_047425478.1;mRNA:tss_score	0.405246	1.08097	Unsignificant
chr10:131933462:131935463:+:PPP2R2D;XM_047425475.1;mRNA:tss_score	0.617016	0.983715	Unsignificant
chr10:131935413:131937414:+:PPP2R2D;XM_047425471.1;mRNA:tss_score	0.554769	0.977417	Unsignificant
chr10:131935450:131937451:+:PPP2R2D,PPP2R2D;XM_047425472.1,XM_047425473.1;mRNA,mRNA:tss_score	0.523573	0.975181	Unsignificant
chr10:131935451:131937452:+:PPP2R2D;XM_047425474.1;mRNA:tss_score	0.50535	0.973665	Unsignificant
chr10:131937196:131939197:+:PPP2R2D;XM_047425476.1;mRNA:tss_score	0.392764	0.980958	Unsignificant
chr10:131939767:131941768:+:PPP2R2D;XM_047425477.1;mRNA:tss_score	0.613794	1.02706	Unsignificant
chr10:131980922:131982923:-:BNIP3;NM_004052.4;mRNA:tss_score	0.555354	0.955609	Unsignificant
chr10:132035363:132037364:+:JAKMIP3,JAKMIP3,JAKMIP3,JAKMIP3,JAKMIP3,JAKMIP3;NM_001392043.1,NM_001392055.1,XM_011539676.3,XM_047425106.1,XM_047425107.1,XM_047425109.1;mRNA,mRNA,mRNA,mRNA,mRNA,mRNA:tss_score	0.473113	0.967649	Unsignificant
chr10:132035676:132037677:+:JAKMIP3;NM_001392044.1;mRNA:tss_score	0.391529	0.944099	Unsignificant
chr10:132063706:132065707:+:JAKMIP3,JAKMIP3,JAKMIP3,JAKMIP3,JAKMIP3,JAKMIP3,JAKMIP3;NM_001392039.1,NM_001392047.1,NM_001392048.1,NM_001392051.1,NM_001392056.1,NM_001392060.1,NM_001392064.1;mRNA,mRNA,mRNA,mRNA,mRNA,mRNA,mRNA:tss_score	0.49631	1.0203	Unsignificant
chr10:132064945:132066946:+:JAKMIP3,JAKMIP3,JAKMIP3,JAKMIP3,JAKMIP3,JAKMIP3,JAKMIP3,JAKMIP3,JAKMIP3,JAKMIP3,JAKMIP3,JAKMIP3,JAKMIP3,JAKMIP3,JAKMIP3,JAKMIP3,JAKMIP3,JAKMIP3,JAKMIP3,JAKMIP3,JAKMIP3,JAKMIP3,JAKMIP3,JAKMIP3,JAKMIP3,JAKMIP3,JAKMIP3,JAKMIP3,JAKMIP3,JAKMIP3,JAKMIP3,JAKMIP3,JAKMIP3,JAKMIP3;NM_001105521.4,NM_001323086.2,NM_001323087.2,NM_001323088.2,NM_001323089.2,NM_001323090.2,NM_001392…	0.67927	1.01245	Unsignificant
chr10:132185947:132187948:+:DPYSL4;NM_006426.3;mRNA:tss_score	0.379048	1.04978	Unsignificant
chr10:132244844:132246845:-:STK32C;XM_047425113.1;mRNA:tss_score	0.410829	1.03338	Unsignificant
chr10:132248107:132250108:-:STK32C,STK32C,STK32C;XM_011539694.2,XM_024447949.2,XM_047425114.1;mRNA,mRNA,mRNA:tss_score	0.626978	0.993708	Unsignificant
chr10:132271513:132273514:-:STK32C;XM_047425115.1;mRNA:tss_score	0.287695	1.03946	Unsignificant
chr10:132306221:132308222:-:STK32C,STK32C;NM_001318879.2,XM_011539695.2;mRNA,mRNA:tss_score	0.547001	1.01778	Unsignificant
chr10:132306949:132308950:-:STK32C,STK32C;NM_173575.4,XM_011539690.3;mRNA,mRNA:tss_score	0.664679	0.990336	Unsignificant
chr10:132329062:132331063:+:LRRC27;XM_011540208.2;mRNA:tss_score	0.672568	1.0097	Unsignificant
chr10:132330879:132332880:-:STK32C,STK32C,STK32C,STK32C,STK32C,STK32C,STK32C,STK32C,STK32C,STK32C;NM_001318878.2,NM_001318880.2,NM_001318881.2,NM_001318882.2,NM_001318883.2,XM_011539688.2,XM_017016100.2,XM_017016101.2,XM_024447947.2,XM_047425112.1;mRNA,mRNA,mRNA,mRNA,mRNA,mRNA,mRNA,mRNA,mRNA,mRNA:tss_score	0.631674	0.970634	Unsignificant
chr10:132331192:132333193:+:LRRC27,LRRC27,LRRC27,LRRC27,LRRC27,LRRC27,LRRC27,LRRC27,LRRC27,LRRC27,LRRC27,LRRC27,LRRC27,LRRC27,LRRC27,LRRC27,LRRC27,LRRC27,LRRC27,LRRC27,LRRC27;NM_001143757.2,NM_001143758.2,NM_001143759.2,NM_030626.3,XM_006717984.4,XM_011540209.3,XM_017016690.3,XM_017016691.3,XM_017016692.3,XM_017016693.3,XM_024448208.2,XM_047425785.1,XM_047425786.1,XM_047425787.1,XM_047425788.1,XM…	0.302505	0.91839	Unsignificant
chr10:132331234:132333235:-:STK32C;XM_011539693.3;mRNA:tss_score	0.317286	0.92681	Unsignificant
chr10:13233373:13235374:-:UCMA,UCMA,UCMA;NM_001303118.2,NM_001303119.2,NM_145314.3;mRNA,mRNA,mRNA:tss_score	0.620745	0.99658	Unsignificant
chr10:132336339:132338340:+:LRRC27,LRRC27;NM_001309474.2,XM_011540210.4;mRNA,mRNA:tss_score	0.44528	0.966513	Unsignificant
chr10:132396199:132398200:+:PWWP2B,PWWP2B,PWWP2B,PWWP2B;NM_001098637.2,NM_138499.4,XM_011539387.3,XM_047424690.1;mRNA,mRNA,mRNA,mRNA:tss_score	0.454025	1.07664	Unsignificant
chr10:132396595:132398596:+:PWWP2B;XM_047424691.1;mRNA:tss_score	0.681803	0.999929	Unsignificant
chr10:132396928:132398929:+:PWWP2B;XM_047424692.1;mRNA:tss_score	0.482981	0.978262	Unsignificant
chr10:132536786:132538787:+:INPP5A,INPP5A;NM_005539.5,XM_017016205.2;mRNA,mRNA:tss_score	0.501655	1.08174	Unsignificant
chr10:132649417:132651418:+:INPP5A;XM_017016204.2;mRNA:tss_score	0.654345	0.995205	Unsignificant
chr10:132680274:132682275:+:INPP5A;NM_001321042.2;mRNA:tss_score	0.239073	1.07014	Unsignificant
chr10:132785146:132787147:-:NKX6-2;NM_177400.3;mRNA:tss_score	0.658643	1.01746	Unsignificant
chr10:132941569:132943570:-:CFAP46,CFAP46,CFAP46,CFAP46,CFAP46,CFAP46,CFAP46,CFAP46,CFAP46,CFAP46,CFAP46,CFAP46,CFAP46,CFAP46;NM_001200049.3,XM_047425386.1,XM_047425387.1,XM_047425388.1,XM_047425389.1,XM_047425390.1,XM_047425391.1,XM_047425392.1,XM_047425393.1,XM_047425394.1,XM_047425395.1,XM_047425396.1,XM_047425397.1,XM_047425398.1;mRNA,mRNA,mRNA,mRNA,mRNA,mRNA,mRNA,mRNA,mRNA,mRNA,mRNA,mRNA,mRN…	0.221718	0.931332	Unsignificant
chr10:13298762:13300763:-:PHYH,PHYH,PHYH;NM_001037537.2,NM_001323080.2,NM_001323084.2;mRNA,mRNA,mRNA:tss_score	0.311586	0.938776	Unsignificant
chr10:13299063:13301064:-:PHYH,PHYH,PHYH;NM_001323082.2,NM_001323083.2,NM_006214.4;mRNA,mRNA,mRNA:tss_score	0.164695	0.911683	Unsignificant
chr10:133086923:133088924:+:ADGRA1;NM_001083909.3;mRNA:tss_score	0.678322	1.00357	Unsignificant
chr10:133087707:133089708:+:ADGRA1;XM_017016779.2;mRNA:tss_score	0.528694	0.975312	Unsignificant
chr10:133097694:133099695:+:ADGRA1;XM_011540273.1;mRNA:tss_score	0.593086	0.980838	Unsignificant
chr10:133101245:133103246:+:ADGRA1;NM_001291085.2;mRNA:tss_score	0.583081	1.02623	Unsignificant
chr10:133159218:133161219:+:KNDC1,KNDC1,KNDC1,KNDC1,KNDC1,KNDC1,KNDC1;NM_001347864.2,NM_001347865.2,NM_001347866.2,NM_152643.8,XM_017016858.3,XM_017016859.3,XM_024448245.2;mRNA,mRNA,mRNA,mRNA,mRNA,mRNA,mRNA:tss_score	0.583414	0.970479	Unsignificant
chr10:133229216:133231217:+:UTF1;NM_003577.3;mRNA:tss_score	0.40328	1.05674	Unsignificant
chr10:133236854:133238855:+:VENTX;NM_014468.4;mRNA:tss_score	0.671964	1.00154	Unsignificant
chr10:133274451:133276452:-:ADAM8;XM_047424423.1;mRNA:tss_score	0.668578	1.01044	Unsignificant
chr10:133274452:133276453:-:ADAM8;XM_047424424.1;mRNA:tss_score	0.671737	1.01027	Unsignificant
chr10:133274993:133276994:-:ADAM8;XM_047424425.1;mRNA:tss_score	0.559374	1.02417	Unsignificant
chr10:133275867:133277868:-:ADAM8,ADAM8,ADAM8,ADAM8;NM_001109.5,NM_001164489.2,NM_001164490.2,XM_047424426.1;mRNA,mRNA,mRNA,mRNA:tss_score	0.681971	0.996398	Unsignificant
chr10:133292:135293:+:ZMYND11;NM_001370104.2;mRNA:tss_score	0.397386	0.965881	Unsignificant
chr10:133307871:133309872:-:TUBGCP2,TUBGCP2,TUBGCP2;NM_001256617.2,NM_001256618.2,NM_006659.4;mRNA,mRNA,mRNA:tss_score	0.300449	0.916637	Unsignificant
chr10:133307913:133309914:+:ZNF511,ZNF511-PRAP1;NM_145806.4,NM_001396060.1;mRNA,mRNA:tss_score	0.292353	0.914017	Unsignificant
chr10:133335895:133337896:-:CALY,CALY;NM_001321617.2,NM_015722.4;mRNA,mRNA:tss_score	0.673665	0.989815	Unsignificant
chr10:133346372:133348373:+:PRAP1,PRAP1;NM_001145201.2,NM_145202.5;mRNA,mRNA:tss_score	0.667128	1.00488	Unsignificant
chr10:133356695:133358696:-:FUOM,FUOM,FUOM,FUOM;XM_047425101.1,XM_047425102.1,XM_047425103.1,XM_047425105.1;mRNA,mRNA,mRNA,mRNA:tss_score	0.567231	0.973764	Unsignificant
chr10:133357018:133359019:-:FUOM,FUOM,FUOM,FUOM,FUOM,FUOM,FUOM,FUOM,FUOM,FUOM,FUOM;NM_001098483.3,NM_001301827.2,NM_001301828.2,NM_198472.3,XM_011539670.3,XM_011539671.3,XM_011539672.3,XM_011539673.3,XM_011539674.3,XM_011539675.3,XM_047425104.1;mRNA,mRNA,mRNA,mRNA,mRNA,mRNA,mRNA,mRNA,mRNA,mRNA,mRNA:tss_score	0.566727	1.01963	Unsignificant
chr10:133372353:133374354:-:ECHS1;NM_004092.4;mRNA:tss_score	0.628295	0.980077	Unsignificant
chr10:133378261:133380262:+:PAOX,PAOX,PAOX;NM_152911.4,NM_207127.3,NM_207128.3;mRNA,mRNA,mRNA:tss_score	0.619808	0.975467	Unsignificant
chr10:133393156:133395157:+:MTG1;NM_138384.4;mRNA:tss_score	0.412847	0.941541	Unsignificant
chr10:133423624:133425625:-:SPRN,SPRN;NM_001012508.6,NM_001391974.1;mRNA,mRNA:tss_score	0.497861	0.951111	Unsignificant
chr10:133452944:133454945:+:SCART1;NM_001396050.1;mRNA:tss_score	0.654566	0.998636	Unsignificant
chr10:13346698:13348699:-:SEPHS1,SEPHS1;XM_047424839.1,XM_047424840.1;mRNA,mRNA:tss_score	0.518692	1.0419	Unsignificant
chr10:13347292:13349293:-:SEPHS1,SEPHS1,SEPHS1,SEPHS1,SEPHS1;NM_001195602.2,NM_001195604.2,NM_001375769.1,NM_012247.5,XM_047424841.1;mRNA,mRNA,mRNA,mRNA,mRNA:tss_score	0.570362	0.970646	Unsignificant
chr10:133483:135484:+:ZMYND11,ZMYND11,ZMYND11,ZMYND11;NM_001370105.2,NM_001370118.2,NM_001370119.2,NM_006624.7;mRNA,mRNA,mRNA,mRNA:tss_score	0.486694	0.975242	Unsignificant
chr10:133526362:133528363:+:CYP2E1;NM_000773.4;mRNA:tss_score	0.639244	1.01901	Unsignificant
chr10:133564582:133566583:-:SYCE1,SYCE1;NM_001143763.2,NM_001143764.3;mRNA,mRNA:tss_score	0.669765	1.0081	Unsignificant
chr10:133567290:133569291:-:SYCE1;NM_130784.4;mRNA:tss_score	0.577011	1.03051	Unsignificant
chr10:133625794:133627795:-:FRG2B;NM_001080998.2;mRNA:tss_score	0.506325	1.03889	Unsignificant
chr10:133799:135800:+:ZMYND11,ZMYND11,ZMYND11,ZMYND11,ZMYND11,ZMYND11,ZMYND11,ZMYND11,ZMYND11,ZMYND11,ZMYND11,ZMYND11,ZMYND11,ZMYND11;NM_001202465.3,NM_001202466.3,NM_001330057.3,NM_001370097.3,NM_001370098.2,NM_001370106.2,NM_001370107.2,NM_001370113.2,NM_001370115.2,NM_001370116.2,NM_001370120.2,NM_001370122.2,NM_001370124.3,NM_212479.4;mRNA,mRNA,mRNA,mRNA,mRNA,mRNA,mRNA,mRNA,mRNA,mRNA,mRNA,mRN…	0.652435	1.02023	Unsignificant
chr10:134264:136265:+:ZMYND11,ZMYND11,ZMYND11,ZMYND11,ZMYND11;NM_001370099.2,NM_001370108.2,NM_001370110.2,NM_001370111.2,NM_001370114.2;mRNA,mRNA,mRNA,mRNA,mRNA:tss_score	0.62945	0.988753	Unsignificant
chr10:134454:136455:+:ZMYND11,ZMYND11,ZMYND11,ZMYND11,ZMYND11,ZMYND11;NM_001202464.3,NM_001370100.5,NM_001370112.2,NM_001370117.2,NM_001370121.2,NM_001370123.2;mRNA,mRNA,mRNA,mRNA,mRNA,mRNA:tss_score	0.590167	0.978656	Unsignificant
chr10:134597:136598:+:ZMYND11;NM_001370101.2;mRNA:tss_score	0.671321	0.981316	Unsignificant
chr10:134808:136809:+:ZMYND11,ZMYND11;NM_001370102.2,NM_001370109.2;mRNA,mRNA:tss_score	0.410137	0.952548	Unsignificant
chr10:13499532:13501533:-:BEND7;XM_047424793.1;mRNA:tss_score	0.57964	0.995082	Unsignificant
chr10:13502592:13504593:-:BEND7,BEND7,BEND7,BEND7;NM_001100912.2,NM_152751.3,XM_011519395.3,XM_011519396.3;mRNA,mRNA,mRNA,mRNA:tss_score	0.28944	0.953911	Unsignificant
chr10:13526802:13528803:-:BEND7,BEND7,BEND7;XM_011519390.3,XM_047424789.1,XM_047424790.1;mRNA,mRNA,mRNA:tss_score	0.621978	0.98592	Unsignificant
chr10:13527181:13529182:-:BEND7;XM_047424788.1;mRNA:tss_score	0.528415	0.959938	Unsignificant
chr10:13527565:13529566:-:BEND7;XM_047424787.1;mRNA:tss_score	0.364758	1.09041	Unsignificant
chr10:13528013:13530014:-:BEND7,BEND7,BEND7,BEND7,BEND7,BEND7,BEND7,BEND7,BEND7,BEND7,BEND7,BEND7,BEND7,BEND7,BEND7,BEND7,BEND7,BEND7,BEND7,BEND7,BEND7,BEND7,BEND7,BEND7,BEND7,BEND7,BEND7,BEND7,BEND7,BEND7;NM_001369863.1,NM_001370075.2,NM_001378149.1,NM_001378150.1,NM_001378151.1,NM_001387359.1,XM_005252402.6,XM_011519391.3,XM_011519392.3,XM_011519393.4,XM_011519398.3,XM_011519399.3,XM_011519400.…	0.0593443	1.21347	Unsignificant
chr10:13528633:13530634:-:BEND7;XM_047424786.1;mRNA:tss_score	0.67134	1.01188	Unsignificant
chr10:13585964:13587965:+:PRPF18,PRPF18,PRPF18,PRPF18,PRPF18,PRPF18,PRPF18,PRPF18,PRPF18,PRPF18,PRPF18,PRPF18,PRPF18,PRPF18,PRPF18,PRPF18,PRPF18,PRPF18,PRPF18,PRPF18,PRPF18,PRPF18,PRPF18,PRPF18,PRPF18,PRPF18,PRPF18,PRPF18,PRPF18,PRPF18,PRPF18,PRPF18,PRPF18,PRPF18,PRPF18,PRPF18,PRPF18,PRPF18,PRPF18,PRPF18,PRPF18,PRPF18,PRPF18,PRPF18,PRPF18,PRPF18,PRPF18,PRPF18,PRPF18,PRPF18,PRPF18,PRPF18,PRPF18,PR…	0.630328	1.03297	Unsignificant
chr10:13590771:13592772:+:PRPF18;XM_047425965.1;mRNA:tss_score	0.661376	0.992981	Unsignificant
chr10:13590773:13592774:+:PRPF18;XM_047425967.1;mRNA:tss_score	0.656862	0.992215	Unsignificant
chr10:13706566:13708567:-:FRMD4A;NM_001318338.2;mRNA:tss_score	0.682019	0.990256	Unsignificant
chr10:13970895:13972896:-:FRMD4A;NM_001318337.2;mRNA:tss_score	0.491512	0.979725	Unsignificant
chr10:14007549:14009550:-:FRMD4A;NM_001318336.2;mRNA:tss_score	0.67418	1.00273	Unsignificant
chr10:14329923:14331924:-:FRMD4A;NM_018027.5;mRNA:tss_score	0.37197	1.04073	Unsignificant
chr10:14531713:14533714:-:FAM107B;NM_001320741.2;mRNA:tss_score	0.514342	0.971045	Unsignificant
chr10:14537541:14539542:-:FAM107B;NM_001320740.1;mRNA:tss_score	0.404112	0.960444	Unsignificant
chr10:14547636:14549637:-:FAM107B;NM_001320739.2;mRNA:tss_score	0.624872	1.02273	Unsignificant
chr10:14553157:14555158:-:FAM107B;XM_005252616.5;mRNA:tss_score	0.468002	1.03077	Unsignificant
chr10:14555179:14557180:-:FAM107B,FAM107B;NM_001320738.2,XM_017016749.1;mRNA,mRNA:tss_score	0.543502	1.03119	Unsignificant
chr10:14570998:14572999:-:FAM107B,FAM107B,FAM107B,FAM107B;NM_001282698.2,NM_001282701.2,NM_001282702.2,NM_001320736.2;mRNA,mRNA,mRNA,mRNA:tss_score	0.544669	1.01169	Unsignificant
chr10:14571188:14573189:-:FAM107B,FAM107B,FAM107B,FAM107B;NM_001282699.1,NM_001282703.1,NM_001320737.1,XM_047425817.1;mRNA,mRNA,mRNA,mRNA:tss_score	0.41554	1.03342	Unsignificant
chr10:14571374:14573375:-:FAM107B,FAM107B,FAM107B,FAM107B;NM_001282700.2,NM_001320735.2,XM_047425818.1,XM_047425822.1;mRNA,mRNA,mRNA,mRNA:tss_score	0.546058	1.02432	Unsignificant
chr10:14603400:14605401:-:FAM107B,FAM107B,FAM107B,FAM107B,FAM107B,FAM107B,FAM107B,FAM107B,FAM107B,FAM107B;NM_001282696.2,NM_001282697.2,XM_047425813.1,XM_047425814.1,XM_047425815.1,XM_047425816.1,XM_047425819.1,XM_047425820.1,XM_047425821.1,XM_047425823.1;mRNA,mRNA,mRNA,mRNA,mRNA,mRNA,mRNA,mRNA,mRNA,mRNA:tss_score	0.589354	1.02734	Unsignificant
chr10:14773896:14775897:-:FAM107B,FAM107B;NM_001282695.2,NM_031453.4;mRNA,mRNA:tss_score	0.213905	1.06301	Unsignificant
chr10:14837036:14839037:-:CDNF,CDNF;NM_001029954.3,XM_011519488.3;mRNA,mRNA:tss_score	0.530217	0.96376	Unsignificant
chr10:14837305:14839306:+:HSPA14,LOC100421372,LOC100421372;NM_016299.4,NM_001378785.1,NM_001378790.1;mRNA,mRNA,mRNA:tss_score	0.388449	1.04996	Unsignificant
chr10:14877865:14879866:+:SUV39H2,SUV39H2,SUV39H2,SUV39H2,SUV39H2,SUV39H2,SUV39H2;NM_001193424.2,NM_001193425.2,NM_001193426.2,NM_001193427.2,NM_024670.4,XM_011519662.3,XM_047425741.1;mRNA,mRNA,mRNA,mRNA,mRNA,mRNA,mRNA:tss_score	0.340345	0.927538	Unsignificant
chr10:14946608:14948609:-:DCLRE1C,DCLRE1C;XM_047425649.1,XM_047425652.1;mRNA,mRNA:tss_score	0.346199	0.951522	Unsignificant
chr10:14948052:14950053:-:DCLRE1C,DCLRE1C;XM_047425648.1,XM_047425651.1;mRNA,mRNA:tss_score	0.502412	1.0187	Unsignificant
chr10:14948077:14950078:-:DCLRE1C;XM_047425650.1;mRNA:tss_score	0.489811	1.02094	Unsignificant
chr10:14953095:14955096:-:DCLRE1C,DCLRE1C,DCLRE1C,DCLRE1C,DCLRE1C,DCLRE1C,DCLRE1C,DCLRE1C,DCLRE1C,DCLRE1C,DCLRE1C;NM_001033855.3,NM_001033857.3,NM_001033858.3,NM_001289076.2,NM_001289077.2,NM_001289078.2,NM_001289079.2,NM_001350965.2,NM_001350966.2,NM_001350967.2,NM_022487.4;mRNA,mRNA,mRNA,mRNA,mRNA,mRNA,mRNA,mRNA,mRNA,mRNA,mRNA:tss_score	0.511816	0.959962	Unsignificant
chr10:14953227:14955228:+:MEIG1;XM_024448136.1;mRNA:tss_score	0.450698	0.959656	Unsignificant
chr10:14953299:14955300:+:MEIG1;XM_047425662.1;mRNA:tss_score	0.480886	0.966875	Unsignificant
chr10:14953431:14955432:-:DCLRE1C,DCLRE1C;XM_011519620.4,XM_011519621.3;mRNA,mRNA:tss_score	0.646432	0.987768	Unsignificant
chr10:14958387:14960388:+:MEIG1;NM_001080836.3;mRNA:tss_score	0.618157	1.02536	Unsignificant
chr10:15031194:15033195:+:OLAH,OLAH;XM_024448060.2,XM_047425423.1;mRNA,mRNA:tss_score	0.664953	0.990125	Unsignificant
chr10:15042942:15044943:+:OLAH,OLAH;NM_001039702.3,NM_018324.3;mRNA,mRNA:tss_score	0.682618	1.00616	Unsignificant
chr10:15045867:15047868:+:OLAH;XM_017016376.3;mRNA:tss_score	0.246973	1.05286	Unsignificant
chr10:15087775:15089776:-:ACBD7-DCLRE1CP1,ACBD7;NR_144471.1,NM_001039844.3;lnc_RNA,mRNA:tss_score	0.332635	1.07673	Unsignificant
chr10:15096354:15098355:+:RPP38,RPP38,RPP38,RPP38,RPP38,RPP38,RPP38,RPP38,RPP38,RPP38;NM_001097590.3,NM_001265601.2,NM_006414.5,NM_183005.5,XM_006717363.3,XM_006717364.5,XM_011519293.3,XM_017015479.3,XM_017015480.3,XM_017015481.3;mRNA,mRNA,mRNA,mRNA,mRNA,mRNA,mRNA,mRNA,mRNA,mRNA:tss_score	0.57515	0.975203	Unsignificant
chr10:15167692:15169693:-:NMT2,NMT2,NMT2,NMT2,NMT2,NMT2,NMT2,NMT2;NM_001308295.2,NM_004808.3,XM_005252642.6,XM_006717539.5,XM_017016949.3,XM_017016951.3,XM_024448262.2,XM_047426019.1;mRNA,mRNA,mRNA,mRNA,mRNA,mRNA,mRNA,mRNA:tss_score	0.284582	0.89226	Unsignificant
chr10:15220054:15222055:-:FAM171A1;XM_047424776.1;mRNA:tss_score	0.151531	1.05918	Unsignificant
chr10:15334022:15336023:-:FAM171A1;XM_011519378.3;mRNA:tss_score	0.36134	1.05041	Unsignificant
chr10:15370288:15372289:-:FAM171A1;NM_001010924.2;mRNA:tss_score	0.0193975	1.20277	UP
chr10:15373553:15375554:-:FAM171A1;XM_017015904.2;mRNA:tss_score	0.679233	1.00451	Unsignificant
chr10:15718921:15720922:-:ITGA8,ITGA8,ITGA8;NM_001291494.2,NM_003638.3,XM_011519752.3;mRNA,mRNA,mRNA:tss_score	0.168803	0.932354	Unsignificant
chr10:15837278:15839279:-:MINDY3,MINDY3;XM_047425773.1,XM_047425774.1;mRNA,mRNA:tss_score	0.616112	0.974749	Unsignificant
chr10:15859506:15861507:-:MINDY3,MINDY3,MINDY3,MINDY3,MINDY3,MINDY3,MINDY3,MINDY3,MINDY3,MINDY3,MINDY3;NM_001318330.2,NM_024948.4,XM_005252600.3,XM_006717508.3,XM_011519690.3,XM_011519691.3,XM_011519694.2,XM_017016671.2,XM_047425772.1,XM_047425775.1,XM_047425776.1;mRNA,mRNA,mRNA,mRNA,mRNA,mRNA,mRNA,mRNA,mRNA,mRNA,mRNA:tss_score	0.442723	1.04377	Unsignificant
chr10:16436009:16438010:+:PTER,PTER,PTER,PTER,PTER,PTER,PTER,PTER;NM_001001484.3,NM_001261836.2,NM_001261837.2,NM_001261838.2,NM_030664.5,XM_017016929.3,XM_047426006.1,XM_047426007.1;mRNA,mRNA,mRNA,mRNA,mRNA,mRNA,mRNA,mRNA:tss_score	0.673782	0.994693	Unsignificant
chr10:16482137:16484138:+:PTER;XM_017016927.3;mRNA:tss_score	0.63033	1.01356	Unsignificant
chr10:16520878:16522879:-:C1QL3;NM_001010908.2;mRNA:tss_score	0.385532	1.03881	Unsignificant
chr10:16816083:16818084:-:RSU1;XM_047425617.1;mRNA:tss_score	0.509552	0.961226	Unsignificant
chr10:16816423:16818424:-:RSU1,RSU1;NM_012425.4,NM_152724.3;mRNA,mRNA:tss_score	0.603401	0.989306	Unsignificant
chr10:17002965:17004966:-:CUBN;XM_011519711.4;mRNA:tss_score	0.487406	1.02834	Unsignificant
chr10:17022645:17024646:-:CUBN;XM_011519709.3;mRNA:tss_score	0.666245	1.00261	Unsignificant
chr10:17024756:17026757:-:CUBN;XM_011519710.3;mRNA:tss_score	0.421269	1.03881	Unsignificant
chr10:17128810:17130811:-:CUBN,CUBN;NM_001081.4,XM_011519708.3;mRNA,mRNA:tss_score	0.427125	0.969733	Unsignificant
chr10:17173653:17175654:-:TRDMT1;XM_047424698.1;mRNA:tss_score	0.679986	0.991656	Unsignificant
chr10:17200671:17202672:-:TRDMT1,TRDMT1,TRDMT1,TRDMT1,TRDMT1,TRDMT1,TRDMT1,TRDMT1,TRDMT1,TRDMT1,TRDMT1,TRDMT1,TRDMT1,TRDMT1,TRDMT1,TRDMT1;NM_001321006.2,NM_001321007.2,NM_001351219.2,NM_001351220.2,NM_001351221.2,NM_001351222.2,NM_001351223.2,NM_004412.7,XM_005252374.5,XM_017015801.2,XM_024447855.2,XM_047424693.1,XM_047424694.1,XM_047424695.1,XM_047424696.1,XM_047424697.1;mRNA,mRNA,mRNA,mRNA,mRNA…	0.541445	0.998084	Unsignificant
chr10:17227240:17229241:+:VIM;NM_003380.5;mRNA:tss_score	0.590436	1.02661	Unsignificant
chr10:17336029:17338030:-:ST8SIA6;XM_047425154.1;mRNA:tss_score	0.374019	1.05062	Unsignificant
chr10:1736524:1738525:-:ADARB2;NM_018702.4;mRNA:tss_score	0.300785	1.05219	Unsignificant
chr10:17403288:17405289:-:ST8SIA6;XM_024447978.2;mRNA:tss_score	0.488824	1.03034	Unsignificant
chr10:17452341:17454342:-:ST8SIA6;XM_024447977.2;mRNA:tss_score	0.579251	1.02012	Unsignificant
chr10:17453594:17455595:-:ST8SIA6,ST8SIA6,ST8SIA6;NM_001004470.3,NM_001345961.2,XM_017016174.2;mRNA,mRNA,mRNA:tss_score	0.670895	1.00491	Unsignificant
chr10:17616373:17618374:-:HACD1,HACD1;NM_014241.4,XM_005252641.5;mRNA,mRNA:tss_score	0.561113	0.958388	Unsignificant
chr10:17643150:17645151:+:STAM,STAM,STAM,STAM,STAM,STAM,STAM,STAM,STAM,STAM;NM_001324282.2,NM_001324283.2,NM_001324284.2,NM_001324285.2,NM_001324286.2,NM_001324287.2,NM_001324288.2,NM_001324289.2,NM_003473.4,XM_011519695.4;mRNA,mRNA,mRNA,mRNA,mRNA,mRNA,mRNA,mRNA,mRNA,mRNA:tss_score	0.613895	1.02359	Unsignificant
chr10:17751200:17753201:+:TMEM236;NM_001098844.3;mRNA:tss_score	0.505504	0.968363	Unsignificant
chr10:17767108:17769109:+:TMEM236;XM_017016574.2;mRNA:tss_score	0.308497	0.944349	Unsignificant
chr10:17808347:17810348:+:MRC1;NM_002438.4;mRNA:tss_score	0.670195	1.01109	Unsignificant
chr10:178993:180994:+:ZMYND11,ZMYND11,ZMYND11;NM_001202467.1,NM_001202468.1,XM_017015594.2;mRNA,mRNA,mRNA:tss_score	0.384391	0.960041	Unsignificant
chr10:17950917:17952918:+:SLC39A12,SLC39A12,SLC39A12,SLC39A12;NM_001145195.2,NM_001282733.2,NM_001282734.2,NM_152725.4;mRNA,mRNA,mRNA,mRNA:tss_score	0.594797	0.976611	Unsignificant
chr10:18139423:18141424:+:CACNB2,CACNB2,CACNB2,CACNB2,CACNB2,CACNB2,CACNB2;NM_001167945.2,NM_201571.4,NM_201572.4,NM_201593.3,NM_201596.3,NM_201597.3,XM_047425725.1;mRNA,mRNA,mRNA,mRNA,mRNA,mRNA,mRNA:tss_score	0.605984	0.978969	Unsignificant
chr10:18259721:18261722:+:CACNB2,CACNB2;NM_000724.4,NM_001330060.2;mRNA,mRNA:tss_score	0.673161	1.01021	Unsignificant
chr10:18339708:18341709:+:CACNB2,CACNB2;NM_201590.3,XM_011519659.3;mRNA,mRNA:tss_score	0.662358	1.02288	Unsignificant
chr10:18365759:18367760:+:CACNB2;XM_006717502.4;mRNA:tss_score	0.374495	1.04384	Unsignificant
chr10:18399574:18401575:+:CACNB2,CACNB2;NM_201570.3,XM_005252588.5;mRNA,mRNA:tss_score	0.461873	1.02884	Unsignificant
chr10:18505487:18507488:+:CACNB2;XM_005252591.4;mRNA:tss_score	0.569499	0.980168	Unsignificant
chr10:18621491:18623492:-:NSUN6;XM_017015912.3;mRNA:tss_score	0.460281	1.06687	Unsignificant
chr10:18642639:18644640:-:NSUN6;XM_047424783.1;mRNA:tss_score	0.49539	0.971376	Unsignificant
chr10:18647644:18649645:-:NSUN6;XM_047424781.1;mRNA:tss_score	0.530227	0.991615	Unsignificant
chr10:18650586:18652587:-:NSUN6,NSUN6,NSUN6,NSUN6,NSUN6,NSUN6,NSUN6,NSUN6,NSUN6,NSUN6;NM_001351115.2,NM_001351117.2,NM_001351118.2,NM_182543.5,XM_011519383.2,XM_011519387.3,XM_047424777.1,XM_047424780.1,XM_047424782.1,XM_047424784.1;mRNA,mRNA,mRNA,mRNA,mRNA,mRNA,mRNA,mRNA,mRNA,mRNA:tss_score	0.546003	0.98534	Unsignificant
chr10:18658237:18660238:-:NSUN6,NSUN6,NSUN6,NSUN6,NSUN6,NSUN6;NM_001351116.2,XM_011519384.2,XM_011519386.3,XM_017015907.3,XM_047424778.1,XM_047424779.1;mRNA,mRNA,mRNA,mRNA,mRNA,mRNA:tss_score	0.586854	0.978012	Unsignificant
chr10:18658326:18660327:-:NSUN6,NSUN6;XM_011519385.2,XM_024447884.2;mRNA,mRNA:tss_score	0.614735	0.979999	Unsignificant
chr10:18658430:18660431:+:ARL5B,ARL5B;NM_178815.5,XM_005252400.2;mRNA,mRNA:tss_score	0.668292	0.990116	Unsignificant
chr10:18658726:18660727:+:ARL5B;XM_005252401.5;mRNA:tss_score	0.53587	1.032	Unsignificant
chr10:19045926:19047927:+:MALRD1,MALRD1,MALRD1,MALRD1,MALRD1,MALRD1;XM_011519453.3,XM_011519454.2,XM_011519455.3,XM_017016183.2,XM_047425167.1,XM_047425168.1;mRNA,mRNA,mRNA,mRNA,mRNA,mRNA:tss_score	0.6519	0.992769	Unsignificant
chr10:19047800:19049801:+:MALRD1;NM_001142308.3;mRNA:tss_score	0.43956	1.02267	Unsignificant
chr10:19065780:19067781:+:MALRD1;XM_017016182.1;mRNA:tss_score	0.648798	0.993083	Unsignificant
chr10:19154089:19156090:+:MALRD1;XM_017016185.1;mRNA:tss_score	0.608584	1.02651	Unsignificant
chr10:19164724:19166725:+:MALRD1;XM_017016184.1;mRNA:tss_score	0.532374	0.974788	Unsignificant
chr10:19264386:19266387:+:MALRD1;XM_017016186.1;mRNA:tss_score	0.625234	1.02783	Unsignificant
chr10:19815431:19817432:+:PLXDC2,PLXDC2,PLXDC2;NM_001282736.2,NM_032812.9,XM_011519750.3;mRNA,mRNA,mRNA:tss_score	0.670245	1.00028	Unsignificant
chr10:20896310:20898311:-:NEBL,NEBL,NEBL;NM_006393.3,XM_005252342.6,XM_005252343.6;mRNA,mRNA,mRNA:tss_score	0.604294	1.03192	Unsignificant
chr10:20958156:20960157:-:NEBL;XM_011519291.3;mRNA:tss_score	0.627901	1.01291	Unsignificant
chr10:20958157:20960158:-:NEBL;XM_047424443.1;mRNA:tss_score	0.629395	1.01354	Unsignificant
chr10:21171978:21173979:-:NEBL,NEBL;NM_001377323.1,NM_001377325.1;mRNA,mRNA:tss_score	0.613915	1.02207	Unsignificant
chr10:21173090:21175091:-:NEBL,NEBL,NEBL;NM_001173484.2,NM_001377322.1,NM_001377324.1;mRNA,mRNA,mRNA:tss_score	0.638755	0.988689	Unsignificant
chr10:21173186:21175187:-:NEBL,NEBL;NM_213569.2,XM_047424444.1;mRNA,mRNA:tss_score	0.677979	0.99132	Unsignificant
chr10:21173930:21175931:-:NEBL;NM_001377328.1;mRNA:tss_score	0.680853	1.00608	Unsignificant
chr10:21292049:21294050:-:NEBL,NEBL;NM_001377326.1,NM_001377327.1;mRNA,mRNA:tss_score	0.675776	1.00336	Unsignificant
chr10:21517275:21519276:-:SKIDA1,SKIDA1;XM_047425204.1,XM_047425205.1;mRNA,mRNA:tss_score	0.358662	0.95475	Unsignificant
chr10:21524681:21526682:-:SKIDA1;NM_207371.4;mRNA:tss_score	0.614874	1.03064	Unsignificant
chr10:21532755:21534756:+:MLLT10,MLLT10;NM_001324296.2,NM_001324297.2;mRNA,mRNA:tss_score	0.68079	1.00814	Unsignificant
chr10:21533231:21535232:+:MLLT10,MLLT10,MLLT10,MLLT10,MLLT10;NM_001195626.3,NM_001195627.2,NM_001195628.2,NM_001195630.2,NM_004641.4;mRNA,mRNA,mRNA,mRNA,mRNA:tss_score	0.679083	0.984152	Unsignificant
chr10:22002729:22004730:-:DNAJC1,DNAJC1,DNAJC1,DNAJC1;NM_022365.4,XM_011519614.4,XM_017016536.3,XM_047425628.1;mRNA,mRNA,mRNA,mRNA:tss_score	0.672727	0.999705	Unsignificant
chr10:22209282:22211283:-:EBLN1;NM_001199938.2;mRNA:tss_score	0.65482	0.994414	Unsignificant
chr10:22217014:22219015:-:EBLN1;NM_001394757.1;mRNA:tss_score	0.432455	1.03094	Unsignificant
chr10:22315387:22317388:+:COMMD3-BMI1,COMMD3;NM_001204062.2,NM_012071.4;mRNA,mRNA:tss_score	0.379592	0.954758	Unsignificant
chr10:22320098:22322099:+:BMI1;NM_005180.9;mRNA:tss_score	0.19726	0.868113	Unsignificant
chr10:22344495:22346496:+:SPAG6,SPAG6,SPAG6,SPAG6,SPAG6,SPAG6;NM_001253854.2,NM_001253855.2,NM_012443.4,NM_172242.3,XM_005252646.3,XM_047426030.1;mRNA,mRNA,mRNA,mRNA,mRNA,mRNA:tss_score	0.588875	0.957793	Unsignificant
chr10:22477297:22479298:-:LOC124902392;XM_047426112.1;mRNA:tss_score	0.678882	1.00662	Unsignificant
chr10:22554294:22556295:-:LOC124902393;XM_047426113.1;mRNA:tss_score	0.449406	1.02911	Unsignificant
chr10:22626587:22628588:-:PIP4K2A;XM_017016331.2;mRNA:tss_score	0.675925	1.00111	Unsignificant
chr10:22704424:22706425:-:PIP4K2A;XM_047425351.1;mRNA:tss_score	0.679263	0.996161	Unsignificant
chr10:22712191:22714192:-:PIP4K2A;XM_017016330.2;mRNA:tss_score	0.537296	1.02558	Unsignificant
chr10:22713107:22715108:-:PIP4K2A;NM_001330062.2;mRNA:tss_score	0.679023	1.0036	Unsignificant
chr10:22713577:22715578:-:PIP4K2A,PIP4K2A;NM_005028.5,XM_006717450.3;mRNA,mRNA:tss_score	0.534036	1.05936	Unsignificant
chr10:22927052:22929053:+:ARMC3,ARMC3,ARMC3,ARMC3,ARMC3,ARMC3,ARMC3,ARMC3,ARMC3,ARMC3;NM_001282745.2,NM_001282746.2,NM_001282747.2,NM_173081.5,XM_005252380.4,XM_005252381.3,XM_011519350.4,XM_017015831.3,XM_017015832.3,XM_017015833.3;mRNA,mRNA,mRNA,mRNA,mRNA,mRNA,mRNA,mRNA,mRNA,mRNA:tss_score	0.669294	0.999811	Unsignificant
chr10:22994952:22996953:+:ARMC3;XM_011519351.3;mRNA:tss_score	0.67551	0.996391	Unsignificant
chr10:23094578:23096579:+:MSRB2,MSRB2;NM_012228.4,XM_011519426.3;mRNA,mRNA:tss_score	0.326436	0.925134	Unsignificant
chr10:23191311:23193312:+:PTF1A;NM_178161.3;mRNA:tss_score	0.227467	0.930482	Unsignificant
chr10:23290195:23292196:-:C10orf67;XM_011519443.2;mRNA:tss_score	0.661236	1.0051	Unsignificant
chr10:23343077:23345078:-:C10orf67;XM_047424968.1;mRNA:tss_score	0.399484	0.955453	Unsignificant
chr10:23343796:23345797:-:C10orf67,C10orf67,C10orf67,C10orf67,C10orf67,C10orf67,C10orf67,C10orf67,C10orf67,C10orf67,C10orf67;NM_001351306.2,NM_001365862.2,NM_001371909.1,NM_153714.3,XM_011519440.2,XM_011519441.2,XM_011519442.3,XM_011519445.3,XM_011519446.2,XM_017016031.2,XM_047424970.1;mRNA,mRNA,mRNA,mRNA,mRNA,mRNA,mRNA,mRNA,mRNA,mRNA,mRNA:tss_score	0.666927	0.99968	Unsignificant
chr10:23438074:23440075:+:OTUD1;NM_001145373.3;mRNA:tss_score	0.478914	0.949196	Unsignificant
chr10:23693726:23695727:+:KIAA1217;NM_001098500.3;mRNA:tss_score	0.661284	1.00763	Unsignificant
chr10:24208137:24210138:+:KIAA1217,KIAA1217,KIAA1217,KIAA1217,KIAA1217,KIAA1217,KIAA1217,KIAA1217,KIAA1217,KIAA1217,KIAA1217,KIAA1217,KIAA1217,KIAA1217,KIAA1217,KIAA1217,KIAA1217,KIAA1217,KIAA1217,KIAA1217;NM_001282767.2,NM_001282768.2,NM_019590.5,XM_017016417.2,XM_047425494.1,XM_047425495.1,XM_047425496.1,XM_047425497.1,XM_047425498.1,XM_047425499.1,XM_047425500.1,XM_047425504.1,XM_047425513.1,X…	0.678331	1.00683	Unsignificant
chr10:24238192:24240193:+:KIAA1217,KIAA1217,KIAA1217,KIAA1217,KIAA1217,KIAA1217,KIAA1217,KIAA1217,KIAA1217;XM_017016420.2,XM_017016422.2,XM_047425501.1,XM_047425502.1,XM_047425503.1,XM_047425520.1,XM_047425521.1,XM_047425522.1,XM_047425523.1;mRNA,mRNA,mRNA,mRNA,mRNA,mRNA,mRNA,mRNA,mRNA:tss_score	0.644887	1.01527	Unsignificant
chr10:24448413:24450414:+:KIAA1217,KIAA1217,KIAA1217,KIAA1217,KIAA1217,KIAA1217,KIAA1217,KIAA1217,KIAA1217,KIAA1217,KIAA1217;NM_001282769.2,NM_001321681.2,XM_017016424.2,XM_047425507.1,XM_047425509.1,XM_047425510.1,XM_047425526.1,XM_047425528.1,XM_047425530.1,XM_047425532.1,XM_047425535.1;mRNA,mRNA,mRNA,mRNA,mRNA,mRNA,mRNA,mRNA,mRNA,mRNA,mRNA:tss_score	0.270309	0.954729	Unsignificant
chr10:24465530:24467531:+:KIAA1217,KIAA1217,KIAA1217,KIAA1217,KIAA1217,KIAA1217,KIAA1217,KIAA1217,KIAA1217,KIAA1217,KIAA1217,KIAA1217,KIAA1217;NM_001282770.2,XM_017016423.1,XM_047425505.1,XM_047425506.1,XM_047425508.1,XM_047425511.1,XM_047425512.1,XM_047425525.1,XM_047425527.1,XM_047425529.1,XM_047425531.1,XM_047425533.1,XM_047425534.1;mRNA,mRNA,mRNA,mRNA,mRNA,mRNA,mRNA,mRNA,mRNA,mRNA,mRNA,mRNA,m…	0.676684	0.99166	Unsignificant
chr10:24621842:24623843:-:ARHGAP21;NM_001367455.1;mRNA:tss_score	0.527475	1.0281	Unsignificant
chr10:24652257:24654258:-:ARHGAP21;XM_011519606.3;mRNA:tss_score	0.466291	1.04035	Unsignificant
chr10:24721747:24723748:-:ARHGAP21,ARHGAP21,ARHGAP21,ARHGAP21;NM_001367453.1,NM_001367454.1,XM_011519603.4,XM_047425556.1;mRNA,mRNA,mRNA,mRNA:tss_score	0.428561	0.946544	Unsignificant
chr10:24722220:24724221:-:ARHGAP21,ARHGAP21,ARHGAP21,ARHGAP21,ARHGAP21,ARHGAP21,ARHGAP21,ARHGAP21;NM_001367448.1,NM_001367449.1,NM_001367450.1,NM_001367451.1,NM_001367452.1,XM_011519604.3,XM_047425557.1,XM_047425562.1;mRNA,mRNA,mRNA,mRNA,mRNA,mRNA,mRNA,mRNA:tss_score	0.538413	1.03384	Unsignificant
chr10:24722886:24724887:-:ARHGAP21,ARHGAP21,ARHGAP21,ARHGAP21,ARHGAP21,ARHGAP21,ARHGAP21,ARHGAP21,ARHGAP21;NM_001367447.1,NM_020824.4,XM_011519602.3,XM_011519605.3,XM_011519607.3,XM_047425559.1,XM_047425560.1,XM_047425561.1,XM_047425563.1;mRNA,mRNA,mRNA,mRNA,mRNA,mRNA,mRNA,mRNA,mRNA:tss_score	0.579498	1.02929	Unsignificant
chr10:24951363:24953364:+:THNSL1;XM_017016665.2;mRNA:tss_score	0.674404	1.01112	Unsignificant
chr10:24951605:24953606:-:PRTFDC1,PRTFDC1;NM_001282786.2,NM_020200.7;mRNA,mRNA:tss_score	0.643796	1.0175	Unsignificant
chr10:24954287:24956288:+:THNSL1;XM_047425764.1;mRNA:tss_score	0.564826	1.02092	Unsignificant
chr10:2501168:2503169:-:LOC107983989;XM_011519770.3;mRNA:tss_score	0.392326	0.953587	Unsignificant
chr10:25015157:25017158:-:ENKUR;NM_145010.4;mRNA:tss_score	0.40654	1.05964	Unsignificant
chr10:25015611:25017612:+:THNSL1,THNSL1;NM_024838.5,XM_005252597.4;mRNA,mRNA:tss_score	0.601191	0.968069	Unsignificant
chr10:25061326:25063327:-:ENKUR;NM_001270383.2;mRNA:tss_score	0.649617	1.01019	Unsignificant
chr10:25174000:25176001:+:GPR158;NM_020752.3;mRNA:tss_score	0.524962	0.969729	Unsignificant
chr10:25465184:25467185:+:GPR158;XM_017016452.3;mRNA:tss_score	0.191226	1.05913	Unsignificant
chr10:25933228:25935229:+:MYO3A,MYO3A,MYO3A,MYO3A,MYO3A,MYO3A,MYO3A,MYO3A,MYO3A,MYO3A,MYO3A,MYO3A,MYO3A,MYO3A,MYO3A,MYO3A,MYO3A,MYO3A;NM_001368265.1,NM_017433.5,XM_011519498.3,XM_011519500.3,XM_011519502.1,XM_011519503.2,XM_011519505.2,XM_011519506.3,XM_011519508.2,XM_011519510.2,XM_011519511.3,XM_047425355.1,XM_047425357.1,XM_047425358.1,XM_047425359.1,XM_047425360.1,XM_047425361.1,XM_047425363.…	0.677519	1.00585	Unsignificant
chr10:25933490:25935491:+:MYO3A;XM_047425356.1;mRNA:tss_score	0.660435	1.01142	Unsignificant
chr10:25933710:25935711:+:MYO3A;XM_011519499.2;mRNA:tss_score	0.578238	0.981999	Unsignificant
chr10:26095571:26097572:+:MYO3A;XM_011519512.2;mRNA:tss_score	0.637238	1.00664	Unsignificant
chr10:26137198:26139199:+:MYO3A;XM_011519513.3;mRNA:tss_score	0.595931	1.01673	Unsignificant
chr10:26215371:26217372:+:GAD2;NM_000818.3;mRNA:tss_score	0.675958	1.00783	Unsignificant
chr10:26215773:26217774:+:GAD2;NM_001134366.2;mRNA:tss_score	0.642714	1.01062	Unsignificant
chr10:26437340:26439341:+:APBB1IP,APBB1IP;NM_019043.4,XM_011519514.3;mRNA,mRNA:tss_score	0.665851	1.01209	Unsignificant
chr10:26696700:26698701:+:PDSS1,PDSS1,PDSS1,PDSS1,PDSS1;NM_001321978.2,NM_001321979.2,NM_014317.5,XM_024447922.2,XM_047424933.1;mRNA,mRNA,mRNA,mRNA,mRNA:tss_score	0.183832	0.912202	Unsignificant
chr10:26701157:26703158:+:PDSS1;XM_017016011.3;mRNA:tss_score	0.649517	1.00436	Unsignificant
chr10:26706199:26708200:+:PDSS1;XM_011519437.4;mRNA:tss_score	0.476291	1.03698	Unsignificant
chr10:26859957:26861958:-:ABI1,ABI1,ABI1,ABI1,ABI1,ABI1,ABI1,ABI1,ABI1,ABI1,ABI1,ABI1,ABI1,ABI1,ABI1,ABI1,ABI1,ABI1,ABI1,ABI1,ABI1,ABI1,ABI1,ABI1,ABI1,ABI1,ABI1,ABI1;NM_001012750.3,NM_001012751.3,NM_001012752.3,NM_001178116.2,NM_001178119.2,NM_001178120.2,NM_001178121.2,NM_001178122.2,NM_001178123.2,NM_001178124.2,NM_001178125.2,NM_001348029.2,NM_001348030.2,NM_001348031.2,NM_001348032.2,NM_00134…	0.454533	0.947699	Unsignificant
chr10:27099493:27101494:-:ANKRD26,ANKRD26,ANKRD26,ANKRD26,ANKRD26,ANKRD26,ANKRD26,ANKRD26,ANKRD26,ANKRD26,ANKRD26,ANKRD26,ANKRD26,ANKRD26,ANKRD26,ANKRD26,ANKRD26,ANKRD26,ANKRD26;NM_001256053.2,NM_014915.3,XM_006717423.3,XM_006717425.5,XM_011519416.3,XM_017015928.2,XM_017015929.2,XM_017015932.2,XM_047424821.1,XM_047424822.1,XM_047424824.1,XM_047424825.1,XM_047424826.1,XM_047424827.1,XM_047424828.1…	0.672111	0.988418	Unsignificant
chr10:27153383:27155384:-:YME1L1,YME1L1,YME1L1,YME1L1;NM_001253866.2,NM_014263.4,NM_139312.3,XM_011519300.4;mRNA,mRNA,mRNA,mRNA:tss_score	0.412692	1.04532	Unsignificant
chr10:27153478:27155479:+:MASTL,MASTL,MASTL,MASTL,MASTL;XM_017016853.3,XM_047425916.1,XM_047425917.1,XM_047425919.1,XM_047425920.1;mRNA,mRNA,mRNA,mRNA,mRNA:tss_score	0.569314	1.03075	Unsignificant
chr10:27154351:27156352:+:MASTL,MASTL,MASTL,MASTL,MASTL,MASTL,MASTL,MASTL,MASTL,MASTL,MASTL,MASTL,MASTL,MASTL,MASTL,MASTL;NM_001172303.3,NM_001172304.3,NM_001320756.2,NM_001320757.2,NM_001372029.1,NM_001372030.1,NM_032844.5,XM_005252631.5,XM_005252632.5,XM_006717519.5,XM_006717520.5,XM_017016852.3,XM_017016855.3,XM_024448243.2,XM_024448244.2,XM_047425918.1;mRNA,mRNA,mRNA,mRNA,mRNA,mRNA,mRNA,mRNA,…	0.643157	1.02512	Unsignificant
chr10:27164450:27166451:+:MASTL;XM_011519751.3;mRNA:tss_score	0.506711	1.03098	Unsignificant
chr10:27239485:27241486:-:ACBD5,ACBD5;NM_001301252.2,NM_001301254.2;mRNA,mRNA:tss_score	0.526217	1.02551	Unsignificant
chr10:27239796:27241797:-:ACBD5;NM_145698.5;mRNA:tss_score	0.345864	0.943111	Unsignificant
chr10:27239878:27241879:-:ACBD5,ACBD5,ACBD5,ACBD5,ACBD5,ACBD5,ACBD5,ACBD5,ACBD5,ACBD5,ACBD5,ACBD5,ACBD5,ACBD5,ACBD5,ACBD5,ACBD5,ACBD5,ACBD5,ACBD5,ACBD5;NM_001271512.3,NM_001352568.1,NM_001352569.1,NM_001352570.1,NM_001352571.1,NM_001352572.1,NM_001352573.1,NM_001352581.1,NM_001352583.1,NM_001352584.1,NM_001352585.1,NM_001352586.1,NM_001352587.1,NM_001352588.1,XM_017016887.3,XM_017016888.3,XM_0170…	0.297342	0.933024	Unsignificant
chr10:27240818:27242819:-:ACBD5;NM_001352579.2;mRNA:tss_score	0.325068	1.08848	Unsignificant
chr10:27240867:27242868:-:ACBD5,ACBD5;NM_001352576.2,NM_001352578.2;mRNA,mRNA:tss_score	0.341154	1.09057	Unsignificant
chr10:27241110:27243111:-:ACBD5,ACBD5,ACBD5,ACBD5,ACBD5,ACBD5,ACBD5,ACBD5,ACBD5,ACBD5,ACBD5,ACBD5,ACBD5,ACBD5,ACBD5,ACBD5,ACBD5,ACBD5;NM_001042473.4,NM_001301251.2,NM_001301253.2,NM_001352574.2,NM_001352575.2,NM_001352577.2,NM_001352580.2,NM_001352582.2,XM_017016884.3,XM_017016885.3,XM_017016890.3,XM_017016893.3,XM_017016894.3,XM_017016895.3,XM_017016896.2,XM_047425993.1,XM_047425994.1,XM_0474259…	0.677977	1.03001	Unsignificant
chr10:27413346:27415347:-:PTCHD3;NM_001034842.5;mRNA:tss_score	0.679884	0.992634	Unsignificant
chr10:27503303:27505304:+:RAB18,RAB18,RAB18,RAB18;NM_001256410.2,NM_001256411.2,NM_001256412.2,NM_021252.5;mRNA,mRNA,mRNA,mRNA:tss_score	0.6562	0.980384	Unsignificant
chr10:27743391:27745392:-:MKX;XM_017016106.2;mRNA:tss_score	0.38438	0.959465	Unsignificant
chr10:27743691:27745692:-:MKX,MKX;XM_017016105.2,XM_047425118.1;mRNA,mRNA:tss_score	0.571508	0.98068	Unsignificant
chr10:27744472:27746473:-:MKX,MKX;XM_047425117.1,XM_047425119.1;mRNA,mRNA:tss_score	0.559201	1.01052	Unsignificant
chr10:27744818:27746819:-:MKX,MKX,MKX,MKX;NM_001242702.2,NM_173576.3,XM_017016107.2,XM_017016108.2;mRNA,mRNA,mRNA,mRNA:tss_score	0.419282	0.954197	Unsignificant
chr10:27958105:27960106:-:ODAD2;XM_024448058.2;mRNA:tss_score	0.490266	1.07542	Unsignificant
chr10:27980870:27982871:-:ODAD2,ODAD2;NM_001290021.2,XM_024448056.2;mRNA,mRNA:tss_score	0.670172	1.00927	Unsignificant
chr10:27982009:27984010:-:ODAD2,ODAD2,ODAD2;NM_001312689.2,XM_024448055.2,XM_024448057.2;mRNA,mRNA,mRNA:tss_score	0.592845	1.0374	Unsignificant
chr10:27994596:27996597:-:ODAD2;XM_047425412.1;mRNA:tss_score	0.674898	1.01369	Unsignificant
chr10:27994610:27996611:-:ODAD2;XM_047425403.1;mRNA:tss_score	0.678638	1.01245	Unsignificant
chr10:27996926:27998927:-:ODAD2;XM_024448050.2;mRNA:tss_score	0.553934	1.01862	Unsignificant
chr10:27997699:27999700:-:ODAD2;XM_047425402.1;mRNA:tss_score	0.655308	0.99415	Unsignificant
chr10:27997896:27999897:-:ODAD2,ODAD2,ODAD2,ODAD2,ODAD2,ODAD2,ODAD2,ODAD2;NM_001290020.2,XM_011519527.2,XM_017016371.2,XM_024448049.2,XM_024448053.2,XM_047425407.1,XM_047425409.1,XM_047425411.1;mRNA,mRNA,mRNA,mRNA,mRNA,mRNA,mRNA,mRNA:tss_score	0.262818	0.942537	Unsignificant
chr10:27998078:28000079:-:ODAD2,ODAD2,ODAD2,ODAD2,ODAD2,ODAD2,ODAD2,ODAD2;NM_018076.5,XM_024448051.2,XM_047425401.1,XM_047425405.1,XM_047425408.1,XM_047425410.1,XM_047425413.1,XM_047425414.1;mRNA,mRNA,mRNA,mRNA,mRNA,mRNA,mRNA,mRNA:tss_score	0.220997	0.937906	Unsignificant
chr10:27998660:28000661:-:ODAD2;XM_024448052.2;mRNA:tss_score	0.674187	0.99426	Unsignificant
chr10:27998674:28000675:-:ODAD2;XM_047425404.1;mRNA:tss_score	0.67058	0.99426	Unsignificant
chr10:28280062:28282063:-:MPP7;XM_017015741.2;mRNA:tss_score	0.473286	1.03561	Unsignificant
chr10:28280064:28282065:-:MPP7;XM_017015743.3;mRNA:tss_score	0.507273	1.03272	Unsignificant
chr10:28281122:28283123:-:MPP7,MPP7,MPP7,MPP7,MPP7,MPP7,MPP7,MPP7;NM_173496.5,XM_011519337.3,XM_047424644.1,XM_047424646.1,XM_047424648.1,XM_047424649.1,XM_047424650.1,XM_047424651.1;mRNA,mRNA,mRNA,mRNA,mRNA,mRNA,mRNA,mRNA:tss_score	0.607497	1.03223	Unsignificant
chr10:28302063:28304064:-:MPP7,MPP7,MPP7;NM_001318170.2,XM_011519338.3,XM_047424645.1;mRNA,mRNA,mRNA:tss_score	0.54129	0.994196	Unsignificant
chr10:28334202:28336203:-:MPP7;XM_047424647.1;mRNA:tss_score	0.516846	1.03471	Unsignificant
chr10:28531778:28533779:+:WAC,WAC,WAC,WAC;NM_100264.3,XM_047425315.1,XM_047425320.1,XM_047425321.1;mRNA,mRNA,mRNA,mRNA:tss_score	0.679105	1.01312	Unsignificant
chr10:28532117:28534118:+:WAC,WAC,WAC,WAC,WAC,WAC,WAC,WAC,WAC,WAC,WAC,WAC;NM_016628.5,NM_100486.4,XM_047425309.1,XM_047425310.1,XM_047425311.1,XM_047425312.1,XM_047425313.1,XM_047425314.1,XM_047425316.1,XM_047425318.1,XM_047425319.1,XM_047425322.1;mRNA,mRNA,mRNA,mRNA,mRNA,mRNA,mRNA,mRNA,mRNA,mRNA,mRNA,mRNA:tss_score	0.350854	1.08038	Unsignificant
chr10:28532500:28534501:+:WAC;XM_047425317.1;mRNA:tss_score	0.665117	0.964226	Unsignificant
chr10:28676520:28678521:+:BAMBI;NM_012342.3;mRNA:tss_score	0.643767	0.975582	Unsignificant
chr10:29288069:29290070:+:LYZL1,LYZL1,LYZL1;NM_032517.6,XM_005252627.4,XM_017016791.2;mRNA,mRNA,mRNA:tss_score	0.620621	1.0078	Unsignificant
chr10:29633970:29635971:-:SVIL;NM_021738.3;mRNA:tss_score	0.633231	1.01651	Unsignificant
chr10:29734800:29736801:-:SVIL;NM_003174.3;mRNA:tss_score	0.654609	1.02314	Unsignificant
chr10:29734923:29736924:-:SVIL;NM_001323600.1;mRNA:tss_score	0.633831	1.02377	Unsignificant
chr10:29735935:29737936:-:SVIL;NM_001323599.2;mRNA:tss_score	0.427055	1.05275	Unsignificant
chr10:30058585:30060586:-:JCAD,JCAD;NM_001350001.2,NM_020848.4;mRNA,mRNA:tss_score	0.67977	1.00479	Unsignificant
chr10:30114493:30116494:-:JCAD,JCAD;NM_001350021.2,NM_001350022.2;mRNA,mRNA:tss_score	0.607331	1.02246	Unsignificant
chr10:30348277:30350278:-:MTPAP;NM_018109.4;mRNA:tss_score	0.608749	0.978327	Unsignificant
chr10:30433020:30435021:+:MAP3K8,MAP3K8,MAP3K8;NM_001244134.1,XM_047424623.1,XM_047424624.1;mRNA,mRNA,mRNA:tss_score	0.536482	1.0481	Unsignificant
chr10:30433183:30435184:+:MAP3K8;NM_005204.4;mRNA:tss_score	0.617234	1.02776	Unsignificant
chr10:30433645:30435646:+:MAP3K8,MAP3K8;NM_001320961.2,XM_047424622.1;mRNA,mRNA:tss_score	0.671078	1.01012	Unsignificant
chr10:30435572:30437573:+:MAP3K8;XM_017015709.3;mRNA:tss_score	0.681123	1.00283	Unsignificant
chr10:30436412:30438413:+:MAP3K8;XM_017015710.1;mRNA:tss_score	0.610788	1.01393	Unsignificant
chr10:30441490:30443491:+:MAP3K8;XM_017015714.2;mRNA:tss_score	0.663801	1.01102	Unsignificant
chr10:30628752:30630753:-:LYZL2,LYZL2,LYZL2;NM_183058.3,XM_011519306.3,XM_011519307.3;mRNA,mRNA,mRNA:tss_score	0.396876	1.03346	Unsignificant
chr10:3065569:3067570:+:LOC124902536;XM_047426132.1;mRNA:tss_score	0.583468	0.967501	Unsignificant
chr10:3066547:3068548:+:PFKP,PFKP,PFKP,PFKP,PFKP,PFKP;NM_001323068.2,NM_001323069.2,NM_001323071.2,NM_002627.5,XM_005252465.5,XM_005252466.5;mRNA,mRNA,mRNA,mRNA,mRNA,mRNA:tss_score	0.657144	1.02015	Unsignificant
chr10:3066969:3068970:+:PFKP;NM_001323067.2;mRNA:tss_score	0.482427	1.02885	Unsignificant
chr10:3067626:3069627:+:PFKP,PFKP,PFKP;NM_001242339.2,NM_001323072.2,XM_047425350.1;mRNA,mRNA,mRNA:tss_score	0.311772	0.943149	Unsignificant
chr10:3068188:3070189:+:PFKP,PFKP;NM_001345944.1,XM_006717449.2;mRNA,mRNA:tss_score	0.560966	1.01901	Unsignificant
chr10:30882109:30884110:-:ZNF438;XM_017015863.3;mRNA:tss_score	0.491797	0.977066	Unsignificant
chr10:30901140:30903141:-:ZNF438;XM_011519374.3;mRNA:tss_score	0.644958	0.999317	Unsignificant
chr10:30990482:30992483:-:ZNF438,ZNF438;XM_047424723.1,XM_047424747.1;mRNA,mRNA:tss_score	0.508964	1.03633	Unsignificant
chr10:30998519:31000520:-:ZNF438,ZNF438,ZNF438,ZNF438,ZNF438,ZNF438,ZNF438,ZNF438,ZNF438,ZNF438,ZNF438;NM_001143769.2,NM_001387405.1,XM_011519373.4,XM_017015869.3,XM_024447869.2,XM_047424725.1,XM_047424726.1,XM_047424727.1,XM_047424732.1,XM_047424735.1,XM_047424736.1;mRNA,mRNA,mRNA,mRNA,mRNA,mRNA,mRNA,mRNA,mRNA,mRNA,mRNA:tss_score	0.391193	1.042	Unsignificant
chr10:31023402:31025403:-:ZNF438;XM_017015870.3;mRNA:tss_score	0.680797	1.01057	Unsignificant
chr10:31030864:31032865:-:ZNF438,ZNF438,ZNF438,ZNF438,ZNF438,ZNF438,ZNF438,ZNF438,ZNF438,ZNF438,ZNF438,ZNF438,ZNF438,ZNF438,ZNF438,ZNF438,ZNF438,ZNF438,ZNF438,ZNF438,ZNF438,ZNF438,ZNF438,ZNF438,ZNF438,ZNF438,ZNF438,ZNF438,ZNF438,ZNF438,ZNF438;NM_001143766.2,NM_001143767.2,NM_001143768.2,NM_001143770.2,NM_001143771.2,NM_001387411.1,NM_001387412.1,NM_182755.3,XM_006717399.4,XM_011519376.3,XM_011519…	0.394512	0.925906	Unsignificant
chr10:31031249:31033250:-:ZNF438;XM_047424746.1;mRNA:tss_score	0.511989	0.953314	Unsignificant
chr10:31031357:31033358:-:ZNF438;XM_047424733.1;mRNA:tss_score	0.514784	0.95476	Unsignificant
chr10:31031373:31033374:-:ZNF438;XM_047424739.1;mRNA:tss_score	0.565248	0.965722	Unsignificant
chr10:31031404:31033405:-:ZNF438,ZNF438;XM_011519372.3,XM_024447871.2;mRNA,mRNA:tss_score	0.623563	0.980054	Unsignificant
chr10:31031410:31033411:-:ZNF438;XM_047424729.1;mRNA:tss_score	0.598303	0.975198	Unsignificant
chr10:3103608:3105609:+:PFKP,PFKP,PFKP;NM_001323070.1,NM_001323073.1,NM_001323074.1;mRNA,mRNA,mRNA:tss_score	0.640132	0.993382	Unsignificant
chr10:31317416:31319417:+:ZEB1,ZEB1;NM_001323638.2,NM_001323643.2;mRNA,mRNA:tss_score	0.467643	1.05892	Unsignificant
chr10:31317817:31319818:+:ZEB1,ZEB1,ZEB1,ZEB1,ZEB1,ZEB1,ZEB1;NM_001323641.2,NM_001323642.2,NM_001323644.2,NM_001323645.2,NM_001323646.2,XM_047425691.1,XM_047425695.1;mRNA,mRNA,mRNA,mRNA,mRNA,mRNA,mRNA:tss_score	0.670852	1.00679	Unsignificant
chr10:31318215:31320216:+:ZEB1,ZEB1,ZEB1,ZEB1,ZEB1,ZEB1,ZEB1,ZEB1,ZEB1,ZEB1,ZEB1,ZEB1,ZEB1,ZEB1,ZEB1,ZEB1,ZEB1,ZEB1,ZEB1,ZEB1,ZEB1;NM_001174093.2,NM_001174095.2,NM_001174096.2,NM_001323647.2,NM_001323648.2,NM_001323649.2,NM_001323650.2,NM_001323651.2,NM_001323652.2,NM_001323653.2,NM_001323654.2,NM_001323655.2,NM_001323674.2,NM_030751.6,XM_047425684.1,XM_047425685.1,XM_047425687.1,XM_047425688.1,X…	0.573544	0.982463	Unsignificant
chr10:31318767:31320768:+:ZEB1,ZEB1,ZEB1;NM_001323656.2,NM_001323657.2,NM_001323658.2;mRNA,mRNA,mRNA:tss_score	0.310405	1.08175	Unsignificant
chr10:31319553:31321554:+:ZEB1,ZEB1,ZEB1,ZEB1,ZEB1,ZEB1;NM_001323659.2,NM_001323660.2,NM_001323661.2,XM_047425686.1,XM_047425690.1,XM_047425692.1;mRNA,mRNA,mRNA,mRNA,mRNA,mRNA:tss_score	0.498708	0.973821	Unsignificant
chr10:31320200:31322201:+:ZEB1,ZEB1,ZEB1,ZEB1,ZEB1,ZEB1,ZEB1,ZEB1;NM_001128128.3,NM_001174094.2,NM_001323662.2,NM_001323663.2,NM_001323664.2,NM_001323665.2,NM_001323666.2,NM_001323678.2;mRNA,mRNA,mRNA,mRNA,mRNA,mRNA,mRNA,mRNA:tss_score	0.619889	0.982622	Unsignificant
chr10:31320659:31322660:+:ZEB1,ZEB1,ZEB1,ZEB1,ZEB1,ZEB1;NM_001323671.2,NM_001323672.2,NM_001323673.2,NM_001323675.2,NM_001323676.2,NM_001323677.2;mRNA,mRNA,mRNA,mRNA,mRNA,mRNA:tss_score	0.573426	1.02262	Unsignificant
chr10:31354196:31356197:+:ZEB1,ZEB1;XM_047425682.1,XM_047425683.1;mRNA,mRNA:tss_score	0.679426	0.995933	Unsignificant
chr10:31383732:31385733:+:ZEB1;XM_047425693.1;mRNA:tss_score	0.49893	1.0353	Unsignificant
chr10:3171715:3173716:-:PITRM1,PITRM1;NM_001347729.1,NM_001347730.1;mRNA,mRNA:tss_score	0.590527	0.981809	Unsignificant
chr10:3171781:3173782:-:PITRM1,PITRM1,PITRM1,PITRM1,PITRM1,PITRM1,PITRM1,PITRM1;NM_001242307.2,NM_001347725.2,NM_001347726.2,NM_001347727.2,NM_001347728.2,NM_014889.4,XM_047424445.1,XM_047424446.1;mRNA,mRNA,mRNA,mRNA,mRNA,mRNA,mRNA,mRNA:tss_score	0.648969	0.98991	Unsignificant
chr10:3171840:3173841:-:PITRM1;NM_001242309.1;mRNA:tss_score	0.607909	0.972452	Unsignificant
chr10:31907925:31909926:-:ARHGAP12;NM_001270699.1;mRNA:tss_score	0.640988	1.01025	Unsignificant
chr10:31927830:31929831:-:ARHGAP12,ARHGAP12,ARHGAP12;NM_001270696.2,NM_001270698.2,NM_018287.7;mRNA,mRNA,mRNA:tss_score	0.678052	0.997832	Unsignificant
chr10:31927875:31929876:-:ARHGAP12,ARHGAP12,ARHGAP12,ARHGAP12,ARHGAP12,ARHGAP12;NM_001270695.1,NM_001270697.1,XM_005252644.3,XM_011519761.3,XM_017016954.3,XM_047426021.1;mRNA,mRNA,mRNA,mRNA,mRNA,mRNA:tss_score	0.678233	1.00757	Unsignificant
chr10:32055424:32057425:-:KIF5B,KIF5B,KIF5B;NM_004521.3,XM_047425202.1,XM_047425203.1;mRNA,mRNA,mRNA:tss_score	0.383145	0.942614	Unsignificant
chr10:32346157:32348158:-:EPC1,EPC1,EPC1,EPC1,EPC1,EPC1;NM_001272004.3,NM_001272019.4,NM_001382753.1,NM_001382755.1,NM_001382756.1,NM_025209.5;mRNA,mRNA,mRNA,mRNA,mRNA,mRNA:tss_score	0.630802	1.01827	Unsignificant
chr10:32377768:32379769:-:EPC1,EPC1;NM_001282391.3,NM_001382754.1;mRNA,mRNA:tss_score	0.39886	1.06789	Unsignificant
chr10:32442323:32444324:+:CCDC7;XM_047425743.1;mRNA:tss_score	0.659788	0.995608	Unsignificant
chr10:32445139:32447140:+:CCDC7,CCDC7,CCDC7,CCDC7,CCDC7,CCDC7,CCDC7,CCDC7,CCDC7,CCDC7,CCDC7,CCDC7,CCDC7,CCDC7,CCDC7,CCDC7,CCDC7,CCDC7,CCDC7,CCDC7,CCDC7,CCDC7,CCDC7,CCDC7,CCDC7,CCDC7,CCDC7,CCDC7,CCDC7,CCDC7,CCDC7,CCDC7,CCDC7,CCDC7;NM_001026383.3,NM_001321115.2,NM_001395015.1,NM_145023.6,XM_006717505.1,XM_006717506.1,XM_011519664.1,XM_011519666.1,XM_011519667.1,XM_011519668.1,XM_011519669.1,XM_0115…	0.676148	1.00307	Unsignificant
chr10:32445977:32447978:+:CCDC7;NM_001395233.1;mRNA:tss_score	0.668109	1.00519	Unsignificant
chr10:32455250:32457251:+:CCDC7,CCDC7;XM_017016643.1,XM_047425747.1;mRNA,mRNA:tss_score	0.61646	1.01043	Unsignificant
chr10:32462016:32464017:+:CCDC7;XM_011519680.3;mRNA:tss_score	0.631985	0.988374	Unsignificant
chr10:32468420:32470421:+:CCDC7,CCDC7;XM_017016641.2,XM_017016642.2;mRNA,mRNA:tss_score	0.682154	1.00774	Unsignificant
chr10:32480671:32482672:+:CCDC7,CCDC7;XM_011519683.2,XM_017016646.1;mRNA,mRNA:tss_score	0.662898	0.984252	Unsignificant
chr10:32543733:32545734:+:CCDC7;XM_017016648.1;mRNA:tss_score	0.60936	0.980538	Unsignificant
chr10:32558119:32560120:+:CCDC7;XM_017016652.2;mRNA:tss_score	0.587428	1.01958	Unsignificant
chr10:32558127:32560128:+:CCDC7;XM_017016649.2;mRNA:tss_score	0.598075	1.01749	Unsignificant
chr10:32563993:32565994:+:CCDC7;XM_047425748.1;mRNA:tss_score	0.588075	1.02052	Unsignificant
chr10:32622783:32624784:+:CCDC7;XM_011519687.1;mRNA:tss_score	0.659205	1.00071	Unsignificant
chr10:32934557:32936558:-:ITGB1;NM_033668.2;mRNA:tss_score	0.682118	1.00203	Unsignificant
chr10:32956960:32958961:-:ITGB1;NM_133376.3;mRNA:tss_score	0.299272	0.896413	Unsignificant
chr10:32957229:32959230:-:ITGB1;NM_002211.4;mRNA:tss_score	0.440107	0.935987	Unsignificant
chr10:3319809:3321810:-:LOC124902565;XM_047426137.1;mRNA:tss_score	0.606592	1.00627	Unsignificant
chr10:33329845:33331846:-:NRP1;XM_047425978.1;mRNA:tss_score	0.524019	1.03871	Unsignificant
chr10:33333666:33335667:-:NRP1,NRP1,NRP1,NRP1,NRP1,NRP1,NRP1,NRP1,NRP1,NRP1,NRP1,NRP1,NRP1,NRP1,NRP1,NRP1;NM_001024628.3,NM_001024629.3,NM_001244972.2,NM_001244973.2,NM_001330068.2,NM_003873.7,XM_006717521.3,XM_006717522.3,XM_006717524.3,XM_006717525.3,XM_006717526.3,XM_011519755.4,XM_011519756.3,XM_017016865.3,XM_047425976.1,XM_047425977.1;mRNA,mRNA,mRNA,mRNA,mRNA,mRNA,mRNA,mRNA,mRNA,mRNA,mRNA,m…	0.622721	1.02258	Unsignificant
chr10:34814295:34816296:-:PARD3,PARD3,PARD3,PARD3,PARD3,PARD3,PARD3,PARD3,PARD3,PARD3,PARD3;NM_001184785.2,NM_001184786.2,NM_001184787.2,NM_001184788.2,NM_001184789.2,NM_001184790.2,NM_001184791.2,NM_001184792.2,NM_001184793.2,NM_001184794.2,NM_019619.4;mRNA,mRNA,mRNA,mRNA,mRNA,mRNA,mRNA,mRNA,mRNA,mRNA,mRNA:tss_score	0.424424	1.07524	Unsignificant
chr10:35073282:35075283:-:CUL2,CUL2;NM_001198778.2,NM_001324376.2;mRNA,mRNA:tss_score	0.649935	1.00475	Unsignificant
chr10:35073329:35075330:-:CUL2;NM_001198779.1;mRNA:tss_score	0.657196	1.00262	Unsignificant
chr10:35089340:35091341:-:CUL2,CUL2,CUL2;NM_001324375.2,NM_003591.4,XM_011519747.2;mRNA,mRNA,mRNA:tss_score	0.622708	1.00132	Unsignificant
chr10:35089613:35091614:-:CUL2;NM_001198777.2;mRNA:tss_score	0.648241	0.99391	Unsignificant
chr10:35125635:35127636:-:CUL2;XM_011519744.1;mRNA:tss_score	0.672955	1.00786	Unsignificant
chr10:35125658:35127659:-:CUL2;XM_011519743.1;mRNA:tss_score	0.658095	1.01086	Unsignificant
chr10:35125665:35127666:-:CUL2;XM_047425852.1;mRNA:tss_score	0.651903	1.01377	Unsignificant
chr10:35125845:35127846:+:CREM,CREM,CREM,CREM,CREM,CREM,CREM,CREM,CREM,CREM,CREM,CREM,CREM,CREM,CREM,CREM,CREM,CREM,CREM,CREM,CREM,CREM,CREM,CREM,CREM,CREM,CREM,CREM,CREM,CREM,CREM,CREM,CREM,CREM,CREM,CREM,CREM;NM_001394595.1,NM_001394598.1,NM_001394600.1,NM_001394602.1,NM_001394603.1,NM_001394608.1,NM_001394610.1,NM_001394613.1,NM_001394614.1,NM_001394615.1,NM_001394616.1,NM_001394617.1,NM_00139…	0.635546	0.987518	Unsignificant
chr10:35126000:35128001:+:CREM,CREM,CREM,CREM,CREM,CREM,CREM;NM_001267562.2,NM_001267563.2,NM_001352465.2,NM_001352466.2,NM_001352467.2,NM_001881.4,NM_183013.3;mRNA,mRNA,mRNA,mRNA,mRNA,mRNA,mRNA:tss_score	0.618213	0.986016	Unsignificant
chr10:35126005:35128006:-:CUL2;XM_011519745.2;mRNA:tss_score	0.631279	0.986516	Unsignificant
chr10:35126226:35128227:+:CREM,CREM,CREM,CREM;NM_181571.3,NM_183060.3,XM_011519325.4,XM_047424626.1;mRNA,mRNA,mRNA,mRNA:tss_score	0.627829	0.975851	Unsignificant
chr10:35147420:35149421:+:CREM;XM_047424632.1;mRNA:tss_score	0.672721	1.01169	Unsignificant
chr10:35147458:35149459:+:CREM;XM_047424636.1;mRNA:tss_score	0.646236	1.01469	Unsignificant
chr10:35151300:35153301:+:CREM;XM_047424631.1;mRNA:tss_score	0.588091	1.0219	Unsignificant
chr10:35166563:35168564:+:CREM,CREM,CREM,CREM;NM_001267564.2,NM_001267565.2,NM_182771.2,NM_182772.2;mRNA,mRNA,mRNA,mRNA:tss_score	0.68049	1.01745	Unsignificant
chr10:35174592:35176593:+:CREM,CREM,CREM,CREM,CREM,CREM,CREM,CREM,CREM,CREM;NM_001267566.2,NM_001267567.2,NM_001394605.1,NM_182769.3,NM_182770.3,XM_011519330.3,XM_011519331.3,XM_011519332.3,XM_011519333.2,XM_011519335.3;mRNA,mRNA,mRNA,mRNA,mRNA,mRNA,mRNA,mRNA,mRNA,mRNA:tss_score	0.369472	1.03203	Unsignificant
chr10:35194132:35196133:+:CREM,CREM,CREM,CREM,CREM,CREM;NM_001267568.2,NM_001267569.2,NM_182717.2,NM_182718.2,NM_182719.2,NM_182720.2;mRNA,mRNA,mRNA,mRNA,mRNA,mRNA:tss_score	0.420016	1.03651	Unsignificant
chr10:35194849:35196850:+:CREM,CREM;NM_001352445.1,NM_001352446.1;mRNA,mRNA:tss_score	0.536759	1.01124	Unsignificant
chr10:35194901:35196902:+:CREM,CREM,CREM,CREM,CREM,CREM,CREM,CREM;NM_001267570.2,NM_182721.2,NM_182723.2,NM_182724.2,XM_047424633.1,XM_047424634.1,XM_047424635.1,XM_047424637.1;mRNA,mRNA,mRNA,mRNA,mRNA,mRNA,mRNA,mRNA:tss_score	0.541243	1.01593	Unsignificant
chr10:35246024:35248025:+:CCNY;NM_181698.4;mRNA:tss_score	0.622492	0.988085	Unsignificant
chr10:35335508:35337509:+:CCNY,CCNY,CCNY,CCNY;NM_001282852.2,NM_001282853.2,NM_001282854.2,NM_145012.6;mRNA,mRNA,mRNA,mRNA:tss_score	0.606025	0.989848	Unsignificant
chr10:35604340:35606341:+:GJD4;NM_153368.3;mRNA:tss_score	0.477291	0.966162	Unsignificant
chr10:35641295:35643296:-:FZD8;NM_031866.3;mRNA:tss_score	0.647736	1.01822	Unsignificant
chr10:35641845:35643846:-:LOC124902528;XM_047426128.1;mRNA:tss_score	0.619252	1.02832	Unsignificant
chr10:369052:371053:-:DIP2C;XM_005252430.4;mRNA:tss_score	0.661193	1.02119	Unsignificant
chr10:37124597:37126598:+:ANKRD30A,ANKRD30A,ANKRD30A,ANKRD30A;NM_052997.3,XM_011519757.4,XM_011519758.3,XM_047425990.1;mRNA,mRNA,mRNA,mRNA:tss_score	0.676816	1.00829	Unsignificant
chr10:37124753:37126754:+:ANKRD30A;XM_047425992.1;mRNA:tss_score	0.581322	1.02055	Unsignificant
chr10:372189:374190:-:DIP2C;XM_011519433.4;mRNA:tss_score	0.357177	0.964778	Unsignificant
chr10:3784208:3786209:-:KLF6,KLF6,KLF6;NM_001160124.2,NM_001160125.2,NM_001300.6;mRNA,mRNA,mRNA:tss_score	0.650077	1.00465	Unsignificant
chr10:37856609:37858610:-:ZNF248,ZNF248,ZNF248,ZNF248,ZNF248,ZNF248,ZNF248,ZNF248,ZNF248,ZNF248,ZNF248,ZNF248,ZNF248,ZNF248,ZNF248,ZNF248,ZNF248,ZNF248,ZNF248,ZNF248,ZNF248,ZNF248,ZNF248,ZNF248,ZNF248,ZNF248,ZNF248;NM_001267605.2,NM_001267606.2,NM_001267607.3,NM_001352470.2,NM_001352471.2,NM_001352472.2,NM_001352473.2,NM_001352474.2,NM_001352476.2,NM_001352479.2,NM_001352480.2,NM_001352481.2,NM_0…	0.677463	1.00455	Unsignificant
chr10:37857083:37859084:-:ZNF248,ZNF248,ZNF248,ZNF248;NM_001352483.1,NM_001352485.1,XM_047425545.1,XM_047425548.1;mRNA,mRNA,mRNA,mRNA:tss_score	0.316734	0.946317	Unsignificant
chr10:37857102:37859103:-:ZNF248,ZNF248,ZNF248,ZNF248,ZNF248,ZNF248,ZNF248,ZNF248,ZNF248;NM_001267597.2,NM_001352469.2,NM_001352477.2,NM_001352478.2,NM_001352482.2,NM_001352484.2,XM_017016448.2,XM_047425544.1,XM_047425546.1;mRNA,mRNA,mRNA,mRNA,mRNA,mRNA,mRNA,mRNA,mRNA:tss_score	0.357911	0.948259	Unsignificant
chr10:37975646:37977647:-:ZNF25,ZNF25,ZNF25,ZNF25,ZNF25,ZNF25,ZNF25,ZNF25,ZNF25,ZNF25,ZNF25,ZNF25,ZNF25,ZNF25,ZNF25,ZNF25,ZNF25,ZNF25,ZNF25,ZNF25;NM_001329647.2,NM_001329648.2,NM_001329649.2,NM_001329650.2,NM_001329651.2,NM_001329652.2,NM_001329653.2,NM_001329654.2,NM_001329655.2,NM_001329656.2,NM_001329657.2,NM_001329658.2,NM_001329659.2,NM_001329660.2,NM_001329661.2,NM_001329662.2,NM_001329663.…	0.674182	1.03177	Unsignificant
chr10:38009488:38011489:+:ZNF33A,ZNF33A,ZNF33A;XM_011519650.3,XM_011519651.3,XM_017016617.2;mRNA,mRNA,mRNA:tss_score	0.471477	1.04745	Unsignificant
chr10:38009649:38011650:+:ZNF33A,ZNF33A;NM_001278173.1,NM_001278178.1;mRNA,mRNA:tss_score	0.610116	1.03801	Unsignificant
chr10:38009674:38011675:+:ZNF33A,ZNF33A,ZNF33A,ZNF33A,ZNF33A,ZNF33A,ZNF33A,ZNF33A,ZNF33A,ZNF33A,ZNF33A,ZNF33A,ZNF33A;NM_001278170.2,NM_001278171.2,NM_001278174.2,NM_001278175.2,NM_001278176.2,NM_001278177.2,NM_001278179.2,NM_001324175.2,NM_001324176.2,NM_001324177.2,NM_001324178.2,NM_006954.2,NM_006974.3;mRNA,mRNA,mRNA,mRNA,mRNA,mRNA,mRNA,mRNA,mRNA,mRNA,mRNA,mRNA,mRNA:tss_score	0.632517	1.03862	Unsignificant
chr10:38016297:38018298:+:ZNF33A;XM_011519654.3;mRNA:tss_score	0.133301	1.08132	Unsignificant
chr10:38093336:38095337:+:ZNF37A,ZNF37A,ZNF37A,ZNF37A,ZNF37A,ZNF37A,ZNF37A,ZNF37A,ZNF37A,ZNF37A,ZNF37A,ZNF37A,ZNF37A,ZNF37A,ZNF37A,ZNF37A,ZNF37A,ZNF37A,ZNF37A,ZNF37A,ZNF37A,ZNF37A,ZNF37A,ZNF37A,ZNF37A,ZNF37A,ZNF37A;NM_001007094.4,NM_001178101.3,NM_001324245.3,NM_001324246.3,NM_001324247.3,NM_001324248.3,NM_001324249.3,NM_001324250.3,NM_001324251.3,NM_001324252.2,NM_001324253.2,NM_001324254.2,NM_0…	0.678428	0.998439	Unsignificant
chr10:38116084:38118085:+:ZNF37A;XM_005252586.5;mRNA:tss_score	0.65542	1.00257	Unsignificant
chr10:42637569:42639570:-:ZNF33B,ZNF33B,ZNF33B,ZNF33B,ZNF33B,ZNF33B,ZNF33B,ZNF33B,ZNF33B,ZNF33B;NM_001305033.2,NM_001305035.2,NM_001305036.2,NM_001305037.2,NM_001305038.2,NM_001305039.2,NM_001305040.2,NM_006955.3,XM_047425718.1,XM_047425719.1;mRNA,mRNA,mRNA,mRNA,mRNA,mRNA,mRNA,mRNA,mRNA,mRNA:tss_score	0.584484	0.976133	Unsignificant
chr10:42781794:42783795:+:BMS1,BMS1,BMS1,BMS1,BMS1,BMS1,BMS1;NM_014753.4,XM_005271846.4,XM_011540402.3,XM_047426040.1,XM_047426041.1,XM_047426042.1,XM_047426043.1;mRNA,mRNA,mRNA,mRNA,mRNA,mRNA,mRNA:tss_score	0.614754	1.00135	Unsignificant
chr10:43076068:43078069:+:RET,RET;NM_020630.6,NM_020975.6;mRNA,mRNA:tss_score	0.481985	0.961572	Unsignificant
chr10:43103731:43105732:+:RET;NM_001355216.1;mRNA:tss_score	0.546209	1.02142	Unsignificant
chr10:43137444:43139445:+:CSGALNACT2,CSGALNACT2,CSGALNACT2,CSGALNACT2,CSGALNACT2;NM_018590.5,XM_011539938.3,XM_017016388.3,XM_017016391.3,XM_047425440.1;mRNA,mRNA,mRNA,mRNA,mRNA:tss_score	0.559169	0.982495	Unsignificant
chr10:43137572:43139573:+:CSGALNACT2;XM_047425439.1;mRNA:tss_score	0.529391	0.982743	Unsignificant
chr10:43137706:43139707:+:CSGALNACT2;XM_047425441.1;mRNA:tss_score	0.596495	0.993269	Unsignificant
chr10:43148786:43150787:+:CSGALNACT2;XM_047425438.1;mRNA:tss_score	0.624527	0.986815	Unsignificant
chr10:43153896:43155897:+:CSGALNACT2,CSGALNACT2;NM_001319654.1,NM_001319656.1;mRNA,mRNA:tss_score	0.359664	0.95268	Unsignificant
chr10:43202681:43204682:-:RASGEF1A;XM_011539500.3;mRNA:tss_score	0.346607	0.946828	Unsignificant
chr10:43202866:43204867:-:RASGEF1A;XM_005271809.4;mRNA:tss_score	0.62447	0.987649	Unsignificant
chr10:43228738:43230739:-:RASGEF1A;NM_001282862.2;mRNA:tss_score	0.568486	0.983329	Unsignificant
chr10:43266064:43268065:-:RASGEF1A;NM_145313.4;mRNA:tss_score	0.442553	1.06096	Unsignificant
chr10:43370635:43372636:+:FXYD4;NM_173160.3;mRNA:tss_score	0.675536	0.998259	Unsignificant
chr10:43395769:43397770:-:HNRNPF;NM_001098208.2;mRNA:tss_score	0.357192	0.933938	Unsignificant
chr10:43396276:43398277:-:HNRNPF;NM_001098207.2;mRNA:tss_score	0.508036	1.06659	Unsignificant
chr10:43406777:43408778:-:HNRNPF;NM_001098206.2;mRNA:tss_score	0.529289	0.955717	Unsignificant
chr10:43407856:43409857:-:HNRNPF;NM_001098205.2;mRNA:tss_score	0.606698	0.952013	Unsignificant
chr10:43408185:43410186:-:HNRNPF,HNRNPF;NM_001098204.2,NM_004966.4;mRNA,mRNA:tss_score	0.646976	0.961608	Unsignificant
chr10:43435847:43437848:+:ZNF487,ZNF487,ZNF487;NM_001355445.3,NM_001355446.3,XM_047425633.1;mRNA,mRNA,mRNA:tss_score	0.508377	0.957535	Unsignificant
chr10:43435872:43437873:+:ZNF487,ZNF487,ZNF487,ZNF487,ZNF487;NM_001355447.2,NM_001355448.2,NM_001355449.2,XM_047425631.1,XM_047425632.1;mRNA,mRNA,mRNA,mRNA,mRNA:tss_score	0.549355	0.962469	Unsignificant
chr10:43436110:43438111:+:ZNF487,ZNF487,ZNF487,ZNF487,ZNF487;NM_001355444.3,NM_001355450.1,XM_024448132.2,XM_047425629.1,XM_047425630.1;mRNA,mRNA,mRNA,mRNA,mRNA:tss_score	0.578842	0.980419	Unsignificant
chr10:43468999:43471000:+:ZNF487;XM_024448131.2;mRNA:tss_score	0.414555	1.03008	Unsignificant
chr10:43469001:43471002:+:ZNF487;XM_024448129.2;mRNA:tss_score	0.400699	1.03187	Unsignificant
chr10:43562272:43564273:-:ZNF239;XM_011540238.3;mRNA:tss_score	0.278147	0.950484	Unsignificant
chr10:43563205:43565206:-:ZNF239;XM_006718001.3;mRNA:tss_score	0.350616	1.04027	Unsignificant
chr10:43567458:43569459:-:ZNF239;NM_005674.3;mRNA:tss_score	0.545521	1.015	Unsignificant
chr10:43573284:43575285:-:ZNF239;XM_006718003.4;mRNA:tss_score	0.626507	0.987682	Unsignificant
chr10:43573285:43575286:-:ZNF239;XM_011540236.3;mRNA:tss_score	0.640352	0.98806	Unsignificant
chr10:43573506:43575507:-:ZNF239;XM_047425808.1;mRNA:tss_score	0.665723	0.985782	Unsignificant
chr10:43573615:43575616:-:ZNF239,ZNF239,ZNF239,ZNF239,ZNF239,ZNF239,ZNF239,ZNF239,ZNF239,ZNF239,ZNF239,ZNF239,ZNF239,ZNF239,ZNF239;NM_001099282.2,NM_001099283.2,NM_001099284.2,NM_001324347.2,NM_001324348.2,NM_001324349.2,NM_001324350.2,NM_001324351.2,NM_001324352.2,NM_001324353.2,XM_011540232.4,XM_011540234.3,XM_011540235.3,XM_017016740.2,XM_047425807.1;mRNA,mRNA,mRNA,mRNA,mRNA,mRNA,mRNA,mRNA,mRN…	0.669464	0.992104	Unsignificant
chr10:43605437:43607438:+:ZNF485,ZNF485,ZNF485,ZNF485,ZNF485;NM_001318140.2,NM_001318141.2,NM_001318142.2,NM_001318143.2,NM_145312.4;mRNA,mRNA,mRNA,mRNA,mRNA:tss_score	0.596141	0.975988	Unsignificant
chr10:43607688:43609689:+:ZNF485;XM_011539498.3;mRNA:tss_score	0.678429	1.00636	Unsignificant
chr10:43647798:43649799:-:ZNF32,ZNF32,ZNF32;NM_001005368.3,NM_001324165.2,NM_001324168.2;mRNA,mRNA,mRNA:tss_score	0.353113	0.938662	Unsignificant
chr10:43647880:43649881:-:ZNF32,ZNF32,ZNF32,ZNF32;NM_001324164.2,NM_001324166.2,NM_001324167.2,NM_006973.3;mRNA,mRNA,mRNA,mRNA:tss_score	0.385991	0.947083	Unsignificant
chr10:44384096:44386097:-:CXCL12,CXCL12,CXCL12,CXCL12,CXCL12;NM_000609.7,NM_001033886.2,NM_001178134.2,NM_001277990.2,NM_199168.4;mRNA,mRNA,mRNA,mRNA,mRNA:tss_score	0.672839	1.01056	Unsignificant
chr10:44910336:44912337:+:TMEM72,TMEM72;NM_001123376.3,NM_001345926.2;mRNA,mRNA:tss_score	0.536919	0.980818	Unsignificant
chr10:44958801:44960802:+:RASSF4;NM_032023.4;mRNA:tss_score	0.364358	0.94466	Unsignificant
chr10:44977808:44979809:-:DEPP1;NM_007021.4;mRNA:tss_score	0.416764	1.04348	Unsignificant
chr10:44993035:44995036:+:LOC124902530;XM_047426129.1;mRNA:tss_score	0.646596	1.01521	Unsignificant
chr10:44999922:45001923:+:ZNF22;NM_006963.5;mRNA:tss_score	0.677089	0.988136	Unsignificant
chr10:45310661:45312662:-:OR13A1,OR13A1,OR13A1,OR13A1;XM_017016632.3,XM_047425729.1,XM_047425730.1,XM_047425731.1;mRNA,mRNA,mRNA,mRNA:tss_score	0.642608	0.99285	Unsignificant
chr10:45314607:45316608:-:OR13A1;NM_001004297.3;mRNA:tss_score	0.592268	1.02397	Unsignificant
chr10:45373215:45375216:+:ALOX5,ALOX5,ALOX5,ALOX5,ALOX5,ALOX5,ALOX5;NM_000698.5,NM_001256153.3,NM_001256154.3,NM_001320861.2,NM_001320862.2,XM_047424934.1,XM_047424936.1;mRNA,mRNA,mRNA,mRNA,mRNA,mRNA,mRNA:tss_score	0.61367	1.03379	Unsignificant
chr10:45381482:45383483:+:ALOX5;XM_047424937.1;mRNA:tss_score	0.654861	1.00504	Unsignificant
chr10:45534169:45536170:-:MARCHF8;XM_011539495.2;mRNA:tss_score	0.678139	1.0046	Unsignificant
chr10:45534370:45536371:-:MARCHF8,MARCHF8;NM_001002266.3,NM_001282866.2;mRNA,mRNA:tss_score	0.658288	0.996686	Unsignificant
chr10:45579863:45581864:-:MARCHF8,MARCHF8,MARCHF8;XM_047424763.1,XM_047424766.1,XM_047424767.1;mRNA,mRNA,mRNA:tss_score	0.64224	0.988342	Unsignificant
chr10:45593906:45595907:-:MARCHF8,MARCHF8,MARCHF8,MARCHF8,MARCHF8,MARCHF8,MARCHF8,MARCHF8;NM_001401645.1,NM_001401646.1,NM_145021.6,XM_011539492.4,XM_047424764.1,XM_047424765.1,XM_047424768.1,XM_047424769.1;mRNA,mRNA,mRNA,mRNA,mRNA,mRNA,mRNA,mRNA:tss_score	0.644086	1.02926	Unsignificant
chr10:45647382:45649383:-:ZFAND4;XM_011540368.2;mRNA:tss_score	0.516356	0.975658	Unsignificant
chr10:45662630:45664631:-:ZFAND4;XM_017016940.3;mRNA:tss_score	0.51476	0.972523	Unsignificant
chr10:45662650:45664651:-:ZFAND4;XM_047426016.1;mRNA:tss_score	0.486174	0.968014	Unsignificant
chr10:45671234:45673235:-:ZFAND4;XM_017016931.2;mRNA:tss_score	0.680156	0.996212	Unsignificant
chr10:45671365:45673366:-:ZFAND4;XM_047426017.1;mRNA:tss_score	0.674471	0.991066	Unsignificant
chr10:45671731:45673732:-:ZFAND4;NM_001282905.1;mRNA:tss_score	0.671645	1.01792	Unsignificant
chr10:45671771:45673772:-:ZFAND4,ZFAND4,ZFAND4,ZFAND4,ZFAND4,ZFAND4,ZFAND4,ZFAND4,ZFAND4,ZFAND4;NM_174890.4,XM_011540366.3,XM_017016935.2,XM_047426008.1,XM_047426009.1,XM_047426010.1,XM_047426011.1,XM_047426012.1,XM_047426013.1,XM_047426014.1;mRNA,mRNA,mRNA,mRNA,mRNA,mRNA,mRNA,mRNA,mRNA,mRNA:tss_score	0.624567	1.02459	Unsignificant
chr10:45671812:45673813:-:ZFAND4,ZFAND4,ZFAND4,ZFAND4,ZFAND4,ZFAND4;NM_001128324.2,NM_001282906.1,XM_017016933.3,XM_017016939.3,XM_047426015.1,XM_047426018.1;mRNA,mRNA,mRNA,mRNA,mRNA,mRNA:tss_score	0.675265	1.01126	Unsignificant
chr10:45726042:45728043:+:WASHC2C;NM_001367393.1;mRNA:tss_score	0.605309	1.0075	Unsignificant
chr10:45726265:45728266:+:WASHC2C,WASHC2C,WASHC2C,WASHC2C,WASHC2C,WASHC2C,WASHC2C,WASHC2C,WASHC2C,WASHC2C,WASHC2C,WASHC2C,WASHC2C,WASHC2C,WASHC2C,WASHC2C,WASHC2C,WASHC2C,WASHC2C,WASHC2C,WASHC2C,WASHC2C,WASHC2C,WASHC2C,WASHC2C,WASHC2C,WASHC2C,WASHC2C,WASHC2C,WASHC2C,WASHC2C,WASHC2C,WASHC2C,WASHC2C,WASHC2C,WASHC2C,WASHC2C,WASHC2C,WASHC2C,WASHC2C,WASHC2C,WASHC2C,WASHC2C,WASHC2C,WASHC2C,WASHC2C,WASHC…	0.677288	0.99679	Unsignificant
chr10:45726270:45728271:-:LOC107984227;XM_047426114.1;mRNA:tss_score	0.681873	1.00138	Unsignificant
chr10:45731869:45733870:+:WASHC2C;XM_047424957.1;mRNA:tss_score	0.6034	0.990803	Unsignificant
chr10:45756050:45758051:+:WASHC2C;XM_047424959.1;mRNA:tss_score	0.514909	0.969966	Unsignificant
chr10:45768486:45770487:+:WASHC2C;XM_011539573.4;mRNA:tss_score	0.504746	0.969397	Unsignificant
chr10:45846499:45848500:-:AGAP4,AGAP4;NM_001276343.3,NM_133446.4;mRNA,mRNA:tss_score	0.37613	1.04502	Unsignificant
chr10:45853689:45855690:-:AGAP4,AGAP4;NM_001393377.1,NM_001393378.1;mRNA,mRNA:tss_score	0.431068	0.958085	Unsignificant
chr10:45971488:45973489:+:TIMM23;NM_006327.4;mRNA:tss_score	0.599888	0.970916	Unsignificant
chr10:46018998:46020999:-:NCOA4;NM_001145262.2;mRNA:tss_score	0.658194	0.98995	Unsignificant
chr10:46022377:46024378:-:NCOA4;NM_005437.4;mRNA:tss_score	0.230007	0.934425	Unsignificant
chr10:46029622:46031623:-:NCOA4,NCOA4,NCOA4;NM_001145260.2,NM_001145261.2,NM_001145263.2;mRNA,mRNA,mRNA:tss_score	0.341785	1.06522	Unsignificant
chr10:46045268:46047269:-:MSMB,MSMB;NM_002443.4,NM_138634.3;mRNA,mRNA:tss_score	0.671025	1.00031	Unsignificant
chr10:46285091:46287092:+:ANTXRL;XM_047424705.1;mRNA:tss_score	0.485787	0.977738	Unsignificant
chr10:46285996:46287997:+:ANTXRL,ANTXRL,ANTXRL,ANTXRL,ANTXRL,ANTXRL;NM_001278688.3,NM_001354208.2,XM_006717684.4,XM_011539430.3,XM_011539441.1,XM_011539442.1;mRNA,mRNA,mRNA,mRNA,mRNA,mRNA:tss_score	0.512373	0.974438	Unsignificant
chr10:46286016:46288017:+:ANTXRL;XM_047424706.1;mRNA:tss_score	0.50334	0.971002	Unsignificant
chr10:46286023:46288024:+:ANTXRL;XM_047424704.1;mRNA:tss_score	0.546706	0.97488	Unsignificant
chr10:46291101:46293102:+:ANTXRL;XM_011539437.3;mRNA:tss_score	0.676932	0.992525	Unsignificant
chr10:46291317:46293318:+:ANTXRL,ANTXRL;XM_011539433.3,XM_047424707.1;mRNA,mRNA:tss_score	0.291011	1.0416	Unsignificant
chr10:46291568:46293569:+:ANTXRL;XM_011539438.3;mRNA:tss_score	0.276184	1.05811	Unsignificant
chr10:46291622:46293623:+:ANTXRL;XM_017015818.2;mRNA:tss_score	0.163684	1.06927	Unsignificant
chr10:46291625:46293626:+:ANTXRL;XM_011539434.3;mRNA:tss_score	0.163647	1.06985	Unsignificant
chr10:46291628:46293629:+:ANTXRL;XM_047424708.1;mRNA:tss_score	0.154307	1.0706	Unsignificant
chr10:46291629:46293630:+:ANTXRL;XM_017015819.2;mRNA:tss_score	0.145376	1.07028	Unsignificant
chr10:46291903:46293904:+:ANTXRL;XM_011539431.3;mRNA:tss_score	0.528703	1.02711	Unsignificant
chr10:46307437:46309438:+:ANTXRL;XM_011539443.2;mRNA:tss_score	0.660558	0.999856	Unsignificant
chr10:46374775:46376776:+:ANXA8L1,ANXA8L1,ANXA8L1;NM_001098845.3,NM_001278923.2,NM_001278924.2;mRNA,mRNA,mRNA:tss_score	0.569988	1.0204	Unsignificant
chr10:46463731:46465732:-:NPY4R;XM_017016386.3;mRNA:tss_score	0.586247	0.975465	Unsignificant
chr10:46554528:46556529:-:GPRIN2,GPRIN2,GPRIN2;XM_017016975.3,XM_017016977.3,XM_017016978.3;mRNA,mRNA,mRNA:tss_score	0.629201	1.00706	Unsignificant
chr10:46555415:46557416:-:GPRIN2,GPRIN2,GPRIN2,GPRIN2,GPRIN2,GPRIN2,GPRIN2,GPRIN2,GPRIN2,GPRIN2;NM_001394739.1,NM_001394740.1,NM_001394741.1,NM_001394742.1,NM_001394743.1,NM_001394744.1,NM_014696.5,XM_017016976.3,XM_017016983.3,XM_017016984.3;mRNA,mRNA,mRNA,mRNA,mRNA,mRNA,mRNA,mRNA,mRNA,mRNA:tss_score	0.28514	0.952242	Unsignificant
chr10:46555657:46557658:-:GPRIN2,GPRIN2,GPRIN2,GPRIN2,GPRIN2,GPRIN2,GPRIN2;NM_001385282.1,NM_001385283.1,NM_001385300.1,NM_001385301.1,XM_017016974.3,XM_017016981.3,XM_017016982.3;mRNA,mRNA,mRNA,mRNA,mRNA,mRNA,mRNA:tss_score	0.20128	0.94178	Unsignificant
chr10:46556132:46558133:-:GPRIN2,GPRIN2,GPRIN2,GPRIN2,GPRIN2,GPRIN2,GPRIN2,GPRIN2,GPRIN2,GPRIN2,GPRIN2,GPRIN2,GPRIN2,GPRIN2,GPRIN2,GPRIN2;NM_001385275.1,NM_001385276.1,NM_001385277.1,NM_001385278.1,NM_001385279.1,NM_001385280.1,NM_001385281.1,NM_001385289.1,NM_001385291.1,NM_001385293.1,NM_001385294.1,NM_001385295.1,NM_001385296.1,NM_001385297.1,NM_001385298.1,NM_001385299.1;mRNA,mRNA,mRNA,mRNA,m…	0.621964	1.00687	Unsignificant
chr10:46556595:46558596:-:GPRIN2;NM_001385287.1;mRNA:tss_score	0.562143	1.01502	Unsignificant
chr10:46910721:46912722:+:PTPN20,PTPN20,PTPN20,PTPN20,PTPN20,PTPN20,PTPN20,PTPN20,PTPN20,PTPN20,PTPN20,PTPN20,PTPN20,PTPN20,PTPN20,PTPN20,PTPN20,PTPN20,PTPN20,PTPN20,PTPN20;NM_001042358.5,NM_001042359.4,NM_001042360.4,NM_001042361.5,NM_001042362.4,NM_001320683.2,NM_001320684.2,NM_001320685.2,NM_001320686.2,NM_001320688.2,NM_001320689.2,NM_001320690.2,NM_001320691.2,NM_001352524.2,NM_001352533.2,N…	0.572248	0.908533	Unsignificant
chr10:46923785:46925786:+:PTPN20;XM_047425025.1;mRNA:tss_score	0.628181	0.979715	Unsignificant
chr10:46924999:46927000:+:PTPN20,PTPN20,PTPN20,PTPN20,PTPN20,PTPN20,PTPN20,PTPN20,PTPN20,PTPN20,PTPN20,PTPN20,PTPN20,PTPN20,PTPN20,PTPN20;XM_011539606.4,XM_047425003.1,XM_047425004.1,XM_047425005.1,XM_047425006.1,XM_047425007.1,XM_047425008.1,XM_047425014.1,XM_047425015.1,XM_047425016.1,XM_047425017.1,XM_047425019.1,XM_047425024.1,XM_047425026.1,XM_047425029.1,XM_047425030.1;mRNA,mRNA,mRNA,mRNA,m…	0.68188	0.990048	Unsignificant
chr10:46966964:46968965:+:PTPN20;XM_047425009.1;mRNA:tss_score	0.433088	0.808276	Unsignificant
chr10:46975150:46977151:+:PTPN20;XM_017016045.2;mRNA:tss_score	0.551032	1.033	Unsignificant
chr10:46982099:46984100:+:PTPN20;XM_047425023.1;mRNA:tss_score	0.427039	0.947863	Unsignificant
chr10:46982227:46984228:+:PTPN20;XM_047425022.1;mRNA:tss_score	0.651998	1.00927	Unsignificant
chr10:47299196:47301197:+:GDF10;NM_004962.5;mRNA:tss_score	0.626349	0.97829	Unsignificant
chr10:47321453:47323454:+:GDF2;NM_016204.4;mRNA:tss_score	0.453365	1.03195	Unsignificant
chr10:47347362:47349363:+:RBP3;NM_002900.3;mRNA:tss_score	0.420362	0.962992	Unsignificant
chr10:47383292:47385293:-:ZNF488,ZNF488,ZNF488,ZNF488,ZNF488,ZNF488,ZNF488,ZNF488,ZNF488,ZNF488;NM_001346932.2,NM_001346933.2,NM_001346934.2,NM_001346935.2,NM_001346936.2,NM_153034.4,XM_006717617.4,XM_011539244.3,XM_017015643.2,XM_047424565.1;mRNA,mRNA,mRNA,mRNA,mRNA,mRNA,mRNA,mRNA,mRNA,mRNA:tss_score	0.653137	0.983194	Unsignificant
chr10:47417454:47419455:-:LOC124902420;XM_047426116.1;mRNA:tss_score	0.669106	0.996655	Unsignificant
chr10:47457:49458:-:TUBB8;XM_017016193.3;mRNA:tss_score	0.480927	1.02779	Unsignificant
chr10:47483114:47485115:-:ANXA8,ANXA8,ANXA8;NM_001040084.3,NM_001271702.2,NM_001271703.2;mRNA,mRNA,mRNA:tss_score	0.550713	1.00553	Unsignificant
chr10:47483770:47485771:-:ANXA8,ANXA8,ANXA8,ANXA8,ANXA8;XM_011540096.1,XM_011540098.1,XM_011540099.2,XM_011540101.3,XM_047425665.1;mRNA,mRNA,mRNA,mRNA,mRNA:tss_score	0.680673	0.994159	Unsignificant
chr10:47490699:47492700:-:FAM25G;NM_001137549.2;mRNA:tss_score	0.676673	0.96881	Unsignificant
chr10:47522637:47524638:-:AGAP9;NM_001190810.1;mRNA:tss_score	0.6782	0.980621	Unsignificant
chr10:47762591:47764592:-:SYT15B,SYT15B,SYT15B,SYT15B,SYT15B,SYT15B,SYT15B,SYT15B,SYT15B,SYT15B,SYT15B;NM_001370182.1,NM_001370183.1,NM_001370184.1,NM_001370185.1,NM_001370186.1,XM_011540435.4,XM_011540436.4,XM_011540437.3,XM_011540438.4,XM_047424435.1,XM_047424437.1;mRNA,mRNA,mRNA,mRNA,mRNA,mRNA,mRNA,mRNA,mRNA,mRNA,mRNA:tss_score	0.626454	1.03055	Unsignificant
chr10:47911:49912:-:TUBB8;XM_047425177.1;mRNA:tss_score	0.679523	1.00017	Unsignificant
chr10:47990795:47992796:-:ANXA8;XM_006717951.4;mRNA:tss_score	0.607821	0.987126	Unsignificant
chr10:47998790:48000791:-:FAM25C;NM_001137548.3;mRNA:tss_score	0.644065	1.01379	Unsignificant
chr10:48172930:48174931:-:FRMPD2;XM_017015744.2;mRNA:tss_score	0.508438	1.02482	Unsignificant
chr10:48174142:48176143:-:FRMPD2;NM_001042512.3;mRNA:tss_score	0.603934	0.969172	Unsignificant
chr10:4823972:4825973:+:AKR1E2;XM_011519715.3;mRNA:tss_score	0.649623	1.01161	Unsignificant
chr10:48250697:48252698:-:FRMPD2,FRMPD2;XM_047424653.1,XM_047424654.1;mRNA,mRNA:tss_score	0.487426	0.965192	Unsignificant
chr10:48250756:48252757:-:FRMPD2;NM_001318191.1;mRNA:tss_score	0.549447	0.973969	Unsignificant
chr10:4825206:4827207:+:AKR1E2,AKR1E2,AKR1E2,AKR1E2,AKR1E2,AKR1E2,AKR1E2;NM_001040177.3,NM_001271021.2,NM_001271025.2,XM_024448224.2,XM_024448225.2,XM_047425811.1,XM_047425812.1;mRNA,mRNA,mRNA,mRNA,mRNA,mRNA,mRNA:tss_score	0.541121	0.974965	Unsignificant
chr10:48273695:48275696:-:FRMPD2;NM_001018071.4;mRNA:tss_score	0.529691	1.02451	Unsignificant
chr10:48273894:48275895:-:FRMPD2,FRMPD2;XM_011539327.3,XM_047424652.1;mRNA,mRNA:tss_score	0.64957	0.994652	Unsignificant
chr10:48295:50296:-:TUBB8;NM_177987.3;mRNA:tss_score	0.639736	0.985984	Unsignificant
chr10:48305676:48307677:+:MAPK8,MAPK8,MAPK8,MAPK8,MAPK8,MAPK8,MAPK8,MAPK8,MAPK8,MAPK8,MAPK8,MAPK8,MAPK8,MAPK8,MAPK8,MAPK8,MAPK8,MAPK8,MAPK8,MAPK8,MAPK8,MAPK8;NM_001278547.2,NM_001278548.2,NM_001323302.2,NM_001323320.2,NM_001323321.2,NM_001323322.2,NM_001323323.2,NM_001323324.2,NM_001323325.2,NM_001323326.2,NM_001323327.2,NM_001323328.2,NM_001323329.2,NM_001323330.2,NM_001323331.2,NM_139046.4,NM_1…	0.648742	1.00369	Unsignificant
chr10:48306228:48308229:+:MAPK8;XM_047425481.1;mRNA:tss_score	0.562472	1.03085	Unsignificant
chr10:48469414:48471415:-:ARHGAP22;XM_017016471.3;mRNA:tss_score	0.520281	1.0274	Unsignificant
chr10:48470988:48472989:-:ARHGAP22;XM_047425587.1;mRNA:tss_score	0.246971	1.04644	Unsignificant
chr10:48472285:48474286:-:ARHGAP22;XM_047425591.1;mRNA:tss_score	0.677534	1.00465	Unsignificant
chr10:48478567:48480568:-:ARHGAP22;XM_047425590.1;mRNA:tss_score	0.319002	1.03865	Unsignificant
chr10:48478568:48480569:-:ARHGAP22;XM_047425588.1;mRNA:tss_score	0.324887	1.03731	Unsignificant
chr10:48492649:48494650:-:ARHGAP22,ARHGAP22;NM_001256026.2,XM_011540005.2;mRNA,mRNA:tss_score	0.673701	1.00306	Unsignificant
chr10:48523328:48525329:-:ARHGAP22,ARHGAP22,ARHGAP22;XM_005270014.4,XM_011540011.3,XM_047425589.1;mRNA,mRNA,mRNA:tss_score	0.541457	1.0282	Unsignificant
chr10:48604072:48606073:-:ARHGAP22,ARHGAP22,ARHGAP22,ARHGAP22,ARHGAP22;NM_001256024.2,NM_001347735.2,NM_001347737.2,NM_021226.4,XM_017016476.2;mRNA,mRNA,mRNA,mRNA,mRNA:tss_score	0.59633	0.978469	Unsignificant
chr10:48651501:48653502:-:ARHGAP22,ARHGAP22;NM_001256025.3,XM_024448099.2;mRNA,mRNA:tss_score	0.680355	1.00074	Unsignificant
chr10:48655264:48657265:-:ARHGAP22,ARHGAP22,ARHGAP22,ARHGAP22,ARHGAP22,ARHGAP22,ARHGAP22,ARHGAP22,ARHGAP22,ARHGAP22,ARHGAP22,ARHGAP22,ARHGAP22,ARHGAP22,ARHGAP22;NM_001347736.2,NM_001347738.2,XM_011540002.3,XM_011540003.2,XM_011540006.3,XM_011540013.4,XM_011540015.4,XM_024448100.2,XM_024448102.2,XM_024448106.2,XM_047425586.1,XM_047425592.1,XM_047425593.1,XM_047425594.1,XM_047425595.1;mRNA,mRNA,mRN…	0.465927	0.945327	Unsignificant
chr10:48683872:48685873:+:WDFY4,WDFY4,WDFY4,WDFY4;NM_001370153.1,NM_001370154.1,NM_001394531.1,XM_011539988.3;mRNA,mRNA,mRNA,mRNA:tss_score	0.585058	0.976295	Unsignificant
chr10:48684213:48686214:+:WDFY4,WDFY4,WDFY4,WDFY4,WDFY4,WDFY4;XM_011539986.4,XM_011539987.3,XM_011539990.4,XM_011539991.4,XM_011539992.3,XM_017016463.2;mRNA,mRNA,mRNA,mRNA,mRNA,mRNA:tss_score	0.505015	1.03028	Unsignificant
chr10:48684462:48686463:+:WDFY4,WDFY4;NM_020945.2,XM_047425565.1;mRNA,mRNA:tss_score	0.297786	1.04848	Unsignificant
chr10:48730306:48732307:+:WDFY4;XM_047425566.1;mRNA:tss_score	0.661172	1.00002	Unsignificant
chr10:48777750:48779751:+:WDFY4;XM_017016464.1;mRNA:tss_score	0.560942	0.991559	Unsignificant
chr10:48924286:48926287:-:LRRC18,LRRC18;NM_001006939.4,XM_011539828.3;mRNA,mRNA:tss_score	0.681492	0.991991	Unsignificant
chr10:48930172:48932173:-:LRRC18,LRRC18;XM_011539826.4,XM_017016277.3;mRNA,mRNA:tss_score	0.660752	1.00062	Unsignificant
chr10:48938839:48940840:-:LRRC18,LRRC18,LRRC18,LRRC18;NM_001378102.1,XM_011539822.2,XM_011539823.2,XM_017016276.2;mRNA,mRNA,mRNA,mRNA:tss_score	0.335563	0.961657	Unsignificant
chr10:49114521:49116522:-:VSTM4,VSTM4,VSTM4,VSTM4;NM_001031746.5,NM_144984.4,XM_017015827.3,XM_047424711.1;mRNA,mRNA,mRNA,mRNA:tss_score	0.551177	1.03264	Unsignificant
chr10:49133020:49135021:-:FAM170B;NM_001164484.2;mRNA:tss_score	0.63184	1.016	Unsignificant
chr10:49187390:49189391:-:TMEM273,TMEM273,TMEM273,TMEM273,TMEM273,TMEM273,TMEM273,TMEM273,TMEM273,TMEM273,TMEM273,TMEM273,TMEM273,TMEM273,TMEM273,TMEM273,TMEM273,TMEM273,TMEM273,TMEM273,TMEM273,TMEM273;NM_001010863.4,NM_001288740.3,NM_001288741.3,NM_001288742.3,NM_001288743.3,NM_001353330.2,NM_001353331.2,XM_011539378.3,XM_011539379.2,XM_011539382.2,XM_011539384.2,XM_011539385.2,XM_017015792.2,XM…	0.662041	1.01365	Unsignificant
chr10:49296049:49298050:+:C10orf71;XM_005269478.5;mRNA:tss_score	0.575126	1.01585	Unsignificant
chr10:49298169:49300170:+:C10orf71,C10orf71,C10orf71,C10orf71;NM_001135196.2,XM_005269477.4,XM_017015619.2,XM_047424549.1;mRNA,mRNA,mRNA,mRNA:tss_score	0.576585	0.978478	Unsignificant
chr10:49298297:49300298:+:C10orf71;XM_005269476.5;mRNA:tss_score	0.630044	0.98906	Unsignificant
chr10:49394520:49396521:-:DRGX;XM_011540089.4;mRNA:tss_score	0.217165	0.937339	Unsignificant
chr10:49395088:49397089:-:DRGX;NM_001276451.2;mRNA:tss_score	0.640356	1.01884	Unsignificant
chr10:49523280:49525281:-:PGBD3;NM_170753.3;mRNA:tss_score	0.247226	1.0586	Unsignificant
chr10:49538120:49540121:-:ERCC6,ERCC6,ERCC6;NM_000124.4,NM_001277058.2,NM_001346440.2;mRNA,mRNA,mRNA:tss_score	0.469738	0.957108	Unsignificant
chr10:49538537:49540538:-:ERCC6;NM_001277059.2;mRNA:tss_score	0.387927	1.03522	Unsignificant
chr10:49608094:49610095:+:CHAT;NM_020984.4;mRNA:tss_score	0.632985	0.992548	Unsignificant
chr10:49609309:49611310:+:SLC18A3;NM_003055.3;mRNA:tss_score	0.435012	0.953034	Unsignificant
chr10:49612097:49614098:+:CHAT,CHAT;NM_020985.4,NM_020986.4;mRNA,mRNA:tss_score	0.663424	0.997581	Unsignificant
chr10:49613036:49615037:+:CHAT,CHAT,CHAT,CHAT;NM_001142929.2,NM_001142933.2,NM_001142934.2,NM_020549.5;mRNA,mRNA,mRNA,mRNA:tss_score	0.52308	1.03039	Unsignificant
chr10:4962414:4964415:+:AKR1C1;NM_001353.6;mRNA:tss_score	0.555267	1.04952	Unsignificant
chr10:49678650:49680651:+:C10orf53,C10orf53;NM_001042427.3,NM_182554.4;mRNA,mRNA:tss_score	0.681431	1.00491	Unsignificant
chr10:49749915:49751916:-:OGDHL;XM_047425466.1;mRNA:tss_score	0.537602	1.02036	Unsignificant
chr10:49760998:49762999:-:OGDHL;NM_001347819.1;mRNA:tss_score	0.664586	1.00205	Unsignificant
chr10:49761322:49763323:-:OGDHL,OGDHL,OGDHL,OGDHL,OGDHL,OGDHL;NM_001143996.2,NM_001143997.2,NM_001347821.2,NM_001347824.2,NM_001347825.2,NM_018245.3;mRNA,mRNA,mRNA,mRNA,mRNA,mRNA:tss_score	0.571345	0.982457	Unsignificant
chr10:49761374:49763375:-:OGDHL;XM_011539946.3;mRNA:tss_score	0.5209	0.978957	Unsignificant
chr10:49761378:49763379:-:OGDHL,OGDHL,OGDHL,OGDHL;NM_001347820.1,NM_001347822.1,NM_001347823.1,NM_001347826.1;mRNA,mRNA,mRNA,mRNA:tss_score	0.523114	0.979049	Unsignificant
chr10:49941026:49943027:-:PARG,PARG,PARG,PARG,PARG,PARG,PARG;NM_001303486.3,NM_001303487.3,NM_001303489.3,NM_001324381.3,NM_003631.5,XM_011540305.2,XM_047425921.1;mRNA,mRNA,mRNA,mRNA,mRNA,mRNA,mRNA:tss_score	0.608776	1.02069	Unsignificant
chr10:49941052:49943053:+:TIMM23B-AGAP6,TIMM23B-AGAP6,TIMM23B-AGAP6,TIMM23B-AGAP6,TIMM23B-AGAP6,TIMM23B-AGAP6,TIMM23B-AGAP6,TIMM23B,TIMM23B,TIMM23B;NR_158654.1,NR_158656.1,NR_158657.1,NR_158658.1,NR_158659.1,NR_158660.1,NR_158661.1,NM_001290117.2,NM_001290118.2,NM_001365871.1;lnc_RNA,lnc_RNA,lnc_RNA,lnc_RNA,lnc_RNA,lnc_RNA,lnc_RNA,mRNA,mRNA,mRNA:tss_score	0.594831	1.02549	Unsignificant
chr10:49987405:49989406:+:AGAP6;NM_001077665.3;mRNA:tss_score	0.542342	1.03261	Unsignificant
chr10:5002856:5004857:-:AKR1C2,AKR1C2,AKR1C2;NM_001135241.3,NM_001321027.2,NM_001393392.1;mRNA,mRNA,mRNA:tss_score	0.673161	1.03133	Unsignificant
chr10:50066953:50068954:+:WASHC2A,WASHC2A,WASHC2A,WASHC2A,WASHC2A,WASHC2A,WASHC2A,WASHC2A,WASHC2A,WASHC2A,WASHC2A,WASHC2A,WASHC2A,WASHC2A,WASHC2A,WASHC2A,WASHC2A,WASHC2A,WASHC2A,WASHC2A,WASHC2A,WASHC2A,WASHC2A,WASHC2A,WASHC2A,WASHC2A,WASHC2A;NM_001005751.3,NM_001291398.2,NM_001330102.2,XM_005269806.4,XM_005269807.4,XM_006717831.4,XM_006717832.4,XM_011539786.3,XM_017016227.2,XM_017016228.2,XM_0170…	0.661251	0.979607	Unsignificant
chr10:50081725:50083726:+:WASHC2A;XM_047425218.1;mRNA:tss_score	0.651686	1.01486	Unsignificant
chr10:50081733:50083734:+:WASHC2A;XM_017016233.2;mRNA:tss_score	0.65529	1.01471	Unsignificant
chr10:50096713:50098714:+:WASHC2A;XM_024447991.2;mRNA:tss_score	0.534457	0.980078	Unsignificant
chr10:50109139:50111140:+:WASHC2A;XM_005269810.4;mRNA:tss_score	0.477479	1.02371	Unsignificant
chr10:5016999:5019000:-:AKR1C2,AKR1C2,AKR1C2,AKR1C2;NM_001354.6,NM_205845.3,XM_047424682.1,XM_047424683.1;mRNA,mRNA,mRNA,mRNA:tss_score	0.430497	1.01715	Unsignificant
chr10:50250515:50252516:-:ASAH2,ASAH2;NM_001143974.3,NM_019893.4;mRNA,mRNA:tss_score	0.60987	0.990011	Unsignificant
chr10:50361062:50363063:-:SGMS1;XM_011539583.3;mRNA:tss_score	0.467698	0.980501	Unsignificant
chr10:50415835:50417836:-:SGMS1;XM_047424978.1;mRNA:tss_score	0.679281	0.999638	Unsignificant
chr10:50417409:50419410:-:SGMS1,SGMS1,SGMS1,SGMS1;XM_005269675.2,XM_047424980.1,XM_047424982.1,XM_047424983.1;mRNA,mRNA,mRNA,mRNA:tss_score	0.672977	1.00518	Unsignificant
chr10:5047780:5049781:+:AKR1C3;NM_001253908.2;mRNA:tss_score	0.290776	1.04657	Unsignificant
chr10:50554405:50556406:-:SGMS1;XM_047424977.1;mRNA:tss_score	0.58443	0.988629	Unsignificant
chr10:50578905:50580906:-:SGMS1;XM_047424976.1;mRNA:tss_score	0.643973	1.00198	Unsignificant
chr10:50622408:50624409:-:SGMS1;XM_047424975.1;mRNA:tss_score	0.639675	0.982009	Unsignificant
chr10:50622955:50624956:-:SGMS1,SGMS1,SGMS1,SGMS1;NM_147156.4,XM_011539584.4,XM_047424973.1,XM_047424981.1;mRNA,mRNA,mRNA,mRNA:tss_score	0.627057	0.985746	Unsignificant
chr10:50624183:50626184:-:SGMS1;XM_047424974.1;mRNA:tss_score	0.678728	1.00258	Unsignificant
chr10:50738935:50740936:+:ASAH2B,ASAH2B,ASAH2B,ASAH2B,ASAH2B;NM_001079516.4,NM_001321957.2,NM_001321958.2,NM_001321959.2,NM_001321960.2;mRNA,mRNA,mRNA,mRNA,mRNA:tss_score	0.654277	1.00728	Unsignificant
chr10:50884626:50886627:-:A1CF,A1CF,A1CF,A1CF,A1CF,A1CF,A1CF,A1CF,A1CF,A1CF,A1CF,A1CF,A1CF,A1CF;NM_001198818.2,NM_001198819.2,NM_001198820.2,NM_001370130.1,NM_001370131.1,NM_014576.4,NM_138932.3,NM_138933.3,XM_005269718.3,XM_011539729.4,XM_047425127.1,XM_047425129.1,XM_047425130.1,XM_047425131.1;mRNA,mRNA,mRNA,mRNA,mRNA,mRNA,mRNA,mRNA,mRNA,mRNA,mRNA,mRNA,mRNA,mRNA:tss_score	0.355399	1.03714	Unsignificant
chr10:5093413:5095414:+:AKR1C3,AKR1C3;NM_001253909.2,NM_003739.6;mRNA,mRNA:tss_score	0.665691	1.02936	Unsignificant
chr10:50989887:50991888:+:PRKG1;NM_001098512.3;mRNA:tss_score	0.678233	0.998356	Unsignificant
chr10:51073486:51075487:+:PRKG1,PRKG1,PRKG1,PRKG1;NM_001374782.1,NM_006258.4,XM_011539952.3,XM_017016413.2;mRNA,mRNA,mRNA,mRNA:tss_score	0.565997	1.02752	Unsignificant
chr10:513869:515870:-:DIP2C,DIP2C;XM_011519429.4,XM_011519431.3;mRNA,mRNA:tss_score	0.530196	1.03721	Unsignificant
chr10:5169794:5171795:-:AKR1C8;XM_047425164.1;mRNA:tss_score	0.636724	0.995582	Unsignificant
chr10:51698594:51700595:-:CSTF2T;NM_015235.3;mRNA:tss_score	0.633393	1.027	Unsignificant
chr10:5184149:5186150:-:AKR1C8,AKR1C8,AKR1C8,AKR1C8,AKR1C8,AKR1C8,AKR1C8,AKR1C8,AKR1C8,AKR1C8,AKR1C8;NM_001395972.1,XM_047425156.1,XM_047425157.1,XM_047425158.1,XM_047425159.1,XM_047425160.1,XM_047425161.1,XM_047425162.1,XM_047425163.1,XM_047425165.1,XM_047425166.1;mRNA,mRNA,mRNA,mRNA,mRNA,mRNA,mRNA,mRNA,mRNA,mRNA,mRNA:tss_score	0.677702	1.01808	Unsignificant
chr10:5195836:5197837:+:AKR1C4;NM_001818.5;mRNA:tss_score	0.621901	1.01455	Unsignificant
chr10:52045755:52047756:+:PRKG1;NM_001374781.1;mRNA:tss_score	0.663483	1.01164	Unsignificant
chr10:52313280:52315281:+:DKK1;NM_012242.4;mRNA:tss_score	0.416711	0.969732	Unsignificant
chr10:52770651:52772652:-:MBL2;NM_000242.3;mRNA:tss_score	0.679269	1.00548	Unsignificant
chr10:52771783:52773784:-:MBL2,MBL2;NM_001378373.1,NM_001378374.1;mRNA,mRNA:tss_score	0.540533	1.01442	Unsignificant
chr10:5363965:5365966:+:UCN3;NM_053049.4;mRNA:tss_score	0.436356	0.967228	Unsignificant
chr10:5403827:5405828:-:TUBAL3,TUBAL3;NM_001171864.2,NM_024803.3;mRNA,mRNA:tss_score	0.652155	1.02802	Unsignificant
chr10:5411556:5413557:+:NET1;NM_001047160.3;mRNA:tss_score	0.679376	0.995248	Unsignificant
chr10:5445608:5447609:+:NET1;NM_005863.5;mRNA:tss_score	0.595537	1.03231	Unsignificant
chr10:54800230:54802231:-:PCDH15,PCDH15,PCDH15,PCDH15,PCDH15,PCDH15,PCDH15,PCDH15,PCDH15,PCDH15,PCDH15,PCDH15,PCDH15,PCDH15,PCDH15,PCDH15,PCDH15,PCDH15,PCDH15;NM_001142763.2,NM_001142764.2,NM_001142765.2,NM_001142766.2,NM_001142767.2,NM_001142768.2,NM_001142769.3,NM_001142770.3,NM_001142771.2,NM_001142772.2,NM_001142773.2,NM_001354411.2,NM_001354420.2,NM_001354429.2,NM_001354430.2,NM_001384140.1,…	0.639288	1.03325	Unsignificant
chr10:5498569:5500570:-:CALML5;NM_017422.5;mRNA:tss_score	0.388129	0.963336	Unsignificant
chr10:5523960:5525961:+:CALML3;NM_005185.4;mRNA:tss_score	0.561391	0.983136	Unsignificant
chr10:55626941:55628942:-:PCDH15;NM_001354404.2;mRNA:tss_score	0.669739	1.01589	Unsignificant
chr10:56360258:56362259:-:ZWINT,ZWINT;NM_007057.4,NM_032997.3;mRNA,mRNA:tss_score	0.384439	0.957486	Unsignificant
chr10:56360272:56362273:-:ZWINT;NM_001005413.1;mRNA:tss_score	0.329425	0.952707	Unsignificant
chr10:5665594:5667595:-:ASB13;NM_024701.4;mRNA:tss_score	0.555304	0.972943	Unsignificant
chr10:5683837:5685838:+:TASOR2,TASOR2,TASOR2,TASOR2;NM_001321783.2,NM_001321784.2,NM_001321785.2,NM_017782.5;mRNA,mRNA,mRNA,mRNA:tss_score	0.643823	0.983131	Unsignificant
chr10:5691797:5693798:+:TASOR2;NM_001387328.1;mRNA:tss_score	0.674659	1.01496	Unsignificant
chr10:5812433:5814434:-:GDI2,GDI2;NM_001115156.2,NM_001494.4;mRNA,mRNA:tss_score	0.488011	1.06757	Unsignificant
chr10:58266893:58268894:-:IPMK;NM_152230.5;mRNA:tss_score	0.359409	0.932858	Unsignificant
chr10:58268161:58270162:+:CISD1;NM_018464.5;mRNA:tss_score	0.480573	0.971612	Unsignificant
chr10:58334005:58336006:+:UBE2D1,UBE2D1;NM_001204880.2,NM_003338.5;mRNA,mRNA:tss_score	0.355247	0.951089	Unsignificant
chr10:58384409:58386410:+:TFAM,TFAM,TFAM,TFAM;NM_001270782.2,NM_003201.3,XM_011540121.4,XM_047425697.1;mRNA,mRNA,mRNA,mRNA:tss_score	0.254242	1.07327	Unsignificant
chr10:58511219:58513220:+:BICC1,BICC1;XM_047425780.1,XM_047425781.1;mRNA,mRNA:tss_score	0.584725	1.01745	Unsignificant
chr10:58511871:58513872:+:BICC1,BICC1,BICC1,BICC1,BICC1,BICC1,BICC1;NM_001080512.3,XM_011540185.3,XM_017016678.2,XM_024448175.2,XM_047425777.1,XM_047425778.1,XM_047425779.1;mRNA,mRNA,mRNA,mRNA,mRNA,mRNA,mRNA:tss_score	0.642533	1.03046	Unsignificant
chr10:58588771:58590772:+:BICC1;XM_024448174.1;mRNA:tss_score	0.680115	1.00269	Unsignificant
chr10:58603634:58605635:+:BICC1;XM_017016677.2;mRNA:tss_score	0.296069	1.06839	Unsignificant
chr10:58638743:58640744:+:BICC1;XM_005270169.6;mRNA:tss_score	0.362382	1.05585	Unsignificant
chr10:58783998:58785999:+:BICC1;XM_011540191.3;mRNA:tss_score	0.57319	1.01966	Unsignificant
chr10:5888571:5890572:+:FBH1;NM_001258452.2;mRNA:tss_score	0.673569	1.00024	Unsignificant
chr10:5888892:5890893:-:ANKRD16,ANKRD16,ANKRD16;NM_001009941.3,NM_001009943.3,NM_019046.3;mRNA,mRNA,mRNA:tss_score	0.420977	0.950346	Unsignificant
chr10:5889242:5891243:+:FBH1,FBH1,FBH1,FBH1,FBH1,FBH1,FBH1,FBH1,FBH1,FBH1,FBH1,FBH1,FBH1,FBH1,FBH1,FBH1;NM_001258453.2,NM_178150.3,XM_017016844.3,XM_024448240.2,XM_024448241.2,XM_047425892.1,XM_047425894.1,XM_047425895.1,XM_047425896.1,XM_047425898.1,XM_047425900.1,XM_047425901.1,XM_047425902.1,XM_047425904.1,XM_047425906.1,XM_047425907.1;mRNA,mRNA,mRNA,mRNA,mRNA,mRNA,mRNA,mRNA,mRNA,mRNA,mRNA,mRN…	0.58472	0.958015	Unsignificant
chr10:5889674:5891675:+:FBH1;XM_047425897.1;mRNA:tss_score	0.660704	1.0114	Unsignificant
chr10:5893385:5895386:+:FBH1,FBH1,FBH1;NM_032807.5,XM_017016842.2,XM_017016845.2;mRNA,mRNA,mRNA:tss_score	0.559277	1.0165	Unsignificant
chr10:5894130:5896131:+:FBH1,FBH1;XM_047425893.1,XM_047425903.1;mRNA,mRNA:tss_score	0.661591	1.00631	Unsignificant
chr10:5899532:5901533:+:FBH1;XM_047425905.1;mRNA:tss_score	0.590374	1.022	Unsignificant
chr10:5904268:5906269:+:FBH1;XM_047425899.1;mRNA:tss_score	0.549649	0.969448	Unsignificant
chr10:59172596:59174597:+:PHYHIPL,PHYHIPL;XM_011540276.4,XM_017016783.3;mRNA,mRNA:tss_score	0.625282	1.01636	Unsignificant
chr10:59175642:59177643:+:PHYHIPL,PHYHIPL;NM_032439.4,XM_011540275.4;mRNA,mRNA:tss_score	0.613921	0.978623	Unsignificant
chr10:59176163:59178164:+:PHYHIPL;NM_001143774.2;mRNA:tss_score	0.440805	1.04967	Unsignificant
chr10:59199541:59201542:+:PHYHIPL;XM_017016782.2;mRNA:tss_score	0.635674	1.00439	Unsignificant
chr10:59302402:59304403:-:FAM13C;XM_024447881.2;mRNA:tss_score	0.67135	1.00799	Unsignificant
chr10:59322932:59324933:-:FAM13C;XM_024447880.2;mRNA:tss_score	0.417972	1.03343	Unsignificant
chr10:59351359:59353360:-:FAM13C;XM_047424761.1;mRNA:tss_score	0.408085	0.954657	Unsignificant
chr10:59361548:59363549:-:FAM13C,FAM13C,FAM13C,FAM13C,FAM13C,FAM13C,FAM13C,FAM13C,FAM13C;NM_001001971.3,NM_001166698.2,NM_001347849.2,NM_001347850.2,NM_001347851.2,NM_001347852.2,NM_198215.4,XM_005269618.5,XM_005269619.5;mRNA,mRNA,mRNA,mRNA,mRNA,mRNA,mRNA,mRNA,mRNA:tss_score	0.620603	0.984379	Unsignificant
chr10:59361902:59363903:-:FAM13C,FAM13C,FAM13C,FAM13C,FAM13C,FAM13C,FAM13C,FAM13C,FAM13C;NM_001143773.1,NM_001347843.1,NM_001347844.1,NM_001347845.1,NM_001347846.1,NM_001347847.1,NM_001347848.1,XM_017015886.2,XM_017015891.2;mRNA,mRNA,mRNA,mRNA,mRNA,mRNA,mRNA,mRNA,mRNA:tss_score	0.587447	1.02153	Unsignificant
chr10:59362180:59364181:-:FAM13C,FAM13C,FAM13C;NM_001347840.2,NM_001347842.2,XM_006717702.4;mRNA,mRNA,mRNA:tss_score	0.226167	1.056	Unsignificant
chr10:5967927:5969928:-:IL15RA,IL15RA;NM_001351096.1,XM_017016197.3;mRNA,mRNA:tss_score	0.597273	1.0234	Unsignificant
chr10:59687402:59689403:-:SLC16A9;XM_047424756.1;mRNA:tss_score	0.651489	1.00767	Unsignificant
chr10:59687767:59689768:-:SLC16A9;XM_024447878.2;mRNA:tss_score	0.6808	1.00279	Unsignificant
chr10:59699731:59701732:-:SLC16A9;XM_047424755.1;mRNA:tss_score	0.503801	0.97885	Unsignificant
chr10:59705501:59707502:-:SLC16A9;XM_047424757.1;mRNA:tss_score	0.0516294	1.08576	Unsignificant
chr10:59706187:59708188:-:SLC16A9;XM_047424754.1;mRNA:tss_score	0.217136	0.921718	Unsignificant
chr10:59708849:59710850:-:SLC16A9,SLC16A9,SLC16A9,SLC16A9,SLC16A9,SLC16A9,SLC16A9,SLC16A9;NM_001323978.2,NM_001323979.2,NM_001323980.2,NM_001323981.2,NM_194298.3,XM_017015883.2,XM_017015884.3,XM_047424753.1;mRNA,mRNA,mRNA,mRNA,mRNA,mRNA,mRNA,mRNA:tss_score	0.649245	1.0148	Unsignificant
chr10:59709078:59711079:-:SLC16A9;NM_001323977.1;mRNA:tss_score	0.676445	1.00991	Unsignificant
chr10:59752454:59754455:-:MRLN,MRLN;NM_001304731.2,NM_001304732.2;mRNA,mRNA:tss_score	0.382752	0.953117	Unsignificant
chr10:5976542:5978543:-:IL15RA,IL15RA;NM_002189.4,NM_172200.3;mRNA,mRNA:tss_score	0.559843	0.971933	Unsignificant
chr10:5976610:5978611:-:IL15RA,IL15RA,IL15RA,IL15RA,IL15RA,IL15RA,IL15RA,IL15RA,IL15RA,IL15RA,IL15RA,IL15RA,IL15RA,IL15RA,IL15RA;NM_001256765.1,XM_011519462.3,XM_011519467.3,XM_011519470.3,XM_011519472.3,XM_011519475.3,XM_011519476.3,XM_011519477.3,XM_047425181.1,XM_047425183.1,XM_047425186.1,XM_047425187.1,XM_047425188.1,XM_047425189.1,XM_047425190.1;mRNA,mRNA,mRNA,mRNA,mRNA,mRNA,mRNA,mRNA,mRNA,…	0.619761	0.979609	Unsignificant
chr10:5977045:5979046:-:IL15RA,IL15RA;NM_001243539.2,NM_001351097.2;mRNA,mRNA:tss_score	0.680911	1.00397	Unsignificant
chr10:5977740:5979741:-:IL15RA,IL15RA,IL15RA,IL15RA,IL15RA,IL15RA,IL15RA,IL15RA,IL15RA,IL15RA,IL15RA,IL15RA,IL15RA,IL15RA,IL15RA,IL15RA,IL15RA;NM_001351095.2,XM_011519461.3,XM_011519463.3,XM_011519464.3,XM_011519465.2,XM_011519466.3,XM_011519468.2,XM_011519469.2,XM_011519471.3,XM_011519474.3,XM_017016195.2,XM_017016198.2,XM_017016199.2,XM_047425182.1,XM_047425184.1,XM_047425185.1,XM_047425191.1;m…	0.238032	1.05482	Unsignificant
chr10:59905555:59907556:-:CCDC6;NM_005436.5;mRNA:tss_score	0.327163	0.947392	Unsignificant
chr10:60139739:60141740:-:ANK3;NM_001149.4;mRNA:tss_score	0.271566	1.05039	Unsignificant
chr10:60388874:60390875:-:ANK3,ANK3;NM_001320874.2,NM_020987.5;mRNA,mRNA:tss_score	0.535751	0.966095	Unsignificant
chr10:60571955:60573956:-:ANK3;NM_001204404.2;mRNA:tss_score	0.55434	1.02829	Unsignificant
chr10:6061366:6063367:-:IL2RA,IL2RA,IL2RA;NM_000417.3,NM_001308242.2,NM_001308243.2;mRNA,mRNA,mRNA:tss_score	0.576179	0.975604	Unsignificant
chr10:60732527:60734528:-:ANK3;NM_001204403.2;mRNA:tss_score	0.570604	0.985529	Unsignificant
chr10:60777330:60779331:+:CDK1,CDK1;NM_001170406.1,NM_001320918.1;mRNA,mRNA:tss_score	0.55927	0.988651	Unsignificant
chr10:60777477:60779478:+:CDK1,CDK1,CDK1,CDK1;NM_001170407.2,NM_001786.5,NM_033379.5,XM_005270303.4;mRNA,mRNA,mRNA,mRNA:tss_score	0.575385	0.998009	Unsignificant
chr10:6088033:6090034:+:RBM17;NM_032905.5;mRNA:tss_score	0.611871	0.983166	Unsignificant
chr10:6088345:6090346:+:RBM17;NM_001145547.2;mRNA:tss_score	0.306238	0.920063	Unsignificant
chr10:60931511:60933512:-:RHOBTB1;XM_024448273.2;mRNA:tss_score	0.653529	1.01018	Unsignificant
chr10:60943184:60945185:-:RHOBTB1,RHOBTB1,RHOBTB1,RHOBTB1,RHOBTB1,RHOBTB1,RHOBTB1,RHOBTB1,RHOBTB1,RHOBTB1,RHOBTB1,RHOBTB1,RHOBTB1,RHOBTB1,RHOBTB1,RHOBTB1,RHOBTB1,RHOBTB1,RHOBTB1,RHOBTB1,RHOBTB1,RHOBTB1;NM_001242359.2,NM_001350904.2,NM_001350909.2,NM_001350910.2,NM_014836.5,XM_017017000.3,XM_017017002.3,XM_047426074.1,XM_047426075.1,XM_047426076.1,XM_047426079.1,XM_047426080.1,XM_047426081.1,XM_04…	0.636223	0.981266	Unsignificant
chr10:60943725:60945726:-:RHOBTB1,RHOBTB1,RHOBTB1,RHOBTB1,RHOBTB1,RHOBTB1,RHOBTB1,RHOBTB1,RHOBTB1;NM_001350905.2,NM_001350911.2,XM_024448272.2,XM_047426087.1,XM_047426091.1,XM_047426095.1,XM_047426097.1,XM_047426098.1,XM_047426104.1;mRNA,mRNA,mRNA,mRNA,mRNA,mRNA,mRNA,mRNA,mRNA:tss_score	0.576565	1.01956	Unsignificant
chr10:60999996:61001997:-:RHOBTB1,RHOBTB1,RHOBTB1,RHOBTB1,RHOBTB1,RHOBTB1,RHOBTB1,RHOBTB1;NM_001350903.2,NM_001350906.2,NM_001350908.2,XM_006718085.2,XM_047426077.1,XM_047426078.1,XM_047426082.1,XM_047426088.1;mRNA,mRNA,mRNA,mRNA,mRNA,mRNA,mRNA,mRNA:tss_score	0.54612	0.978621	Unsignificant
chr10:61000439:61002440:-:RHOBTB1,RHOBTB1,RHOBTB1,RHOBTB1,RHOBTB1,RHOBTB1,RHOBTB1,RHOBTB1,RHOBTB1,RHOBTB1,RHOBTB1;NM_001350902.2,NM_001350907.2,XM_011540424.2,XM_011540425.2,XM_011540428.2,XM_024448270.2,XM_024448271.2,XM_047426083.1,XM_047426092.1,XM_047426099.1,XM_047426103.1;mRNA,mRNA,mRNA,mRNA,mRNA,mRNA,mRNA,mRNA,mRNA,mRNA,mRNA:tss_score	0.677352	1.00673	Unsignificant
chr10:61000966:61002967:-:RHOBTB1;XM_047426086.1;mRNA:tss_score	0.33425	1.04737	Unsignificant
chr10:6143920:6145921:+:PFKFB3,PFKFB3,PFKFB3,PFKFB3,PFKFB3,PFKFB3;NM_001145443.3,NM_001323016.2,XM_047425341.1,XM_047425343.1,XM_047425346.1,XM_047425347.1;mRNA,mRNA,mRNA,mRNA,mRNA,mRNA:tss_score	0.640742	0.988733	Unsignificant
chr10:61452380:61454381:-:TMEM26,TMEM26,TMEM26,TMEM26;NM_178505.8,XM_011539450.3,XM_011539451.2,XM_017015829.2;mRNA,mRNA,mRNA,mRNA:tss_score	0.602115	1.01629	Unsignificant
chr10:6145247:6147248:+:PFKFB3;NM_001282630.3;mRNA:tss_score	0.360187	1.045	Unsignificant
chr10:61661928:61663929:+:CABCOCO1,CABCOCO1,CABCOCO1,CABCOCO1,CABCOCO1,CABCOCO1,CABCOCO1;NM_001366905.2,NM_001366906.2,NM_001366907.1,NM_001366908.2,NM_001366909.1,NM_173554.3,XM_047424714.1;mRNA,mRNA,mRNA,mRNA,mRNA,mRNA,mRNA:tss_score	0.651573	1.01222	Unsignificant
chr10:61662257:61664258:+:CABCOCO1;XM_005269598.4;mRNA:tss_score	0.307982	1.05611	Unsignificant
chr10:61900698:61902699:+:ARID5B;NM_032199.3;mRNA:tss_score	0.20337	0.930538	Unsignificant
chr10:6201931:6203932:+:PFKFB3,PFKFB3,PFKFB3,PFKFB3,PFKFB3,PFKFB3,PFKFB3,PFKFB3,PFKFB3,PFKFB3;NM_001314063.2,NM_001323017.2,NM_001363545.2,NM_004566.4,XM_005252464.2,XM_011519493.2,XM_017016329.2,XM_047425342.1,XM_047425344.1,XM_047425345.1;mRNA,mRNA,mRNA,mRNA,mRNA,mRNA,mRNA,mRNA,mRNA,mRNA:tss_score	0.66694	1.00171	Unsignificant
chr10:62048356:62050357:+:ARID5B;NM_001244638.2;mRNA:tss_score	0.653514	1.00207	Unsignificant
chr10:6217548:6219549:+:PFKFB3;XM_047425349.1;mRNA:tss_score	0.620977	0.998261	Unsignificant
chr10:62267843:62269844:-:RTKN2,RTKN2,RTKN2,RTKN2,RTKN2,RTKN2,RTKN2,RTKN2;NM_001282941.2,NM_145307.4,XM_011539456.3,XM_011539457.4,XM_011539460.3,XM_017015844.3,XM_047424717.1,XM_047424718.1;mRNA,mRNA,mRNA,mRNA,mRNA,mRNA,mRNA,mRNA:tss_score	0.680623	1.01536	Unsignificant
chr10:62373368:62375369:+:ZNF365,ZNF365;NM_014951.3,NM_199450.3;mRNA,mRNA:tss_score	0.657533	0.986148	Unsignificant
chr10:62642642:62644643:+:LOC124902436;XM_047426120.1;mRNA:tss_score	0.626814	1.01447	Unsignificant
chr10:62649735:62651736:+:LOC124902436,LOC124902436,LOC124902436;XM_047426118.1,XM_047426119.1,XM_047426121.1;mRNA,mRNA,mRNA:tss_score	0.505682	0.976263	Unsignificant
chr10:62803719:62805720:+:ADO;NM_032804.6;mRNA:tss_score	0.623974	1.0195	Unsignificant
chr10:62815365:62817366:-:EGR2,EGR2,EGR2,EGR2;NM_000399.5,NM_001136177.3,NM_001136179.3,NM_001321037.2;mRNA,mRNA,mRNA,mRNA:tss_score	0.525545	0.972118	Unsignificant
chr10:62817646:62819647:-:EGR2;XM_011539427.2;mRNA:tss_score	0.660544	1.00575	Unsignificant
chr10:62818166:62820167:-:EGR2;NM_001136178.2;mRNA:tss_score	0.304625	0.950949	Unsignificant
chr10:63132327:63134328:+:NRBF2,NRBF2;NM_001282405.2,NM_030759.5;mRNA,mRNA:tss_score	0.671748	0.994267	Unsignificant
chr10:63149227:63151228:+:NRBF2;XM_047425132.1;mRNA:tss_score	0.664195	0.999464	Unsignificant
chr10:63268242:63270243:-:JMJD1C,JMJD1C,JMJD1C;NM_001282948.2,NM_001318153.2,NM_001322254.2;mRNA,mRNA,mRNA:tss_score	0.193582	1.09759	Unsignificant
chr10:63418828:63420829:-:JMJD1C;XM_017015898.2;mRNA:tss_score	0.644195	1.01117	Unsignificant
chr10:63457711:63459712:-:JMJD1C;XM_047424774.1;mRNA:tss_score	0.678753	1.02247	Unsignificant
chr10:63464976:63466977:-:JMJD1C,JMJD1C;NM_001322252.2,NM_032776.3;mRNA,mRNA:tss_score	0.594016	1.03185	Unsignificant
chr10:63520400:63522401:+:REEP3,REEP3,REEP3;NM_001001330.3,XM_011539501.3,XM_017015896.2;mRNA,mRNA,mRNA:tss_score	0.294018	1.08473	Unsignificant
chr10:63520889:63522890:-:JMJD1C,JMJD1C,JMJD1C,JMJD1C,JMJD1C,JMJD1C,JMJD1C;NM_001318154.2,NM_001322258.2,XM_011539508.3,XM_017015897.2,XM_047424772.1,XM_047424773.1,XM_047424775.1;mRNA,mRNA,mRNA,mRNA,mRNA,mRNA,mRNA:tss_score	0.648197	0.991709	Unsignificant
chr10:649034:651035:+:DIP2C-AS1,DIP2C-AS1,DIP2C-AS1,LOC124900286,LOC124900286,LOC124900286,LOC124900286;XR_007062026.1,XR_007062027.1,XR_007062028.1,XM_047426107.1,XM_047426108.1,XM_047426109.1,XM_047426110.1;lnc_RNA,lnc_RNA,lnc_RNA,mRNA,mRNA,mRNA,mRNA:tss_score	0.676162	0.986841	Unsignificant
chr10:6514510:6516511:-:PRKCQ,PRKCQ;XM_005252496.5,XM_005252497.5;mRNA,mRNA:tss_score	0.402026	0.968183	Unsignificant
chr10:653431:655432:-:LOC124902361;XM_047426106.1;mRNA:tss_score	0.681079	1.00252	Unsignificant
chr10:6579275:6581276:-:PRKCQ,PRKCQ,PRKCQ,PRKCQ;NM_001282644.2,NM_001323266.2,NM_001323267.2,NM_006257.5;mRNA,mRNA,mRNA,mRNA:tss_score	0.631804	0.973647	Unsignificant
chr10:6579300:6581301:-:PRKCQ,PRKCQ;NM_001242413.2,NM_001282645.1;mRNA,mRNA:tss_score	0.609448	0.970032	Unsignificant
chr10:6579645:6581646:-:PRKCQ;NM_001323265.1;mRNA:tss_score	0.570084	0.970249	Unsignificant
chr10:66837601:66839602:-:CTNNA3;XM_017016157.3;mRNA:tss_score	0.412029	0.96443	Unsignificant
chr10:66925035:66927036:+:LRRTM3;NM_178011.5;mRNA:tss_score	0.672784	0.997715	Unsignificant
chr10:67230016:67232017:-:CTNNA3;XM_017016156.2;mRNA:tss_score	0.308871	0.960602	Unsignificant
chr10:67386143:67388144:-:CTNNA3;XM_017016155.3;mRNA:tss_score	0.619204	1.02247	Unsignificant
chr10:675552:677553:-:DIP2C;XM_011519432.3;mRNA:tss_score	0.617434	1.01423	Unsignificant
chr10:67664659:67666660:-:CTNNA3,CTNNA3,CTNNA3;NM_001127384.3,NM_001291133.2,XM_017016151.2;mRNA,mRNA,mRNA:tss_score	0.554568	1.03248	Unsignificant
chr10:67695194:67697195:-:CTNNA3,CTNNA3,CTNNA3;NM_013266.4,XM_017016152.2,XM_017016158.3;mRNA,mRNA,mRNA:tss_score	0.45439	1.04442	Unsignificant
chr10:67762593:67764594:-:CTNNA3;XM_047425124.1;mRNA:tss_score	0.618853	0.986143	Unsignificant
chr10:67837187:67839188:-:DNAJC12,DNAJC12;NM_021800.3,NM_201262.2;mRNA,mRNA:tss_score	0.624213	1.01998	Unsignificant
chr10:67883655:67885656:+:SIRT1;NM_012238.5;mRNA:tss_score	0.564898	0.97331	Unsignificant
chr10:67884180:67886181:+:SIRT1;NM_001142498.2;mRNA:tss_score	0.639843	1.02236	Unsignificant
chr10:67890401:67892402:+:SIRT1;NM_001314049.1;mRNA:tss_score	0.67827	0.995393	Unsignificant
chr10:68038396:68040397:-:HERC4;XM_047425001.1;mRNA:tss_score	0.667629	1.00886	Unsignificant
chr10:68071969:68073970:-:HERC4,HERC4,HERC4;XM_047424995.1,XM_047424996.1,XM_047424997.1;mRNA,mRNA,mRNA:tss_score	0.59944	1.02202	Unsignificant
chr10:68073769:68075770:-:HERC4,HERC4,HERC4,HERC4,HERC4,HERC4;XM_024447927.2,XM_024447928.2,XM_047424991.1,XM_047424992.1,XM_047424993.1,XM_047425000.1;mRNA,mRNA,mRNA,mRNA,mRNA,mRNA:tss_score	0.667836	1.02827	Unsignificant
chr10:68074282:68076283:-:HERC4,HERC4,HERC4,HERC4,HERC4,HERC4,HERC4,HERC4,HERC4,HERC4,HERC4,HERC4,HERC4,HERC4;NM_001278185.2,NM_001278186.2,NM_001278187.2,NM_015601.4,NM_022079.3,XM_011539592.4,XM_011539593.4,XM_011539597.4,XM_017016041.3,XM_024447930.2,XM_047424990.1,XM_047424998.1,XM_047424999.1,XM_047425002.1;mRNA,mRNA,mRNA,mRNA,mRNA,mRNA,mRNA,mRNA,mRNA,mRNA,mRNA,mRNA,mRNA,mRNA:tss_score	0.665381	0.988346	Unsignificant
chr10:68086896:68088897:+:MYPN,MYPN,MYPN;XM_017016834.3,XM_047425877.1,XM_047425879.1;mRNA,mRNA,mRNA:tss_score	0.413415	1.04561	Unsignificant
chr10:68105006:68107007:+:MYPN,MYPN,MYPN;NM_001256267.2,XM_017016833.2,XM_047425876.1;mRNA,mRNA,mRNA:tss_score	0.506864	0.97259	Unsignificant
chr10:68108487:68110488:+:MYPN,MYPN;NM_001256268.2,NM_032578.4;mRNA,mRNA:tss_score	0.436663	1.03396	Unsignificant
chr10:68135672:68137673:+:MYPN;XM_047425878.1;mRNA:tss_score	0.619915	1.00426	Unsignificant
chr10:68144517:68146518:+:MYPN;XM_047425880.1;mRNA:tss_score	0.622343	1.01738	Unsignificant
chr10:68231112:68233113:-:ATOH7;NM_145178.4;mRNA:tss_score	0.312926	1.05082	Unsignificant
chr10:6826905:6828906:-:LOC107984203;XM_017017016.2;mRNA:tss_score	0.311625	1.06931	Unsignificant
chr10:68330692:68332693:+:HNRNPH3,HNRNPH3;NM_001322438.1,NM_001322445.1;mRNA,mRNA:tss_score	0.653632	0.992332	Unsignificant
chr10:68331063:68333064:+:HNRNPH3,HNRNPH3,HNRNPH3,HNRNPH3,HNRNPH3,HNRNPH3,HNRNPH3,HNRNPH3,HNRNPH3,HNRNPH3,HNRNPH3,HNRNPH3,HNRNPH3,HNRNPH3,HNRNPH3,HNRNPH3;NM_001322434.2,NM_001322436.2,NM_001322439.2,NM_001322440.2,NM_001322442.2,NM_001322443.2,NM_001322444.2,NM_001322446.2,NM_001322447.2,NM_001322448.2,NM_001322450.2,NM_001322451.2,NM_001322452.2,NM_001322453.2,NM_012207.3,NM_021644.4;mRNA,mRNA,m…	0.607443	0.978638	Unsignificant
chr10:68331812:68333813:+:HNRNPH3,HNRNPH3,HNRNPH3;NM_001322437.2,NM_001322441.2,NM_001322449.2;mRNA,mRNA,mRNA:tss_score	0.436937	1.04458	Unsignificant
chr10:68331927:68333928:-:PBLD,PBLD,PBLD,PBLD,PBLD,PBLD;NM_001033083.2,NM_022129.4,XM_005270028.5,XM_011540060.4,XM_017016513.2,XM_017016514.2;mRNA,mRNA,mRNA,mRNA,mRNA,mRNA:tss_score	0.468479	1.042	Unsignificant
chr10:68404464:68406465:-:RUFY2;XM_005269955.5;mRNA:tss_score	0.616617	1.01716	Unsignificant
chr10:68405990:68407991:-:RUFY2,RUFY2;XM_011539942.3,XM_047425453.1;mRNA,mRNA:tss_score	0.521905	0.962358	Unsignificant
chr10:68406276:68408277:-:RUFY2,RUFY2,RUFY2,RUFY2,RUFY2,RUFY2,RUFY2,RUFY2,RUFY2,RUFY2,RUFY2,RUFY2,RUFY2,RUFY2,RUFY2,RUFY2,RUFY2,RUFY2,RUFY2,RUFY2;NM_001042417.2,NM_001278225.2,NM_001330103.2,NM_017987.5,XM_005269953.5,XM_005269956.5,XM_005269957.6,XM_047425444.1,XM_047425445.1,XM_047425446.1,XM_047425447.1,XM_047425448.1,XM_047425449.1,XM_047425450.1,XM_047425451.1,XM_047425452.1,XM_047425454.1,X…	0.552837	0.970578	Unsignificant
chr10:68449116:68451117:-:DNA2;XM_011539417.1;mRNA:tss_score	0.631069	1.00711	Unsignificant
chr10:68467206:68469207:-:DNA2;XM_017015799.1;mRNA:tss_score	0.668902	0.988951	Unsignificant
chr10:68470972:68472973:-:DNA2;NM_001080449.3;mRNA:tss_score	0.466378	1.03147	Unsignificant
chr10:68471520:68473521:-:DNA2;XM_006717680.3;mRNA:tss_score	0.340069	1.04069	Unsignificant
chr10:68517217:68519218:-:SLC25A16;NM_001324315.1;mRNA:tss_score	0.531142	0.987508	Unsignificant
chr10:68526522:68528523:-:SLC25A16,SLC25A16,SLC25A16,SLC25A16,SLC25A16;NM_001324312.2,NM_001324313.2,NM_001324314.2,NM_001324317.2,NM_152707.4;mRNA,mRNA,mRNA,mRNA,mRNA:tss_score	0.670749	1.00186	Unsignificant
chr10:68559336:68561337:+:TET1,TET1,TET1;NM_030625.3,XM_011540204.3,XM_011540206.3;mRNA,mRNA,mRNA:tss_score	0.571159	1.02668	Unsignificant
chr10:68599267:68601268:+:TET1;XM_017016688.2;mRNA:tss_score	0.663494	0.995628	Unsignificant
chr10:68599473:68601474:+:TET1,TET1;XM_011540205.3,XM_017016687.2;mRNA,mRNA:tss_score	0.631009	0.996676	Unsignificant
chr10:68635615:68637616:+:TET1;XM_017016686.3;mRNA:tss_score	0.6295	0.986236	Unsignificant
chr10:68720238:68722239:+:CCAR1,CCAR1,CCAR1;NM_001282959.2,NM_001282960.2,NM_018237.4;mRNA,mRNA,mRNA:tss_score	0.521001	1.04441	Unsignificant
chr10:68826530:68828531:+:STOX1,STOX1,STOX1,STOX1;NM_001130159.3,NM_001130160.3,NM_001130161.4,NM_152709.5;mRNA,mRNA,mRNA,mRNA:tss_score	0.565394	0.960393	Unsignificant
chr10:68826976:68828977:+:STOX1;XM_011539454.3;mRNA:tss_score	0.648999	0.967647	Unsignificant
chr10:688667:690668:-:DIP2C,DIP2C,DIP2C,DIP2C;NM_014974.3,XM_005252426.4,XM_005252427.5,XM_005252428.5;mRNA,mRNA,mRNA,mRNA:tss_score	0.111137	1.14086	Unsignificant
chr10:68900314:68902315:+:DDX50,DDX50;NM_024045.2,XM_011540144.3;mRNA,mRNA:tss_score	0.680991	0.976964	Unsignificant
chr10:68901055:68903056:+:DDX50;XM_047425726.1;mRNA:tss_score	0.590081	1.02858	Unsignificant
chr10:68905269:68907270:+:DDX50;XM_047425727.1;mRNA:tss_score	0.679003	1.00315	Unsignificant
chr10:68905967:68907968:+:DDX50;XM_047425728.1;mRNA:tss_score	0.595465	1.00845	Unsignificant
chr10:68955169:68957170:+:DDX21,DDX21;NM_004728.4,XM_011540336.2;mRNA,mRNA:tss_score	0.625537	1.02431	Unsignificant
chr10:68955646:68957647:+:DDX21;NM_001256910.2;mRNA:tss_score	0.572682	0.984	Unsignificant
chr10:68987802:68989803:+:KIFBP;NM_015634.4;mRNA:tss_score	0.620715	1.00732	Unsignificant
chr10:69005897:69007898:+:KIFBP;XM_017016067.2;mRNA:tss_score	0.642112	1.00941	Unsignificant
chr10:69086602:69088603:+:SRGN;NM_001321053.2;mRNA:tss_score	0.663551	0.998239	Unsignificant
chr10:69087027:69089028:+:SRGN;NM_001321054.1;mRNA:tss_score	0.525067	1.02908	Unsignificant
chr10:69087102:69089103:+:SRGN;NM_002727.4;mRNA:tss_score	0.473154	1.03529	Unsignificant
chr10:69123177:69125178:+:VPS26A,VPS26A,VPS26A,VPS26A,VPS26A;NM_001035260.3,NM_001318944.2,NM_001318945.2,NM_001318946.2,NM_004896.5;mRNA,mRNA,mRNA,mRNA,mRNA:tss_score	0.417906	0.940144	Unsignificant
chr10:69179233:69181234:+:SUPV3L1,SUPV3L1,SUPV3L1,SUPV3L1,SUPV3L1,SUPV3L1,SUPV3L1;NM_001301683.2,NM_001323584.2,NM_001323585.2,NM_001323586.2,NM_001323587.2,NM_001323588.2,NM_003171.5;mRNA,mRNA,mRNA,mRNA,mRNA,mRNA,mRNA:tss_score	0.414688	0.948645	Unsignificant
chr10:69219331:69221332:+:HKDC1,HKDC1;NM_025130.4,XM_011540195.3;mRNA,mRNA:tss_score	0.594151	0.978439	Unsignificant
chr10:69235809:69237810:+:HKDC1;XM_047425784.1;mRNA:tss_score	0.230135	1.0577	Unsignificant
chr10:69268999:69271000:+:HK1,HK1,HK1,HK1;NM_033500.2,XM_024447969.2,XM_047425136.1,XM_047425137.1;mRNA,mRNA,mRNA,mRNA:tss_score	0.635312	1.01876	Unsignificant
chr10:69269004:69271005:+:HK1,HK1,HK1,HK1;NM_001322364.2,NM_001322365.2,NM_033497.3,NM_033498.3;mRNA,mRNA,mRNA,mRNA:tss_score	0.608953	1.02187	Unsignificant
chr10:69277495:69279496:+:HK1;NM_001358263.1;mRNA:tss_score	0.467551	0.986148	Unsignificant
chr10:69314768:69316769:+:HK1;NM_033496.3;mRNA:tss_score	0.659261	0.996747	Unsignificant
chr10:69317180:69319181:+:HK1;NM_001322366.1;mRNA:tss_score	0.630235	0.968313	Unsignificant
chr10:69317846:69319847:+:HK1,HK1;NM_000188.3,NM_001322367.1;mRNA,mRNA:tss_score	0.589194	0.969782	Unsignificant
chr10:69333613:69335614:+:HK1;XM_047425139.1;mRNA:tss_score	0.60537	1.0109	Unsignificant
chr10:69415917:69417918:-:TACR2;NM_001057.3;mRNA:tss_score	0.641877	1.00984	Unsignificant
chr10:69450464:69452465:+:TSPAN15,TSPAN15,TSPAN15,TSPAN15;NM_001351263.2,NM_012339.5,XM_017016010.2,XM_047424930.1;mRNA,mRNA,mRNA,mRNA:tss_score	0.437676	0.95516	Unsignificant
chr10:69492475:69494476:+:TSPAN15;XM_005269666.5;mRNA:tss_score	0.623298	0.983681	Unsignificant
chr10:69494005:69496006:+:TSPAN15,TSPAN15;XM_011539562.3,XM_011539563.3;mRNA,mRNA:tss_score	0.290892	1.04718	Unsignificant
chr10:69572421:69574422:-:NEUROG3,NEUROG3;NM_020999.4,XM_017016280.2;mRNA,mRNA:tss_score	0.53968	0.971418	Unsignificant
chr10:69629246:69631247:+:FAM241B,FAM241B,FAM241B;NM_145306.3,XM_005269606.3,XM_005269608.4;mRNA,mRNA,mRNA:tss_score	0.518126	0.950072	Unsignificant
chr10:69629703:69631704:+:FAM241B;XM_011539455.3;mRNA:tss_score	0.677097	1.00513	Unsignificant
chr10:69800905:69802906:+:COL13A1,COL13A1,COL13A1,COL13A1,COL13A1,COL13A1,COL13A1,COL13A1,COL13A1,COL13A1,COL13A1,COL13A1,COL13A1,COL13A1,COL13A1,COL13A1,COL13A1,COL13A1,COL13A1,COL13A1,COL13A1,COL13A1,COL13A1,COL13A1,COL13A1,COL13A1,COL13A1,COL13A1,COL13A1,COL13A1,COL13A1,COL13A1,COL13A1,COL13A1,COL13A1,COL13A1,COL13A1,COL13A1,COL13A1,COL13A1,COL13A1,COL13A1,COL13A1;NM_001130103.2,NM_001320951.2…	0.456959	1.03048	Unsignificant
chr10:70051845:70053846:+:MACROH2A2;NM_018649.3;mRNA:tss_score	0.646671	0.981014	Unsignificant
chr10:70131824:70133825:-:AIFM2,AIFM2;NM_001198696.2,NM_032797.6;mRNA,mRNA:tss_score	0.386766	0.948939	Unsignificant
chr10:70145699:70147700:-:TYSND1,TYSND1;NM_001040273.3,NM_173555.4;mRNA,mRNA:tss_score	0.651781	0.984676	Unsignificant
chr10:70169513:70171514:-:SAR1A,SAR1A;NM_001142648.2,NM_020150.5;mRNA,mRNA:tss_score	0.257561	0.908474	Unsignificant
chr10:70232428:70234429:-:PPA1;NM_021129.4;mRNA:tss_score	0.671288	0.9946	Unsignificant
chr10:70283003:70285004:-:NPFFR1;NM_022146.5;mRNA:tss_score	0.521236	1.02287	Unsignificant
chr10:70366064:70368065:-:LRRC20;XM_047425422.1;mRNA:tss_score	0.492821	1.0382	Unsignificant
chr10:70375791:70377792:-:LRRC20,LRRC20,LRRC20;NM_001278213.2,XM_017016374.2,XM_047425420.1;mRNA,mRNA,mRNA:tss_score	0.463347	0.98378	Unsignificant
chr10:70380565:70382566:-:LRRC20,LRRC20,LRRC20,LRRC20;NM_207119.3,XM_017016375.2,XM_047425417.1,XM_047425419.1;mRNA,mRNA,mRNA,mRNA:tss_score	0.676762	1.00713	Unsignificant
chr10:70381624:70383625:-:LRRC20,LRRC20,LRRC20,LRRC20,LRRC20,LRRC20,LRRC20;NM_001278211.2,NM_001278212.2,NM_001278214.2,NM_018205.4,NM_018239.4,XM_047425418.1,XM_047425421.1;mRNA,mRNA,mRNA,mRNA,mRNA,mRNA,mRNA:tss_score	0.564801	1.03185	Unsignificant
chr10:70403144:70405145:+:EIF4EBP2;NM_004096.5;mRNA:tss_score	0.59959	0.96527	Unsignificant
chr10:70440680:70442681:-:NODAL;NM_018055.5;mRNA:tss_score	0.530483	0.984432	Unsignificant
chr10:70441162:70443163:-:NODAL;XM_024448028.2;mRNA:tss_score	0.386116	1.04703	Unsignificant
chr10:70446950:70448951:-:NODAL;NM_001329906.2;mRNA:tss_score	0.66973	0.999818	Unsignificant
chr10:70457484:70459485:+:PALD1;XM_011539638.3;mRNA:tss_score	0.55316	0.973427	Unsignificant
chr10:70468390:70470391:+:PALD1;XM_047425057.1;mRNA:tss_score	0.362874	1.03592	Unsignificant
chr10:70477766:70479767:+:PALD1,PALD1,PALD1,PALD1;NM_014431.3,XM_047425055.1,XM_047425056.1,XM_047425059.1;mRNA,mRNA,mRNA,mRNA:tss_score	0.557023	0.964954	Unsignificant
chr10:70478197:70480198:+:PALD1;XM_047425058.1;mRNA:tss_score	0.671364	0.999722	Unsignificant
chr10:70492628:70494629:+:PALD1,PALD1;XM_011539637.3,XM_047425060.1;mRNA,mRNA:tss_score	0.671943	1.00034	Unsignificant
chr10:70522133:70524134:+:PALD1;XM_017016072.2;mRNA:tss_score	0.587914	1.00177	Unsignificant
chr10:70601740:70603741:-:PRF1,PRF1;NM_001083116.3,NM_005041.6;mRNA,mRNA:tss_score	0.639828	0.991856	Unsignificant
chr10:70671505:70673506:+:ADAMTS14,ADAMTS14,ADAMTS14,ADAMTS14,ADAMTS14,ADAMTS14,ADAMTS14;NM_080722.4,NM_139155.3,XM_011539300.3,XM_011539303.3,XM_011539306.3,XM_011539307.3,XM_011539308.3;mRNA,mRNA,mRNA,mRNA,mRNA,mRNA,mRNA:tss_score	0.455567	1.04345	Unsignificant
chr10:70717776:70719777:+:ADAMTS14;XM_011539302.2;mRNA:tss_score	0.615208	0.990675	Unsignificant
chr10:70724178:70726179:+:ADAMTS14;XM_011539301.2;mRNA:tss_score	0.680371	0.996619	Unsignificant
chr10:70733047:70735048:+:ADAMTS14;XM_011539309.2;mRNA:tss_score	0.568976	0.983907	Unsignificant
chr10:70784376:70786377:-:TBATA,TBATA,TBATA,TBATA,TBATA,TBATA,TBATA,TBATA,TBATA,TBATA,TBATA,TBATA,TBATA,TBATA,TBATA,TBATA,TBATA,TBATA,TBATA,TBATA,TBATA,TBATA,TBATA,TBATA,TBATA;NM_001318241.2,NM_001318242.2,NM_001318243.2,NM_152710.4,XM_017015845.2,XM_017015846.2,XM_017015847.2,XM_017015848.2,XM_017015849.2,XM_017015850.2,XM_017015851.2,XM_017015852.2,XM_017015853.2,XM_017015854.2,XM_017015855.2,X…	0.670881	0.995375	Unsignificant
chr10:70814947:70816948:+:SGPL1,SGPL1,SGPL1,SGPL1,SGPL1;NM_003901.4,XM_011540316.3,XM_011540318.2,XM_047425981.1,XM_047425982.1;mRNA,mRNA,mRNA,mRNA,mRNA:tss_score	0.575548	0.976332	Unsignificant
chr10:70815282:70817283:+:SGPL1,SGPL1;XM_005270263.2,XM_011540317.2;mRNA,mRNA:tss_score	0.607052	0.980138	Unsignificant
chr10:70886880:70888881:-:PCBD1;NM_001289797.2;mRNA:tss_score	0.6452	1.01266	Unsignificant
chr10:70887564:70889565:-:PCBD1,PCBD1;NM_000281.4,NM_001323004.2;mRNA,mRNA:tss_score	0.572031	0.981437	Unsignificant
chr10:71211569:71213570:+:UNC5B,UNC5B;NM_001244889.2,NM_170744.5;mRNA,mRNA:tss_score	0.18212	0.929675	Unsignificant
chr10:71318258:71320259:+:SLC29A3,SLC29A3,SLC29A3,SLC29A3,SLC29A3;NM_001174098.2,NM_001363518.2,NM_018344.6,XM_047425424.1,XM_047425425.1;mRNA,mRNA,mRNA,mRNA,mRNA:tss_score	0.657102	0.984423	Unsignificant
chr10:71395919:71397920:+:CDH23,CDH23,CDH23,CDH23,CDH23;NM_001171930.2,NM_001171931.2,NM_001171932.2,NM_022124.6,NM_052836.4;mRNA,mRNA,mRNA,mRNA,mRNA:tss_score	0.534371	0.972747	Unsignificant
chr10:71718777:71720778:-:C10orf105;NM_001164375.3;mRNA:tss_score	0.626875	1.00747	Unsignificant
chr10:71736849:71738850:-:C10orf105;NM_001168390.2;mRNA:tss_score	0.677536	0.985752	Unsignificant
chr10:71772519:71774520:-:VSIR;NM_022153.2;mRNA:tss_score	0.491732	0.96418	Unsignificant
chr10:71794770:71796771:+:CDH23,CDH23;NM_001171933.1,NM_001171934.1;mRNA,mRNA:tss_score	0.626711	0.983106	Unsignificant
chr10:71810882:71812883:+:CDH23,CDH23;NM_001171935.1,NM_001171936.1;mRNA,mRNA:tss_score	0.58968	0.985595	Unsignificant
chr10:71850250:71852251:-:PSAP,PSAP,PSAP;NM_001042465.3,NM_001042466.3,NM_002778.4;mRNA,mRNA,mRNA:tss_score	0.681575	1.01227	Unsignificant
chr10:71963394:71965395:+:CHST3;NM_004273.5;mRNA:tss_score	0.507708	0.960601	Unsignificant
chr10:71963746:71965747:+:CHST3;XM_047426022.1;mRNA:tss_score	0.678184	0.995426	Unsignificant
chr10:71964340:71966341:+:CHST3;XM_006718075.5;mRNA:tss_score	0.675146	1.01569	Unsignificant
chr10:71969553:71971554:+:CHST3;XM_011540369.3;mRNA:tss_score	0.648514	1.00925	Unsignificant
chr10:72087550:72089551:-:SPOCK2;NM_001244950.2;mRNA:tss_score	0.613321	1.00845	Unsignificant
chr10:72088031:72090032:-:SPOCK2,SPOCK2;NM_001134434.1,NM_014767.2;mRNA,mRNA:tss_score	0.395159	1.02475	Unsignificant
chr10:72214955:72216956:-:ASCC1,ASCC1,ASCC1,ASCC1,ASCC1,ASCC1,ASCC1,ASCC1,ASCC1,ASCC1,ASCC1,ASCC1,ASCC1,ASCC1;NM_001369088.1,NM_001369089.1,NM_001369091.1,NM_001369092.1,NM_001369093.1,NM_001369094.1,NM_001369097.1,NM_001369098.1,NM_001369101.1,NM_001369104.1,NM_001369106.1,NM_001369107.1,NM_001369109.1,NM_001369111.1;mRNA,mRNA,mRNA,mRNA,mRNA,mRNA,mRNA,mRNA,mRNA,mRNA,mRNA,mRNA,mRNA,mRNA:tss_score	0.674474	0.989766	Unsignificant
chr10:72215011:72217012:+:ANAPC16,ANAPC16,ANAPC16,ANAPC16,ANAPC16,ANAPC16,ANAPC16;NM_001242546.2,NM_001242547.2,NM_001242548.2,NM_001366791.1,NM_173473.4,XM_047424580.1,XM_047424582.1;mRNA,mRNA,mRNA,mRNA,mRNA,mRNA,mRNA:tss_score	0.656497	0.988038	Unsignificant
chr10:72215108:72217109:-:ASCC1;NM_001198798.2;mRNA:tss_score	0.514321	0.964671	Unsignificant
chr10:72215275:72217276:-:ASCC1,ASCC1,ASCC1,ASCC1,ASCC1,ASCC1,ASCC1,ASCC1,ASCC1,ASCC1,ASCC1,ASCC1,ASCC1;NM_001198799.3,NM_001198800.3,NM_001369087.1,NM_001369090.1,NM_001369095.1,NM_001369096.1,NM_001369100.1,NM_001369102.1,NM_001369103.1,NM_001369105.1,NM_001369108.1,NM_001369110.1,NM_001369112.1;mRNA,mRNA,mRNA,mRNA,mRNA,mRNA,mRNA,mRNA,mRNA,mRNA,mRNA,mRNA,mRNA:tss_score	0.435226	0.914772	Unsignificant
chr10:72216133:72218134:-:ASCC1,ASCC1,ASCC1,ASCC1,ASCC1,ASCC1,ASCC1,ASCC1,ASCC1;NM_001369085.1,NM_001369086.1,NM_001369099.1,XM_024448032.2,XM_047425256.1,XM_047425257.1,XM_047425258.1,XM_047425259.1,XM_047425261.1;mRNA,mRNA,mRNA,mRNA,mRNA,mRNA,mRNA,mRNA,mRNA:tss_score	0.625528	1.01612	Unsignificant
chr10:72272923:72274924:+:DDIT4;NM_019058.4;mRNA:tss_score	0.534351	0.966549	Unsignificant
chr10:72353918:72355919:-:DNAJB12,DNAJB12,DNAJB12,DNAJB12;NM_001002762.5,NM_001365080.3,NM_001365081.3,NM_017626.7;mRNA,mRNA,mRNA,mRNA:tss_score	0.214495	0.936859	Unsignificant
chr10:72522985:72524986:-:MICU1;NM_001195519.2;mRNA:tss_score	0.609906	0.975844	Unsignificant
chr10:72625078:72627079:-:MICU1,MICU1,MICU1,MICU1,MICU1,MICU1;NM_001195518.2,NM_001363513.2,NM_006077.4,XM_011539119.2,XM_047424440.1,XM_047424441.1;mRNA,mRNA,mRNA,mRNA,mRNA,mRNA:tss_score	0.575804	0.970031	Unsignificant
chr10:72691142:72693143:+:MCU,MCU;NM_001270679.2,NM_138357.3;mRNA,mRNA:tss_score	0.673973	0.988981	Unsignificant
chr10:72691862:72693863:+:MCU;NM_001270680.3;mRNA:tss_score	0.603479	1.01791	Unsignificant
chr10:7275864:7277865:-:SFMBT2;XM_047425571.1;mRNA:tss_score	0.280618	1.0478	Unsignificant
chr10:72892738:72894739:+:OIT3;NM_152635.3;mRNA:tss_score	0.220982	1.06282	Unsignificant
chr10:7289595:7291596:-:SFMBT2;XM_047425573.1;mRNA:tss_score	0.678262	1.01891	Unsignificant
chr10:7289596:7291597:-:SFMBT2;XM_047425569.1;mRNA:tss_score	0.67484	1.01874	Unsignificant
chr10:72953805:72955806:-:PLA2G12B,PLA2G12B,PLA2G12B;NM_001318124.2,NM_001318125.2,NM_032562.5;mRNA,mRNA,mRNA:tss_score	0.624585	1.01757	Unsignificant
chr10:73095865:73097866:-:P4HA1,P4HA1,P4HA1,P4HA1;NM_000917.4,NM_001017962.3,NM_001142595.2,NM_001142596.2;mRNA,mRNA,mRNA,mRNA:tss_score	0.649639	0.972594	Unsignificant
chr10:73109454:73111455:+:NUDT13,NUDT13,NUDT13,NUDT13,NUDT13,NUDT13,NUDT13;NM_001283014.2,NM_001283015.2,NM_001283016.2,NM_001283017.2,NM_001283019.2,NM_015901.6,XM_047424984.1;mRNA,mRNA,mRNA,mRNA,mRNA,mRNA,mRNA:tss_score	0.671166	1.00762	Unsignificant
chr10:73118171:73120172:+:NUDT13;XM_024447926.2;mRNA:tss_score	0.644005	1.01077	Unsignificant
chr10:73120749:73122750:+:NUDT13;XM_047424985.1;mRNA:tss_score	0.521478	1.0274	Unsignificant
chr10:73167007:73169008:-:ECD;NM_007265.3;mRNA:tss_score	0.676481	0.999674	Unsignificant
chr10:73167094:73169095:-:ECD,ECD;NM_001135752.1,NM_001135753.1;mRNA,mRNA:tss_score	0.616073	0.982886	Unsignificant
chr10:73167118:73169119:+:FAM149B1,FAM149B1,FAM149B1,FAM149B1,FAM149B1,FAM149B1;NM_173348.2,XM_005269744.3,XM_011539740.3,XM_017016167.2,XM_047425143.1,XM_047425144.1;mRNA,mRNA,mRNA,mRNA,mRNA,mRNA:tss_score	0.58711	0.98278	Unsignificant
chr10:73170934:73172935:+:FAM149B1;XM_047425145.1;mRNA:tss_score	0.664164	0.987948	Unsignificant
chr10:73173686:73175687:+:FAM149B1;XM_047425142.1;mRNA:tss_score	0.545013	0.975909	Unsignificant
chr10:73229:75230:-:TUBB8;NM_001389619.1;mRNA:tss_score	0.168835	0.935515	Unsignificant
chr10:73246254:73248255:-:DNAJC9,DNAJC9,DNAJC9;NM_015190.5,XM_047424908.1,XM_047424909.1;mRNA,mRNA,mRNA:tss_score	0.326861	0.944963	Unsignificant
chr10:73251643:73253644:-:MRPS16,MRPS16,MRPS16;NM_016065.4,XM_047425263.1,XM_047425264.1;mRNA,mRNA,mRNA:tss_score	0.522253	0.972911	Unsignificant
chr10:73347506:73349507:-:CFAP70;XM_011539212.3;mRNA:tss_score	0.653741	0.994321	Unsignificant
chr10:73357744:73359745:-:CFAP70,CFAP70,CFAP70,CFAP70;NM_001350933.2,NM_001350934.2,XM_006717605.3,XM_047424552.1;mRNA,mRNA,mRNA,mRNA:tss_score	0.605945	1.01299	Unsignificant
chr10:73357863:73359864:-:CFAP70,CFAP70;NM_001367801.1,XM_006717611.5;mRNA,mRNA:tss_score	0.610587	1.01474	Unsignificant
chr10:73361978:73363979:-:CFAP70,CFAP70,CFAP70,CFAP70,CFAP70,CFAP70,CFAP70,CFAP70,CFAP70,CFAP70,CFAP70,CFAP70,CFAP70,CFAP70,CFAP70;XM_006717604.3,XM_006717610.3,XM_017015620.2,XM_017015621.2,XM_017015622.2,XM_017015623.2,XM_017015624.2,XM_017015625.2,XM_017015626.2,XM_017015627.2,XM_017015629.2,XM_047424551.1,XM_047424553.1,XM_047424554.1,XM_047424555.1;mRNA,mRNA,mRNA,mRNA,mRNA,mRNA,mRNA,mRNA,mRN…	0.572251	0.983884	Unsignificant
chr10:73407317:73409318:-:ANXA7;XM_017016162.3;mRNA:tss_score	0.583649	0.97495	Unsignificant
chr10:73413057:73415058:-:ANXA7,ANXA7,ANXA7,ANXA7;NM_001156.5,NM_001320879.2,NM_001320880.2,NM_004034.4;mRNA,mRNA,mRNA,mRNA:tss_score	0.373188	0.946564	Unsignificant
chr10:73432560:73434561:-:MSS51,MSS51;NM_001024593.2,XM_047424550.1;mRNA,mRNA:tss_score	0.677558	1.00063	Unsignificant
chr10:73494641:73496642:-:PPP3CB,PPP3CB,PPP3CB,PPP3CB,PPP3CB,PPP3CB;XM_047425428.1,XM_047425429.1,XM_047425431.1,XM_047425432.1,XM_047425433.1,XM_047425434.1;mRNA,mRNA,mRNA,mRNA,mRNA,mRNA:tss_score	0.578352	0.977563	Unsignificant
chr10:73495023:73497024:-:PPP3CB,PPP3CB,PPP3CB,PPP3CB,PPP3CB,PPP3CB,PPP3CB,PPP3CB,PPP3CB;NM_001142353.3,NM_001142354.3,NM_001289968.2,NM_001289969.2,NM_021132.4,XM_005269944.2,XM_047425426.1,XM_047425427.1,XM_047425430.1;mRNA,mRNA,mRNA,mRNA,mRNA,mRNA,mRNA,mRNA,mRNA:tss_score	0.682069	1.00433	Unsignificant
chr10:73590341:73592342:-:USP54,USP54,USP54,USP54,USP54;NM_001320437.2,NM_001320441.2,NM_001378210.1,NM_001391955.1,NM_001391956.1;mRNA,mRNA,mRNA,mRNA,mRNA:tss_score	0.624416	1.02367	Unsignificant
chr10:73600620:73602621:-:USP54;NM_001378209.1;mRNA:tss_score	0.640588	1.01714	Unsignificant
chr10:73624640:73626641:-:USP54,USP54;NM_001391953.1,NM_001391954.1;mRNA,mRNA:tss_score	0.663353	0.996974	Unsignificant
chr10:73624980:73626981:-:USP54,USP54,USP54,USP54,USP54,USP54,USP54,USP54,USP54,USP54,USP54,USP54,USP54;NM_001350995.2,NM_001378208.1,NM_001391941.1,NM_001391942.1,NM_001391945.1,NM_001391946.1,NM_001391947.1,NM_001391948.1,NM_001391949.1,NM_001391950.1,NM_001391951.1,NM_001391952.1,NM_152586.4;mRNA,mRNA,mRNA,mRNA,mRNA,mRNA,mRNA,mRNA,mRNA,mRNA,mRNA,mRNA,mRNA:tss_score	0.62637	1.0176	Unsignificant
chr10:73640473:73642474:-:MYOZ1;NM_021245.4;mRNA:tss_score	0.657167	1.01294	Unsignificant
chr10:73650039:73652040:-:SYNPO2L;NM_024875.5;mRNA:tss_score	0.531083	0.981302	Unsignificant
chr10:73655028:73657029:-:SYNPO2L;NM_001114133.3;mRNA:tss_score	0.553484	1.02243	Unsignificant
chr10:7366737:7368738:-:SFMBT2,SFMBT2;XM_006717490.2,XM_047425570.1;mRNA,mRNA:tss_score	0.64168	0.981675	Unsignificant
chr10:73697108:73699109:-:AGAP5;NM_001144000.4;mRNA:tss_score	0.587608	0.976155	Unsignificant
chr10:73743371:73745372:+:SEC24C,SEC24C,SEC24C,SEC24C,SEC24C,SEC24C,SEC24C,SEC24C;NM_004922.4,NM_198597.3,XM_011540380.4,XM_011540381.4,XM_047426031.1,XM_047426032.1,XM_047426033.1,XM_047426034.1;mRNA,mRNA,mRNA,mRNA,mRNA,mRNA,mRNA,mRNA:tss_score	0.410398	1.04562	Unsignificant
chr10:73745995:73747996:+:SEC24C;XM_047426035.1;mRNA:tss_score	0.630565	0.98017	Unsignificant
chr10:73771275:73773276:+:FUT11,FUT11,FUT11,FUT11,FUT11;NM_001284194.2,NM_173540.3,XM_006717656.5,XM_047424688.1,XM_047424689.1;mRNA,mRNA,mRNA,mRNA,mRNA:tss_score	0.249429	0.93116	Unsignificant
chr10:73781047:73783048:+:CHCHD1;NM_203298.3;mRNA:tss_score	0.443817	0.952267	Unsignificant
chr10:73784605:73786606:+:ZSWIM8,ZSWIM8,ZSWIM8,ZSWIM8,ZSWIM8,ZSWIM8,ZSWIM8,ZSWIM8,ZSWIM8,ZSWIM8,ZSWIM8,ZSWIM8,ZSWIM8,ZSWIM8,ZSWIM8,ZSWIM8,ZSWIM8,ZSWIM8,ZSWIM8,ZSWIM8,ZSWIM8,ZSWIM8,ZSWIM8,ZSWIM8;NM_001242487.2,NM_001242488.2,NM_001367799.1,NM_015037.4,XM_005269648.3,XM_005269655.4,XM_006717725.4,XM_011539544.2,XM_017015978.2,XM_047424860.1,XM_047424861.1,XM_047424862.1,XM_047424863.1,XM_047424864.…	0.625616	1.03028	Unsignificant
chr10:73789974:73791975:+:ZSWIM8;XM_047424873.1;mRNA:tss_score	0.266559	1.05057	Unsignificant
chr10:73806184:73808185:-:NDST2;XM_005270256.5;mRNA:tss_score	0.557375	0.982607	Unsignificant
chr10:73808114:73810115:-:NDST2;XM_011540310.4;mRNA:tss_score	0.673389	1.00711	Unsignificant
chr10:73810597:73812598:-:NDST2,NDST2;NM_001330107.2,NM_003635.4;mRNA,mRNA:tss_score	0.46589	0.944886	Unsignificant
chr10:73810819:73812820:-:NDST2;XM_047425922.1;mRNA:tss_score	0.279394	0.894708	Unsignificant
chr10:73872082:73874083:-:CAMK2G,CAMK2G;XM_047425804.1,XM_047425805.1;mRNA,mRNA:tss_score	0.619821	0.984649	Unsignificant
chr10:73873554:73875555:-:CAMK2G,CAMK2G,CAMK2G,CAMK2G,CAMK2G,CAMK2G,CAMK2G,CAMK2G,CAMK2G,CAMK2G,CAMK2G,CAMK2G,CAMK2G,CAMK2G,CAMK2G,CAMK2G,CAMK2G,CAMK2G,CAMK2G,CAMK2G,CAMK2G,CAMK2G,CAMK2G,CAMK2G,CAMK2G,CAMK2G,CAMK2G,CAMK2G,CAMK2G,CAMK2G,CAMK2G,CAMK2G,CAMK2G,CAMK2G,CAMK2G,CAMK2G,CAMK2G,CAMK2G,CAMK2G,CAMK2G,CAMK2G,CAMK2G,CAMK2G,CAMK2G,CAMK2G,CAMK2G,CAMK2G,CAMK2G,CAMK2G,CAMK2G,CAMK2G,CAMK2G,CAMK2G,CA…	0.585485	0.950768	Unsignificant
chr10:73908163:73910164:+:PLAU;XM_011539866.3;mRNA:tss_score	0.552881	0.974641	Unsignificant
chr10:73910131:73912132:+:PLAU,PLAU,PLAU,PLAU;NM_001145031.3,NM_001319191.2,NM_002658.6,XM_047425353.1;mRNA,mRNA,mRNA,mRNA:tss_score	0.649301	1.01362	Unsignificant
chr10:73997115:73999116:+:VCL,VCL;NM_003373.4,NM_014000.3;mRNA,mRNA:tss_score	0.657196	1.00669	Unsignificant
chr10:7404745:7406746:-:SFMBT2;XM_047425567.1;mRNA:tss_score	0.52505	1.03087	Unsignificant
chr10:7407769:7409770:-:SFMBT2;NM_001387891.1;mRNA:tss_score	0.637767	0.99984	Unsignificant
chr10:7407880:7409881:-:SFMBT2;XM_047425568.1;mRNA:tss_score	0.678031	1.00827	Unsignificant
chr10:7408340:7410341:-:SFMBT2;NM_001018039.1;mRNA:tss_score	0.612039	1.01392	Unsignificant
chr10:7410033:7412034:-:SFMBT2,SFMBT2;NM_001387889.1,NM_001387890.1;mRNA,mRNA:tss_score	0.500762	0.96507	Unsignificant
chr10:7410489:7412490:-:SFMBT2;NM_001029880.3;mRNA:tss_score	0.675914	1.00482	Unsignificant
chr10:74149827:74151828:-:AP3M1,AP3M1,AP3M1,AP3M1,AP3M1,AP3M1,AP3M1;NM_001320263.2,NM_001320264.2,NM_001320265.2,NM_012095.6,NM_207012.4,XM_024447939.2,XM_047425054.1;mRNA,mRNA,mRNA,mRNA,mRNA,mRNA,mRNA:tss_score	0.631819	1.02303	Unsignificant
chr10:74150220:74152221:+:ADK,ADK,ADK,ADK,ADK,ADK;NM_001202450.2,NM_001369123.1,NM_006721.4,XM_017015698.2,XM_017015704.2,XM_017015705.2;mRNA,mRNA,mRNA,mRNA,mRNA,mRNA:tss_score	0.649601	1.00177	Unsignificant
chr10:74175762:74177763:+:ADK,ADK,ADK,ADK,ADK,ADK,ADK;NM_001123.4,NM_001202449.2,NM_001369124.1,XM_017015702.2,XM_017015706.2,XM_047424620.1,XM_047424621.1;mRNA,mRNA,mRNA,mRNA,mRNA,mRNA,mRNA:tss_score	0.630937	1.03606	Unsignificant
chr10:74355291:74357292:+:ADK;XM_017015699.2;mRNA:tss_score	0.679991	0.993198	Unsignificant
chr10:74379951:74381952:+:ADK;XM_017015703.3;mRNA:tss_score	0.407292	0.960406	Unsignificant
chr10:74823935:74825936:+:KAT6B,KAT6B,KAT6B,KAT6B,KAT6B,KAT6B,KAT6B,KAT6B;XM_005269664.3,XM_047424912.1,XM_047424913.1,XM_047424916.1,XM_047424919.1,XM_047424923.1,XM_047424927.1,XM_047424929.1;mRNA,mRNA,mRNA,mRNA,mRNA,mRNA,mRNA,mRNA:tss_score	0.475216	0.965916	Unsignificant
chr10:74824254:74826255:+:KAT6B;NM_001370139.1;mRNA:tss_score	0.586032	0.977684	Unsignificant
chr10:74824478:74826479:+:KAT6B,KAT6B,KAT6B,KAT6B,KAT6B,KAT6B,KAT6B,KAT6B,KAT6B,KAT6B,KAT6B,KAT6B,KAT6B,KAT6B;NM_001370133.1,NM_001370134.1,NM_001370136.1,NM_001370138.1,NM_001370140.1,NM_001370141.1,NM_001370143.1,XM_017016004.3,XM_047424911.1,XM_047424918.1,XM_047424920.1,XM_047424922.1,XM_047424924.1,XM_047424928.1;mRNA,mRNA,mRNA,mRNA,mRNA,mRNA,mRNA,mRNA,mRNA,mRNA,mRNA,mRNA,mRNA,mRNA:tss_score	0.675759	1.00573	Unsignificant
chr10:74825599:74827600:+:KAT6B,KAT6B,KAT6B,KAT6B,KAT6B,KAT6B,KAT6B,KAT6B,KAT6B,KAT6B,KAT6B,KAT6B;NM_001256468.2,NM_001256469.2,NM_001370132.1,NM_001370135.1,NM_001370137.1,NM_001370142.1,NM_001370144.1,NM_012330.4,XM_047424915.1,XM_047424917.1,XM_047424921.1,XM_047424926.1;mRNA,mRNA,mRNA,mRNA,mRNA,mRNA,mRNA,mRNA,mRNA,mRNA,mRNA,mRNA:tss_score	0.56677	1.04921	Unsignificant
chr10:75072641:75074642:-:DUSP29,DUSP29,DUSP29;NM_001003892.3,NM_001384909.1,XM_017016176.2;mRNA,mRNA,mRNA:tss_score	0.418734	0.960973	Unsignificant
chr10:75098414:75100415:-:DUSP13;XM_011539855.3;mRNA:tss_score	0.608496	1.01284	Unsignificant
chr10:75098489:75100490:-:DUSP13;NM_016364.3;mRNA:tss_score	0.53754	1.02529	Unsignificant
chr10:75098511:75100512:-:DUSP13;NM_001363514.2;mRNA:tss_score	0.534789	1.02341	Unsignificant
chr10:75098592:75100593:+:SAMD8;XM_011539312.4;mRNA:tss_score	0.531879	1.02302	Unsignificant
chr10:75107011:75109012:-:DUSP13;XM_047425306.1;mRNA:tss_score	0.665967	1.00822	Unsignificant
chr10:75107070:75109071:-:DUSP13;XM_047425308.1;mRNA:tss_score	0.675789	1.00447	Unsignificant
chr10:75108190:75110191:-:DUSP13,DUSP13,DUSP13,DUSP13,DUSP13,DUSP13,DUSP13,DUSP13;NM_001007271.2,NM_001007272.2,NM_001007273.2,NM_001320842.2,NM_001320843.2,XM_005269883.4,XM_017016314.2,XM_047425305.1;mRNA,mRNA,mRNA,mRNA,mRNA,mRNA,mRNA,mRNA:tss_score	0.51504	0.980151	Unsignificant
chr10:75110655:75112656:+:SAMD8,SAMD8,SAMD8,SAMD8;NM_001174156.2,NM_144660.3,XM_005269541.6,XM_047424641.1;mRNA,mRNA,mRNA,mRNA:tss_score	0.309736	0.938858	Unsignificant
chr10:75139585:75141586:+:SAMD8;XM_047424640.1;mRNA:tss_score	0.246542	1.05668	Unsignificant
chr10:75145673:75147674:+:SAMD8;XM_017015738.3;mRNA:tss_score	0.66931	1.00267	Unsignificant
chr10:75209169:75211170:+:VDAC2,VDAC2,VDAC2,VDAC2,VDAC2,VDAC2,VDAC2;NM_001184783.3,NM_001184823.2,NM_001324087.2,NM_001324088.2,NM_001324089.2,NM_001324090.2,NM_003375.5;mRNA,mRNA,mRNA,mRNA,mRNA,mRNA,mRNA:tss_score	0.355905	1.04228	Unsignificant
chr10:75209795:75211796:+:VDAC2;NM_001391963.1;mRNA:tss_score	0.507167	0.958379	Unsignificant
chr10:75234956:75236957:-:COMTD1;NM_144589.4;mRNA:tss_score	0.675232	1.00221	Unsignificant
chr10:75389128:75391129:+:LOC124902461;XM_047426122.1;mRNA:tss_score	0.673742	0.998375	Unsignificant
chr10:75400763:75402764:-:ZNF503;NM_032772.6;mRNA:tss_score	0.675542	0.993241	Unsignificant
chr10:75430623:75432624:+:LRMDA;NM_001305581.2;mRNA:tss_score	0.585014	0.97864	Unsignificant
chr10:75620:77621:-:TUBB8;NM_001389618.1;mRNA:tss_score	0.668876	0.994661	Unsignificant
chr10:75781760:75783761:+:LRMDA;NM_032024.5;mRNA:tss_score	0.609273	0.992562	Unsignificant
chr10:7618672:7620673:-:ITIH5;NM_032817.6;mRNA:tss_score	0.576039	1.01571	Unsignificant
chr10:7665965:7667966:-:ITIH5,ITIH5,ITIH5,ITIH5;NM_001001851.3,NM_030569.7,XM_011519713.4,XM_011519714.4;mRNA,mRNA,mRNA,mRNA:tss_score	0.677221	0.981767	Unsignificant
chr10:7702315:7704316:+:ITIH2;NM_002216.3;mRNA:tss_score	0.486292	0.97217	Unsignificant
chr10:77216558:77218559:-:KCNMA1;XM_017016223.1;mRNA:tss_score	0.662883	0.99471	Unsignificant
chr10:77318695:77320696:-:KCNMA1;XM_047425200.1;mRNA:tss_score	0.542863	1.02142	Unsignificant
chr10:77349760:77351761:-:KCNMA1;NM_001322838.2;mRNA:tss_score	0.643807	1.01031	Unsignificant
chr10:77430679:77432680:-:KCNMA1;XM_024447986.2;mRNA:tss_score	0.662541	0.989735	Unsignificant
chr10:77636807:77638808:-:KCNMA1,KCNMA1,KCNMA1,KCNMA1,KCNMA1,KCNMA1,KCNMA1,KCNMA1,KCNMA1,KCNMA1,KCNMA1,KCNMA1,KCNMA1,KCNMA1,KCNMA1,KCNMA1,KCNMA1,KCNMA1,KCNMA1,KCNMA1,KCNMA1,KCNMA1,KCNMA1,KCNMA1,KCNMA1,KCNMA1,KCNMA1,KCNMA1,KCNMA1,KCNMA1,KCNMA1,KCNMA1,KCNMA1,KCNMA1,KCNMA1,KCNMA1,KCNMA1,KCNMA1,KCNMA1,KCNMA1,KCNMA1,KCNMA1,KCNMA1,KCNMA1,KCNMA1,KCNMA1,KCNMA1,KCNMA1,KCNMA1,KCNMA1,KCNMA1,KCNMA1,KCNMA1,KC…	0.31333	1.07516	Unsignificant
chr10:77836743:77838744:-:DLG5;XM_024448250.2;mRNA:tss_score	0.627238	1.01616	Unsignificant
chr10:77847186:77849187:-:DLG5;XM_017016915.2;mRNA:tss_score	0.277394	1.03959	Unsignificant
chr10:77847312:77849313:-:DLG5;XM_011540347.3;mRNA:tss_score	0.22067	1.04474	Unsignificant
chr10:77856312:77858313:-:DLG5;XM_011540344.3;mRNA:tss_score	0.592042	1.0227	Unsignificant
chr10:77856329:77858330:-:DLG5;XM_047426001.1;mRNA:tss_score	0.534837	1.02946	Unsignificant
chr10:77856336:77858337:-:DLG5;XM_011540345.2;mRNA:tss_score	0.545531	1.02901	Unsignificant
chr10:77856462:77858463:-:DLG5;XM_047426000.1;mRNA:tss_score	0.338589	1.05121	Unsignificant
chr10:77868919:77870920:-:DLG5;XM_017016913.2;mRNA:tss_score	0.424558	0.964353	Unsignificant
chr10:7786992:7788993:-:KIN,KIN,KIN;NM_012311.4,XM_006717434.5,XM_006717435.5;mRNA,mRNA,mRNA:tss_score	0.668953	0.985674	Unsignificant
chr10:7787176:7789177:+:ATP5F1C,ATP5F1C,ATP5F1C,ATP5F1C,ATP5F1C;NM_001001973.3,NM_001320886.2,NM_005174.4,XM_017016290.2,XM_047425254.1;mRNA,mRNA,mRNA,mRNA,mRNA:tss_score	0.292148	0.933103	Unsignificant
chr10:77871848:77873849:-:DLG5;XM_011540341.4;mRNA:tss_score	0.539055	1.02943	Unsignificant
chr10:77873029:77875030:-:DLG5;XM_017016914.2;mRNA:tss_score	0.601728	1.01467	Unsignificant
chr10:77888500:77890501:-:DLG5;XM_011540342.2;mRNA:tss_score	0.675841	0.99124	Unsignificant
chr10:77925754:77927755:-:DLG5,DLG5,DLG5,DLG5,DLG5,DLG5,DLG5;NM_004747.4,XM_005270276.5,XM_006718056.4,XM_006718057.4,XM_011540346.3,XM_047426002.1,XM_047426003.1;mRNA,mRNA,mRNA,mRNA,mRNA,mRNA,mRNA:tss_score	0.587185	0.957677	Unsignificant
chr10:77939735:77941736:-:DLG5;XM_047425998.1;mRNA:tss_score	0.543302	0.9834	Unsignificant
chr10:78028514:78030515:-:POLR3A;NM_007055.4;mRNA:tss_score	0.486385	0.967627	Unsignificant
chr10:78032862:78034863:+:RPS24,RPS24,RPS24,RPS24,RPS24,RPS24;NM_001026.5,NM_001142282.2,NM_001142283.2,NM_001142284.2,NM_001142285.2,NM_033022.4;mRNA,mRNA,mRNA,mRNA,mRNA,mRNA:tss_score	0.679149	1.00433	Unsignificant
chr10:7817504:7819505:+:TAF3,TAF3;NM_031923.4,XM_011519741.2;mRNA,mRNA:tss_score	0.657042	0.996242	Unsignificant
chr10:79067965:79069966:+:ZMIZ1,ZMIZ1,ZMIZ1,ZMIZ1,ZMIZ1,ZMIZ1,ZMIZ1,ZMIZ1,ZMIZ1,ZMIZ1,ZMIZ1;NM_020338.4,XM_005269988.4,XM_006717923.4,XM_006717924.4,XM_006717925.4,XM_047425538.1,XM_047425539.1,XM_047425540.1,XM_047425541.1,XM_047425542.1,XM_047425543.1;mRNA,mRNA,mRNA,mRNA,mRNA,mRNA,mRNA,mRNA,mRNA,mRNA,mRNA:tss_score	0.413325	1.05499	Unsignificant
chr10:79241912:79243913:+:ZMIZ1;XM_011539979.2;mRNA:tss_score	0.53639	0.962813	Unsignificant
chr10:79346468:79348469:+:PPIF,PPIF;NM_005729.4,XM_005269379.3;mRNA,mRNA:tss_score	0.407082	0.937894	Unsignificant
chr10:79443222:79445223:-:ZCCHC24;XM_011539452.4;mRNA:tss_score	0.676447	1.00271	Unsignificant
chr10:79444623:79446624:-:ZCCHC24;NM_153367.4;mRNA:tss_score	0.420079	0.934064	Unsignificant
chr10:79511532:79513533:+:EIF5AL1;NM_001099692.2;mRNA:tss_score	0.352448	0.946467	Unsignificant
chr10:79558870:79560871:-:SFTPA2;NM_001320814.1;mRNA:tss_score	0.409805	1.04156	Unsignificant
chr10:79559406:79561407:-:SFTPA2,SFTPA2,SFTPA2,SFTPA2,SFTPA2,SFTPA2,SFTPA2,SFTPA2,SFTPA2,SFTPA2;NM_001098668.4,NM_001320813.2,XM_005270128.4,XM_005270132.4,XM_011540125.2,XM_017016608.2,XM_047425703.1,XM_047425704.1,XM_047425705.1,XM_047425706.1;mRNA,mRNA,mRNA,mRNA,mRNA,mRNA,mRNA,mRNA,mRNA,mRNA:tss_score	0.266499	0.954115	Unsignificant
chr10:79609938:79611939:+:SFTPA1,SFTPA1,SFTPA1,SFTPA1,SFTPA1,SFTPA1,SFTPA1,SFTPA1,SFTPA1,SFTPA1,SFTPA1,SFTPA1,SFTPA1,SFTPA1,SFTPA1,SFTPA1,SFTPA1;NM_001093770.3,NM_001164644.2,NM_001164645.2,NM_001164646.2,NM_001164647.1,NM_005411.5,XM_005270062.6,XM_006717953.3,XM_047425667.1,XM_047425668.1,XM_047425669.1,XM_047425670.1,XM_047425671.1,XM_047425672.1,XM_047425673.1,XM_047425674.1,XM_047425675.1;mR…	0.64106	1.02014	Unsignificant
chr10:79691114:79693115:+:NUTM2B;XM_047425707.1;mRNA:tss_score	0.570505	0.978031	Unsignificant
chr10:79702226:79704227:+:NUTM2B;NM_001278495.2;mRNA:tss_score	0.570475	1.01732	Unsignificant
chr10:79825738:79827739:+:NUTM2E;NM_001355263.2;mRNA:tss_score	0.675871	1.01097	Unsignificant
chr10:79948104:79950105:-:SFTPD,SFTPD;NM_003019.5,XM_011540088.3;mRNA,mRNA:tss_score	0.669558	1.00427	Unsignificant
chr10:79981382:79983383:-:SFTPD;XM_011540087.2;mRNA:tss_score	0.605914	0.9789	Unsignificant
chr10:80077664:80079665:+:TMEM254,TMEM254,TMEM254,TMEM254,TMEM254,TMEM254;NM_001270370.2,NM_001270371.2,NM_001270372.2,NM_001270373.2,NM_025125.4,XM_047425782.1;mRNA,mRNA,mRNA,mRNA,mRNA,mRNA:tss_score	0.557281	0.968598	Unsignificant
chr10:80078022:80080023:+:TMEM254,TMEM254,TMEM254,TMEM254;NM_001270367.1,NM_001270368.1,NM_001270369.1,XM_011540192.4;mRNA,mRNA,mRNA,mRNA:tss_score	0.673986	0.999101	Unsignificant
chr10:80078279:80080280:+:TMEM254,TMEM254,TMEM254,TMEM254,TMEM254;NM_001270374.2,XM_006717978.3,XM_011540193.4,XM_017016680.3,XM_047425783.1;mRNA,mRNA,mRNA,mRNA,mRNA:tss_score	0.488822	1.04852	Unsignificant
chr10:80131729:80133730:+:PLAC9,PLAC9;NM_001012973.3,NM_001331125.2;mRNA,mRNA:tss_score	0.286653	0.951424	Unsignificant
chr10:80171846:80173847:-:ANXA11;XM_005269741.5;mRNA:tss_score	0.64254	1.00383	Unsignificant
chr10:80180454:80182455:-:ANXA11;XM_047425141.1;mRNA:tss_score	0.619613	0.978263	Unsignificant
chr10:80203490:80205491:-:ANXA11;NM_001278408.2;mRNA:tss_score	0.680446	1.00604	Unsignificant
chr10:80204536:80206537:-:ANXA11,ANXA11,ANXA11,ANXA11,ANXA11,ANXA11,ANXA11;NM_001157.3,NM_001278409.2,NM_145868.2,NM_145869.2,XM_005269742.2,XM_006717813.3,XM_047425140.1;mRNA,mRNA,mRNA,mRNA,mRNA,mRNA,mRNA:tss_score	0.386777	0.938509	Unsignificant
chr10:80204807:80206808:-:ANXA11;NM_001278407.2;mRNA:tss_score	0.667108	0.982985	Unsignificant
chr10:80288657:80290658:-:MAT1A;NM_000429.3;mRNA:tss_score	0.682312	1.00639	Unsignificant
chr10:80343744:80345745:+:DYDC2;NM_001270042.2;mRNA:tss_score	0.679775	1.0099	Unsignificant
chr10:80355754:80357755:-:DYDC1,DYDC1,DYDC1,DYDC1,DYDC1,DYDC1,DYDC1,DYDC1,DYDC1,DYDC1,DYDC1;NM_001269053.2,NM_001370155.1,NM_001370156.1,NM_001370157.1,NM_138812.4,XM_005269549.5,XM_005269550.5,XM_011539334.3,XM_011539335.2,XM_017015749.2,XM_047424655.1;mRNA,mRNA,mRNA,mRNA,mRNA,mRNA,mRNA,mRNA,mRNA,mRNA,mRNA:tss_score	0.618938	1.01768	Unsignificant
chr10:80355780:80357781:+:DYDC2,DYDC2;NM_001270041.2,NM_032372.6;mRNA,mRNA:tss_score	0.657575	1.00797	Unsignificant
chr10:80357868:80359869:+:DYDC2;XM_011540270.3;mRNA:tss_score	0.609078	1.01575	Unsignificant
chr10:80357869:80359870:+:DYDC2;XM_011540267.2;mRNA:tss_score	0.608111	1.0159	Unsignificant
chr10:80357925:80359926:+:DYDC2;XM_011540268.1;mRNA:tss_score	0.628418	1.01293	Unsignificant
chr10:80406828:80408829:+:PRXL2A;NM_001243779.2;mRNA:tss_score	0.567593	1.02507	Unsignificant
chr10:80407550:80409551:+:PRXL2A,PRXL2A,PRXL2A,PRXL2A,PRXL2A;NM_001243780.2,NM_001243781.2,NM_032333.5,XM_011540266.3,XM_017016775.2;mRNA,mRNA,mRNA,mRNA,mRNA:tss_score	0.307127	0.950718	Unsignificant
chr10:80409993:80411994:+:PRXL2A;XM_011540265.3;mRNA:tss_score	0.493285	1.02943	Unsignificant
chr10:80412832:80414833:+:PRXL2A,PRXL2A;NM_001243778.2,NM_001243782.2;mRNA,mRNA:tss_score	0.677202	1.00044	Unsignificant
chr10:8044332:8046333:+:GATA3,GATA3;XM_005252443.6,XM_047425045.1;mRNA,mRNA:tss_score	0.678346	1.00341	Unsignificant
chr10:80453309:80455310:+:TSPAN14,TSPAN14,TSPAN14,TSPAN14,TSPAN14;NM_001128309.3,NM_001351266.2,NM_001351267.4,NM_001351268.2,NM_030927.4;mRNA,mRNA,mRNA,mRNA,mRNA:tss_score	0.637838	1.02426	Unsignificant
chr10:80458284:80460285:+:TSPAN14,TSPAN14;NM_001351269.2,NM_001351270.2;mRNA,mRNA:tss_score	0.483814	0.962102	Unsignificant
chr10:80467240:80469241:+:TSPAN14,TSPAN14;NM_001351271.2,NM_001351272.2;mRNA,mRNA:tss_score	0.508777	0.972743	Unsignificant
chr10:8050235:8052236:+:GATA3,GATA3;XM_005252442.3,XM_047425044.1;mRNA,mRNA:tss_score	0.57414	0.983061	Unsignificant
chr10:8053687:8055688:+:GATA3,GATA3;NM_001002295.2,NM_002051.3;mRNA,mRNA:tss_score	0.670824	0.999885	Unsignificant
chr10:80536901:80538902:+:SH2D4B,SH2D4B;NM_001388272.1,NM_207372.2;mRNA,mRNA:tss_score	0.612962	0.983674	Unsignificant
chr10:80539818:80541819:+:SH2D4B;NM_001145719.1;mRNA:tss_score	0.527305	1.02306	Unsignificant
chr10:81874193:81876194:+:NRG3,NRG3,NRG3,NRG3,NRG3,NRG3,NRG3,NRG3,NRG3,NRG3,NRG3,NRG3,NRG3,NRG3,NRG3,NRG3,NRG3,NRG3;NM_001010848.4,NM_001370081.1,NM_001370082.1,NM_001370083.1,NM_001370084.1,XM_011539172.4,XM_011539173.4,XM_011539175.4,XM_017015573.3,XM_017015574.3,XM_017015575.3,XM_017015576.3,XM_017015577.3,XM_017015578.3,XM_017015579.3,XM_017015580.3,XM_017015584.3,XM_047424512.1;mRNA,mRNA,mRN…	0.186246	1.09418	Unsignificant
chr10:81874313:81876314:+:NRG3;NM_001165972.1;mRNA:tss_score	0.0936776	1.13165	Unsignificant
chr10:81876686:81878687:+:NRG3;NM_001165973.2;mRNA:tss_score	0.441709	1.03651	Unsignificant
chr10:82165701:82167702:+:NRG3;XM_017015582.2;mRNA:tss_score	0.495215	0.966032	Unsignificant
chr10:82798537:82800538:+:NRG3;XM_024447781.2;mRNA:tss_score	0.666986	1.0205	Unsignificant
chr10:82929487:82931488:+:NRG3;XM_011539178.3;mRNA:tss_score	0.639541	1.01059	Unsignificant
chr10:82929490:82931491:+:NRG3;XM_047424513.1;mRNA:tss_score	0.631016	1.01264	Unsignificant
chr10:84138508:84140509:+:GHITM;NM_014394.3;mRNA:tss_score	0.525084	0.953877	Unsignificant
chr10:84172800:84174801:+:C10orf99,C10orf99;NM_207373.3,XM_005269811.4;mRNA,mRNA:tss_score	0.584943	1.0184	Unsignificant
chr10:84193536:84195537:+:CDHR1,CDHR1,CDHR1,CDHR1,CDHR1;NM_001171971.3,NM_033100.4,XM_011540337.2,XM_011540338.2,XM_011540340.4;mRNA,mRNA,mRNA,mRNA,mRNA:tss_score	0.526787	0.969947	Unsignificant
chr10:84195189:84197190:+:CDHR1;XM_047425997.1;mRNA:tss_score	0.462666	1.03963	Unsignificant
chr10:84196783:84198784:+:CDHR1;XM_011540339.2;mRNA:tss_score	0.599183	1.02032	Unsignificant
chr10:84224543:84226544:-:LRIT2;NM_001017924.5;mRNA:tss_score	0.602192	0.975587	Unsignificant
chr10:84224588:84226589:-:LRIT2;NM_001284223.1;mRNA:tss_score	0.606371	0.975746	Unsignificant
chr10:842252:844253:-:LARP4B;XM_047424902.1;mRNA:tss_score	0.57436	0.987002	Unsignificant
chr10:84236123:84238124:-:LRIT1;XM_011539626.3;mRNA:tss_score	0.672598	0.996505	Unsignificant
chr10:84240545:84242546:-:LRIT1;NM_015613.3;mRNA:tss_score	0.670607	1.00178	Unsignificant
chr10:84244052:84246053:+:RGR,RGR,RGR;NM_001012720.2,NM_001012722.2,NM_002921.4;mRNA,mRNA,mRNA:tss_score	0.371171	1.04385	Unsignificant
chr10:84327588:84329589:+:CCSER2,CCSER2,CCSER2,CCSER2,CCSER2,CCSER2,CCSER2,CCSER2,CCSER2,CCSER2,CCSER2;NM_001284240.2,NM_001284241.2,NM_001351290.2,NM_001351292.2,NM_018999.4,XM_005269905.5,XM_011539871.4,XM_011539872.3,XM_017016341.2,XM_047425366.1,XM_047425367.1;mRNA,mRNA,mRNA,mRNA,mRNA,mRNA,mRNA,mRNA,mRNA,mRNA,mRNA:tss_score	0.647149	1.01661	Unsignificant
chr10:84340368:84342369:+:CCSER2;XM_017016340.3;mRNA:tss_score	0.514158	1.03614	Unsignificant
chr10:84359309:84361310:+:CCSER2;XM_047425365.1;mRNA:tss_score	0.613611	0.989051	Unsignificant
chr10:84372794:84374795:+:CCSER2;XM_047425368.1;mRNA:tss_score	0.566681	0.980702	Unsignificant
chr10:84392861:84394862:+:CCSER2,CCSER2,CCSER2;XM_006717894.2,XM_006717895.2,XM_011539873.1;mRNA,mRNA,mRNA:tss_score	0.677479	0.999734	Unsignificant
chr10:844027:846028:-:LARP4B;XM_017015992.2;mRNA:tss_score	0.676809	1.00642	Unsignificant
chr10:84423938:84425939:+:CCSER2;NM_001284243.2;mRNA:tss_score	0.510116	1.02449	Unsignificant
chr10:84424168:84426169:+:CCSER2;NM_001284242.2;mRNA:tss_score	0.550316	1.02574	Unsignificant
chr10:85790427:85792428:-:GRID1;XM_047425123.1;mRNA:tss_score	0.518745	1.03636	Unsignificant
chr10:85790558:85792559:-:GRID1;XM_047425122.1;mRNA:tss_score	0.471461	1.04277	Unsignificant
chr10:86365794:86367795:-:GRID1;NM_017551.3;mRNA:tss_score	0.59267	1.02171	Unsignificant
chr10:86520791:86522792:-:WAPL,WAPL;NM_001318328.2,NM_015045.5;mRNA,mRNA:tss_score	0.597875	0.960774	Unsignificant
chr10:86653546:86655547:+:OPN4,OPN4,OPN4,OPN4;NM_001030015.3,NM_033282.4,XM_017016955.2,XM_017016956.2;mRNA,mRNA,mRNA,mRNA:tss_score	0.528219	1.02995	Unsignificant
chr10:86665787:86667788:+:LDB3,LDB3,LDB3;NM_001368063.1,NM_001368064.1,NM_001368068.1;mRNA,mRNA,mRNA:tss_score	0.6469	0.983573	Unsignificant
chr10:86667510:86669511:+:LDB3,LDB3,LDB3,LDB3,LDB3,LDB3,LDB3,LDB3;NM_001080114.2,NM_001080115.2,NM_001171610.2,NM_001171611.2,NM_001368065.1,NM_001368066.1,NM_001368067.1,NM_007078.3;mRNA,mRNA,mRNA,mRNA,mRNA,mRNA,mRNA,mRNA:tss_score	0.155245	0.951447	Unsignificant
chr10:86667563:86669564:+:LDB3;NM_001080116.1;mRNA:tss_score	0.164439	0.948244	Unsignificant
chr10:86754762:86756763:+:BMPR1A,BMPR1A,BMPR1A,BMPR1A;XM_011540103.3,XM_047425676.1,XM_047425677.1,XM_047425679.1;mRNA,mRNA,mRNA,mRNA:tss_score	0.682159	1.01173	Unsignificant
chr10:86755618:86757619:+:BMPR1A,BMPR1A,BMPR1A;NM_004329.3,XM_011540104.3,XM_047425678.1;mRNA,mRNA,mRNA:tss_score	0.522658	0.949156	Unsignificant
chr10:86808630:86810631:+:BMPR1A;XM_047425680.1;mRNA:tss_score	0.672064	1.00651	Unsignificant
chr10:86954758:86956759:+:SNCG,SNCG;NM_001330120.2,XM_047425681.1;mRNA,mRNA:tss_score	0.396461	0.961822	Unsignificant
chr10:86956614:86958615:-:MMRN2;NM_024756.3;mRNA:tss_score	0.675671	1.00576	Unsignificant
chr10:86957598:86959599:+:SNCG;NM_003087.3;mRNA:tss_score	0.678793	0.985135	Unsignificant
chr10:86967481:86969482:+:ADIRF;NM_006829.3;mRNA:tss_score	0.512241	0.971284	Unsignificant
chr10:86970404:86972405:+:LOC124902474;XM_047426123.1;mRNA:tss_score	0.521475	0.973349	Unsignificant
chr10:87019293:87021294:+:FAM25A;NM_001146157.3;mRNA:tss_score	0.664467	1.01354	Unsignificant
chr10:87091653:87093654:-:GLUD1;XM_047425099.1;mRNA:tss_score	0.680014	1.00137	Unsignificant
chr10:87093086:87095087:-:GLUD1,GLUD1,GLUD1,GLUD1;NM_001318900.1,NM_001318901.1,NM_001318902.1,XM_047425100.1;mRNA,mRNA,mRNA,mRNA:tss_score	0.301891	0.949989	Unsignificant
chr10:87093472:87095473:+:SHLD2,SHLD2,SHLD2,SHLD2,SHLD2,SHLD2,SHLD2,SHLD2,SHLD2,SHLD2,SHLD2;XM_047425370.1,XM_047425371.1,XM_047425372.1,XM_047425373.1,XM_047425374.1,XM_047425375.1,XM_047425376.1,XM_047425377.1,XM_047425378.1,XM_047425379.1,XM_047425380.1;mRNA,mRNA,mRNA,mRNA,mRNA,mRNA,mRNA,mRNA,mRNA,mRNA,mRNA:tss_score	0.613696	1.03307	Unsignificant
chr10:87093842:87095843:-:GLUD1,GLUD1,GLUD1,GLUD1;NM_001318904.2,NM_001318905.2,NM_001318906.2,NM_005271.5;mRNA,mRNA,mRNA,mRNA:tss_score	0.674442	1.00977	Unsignificant
chr10:87094205:87096206:+:SHLD2,SHLD2,SHLD2,SHLD2,SHLD2,SHLD2,SHLD2,SHLD2,SHLD2,SHLD2,SHLD2,SHLD2,SHLD2,SHLD2,SHLD2,SHLD2,SHLD2,SHLD2;NM_001330112.2,NM_001377158.1,NM_001377159.1,NM_001377160.1,NM_001377161.1,NM_001377162.1,NM_001377163.1,NM_001377164.1,NM_001377165.1,NM_001377166.1,NM_001377167.1,NM_001377168.1,NM_001377169.1,NM_001377170.1,NM_001377171.1,NM_001377172.1,NM_019054.3,XM_011539877.…	0.352805	0.932471	Unsignificant
chr10:87150092:87152093:+:SHLD2;XM_011539879.3;mRNA:tss_score	0.631712	0.991755	Unsignificant
chr10:87150103:87152104:+:SHLD2;XM_006717905.4;mRNA:tss_score	0.646764	0.995411	Unsignificant
chr10:872209:874210:-:LARP4B,LARP4B,LARP4B,LARP4B,LARP4B;XM_017015987.2,XM_017015988.2,XM_017015989.2,XM_017015995.2,XM_047424900.1;mRNA,mRNA,mRNA,mRNA,mRNA:tss_score	0.328535	1.05645	Unsignificant
chr10:87356743:87358744:+:NUTM2D,NUTM2D;NM_001009610.2,NM_001382304.1;mRNA,mRNA:tss_score	0.271703	0.902826	Unsignificant
chr10:87503892:87505893:+:MINPP1,MINPP1,MINPP1,MINPP1,MINPP1;NM_001178117.2,NM_004897.5,XM_006718078.4,XM_011540379.4,XM_017016965.3;mRNA,mRNA,mRNA,mRNA,mRNA:tss_score	0.581031	0.981329	Unsignificant
chr10:87506832:87508833:+:MINPP1;NM_001178118.2;mRNA:tss_score	0.679382	0.995758	Unsignificant
chr10:87658877:87660878:+:PAPSS2,PAPSS2;NM_001015880.2,NM_004670.4;mRNA,mRNA:tss_score	0.345068	0.937762	Unsignificant
chr10:87800216:87802217:-:ATAD1;XM_011540302.2;mRNA:tss_score	0.613516	0.989232	Unsignificant
chr10:87817225:87819226:-:ATAD1,ATAD1,ATAD1,ATAD1,ATAD1,ATAD1,ATAD1,ATAD1,ATAD1,ATAD1;NM_001321967.2,NM_001321968.2,NM_001321969.2,NM_032810.4,XM_011540303.4,XM_017016848.2,XM_017016851.3,XM_047425910.1,XM_047425913.1,XM_047425914.1;mRNA,mRNA,mRNA,mRNA,mRNA,mRNA,mRNA,mRNA,mRNA,mRNA:tss_score	0.3383	0.946721	Unsignificant
chr10:87818009:87820010:-:ATAD1;XM_047425912.1;mRNA:tss_score	0.634048	1.02299	Unsignificant
chr10:87818239:87820240:-:ATAD1;XM_017016847.3;mRNA:tss_score	0.678675	0.989567	Unsignificant
chr10:87840360:87842361:-:ATAD1,ATAD1,ATAD1,ATAD1;XM_005270252.6,XM_047425908.1,XM_047425911.1,XM_047425915.1;mRNA,mRNA,mRNA,mRNA:tss_score	0.51599	0.976495	Unsignificant
chr10:87862532:87864533:-:KLLN;NM_001126049.2;mRNA:tss_score	0.576444	1.04565	Unsignificant
chr10:87862624:87864625:+:PTEN,PTEN,PTEN;NM_000314.8,NM_001304717.5,NM_001304718.2;mRNA,mRNA,mRNA:tss_score	0.660967	1.0195	Unsignificant
chr10:88490400:88492401:-:RNLS;XM_017016385.2;mRNA:tss_score	0.653985	1.00885	Unsignificant
chr10:88581906:88583907:+:LIPJ;XM_006717635.4;mRNA:tss_score	0.658326	1.01814	Unsignificant
chr10:88582317:88584318:-:RNLS,RNLS,RNLS,RNLS,RNLS,RNLS,RNLS,RNLS,RNLS,RNLS,RNLS,RNLS,RNLS;NM_001031709.3,NM_018363.4,XM_005269947.3,XM_005269948.4,XM_005269949.6,XM_011539924.4,XM_011539927.4,XM_017016380.3,XM_017016381.3,XM_017016382.3,XM_017016384.3,XM_047425435.1,XM_047425436.1;mRNA,mRNA,mRNA,mRNA,mRNA,mRNA,mRNA,mRNA,mRNA,mRNA,mRNA,mRNA,mRNA:tss_score	0.650671	1.03063	Unsignificant
chr10:88585761:88587762:+:LIPJ,LIPJ,LIPJ,LIPJ;NM_001010939.3,NM_001394640.1,XM_047424642.1,XM_047424643.1;mRNA,mRNA,mRNA,mRNA:tss_score	0.183547	1.05949	Unsignificant
chr10:88585822:88587823:+:LIPJ;XM_011539315.2;mRNA:tss_score	0.259602	1.05135	Unsignificant
chr10:88590410:88592411:+:LIPJ,LIPJ;XM_005269542.3,XM_011539319.1;mRNA,mRNA:tss_score	0.588681	0.994619	Unsignificant
chr10:88594001:88596002:+:LIPJ;XM_011539318.2;mRNA:tss_score	0.62146	1.02335	Unsignificant
chr10:88663441:88665442:+:LIPF,LIPF,LIPF,LIPF,LIPF;NM_001198828.2,NM_001198829.2,NM_001198830.2,NM_004190.4,XM_011540311.2;mRNA,mRNA,mRNA,mRNA,mRNA:tss_score	0.666645	0.997828	Unsignificant
chr10:88705248:88707249:+:LIPK,LIPK,LIPK,LIPK,LIPK,LIPK,LIPK,LIPK;NM_001080518.2,NM_001378091.1,XM_011540073.4,XM_011540075.2,XM_017016545.2,XM_017016546.3,XM_017016547.3,XM_017016548.3;mRNA,mRNA,mRNA,mRNA,mRNA,mRNA,mRNA,mRNA:tss_score	0.299852	1.05045	Unsignificant
chr10:88730187:88732188:+:LIPK;XM_011540082.2;mRNA:tss_score	0.660693	0.995271	Unsignificant
chr10:88756225:88758226:+:LIPN,LIPN;XM_005270049.4,XM_011540084.3;mRNA,mRNA:tss_score	0.344798	1.05615	Unsignificant
chr10:88759019:88761020:+:LIPN,LIPN,LIPN,LIPN,LIPN;NM_001102469.2,XM_017016549.2,XM_047425642.1,XM_047425643.1,XM_047425644.1;mRNA,mRNA,mRNA,mRNA,mRNA:tss_score	0.645629	0.993567	Unsignificant
chr10:88801729:88803730:+:LIPM,LIPM;NM_001128215.1,XM_011539748.4;mRNA,mRNA:tss_score	0.610278	1.02075	Unsignificant
chr10:88809907:88811908:+:LIPM;XM_011539751.4;mRNA:tss_score	0.597674	0.987656	Unsignificant
chr10:88812261:88814262:+:LIPM;XM_011539752.4;mRNA:tss_score	0.449888	1.02786	Unsignificant
chr10:88850843:88852844:-:ANKRD22;NM_144590.3;mRNA:tss_score	0.29557	1.05961	Unsignificant
chr10:88879244:88881245:+:STAMBPL1,STAMBPL1,STAMBPL1,STAMBPL1,STAMBPL1,STAMBPL1,STAMBPL1,STAMBPL1,STAMBPL1,STAMBPL1;NM_020799.4,XM_006717930.4,XM_011539983.2,XM_011539985.3,XM_017016456.2,XM_017016457.3,XM_047425551.1,XM_047425552.1,XM_047425553.1,XM_047425555.1;mRNA,mRNA,mRNA,mRNA,mRNA,mRNA,mRNA,mRNA,mRNA,mRNA:tss_score	0.526201	1.03164	Unsignificant
chr10:88879663:88881664:-:LOC124902551;XM_047426134.1;mRNA:tss_score	0.489692	0.970961	Unsignificant
chr10:88879736:88881737:+:STAMBPL1;XM_047425554.1;mRNA:tss_score	0.451024	0.970724	Unsignificant
chr10:88905826:88907827:+:STAMBPL1;XM_017016458.2;mRNA:tss_score	0.494361	1.04997	Unsignificant
chr10:88951772:88953773:-:ACTA2;NM_001613.4;mRNA:tss_score	0.629132	1.01385	Unsignificant
chr10:88963049:88965050:+:FAS;XM_006717819.4;mRNA:tss_score	0.596949	0.973571	Unsignificant
chr10:88979095:88981096:+:FAS;XM_011539764.3;mRNA:tss_score	0.680435	0.996563	Unsignificant
chr10:88981916:88983917:+:FAS,FAS,FAS;XM_011539765.3,XM_047425179.1,XM_047425180.1;mRNA,mRNA,mRNA:tss_score	0.309431	0.955648	Unsignificant
chr10:88985757:88987758:+:FAS;XM_011539766.3;mRNA:tss_score	0.522603	0.977989	Unsignificant
chr10:88989797:88991798:+:FAS,FAS,FAS,FAS;NM_000043.6,NM_001320619.2,NM_152871.4,NM_152872.4;mRNA,mRNA,mRNA,mRNA:tss_score	0.68052	0.993877	Unsignificant
chr10:88990048:88992049:+:FAS;XM_011539767.4;mRNA:tss_score	0.678161	0.996321	Unsignificant
chr10:88990130:88992131:+:FAS;XM_047425178.1;mRNA:tss_score	0.669316	0.995996	Unsignificant
chr10:88990396:88992397:-:ACTA2,ACTA2;NM_001141945.2,NM_001320855.1;mRNA,mRNA:tss_score	0.5711	1.01949	Unsignificant
chr10:89206316:89208317:-:CH25H;NM_003956.4;mRNA:tss_score	0.499119	0.970302	Unsignificant
chr10:89250774:89252775:-:LIPA,LIPA,LIPA,LIPA;NM_000235.4,NM_001127605.3,NM_001288979.2,XM_024448023.2;mRNA,mRNA,mRNA,mRNA:tss_score	0.589649	0.97286	Unsignificant
chr10:89301045:89303046:+:IFIT2;NM_001547.5;mRNA:tss_score	0.6651	0.997375	Unsignificant
chr10:89326996:89328997:+:IFIT3,IFIT3;NM_001289758.2,NM_001549.6;mRNA,mRNA:tss_score	0.678293	1.0016	Unsignificant
chr10:89331528:89333529:+:IFIT3,IFIT3;NM_001031683.4,NM_001289759.2;mRNA,mRNA:tss_score	0.58096	1.02157	Unsignificant
chr10:89377055:89379056:+:IFIT1B;NM_001010987.2;mRNA:tss_score	0.485569	1.03533	Unsignificant
chr10:89391622:89393623:+:IFIT1,IFIT1,IFIT1,IFIT1,IFIT1;NM_001270927.2,NM_001270928.2,NM_001270929.2,NM_001270930.2,NM_001548.5;mRNA,mRNA,mRNA,mRNA,mRNA:tss_score	0.431525	0.948418	Unsignificant
chr10:89413567:89415568:+:IFIT5;NM_012420.3;mRNA:tss_score	0.464895	1.0426	Unsignificant
chr10:89534593:89536594:-:SLC16A12,SLC16A12,SLC16A12;NM_213606.4,XM_017016238.2,XM_017016239.2;mRNA,mRNA,mRNA:tss_score	0.672263	0.998969	Unsignificant
chr10:89534973:89536974:-:SLC16A12;XM_017016237.3;mRNA:tss_score	0.645596	0.999074	Unsignificant
chr10:89555703:89557704:-:SLC16A12,SLC16A12,SLC16A12;XM_047425221.1,XM_047425222.1,XM_047425223.1;mRNA,mRNA,mRNA:tss_score	0.339748	1.04147	Unsignificant
chr10:89625313:89627314:-:PANK1;XM_017016336.2;mRNA:tss_score	0.596922	0.988479	Unsignificant
chr10:89634028:89636029:-:PANK1;XM_047425354.1;mRNA:tss_score	0.507928	0.978055	Unsignificant
chr10:89642915:89644916:-:PANK1,PANK1,PANK1,PANK1;NM_138316.4,NM_148978.3,XM_017016333.3,XM_017016334.2;mRNA,mRNA,mRNA,mRNA:tss_score	0.550583	1.02095	Unsignificant
chr10:89644241:89646242:-:PANK1;NM_148977.3;mRNA:tss_score	0.647242	1.01277	Unsignificant
chr10:89700589:89702590:+:KIF20B,KIF20B,KIF20B;NM_001284259.2,NM_001382506.1,NM_016195.4;mRNA,mRNA,mRNA:tss_score	0.679417	1.01592	Unsignificant
chr10:899062:901063:-:LARP4B;XM_017015990.2;mRNA:tss_score	0.61482	1.01708	Unsignificant
chr10:903297:905298:-:LARP4B;XM_047424895.1;mRNA:tss_score	0.679219	1.00531	Unsignificant
chr10:90776195:90778196:-:HTR7;XM_024447973.2;mRNA:tss_score	0.680122	0.997012	Unsignificant
chr10:90857038:90859039:-:HTR7,HTR7,HTR7;NM_000872.5,NM_019859.4,NM_019860.4;mRNA,mRNA,mRNA:tss_score	0.667891	0.993396	Unsignificant
chr10:90870973:90872974:+:RPP30,RPP30;NM_001104546.2,NM_006413.5;mRNA,mRNA:tss_score	0.629501	1.02092	Unsignificant
chr10:90920086:90922087:-:ANKRD1;NM_014391.3;mRNA:tss_score	0.680526	1.00019	Unsignificant
chr10:91155218:91157219:+:PCGF5;XM_017016776.3;mRNA:tss_score	0.443551	1.02875	Unsignificant
chr10:91159618:91161619:+:PCGF5;XM_017016777.3;mRNA:tss_score	0.679429	0.997693	Unsignificant
chr10:91161992:91163993:+:PCGF5,PCGF5,PCGF5,PCGF5;NM_001257101.2,XM_047425843.1,XM_047425846.1,XM_047425849.1;mRNA,mRNA,mRNA,mRNA:tss_score	0.559046	0.953844	Unsignificant
chr10:91219150:91221151:+:PCGF5,PCGF5,PCGF5;NM_001256549.2,XM_047425845.1,XM_047425848.1;mRNA,mRNA,mRNA:tss_score	0.677374	1.00946	Unsignificant
chr10:91219662:91221663:+:PCGF5,PCGF5,PCGF5,PCGF5,PCGF5,PCGF5,PCGF5;NM_032373.5,XM_006718030.2,XM_011540271.4,XM_011540272.3,XM_017016778.2,XM_047425844.1,XM_047425847.1;mRNA,mRNA,mRNA,mRNA,mRNA,mRNA,mRNA:tss_score	0.661144	0.99261	Unsignificant
chr10:91408234:91410235:+:HECTD2,HECTD2;NM_001348365.2,XM_047424658.1;mRNA,mRNA:tss_score	0.681408	1.00005	Unsignificant
chr10:91408687:91410688:+:HECTD2,HECTD2;XM_047424659.1,XM_047424660.1;mRNA,mRNA:tss_score	0.651816	0.980443	Unsignificant
chr10:91409343:91411344:+:HECTD2,HECTD2,HECTD2,HECTD2,HECTD2,HECTD2;NM_001284274.3,NM_173497.4,NM_182765.6,XM_047424656.1,XM_047424661.1,XM_047424662.1;mRNA,mRNA,mRNA,mRNA,mRNA,mRNA:tss_score	0.637195	1.02015	Unsignificant
chr10:91409628:91411629:+:HECTD2;XM_024447828.2;mRNA:tss_score	0.650654	1.01766	Unsignificant
chr10:91409644:91411645:+:HECTD2;XM_047424657.1;mRNA:tss_score	0.674574	1.01349	Unsignificant
chr10:91632070:91634071:-:PPP1R3C;NM_005398.7;mRNA:tss_score	0.517002	0.970082	Unsignificant
chr10:91797425:91799426:+:TNKS2,TNKS2,TNKS2,TNKS2;NM_025235.4,XM_011540213.2,XM_017016701.2,XM_047425795.1;mRNA,mRNA,mRNA,mRNA:tss_score	0.509218	0.95715	Unsignificant
chr10:91811982:91813983:+:TNKS2;XM_017016699.2;mRNA:tss_score	0.580461	0.979131	Unsignificant
chr10:91834280:91836281:+:TNKS2;XM_017016700.3;mRNA:tss_score	0.290407	0.941514	Unsignificant
chr10:91908485:91910486:-:FGFBP3;NM_152429.5;mRNA:tss_score	0.631268	1.00878	Unsignificant
chr10:91922769:91924770:+:BTAF1,BTAF1,BTAF1;NM_003972.3,XM_011540326.3,XM_017016877.2;mRNA,mRNA,mRNA:tss_score	0.675885	1.00068	Unsignificant
chr10:91944185:91946186:+:BTAF1;XM_011540327.3;mRNA:tss_score	0.664313	0.993475	Unsignificant
chr10:91949883:91951884:+:BTAF1;XM_011540328.3;mRNA:tss_score	0.66406	1.00022	Unsignificant
chr10:91958062:91960063:+:BTAF1;XM_047425989.1;mRNA:tss_score	0.494301	0.972911	Unsignificant
chr10:92165617:92167618:-:CPEB3;XM_017015927.2;mRNA:tss_score	0.630089	1.01208	Unsignificant
chr10:92239705:92241706:-:CPEB3,CPEB3,CPEB3,CPEB3,CPEB3;XM_024447893.2,XM_047424808.1,XM_047424813.1,XM_047424816.1,XM_047424818.1;mRNA,mRNA,mRNA,mRNA,mRNA:tss_score	0.585318	1.02911	Unsignificant
chr10:92240284:92242285:-:CPEB3;XM_024447894.2;mRNA:tss_score	0.485359	1.0338	Unsignificant
chr10:92242278:92244279:-:CPEB3;NM_001178137.2;mRNA:tss_score	0.609077	1.02162	Unsignificant
chr10:92290077:92292078:-:CPEB3,CPEB3,CPEB3,CPEB3,CPEB3,CPEB3,CPEB3,CPEB3,CPEB3,CPEB3,CPEB3,CPEB3,CPEB3,CPEB3,CPEB3,CPEB3;NM_014912.5,XM_005269630.5,XM_006717715.4,XM_011539514.3,XM_011539515.3,XM_011539517.3,XM_011539518.3,XM_011539519.3,XM_011539520.3,XM_047424807.1,XM_047424809.1,XM_047424812.1,XM_047424814.1,XM_047424815.1,XM_047424819.1,XM_047424820.1;mRNA,mRNA,mRNA,mRNA,mRNA,mRNA,mRNA,mRNA,…	0.32319	0.937465	Unsignificant
chr10:92290166:92292167:+:MARCHF5;NM_017824.5;mRNA:tss_score	0.305935	0.927391	Unsignificant
chr10:92290232:92292233:-:CPEB3,CPEB3;XM_024447895.2,XM_047424810.1;mRNA,mRNA:tss_score	0.264864	0.920682	Unsignificant
chr10:92310254:92312255:+:MARCHF5;XM_047425382.1;mRNA:tss_score	0.639939	0.996627	Unsignificant
chr10:92496763:92498764:-:IDE,IDE;NM_001165946.2,NM_001322797.2;mRNA,mRNA:tss_score	0.680198	0.990298	Unsignificant
chr10:92540352:92542353:-:IDE;XM_017016187.2;mRNA:tss_score	0.541975	0.985851	Unsignificant
chr10:92572505:92574506:-:IDE;NM_001322796.1;mRNA:tss_score	0.452651	0.968936	Unsignificant
chr10:92572631:92574632:-:IDE;XM_017016188.2;mRNA:tss_score	0.645005	0.993014	Unsignificant
chr10:92573092:92575093:-:IDE,IDE,IDE,IDE,IDE,IDE,IDE,IDE,IDE,IDE,IDE,IDE;NM_001322793.2,NM_001322794.2,NM_001322795.2,NM_004969.4,XM_017016190.2,XM_047425169.1,XM_047425170.1,XM_047425171.1,XM_047425172.1,XM_047425173.1,XM_047425174.1,XM_047425175.1;mRNA,mRNA,mRNA,mRNA,mRNA,mRNA,mRNA,mRNA,mRNA,mRNA,mRNA,mRNA:tss_score	0.496176	1.0382	Unsignificant
chr10:92592129:92594130:+:KIF11;NM_004523.4;mRNA:tss_score	0.677479	1.00242	Unsignificant
chr10:92688954:92690955:+:HHEX;NM_002729.5;mRNA:tss_score	0.555635	0.976973	Unsignificant
chr10:927663:929664:-:LARP4B,LARP4B,LARP4B;XM_047424892.1,XM_047424896.1,XM_047424899.1;mRNA,mRNA,mRNA:tss_score	0.442541	1.03585	Unsignificant
chr10:92825830:92827831:+:EXOC6;NM_001013848.4;mRNA:tss_score	0.537631	0.993907	Unsignificant
chr10:92830107:92832108:+:EXOC6,EXOC6,EXOC6,EXOC6;NM_001319194.2,XM_017016344.3,XM_017016348.2,XM_047425369.1;mRNA,mRNA,mRNA,mRNA:tss_score	0.653429	1.00767	Unsignificant
chr10:92833562:92835563:+:EXOC6,EXOC6;XM_017016345.3,XM_017016346.3;mRNA,mRNA:tss_score	0.554915	0.966436	Unsignificant
chr10:92847519:92849520:+:EXOC6,EXOC6,EXOC6,EXOC6;NM_001319195.2,NM_001319200.2,NM_019053.6,XM_024448047.2;mRNA,mRNA,mRNA,mRNA:tss_score	0.135335	0.882009	Unsignificant
chr10:92871843:92873844:+:EXOC6;XM_017016347.3;mRNA:tss_score	0.398898	0.958979	Unsignificant
chr10:93059797:93061798:+:CYP26C1;NM_183374.3;mRNA:tss_score	0.524891	0.970043	Unsignificant
chr10:930704:932705:-:LARP4B,LARP4B,LARP4B,LARP4B;NM_001351277.2,NM_015155.3,XM_047424898.1,XM_047424901.1;mRNA,mRNA,mRNA,mRNA:tss_score	0.61994	0.981342	Unsignificant
chr10:93072474:93074475:+:CYP26A1;NM_057157.2;mRNA:tss_score	0.406381	1.04282	Unsignificant
chr10:93072892:93074893:+:CYP26A1;NM_000783.4;mRNA:tss_score	0.311114	0.944867	Unsignificant
chr10:930990:932991:+:LOC124902363;XM_047426111.1;mRNA:tss_score	0.376124	0.914045	Unsignificant
chr10:93430425:93432426:-:MYOF;XM_047425050.1;mRNA:tss_score	0.590677	1.02435	Unsignificant
chr10:93454444:93456445:-:MYOF;XM_017016068.3;mRNA:tss_score	0.651655	1.01938	Unsignificant
chr10:93459343:93461344:-:MYOF;XM_017016069.2;mRNA:tss_score	0.661486	0.987612	Unsignificant
chr10:93477314:93479315:-:MYOF;XM_047425048.1;mRNA:tss_score	0.617803	1.01868	Unsignificant
chr10:93481333:93483334:-:MYOF,MYOF,MYOF,MYOF,MYOF,MYOF;NM_013451.4,NM_133337.3,XM_005269693.5,XM_005269694.6,XM_017016070.3,XM_047425049.1;mRNA,mRNA,mRNA,mRNA,mRNA,mRNA:tss_score	0.644915	1.01569	Unsignificant
chr10:93495611:93497612:+:CEP55,CEP55,CEP55,CEP55,CEP55,CEP55,CEP55;NM_001127182.2,NM_018131.5,XM_011539919.2,XM_011539920.3,XM_017016372.2,XM_017016373.2,XM_047425416.1;mRNA,mRNA,mRNA,mRNA,mRNA,mRNA,mRNA:tss_score	0.417153	0.963029	Unsignificant
chr10:93499146:93501147:+:CEP55;XM_011539918.2;mRNA:tss_score	0.631623	0.982613	Unsignificant
chr10:93565664:93567665:+:FFAR4,FFAR4,FFAR4;NM_001195755.2,NM_181745.4,XM_011539746.4;mRNA,mRNA,mRNA:tss_score	0.614614	0.980536	Unsignificant
chr10:93600234:93602235:-:RBP4;NM_006744.4;mRNA:tss_score	0.525548	0.964712	Unsignificant
chr10:93600512:93602513:-:RBP4;NM_001323517.1;mRNA:tss_score	0.50064	0.975531	Unsignificant
chr10:93600743:93602744:-:RBP4;NM_001323518.2;mRNA:tss_score	0.58299	0.978669	Unsignificant
chr10:93611536:93613537:+:PDE6C;NM_006204.4;mRNA:tss_score	0.67565	1.00662	Unsignificant
chr10:93701591:93703592:-:FRA10AC1,FRA10AC1,FRA10AC1,FRA10AC1;NM_001347712.2,NM_001347713.2,NM_001347715.2,NM_145246.5;mRNA,mRNA,mRNA,mRNA:tss_score	0.629583	0.980854	Unsignificant
chr10:93701958:93703959:-:FRA10AC1;NM_001347714.2;mRNA:tss_score	0.618053	1.01369	Unsignificant
chr10:93756935:93758936:+:LGI1,LGI1,LGI1,LGI1,LGI1;NM_001308275.2,NM_001308276.2,NM_005097.4,XM_017016911.3,XM_017016912.3;mRNA,mRNA,mRNA,mRNA,mRNA:tss_score	0.618691	1.00588	Unsignificant
chr10:93892977:93894978:+:SLC35G1,SLC35G1,SLC35G1;NM_001134658.3,NM_001345993.2,NM_153226.4;mRNA,mRNA,mRNA:tss_score	0.651817	0.984649	Unsignificant
chr10:93992930:93994931:+:PLCE1,PLCE1,PLCE1,PLCE1,PLCE1,PLCE1,PLCE1,PLCE1,PLCE1,PLCE1,PLCE1,PLCE1,PLCE1,PLCE1,PLCE1,PLCE1,PLCE1,PLCE1,PLCE1,PLCE1,PLCE1,PLCE1;NM_001288989.2,NM_016341.4,XM_006717885.5,XM_006717888.5,XM_011539851.4,XM_011539852.4,XM_017016310.3,XM_017016311.3,XM_047425284.1,XM_047425285.1,XM_047425286.1,XM_047425287.1,XM_047425288.1,XM_047425289.1,XM_047425290.1,XM_047425291.1,XM_0…	0.185579	0.915134	Unsignificant
chr10:94004451:94006452:+:PLCE1,PLCE1;XM_047425295.1,XM_047425300.1;mRNA,mRNA:tss_score	0.634804	0.996174	Unsignificant
chr10:94016196:94018197:+:PLCE1;XM_047425299.1;mRNA:tss_score	0.308273	1.04601	Unsignificant
chr10:94088025:94090026:+:PLCE1,PLCE1,PLCE1,PLCE1,PLCE1;NM_001165979.2,XM_006717890.4,XM_017016312.3,XM_047425301.1,XM_047425302.1;mRNA,mRNA,mRNA,mRNA,mRNA:tss_score	0.636176	0.987983	Unsignificant
chr10:94088049:94090050:+:PLCE1,PLCE1;XM_011539850.4,XM_047425303.1;mRNA,mRNA:tss_score	0.666632	0.996896	Unsignificant
chr10:94361938:94363939:-:NOC3L,NOC3L,NOC3L;NM_022451.11,XM_047425640.1,XM_047425641.1;mRNA,mRNA,mRNA:tss_score	0.627479	0.982443	Unsignificant
chr10:94401540:94403541:+:TBC1D12,TBC1D12,TBC1D12,TBC1D12,TBC1D12;NM_015188.2,XM_006717732.5,XM_011539558.4,XM_047424905.1,XM_047424906.1;mRNA,mRNA,mRNA,mRNA,mRNA:tss_score	0.613104	1.01137	Unsignificant
chr10:94443257:94445258:+:TBC1D12;XM_017015999.3;mRNA:tss_score	0.37856	0.962856	Unsignificant
chr10:94446634:94448635:+:TBC1D12;XM_047424907.1;mRNA:tss_score	0.555021	0.974426	Unsignificant
chr10:94446654:94448655:+:TBC1D12;XM_017015998.3;mRNA:tss_score	0.599302	0.978771	Unsignificant
chr10:94544787:94546788:+:HELLS,HELLS,HELLS,HELLS,HELLS,HELLS,HELLS,HELLS,HELLS,HELLS;NM_001289067.2,NM_001289068.2,NM_001289069.2,NM_001289070.2,NM_001289071.2,NM_001289072.2,NM_001289073.2,NM_001289074.2,NM_001289075.2,NM_018063.5;mRNA,mRNA,mRNA,mRNA,mRNA,mRNA,mRNA,mRNA,mRNA,mRNA:tss_score	0.658103	0.990327	Unsignificant
chr10:94682728:94684729:+:CYP2C18,CYP2C18;NM_000772.3,NM_001128925.2;mRNA,mRNA:tss_score	0.170746	1.06674	Unsignificant
chr10:94761680:94763681:+:CYP2C19;NM_000769.4;mRNA:tss_score	0.62388	0.990621	Unsignificant
chr10:94937657:94939658:+:CYP2C9;NM_000771.4;mRNA:tss_score	0.681459	1.00455	Unsignificant
chr10:95068496:95070497:-:CYP2C8,CYP2C8,CYP2C8,CYP2C8;NM_000770.3,NM_001198853.1,NM_001198854.1,NM_001198855.1;mRNA,mRNA,mRNA,mRNA:tss_score	0.626496	1.00619	Unsignificant
chr10:95193237:95195238:+:ACSM6,ACSM6,ACSM6;NM_207321.3,XM_047424638.1,XM_047424639.1;mRNA,mRNA,mRNA:tss_score	0.55414	1.02626	Unsignificant
chr10:95290002:95292003:-:PDLIM1;NM_020992.4;mRNA:tss_score	0.67139	0.996459	Unsignificant
chr10:95440179:95442180:-:SORBS1,SORBS1,SORBS1;NM_001034955.2,NM_001034956.2,NM_001290296.2;mRNA,mRNA,mRNA:tss_score	0.371572	0.967995	Unsignificant
chr10:95560370:95562371:-:SORBS1,SORBS1,SORBS1,SORBS1,SORBS1,SORBS1,SORBS1,SORBS1,SORBS1,SORBS1,SORBS1,SORBS1,SORBS1,SORBS1,SORBS1,SORBS1,SORBS1,SORBS1,SORBS1,SORBS1,SORBS1,SORBS1,SORBS1,SORBS1,SORBS1,SORBS1,SORBS1,SORBS1,SORBS1,SORBS1,SORBS1,SORBS1,SORBS1,SORBS1,SORBS1,SORBS1,SORBS1,SORBS1,SORBS1,SORBS1,SORBS1,SORBS1,SORBS1,SORBS1,SORBS1,SORBS1,SORBS1,SORBS1,SORBS1,SORBS1,SORBS1,SORBS1,SORBS1,SO…	0.422996	1.05705	Unsignificant
chr10:95655710:95657711:-:ALDH18A1,ALDH18A1,ALDH18A1,ALDH18A1,ALDH18A1,ALDH18A1,ALDH18A1,ALDH18A1,ALDH18A1,ALDH18A1;NM_001017423.2,NM_001323412.2,NM_001323413.2,NM_001323414.2,NM_001323415.2,NM_001323416.2,NM_001323417.2,NM_001323418.2,NM_001323419.2,NM_002860.4;mRNA,mRNA,mRNA,mRNA,mRNA,mRNA,mRNA,mRNA,mRNA,mRNA:tss_score	0.639458	0.979675	Unsignificant
chr10:95692926:95694927:-:TCTN3,TCTN3,TCTN3,TCTN3,TCTN3,TCTN3,TCTN3,TCTN3;NM_001143973.2,NM_015631.6,XM_005269690.3,XM_011539627.3,XM_011539628.3,XM_024447935.2,XM_047425041.1,XM_047425042.1;mRNA,mRNA,mRNA,mRNA,mRNA,mRNA,mRNA,mRNA:tss_score	0.4616	1.04109	Unsignificant
chr10:95693185:95695186:+:ENTPD1;XM_047426023.1;mRNA:tss_score	0.431907	0.954394	Unsignificant
chr10:95693223:95695224:+:ENTPD1;XM_047426024.1;mRNA:tss_score	0.428359	0.951817	Unsignificant
chr10:95696633:95698634:+:ENTPD1,ENTPD1,ENTPD1;XM_011540371.3,XM_047426025.1,XM_047426026.1;mRNA,mRNA,mRNA:tss_score	0.426139	1.03762	Unsignificant
chr10:95710763:95712764:+:ENTPD1;NM_001098175.2;mRNA:tss_score	0.591692	1.01747	Unsignificant
chr10:95754651:95756652:+:ENTPD1,ENTPD1,ENTPD1,ENTPD1,ENTPD1,ENTPD1,ENTPD1;NM_001164178.1,NM_001164181.1,NM_001312654.1,NM_001320916.1,XM_017016963.2,XM_047426027.1,XM_047426028.1;mRNA,mRNA,mRNA,mRNA,mRNA,mRNA,mRNA:tss_score	0.32982	1.0524	Unsignificant
chr10:95755162:95757163:+:ENTPD1,ENTPD1,ENTPD1,ENTPD1,ENTPD1,ENTPD1,ENTPD1,ENTPD1,ENTPD1,ENTPD1,ENTPD1,ENTPD1;NM_001164179.2,NM_001164182.2,NM_001164183.2,NM_001776.6,XM_011540370.3,XM_011540372.3,XM_011540373.3,XM_011540374.4,XM_011540376.3,XM_017016958.3,XM_017016964.3,XM_047426029.1;mRNA,mRNA,mRNA,mRNA,mRNA,mRNA,mRNA,mRNA,mRNA,mRNA,mRNA,mRNA:tss_score	0.495361	0.967031	Unsignificant
chr10:95906670:95908671:+:CC2D2B;XM_024447995.2;mRNA:tss_score	0.634425	0.994378	Unsignificant
chr10:95906974:95908975:+:CC2D2B,CC2D2B,CC2D2B,CC2D2B,CC2D2B,CC2D2B,CC2D2B,CC2D2B,CC2D2B,CC2D2B,CC2D2B,CC2D2B;NM_001130446.3,NM_001349008.3,XM_011539789.4,XM_024447996.2,XM_024447998.2,XM_024447999.2,XM_024448001.2,XM_024448002.2,XM_024448003.2,XM_024448004.2,XM_024448005.2,XM_024448006.2;mRNA,mRNA,mRNA,mRNA,mRNA,mRNA,mRNA,mRNA,mRNA,mRNA,mRNA,mRNA:tss_score	0.637859	1.01845	Unsignificant
chr10:95937101:95939102:+:CC2D2B;XM_047425225.1;mRNA:tss_score	0.644895	1.01334	Unsignificant
chr10:95951324:95953325:+:CC2D2B,CC2D2B;XM_047425226.1,XM_047425227.1;mRNA,mRNA:tss_score	0.21335	1.06843	Unsignificant
chr10:95998766:96000767:+:CC2D2B,CC2D2B;NM_001001732.4,NM_001159747.2;mRNA,mRNA:tss_score	0.426019	0.969621	Unsignificant
chr10:96042067:96044068:+:CCNJ;XM_011539885.3;mRNA:tss_score	0.3133	1.05468	Unsignificant
chr10:96042582:96044583:+:CCNJ,CCNJ,CCNJ,CCNJ,CCNJ;NM_001134375.2,NM_001134376.2,NM_019084.5,XM_017016354.2,XM_017016356.2;mRNA,mRNA,mRNA,mRNA,mRNA:tss_score	0.548061	0.960259	Unsignificant
chr10:96043350:96045351:+:CCNJ,CCNJ,CCNJ;XM_005269921.4,XM_017016355.2,XM_047425381.1;mRNA,mRNA,mRNA:tss_score	0.67561	1.00157	Unsignificant
chr10:96128714:96130715:+:ZNF518A,ZNF518A,ZNF518A,ZNF518A,ZNF518A,ZNF518A,ZNF518A,ZNF518A,ZNF518A,ZNF518A,ZNF518A,ZNF518A;NM_001278524.2,NM_001278526.2,NM_014803.4,XM_011540413.4,XM_017016994.3,XM_024448269.2,XM_047426046.1,XM_047426052.1,XM_047426062.1,XM_047426063.1,XM_047426064.1,XM_047426070.1;mRNA,mRNA,mRNA,mRNA,mRNA,mRNA,mRNA,mRNA,mRNA,mRNA,mRNA,mRNA:tss_score	0.16429	1.09097	Unsignificant
chr10:96129055:96131056:+:ZNF518A,ZNF518A,ZNF518A,ZNF518A,ZNF518A,ZNF518A,ZNF518A,ZNF518A,ZNF518A,ZNF518A,ZNF518A,ZNF518A,ZNF518A,ZNF518A,ZNF518A,ZNF518A,ZNF518A,ZNF518A;NM_001278525.2,NM_001330732.2,XM_011540406.3,XM_011540410.3,XM_011540415.3,XM_011540419.3,XM_011540420.3,XM_017016989.2,XM_024448265.2,XM_047426047.1,XM_047426048.1,XM_047426049.1,XM_047426053.1,XM_047426057.1,XM_047426065.1,XM_0…	0.596651	1.03828	Unsignificant
chr10:96129279:96131280:+:ZNF518A,ZNF518A,ZNF518A,ZNF518A,ZNF518A,ZNF518A,ZNF518A,ZNF518A,ZNF518A,ZNF518A,ZNF518A,ZNF518A,ZNF518A;NM_001330733.1,NM_001330735.1,NM_001330737.1,NM_001330738.1,XM_017016986.2,XM_024448267.2,XM_047426045.1,XM_047426054.1,XM_047426055.1,XM_047426056.1,XM_047426058.1,XM_047426061.1,XM_047426066.1;mRNA,mRNA,mRNA,mRNA,mRNA,mRNA,mRNA,mRNA,mRNA,mRNA,mRNA,mRNA,mRNA:tss_score	0.663754	0.995565	Unsignificant
chr10:96129296:96131297:+:ZNF518A;NM_001330736.2;mRNA:tss_score	0.661669	0.993435	Unsignificant
chr10:96129621:96131622:+:ZNF518A,ZNF518A,ZNF518A,ZNF518A,ZNF518A,ZNF518A,ZNF518A,ZNF518A;NM_001330734.1,XM_047426044.1,XM_047426050.1,XM_047426051.1,XM_047426059.1,XM_047426060.1,XM_047426068.1,XM_047426069.1;mRNA,mRNA,mRNA,mRNA,mRNA,mRNA,mRNA,mRNA:tss_score	0.680033	1.00872	Unsignificant
chr10:96149743:96151744:+:ZNF518A;XM_047426073.1;mRNA:tss_score	0.655193	1.00545	Unsignificant
chr10:96270568:96272569:-:BLNK,BLNK,BLNK,BLNK,BLNK;NM_001114094.2,NM_001258440.2,NM_001258441.2,NM_001258442.2,NM_013314.4;mRNA,mRNA,mRNA,mRNA,mRNA:tss_score	0.600934	1.01719	Unsignificant
chr10:96303433:96305434:+:DNTT,DNTT;NM_001017520.2,NM_004088.4;mRNA,mRNA:tss_score	0.587263	1.01857	Unsignificant
chr10:96356158:96358159:-:OPALIN,OPALIN,OPALIN,OPALIN;NM_001284323.2,NM_001284324.2,NM_001284326.2,NM_001284327.2;mRNA,mRNA,mRNA,mRNA:tss_score	0.524738	1.02825	Unsignificant
chr10:96358001:96360002:-:OPALIN,OPALIN,OPALIN,OPALIN,OPALIN,OPALIN;NM_001040102.3,NM_001040103.3,NM_001284320.2,NM_001284321.2,NM_001284322.2,NM_033207.5;mRNA,mRNA,mRNA,mRNA,mRNA,mRNA:tss_score	0.625176	1.00716	Unsignificant
chr10:96512925:96514926:-:TLL2;NM_012465.4;mRNA:tss_score	0.646422	1.02993	Unsignificant
chr10:96585707:96587708:-:TM9SF3;XM_011539976.3;mRNA:tss_score	0.443985	0.956825	Unsignificant
chr10:96586011:96588012:-:TM9SF3;NM_020123.4;mRNA:tss_score	0.674911	1.00624	Unsignificant
chr10:96699843:96701844:-:PIK3AP1;XM_005269499.2;mRNA:tss_score	0.681534	1.00671	Unsignificant
chr10:96719513:96721514:-:PIK3AP1,PIK3AP1,PIK3AP1;NM_152309.3,XM_011539248.2,XM_047424566.1;mRNA,mRNA,mRNA:tss_score	0.592231	0.985573	Unsignificant
chr10:96831297:96833298:+:LCOR,LCOR,LCOR;NM_001170765.2,NM_001170766.2,NM_001346516.2;mRNA,mRNA,mRNA:tss_score	0.562182	0.968794	Unsignificant
chr10:96831944:96833945:+:LCOR;NM_032440.4;mRNA:tss_score	0.678565	0.990905	Unsignificant
chr10:97184958:97186959:-:SLIT1;NM_003061.3;mRNA:tss_score	0.493247	0.965598	Unsignificant
chr10:97269656:97271657:-:ARHGAP19;NM_001256423.2;mRNA:tss_score	0.649946	0.985694	Unsignificant
chr10:97291636:97293637:-:ARHGAP19,ARHGAP19;NM_001204300.2,NM_032900.6;mRNA,mRNA:tss_score	0.65377	1.02479	Unsignificant
chr10:97318270:97320271:+:FRAT1;NM_005479.4;mRNA:tss_score	0.558614	0.975322	Unsignificant
chr10:97333728:97335729:-:FRAT2;NM_012083.3;mRNA:tss_score	0.677121	0.98971	Unsignificant
chr10:97400339:97402340:-:RRP12,RRP12,RRP12,RRP12,RRP12;NM_001284337.2,NM_015179.4,XM_011539556.3,XM_047424903.1,XM_047424904.1;mRNA,mRNA,mRNA,mRNA,mRNA:tss_score	0.588759	0.972868	Unsignificant
chr10:97400369:97402370:-:RRP12;NM_001145114.1;mRNA:tss_score	0.605576	0.972815	Unsignificant
chr10:97425190:97427191:+:PGAM1;NM_002629.4;mRNA:tss_score	0.63951	0.978529	Unsignificant
chr10:97426817:97428818:+:PGAM1;NM_001317079.2;mRNA:tss_score	0.487747	1.02888	Unsignificant
chr10:97444846:97446847:-:EXOSC1;XM_011539847.3;mRNA:tss_score	0.620549	0.997577	Unsignificant
chr10:97445005:97447006:-:EXOSC1,EXOSC1,EXOSC1,EXOSC1,EXOSC1,EXOSC1;NM_001318362.2,NM_001318363.2,NM_001318364.2,NM_001318365.2,NM_001318366.2,NM_016046.5;mRNA,mRNA,mRNA,mRNA,mRNA,mRNA:tss_score	0.681453	1.00928	Unsignificant
chr10:97445174:97447175:+:ZDHHC16,ZDHHC16,ZDHHC16,ZDHHC16,ZDHHC16,ZDHHC16,ZDHHC16,ZDHHC16,ZDHHC16,ZDHHC16,ZDHHC16,ZDHHC16,ZDHHC16,ZDHHC16,ZDHHC16,ZDHHC16,ZDHHC16,ZDHHC16,ZDHHC16,ZDHHC16;NM_001287803.2,NM_001287804.2,NM_032327.4,NM_198043.3,NM_198044.3,NM_198045.3,NM_198046.3,XM_006718024.2,XM_017016766.2,XM_017016767.2,XM_017016768.2,XM_017016769.2,XM_017016771.2,XM_024448233.2,XM_047425837.1,XM_…	0.485855	1.04003	Unsignificant
chr10:97467356:97469357:-:MMS19;XM_011540063.4;mRNA:tss_score	0.630081	0.991492	Unsignificant
chr10:97468716:97470717:-:MMS19;XM_047425627.1;mRNA:tss_score	0.631719	0.997967	Unsignificant
chr10:97497421:97499422:-:MMS19,MMS19,MMS19,MMS19,MMS19,MMS19,MMS19,MMS19,MMS19,MMS19,MMS19,MMS19,MMS19,MMS19,MMS19,MMS19,MMS19,MMS19,MMS19;NM_001289403.2,NM_001289404.2,NM_001330128.2,NM_001351356.2,NM_001351357.2,NM_001351358.2,NM_001351359.2,NM_022362.5,XM_006717944.5,XM_017016516.3,XM_017016517.3,XM_017016518.3,XM_017016519.3,XM_017016521.3,XM_047425621.1,XM_047425622.1,XM_047425623.1,XM_0474…	0.623591	0.980616	Unsignificant
chr10:97497714:97499715:-:MMS19;XM_047425624.1;mRNA:tss_score	0.53005	0.962604	Unsignificant
chr10:97497793:97499794:-:MMS19;NM_001289405.2;mRNA:tss_score	0.460854	0.965663	Unsignificant
chr10:97497923:97499924:+:UBTD1;NM_024954.5;mRNA:tss_score	0.403524	0.976488	Unsignificant
chr10:97571440:97573441:+:ANKRD2;NM_001291218.2;mRNA:tss_score	0.681928	0.999214	Unsignificant
chr10:97571502:97573503:+:ANKRD2,ANKRD2;NM_001129981.3,NM_020349.4;mRNA,mRNA:tss_score	0.679792	0.997431	Unsignificant
chr10:97571778:97573779:+:ANKRD2,ANKRD2;NM_001291219.3,NM_001346793.2;mRNA,mRNA:tss_score	0.618023	0.985954	Unsignificant
chr10:97583388:97585389:+:HOGA1,HOGA1;NM_001134670.2,NM_138413.4;mRNA,mRNA:tss_score	0.190732	1.06521	Unsignificant
chr10:97588720:97590721:+:C10orf62;NM_001009997.3;mRNA:tss_score	0.517649	1.0253	Unsignificant
chr10:97632499:97634500:-:MORN4;NM_178832.4;mRNA:tss_score	0.651238	1.00616	Unsignificant
chr10:97632961:97634962:-:MORN4;XM_011539251.4;mRNA:tss_score	0.64263	0.990903	Unsignificant
chr10:97633155:97635156:-:MORN4;NM_001098831.2;mRNA:tss_score	0.611413	0.976545	Unsignificant
chr10:97639670:97641671:+:PI4K2A;NM_018425.4;mRNA:tss_score	0.559387	1.04429	Unsignificant
chr10:97686240:97688241:-:AVPI1,AVPI1;NM_021732.3,XM_017016494.2;mRNA,mRNA:tss_score	0.465708	0.948096	Unsignificant
chr10:97712729:97714730:+:MARVELD1;NM_031484.4;mRNA:tss_score	0.260503	1.08115	Unsignificant
chr10:97736127:97738128:+:ZFYVE27,ZFYVE27,ZFYVE27,ZFYVE27,ZFYVE27,ZFYVE27,ZFYVE27,ZFYVE27,ZFYVE27,ZFYVE27,ZFYVE27,ZFYVE27,ZFYVE27,ZFYVE27,ZFYVE27,ZFYVE27,ZFYVE27,ZFYVE27,ZFYVE27,ZFYVE27,ZFYVE27,ZFYVE27,ZFYVE27,ZFYVE27,ZFYVE27,ZFYVE27,ZFYVE27,ZFYVE27,ZFYVE27,ZFYVE27,ZFYVE27,ZFYVE27,ZFYVE27,ZFYVE27,ZFYVE27,ZFYVE27,ZFYVE27,ZFYVE27,ZFYVE27,ZFYVE27,ZFYVE27,ZFYVE27,ZFYVE27,ZFYVE27,ZFYVE27,ZFYVE27,ZFYVE…	0.478642	0.959372	Unsignificant
chr10:97737543:97739544:+:ZFYVE27;XM_047424567.1;mRNA:tss_score	0.567922	1.01055	Unsignificant
chr10:97770998:97772999:-:SFRP5;NM_003015.3;mRNA:tss_score	0.653105	1.0127	Unsignificant
chr10:97848842:97850843:+:GOLGA7B;NM_001010917.3;mRNA:tss_score	0.679091	0.999791	Unsignificant
chr10:98029620:98031621:-:CRTAC1,CRTAC1;NM_001206528.3,NM_018058.7;mRNA,mRNA:tss_score	0.48065	1.02752	Unsignificant
chr10:98133656:98135657:+:R3HCC1L,R3HCC1L,R3HCC1L,R3HCC1L,R3HCC1L,R3HCC1L,R3HCC1L,R3HCC1L,R3HCC1L,R3HCC1L,R3HCC1L,R3HCC1L,R3HCC1L,R3HCC1L,R3HCC1L,R3HCC1L,R3HCC1L,R3HCC1L,R3HCC1L,R3HCC1L,R3HCC1L,R3HCC1L,R3HCC1L,R3HCC1L,R3HCC1L,R3HCC1L,R3HCC1L,R3HCC1L,R3HCC1L,R3HCC1L,R3HCC1L,R3HCC1L,R3HCC1L,R3HCC1L,R3HCC1L,R3HCC1L,R3HCC1L,R3HCC1L,R3HCC1L,R3HCC1L,R3HCC1L,R3HCC1L,R3HCC1L,R3HCC1L,R3HCC1L,R3HCC1L,R3HCC…	0.672644	1.00106	Unsignificant
chr10:98264375:98266376:-:LOXL4,LOXL4;XM_024448232.1,XM_047425836.1;mRNA,mRNA:tss_score	0.591356	0.986724	Unsignificant
chr10:98267193:98269194:-:LOXL4,LOXL4,LOXL4,LOXL4;NM_032211.7,XM_005270216.3,XM_006718020.2,XM_047425835.1;mRNA,mRNA,mRNA,mRNA:tss_score	0.462689	0.947675	Unsignificant
chr10:98394188:98396189:-:PYROXD2;XM_011540301.3;mRNA:tss_score	0.562286	1.01927	Unsignificant
chr10:98396449:98398450:-:PYROXD2;XM_047425891.1;mRNA:tss_score	0.364087	1.03806	Unsignificant
chr10:98402032:98404033:-:PYROXD2;XM_017016841.2;mRNA:tss_score	0.676404	0.987533	Unsignificant
chr10:98402425:98404426:-:PYROXD2;XM_017016840.2;mRNA:tss_score	0.661017	1.00557	Unsignificant
chr10:98406649:98408650:-:PYROXD2;XM_017016839.3;mRNA:tss_score	0.665203	1.00405	Unsignificant
chr10:98409598:98411599:-:PYROXD2;XM_047425887.1;mRNA:tss_score	0.623585	1.00971	Unsignificant
chr10:98409848:98411849:-:PYROXD2;XM_047425888.1;mRNA:tss_score	0.671664	1.00369	Unsignificant
chr10:98414181:98416182:-:PYROXD2,PYROXD2,PYROXD2,PYROXD2,PYROXD2,PYROXD2,PYROXD2,PYROXD2,PYROXD2,PYROXD2,PYROXD2;NM_032709.3,XM_011540293.3,XM_017016835.2,XM_047425881.1,XM_047425882.1,XM_047425883.1,XM_047425884.1,XM_047425885.1,XM_047425886.1,XM_047425889.1,XM_047425890.1;mRNA,mRNA,mRNA,mRNA,mRNA,mRNA,mRNA,mRNA,mRNA,mRNA,mRNA:tss_score	0.637445	0.991529	Unsignificant
chr10:98445774:98447775:-:HPS1,HPS1,HPS1;XM_005269757.5,XM_047425146.1,XM_047425152.1;mRNA,mRNA,mRNA:tss_score	0.597989	0.974848	Unsignificant
chr10:98445934:98447935:-:HPS1,HPS1,HPS1,HPS1,HPS1,HPS1,HPS1,HPS1,HPS1,HPS1,HPS1,HPS1,HPS1,HPS1,HPS1,HPS1,HPS1,HPS1,HPS1,HPS1,HPS1,HPS1,HPS1,HPS1;NM_000195.5,NM_001311345.2,NM_001322476.2,NM_001322477.2,NM_001322478.2,NM_001322479.2,NM_001322480.2,NM_001322481.2,NM_001322482.2,NM_001322483.2,NM_001322484.2,NM_001322485.2,NM_001322487.2,NM_001322489.2,NM_001322490.2,NM_001322491.2,NM_001322492.2,N…	0.6594	1.00307	Unsignificant
chr10:987340:989341:-:LARP4B,LARP4B,LARP4B;XM_047424893.1,XM_047424894.1,XM_047424897.1;mRNA,mRNA,mRNA:tss_score	0.342632	0.948523	Unsignificant
chr10:987433:989434:+:GTPBP4,GTPBP4;NM_012341.3,XM_047424932.1;mRNA,mRNA:tss_score	0.431802	0.957318	Unsignificant
chr10:99143307:99145308:-:HPSE2;XM_047425616.1;mRNA:tss_score	0.477701	0.975442	Unsignificant
chr10:99207470:99209471:-:HPSE2;XM_017016497.2;mRNA:tss_score	0.399426	1.06011	Unsignificant
chr10:99207471:99209472:-:HPSE2;XM_011540031.2;mRNA:tss_score	0.379891	1.06154	Unsignificant
chr10:99231365:99233366:-:HPSE2;XM_017016498.2;mRNA:tss_score	0.488723	0.985898	Unsignificant
chr10:99233142:99235143:-:HPSE2;XM_024448119.2;mRNA:tss_score	0.66642	1.00037	Unsignificant
chr10:99234851:99236852:-:HPSE2;NM_021828.5;mRNA:tss_score	0.671219	1.00859	Unsignificant
chr10:99234874:99236875:-:HPSE2,HPSE2,HPSE2,HPSE2,HPSE2,HPSE2,HPSE2;NM_001166244.1,NM_001166245.1,NM_001166246.1,XM_011540029.1,XM_011540030.2,XM_017016496.3,XM_047425615.1;mRNA,mRNA,mRNA,mRNA,mRNA,mRNA,mRNA:tss_score	0.663854	1.00823	Unsignificant
chr10:99314950:99316951:-:HPSE2;XM_047425614.1;mRNA:tss_score	0.620186	1.01003	Unsignificant
chr10:99328355:99330356:+:CNNM1,CNNM1,CNNM1,CNNM1,CNNM1,CNNM1;NM_001345887.2,NM_001345888.2,NM_001345889.2,NM_020348.3,XM_011539631.4,XM_047425047.1;mRNA,mRNA,mRNA,mRNA,mRNA,mRNA:tss_score	0.621574	1.00815	Unsignificant
chr10:99429623:99431624:-:GOT1;NM_002079.3;mRNA:tss_score	0.643824	0.998582	Unsignificant
chr10:99531941:99533942:+:NKX2-3,NKX2-3;NM_145285.3,XM_011539370.2;mRNA,mRNA:tss_score	0.678919	1.00018	Unsignificant
chr10:99612869:99614870:-:SLC25A28;XM_047425810.1;mRNA:tss_score	0.657079	1.00908	Unsignificant
chr10:99619031:99621032:-:SLC25A28;XM_011540239.2;mRNA:tss_score	0.618306	0.993474	Unsignificant
chr10:99619438:99621439:-:SLC25A28,SLC25A28,SLC25A28;NM_031212.4,XM_006718006.4,XM_011540244.3;mRNA,mRNA,mRNA:tss_score	0.677829	1.03046	Unsignificant
chr10:99619879:99621880:-:SLC25A28;XM_047425809.1;mRNA:tss_score	0.663123	1.01674	Unsignificant
chr10:99621692:99623693:-:SLC25A28;XM_005270211.6;mRNA:tss_score	0.677563	0.993577	Unsignificant
chr10:99658285:99660286:-:SLC25A28,SLC25A28,SLC25A28;XM_006718005.5,XM_024448222.2,XM_024448223.2;mRNA,mRNA,mRNA:tss_score	0.482463	1.0494	Unsignificant
chr10:99658508:99660509:+:ENTPD7,ENTPD7;NM_001349962.2,NM_020354.5;mRNA,mRNA:tss_score	0.530564	0.979617	Unsignificant
chr10:99658628:99660629:+:ENTPD7;NM_001349963.2;mRNA:tss_score	0.360195	0.952998	Unsignificant
chr10:99731126:99733127:-:COX15,COX15,COX15,COX15,COX15,COX15,COX15,COX15,COX15,COX15,COX15;NM_001320974.2,NM_001320975.2,NM_001320976.2,NM_001372024.1,NM_001372025.1,NM_001372026.1,NM_001372027.1,NM_001372028.1,NM_004376.7,NM_078470.6,XM_006717634.4;mRNA,mRNA,mRNA,mRNA,mRNA,mRNA,mRNA,mRNA,mRNA,mRNA,mRNA:tss_score	0.678631	1.00414	Unsignificant
chr10:99731233:99733234:+:CUTC;NM_015960.3;mRNA:tss_score	0.672054	0.996499	Unsignificant
chr10:99781639:99783640:+:ABCC2,ABCC2,ABCC2,ABCC2,ABCC2;NM_000392.5,XM_006717631.5,XM_011539291.4,XM_017015675.3,XM_047424598.1;mRNA,mRNA,mRNA,mRNA,mRNA:tss_score	0.648817	0.992806	Unsignificant
chr10:99793483:99795484:+:ABCC2;XM_006717630.4;mRNA:tss_score	0.453615	0.974084	Unsignificant
chr10:99913091:99915092:-:DNMBP;NM_001318327.1;mRNA:tss_score	0.671456	1.00539	Unsignificant
chr10:99929906:99931907:-:DNMBP;NM_001318326.2;mRNA:tss_score	0.590415	1.01503	Unsignificant
chr11:100686287:100688288:+:ARHGAP42,ARHGAP42;NM_001367945.1,NM_152432.4;mRNA,mRNA:tss_score	0.655638	0.99767	Unsignificant
chr11:100714407:100716408:+:ARHGAP42;XM_011542616.3;mRNA:tss_score	0.668574	1.00222	Unsignificant
chr11:100733532:100735533:+:ARHGAP42;XM_011542615.3;mRNA:tss_score	0.568241	1.01777	Unsignificant
chr11:100815714:100817715:+:ARHGAP42;XM_047426418.1;mRNA:tss_score	0.441979	0.968104	Unsignificant
chr11:101128062:101130063:-:PGR,PGR;NM_001202474.3,NM_001271161.2;mRNA,mRNA:tss_score	0.617765	0.979107	Unsignificant
chr11:101128812:101130813:-:PGR,PGR,PGR,PGR;NM_000926.4,NM_001271162.2,XM_006718858.4,XM_011542869.3;mRNA,mRNA,mRNA,mRNA:tss_score	0.65136	1.01468	Unsignificant
chr11:101509881:101511882:-:TRPC6;XM_011542968.4;mRNA:tss_score	0.188518	0.942455	Unsignificant
chr11:101582266:101584267:-:TRPC6;XM_047427511.1;mRNA:tss_score	0.676729	1.00218	Unsignificant
chr11:101583006:101585007:-:TRPC6,TRPC6,TRPC6,TRPC6;NM_004621.6,XM_017018221.3,XM_047427509.1,XM_047427510.1;mRNA,mRNA,mRNA,mRNA:tss_score	0.673401	0.990127	Unsignificant
chr11:101914009:101916010:+:CEP126,CEP126;NM_001363543.2,NM_020802.4;mRNA,mRNA:tss_score	0.680321	1.00729	Unsignificant
chr11:101915521:101917522:-:ANGPTL5,ANGPTL5,ANGPTL5;NM_178127.5,XM_011542735.4,XM_017017466.3;mRNA,mRNA,mRNA:tss_score	0.676104	0.995587	Unsignificant
chr11:102046436:102048437:+:CFAP300,CFAP300,CFAP300,CFAP300;NM_001195005.2,NM_001363505.2,NM_032930.3,XM_005271713.5;mRNA,mRNA,mRNA,mRNA:tss_score	0.49064	1.0395	Unsignificant
chr11:102109446:102111447:+:YAP1,YAP1,YAP1,YAP1,YAP1,YAP1,YAP1,YAP1,YAP1,YAP1,YAP1,YAP1;NM_001130145.3,NM_001195044.2,NM_001282097.2,NM_001282098.2,NM_001282099.2,NM_001282100.2,NM_001282101.2,NM_006106.5,XM_005271378.4,XM_005271380.4,XM_005271381.4,XM_005271383.4;mRNA,mRNA,mRNA,mRNA,mRNA,mRNA,mRNA,mRNA,mRNA,mRNA,mRNA,mRNA:tss_score	0.504628	0.957573	Unsignificant
chr11:102110548:102112549:+:YAP1;XM_011542555.3;mRNA:tss_score	0.583423	1.0299	Unsignificant
chr11:102111447:102113448:+:YAP1;NM_001195045.2;mRNA:tss_score	0.452108	1.0311	Unsignificant
chr11:102316483:102318484:+:BIRC3,BIRC3;NM_001165.5,NM_182962.3;mRNA,mRNA:tss_score	0.394175	1.04762	Unsignificant
chr11:102346213:102348214:+:BIRC2,BIRC2;NM_001166.5,NM_001256166.2;mRNA,mRNA:tss_score	0.545604	0.98048	Unsignificant
chr11:102346373:102348374:+:BIRC2;NM_001256163.1;mRNA:tss_score	0.538732	0.98431	Unsignificant
chr11:102451764:102453765:-:TMEM123;NM_052932.3;mRNA:tss_score	0.231887	0.923017	Unsignificant
chr11:102529746:102531747:-:MMP7;NM_002423.5;mRNA:tss_score	0.596084	0.98831	Unsignificant
chr11:102624331:102626332:-:MMP20;NM_004771.4;mRNA:tss_score	0.65111	1.00543	Unsignificant
chr11:102704768:102706769:-:MMP27,MMP27,MMP27,MMP27,MMP27;NM_022122.3,XM_011542948.3,XM_011542949.3,XM_011542950.4,XM_017018120.2;mRNA,mRNA,mRNA,mRNA,mRNA:tss_score	0.381223	0.957361	Unsignificant
chr11:102723953:102725954:-:MMP8,MMP8,MMP8,MMP8,MMP8,MMP8,MMP8;NM_001304441.2,NM_001304442.2,NM_002424.3,XM_011542834.3,XM_011542835.3,XM_047426965.1,XM_047426966.1;mRNA,mRNA,mRNA,mRNA,mRNA,mRNA,mRNA:tss_score	0.332873	0.96116	Unsignificant
chr11:102779627:102781628:-:MMP10;NM_002425.3;mRNA:tss_score	0.614602	0.987354	Unsignificant
chr11:102797159:102799160:-:MMP1,MMP1;NM_001145938.2,NM_002421.4;mRNA,mRNA:tss_score	0.660621	0.990768	Unsignificant
chr11:102842608:102844609:-:MMP3;NM_002422.5;mRNA:tss_score	0.663185	0.999389	Unsignificant
chr11:102873981:102875982:-:MMP12;NM_002426.6;mRNA:tss_score	0.68018	0.993166	Unsignificant
chr11:10293218:10295219:-:SBF2,SBF2,SBF2,SBF2,SBF2,SBF2,SBF2,SBF2;NM_001386339.1,NM_001386342.1,NM_030962.4,XM_011520395.4,XM_011520396.4,XM_017018377.3,XM_047427657.1,XM_047427658.1;mRNA,mRNA,mRNA,mRNA,mRNA,mRNA,mRNA,mRNA:tss_score	0.567608	0.975561	Unsignificant
chr11:102954731:102956732:-:MMP13;NM_002427.4;mRNA:tss_score	0.515805	1.04024	Unsignificant
chr11:10304072:10306073:+:ADM;NM_001124.3;mRNA:tss_score	0.459412	0.957438	Unsignificant
chr11:103091159:103093160:-:DCUN1D5,DCUN1D5,DCUN1D5,DCUN1D5;NM_001318739.2,NM_001318740.2,NM_001318741.2,NM_032299.4;mRNA,mRNA,mRNA,mRNA:tss_score	0.581593	0.967783	Unsignificant
chr11:103108425:103110426:+:DYNC2H1,DYNC2H1,DYNC2H1,DYNC2H1,DYNC2H1;NM_001080463.2,NM_001377.3,XM_006718903.3,XM_017018291.2,XM_017018293.2;mRNA,mRNA,mRNA,mRNA,mRNA:tss_score	0.677976	0.996819	Unsignificant
chr11:103114294:103116295:+:DYNC2H1;XM_017018292.2;mRNA:tss_score	0.678925	1.0023	Unsignificant
chr11:1035717:1037718:-:MUC6;NM_005961.3;mRNA:tss_score	0.461877	0.973067	Unsignificant
chr11:104035639:104037640:+:DDI1;NM_001001711.3;mRNA:tss_score	0.588154	0.989094	Unsignificant
chr11:104163146:104165147:-:PDGFD,PDGFD;NM_025208.5,NM_033135.4;mRNA,mRNA:tss_score	0.643775	0.994622	Unsignificant
chr11:10449387:10451388:+:AMPD3;NM_001172431.2;mRNA:tss_score	0.577732	0.974257	Unsignificant
chr11:10449690:10451691:+:AMPD3;NM_000480.3;mRNA:tss_score	0.634069	0.972365	Unsignificant
chr11:10454263:10456264:+:AMPD3;NM_001025389.2;mRNA:tss_score	0.396194	0.954968	Unsignificant
chr11:10455055:10457056:+:AMPD3;NM_001025390.2;mRNA:tss_score	0.564685	1.02285	Unsignificant
chr11:10460130:10462131:+:AMPD3;NM_001172430.1;mRNA:tss_score	0.680634	0.999863	Unsignificant
chr11:1048691:1050692:+:LOC124902605;XM_047427955.1;mRNA:tss_score	0.530732	0.979141	Unsignificant
chr11:104953823:104955824:-:CASP4;XM_011543019.2;mRNA:tss_score	0.429626	1.04002	Unsignificant
chr11:104967573:104969574:-:CASP4,CASP4;NM_001225.4,NM_033306.3;mRNA,mRNA:tss_score	0.551617	0.976289	Unsignificant
chr11:105022167:105024168:-:CASP5,CASP5,CASP5,CASP5;NM_001136109.3,NM_001136110.3,NM_001136112.3,NM_004347.5;mRNA,mRNA,mRNA,mRNA:tss_score	0.58664	0.98709	Unsignificant
chr11:105034143:105036144:-:CASP1,CASP1,CASP1,CASP1,CASP1,CASP1,CASP1,CASP1,CASP1;NM_001223.5,NM_001257118.3,NM_001257119.3,NM_033292.4,NM_033293.4,NM_033294.4,NM_033295.4,XM_017018396.2,XM_047427675.1;mRNA,mRNA,mRNA,mRNA,mRNA,mRNA,mRNA,mRNA,mRNA:tss_score	0.587046	0.984643	Unsignificant
chr11:105035681:105037682:-:CASP1;XM_017018393.2;mRNA:tss_score	0.623481	0.990788	Unsignificant
chr11:105035682:105037683:-:CASP1;XM_017018394.2;mRNA:tss_score	0.618636	0.989858	Unsignificant
chr11:105035685:105037686:-:CASP1;XM_017018395.2;mRNA:tss_score	0.633898	0.992894	Unsignificant
chr11:105044334:105046335:-:CARD16,CARD16;NM_001394580.1,NM_052889.4;mRNA,mRNA:tss_score	0.68051	1.00559	Unsignificant
chr11:105138768:105140769:-:CARD18;NM_021571.4;mRNA:tss_score	0.476196	1.03228	Unsignificant
chr11:10540186:10542187:-:RNF141;NM_016422.4;mRNA:tss_score	0.494645	0.957589	Unsignificant
chr11:105608615:105610616:+:GRIA4;XM_006718823.3;mRNA:tss_score	0.474592	1.025	Unsignificant
chr11:105608943:105610944:+:GRIA4;XM_024448454.2;mRNA:tss_score	0.440435	1.03514	Unsignificant
chr11:105608979:105610980:+:GRIA4;XM_047426831.1;mRNA:tss_score	0.50607	1.03092	Unsignificant
chr11:105609072:105611073:+:GRIA4,GRIA4,GRIA4,GRIA4,GRIA4;NM_000829.4,NM_001077243.3,NM_001077244.2,XM_005271518.4,XM_017017610.3;mRNA,mRNA,mRNA,mRNA,mRNA:tss_score	0.585015	1.02393	Unsignificant
chr11:105609705:105611706:+:GRIA4,GRIA4,GRIA4;NM_001112812.2,XM_017017609.2,XM_024448455.2;mRNA,mRNA,mRNA:tss_score	0.678016	0.99381	Unsignificant
chr11:10567664:10569665:-:LYVE1;NM_006691.4;mRNA:tss_score	0.476403	1.0593	Unsignificant
chr11:105823630:105825631:+:GRIA4;XM_011542777.4;mRNA:tss_score	0.681083	0.993206	Unsignificant
chr11:105845667:105847668:+:GRIA4;XM_017017611.3;mRNA:tss_score	0.499202	0.969338	Unsignificant
chr11:106021239:106023240:-:MSANTD4,MSANTD4,MSANTD4;NM_032424.3,XM_011543022.4,XM_017018417.2;mRNA,mRNA,mRNA:tss_score	0.646619	1.02238	Unsignificant
chr11:106021286:106023287:-:MSANTD4,MSANTD4,MSANTD4,MSANTD4,MSANTD4,MSANTD4;NM_001318747.1,NM_001318748.1,NM_001318749.1,NM_001318750.1,XM_017018416.2,XM_047427709.1;mRNA,mRNA,mRNA,mRNA,mRNA,mRNA:tss_score	0.678927	1.01295	Unsignificant
chr11:106075495:106077496:-:KBTBD3;XM_011542618.3;mRNA:tss_score	0.495076	1.02987	Unsignificant
chr11:106076346:106078347:-:KBTBD3,KBTBD3,KBTBD3,KBTBD3;NM_001330359.2,NM_152433.4,NM_198439.3,XM_006718767.4;mRNA,mRNA,mRNA,mRNA:tss_score	0.389009	0.938938	Unsignificant
chr11:106076661:106078662:+:AASDHPPT;NM_015423.3;mRNA:tss_score	0.176797	0.912112	Unsignificant
chr11:10651277:10653278:-:IRAG1;NM_001098579.3;mRNA:tss_score	0.677059	1.00011	Unsignificant
chr11:10692542:10694543:-:IRAG1;NM_001100167.3;mRNA:tss_score	0.67978	0.992494	Unsignificant
chr11:10692754:10694755:-:IRAG1,IRAG1,IRAG1,IRAG1;NM_001100163.3,NM_001206880.2,NM_001206881.2,NM_130385.4;mRNA,mRNA,mRNA,mRNA:tss_score	0.667067	0.983826	Unsignificant
chr11:107017475:107019476:-:GUCY1A2,GUCY1A2;NM_000855.3,NM_001256424.2;mRNA,mRNA:tss_score	0.0628301	1.12381	Unsignificant
chr11:1073874:1075875:+:MUC2;NM_002457.4;mRNA:tss_score	0.636994	0.991791	Unsignificant
chr11:107432740:107434741:-:CWF19L2;XM_047426419.1;mRNA:tss_score	0.584143	1.01912	Unsignificant
chr11:107456824:107458825:-:CWF19L2,CWF19L2;NM_152434.3,XM_011542620.4;mRNA,mRNA:tss_score	0.662594	1.00581	Unsignificant
chr11:10750245:10752246:+:CTR9,CTR9;NM_001346279.2,NM_014633.5;mRNA,mRNA:tss_score	0.675843	0.993187	Unsignificant
chr11:107555853:107557854:-:ALKBH8;XM_047427870.1;mRNA:tss_score	0.617678	0.982587	Unsignificant
chr11:107564734:107566735:-:ALKBH8,ALKBH8,ALKBH8,ALKBH8,ALKBH8;NM_001301010.3,NM_001378133.1,NM_138775.3,XM_017018557.2,XM_047427871.1;mRNA,mRNA,mRNA,mRNA,mRNA:tss_score	0.612748	1.01083	Unsignificant
chr11:107590146:107592147:+:ELMOD1,ELMOD1,ELMOD1;NM_001130037.2,NM_001308018.2,NM_018712.4;mRNA,mRNA,mRNA:tss_score	0.655854	1.00836	Unsignificant
chr11:107711055:107713056:-:SLN;NM_003063.3;mRNA:tss_score	0.6359	1.01507	Unsignificant
chr11:107857578:107859579:-:SLC35F2;XM_047427146.1;mRNA:tss_score	0.495736	0.969339	Unsignificant
chr11:107857786:107859787:-:SLC35F2;NM_017515.5;mRNA:tss_score	0.55256	0.981372	Unsignificant
chr11:107927447:107929448:+:RAB39A;NM_017516.3;mRNA:tss_score	0.519897	0.965637	Unsignificant
chr11:108007897:108009898:+:CUL5,CUL5,CUL5,CUL5,CUL5;NM_003478.6,XM_005271682.3,XM_011543013.3,XM_017018363.3,XM_047427640.1;mRNA,mRNA,mRNA,mRNA,mRNA:tss_score	0.532652	0.965565	Unsignificant
chr11:108060082:108062083:+:CUL5;XM_047427641.1;mRNA:tss_score	0.67427	0.98959	Unsignificant
chr11:10806995:10808996:-:EIF4G2;NM_001172705.1;mRNA:tss_score	0.502385	1.03984	Unsignificant
chr11:10807925:10809926:-:EIF4G2,EIF4G2;NM_001042559.3,NM_001418.4;mRNA,mRNA:tss_score	0.357403	0.948763	Unsignificant
chr11:108115704:108117705:+:ACAT1,ACAT1;NM_001386681.1,NM_001386682.1;mRNA,mRNA:tss_score	0.667005	1.0034	Unsignificant
chr11:108120566:108122567:+:ACAT1,ACAT1,ACAT1,ACAT1,ACAT1,ACAT1;NM_000019.4,NM_001386677.1,NM_001386678.1,NM_001386679.1,NM_001386685.1,NM_001386686.1;mRNA,mRNA,mRNA,mRNA,mRNA,mRNA:tss_score	0.491632	0.974321	Unsignificant
chr11:108120795:108122796:+:ACAT1,ACAT1,ACAT1,ACAT1,ACAT1;NM_001386687.1,NM_001386688.1,NM_001386689.1,NM_001386690.1,NM_001386691.1;mRNA,mRNA,mRNA,mRNA,mRNA:tss_score	0.413619	0.949393	Unsignificant
chr11:108221637:108223638:-:NPAT,NPAT,NPAT;NM_001321307.1,NM_002519.3,XM_011542854.3;mRNA,mRNA,mRNA:tss_score	0.430843	0.945086	Unsignificant
chr11:108222066:108224067:+:ATM,ATM,ATM,ATM,ATM,ATM,ATM,ATM,ATM,ATM,ATM,ATM,ATM;NM_000051.4,NM_001351834.2,NM_001351835.2,XM_006718843.5,XM_011542840.4,XM_011542842.4,XM_011542843.3,XM_017017790.3,XM_047426975.1,XM_047426977.1,XM_047426978.1,XM_047426979.1,XM_047426981.1;mRNA,mRNA,mRNA,mRNA,mRNA,mRNA,mRNA,mRNA,mRNA,mRNA,mRNA,mRNA,mRNA:tss_score	0.627768	0.992147	Unsignificant
chr11:108222324:108224325:+:ATM,ATM,ATM;NM_001351836.2,XM_005271562.6,XM_047426976.1;mRNA,mRNA,mRNA:tss_score	0.405898	1.04215	Unsignificant
chr11:108234745:108236746:+:ATM;XM_011542844.4;mRNA:tss_score	0.585006	0.975959	Unsignificant
chr11:108286419:108288420:+:ATM;XM_006718845.3;mRNA:tss_score	0.466143	0.97115	Unsignificant
chr11:108466528:108468529:-:C11orf65,C11orf65,C11orf65,C11orf65,C11orf65,C11orf65,C11orf65,C11orf65,C11orf65,C11orf65,C11orf65,C11orf65,C11orf65,C11orf65,C11orf65,C11orf65,C11orf65,C11orf65,C11orf65,C11orf65,C11orf65,C11orf65,C11orf65,C11orf65,C11orf65,C11orf65;NM_001330368.2,NM_001351110.2,NM_152587.5,XM_005271412.4,XM_005271413.4,XM_011542641.3,XM_011542643.3,XM_047426458.1,XM_047426459.1,XM_04…	0.676915	0.996254	Unsignificant
chr11:108468880:108470881:-:C11orf65;XM_047426461.1;mRNA:tss_score	0.293586	0.945536	Unsignificant
chr11:108497147:108499148:-:POGLUT3;XM_047426421.1;mRNA:tss_score	0.406542	1.05156	Unsignificant
chr11:108497383:108499384:-:POGLUT3,POGLUT3,POGLUT3,POGLUT3,POGLUT3;NM_001363502.2,NM_001363503.2,NM_153705.5,XM_011542621.3,XM_047426422.1;mRNA,mRNA,mRNA,mRNA,mRNA:tss_score	0.675752	0.993564	Unsignificant
chr11:108537176:108539177:-:EXPH5,EXPH5,EXPH5;NM_001144764.2,NM_001144765.2,XM_017017403.2;mRNA,mRNA,mRNA:tss_score	0.604076	1.03457	Unsignificant
chr11:108538085:108540086:-:EXPH5;XM_047426628.1;mRNA:tss_score	0.668951	1.0087	Unsignificant
chr11:108538101:108540102:-:EXPH5;XM_047426629.1;mRNA:tss_score	0.66631	1.00844	Unsignificant
chr11:108551228:108553229:-:EXPH5,EXPH5;NM_001144763.2,XM_011542698.3;mRNA,mRNA:tss_score	0.676525	0.99354	Unsignificant
chr11:108567150:108569151:-:EXPH5,EXPH5,EXPH5;XM_011542700.3,XM_017017400.2,XM_047426626.1;mRNA,mRNA,mRNA:tss_score	0.606872	0.98481	Unsignificant
chr11:10857052:10859053:-:ZBED5,ZBED5;NM_001143667.2,NM_021211.4;mRNA,mRNA:tss_score	0.595454	1.02369	Unsignificant
chr11:108592767:108594768:-:EXPH5,EXPH5,EXPH5,EXPH5,EXPH5;NM_001308019.2,NM_015065.3,XM_011542696.3,XM_047426624.1,XM_047426627.1;mRNA,mRNA,mRNA,mRNA,mRNA:tss_score	0.601702	1.02056	Unsignificant
chr11:108606535:108608536:-:EXPH5,EXPH5;XM_017017397.2,XM_017017398.2;mRNA,mRNA:tss_score	0.657707	0.992512	Unsignificant
chr11:108664068:108666069:+:DDX10;NM_004398.4;mRNA:tss_score	0.569803	1.02982	Unsignificant
chr11:109421189:109423190:+:C11orf87;NM_207645.4;mRNA:tss_score	0.243602	0.942009	Unsignificant
chr11:109421437:109423438:+:C11orf87;XM_011542818.3;mRNA:tss_score	0.349226	0.955228	Unsignificant
chr11:109421778:109423779:+:C11orf87;XM_011542817.3;mRNA:tss_score	0.618721	1.01637	Unsignificant
chr11:110091505:110093506:+:ZC3H12C;XM_011543055.3;mRNA:tss_score	0.67963	0.983268	Unsignificant
chr11:110091798:110093799:+:ZC3H12C;XM_005271715.5;mRNA:tss_score	0.634701	0.983681	Unsignificant
chr11:110092391:110094392:+:ZC3H12C;NM_033390.2;mRNA:tss_score	0.585742	0.978323	Unsignificant
chr11:110129999:110132000:+:ZC3H12C;XM_017018477.3;mRNA:tss_score	0.677492	1.00205	Unsignificant
chr11:110237698:110239699:-:RDX;XM_047427391.1;mRNA:tss_score	0.384399	1.04193	Unsignificant
chr11:110295613:110297614:-:RDX,RDX,RDX,RDX,RDX,RDX,RDX;NM_001260492.2,NM_001260493.2,NM_001260494.2,NM_001260495.2,NM_001260496.2,NM_002906.4,XM_047427390.1;mRNA,mRNA,mRNA,mRNA,mRNA,mRNA,mRNA:tss_score	0.671141	1.00733	Unsignificant
chr11:110428330:110430331:+:FDX1;XM_047426566.1;mRNA:tss_score	0.528187	1.02597	Unsignificant
chr11:110428947:110430948:+:FDX1;NM_004109.5;mRNA:tss_score	0.402098	0.955357	Unsignificant
chr11:110588884:110590885:-:ARHGAP20;XM_005271628.4;mRNA:tss_score	0.510628	1.02326	Unsignificant
chr11:110710824:110712825:-:ARHGAP20;NM_001258415.2;mRNA:tss_score	0.470374	0.957026	Unsignificant
chr11:110711436:110713437:-:ARHGAP20;NM_001384657.1;mRNA:tss_score	0.594867	1.03532	Unsignificant
chr11:110711727:110713728:-:ARHGAP20,ARHGAP20;NM_001258417.2,NM_020809.4;mRNA,mRNA:tss_score	0.666062	1.00444	Unsignificant
chr11:110712188:110714189:-:ARHGAP20,ARHGAP20;NM_001258416.2,NM_001258418.2;mRNA,mRNA:tss_score	0.681655	0.998927	Unsignificant
chr11:111244724:111246725:+:POU2AF2;NM_198498.3;mRNA:tss_score	0.0579133	0.929213	Unsignificant
chr11:111267001:111269002:+:POU2AF2;XM_011542804.3;mRNA:tss_score	0.530804	0.974753	Unsignificant
chr11:111297545:111299546:+:COLCA2,COLCA2;NM_001271458.2,XM_017017196.3;mRNA,mRNA:tss_score	0.646032	0.995192	Unsignificant
chr11:111297923:111299924:+:COLCA2;NM_001271457.2;mRNA:tss_score	0.454624	0.961619	Unsignificant
chr11:111298308:111300309:+:COLCA2,COLCA2,COLCA2;NM_001136105.3,NM_001370484.1,XM_017017199.2;mRNA,mRNA,mRNA:tss_score	0.221246	0.94158	Unsignificant
chr11:111298774:111300775:+:COLCA2;XM_047426365.1;mRNA:tss_score	0.658629	0.995086	Unsignificant
chr11:111299131:111301132:+:COLCA2,COLCA2;XM_017017200.2,XM_047426364.1;mRNA,mRNA:tss_score	0.136488	1.05604	Unsignificant
chr11:111302692:111304693:+:COLCA2;XM_017017197.2;mRNA:tss_score	0.676534	0.997015	Unsignificant
chr11:111358389:111360390:-:POU2AF1;XM_047427137.1;mRNA:tss_score	0.572136	1.0113	Unsignificant
chr11:111378274:111380275:-:POU2AF1,POU2AF1,POU2AF1,POU2AF1,POU2AF1;NM_006235.3,XM_005271593.3,XM_006718859.2,XM_006718860.5,XM_017017932.2;mRNA,mRNA,mRNA,mRNA,mRNA:tss_score	0.597624	0.982114	Unsignificant
chr11:111511385:111513386:-:BTG4,BTG4,BTG4,BTG4,BTG4,BTG4,BTG4,BTG4,BTG4,BTG4;NM_001367975.1,NM_001367976.1,NM_017589.4,XM_011542876.3,XM_011542879.3,XM_011542880.3,XM_024448587.2,XM_024448588.2,XM_024448590.2,XM_024448592.2;mRNA,mRNA,mRNA,mRNA,mRNA,mRNA,mRNA,mRNA,mRNA,mRNA:tss_score	0.57474	1.0217	Unsignificant
chr11:111513724:111515725:-:BTG4,BTG4,BTG4;NM_001367974.1,XM_024448589.2,XM_024448591.2;mRNA,mRNA,mRNA:tss_score	0.637467	1.02468	Unsignificant
chr11:111513777:111515778:+:HOATZ;NM_001100388.2;mRNA:tss_score	0.677885	1.01912	Unsignificant
chr11:111513784:111515785:+:HOATZ;NM_207430.2;mRNA:tss_score	0.675599	1.02	Unsignificant
chr11:111539279:111541280:+:LAYN;NM_001318799.1;mRNA:tss_score	0.317408	1.05169	Unsignificant
chr11:111539719:111541720:+:LAYN,LAYN,LAYN;NM_001258390.2,NM_001258391.2,NM_178834.5;mRNA,mRNA,mRNA:tss_score	0.364043	0.951278	Unsignificant
chr11:111540333:111542334:+:LAYN;XM_006718769.5;mRNA:tss_score	0.590494	1.01402	Unsignificant
chr11:111601448:111603449:+:SIK2;NM_015191.3;mRNA:tss_score	0.171288	0.882947	Unsignificant
chr11:111605336:111607337:+:SIK2;XM_017017417.2;mRNA:tss_score	0.499635	0.970712	Unsignificant
chr11:111765388:111767389:-:PPP2R1B,PPP2R1B,PPP2R1B,PPP2R1B,PPP2R1B,PPP2R1B,PPP2R1B,PPP2R1B,PPP2R1B,PPP2R1B,PPP2R1B,PPP2R1B,PPP2R1B,PPP2R1B,PPP2R1B;NM_001177562.2,NM_001177563.2,NM_002716.5,NM_181699.3,NM_181700.2,XM_017017960.2,XM_024448600.2,XM_047427189.1,XM_047427190.1,XM_047427191.1,XM_047427192.1,XM_047427193.1,XM_047427194.1,XM_047427195.1,XM_047427196.1;mRNA,mRNA,mRNA,mRNA,mRNA,mRNA,mRNA,…	0.635098	1.01134	Unsignificant
chr11:111870280:111872281:-:ALG9,ALG9,ALG9;NM_001352415.1,NM_001352416.1,NM_001352419.1;mRNA,mRNA,mRNA:tss_score	0.601041	0.981556	Unsignificant
chr11:111870300:111872301:-:ALG9,ALG9,ALG9,ALG9,ALG9,ALG9,ALG9,ALG9,ALG9;NM_001077691.2,NM_001077692.2,NM_001352411.2,NM_001352412.2,NM_001352414.2,NM_001352420.2,NM_001352421.2,NM_001352422.2,NM_001352423.2;mRNA,mRNA,mRNA,mRNA,mRNA,mRNA,mRNA,mRNA,mRNA:tss_score	0.575339	0.978877	Unsignificant
chr11:111870580:111872581:-:ALG9,ALG9,ALG9,ALG9,ALG9,ALG9,ALG9,ALG9,ALG9,ALG9,ALG9,ALG9;NM_001077690.1,NM_001352409.1,NM_001352410.1,NM_001352413.1,NM_001352417.1,NM_001352418.1,NM_024740.2,XM_005277723.6,XM_006718913.4,XM_017018314.3,XM_024448695.2,XM_047427609.1;mRNA,mRNA,mRNA,mRNA,mRNA,mRNA,mRNA,mRNA,mRNA,mRNA,mRNA,mRNA:tss_score	0.473191	0.957457	Unsignificant
chr11:111878164:111880165:-:FDXACB1;NM_138378.3;mRNA:tss_score	0.634406	1.00711	Unsignificant
chr11:111878540:111880541:+:C11orf1,C11orf1,C11orf1;NM_001330371.2,NM_022761.3,XM_011542957.4;mRNA,mRNA,mRNA:tss_score	0.459848	1.02899	Unsignificant
chr11:111909738:111911739:-:CRYAB;NM_001368246.1;mRNA:tss_score	0.601631	0.98273	Unsignificant
chr11:111909752:111911753:-:CRYAB;NM_001330379.1;mRNA:tss_score	0.623661	0.984712	Unsignificant
chr11:111910769:111912770:-:CRYAB;NM_001289808.2;mRNA:tss_score	0.616254	1.01614	Unsignificant
chr11:111911733:111913734:+:HSPB2;NM_001541.4;mRNA:tss_score	0.353995	0.939667	Unsignificant
chr11:111912160:111914161:-:CRYAB;NM_001885.3;mRNA:tss_score	0.608634	0.977549	Unsignificant
chr11:111912212:111914213:-:CRYAB;NM_001289807.1;mRNA:tss_score	0.672148	0.994373	Unsignificant
chr11:111917912:111919913:+:C11orf52;NM_080659.3;mRNA:tss_score	0.652044	0.997193	Unsignificant
chr11:111922739:111924740:-:CRYAB;NM_001368245.1;mRNA:tss_score	0.401307	1.0328	Unsignificant
chr11:111926314:111928315:+:DIXDC1,DIXDC1,DIXDC1,DIXDC1;NM_001278542.2,XM_017018466.3,XM_017018467.2,XM_024448743.2;mRNA,mRNA,mRNA,mRNA:tss_score	0.63897	0.982507	Unsignificant
chr11:111936342:111938343:+:DIXDC1,DIXDC1;NM_001037954.4,XM_024448742.2;mRNA,mRNA:tss_score	0.475607	0.961401	Unsignificant
chr11:111976344:111978345:+:DIXDC1;NM_033425.5;mRNA:tss_score	0.41381	0.957634	Unsignificant
chr11:111981419:111983420:+:DIXDC1;XM_047427787.1;mRNA:tss_score	0.471516	1.03072	Unsignificant
chr11:112024407:112026408:+:DLAT,DLAT,DLAT,DLAT,DLAT,DLAT,DLAT,DLAT,DLAT,DLAT,DLAT,DLAT,DLAT;NM_001372031.1,NM_001372032.1,NM_001372033.1,NM_001372034.1,NM_001372035.1,NM_001372036.1,NM_001372037.1,NM_001372038.1,NM_001372039.1,NM_001372040.1,NM_001372041.1,NM_001372042.1,NM_001931.5;mRNA,mRNA,mRNA,mRNA,mRNA,mRNA,mRNA,mRNA,mRNA,mRNA,mRNA,mRNA,mRNA:tss_score	0.616071	1.01575	Unsignificant
chr11:112073016:112075017:-:PIH1D2,PIH1D2,PIH1D2,PIH1D2,PIH1D2,PIH1D2,PIH1D2,PIH1D2,PIH1D2,PIH1D2,PIH1D2;NM_001082619.2,NM_138789.4,XM_017017201.3,XM_017017203.3,XM_017017204.3,XM_017017205.3,XM_024448349.2,XM_024448350.2,XM_047426366.1,XM_047426368.1,XM_047426369.1;mRNA,mRNA,mRNA,mRNA,mRNA,mRNA,mRNA,mRNA,mRNA,mRNA,mRNA:tss_score	0.654651	1.01518	Unsignificant
chr11:112073298:112075299:+:NKAPD1,NKAPD1,NKAPD1,NKAPD1,NKAPD1,NKAPD1,NKAPD1,NKAPD1;NM_001082969.2,NM_001082970.2,NM_001301017.2,NM_001301019.2,NM_001301021.2,NM_018195.4,XM_047427197.1,XM_047427198.1;mRNA,mRNA,mRNA,mRNA,mRNA,mRNA,mRNA,mRNA:tss_score	0.615041	1.02131	Unsignificant
chr11:112085755:112087756:-:TIMM8B;NM_012459.4;mRNA:tss_score	0.65835	1.02544	Unsignificant
chr11:112085872:112087873:+:SDHD,SDHD,SDHD,SDHD;NM_001276503.2,NM_001276504.2,NM_001276506.2,NM_003002.4;mRNA,mRNA,mRNA,mRNA:tss_score	0.667204	1.01362	Unsignificant
chr11:112163093:112165094:-:IL18,IL18,IL18,IL18;NM_001243211.2,NM_001386420.1,NM_001562.4,XM_011542805.2;mRNA,mRNA,mRNA,mRNA:tss_score	0.55183	0.986737	Unsignificant
chr11:112166371:112168372:+:TEX12;NM_031275.4;mRNA:tss_score	0.609417	1.04362	Unsignificant
chr11:112174511:112176512:+:BCO2,BCO2;NM_001256398.3,NM_031938.7;mRNA,mRNA:tss_score	0.439349	1.0522	Unsignificant
chr11:112175365:112177366:+:BCO2,BCO2,BCO2;NM_001037290.4,NM_001256397.3,NM_001256400.3;mRNA,mRNA,mRNA:tss_score	0.650533	0.987325	Unsignificant
chr11:112225427:112227428:+:PTS;NM_000317.3;mRNA:tss_score	0.601832	0.961664	Unsignificant
chr11:112259859:112261860:-:PLET1;NM_001145024.1;mRNA:tss_score	0.584844	0.981174	Unsignificant
chr11:112960419:112962420:+:NCAM1,NCAM1,NCAM1,NCAM1,NCAM1,NCAM1,NCAM1,NCAM1,NCAM1,NCAM1,NCAM1,NCAM1,NCAM1,NCAM1,NCAM1,NCAM1,NCAM1,NCAM1,NCAM1,NCAM1,NCAM1,NCAM1,NCAM1,NCAM1,NCAM1,NCAM1,NCAM1,NCAM1,NCAM1,NCAM1,NCAM1;NM_000615.7,NM_001076682.4,NM_001242607.2,NM_001242608.2,NM_001386289.1,NM_001386290.1,NM_001386291.1,NM_001386292.1,NM_001400603.1,NM_001400604.1,NM_001400605.1,NM_001400606.1,NM_00140…	0.51619	1.02397	Unsignificant
chr11:113313582:113315583:+:TTC12,TTC12,TTC12,TTC12,TTC12,TTC12;NM_001318533.2,NM_001352037.2,NM_001378063.1,NM_001378064.1,NM_001378065.1,NM_017868.4;mRNA,mRNA,mRNA,mRNA,mRNA,mRNA:tss_score	0.678986	0.998163	Unsignificant
chr11:113386778:113388779:+:ANKK1,ANKK1,ANKK1,ANKK1;NM_178510.2,XM_011542736.3,XM_011542737.3,XM_017017475.2;mRNA,mRNA,mRNA,mRNA:tss_score	0.125941	0.93757	Unsignificant
chr11:113387075:113389076:+:ANKK1;XM_011542738.2;mRNA:tss_score	0.50422	0.971142	Unsignificant
chr11:113473707:113475708:-:DRD2;XM_047426511.1;mRNA:tss_score	0.546876	0.993928	Unsignificant
chr11:113473735:113475736:-:DRD2;XM_017017296.3;mRNA:tss_score	0.468869	0.984946	Unsignificant
chr11:113474397:113476398:-:DRD2,DRD2;NM_000795.4,NM_016574.4;mRNA,mRNA:tss_score	0.617993	1.01676	Unsignificant
chr11:11352249:11354250:-:CSNK2A3;NM_001256686.2;mRNA:tss_score	0.536455	0.98983	Unsignificant
chr11:113705307:113707308:-:TMPRSS5,TMPRSS5,TMPRSS5,TMPRSS5,TMPRSS5;NM_001288749.2,NM_001288750.2,NM_001288751.2,NM_001288752.2,NM_030770.4;mRNA,mRNA,mRNA,mRNA,mRNA:tss_score	0.56659	0.988129	Unsignificant
chr11:113772691:113774692:-:ZW10,ZW10;NM_004724.4,XM_017018558.3;mRNA,mRNA:tss_score	0.593657	1.04024	Unsignificant
chr11:113778795:113780796:+:CLDN25;NM_001101389.1;mRNA:tss_score	0.326463	1.04827	Unsignificant
chr11:113874571:113876572:-:USP28,USP28,USP28,USP28,USP28,USP28,USP28,USP28,USP28,USP28,USP28,USP28,USP28,USP28,USP28,USP28,USP28,USP28,USP28,USP28,USP28,USP28,USP28,USP28,USP28,USP28,USP28,USP28,USP28,USP28,USP28,USP28,USP28,USP28,USP28,USP28,USP28,USP28,USP28,USP28,USP28,USP28,USP28,USP28,USP28,USP28,USP28,USP28,USP28,USP28;NM_001301029.2,NM_001346252.4,NM_001346253.2,NM_001346254.2,NM_00134625…	0.496192	0.944876	Unsignificant
chr11:113897922:113899923:+:HTR3B;XM_024448767.2;mRNA:tss_score	0.593694	0.979286	Unsignificant
chr11:113903795:113905796:+:HTR3B;NM_006028.5;mRNA:tss_score	0.655169	1.01068	Unsignificant
chr11:113907995:113909996:+:HTR3B,HTR3B;NM_001363563.2,XM_047427869.1;mRNA,mRNA:tss_score	0.469177	0.964117	Unsignificant
chr11:113925957:113927958:+:HTR3B;XM_017018552.3;mRNA:tss_score	0.51438	1.03411	Unsignificant
chr11:113974107:113976108:+:HTR3A,HTR3A;NM_000869.6,NM_213621.4;mRNA,mRNA:tss_score	0.588104	1.01482	Unsignificant
chr11:113976499:113978500:+:HTR3A;NM_001161772.3;mRNA:tss_score	0.521448	1.02266	Unsignificant
chr11:114058710:114060711:+:ZBTB16,ZBTB16,ZBTB16,ZBTB16;NM_001354750.2,NM_006006.6,XM_005271658.6,XM_047427563.1;mRNA,mRNA,mRNA,mRNA:tss_score	0.32464	0.945625	Unsignificant
chr11:114059241:114061242:+:ZBTB16;NM_001354751.2;mRNA:tss_score	0.679774	1.01412	Unsignificant
chr11:114059506:114061507:+:ZBTB16;NM_001018011.3;mRNA:tss_score	0.680133	1.01535	Unsignificant
chr11:114062210:114064211:+:ZBTB16;NM_001354752.1;mRNA:tss_score	0.653833	0.986887	Unsignificant
chr11:114256805:114258806:+:NNMT;NM_001372047.1;mRNA:tss_score	0.625785	0.984777	Unsignificant
chr11:114294149:114296150:+:NNMT;NM_001372046.1;mRNA:tss_score	0.396159	0.960074	Unsignificant
chr11:114294336:114296337:+:NNMT;NM_001372045.1;mRNA:tss_score	0.679228	0.996381	Unsignificant
chr11:114295398:114297399:+:NNMT;NM_006169.3;mRNA:tss_score	0.29203	0.958657	Unsignificant
chr11:114399510:114401511:-:C11orf71,C11orf71;NM_001271562.2,NM_019021.4;mRNA,mRNA:tss_score	0.437468	0.961786	Unsignificant
chr11:114399665:114401666:+:RBM7,RBM7,RBM7,RBM7,RBM7;NM_001286045.2,NM_001286046.2,NM_001286047.2,NM_001286048.2,NM_016090.4;mRNA,mRNA,mRNA,mRNA,mRNA:tss_score	0.460289	0.967926	Unsignificant
chr11:114438466:114440467:+:REXO2;NM_015523.4;mRNA:tss_score	0.554628	0.974005	Unsignificant
chr11:114463275:114465276:+:NXPE2;XM_017017209.2;mRNA:tss_score	0.552726	0.98666	Unsignificant
chr11:114498479:114500480:+:NXPE2;XM_017017207.2;mRNA:tss_score	0.669912	0.984537	Unsignificant
chr11:114553528:114555529:-:NXPE1,NXPE1,NXPE1;XM_011542596.4,XM_011542597.4,XM_011542599.4;mRNA,mRNA,mRNA:tss_score	0.430982	0.963408	Unsignificant
chr11:114558880:114560881:-:NXPE1,NXPE1,NXPE1,NXPE1,NXPE1,NXPE1,NXPE1;NM_001367953.1,NM_001395504.1,NM_152315.5,XM_011542598.4,XM_047426371.1,XM_047426372.1,XM_047426373.1;mRNA,mRNA,mRNA,mRNA,mRNA,mRNA,mRNA:tss_score	0.270371	1.03767	Unsignificant
chr11:114594785:114596786:-:NXPE4,NXPE4,NXPE4,NXPE4,NXPE4,NXPE4;NM_001077639.2,NM_017678.3,XM_006718865.4,XM_011542881.3,XM_011542882.3,XM_011542883.3;mRNA,mRNA,mRNA,mRNA,mRNA,mRNA:tss_score	0.587581	1.01594	Unsignificant
chr11:114595547:114597548:-:NXPE4;XM_047427152.1;mRNA:tss_score	0.557106	1.03988	Unsignificant
chr11:114648933:114650934:+:NXPE2;XM_011542604.3;mRNA:tss_score	0.655101	0.994407	Unsignificant
chr11:114650201:114652202:-:NXPE4,NXPE4;XM_047427147.1,XM_047427149.1;mRNA,mRNA:tss_score	0.43348	0.978394	Unsignificant
[truncated: 38,836 more rows]

## Sheet: Supplementary Fig.4b
Category	GO	Description	PARENT_GO	LogP	Enrichment	Z-score	#TotalGeneInLibrary	#GeneInGO	#GeneInHitList	#GeneInGOAndHitList	%InGO	STDV %InGO	GeneID	Hits	Log(q-value)
GO Biological Processes	GO:0044057	regulation of system process	19_GO:0032501 multicellular organismal process	-4.9	7.4	6.7	30284	584	56	8	14	4.7	152|817|9444|9759|10659|23345|27086|57731	ADRA2C|CAMK2D|QKI|HDAC4|CELF2|SYNE1|FOXP1|SPTBN4	-0.75
GO Biological Processes	GO:0048013	ephrin receptor signaling pathway	19_GO:0050896 response to stimulus	-4.8	26	9.8	30284	83	56	4	7.1	3.4	2046|2048|8874|285220	EPHA8|EPHB2|ARHGEF7|EPHA6	-0.75
GO Biological Processes	GO:0038127	ERBB signaling pathway	19_GO:0050896 response to stimulus	-4.3	19	8.4	30284	112	56	4	7.1	3.4	2046|2048|145957|285220	EPHA8|EPHB2|NRG4|EPHA6	-0.75
GO Biological Processes	GO:0045596	negative regulation of cell differentiation	19_GO:0032502 developmental process	-4.2	5.9	5.8	30284	739	56	8	14	4.7	2048|5080|9444|9759|27086|122953|140685|441478	EPHB2|PAX6|QKI|HDAC4|FOXP1|JDP2|ZBTB46|NRARP	-0.75
GO Biological Processes	GO:0036323	vascular endothelial growth factor receptor-1 signaling pathway	19_GO:0050896 response to stimulus	-4	33	9.7	30284	49	56	3	5.4	3	2046|2048|285220	EPHA8|EPHB2|EPHA6	-0.75
GO Biological Processes	GO:0035790	platelet-derived growth factor receptor-alpha signaling pathway	19_GO:0050896 response to stimulus	-4	32	9.6	30284	50	56	3	5.4	3	2046|2048|285220	EPHA8|EPHB2|EPHA6	-0.75
GO Biological Processes	GO:0044344	cellular response to fibroblast growth factor stimulus	19_GO:0050896 response to stimulus	-3.9	16	7.6	30284	134	56	4	7.1	3.4	2046|2048|5080|285220	EPHA8|EPHB2|PAX6|EPHA6	-0.75
GO Biological Processes	GO:0036215	response to stem cell factor	19_GO:0050896 response to stimulus	-3.9	32	9.5	30284	51	56	3	5.4	3	2046|2048|285220	EPHA8|EPHB2|EPHA6	-0.75
GO Biological Processes	GO:0036216	cellular response to stem cell factor stimulus	19_GO:0050896 response to stimulus	-3.9	32	9.5	30284	51	56	3	5.4	3	2046|2048|285220	EPHA8|EPHB2|EPHA6	-0.75
GO Biological Processes	GO:0048009	insulin-like growth factor receptor signaling pathway	19_GO:0050896 response to stimulus	-3.3	20	7.4	30284	81	56	3	5.4	3	2046|2048|285220	EPHA8|EPHB2|EPHA6	-0.49
WikiPathways	WP3888	VEGFA VEGFR2 signaling		-2.9	6.3	4.7	30284	432	56	5	8.9	3.8	2048|9444|9759|9898|441478	EPHB2|QKI|HDAC4|UBAP2L|NRARP	-0.27
GO Biological Processes	GO:1903522	regulation of blood circulation	19_GO:0032501 multicellular organismal process	-2.8	8.2	5	30284	265	56	4	7.1	3.4	152|817|10659|57731	ADRA2C|CAMK2D|CELF2|SPTBN4	-0.25
GO Biological Processes	GO:0001568	blood vessel development	19_GO:0032502 developmental process	-2.5	5.1	4.1	30284	534	56	5	8.9	3.8	2048|5080|7541|9444|441478	EPHB2|PAX6|ZBTB14|QKI|NRARP	-0.077
GO Biological Processes	GO:0040008	regulation of growth	19_GO:0040007 growth	-2.3	4.4	3.7	30284	616	56	5	8.9	3.8	817|27086|57731|114804|440093	CAMK2D|FOXP1|SPTBN4|RNF157|H3-5	0
GO Biological Processes	GO:0009410	response to xenobiotic stimulus	19_GO:0050896 response to stimulus	-2.1	4.9	3.6	30284	437	56	4	7.1	3.4	20|2768|5080|11309	ABCA2|GNA12|PAX6|SLCO2B1	0
GO Biological Processes	GO:0050808	synapse organization	19_GO:0009987 cellular process	-4.2	8.8	6.5	30284	368	56	6	11	4.1	2048|2558|6710|9379|57731|80725	EPHB2|GABRA5|SPTB|NRXN2|SPTBN4|SRCIN1	-0.75
GO Biological Processes	GO:0034330	cell junction organization	19_GO:0009987 cellular process	-4.1	6.7	5.9	30284	566	56	7	12	4.4	2048|2558|6710|8874|9379|57731|80725	EPHB2|GABRA5|SPTB|ARHGEF7|NRXN2|SPTBN4|SRCIN1	-0.75
GO Biological Processes	GO:0022604	regulation of cell morphogenesis	19_GO:0032502 developmental process	-4	11	6.8	30284	247	56	5	8.9	3.8	2048|2768|8874|114804|221061	EPHB2|GNA12|ARHGEF7|RNF157|FAM171A1	-0.75
GO Biological Processes	GO:0038145	macrophage colony-stimulating factor signaling pathway	19_GO:0050896 response to stimulus	-3.9	32	9.5	30284	51	56	3	5.4	3	2046|2048|285220	EPHA8|EPHB2|EPHA6	-0.75
GO Biological Processes	GO:0038109	Kit signaling pathway	19_GO:0050896 response to stimulus	-3.9	32	9.5	30284	51	56	3	5.4	3	2046|2048|285220	EPHA8|EPHB2|EPHA6	-0.75
GO Biological Processes	GO:0031547	brain-derived neurotrophic factor receptor signaling pathway	19_GO:0050896 response to stimulus	-3.9	31	9.3	30284	53	56	3	5.4	3	2046|2048|285220	EPHA8|EPHB2|EPHA6	-0.75
GO Biological Processes	GO:0071774	response to fibroblast growth factor	19_GO:0050896 response to stimulus	-3.9	15	7.3	30284	142	56	4	7.1	3.4	2046|2048|5080|285220	EPHA8|EPHB2|PAX6|EPHA6	-0.75
GO Biological Processes	GO:0036006	cellular response to macrophage colony-stimulating factor stimulus	19_GO:0050896 response to stimulus	-3.8	29	9.1	30284	55	56	3	5.4	3	2046|2048|285220	EPHA8|EPHB2|EPHA6	-0.75
GO Biological Processes	GO:0035791	platelet-derived growth factor receptor-beta signaling pathway	19_GO:0050896 response to stimulus	-3.8	29	9	30284	56	56	3	5.4	3	2046|2048|285220	EPHA8|EPHB2|EPHA6	-0.75
GO Biological Processes	GO:0048012	hepatocyte growth factor receptor signaling pathway	19_GO:0050896 response to stimulus	-3.8	29	9	30284	56	56	3	5.4	3	2046|2048|285220	EPHA8|EPHB2|EPHA6	-0.75
GO Biological Processes	GO:0007610	behavior	19_GO:0032501 multicellular organismal process	-3.8	6	5.4	30284	634	56	7	12	4.4	20|2048|2558|5080|9379|56172|57731	ABCA2|EPHB2|GABRA5|PAX6|NRXN2|ANKH|SPTBN4	-0.75
GO Biological Processes	GO:0038063	collagen-activated tyrosine kinase receptor signaling pathway	19_GO:0050896 response to stimulus	-3.8	28	8.8	30284	58	56	3	5.4	3	2046|2048|285220	EPHA8|EPHB2|EPHA6	-0.75
GO Biological Processes	GO:0036005	response to macrophage colony-stimulating factor	19_GO:0050896 response to stimulus	-3.7	27	8.8	30284	59	56	3	5.4	3	2046|2048|285220	EPHA8|EPHB2|EPHA6	-0.75
GO Biological Processes	GO:0010721	negative regulation of cell development	19_GO:0032502 developmental process	-3.7	9.5	6.2	30284	285	56	5	8.9	3.8	2048|5080|9444|140685|441478	EPHB2|PAX6|QKI|ZBTB46|NRARP	-0.75
GO Biological Processes	GO:0038065	collagen-activated signaling pathway	19_GO:0050896 response to stimulus	-3.7	26	8.5	30284	62	56	3	5.4	3	2046|2048|285220	EPHA8|EPHB2|EPHA6	-0.72
GO Biological Processes	GO:0048814	regulation of dendrite morphogenesis	19_GO:0032502 developmental process	-3.6	25	8.3	30284	65	56	3	5.4	3	2048|23072|23345	EPHB2|HECW1|SYNE1	-0.69
GO Biological Processes	GO:0038084	vascular endothelial growth factor signaling pathway	19_GO:0050896 response to stimulus	-3.6	25	8.3	30284	65	56	3	5.4	3	2046|2048|285220	EPHA8|EPHB2|EPHA6	-0.69
GO Biological Processes	GO:0048858	cell projection morphogenesis	19_GO:0032502 developmental process	-3.5	6.4	5.3	30284	510	56	6	11	4.1	2046|2048|5080|55107|57731|285220	EPHA8|EPHB2|PAX6|ANO1|SPTBN4|EPHA6	-0.56
GO Biological Processes	GO:0032272	negative regulation of protein polymerization	19_GO:0048519 negative regulation of biological process	-3.5	22	7.8	30284	74	56	3	5.4	3	6710|8874|57731	SPTB|ARHGEF7|SPTBN4	-0.56
KEGG Pathway	hsa04360	Axon guidance		-3.4	12	6.3	30284	184	56	4	7.1	3.4	817|2046|2048|285220	CAMK2D|EPHA8|EPHB2|EPHA6	-0.54
GO Biological Processes	GO:0048010	vascular endothelial growth factor receptor signaling pathway	19_GO:0050896 response to stimulus	-3.4	20	7.4	30284	80	56	3	5.4	3	2046|2048|285220	EPHA8|EPHB2|EPHA6	-0.49
GO Biological Processes	GO:0032869	cellular response to insulin stimulus	19_GO:0050896 response to stimulus	-3.3	11	6	30284	198	56	4	7.1	3.4	2046|2048|5080|285220	EPHA8|EPHB2|PAX6|EPHA6	-0.46
GO Biological Processes	GO:0048008	platelet-derived growth factor receptor signaling pathway	19_GO:0050896 response to stimulus	-3.3	19	7.2	30284	85	56	3	5.4	3	2046|2048|285220	EPHA8|EPHB2|EPHA6	-0.46
GO Biological Processes	GO:1903131	mononuclear cell differentiation	19_GO:0032502 developmental process	-3.3	7.5	5.3	30284	360	56	5	8.9	3.8	9444|9759|27086|140685|441478	QKI|HDAC4|FOXP1|ZBTB46|NRARP	-0.46
GO Biological Processes	GO:0007409	axonogenesis	19_GO:0032502 developmental process	-3.2	7.3	5.3	30284	370	56	5	8.9	3.8	2046|2048|5080|57731|285220	EPHA8|EPHB2|PAX6|SPTBN4|EPHA6	-0.42
GO Biological Processes	GO:0035924	cellular response to vascular endothelial growth factor stimulus	19_GO:0050896 response to stimulus	-3.2	17	6.8	30284	93	56	3	5.4	3	2046|2048|285220	EPHA8|EPHB2|EPHA6	-0.39
GO Biological Processes	GO:0010001	glial cell differentiation	19_GO:0032502 developmental process	-3.2	10	5.7	30284	216	56	4	7.1	3.4	20|5080|9444|55107	ABCA2|PAX6|QKI|ANO1	-0.39
GO Biological Processes	GO:0007173	epidermal growth factor receptor signaling pathway	19_GO:0050896 response to stimulus	-3.1	17	6.8	30284	95	56	3	5.4	3	2046|2048|285220	EPHA8|EPHB2|EPHA6	-0.37
GO Biological Processes	GO:0043502	regulation of muscle adaptation	19_GO:0032501 multicellular organismal process	-3.1	17	6.6	30284	98	56	3	5.4	3	817|9759|27086	CAMK2D|HDAC4|FOXP1	-0.34
GO Biological Processes	GO:0007411	axon guidance	19_GO:0032502 developmental process	-3.1	9.5	5.5	30284	228	56	4	7.1	3.4	2046|2048|5080|285220	EPHA8|EPHB2|PAX6|EPHA6	-0.34
GO Biological Processes	GO:0097485	neuron projection guidance	19_GO:0032502 developmental process	-3.1	9.4	5.5	30284	229	56	4	7.1	3.4	2046|2048|5080|285220	EPHA8|EPHB2|PAX6|EPHA6	-0.34
GO Biological Processes	GO:0050773	regulation of dendrite development	19_GO:0032502 developmental process	-3	16	6.5	30284	102	56	3	5.4	3	2048|23072|23345	EPHB2|HECW1|SYNE1	-0.33
GO Biological Processes	GO:0008543	fibroblast growth factor receptor signaling pathway	19_GO:0050896 response to stimulus	-3	16	6.5	30284	103	56	3	5.4	3	2046|2048|285220	EPHA8|EPHB2|EPHA6	-0.32
GO Biological Processes	GO:0030029	actin filament-based process	19_GO:0009987 cellular process	-3	5.3	4.6	30284	616	56	6	11	4.1	817|6710|9444|57731|80725|221061	CAMK2D|SPTB|QKI|SPTBN4|SRCIN1|FAM171A1	-0.32
WikiPathways	WP4874	CAMKK2 pathway		-2.9	15	6.2	30284	110	56	3	5.4	3	8874|9759|200186	ARHGEF7|HDAC4|CRTC2	-0.27
GO Biological Processes	GO:0002521	leukocyte differentiation	19_GO:0032502 developmental process	-2.9	6.3	4.8	30284	426	56	5	8.9	3.8	9444|9759|27086|140685|441478	QKI|HDAC4|FOXP1|ZBTB46|NRARP	-0.27
GO Biological Processes	GO:0061564	axon development	19_GO:0032502 developmental process	-2.9	6.3	4.8	30284	427	56	5	8.9	3.8	2046|2048|5080|57731|285220	EPHA8|EPHB2|PAX6|SPTBN4|EPHA6	-0.27
GO Biological Processes	GO:0007169	cell surface receptor protein tyrosine kinase signaling pathway	19_GO:0050896 response to stimulus	-2.9	6.3	4.8	30284	430	56	5	8.9	3.8	2046|2048|8874|145957|285220	EPHA8|EPHB2|ARHGEF7|NRG4|EPHA6	-0.27
GO Biological Processes	GO:0099173	postsynapse organization	19_GO:0009987 cellular process	-2.9	14	6.1	30284	114	56	3	5.4	3	2048|9379|80725	EPHB2|NRXN2|SRCIN1	-0.27
GO Biological Processes	GO:0120035	regulation of plasma membrane bounded cell projection organization	19_GO:0050789 regulation of biological process	-2.9	5	4.4	30284	650	56	6	11	4.1	2048|5080|8874|23072|23345|80725	EPHB2|PAX6|ARHGEF7|HECW1|SYNE1|SRCIN1	-0.27
GO Biological Processes	GO:0008286	insulin receptor signaling pathway	19_GO:0050896 response to stimulus	-2.9	14	6.1	30284	115	56	3	5.4	3	2046|2048|285220	EPHA8|EPHB2|EPHA6	-0.27
GO Biological Processes	GO:0090257	regulation of muscle system process	19_GO:0032501 multicellular organismal process	-2.9	8.4	5.2	30284	256	56	4	7.1	3.4	152|817|9759|27086	ADRA2C|CAMK2D|HDAC4|FOXP1	-0.27
GO Biological Processes	GO:0031344	regulation of cell projection organization	19_GO:0050789 regulation of biological process	-2.8	4.9	4.3	30284	667	56	6	11	4.1	2048|5080|8874|23072|23345|80725	EPHB2|PAX6|ARHGEF7|HECW1|SYNE1|SRCIN1	-0.25
GO Biological Processes	GO:0010975	regulation of neuron projection development	19_GO:0032502 developmental process	-2.8	6	4.6	30284	448	56	5	8.9	3.8	2048|5080|23072|23345|80725	EPHB2|PAX6|HECW1|SYNE1|SRCIN1	-0.25
GO Biological Processes	GO:0048667	cell morphogenesis involved in neuron differentiation	19_GO:0032502 developmental process	-2.8	6	4.6	30284	449	56	5	8.9	3.8	2046|2048|5080|57731|285220	EPHA8|EPHB2|PAX6|SPTBN4|EPHA6	-0.25
GO Biological Processes	GO:1902106	negative regulation of leukocyte differentiation	19_GO:0002376 immune system process	-2.8	14	5.9	30284	120	56	3	5.4	3	9444|140685|441478	QKI|ZBTB46|NRARP	-0.25
GO Biological Processes	GO:0032868	response to insulin	19_GO:0050896 response to stimulus	-2.8	8.1	5	30284	268	56	4	7.1	3.4	2046|2048|5080|285220	EPHA8|EPHB2|PAX6|EPHA6	-0.24
GO Biological Processes	GO:0045936	negative regulation of phosphate metabolic process	19_GO:0048519 negative regulation of biological process	-2.8	8	5	30284	271	56	4	7.1	3.4	20|2048|9759|80725	ABCA2|EPHB2|HDAC4|SRCIN1	-0.24
GO Biological Processes	GO:0010563	negative regulation of phosphorus metabolic process	19_GO:0048519 negative regulation of biological process	-2.8	8	5	30284	271	56	4	7.1	3.4	20|2048|9759|80725	ABCA2|EPHB2|HDAC4|SRCIN1	-0.24
GO Biological Processes	GO:0042063	gliogenesis	19_GO:0032502 developmental process	-2.8	7.9	4.9	30284	275	56	4	7.1	3.4	20|5080|9444|55107	ABCA2|PAX6|QKI|ANO1	-0.23
GO Biological Processes	GO:1903707	negative regulation of hemopoiesis	19_GO:0002376 immune system process	-2.8	13	5.7	30284	127	56	3	5.4	3	9444|140685|441478	QKI|ZBTB46|NRARP	-0.23
GO Biological Processes	GO:0002761	regulation of myeloid leukocyte differentiation	19_GO:0002376 immune system process	-2.7	12	5.6	30284	130	56	3	5.4	3	9444|27086|140685	QKI|FOXP1|ZBTB46	-0.21
GO Biological Processes	GO:0007611	learning or memory	19_GO:0032501 multicellular organismal process	-2.7	7.7	4.8	30284	282	56	4	7.1	3.4	2048|2558|5080|9379	EPHB2|GABRA5|PAX6|NRXN2	-0.21
GO Biological Processes	GO:0098661	inorganic anion transmembrane transport	19_GO:0051179 localization	-2.7	12	5.6	30284	132	56	3	5.4	3	2558|55107|56172	GABRA5|ANO1|ANKH	-0.21
GO Biological Processes	GO:0000902	cell morphogenesis	19_GO:0032502 developmental process	-2.7	4.6	4.2	30284	706	56	6	11	4.1	2046|2048|5080|55107|57731|285220	EPHA8|EPHB2|PAX6|ANO1|SPTBN4|EPHA6	-0.21
GO Biological Processes	GO:0007416	synapse assembly	19_GO:0032502 developmental process	-2.7	12	5.6	30284	133	56	3	5.4	3	2048|2558|9379	EPHB2|GABRA5|NRXN2	-0.2
GO Biological Processes	GO:0048812	neuron projection morphogenesis	19_GO:0032502 developmental process	-2.6	5.4	4.3	30284	498	56	5	8.9	3.8	2046|2048|5080|57731|285220	EPHA8|EPHB2|PAX6|SPTBN4|EPHA6	-0.14
GO Biological Processes	GO:0071375	cellular response to peptide hormone stimulus	19_GO:0050896 response to stimulus	-2.6	7.2	4.7	30284	299	56	4	7.1	3.4	2046|2048|5080|285220	EPHA8|EPHB2|PAX6|EPHA6	-0.14
GO Biological Processes	GO:0120039	plasma membrane bounded cell projection morphogenesis	19_GO:0032502 developmental process	-2.6	5.4	4.3	30284	503	56	5	8.9	3.8	2046|2048|5080|57731|285220	EPHA8|EPHB2|PAX6|SPTBN4|EPHA6	-0.14
GO Biological Processes	GO:0034329	cell junction assembly	19_GO:0009987 cellular process	-2.6	7.1	4.6	30284	303	56	4	7.1	3.4	2048|2558|8874|9379	EPHB2|GABRA5|ARHGEF7|NRXN2	-0.14
GO Biological Processes	GO:0031333	negative regulation of protein-containing complex assembly	19_GO:0048519 negative regulation of biological process	-2.6	11	5.3	30284	146	56	3	5.4	3	6710|8874|57731	SPTB|ARHGEF7|SPTBN4	-0.12
GO Biological Processes	GO:0099175	regulation of postsynapse organization	19_GO:0050789 regulation of biological process	-2.6	11	5.2	30284	148	56	3	5.4	3	2048|9379|80725	EPHB2|NRXN2|SRCIN1	-0.11
GO Biological Processes	GO:0001775	cell activation	19_GO:0032501 multicellular organismal process	-2.6	4.3	4	30284	754	56	6	11	4.1	152|2048|9759|27086|140685|441478	ADRA2C|EPHB2|HDAC4|FOXP1|ZBTB46|NRARP	-0.11
GO Biological Processes	GO:0003013	circulatory system process	19_GO:0032501 multicellular organismal process	-2.6	5.2	4.2	30284	519	56	5	8.9	3.8	20|152|817|2768|11309	ABCA2|ADRA2C|CAMK2D|GNA12|SLCO2B1	-0.11
GO Biological Processes	GO:0050807	regulation of synapse organization	19_GO:0050789 regulation of biological process	-2.6	6.9	4.5	30284	315	56	4	7.1	3.4	2048|9379|80725|116987	EPHB2|NRXN2|SRCIN1|AGAP1	-0.1
GO Biological Processes	GO:0050803	regulation of synapse structure or activity	19_GO:0065007 biological regulation	-2.5	6.7	4.4	30284	321	56	4	7.1	3.4	2048|9379|80725|116987	EPHB2|NRXN2|SRCIN1|AGAP1	-0.08
GO Biological Processes	GO:1904375	regulation of protein localization to cell periphery	19_GO:0051179 localization	-2.5	10	5.1	30284	155	56	3	5.4	3	20|817|2048	ABCA2|CAMK2D|EPHB2	-0.08
GO Biological Processes	GO:0050890	cognition	19_GO:0032501 multicellular organismal process	-2.5	6.6	4.4	30284	329	56	4	7.1	3.4	2048|2558|5080|9379	EPHB2|GABRA5|PAX6|NRXN2	-0.063
GO Biological Processes	GO:0071345	cellular response to cytokine stimulus	19_GO:0050896 response to stimulus	-2.5	4.1	3.8	30284	787	56	6	11	4.1	2046|2048|5080|9759|27086|285220	EPHA8|EPHB2|PAX6|HDAC4|FOXP1|EPHA6	-0.063
GO Biological Processes	GO:0007612	learning	19_GO:0032501 multicellular organismal process	-2.5	10	5	30284	160	56	3	5.4	3	2048|2558|9379	EPHB2|GABRA5|NRXN2	-0.063
GO Biological Processes	GO:0002573	myeloid leukocyte differentiation	19_GO:0032502 developmental process	-2.5	10	5	30284	161	56	3	5.4	3	9444|27086|140685	QKI|FOXP1|ZBTB46	-0.06
GO Biological Processes	GO:0015698	inorganic anion transport	19_GO:0051179 localization	-2.5	10	5	30284	162	56	3	5.4	3	2558|55107|56172	GABRA5|ANO1|ANKH	-0.058
GO Biological Processes	GO:0051494	negative regulation of cytoskeleton organization	19_GO:0048519 negative regulation of biological process	-2.5	10	4.9	30284	163	56	3	5.4	3	6710|8874|57731	SPTB|ARHGEF7|SPTBN4	-0.055
GO Biological Processes	GO:0001944	vasculature development	19_GO:0032502 developmental process	-2.4	4.9	4	30284	556	56	5	8.9	3.8	2048|5080|7541|9444|441478	EPHB2|PAX6|ZBTB14|QKI|NRARP	-0.043
GO Biological Processes	GO:1902105	regulation of leukocyte differentiation	19_GO:0002376 immune system process	-2.4	6.4	4.3	30284	340	56	4	7.1	3.4	9444|27086|140685|441478	QKI|FOXP1|ZBTB46|NRARP	-0.043
GO Biological Processes	GO:1902904	negative regulation of supramolecular fiber organization	19_GO:0048519 negative regulation of biological process	-2.4	9.7	4.8	30284	168	56	3	5.4	3	6710|8874|57731	SPTB|ARHGEF7|SPTBN4	-0.033
GO Biological Processes	GO:0032870	cellular response to hormone stimulus	19_GO:0050896 response to stimulus	-2.4	4.8	3.9	30284	562	56	5	8.9	3.8	2046|2048|2104|5080|285220	EPHA8|EPHB2|ESRRG|PAX6|EPHA6	-0.033
GO Biological Processes	GO:0050878	regulation of body fluid levels	19_GO:0065007 biological regulation	-2.3	5.8	4	30284	370	56	4	7.1	3.4	152|2048|2768|55107	ADRA2C|EPHB2|GNA12|ANO1	0
GO Biological Processes	GO:0021953	central nervous system neuron differentiation	19_GO:0032502 developmental process	-2.2	8.2	4.4	30284	198	56	3	5.4	3	2048|5080|57731	EPHB2|PAX6|SPTBN4	0
GO Biological Processes	GO:0045321	leukocyte activation	19_GO:0002376 immune system process	-2.2	4.3	3.6	30284	626	56	5	8.9	3.8	2048|9759|27086|140685|441478	EPHB2|HDAC4|FOXP1|ZBTB46|NRARP	0
GO Biological Processes	GO:0007167	enzyme-linked receptor protein signaling pathway	19_GO:0050896 response to stimulus	-2.2	4.3	3.6	30284	629	56	5	8.9	3.8	2046|2048|8874|145957|285220	EPHA8|EPHB2|ARHGEF7|NRG4|EPHA6	0
GO Biological Processes	GO:1901699	cellular response to nitrogen compound	19_GO:0050896 response to stimulus	-2.2	4.3	3.6	30284	633	56	5	8.9	3.8	2046|2048|5080|200186|285220	EPHA8|EPHB2|PAX6|CRTC2|EPHA6	0
GO Biological Processes	GO:0032271	regulation of protein polymerization	19_GO:0050789 regulation of biological process	-2.2	7.9	4.3	30284	206	56	3	5.4	3	6710|8874|57731	SPTB|ARHGEF7|SPTBN4	0
GO Biological Processes	GO:0007626	locomotory behavior	19_GO:0032501 multicellular organismal process	-2.2	7.8	4.2	30284	207	56	3	5.4	3	20|56172|57731	ABCA2|ANKH|SPTBN4	0
GO Biological Processes	GO:0008016	regulation of heart contraction	19_GO:0032501 multicellular organismal process	-2.2	7.7	4.2	30284	210	56	3	5.4	3	817|10659|57731	CAMK2D|CELF2|SPTBN4	0
GO Biological Processes	GO:0001558	regulation of cell growth	19_GO:0040007 growth	-2.2	5.3	3.8	30284	410	56	4	7.1	3.4	817|27086|114804|440093	CAMK2D|FOXP1|RNF157|H3-5	0
GO Biological Processes	GO:0045637	regulation of myeloid cell differentiation	19_GO:0002376 immune system process	-2.1	7.4	4.1	30284	220	56	3	5.4	3	9444|27086|140685	QKI|FOXP1|ZBTB46	0
GO Biological Processes	GO:0042593	glucose homeostasis	19_GO:0042592 homeostatic process	-2.1	7.3	4.1	30284	221	56	3	5.4	3	5080|200186|221937	PAX6|CRTC2|FOXK1	0
GO Biological Processes	GO:0033500	carbohydrate homeostasis	19_GO:0042592 homeostatic process	-2.1	7.3	4.1	30284	222	56	3	5.4	3	5080|200186|221937	PAX6|CRTC2|FOXK1	0
Reactome Gene Sets	R-HSA-5673001	RAF/MAP kinase cascade		-2.1	7.2	4	30284	224	56	3	5.4	3	6710|57731|145957	SPTB|SPTBN4|NRG4	0
GO Biological Processes	GO:0019221	cytokine-mediated signaling pathway	19_GO:0050896 response to stimulus	-2.1	5	3.6	30284	431	56	4	7.1	3.4	2046|2048|9759|285220	EPHA8|EPHB2|HDAC4|EPHA6	0
GO Biological Processes	GO:0043434	response to peptide hormone	19_GO:0050896 response to stimulus	-2.1	5	3.6	30284	431	56	4	7.1	3.4	2046|2048|5080|285220	EPHA8|EPHB2|PAX6|EPHA6	0
Reactome Gene Sets	R-HSA-5684996	MAPK1/MAPK3 signaling		-2.1	7.1	4	30284	227	56	3	5.4	3	6710|57731|145957	SPTB|SPTBN4|NRG4	0
GO Biological Processes	GO:1903706	regulation of hemopoiesis	19_GO:0002376 immune system process	-2.1	5	3.6	30284	436	56	4	7.1	3.4	9444|27086|140685|441478	QKI|FOXP1|ZBTB46|NRARP	0
GO Biological Processes	GO:0030097	hemopoiesis	19_GO:0032502 developmental process	-2.1	3.9	3.3	30284	690	56	5	8.9	3.8	9444|9759|27086|140685|441478	QKI|HDAC4|FOXP1|ZBTB46|NRARP	0
Reactome Gene Sets	R-HSA-422475	Axon guidance		-2	4.9	3.5	30284	446	56	4	7.1	3.4	2046|6710|57731|285220	EPHA8|SPTB|SPTBN4|EPHA6	0
GO Biological Processes	GO:0050769	positive regulation of neurogenesis	19_GO:0032502 developmental process	-2	6.9	3.9	30284	234	56	3	5.4	3	2048|5080|9444	EPHB2|PAX6|QKI	0
GO Biological Processes	GO:0010720	positive regulation of cell development	19_GO:0032502 developmental process	-2	4.8	3.5	30284	447	56	4	7.1	3.4	2048|5080|9444|140685	EPHB2|PAX6|QKI|ZBTB46	0
GO Biological Processes	GO:0019725	cellular homeostasis	19_GO:0042592 homeostatic process	-2	3.8	3.3	30284	703	56	5	8.9	3.8	20|817|5080|56172|221937	ABCA2|CAMK2D|PAX6|ANKH|FOXK1	0

## Sheet: Supplementary Fig.4c
Category	CategoryID	Description	PARENT_GO	LogP	Enrichment	Z-score	#TotalGeneInLibrary	#GeneInGO	#GeneInHitList	#GeneInGOAndHitList	%InGO	STDV %InGO	GeneID	Hits	Log(q-value)
DisGeNET	35	Developmental delay (disorder)		-4	6.5	5.8	30284	584	56	7	12	4.4	2104|2558|5080|8874|9379|9759|27086	ESRRG|GABRA5|PAX6|ARHGEF7|NRXN2|HDAC4|FOXP1	-0.36
DisGeNET	35	Vascular inflammations		-2.6	7.1	4.6	30284	305	56	4	7.1	3.4	2048|9759|11309|27086	EPHB2|HDAC4|SLCO2B1|FOXP1	0
DisGeNET	35	Mean blood pressure		-2.6	11	5.3	30284	146	56	3	5.4	3	2104|9444|9759	ESRRG|QKI|HDAC4	0
DisGeNET	35	Child Development Disorders, Pervasive		-2.4	9.7	4.8	30284	168	56	3	5.4	3	23345|27086|55568	SYNE1|FOXP1|GALNT10	0
DisGeNET	35	Birth Weight		-2.1	7.6	4.2	30284	214	56	3	5.4	3	2768|10659|140685	GNA12|CELF2|ZBTB46	0
DisGeNET	35	Serum albumin measurement		-2.1	5	3.6	30284	433	56	4	7.1	3.4	2104|10659|23345|92255	ESRRG|CELF2|SYNE1|LMBRD2	0
DisGeNET	35	Activated B-cell type diffuse large B-cell lymphoma		-4.3	42	11	30284	39	56	3	5.4	3	8874|9759|27086	ARHGEF7|HDAC4|FOXP1	-0.37
DisGeNET	35	Mental Retardation, Psychosocial		-3.9	15	7.3	30284	142	56	4	7.1	3.4	5080|5900|6873|9759	PAX6|RALGDS|TAF2|HDAC4	-0.36
DisGeNET	35	Adverse effects, not elsewhere classified		-3.8	29	9.1	30284	55	56	3	5.4	3	20|2104|10659	ABCA2|ESRRG|CELF2	-0.36
DisGeNET	35	Mental deficiency		-3.8	15	7.1	30284	148	56	4	7.1	3.4	5080|5900|6873|9759	PAX6|RALGDS|TAF2|HDAC4	-0.34
DisGeNET	35	Profound Mental Retardation		-3.7	14	6.8	30284	160	56	4	7.1	3.4	5080|5900|6873|9759	PAX6|RALGDS|TAF2|HDAC4	-0.25
DisGeNET	35	Spinal Muscular Atrophy		-3.5	8.5	5.8	30284	319	56	5	8.9	3.8	8099|8874|9379|9759|10659	CDK2AP1|ARHGEF7|NRXN2|HDAC4|CELF2	-0.17
DisGeNET	35	Uranostaphyloschisis		-3.4	11	6.2	30284	190	56	4	7.1	3.4	2048|5080|9759|27086	EPHB2|PAX6|HDAC4|FOXP1	-0.081
DisGeNET	35	Mental disorders		-3.2	4.8	4.7	30284	789	56	7	12	4.4	2048|5080|8874|9444|9759|23345|27086	EPHB2|PAX6|ARHGEF7|QKI|HDAC4|SYNE1|FOXP1	-0.003
DisGeNET	35	Mood Disorders		-3.2	5.6	4.8	30284	580	56	6	11	4.1	152|2558|5080|8874|9759|200186	ADRA2C|GABRA5|PAX6|ARHGEF7|HDAC4|CRTC2	-0.003
DisGeNET	35	Precursor T-Cell Lymphoblastic Leukemia-Lymphoma		-2.9	5	4.5	30284	644	56	6	11	4.1	20|2048|5080|9759|122953|441478	ABCA2|EPHB2|PAX6|HDAC4|JDP2|NRARP	0
DisGeNET	35	Cardiomegaly		-2.8	8.1	5	30284	267	56	4	7.1	3.4	152|817|2104|9759	ADRA2C|CAMK2D|ESRRG|HDAC4	0
DisGeNET	35	Bulbo-Spinal Atrophy, X-Linked		-2.8	13	5.7	30284	126	56	3	5.4	3	2048|2768|10659	EPHB2|GNA12|CELF2	0
DisGeNET	35	Neurofibromatoses		-2.7	12	5.5	30284	135	56	3	5.4	3	2048|2768|5080	EPHB2|GNA12|PAX6	0
DisGeNET	35	Malignant neoplasm of brain		-2.7	7.4	4.7	30284	294	56	4	7.1	3.4	20|2048|5900|441478	ABCA2|EPHB2|RALGDS|NRARP	0
DisGeNET	35	Oestrogen receptor positive breast cancer		-2.6	5.3	4.2	30284	510	56	5	8.9	3.8	2048|2104|8874|11309|55107	EPHB2|ESRRG|ARHGEF7|SLCO2B1|ANO1	0
DisGeNET	35	Head and Neck Carcinoma		-2.5	4.1	3.8	30284	786	56	6	11	4.1	2048|8099|8874|9759|27086|55107	EPHB2|CDK2AP1|ARHGEF7|HDAC4|FOXP1|ANO1	0
DisGeNET	35	Memory Loss		-2.5	10	4.9	30284	163	56	3	5.4	3	2048|2558|9379	EPHB2|GABRA5|NRXN2	0
DisGeNET	35	Hypertriglyceridemia		-2.4	6.4	4.3	30284	340	56	4	7.1	3.4	2048|23345|53345|145957	EPHB2|SYNE1|TM6SF2|NRG4	0
DisGeNET	35	Renal cyst		-2.4	9.5	4.8	30284	170	56	3	5.4	3	2048|2768|55107	EPHB2|GNA12|ANO1	0
DisGeNET	35	Amnesia		-2.4	9.4	4.8	30284	173	56	3	5.4	3	2048|2558|9379	EPHB2|GABRA5|NRXN2	0
DisGeNET	35	Alcoholic Intoxication, Chronic		-2.4	4.7	3.8	30284	577	56	5	8.9	3.8	2046|2104|2558|8874|27164	EPHA8|ESRRG|GABRA5|ARHGEF7|SALL3	0
DisGeNET	35	Fibrosis		-2.3	8.8	4.6	30284	184	56	3	5.4	3	152|2768|9759	ADRA2C|GNA12|HDAC4	0
DisGeNET	35	MAJOR AFFECTIVE DISORDER 2		-2.3	8.8	4.6	30284	185	56	3	5.4	3	152|2558|23345	ADRA2C|GABRA5|SYNE1	0
DisGeNET	35	Neurilemmoma		-2.3	8.4	4.4	30284	193	56	3	5.4	3	20|8874|55107	ABCA2|ARHGEF7|ANO1	0
DisGeNET	35	Cocaine Dependence		-2.2	8.2	4.4	30284	199	56	3	5.4	3	9679|9759|80725	FAM53B|HDAC4|SRCIN1	0
DisGeNET	35	Anorexia Nervosa		-2.2	8	4.3	30284	202	56	3	5.4	3	2048|9759|27086	EPHB2|HDAC4|FOXP1	0
DisGeNET	35	Gout		-2.2	7.9	4.3	30284	205	56	3	5.4	3	6710|9379|145957	SPTB|NRXN2|NRG4	0
DisGeNET	35	Intelligence		-2.2	4.2	3.5	30284	645	56	5	8.9	3.8	2104|8099|27086|55568|200186	ESRRG|CDK2AP1|FOXP1|GALNT10|CRTC2	0
DisGeNET	35	Myalgia		-2.1	7.2	4	30284	226	56	3	5.4	3	2048|6710|11309	EPHB2|SPTB|SLCO2B1	0
DisGeNET	35	Craniofacial Abnormalities		-2	6.9	3.9	30284	234	56	3	5.4	3	5080|27164|56172	PAX6|SALL3|ANKH	0
DisGeNET	35	Hyperalgesia		-2	4.8	3.5	30284	451	56	4	7.1	3.4	152|2048|9759|55107	ADRA2C|EPHB2|HDAC4|ANO1	0

## Sheet: Supplementary Fig.4d tss score
TSS_score	group	gene
1.35187	LPE	HDAC4
1.09224	LPE	HDAC4
1.32602	LPE	HDAC4
2.4561	LPE	HDAC4
1.07973	LPE	HDAC4
2.66788	LPE	HDAC4
2.42905	LPE	HDAC4
1.03807	LPE	HDAC4
0.713089	LPE	HDAC4
1.21337	LPE	HDAC4
2.08682	LPE	HDAC4
1.4828	LPE	HDAC4
1.40779	LPE	HDAC4
0.929404	LPE	HDAC4
1.53211	LPE	HDAC4
0.785063	LPE	HDAC4
0.810142	LPE	HDAC4
1.52515	LPE	HDAC4
1.32744	LPE	HDAC4
2.95458	LPE	HDAC4
0.830544	LPE	HDAC4
0.214982	LPE	HDAC4
3.13406	LPE	HDAC4
2.87786	LPE	HDAC4
1.64604	LPE	HDAC4
1.63972	LPE	HDAC4
1.27337	LPE	HDAC4
2.14682	LPE	HDAC4
0.806808	LPE	HDAC4
1.8349	LPE	HDAC4
1.15264	LPE	HDAC4
2.97508	LPE	HDAC4
2.01393	LPE	HDAC4
2.00925	LPE	HDAC4
4.05352	LPE	HDAC4
1.69207	LPE	HDAC4
2.15973	LPE	HDAC4
1.93436	LPE	HDAC4
1.34527	LPE	HDAC4
1.92466	LPE	HDAC4
0.348491	LPE	HDAC4
0.80524	LPE	HDAC4
4.45683	LPE	HDAC4
4.51989	LPE	HDAC4
0.896676	LPE	HDAC4
0.77977	LPE	HDAC4
0.519797	LPE	HDAC4
1.85342	LPE	HDAC4
0.864918	LPE	HDAC4
1.91022	LPE	HDAC4
0.896209	LPE	HDAC4
1.01023	LPE	HDAC4
1.27708	LPE	HDAC4
1.83477	LPE	HDAC4
2.08797	LPE	HDAC4
1.63461	LPE	HDAC4
2.01412	LPE	HDAC4
0.682936	LPE	HDAC4
2.6484	LPE	HDAC4
1.1075	LPE	HDAC4
0.197002	LPE	HDAC4
1.43541	LPE	HDAC4
0.642536	LPE	HDAC4
0.993293	LPE	HDAC4
1.76515	LPE	HDAC4
0.852238	LPE	HDAC4
1.13952	LPE	HDAC4
1.47413	LPE	HDAC4
0.854675	LPE	HDAC4
6.58552	LPE	HDAC4
2.06053	LPE	HDAC4
2.74184	LPE	HDAC4
1.15002	LPE	HDAC4
1.47425	LPE	HDAC4
0.489871	LPE	HDAC4
1.57962	LPE	HDAC4
1.20977	LPE	HDAC4
1.38758	LPE	HDAC4
2.5782	LPE	HDAC4
0.848491	LPE	HDAC4
0.703988	LPE	HDAC4
2.39857	LPE	HDAC4
1.94887	LPE	HDAC4
2.7745	LPE	HDAC4
1.12562	LPE	HDAC4
0.485734	LPE	HDAC4
1.20604	LPE	HDAC4
2.31668	LPE	HDAC4
1.33388	LPE	HDAC4
0.861039	LPE	HDAC4
0.907097	LPE	HDAC4
1.78465	LPE	HDAC4
0.0658427	LPE	HDAC4
1.01934	LPE	HDAC4
1.78951	LPE	HDAC4
1.66673	LPE	HDAC4
0.763403	LPE	HDAC4
1.42037	LPE	HDAC4
0.483194	LPE	HDAC4
0.967584	LPE	HDAC4
3.75926	LPE	HDAC4
0.44488	LPE	HDAC4
0.768546	LPE	HDAC4
3.30327	LPE	HDAC4
1.17597	LPE	HDAC4
0.70435	LPE	HDAC4
0.507803	LPE	HDAC4
0.918599	LPE	HDAC4
1.76843	LPE	HDAC4
1.11884	LPE	HDAC4
3.92259	LPE	HDAC4
2.14883	LPE	HDAC4
1.05117	LPE	HDAC4
2.14373	LPE	HDAC4
3.09638	LPE	HDAC4
1.18703	LPE	HDAC4
0.70745	LPE	HDAC4
0.295026	LPE	HDAC4
0.352275	LPE	HDAC4
0.877854	LPE	HDAC4
1.81385	LPE	HDAC4
0.977663	LPE	HDAC4
0.862846	LPE	HDAC4
0.482784	LPE	HDAC4
2.32042	LPE	HDAC4
0.624246	LPE	HDAC4
0.716424	LPE	HDAC4
0.222276	LPE	HDAC4
1.04693	LPE	HDAC4
1.33417	LPE	HDAC4
0.287386	LPE	HDAC4
3.53219	LPE	HDAC4
0.776386	LPE	HDAC4
0.786011	LPE	HDAC4
2.0908	LPE	HDAC4
0	LPE	HDAC4
0.879187	LPE	HDAC4
1.04491	LPE	HDAC4
2.05752	LPE	HDAC4
2.45647	LPE	HDAC4
1.61735	LPE	HDAC4
1.28755	LPE	HDAC4
1.65846	LPE	HDAC4
1.5184	CTRL	HDAC4
0.50268	CTRL	HDAC4
0.864756	CTRL	HDAC4
0.367462	CTRL	HDAC4
1.24255	CTRL	HDAC4
1.57617	CTRL	HDAC4
3.03591	CTRL	HDAC4
1.48639	CTRL	HDAC4
1.96786	CTRL	HDAC4
1.00291	CTRL	HDAC4
0.819639	CTRL	HDAC4
0.773758	CTRL	HDAC4
1.07799	CTRL	HDAC4
1.3645	CTRL	HDAC4
1.84781	CTRL	HDAC4
1.69415	CTRL	HDAC4
1.32259	CTRL	HDAC4
1.32807	CTRL	HDAC4
2.43767	CTRL	HDAC4
1.03747	CTRL	HDAC4
1.12936	CTRL	HDAC4
0.214946	CTRL	HDAC4
0.696077	CTRL	HDAC4
0.997093	CTRL	HDAC4
1.00589	CTRL	HDAC4
2.40767	CTRL	HDAC4
0.919563	CTRL	HDAC4
1.10755	CTRL	HDAC4
1.12283	CTRL	HDAC4
2.91175	CTRL	HDAC4
1.69557	CTRL	HDAC4
0.373911	CTRL	HDAC4
0.565646	CTRL	HDAC4
1.84978	CTRL	HDAC4
1.54442	CTRL	HDAC4
1.93094	CTRL	HDAC4
1.28336	CTRL	HDAC4
0.395265	CTRL	HDAC4
0.142532	CTRL	HDAC4
1.18176	CTRL	HDAC4
0.840434	CTRL	HDAC4
1.29371	CTRL	HDAC4
0.892733	CTRL	HDAC4
1.04186	CTRL	HDAC4
0.821467	CTRL	HDAC4
0.818647	CTRL	HDAC4
1.40463	CTRL	HDAC4
0.81966	CTRL	HDAC4
1.20356	CTRL	HDAC4
0.921234	CTRL	HDAC4
0.404598	CTRL	HDAC4
0.531497	CTRL	HDAC4
0.967755	CTRL	HDAC4
0.586236	CTRL	HDAC4
0.183878	CTRL	HDAC4
0.495757	CTRL	HDAC4
2.53328	CTRL	HDAC4
1.69739	CTRL	HDAC4
0.6547	CTRL	HDAC4
1.37418	CTRL	HDAC4
0.811785	CTRL	HDAC4
0.735232	CTRL	HDAC4
0.548586	CTRL	HDAC4
0.950471	CTRL	HDAC4
1.70237	CTRL	HDAC4
0.92026	CTRL	HDAC4
0.34377	CTRL	HDAC4
0.654112	CTRL	HDAC4
0.962278	CTRL	HDAC4
3.12004	CTRL	HDAC4
0.753574	CTRL	HDAC4
0.635186	CTRL	HDAC4
1.16745	CTRL	HDAC4
0	CTRL	HDAC4
3.27226	CTRL	HDAC4
0.757404	CTRL	HDAC4
0	CTRL	HDAC4
0.436258	CTRL	HDAC4
0.727246	CTRL	HDAC4
0.863486	CTRL	HDAC4
1.52026	CTRL	HDAC4
1.06463	CTRL	HDAC4
1.87484	CTRL	HDAC4
1.20979	CTRL	HDAC4
0.476102	CTRL	HDAC4
0.530183	CTRL	HDAC4
0.472072	CTRL	HDAC4
0.832429	CTRL	HDAC4
0	CTRL	HDAC4
0.617318	CTRL	HDAC4
1.94958	CTRL	HDAC4
1.0186	CTRL	HDAC4
1.71176	CTRL	HDAC4
0.879007	CTRL	HDAC4
0.334935	CTRL	HDAC4
0.178039	CTRL	HDAC4
1.45018	CTRL	HDAC4
1.27153	CTRL	HDAC4
0.409891	CTRL	HDAC4
1.35791	CTRL	HDAC4
1.20442	CTRL	HDAC4
1.73483	CTRL	HDAC4
1.26733	CTRL	HDAC4
0	CTRL	HDAC4
1.53758	CTRL	HDAC4
0.166697	CTRL	HDAC4
1.46648	CTRL	HDAC4
0.85749	CTRL	HDAC4
0.535776	CTRL	HDAC4
0.949672	CTRL	HDAC4
0.718355	CTRL	HDAC4
1.14864	CTRL	HDAC4
1.14303	CTRL	HDAC4
1.42492	CTRL	HDAC4
2.82071	CTRL	HDAC4
0.313183	CTRL	HDAC4
0.619596	CTRL	HDAC4
1.13265	CTRL	HDAC4
1.69427	CTRL	HDAC4
0.429302	CTRL	HDAC4
0.732343	CTRL	HDAC4
3.49555	CTRL	HDAC4
1.51218	CTRL	HDAC4
3.62787	CTRL	HDAC4
2.18549	CTRL	HDAC4
1.17246	CTRL	HDAC4
0	CTRL	HDAC4
0.940177	CTRL	HDAC4
1.44354	CTRL	HDAC4
0.597736	CTRL	HDAC4
0.851071	CTRL	HDAC4
0.674408	CTRL	HDAC4
0.38156	CTRL	HDAC4
1.02564	CTRL	HDAC4
1.79537	CTRL	HDAC4
0.991226	CTRL	HDAC4
1.3857	CTRL	HDAC4
2.22401	CTRL	HDAC4
1.85173	CTRL	HDAC4
1.36249	CTRL	HDAC4
0.489827	CTRL	HDAC4
0.974902	CTRL	HDAC4
1.18861	CTRL	HDAC4
1.31109	CTRL	HDAC4
0.726437	CTRL	HDAC4
0.512323	CTRL	HDAC4
0.847513	CTRL	HDAC4
1.51974	CTRL	HDAC4
1.28707	CTRL	HDAC4
0.475751	CTRL	HDAC4
0.308888	CTRL	HDAC4
0	CTRL	HDAC4
0.809827	CTRL	HDAC4
0.721491	CTRL	HDAC4
0.509389	CTRL	HDAC4
0.725345	CTRL	HDAC4
0.538816	CTRL	HDAC4
1.40877	CTRL	HDAC4
0.105719	CTRL	HDAC4
0.847717	CTRL	HDAC4
1.85795	CTRL	HDAC4
1.27895	CTRL	HDAC4
1.66798	CTRL	HDAC4
0.515695	CTRL	HDAC4
0.986894	CTRL	HDAC4
2.25344	CTRL	HDAC4
0.64513	CTRL	HDAC4
0.778768	CTRL	HDAC4
2.02483	CTRL	HDAC4
1.03485	CTRL	HDAC4
1.58802	CTRL	HDAC4
0.873397	CTRL	HDAC4
1.01561	CTRL	HDAC4
1.28931	CTRL	HDAC4
1.11817	CTRL	HDAC4
0.882178	CTRL	HDAC4
0.81396	CTRL	HDAC4
2.29762	CTRL	HDAC4
0.267861	CTRL	HDAC4
0.433961	CTRL	HDAC4
1.14329	CTRL	HDAC4
4.9442	CTRL	HDAC4
0.668506	CTRL	HDAC4
0.686961	CTRL	HDAC4
0.903732	CTRL	HDAC4
1.26979	CTRL	HDAC4
3.00523	CTRL	HDAC4
0.468058	CTRL	HDAC4
2.96204	CTRL	HDAC4
0.490337	CTRL	HDAC4
0.331948	CTRL	HDAC4
0.775767	CTRL	HDAC4
1.76919	CTRL	HDAC4
2.52326	CTRL	HDAC4
1.07	CTRL	HDAC4
1.23006	CTRL	HDAC4
3.07257	CTRL	HDAC4
1.15842	CTRL	HDAC4
1.41912	CTRL	HDAC4
1.03426	CTRL	HDAC4
1.63731	CTRL	HDAC4
0.508244	CTRL	HDAC4
0.631249	CTRL	HDAC4
1.21179	CTRL	HDAC4
1.34667	CTRL	HDAC4
0.689915	CTRL	HDAC4
1.33709	CTRL	HDAC4
0.477415	CTRL	HDAC4
0.56019	CTRL	HDAC4
2.23032	CTRL	HDAC4
1.01311	CTRL	HDAC4
0	CTRL	HDAC4
0.489445	CTRL	HDAC4
2.11031	CTRL	HDAC4
0.180633	CTRL	HDAC4
0.231629	CTRL	HDAC4
1.74234	CTRL	HDAC4
0.887211	CTRL	HDAC4
0.419164	CTRL	HDAC4
0.943912	CTRL	HDAC4
1.40672	CTRL	HDAC4
1.0814	CTRL	HDAC4
0.397995	CTRL	HDAC4
2.85279	CTRL	HDAC4
1.54291	CTRL	HDAC4
0.658928	CTRL	HDAC4
1.09727	CTRL	HDAC4
1.55386	CTRL	HDAC4
0.890547	CTRL	HDAC4
1.05537	CTRL	HDAC4

## Sheet: Supplementary Fig.4d gini
Gini	group	gene
0.738351	LPE	HDAC4
0.947622	LPE	HDAC4
0.960734	LPE	HDAC4
1.00406	LPE	HDAC4
0.952212	LPE	HDAC4
0.934204	LPE	HDAC4
0.857987	LPE	HDAC4
0.965446	LPE	HDAC4
0.852527	LPE	HDAC4
0.986961	LPE	HDAC4
0.822558	LPE	HDAC4
1.03194	LPE	HDAC4
0.966257	LPE	HDAC4
0.902088	LPE	HDAC4
1.31226	LPE	HDAC4
0.877869	LPE	HDAC4
0.911497	LPE	HDAC4
0.884067	LPE	HDAC4
0.888248	LPE	HDAC4
0.692323	LPE	HDAC4
0.93817	LPE	HDAC4
0.74773	LPE	HDAC4
1.10583	LPE	HDAC4
0.808642	LPE	HDAC4
0.835162	LPE	HDAC4
0.969748	LPE	HDAC4
1.11038	LPE	HDAC4
0.905688	LPE	HDAC4
0.84619	LPE	HDAC4
0.808898	LPE	HDAC4
0.867658	LPE	HDAC4
0.805229	LPE	HDAC4
0.985639	LPE	HDAC4
0.86677	LPE	HDAC4
1.02954	LPE	HDAC4
0.808069	LPE	HDAC4
0.697094	LPE	HDAC4
0.955305	LPE	HDAC4
1.00327	LPE	HDAC4
1.01893	LPE	HDAC4
0.857883	LPE	HDAC4
1.08806	LPE	HDAC4
0.96608	LPE	HDAC4
0.983082	LPE	HDAC4
0.934792	LPE	HDAC4
0.847014	LPE	HDAC4
0.84519	LPE	HDAC4
0.838579	LPE	HDAC4
0.967695	LPE	HDAC4
0.886926	LPE	HDAC4
0.891634	LPE	HDAC4
0.991792	LPE	HDAC4
1.11106	LPE	HDAC4
1.1834	LPE	HDAC4
1.03648	LPE	HDAC4
0.883139	LPE	HDAC4
0.766209	LPE	HDAC4
0.751255	LPE	HDAC4
0.964854	LPE	HDAC4
1.16607	LPE	HDAC4
0.860092	LPE	HDAC4
0.894221	LPE	HDAC4
1.09126	LPE	HDAC4
0.987391	LPE	HDAC4
1.10661	LPE	HDAC4
0.939768	LPE	HDAC4
0.830884	LPE	HDAC4
0.772467	LPE	HDAC4
0.840988	LPE	HDAC4
0.893529	LPE	HDAC4
0.901484	LPE	HDAC4
0.986681	LPE	HDAC4
0.913705	LPE	HDAC4
1.03674	LPE	HDAC4
1.05212	LPE	HDAC4
0.835542	LPE	HDAC4
0.822482	LPE	HDAC4
0.915954	LPE	HDAC4
1.09012	LPE	HDAC4
1.00709	LPE	HDAC4
0.94978	LPE	HDAC4
1.1287	LPE	HDAC4
0.840024	LPE	HDAC4
1.14609	LPE	HDAC4
1.15787	LPE	HDAC4
0.974975	LPE	HDAC4
0.964403	LPE	HDAC4
0.917929	LPE	HDAC4
0.796036	LPE	HDAC4
0.77943	LPE	HDAC4
0.963408	LPE	HDAC4
0.970752	LPE	HDAC4
0.856727	LPE	HDAC4
0.997125	LPE	HDAC4
0.925617	LPE	HDAC4
0.943381	LPE	HDAC4
0.821131	LPE	HDAC4
1.03266	LPE	HDAC4
1.05307	LPE	HDAC4
1.09988	LPE	HDAC4
0.96644	LPE	HDAC4
1.05793	LPE	HDAC4
0.896462	LPE	HDAC4
0.935975	LPE	HDAC4
0.947831	LPE	HDAC4
0.881113	LPE	HDAC4
0.940825	LPE	HDAC4
1.02829	LPE	HDAC4
1.14564	LPE	HDAC4
0.920022	LPE	HDAC4
0.921211	LPE	HDAC4
0.850376	LPE	HDAC4
1.15632	LPE	HDAC4
0.915833	LPE	HDAC4
0.679876	LPE	HDAC4
0.923784	LPE	HDAC4
0.918854	LPE	HDAC4
1.05509	LPE	HDAC4
1.15821	LPE	HDAC4
1.01565	LPE	HDAC4
1.10197	LPE	HDAC4
0.900734	LPE	HDAC4
1.24904	LPE	HDAC4
1.04722	LPE	HDAC4
0.96318	LPE	HDAC4
0.944106	LPE	HDAC4
1.10236	LPE	HDAC4
0.949599	LPE	HDAC4
1.05798	LPE	HDAC4
0.923312	LPE	HDAC4
0.985404	LPE	HDAC4
0.927015	LPE	HDAC4
1.02452	LPE	HDAC4
0.901325	LPE	HDAC4
0.964045	LPE	HDAC4
1.0248	LPE	HDAC4
0.984043	LPE	HDAC4
0.855785	LPE	HDAC4
0.903595	LPE	HDAC4
0.78827	LPE	HDAC4
0.849642	LPE	HDAC4
0.932876	LPE	HDAC4
0.893502	LPE	HDAC4
0.969394	CTRL	HDAC4
0.883234	CTRL	HDAC4
1.01424	CTRL	HDAC4
0.928246	CTRL	HDAC4
0.938274	CTRL	HDAC4
0.929935	CTRL	HDAC4
1.08043	CTRL	HDAC4
1.02309	CTRL	HDAC4
1.12966	CTRL	HDAC4
1.13445	CTRL	HDAC4
1.17961	CTRL	HDAC4
1.07098	CTRL	HDAC4
1.08049	CTRL	HDAC4
0.775398	CTRL	HDAC4
1.1346	CTRL	HDAC4
0.824648	CTRL	HDAC4
0.90137	CTRL	HDAC4
0.76686	CTRL	HDAC4
0.793736	CTRL	HDAC4
0.855792	CTRL	HDAC4
0.803907	CTRL	HDAC4
1.13686	CTRL	HDAC4
1.11607	CTRL	HDAC4
1.05999	CTRL	HDAC4
0.87662	CTRL	HDAC4
1.01432	CTRL	HDAC4
1.09172	CTRL	HDAC4
0.99361	CTRL	HDAC4
0.758629	CTRL	HDAC4
1.05632	CTRL	HDAC4
1.00348	CTRL	HDAC4
0.901097	CTRL	HDAC4
1.0816	CTRL	HDAC4
0.809407	CTRL	HDAC4
0.878945	CTRL	HDAC4
0.938151	CTRL	HDAC4
1.14778	CTRL	HDAC4
0.884096	CTRL	HDAC4
1.05362	CTRL	HDAC4
1.07431	CTRL	HDAC4
1.03573	CTRL	HDAC4
0.910957	CTRL	HDAC4
1.07541	CTRL	HDAC4
1.13794	CTRL	HDAC4
0.802248	CTRL	HDAC4
1.08907	CTRL	HDAC4
1.04049	CTRL	HDAC4
1.16762	CTRL	HDAC4
1.06091	CTRL	HDAC4
0.840695	CTRL	HDAC4
1.02025	CTRL	HDAC4
1.11942	CTRL	HDAC4
0.996031	CTRL	HDAC4
1.06322	CTRL	HDAC4
1.11021	CTRL	HDAC4
1.04736	CTRL	HDAC4
1.08528	CTRL	HDAC4
1.19213	CTRL	HDAC4
1.09939	CTRL	HDAC4
1.07506	CTRL	HDAC4
0.998864	CTRL	HDAC4
0.99045	CTRL	HDAC4
0.876826	CTRL	HDAC4
0.889001	CTRL	HDAC4
1.02583	CTRL	HDAC4
0.965408	CTRL	HDAC4
0.888634	CTRL	HDAC4
0.790995	CTRL	HDAC4
1.2134	CTRL	HDAC4
0.920968	CTRL	HDAC4
0.845893	CTRL	HDAC4
1.23571	CTRL	HDAC4
0.910774	CTRL	HDAC4
0.887932	CTRL	HDAC4
1.2332	CTRL	HDAC4
0.830733	CTRL	HDAC4
1.04687	CTRL	HDAC4
0.990744	CTRL	HDAC4
0.958542	CTRL	HDAC4
1.01826	CTRL	HDAC4
1.19542	CTRL	HDAC4
0.68974	CTRL	HDAC4
1.02104	CTRL	HDAC4
0.928737	CTRL	HDAC4
0.865201	CTRL	HDAC4
0.875736	CTRL	HDAC4
0.99838	CTRL	HDAC4
0.942436	CTRL	HDAC4
1.1317	CTRL	HDAC4
1.03544	CTRL	HDAC4
1.07234	CTRL	HDAC4
0.90568	CTRL	HDAC4
0.822249	CTRL	HDAC4
1.08003	CTRL	HDAC4
0.816922	CTRL	HDAC4
0.950848	CTRL	HDAC4
1.21545	CTRL	HDAC4
0.973791	CTRL	HDAC4
0.77223	CTRL	HDAC4
1.02101	CTRL	HDAC4
1.14071	CTRL	HDAC4
1.01842	CTRL	HDAC4
1.02206	CTRL	HDAC4
0.839892	CTRL	HDAC4
0.951773	CTRL	HDAC4
0.925483	CTRL	HDAC4
0.747653	CTRL	HDAC4
1.01623	CTRL	HDAC4
0.95657	CTRL	HDAC4
1.01013	CTRL	HDAC4
1.21625	CTRL	HDAC4
1.21582	CTRL	HDAC4
0.752859	CTRL	HDAC4
1.00537	CTRL	HDAC4
1.00114	CTRL	HDAC4
0.960288	CTRL	HDAC4
1.17	CTRL	HDAC4
0.924487	CTRL	HDAC4
1.16192	CTRL	HDAC4
1.16181	CTRL	HDAC4
1.02649	CTRL	HDAC4
0.96621	CTRL	HDAC4
1.02976	CTRL	HDAC4
1.0192	CTRL	HDAC4
0.976024	CTRL	HDAC4
0.992166	CTRL	HDAC4
0.901211	CTRL	HDAC4
0.863754	CTRL	HDAC4
0.921227	CTRL	HDAC4
0.994214	CTRL	HDAC4
1.00524	CTRL	HDAC4
0.911952	CTRL	HDAC4
0.887245	CTRL	HDAC4
1.07966	CTRL	HDAC4
1.02863	CTRL	HDAC4
1.07107	CTRL	HDAC4
1.10626	CTRL	HDAC4
0.967595	CTRL	HDAC4
0.899086	CTRL	HDAC4
0.848713	CTRL	HDAC4
1.12624	CTRL	HDAC4
1.13632	CTRL	HDAC4
0.961102	CTRL	HDAC4
0.928505	CTRL	HDAC4
1.18336	CTRL	HDAC4
0.938079	CTRL	HDAC4
1.15819	CTRL	HDAC4
1.19559	CTRL	HDAC4
1.16975	CTRL	HDAC4
1.17767	CTRL	HDAC4
1.0604	CTRL	HDAC4
1.13899	CTRL	HDAC4
1.01984	CTRL	HDAC4
0.884259	CTRL	HDAC4
0.998005	CTRL	HDAC4
0.886164	CTRL	HDAC4
0.829111	CTRL	HDAC4
1.10808	CTRL	HDAC4
0.989803	CTRL	HDAC4
0.828946	CTRL	HDAC4
1.04981	CTRL	HDAC4
0.887907	CTRL	HDAC4
0.791555	CTRL	HDAC4
1.00976	CTRL	HDAC4
0.984511	CTRL	HDAC4
1.19298	CTRL	HDAC4
1.05943	CTRL	HDAC4
0.84805	CTRL	HDAC4
0.980569	CTRL	HDAC4
0.833628	CTRL	HDAC4
0.759043	CTRL	HDAC4
0.935004	CTRL	HDAC4
1.1492	CTRL	HDAC4
1.16856	CTRL	HDAC4
1.07381	CTRL	HDAC4
0.912514	CTRL	HDAC4
0.870808	CTRL	HDAC4
1.03644	CTRL	HDAC4
1.09671	CTRL	HDAC4
0.852635	CTRL	HDAC4
1.05226	CTRL	HDAC4
1.00199	CTRL	HDAC4
0.77727	CTRL	HDAC4
0.936635	CTRL	HDAC4
1.02967	CTRL	HDAC4
0.89305	CTRL	HDAC4
1.07237	CTRL	HDAC4
0.94586	CTRL	HDAC4
0.979272	CTRL	HDAC4
1.02796	CTRL	HDAC4
0.915736	CTRL	HDAC4
0.881775	CTRL	HDAC4
1.13849	CTRL	HDAC4
0.984856	CTRL	HDAC4
1.03277	CTRL	HDAC4
0.99566	CTRL	HDAC4
1.16521	CTRL	HDAC4
1.02742	CTRL	HDAC4
0.90957	CTRL	HDAC4
1.15408	CTRL	HDAC4
0.957031	CTRL	HDAC4
1.17045	CTRL	HDAC4
0.875556	CTRL	HDAC4
1.003	CTRL	HDAC4
1.02996	CTRL	HDAC4
1.0724	CTRL	HDAC4
1.24628	CTRL	HDAC4
1.11955	CTRL	HDAC4
1.10422	CTRL	HDAC4
0.929521	CTRL	HDAC4
1.11579	CTRL	HDAC4
1.08359	CTRL	HDAC4
1.175	CTRL	HDAC4
1.04914	CTRL	HDAC4
0.931285	CTRL	HDAC4
1.07265	CTRL	HDAC4
0.895174	CTRL	HDAC4
1.39854	CTRL	HDAC4
0.992865	CTRL	HDAC4
0.963842	CTRL	HDAC4
0.859626	CTRL	HDAC4
0.837013	CTRL	HDAC4
0.980471	CTRL	HDAC4
0.992457	CTRL	HDAC4
0.958442	CTRL	HDAC4
1.28417	CTRL	HDAC4
0.889404	CTRL	HDAC4
0.915306	CTRL	HDAC4
1.2275	CTRL	HDAC4
0.976926	CTRL	HDAC4

## Sheet: Supplementary Fig.4e
ID	p_value	FC	group
chr10:100008582:100010583:-:DNMBP;XM_047424910.1;mRNA:gini	0.0334504	0.953841	Unsignificant
chr10:100008946:100010947:-:DNMBP,DNMBP;NM_015221.4,XM_011539559.3;mRNA,mRNA:gini	0.0811313	0.965989	Unsignificant
chr10:100080868:100082869:-:CPN1;NM_001308.3;mRNA:gini	0.0263885	0.966594	Unsignificant
chr10:100185028:100187029:-:ERLIN1,ERLIN1,ERLIN1,ERLIN1,ERLIN1,ERLIN1,ERLIN1,ERLIN1;NM_001100626.2,NM_001347856.2,NM_001347857.2,NM_001347858.2,NM_001347859.2,NM_001347860.2,NM_001347861.2,NM_006459.4;mRNA,mRNA,mRNA,mRNA,mRNA,mRNA,mRNA,mRNA:gini	0.555766	0.986808	Unsignificant
chr10:100228595:100230596:-:CHUK,CHUK,CHUK,CHUK,CHUK,CHUK,CHUK;NM_001278.5,NM_001320928.2,XM_017015612.2,XM_047424540.1,XM_047424541.1,XM_047424542.1,XM_047424543.1;mRNA,mRNA,mRNA,mRNA,mRNA,mRNA,mRNA:gini	0.107953	0.974423	Unsignificant
chr10:100266637:100268638:-:CWF19L1,CWF19L1,CWF19L1,CWF19L1,CWF19L1;NM_001303404.2,NM_001303405.2,NM_001303406.2,NM_001303407.2,NM_018294.6;mRNA,mRNA,mRNA,mRNA,mRNA:gini	0.345718	0.97842	Unsignificant
chr10:100285363:100287364:-:BLOC1S2;NM_001001342.2;mRNA:gini	0.216075	0.975226	Unsignificant
chr10:100285377:100287378:-:BLOC1S2;NM_001282438.1;mRNA:gini	0.252227	0.97646	Unsignificant
chr10:100285679:100287680:-:BLOC1S2,BLOC1S2,BLOC1S2,BLOC1S2;NM_001282436.2,NM_001282437.2,NM_001282439.2,NM_173809.5;mRNA,mRNA,mRNA,mRNA:gini	0.192347	0.979166	Unsignificant
chr10:100329227:100331228:-:PKD2L1,PKD2L1;NM_001253837.2,NM_016112.3;mRNA,mRNA:gini	0.0212512	0.960264	Unsignificant
chr10:100346232:100348233:+:SCD;NM_005063.5;mRNA:gini	0.132594	0.972022	Unsignificant
chr10:100462008:100464009:+:WNT8B;NM_003393.4;mRNA:gini	0.127733	0.974355	Unsignificant
chr10:100518860:100520861:-:SEC31B;NM_015490.4;mRNA:gini	0.0420487	0.964936	Unsignificant
chr10:100528870:100530871:-:NDUFB8,NDUFB8;NM_001284367.2,NM_005004.4;mRNA,mRNA:gini	0.0932323	0.970027	Unsignificant
chr10:100528922:100530923:-:NDUFB8;NM_001284368.1;mRNA:gini	0.110509	0.973145	Unsignificant
chr10:100534942:100536943:+:HIF1AN,HIF1AN;NM_017902.3,XM_011539940.3;mRNA,mRNA:gini	0.0442307	0.95766	Unsignificant
chr10:100734395:100736396:+:PAX2,PAX2;NM_001304569.2,NM_001374303.1;mRNA,mRNA:gini	0.00871162	0.954589	Unsignificant
chr10:100744581:100746582:+:PAX2,PAX2,PAX2,PAX2,PAX2;NM_000278.5,NM_003987.5,NM_003988.5,NM_003989.5,NM_003990.5;mRNA,mRNA,mRNA,mRNA,mRNA:gini	0.0423778	0.959089	Unsignificant
chr10:100911962:100913963:+:SLF2,SLF2,SLF2,SLF2,SLF2,SLF2,SLF2,SLF2;NM_001136123.2,NM_001243770.2,NM_018121.4,XM_005269965.3,XM_011539944.4,XM_047425461.1,XM_047425462.1,XM_047425463.1;mRNA,mRNA,mRNA,mRNA,mRNA,mRNA,mRNA,mRNA:gini	0.280539	0.97528	Unsignificant
chr10:100968503:100970504:+:SEMA4G,SEMA4G;NM_001393925.1,NM_017893.4;mRNA,mRNA:gini	0.133057	0.974859	Unsignificant
chr10:100971528:100973529:+:SEMA4G;NM_001203244.1;mRNA:gini	0.102414	0.9743	Unsignificant
chr10:100986496:100988497:-:MRPL43,MRPL43,MRPL43,MRPL43,MRPL43,MRPL43,MRPL43,MRPL43,MRPL43;NM_001308396.2,NM_001394981.1,NM_001394982.1,NM_001394983.1,NM_032112.3,NM_176792.3,NM_176793.2,NM_176794.2,XM_005270231.3;mRNA,mRNA,mRNA,mRNA,mRNA,mRNA,mRNA,mRNA,mRNA:gini	0.268682	0.979138	Unsignificant
chr10:100986542:100988543:+:TWNK,TWNK,TWNK,TWNK,TWNK;NM_001163812.2,NM_001163813.2,NM_001163814.2,NM_001368275.1,NM_021830.5;mRNA,mRNA,mRNA,mRNA,mRNA:gini	0.22304	0.979942	Unsignificant
chr10:100995587:100997588:+:LZTS2,LZTS2;NM_001394948.1,NM_001394952.1;mRNA,mRNA:gini	0.338851	0.982597	Unsignificant
chr10:100996070:100998071:+:LZTS2,LZTS2,LZTS2,LZTS2;NM_001394945.1,NM_001394949.1,NM_001394951.1,NM_032429.4;mRNA,mRNA,mRNA,mRNA:gini	0.464592	0.985061	Unsignificant
chr10:100997278:100999279:+:LZTS2,LZTS2;NM_001318099.2,NM_001394944.1;mRNA,mRNA:gini	0.775529	0.994852	Unsignificant
chr10:100997682:100999683:+:LZTS2,LZTS2;NM_001394946.1,NM_001394950.1;mRNA,mRNA:gini	0.774808	0.9992	Unsignificant
chr10:100998807:101000808:+:LZTS2,LZTS2,LZTS2,LZTS2;NM_001318100.2,NM_001318101.2,NM_001394947.1,XM_047425850.1;mRNA,mRNA,mRNA,mRNA:gini	0.253239	0.979798	Unsignificant
chr10:101030128:101032129:-:PDZD7,PDZD7,PDZD7,PDZD7,PDZD7,PDZD7,PDZD7,PDZD7,PDZD7,PDZD7,PDZD7,PDZD7,PDZD7,PDZD7,PDZD7;NM_001195263.2,NM_001351044.2,NM_024895.5,XM_005270165.4,XM_011540177.4,XM_011540178.4,XM_011540179.4,XM_011540181.4,XM_011540183.4,XM_017016667.3,XM_017016668.3,XM_047425767.1,XM_047425768.1,XM_047425769.1,XM_047425771.1;mRNA,mRNA,mRNA,mRNA,mRNA,mRNA,mRNA,mRNA,mRNA,mRNA,mRNA,mRNA…	0.596608	0.988497	Unsignificant
chr10:101030233:101032234:+:SFXN3,SFXN3,SFXN3,SFXN3,SFXN3,SFXN3,SFXN3,SFXN3,SFXN3,SFXN3,SFXN3;NM_001388027.1,NM_001388028.1,NM_001388029.1,NM_001388030.1,NM_001388031.1,NM_001388032.1,NM_001388033.1,NM_001388034.1,NM_001388035.1,NM_030971.6,XM_047425806.1;mRNA,mRNA,mRNA,mRNA,mRNA,mRNA,mRNA,mRNA,mRNA,mRNA,mRNA:gini	0.664198	0.992811	Unsignificant
chr10:101060988:101062989:+:KAZALD1,KAZALD1,KAZALD1,KAZALD1,KAZALD1;NM_001319303.2,NM_030929.5,XM_005270194.5,XM_017016715.3,XM_024448213.2;mRNA,mRNA,mRNA,mRNA,mRNA:gini	0.819845	1.00142	Unsignificant
chr10:101130299:101132300:+:TLX1,TLX1,TLX1;NM_001195517.2,NM_005521.4,XM_011539744.4;mRNA,mRNA,mRNA:gini	0.136087	0.975083	Unsignificant
chr10:101228462:101230463:-:LBX1;NM_006562.5;mRNA:gini	0.0248515	0.959567	Unsignificant
chr10:101353047:101355048:+:BTRC;XM_047425986.1;mRNA:gini	0.303985	0.979429	Unsignificant
chr10:101353164:101355165:+:BTRC,BTRC,BTRC,BTRC,BTRC,BTRC,BTRC;NM_001256856.2,NM_003939.5,NM_033637.4,XM_006718054.3,XM_017016870.2,XM_017016874.2,XM_047425987.1;mRNA,mRNA,mRNA,mRNA,mRNA,mRNA,mRNA:gini	0.422463	0.983152	Unsignificant
chr10:101406446:101408447:+:BTRC,BTRC;XM_017016871.2,XM_047425983.1;mRNA,mRNA:gini	0.164383	0.969014	Unsignificant
chr10:101406750:101408751:+:BTRC;XM_017016873.3;mRNA:gini	0.253002	0.975635	Unsignificant
chr10:101406756:101408757:+:BTRC;XM_047425984.1;mRNA:gini	0.262073	0.975088	Unsignificant
chr10:101449602:101451603:+:BTRC;XM_047425985.1;mRNA:gini	0.0449593	0.96791	Unsignificant
chr10:101456192:101458193:+:BTRC;XM_024448247.2;mRNA:gini	0.251738	0.984287	Unsignificant
chr10:101514802:101516803:+:BTRC;XM_011540320.3;mRNA:gini	0.0139393	0.959204	Unsignificant
chr10:101586410:101588411:-:POLL;XM_047425098.1;mRNA:gini	0.585068	0.993132	Unsignificant
chr10:101587093:101589094:-:POLL;XM_047425089.1;mRNA:gini	0.652241	0.992703	Unsignificant
chr10:101587256:101589257:-:POLL,POLL,POLL,POLL,POLL,POLL,POLL,POLL,POLL,POLL,POLL,POLL,POLL,POLL,POLL;NM_001174084.2,NM_001174085.2,NM_001308382.2,NM_013274.4,XM_006717775.3,XM_006717777.3,XM_011539657.2,XM_011539662.3,XM_011539664.3,XM_017016091.3,XM_024447942.2,XM_024447943.2,XM_047425091.1,XM_047425093.1,XM_047425095.1;mRNA,mRNA,mRNA,mRNA,mRNA,mRNA,mRNA,mRNA,mRNA,mRNA,mRNA,mRNA,mRNA,mRNA,mRNA…	0.727692	0.993461	Unsignificant
chr10:101587269:101589270:-:POLL,POLL,POLL,POLL,POLL,POLL,POLL,POLL,POLL,POLL,POLL,POLL,POLL,POLL,POLL,POLL,POLL,POLL;XM_011539650.2,XM_011539651.2,XM_011539654.2,XM_011539655.2,XM_011539656.2,XM_017016084.2,XM_017016085.2,XM_017016088.3,XM_017016090.2,XM_024447945.2,XM_047425086.1,XM_047425087.1,XM_047425088.1,XM_047425090.1,XM_047425092.1,XM_047425094.1,XM_047425096.1,XM_047425097.1;mRNA,mRNA,m…	0.79194	0.995103	Unsignificant
chr10:101587320:101589321:+:DPCD,DPCD,DPCD,DPCD,DPCD,DPCD;NM_001329742.2,NM_001329743.2,NM_001329744.2,NM_001329745.2,NM_001329746.2,NM_015448.3;mRNA,mRNA,mRNA,mRNA,mRNA,mRNA:gini	0.815504	0.996223	Unsignificant
chr10:101694169:101696170:-:FBXW4;NM_022039.4;mRNA:gini	0.109771	0.970654	Unsignificant
chr10:101694294:101696295:-:FBXW4;NM_001323541.2;mRNA:gini	0.187928	0.976991	Unsignificant
chr10:101775113:101777114:-:FGF8,FGF8,FGF8,FGF8;NM_006119.6,NM_033163.5,NM_033164.4,NM_033165.5;mRNA,mRNA,mRNA,mRNA:gini	0.803789	1.00236	Unsignificant
chr10:101779368:101781369:-:FGF8;NM_001206389.2;mRNA:gini	0.0705754	0.965123	Unsignificant
chr10:101782445:101784446:-:NPM3;NM_006993.3;mRNA:gini	0.83179	1.0005	Unsignificant
chr10:101811305:101813306:-:OGA;XM_047424516.1;mRNA:gini	0.00189527	0.943544	DOWN
chr10:101814951:101816952:-:OGA;XM_047424514.1;mRNA:gini	0.794192	1.00022	Unsignificant
chr10:101817443:101819444:-:OGA,OGA,OGA,OGA,OGA;NM_001142434.2,NM_012215.5,XM_047424515.1,XM_047424517.1,XM_047424518.1;mRNA,mRNA,mRNA,mRNA,mRNA:gini	0.635987	1.01357	Unsignificant
chr10:101833422:101835423:-:KCNIP2;XM_017016161.2;mRNA:gini	0.0143302	0.95609	Unsignificant
chr10:101838870:101840871:-:KCNIP2,KCNIP2;NM_173194.3,XM_011539731.3;mRNA,mRNA:gini	0.12886	0.968324	Unsignificant
chr10:101842799:101844800:-:KCNIP2,KCNIP2,KCNIP2,KCNIP2,KCNIP2,KCNIP2,KCNIP2,KCNIP2,KCNIP2;NM_014591.5,NM_173191.3,NM_173192.3,NM_173193.3,NM_173195.3,NM_173197.3,XM_005269729.3,XM_005269730.3,XM_006717812.3;mRNA,mRNA,mRNA,mRNA,mRNA,mRNA,mRNA,mRNA,mRNA:gini	0.00736748	0.947355	Unsignificant
chr10:102014394:102016395:-:ARMH3;XM_011540156.3;mRNA:gini	0.0137265	0.958664	Unsignificant
chr10:102055172:102057173:-:ARMH3,ARMH3,ARMH3,ARMH3,ARMH3,ARMH3,ARMH3,ARMH3,ARMH3,ARMH3,ARMH3,ARMH3,ARMH3,ARMH3,ARMH3,ARMH3;NM_024541.3,XM_006717969.1,XM_011540151.4,XM_011540152.3,XM_011540153.3,XM_011540154.3,XM_011540157.3,XM_017016635.2,XM_017016636.3,XM_047425733.1,XM_047425734.1,XM_047425735.1,XM_047425736.1,XM_047425737.1,XM_047425738.1,XM_047425740.1;mRNA,mRNA,mRNA,mRNA,mRNA,mRNA,mRNA,mRN…	0.411661	0.983471	Unsignificant
chr10:102064348:102066349:+:HPS6;NM_024747.6;mRNA:gini	0.838643	1.0001	Unsignificant
chr10:102110143:102112144:-:LDB1;XM_017016869.2;mRNA:gini	0.000247799	0.925889	DOWN
chr10:102112757:102114758:-:LDB1;XM_047425979.1;mRNA:gini	0.0110728	0.955791	Unsignificant
chr10:102114001:102116002:-:LDB1;NM_003893.5;mRNA:gini	0.00204454	0.928348	DOWN
chr10:102118888:102120889:+:PPRC1;XM_047424879.1;mRNA:gini	0.530381	0.983933	Unsignificant
chr10:102119367:102121368:-:LDB1,LDB1,LDB1,LDB1;NM_001113407.3,NM_001321612.2,XM_017016867.2,XM_017016868.2;mRNA,mRNA,mRNA,mRNA:gini	0.542177	0.9826	Unsignificant
chr10:102119454:102121455:+:PPRC1,PPRC1;XM_024447914.2,XM_047424878.1;mRNA,mRNA:gini	0.312071	0.975434	Unsignificant
chr10:102120441:102122442:-:LDB1;XM_047425980.1;mRNA:gini	0.079315	0.965659	Unsignificant
chr10:102124513:102126514:+:PPRC1;XM_024447917.2;mRNA:gini	0.11155	0.968746	Unsignificant
chr10:102132039:102134040:+:PPRC1,PPRC1,PPRC1,PPRC1,PPRC1,PPRC1,PPRC1,PPRC1,PPRC1,PPRC1,PPRC1,PPRC1,PPRC1,PPRC1,PPRC1,PPRC1,PPRC1,PPRC1;NM_001288727.2,NM_001288728.2,NM_015062.5,XM_006717731.4,XM_011539549.3,XM_011539551.3,XM_017015982.2,XM_017015983.2,XM_017015984.2,XM_024447915.2,XM_047424876.1,XM_047424877.1,XM_047424880.1,XM_047424881.1,XM_047424882.1,XM_047424885.1,XM_047424886.1,XM_04742488…	0.781372	1.00451	Unsignificant
chr10:102132300:102134301:+:PPRC1;XM_047424884.1;mRNA:gini	0.815779	0.996152	Unsignificant
chr10:102132742:102134743:+:PPRC1,PPRC1;XM_024447916.2,XM_047424883.1;mRNA,mRNA:gini	0.406596	0.981876	Unsignificant
chr10:102151388:102153389:+:NOLC1,NOLC1,NOLC1,NOLC1;NM_001284388.2,NM_001284389.2,NM_004741.5,XM_005270273.3;mRNA,mRNA,mRNA,mRNA:gini	0.0349538	0.962981	Unsignificant
chr10:102223766:102225767:+:ELOVL3;XM_011540245.2;mRNA:gini	0.255425	0.97911	Unsignificant
chr10:102225298:102227299:+:ELOVL3;NM_152310.3;mRNA:gini	0.624254	0.991674	Unsignificant
chr10:102229642:102231643:+:GBF1,GBF1;NM_001391923.1,NM_001391924.1;mRNA,mRNA:gini	0.0307636	0.962794	Unsignificant
chr10:102231399:102233400:-:PITX3;XM_047425352.1;mRNA:gini	0.0176803	0.959235	Unsignificant
chr10:102240511:102242512:-:PITX3;NM_005029.4;mRNA:gini	0.425863	0.988962	Unsignificant
chr10:102244531:102246532:+:GBF1,GBF1,GBF1,GBF1,GBF1,GBF1,GBF1,GBF1,GBF1,GBF1,GBF1,GBF1,GBF1,GBF1,GBF1,GBF1,GBF1,GBF1,GBF1,GBF1,GBF1,GBF1,GBF1,GBF1,GBF1,GBF1,GBF1,GBF1,GBF1;NM_001199378.2,NM_001199379.2,NM_001377137.1,NM_001377138.1,NM_001377139.1,NM_001377140.1,NM_001377141.1,NM_001391922.1,NM_001391925.1,NM_001391926.1,NM_001391927.1,NM_001391928.1,NM_001391929.1,NM_001391930.1,NM_001391931.1,N…	0.405659	0.988769	Unsignificant
chr10:102331502:102333503:+:GBF1;XM_047425975.1;mRNA:gini	0.183783	0.972719	Unsignificant
chr10:102358272:102360273:+:GBF1;XM_011540314.3;mRNA:gini	0.00337972	0.954403	Unsignificant
chr10:102393109:102395110:+:NFKB2,NFKB2;NM_001288724.1,NM_001322935.1;mRNA,mRNA:gini	0.0418865	0.959514	Unsignificant
chr10:102393577:102395578:+:NFKB2;NM_001077494.3;mRNA:gini	0.127461	0.963064	Unsignificant
chr10:102394704:102396705:+:NFKB2,NFKB2,NFKB2;NM_001261403.3,NM_001322934.2,NM_002502.6;mRNA,mRNA,mRNA:gini	0.162405	0.968742	Unsignificant
chr10:102417784:102419785:-:PSD;NM_002779.5;mRNA:gini	0.0113475	0.951844	Unsignificant
chr10:102418720:102420721:-:PSD;NM_001270966.2;mRNA:gini	0.116646	0.96741	Unsignificant
chr10:102418945:102420946:-:PSD;NM_001270965.2;mRNA:gini	0.167903	0.971755	Unsignificant
chr10:102419835:102421836:+:FBXL15,FBXL15;NM_001387294.1,NM_024326.4;mRNA,mRNA:gini	0.247795	0.975962	Unsignificant
chr10:102431573:102433574:-:CUEDC2;NM_024040.3;mRNA:gini	0.694057	0.986362	Unsignificant
chr10:102450542:102452543:-:C10orf95;NM_001363580.1;mRNA:gini	0.175194	0.976617	Unsignificant
chr10:102460394:102462395:+:MFSD13A,MFSD13A,MFSD13A,MFSD13A,MFSD13A,MFSD13A,MFSD13A,MFSD13A,MFSD13A,MFSD13A,MFSD13A,MFSD13A,MFSD13A,MFSD13A,MFSD13A;NM_024789.4,XM_006717973.4,XM_006717974.4,XM_011540160.3,XM_011540163.3,XM_011540167.3,XM_017016654.2,XM_017016661.2,XM_017016662.2,XM_024448171.2,XM_024448172.2,XM_047425755.1,XM_047425756.1,XM_047425757.1,XM_047425759.1;mRNA,mRNA,mRNA,mRNA,mRNA,mRNA…	0.276977	0.977551	Unsignificant
chr10:102464505:102466506:+:MFSD13A,MFSD13A;XM_047425751.1,XM_047425753.1;mRNA,mRNA:gini	0.00213145	0.940144	DOWN
chr10:102467077:102469078:+:MFSD13A,MFSD13A,MFSD13A,MFSD13A;XM_017016655.1,XM_047425752.1,XM_047425754.1,XM_047425758.1;mRNA,mRNA,mRNA,mRNA:gini	0.442305	0.984318	Unsignificant
chr10:102468990:102470991:+:MFSD13A;XM_047425760.1;mRNA:gini	0.0157783	0.94952	Unsignificant
chr10:102469010:102471011:+:MFSD13A;XM_047425761.1;mRNA:gini	0.0207249	0.950566	Unsignificant
chr10:1024858:1026859:-:IDI2;NM_033261.3;mRNA:gini	0.0444664	0.972456	Unsignificant
chr10:102501711:102503712:-:ACTR1A,ACTR1A;NM_005736.4,XM_047424427.1;mRNA,mRNA:gini	0.30554	0.979625	Unsignificant
chr10:102501818:102503819:+:SUFU,SUFU;XM_011539863.4,XM_047425335.1;mRNA,mRNA:gini	0.351481	0.979977	Unsignificant
chr10:102502971:102504972:+:SUFU,SUFU,SUFU,SUFU,SUFU,SUFU,SUFU,SUFU,SUFU;NM_001178133.2,NM_016169.4,XM_011539858.4,XM_011539860.4,XM_011539861.4,XM_011539864.3,XM_047425336.1,XM_047425337.1,XM_047425338.1;mRNA,mRNA,mRNA,mRNA,mRNA,mRNA,mRNA,mRNA,mRNA:gini	0.0824384	0.964095	Unsignificant
chr10:102507278:102509279:+:SUFU;XM_047425339.1;mRNA:gini	0.282075	0.983415	Unsignificant
chr10:102643478:102645479:+:TRIM8;NM_030912.3;mRNA:gini	0.291423	0.977758	Unsignificant
chr10:102643494:102645495:+:TRIM8;NM_001345950.1;mRNA:gini	0.263499	0.977022	Unsignificant
chr10:102713160:102715161:-:ARL3;XM_017016260.2;mRNA:gini	0.286957	0.984021	Unsignificant
chr10:102713396:102715397:-:ARL3;NM_004311.4;mRNA:gini	0.304897	0.978779	Unsignificant
chr10:102713635:102715636:+:SFXN2,SFXN2,SFXN2,SFXN2,SFXN2,SFXN2,SFXN2,SFXN2;NM_001350989.2,NM_178858.6,XM_011539261.3,XM_024447792.2,XM_047424568.1,XM_047424569.1,XM_047424572.1,XM_047424574.1;mRNA,mRNA,mRNA,mRNA,mRNA,mRNA,mRNA,mRNA:gini	0.108404	0.974921	Unsignificant
chr10:102716435:102718436:+:SFXN2;XM_047424570.1;mRNA:gini	0.0106632	0.952804	Unsignificant
chr10:102724085:102726086:+:SFXN2;XM_047424571.1;mRNA:gini	0.0821255	0.96789	Unsignificant
chr10:102726051:102728052:+:SFXN2;XM_047424573.1;mRNA:gini	0.136098	0.97993	Unsignificant
chr10:102742947:102744948:+:WBP1L;NM_001083913.2;mRNA:gini	0.506112	0.988979	Unsignificant
chr10:102775220:102777221:+:WBP1L;NM_017787.5;mRNA:gini	0.184601	0.980173	Unsignificant
chr10:102795656:102797657:+:WBP1L;XM_011539913.3;mRNA:gini	0.0424535	0.964332	Unsignificant
chr10:102836412:102838413:-:CYP17A1;NM_000102.4;mRNA:gini	0.30826	0.985458	Unsignificant
chr10:102853258:102855259:+:BORCS7,BORCS7;NM_001136200.2,NM_144591.5;mRNA,mRNA:gini	0.122259	0.962851	Unsignificant
chr10:102868469:102870470:+:AS3MT;NM_020682.4;mRNA:gini	0.468332	0.988485	Unsignificant
chr10:102917293:102919294:+:CNNM2,CNNM2,CNNM2;NM_017649.5,NM_199076.3,NM_199077.3;mRNA,mRNA,mRNA:gini	0.626126	1.01017	Unsignificant
chr10:103099680:103101681:-:NT5C2;XM_047424859.1;mRNA:gini	0.0107092	0.95033	Unsignificant
chr10:103135268:103137269:-:NT5C2;XM_024447903.2;mRNA:gini	0.803766	1.00192	Unsignificant
chr10:103138421:103140422:-:NT5C2;XM_017015947.3;mRNA:gini	0.00415754	0.950184	Unsignificant
chr10:103138426:103140427:-:NT5C2;XM_047424858.1;mRNA:gini	0.00514227	0.951238	Unsignificant
chr10:103152359:103154360:-:NT5C2,NT5C2;XM_047424851.1,XM_047424857.1;mRNA,mRNA:gini	0.0143458	0.955644	Unsignificant
chr10:103152820:103154821:-:NT5C2,NT5C2,NT5C2,NT5C2,NT5C2;NM_001351174.1,NM_001351191.1,NM_001351192.1,NM_001351193.1,XM_005269637.6;mRNA,mRNA,mRNA,mRNA,mRNA:gini	0.00333234	0.944248	DOWN
chr10:103176056:103178057:-:NT5C2,NT5C2,NT5C2,NT5C2,NT5C2;NM_001351173.2,NM_001351179.2,NM_001351189.2,NM_001351190.2,XM_024447902.2;mRNA,mRNA,mRNA,mRNA,mRNA:gini	0.03957	0.95967	Unsignificant
chr10:103176496:103178497:-:NT5C2;XM_047424848.1;mRNA:gini	0.0159777	0.953158	Unsignificant
chr10:103180178:103182179:-:NT5C2,NT5C2;XM_047424844.1,XM_047424849.1;mRNA,mRNA:gini	0.0170115	0.961134	Unsignificant
chr10:103186245:103188246:-:NT5C2,NT5C2;XM_047424846.1,XM_047424850.1;mRNA,mRNA:gini	0.343448	0.983789	Unsignificant
chr10:103192271:103194272:-:NT5C2,NT5C2,NT5C2,NT5C2,NT5C2,NT5C2,NT5C2,NT5C2,NT5C2,NT5C2,NT5C2,NT5C2,NT5C2,NT5C2,NT5C2,NT5C2,NT5C2,NT5C2,NT5C2,NT5C2,NT5C2,NT5C2,NT5C2,NT5C2,NT5C2,NT5C2,NT5C2,NT5C2,NT5C2,NT5C2,NT5C2,NT5C2;NM_001134373.3,NM_001351169.2,NM_001351170.2,NM_001351171.2,NM_001351172.2,NM_001351175.2,NM_001351176.2,NM_001351177.2,NM_001351178.2,NM_001351180.2,NM_001351181.2,NM_001351182.2…	0.179945	0.968828	Unsignificant
chr10:103244886:103246887:+:RPEL1;NM_001143909.1;mRNA:gini	0.0163869	0.956598	Unsignificant
chr10:103276137:103278138:+:INA;NM_032727.4;mRNA:gini	0.0729157	0.971286	Unsignificant
chr10:103350139:103352140:-:PCGF6,PCGF6,PCGF6,PCGF6,PCGF6;NM_001011663.2,NM_032154.4,XM_047425832.1,XM_047425833.1,XM_047425834.1;mRNA,mRNA,mRNA,mRNA,mRNA:gini	0.75301	0.986829	Unsignificant
chr10:103366975:103368976:+:TAF5,TAF5;NM_006951.5,NM_139052.3;mRNA,mRNA:gini	0.0995249	0.974848	Unsignificant
chr10:103395474:103397475:-:ATP5MK,ATP5MK,ATP5MK,ATP5MK;NM_001206426.2,NM_001206427.2,NM_032747.4,XM_024448237.2;mRNA,mRNA,mRNA,mRNA:gini	0.140322	0.966284	Unsignificant
chr10:103395625:103397626:+:PDCD11,PDCD11,PDCD11,PDCD11;NM_014976.2,XM_005269647.4,XM_011539538.3,XM_011539539.3;mRNA,mRNA,mRNA,mRNA:gini	0.0813978	0.959204	Unsignificant
chr10:103398787:103400788:+:PDCD11;XM_011539540.2;mRNA:gini	0.0149413	0.95704	Unsignificant
chr10:103450622:103452623:-:CALHM2;XM_047425276.1;mRNA:gini	0.00541855	0.953127	Unsignificant
chr10:103451369:103453370:-:CALHM2,CALHM2,CALHM2,CALHM2,CALHM2,CALHM2,CALHM2,CALHM2,CALHM2,CALHM2,CALHM2,CALHM2,CALHM2,CALHM2,CALHM2,CALHM2,CALHM2,CALHM2,CALHM2,CALHM2,CALHM2,CALHM2,CALHM2,CALHM2,CALHM2,CALHM2,CALHM2;NM_015916.5,XM_006717880.3,XM_006717883.3,XM_006717884.5,XM_011539848.3,XM_017016306.2,XM_017016307.2,XM_017016308.3,XM_017016309.3,XM_024448034.2,XM_024448035.2,XM_047425265.1,XM_04…	0.0282646	0.967295	Unsignificant
chr10:103457899:103459900:-:CALHM1;NM_001001412.4;mRNA:gini	0.0268242	0.960211	Unsignificant
chr10:103478239:103480240:-:CALHM3;NM_001129742.2;mRNA:gini	0.00576866	0.96223	Unsignificant
chr10:103492704:103494705:+:NEURL1;NM_004210.5;mRNA:gini	0.0029422	0.943633	DOWN
chr10:103660703:103662704:-:SH3PXD2A;NM_001394017.1;mRNA:gini	0.0920948	0.966569	Unsignificant
chr10:103667737:103669738:-:SH3PXD2A;NM_001394023.1;mRNA:gini	0.00910462	0.95312	Unsignificant
chr10:103677214:103679215:-:SH3PXD2A;NM_001365079.1;mRNA:gini	0.287799	0.981807	Unsignificant
chr10:103692171:103694172:-:SH3PXD2A,SH3PXD2A,SH3PXD2A,SH3PXD2A;NM_001394016.1,NM_001394018.1,NM_001394019.1,NM_001394021.1;mRNA,mRNA,mRNA,mRNA:gini	0.215259	0.979744	Unsignificant
chr10:103692477:103694478:-:SH3PXD2A,SH3PXD2A;NM_001394020.1,NM_001394022.1;mRNA,mRNA:gini	0.0331508	0.963233	Unsignificant
chr10:103854575:103856576:-:SH3PXD2A,SH3PXD2A;NM_001394015.1,NM_014631.3;mRNA,mRNA:gini	0.351773	0.98322	Unsignificant
chr10:103917183:103919184:-:STN1;NM_024928.5;mRNA:gini	0.454685	0.985161	Unsignificant
chr10:103966139:103968140:+:SLK,SLK,SLK,SLK;NM_001304743.2,NM_014720.4,XM_011540401.4,XM_047426039.1;mRNA,mRNA,mRNA,mRNA:gini	0.223835	0.974501	Unsignificant
chr10:104084879:104086880:-:COL17A1;NM_000494.4;mRNA:gini	0.00676045	0.964801	Unsignificant
chr10:104119165:104121166:+:SFR1;NM_001384830.1;mRNA:gini	0.0190963	0.958331	Unsignificant
chr10:104121107:104123108:+:SFR1;NM_145247.5;mRNA:gini	0.816457	0.99383	Unsignificant
chr10:104121170:104123171:+:SFR1,SFR1,SFR1;NM_001002759.2,NM_001384829.1,XM_047424579.1;mRNA,mRNA,mRNA:gini	0.683474	0.990077	Unsignificant
chr10:104121416:104123417:+:SFR1;XM_005269521.4;mRNA:gini	0.50651	0.991448	Unsignificant
chr10:104231363:104233364:-:CFAP43;NM_025145.7;mRNA:gini	0.0098146	0.944554	DOWN
chr10:104253172:104255173:+:GSTO1;NM_001191003.2;mRNA:gini	0.0196697	0.955802	Unsignificant
chr10:104253891:104255892:+:GSTO1,GSTO1;NM_001191002.2,NM_004832.3;mRNA,mRNA:gini	0.291755	0.98509	Unsignificant
chr10:1042587:1044588:-:IDI1;XM_024447980.2;mRNA:gini	0.175804	0.979778	Unsignificant
chr10:104268183:104270184:+:GSTO2,GSTO2;NM_001191013.2,NM_183239.2;mRNA,mRNA:gini	0.0659357	0.963646	Unsignificant
chr10:104273895:104275896:+:GSTO2,GSTO2,GSTO2,GSTO2;XM_011539272.4,XM_017015671.2,XM_047424577.1,XM_047424578.1;mRNA,mRNA,mRNA,mRNA:gini	0.00702784	0.952037	Unsignificant
chr10:104274165:104276166:+:GSTO2,GSTO2;NM_001191014.2,NM_001191015.2;mRNA,mRNA:gini	0.00427432	0.953547	Unsignificant
chr10:104327256:104329257:-:ITPRIP;XM_005270257.3;mRNA:gini	0.00152081	0.939956	DOWN
chr10:104327991:104329992:-:ITPRIP;NM_001272012.2;mRNA:gini	0.00514856	0.950784	Unsignificant
chr10:104332904:104334905:-:ITPRIP;NM_033397.4;mRNA:gini	0.00262338	0.946663	DOWN
chr10:104337464:104339465:-:ITPRIP;NM_001272013.2;mRNA:gini	0.117063	0.966497	Unsignificant
chr10:104337519:104339520:+:CFAP58,CFAP58;NM_001400226.1,NM_001400227.1;mRNA,mRNA:gini	0.1612	0.967168	Unsignificant
chr10:104352832:104354833:+:CFAP58;NM_001008723.2;mRNA:gini	0.232393	0.974236	Unsignificant
chr10:10461549:10463550:+:CELF2,CELF2,CELF2,CELF2,CELF2,CELF2,CELF2,CELF2,CELF2;NM_001326317.2,NM_001326318.2,NM_001326319.2,NM_001326320.2,NM_001326321.2,NM_001326323.2,XM_047424490.1,XM_047424494.1,XM_047424501.1;mRNA,mRNA,mRNA,mRNA,mRNA,mRNA,mRNA,mRNA,mRNA:gini	0.00142153	0.946791	DOWN
chr10:104640289:104642290:+:SORCS3;NM_014978.3;mRNA:gini	0.0153633	0.955451	Unsignificant
chr10:1047885:1049886:-:IDI1,IDI1;NM_001317956.2,NM_001317957.2;mRNA,mRNA:gini	0.152644	0.97162	Unsignificant
chr10:1048118:1050119:-:IDI1;NM_004508.4;mRNA:gini	0.209486	0.970541	Unsignificant
chr10:105085568:105087569:+:SORCS3;XM_011539542.2;mRNA:gini	0.00610886	0.962188	Unsignificant
chr10:1053272:1055273:-:IDI1;XM_017016191.3;mRNA:gini	0.20927	0.980616	Unsignificant
chr10:1055384:1057385:+:WDR37;NM_014023.4;mRNA:gini	0.150654	0.971794	Unsignificant
chr10:1055703:1057704:-:IDI1,IDI1,IDI1;NM_001317955.2,XM_024447979.2,XM_047425176.1;mRNA,mRNA,mRNA:gini	0.168421	0.972538	Unsignificant
chr10:106698302:106700303:-:SORCS1;XM_017015618.1;mRNA:gini	0.017168	0.96235	Unsignificant
chr10:107001917:107003918:-:SORCS1;XM_017015616.2;mRNA:gini	0.291844	0.983992	Unsignificant
chr10:107163705:107165706:-:SORCS1,SORCS1,SORCS1,SORCS1,SORCS1,SORCS1,SORCS1,SORCS1,SORCS1,SORCS1,SORCS1,SORCS1,SORCS1,SORCS1;NM_001013031.3,NM_001206569.2,NM_001206570.2,NM_001206571.2,NM_001206572.2,NM_001387556.1,NM_052918.5,XM_011539199.4,XM_011539201.4,XM_017015615.3,XM_047424545.1,XM_047424546.1,XM_047424547.1,XM_047424548.1;mRNA,mRNA,mRNA,mRNA,mRNA,mRNA,mRNA,mRNA,mRNA,mRNA,mRNA,mRNA,mRNA,m…	0.13949	0.975276	Unsignificant
chr10:107180137:107182138:-:SORCS1;XM_017015617.1;mRNA:gini	0.0236468	0.957314	Unsignificant
chr10:10795838:10797839:+:CELF2,CELF2,CELF2,CELF2,CELF2,CELF2,CELF2;NM_001326324.2,NM_001326325.2,XM_047424482.1,XM_047424483.1,XM_047424484.1,XM_047424485.1,XM_047424496.1;mRNA,mRNA,mRNA,mRNA,mRNA,mRNA,mRNA:gini	0.035353	0.967986	Unsignificant
chr10:10797724:10799725:+:CELF2,CELF2,CELF2,CELF2,CELF2,CELF2,CELF2,CELF2;NM_001326326.2,NM_001326327.2,NM_001326328.2,XM_047424487.1,XM_047424491.1,XM_047424492.1,XM_047424499.1,XM_047424506.1;mRNA,mRNA,mRNA,mRNA,mRNA,mRNA,mRNA,mRNA:gini	0.0086332	0.952919	Unsignificant
chr10:10918963:10920964:+:CELF2,CELF2;XM_047424488.1,XM_047424508.1;mRNA,mRNA:gini	0.152519	0.974975	Unsignificant
chr10:109906747:109908748:-:XPNPEP1;XM_047425714.1;mRNA:gini	0.0159937	0.961164	Unsignificant
chr10:109922245:109924246:-:XPNPEP1;NM_001324136.1;mRNA:gini	0.0384609	0.961481	Unsignificant
chr10:109922510:109924511:-:XPNPEP1,XPNPEP1,XPNPEP1,XPNPEP1,XPNPEP1,XPNPEP1,XPNPEP1,XPNPEP1,XPNPEP1,XPNPEP1,XPNPEP1;NM_001167604.2,NM_001324128.2,NM_001324131.2,NM_001324132.2,NM_001324133.2,NM_001324134.2,NM_001324135.2,NM_020383.4,XM_011540134.3,XM_017016613.3,XM_047425713.1;mRNA,mRNA,mRNA,mRNA,mRNA,mRNA,mRNA,mRNA,mRNA,mRNA,mRNA:gini	0.0930013	0.968675	Unsignificant
chr10:109995372:109997373:+:ADD3,ADD3,ADD3,ADD3,ADD3,ADD3;NM_001320591.2,XM_024447799.2,XM_047424587.1,XM_047424588.1,XM_047424590.1,XM_047424595.1;mRNA,mRNA,mRNA,mRNA,mRNA,mRNA:gini	0.0550112	0.969561	Unsignificant
chr10:110004946:110006947:+:ADD3,ADD3,ADD3,ADD3,ADD3,ADD3;NM_001320592.2,NM_001320593.2,NM_019903.5,XM_024447797.2,XM_024447803.2,XM_024447806.2;mRNA,mRNA,mRNA,mRNA,mRNA,mRNA:gini	0.0885865	0.972467	Unsignificant
chr10:110006983:110008984:+:ADD3,ADD3,ADD3,ADD3,ADD3,ADD3,ADD3,ADD3,ADD3;NM_001121.4,NM_001320594.2,NM_016824.5,XM_024447795.1,XM_024447796.2,XM_024447801.1,XM_024447804.1,XM_024447805.2,XM_024447807.1;mRNA,mRNA,mRNA,mRNA,mRNA,mRNA,mRNA,mRNA,mRNA:gini	0.60245	0.994322	Unsignificant
chr10:110007230:110009231:+:ADD3,ADD3,ADD3;XM_024447800.2,XM_047424589.1,XM_047424593.1;mRNA,mRNA,mRNA:gini	0.121593	0.967603	Unsignificant
chr10:11002964:11004965:+:CELF2;XM_047424493.1;mRNA:gini	0.00485806	0.960489	Unsignificant
chr10:11003647:11005648:+:CELF2,CELF2,CELF2;NM_001326329.2,NM_001326330.2,XM_047424500.1;mRNA,mRNA,mRNA:gini	0.00303003	0.952231	Unsignificant
chr10:11004311:11006312:+:CELF2,CELF2,CELF2,CELF2,CELF2,CELF2,CELF2,CELF2,CELF2,CELF2;NM_001025077.3,NM_001326331.2,NM_001326332.2,NM_001326333.2,NM_001326334.2,NM_001326335.2,NM_001326336.2,NM_001326337.2,NM_001394502.1,XM_024447776.2;mRNA,mRNA,mRNA,mRNA,mRNA,mRNA,mRNA,mRNA,mRNA,mRNA:gini	0.0205463	0.960338	Unsignificant
chr10:11004658:11006659:+:CELF2,CELF2,CELF2;NM_001326338.2,NM_001326339.2,XM_047424495.1;mRNA,mRNA,mRNA:gini	0.0129099	0.95968	Unsignificant
chr10:110076043:110078044:+:ADD3,ADD3,ADD3,ADD3,ADD3;XM_024447794.2,XM_024447798.1,XM_047424591.1,XM_047424592.1,XM_047424594.1;mRNA,mRNA,mRNA,mRNA,mRNA:gini	0.514858	0.986749	Unsignificant
chr10:110079950:110081951:+:ADD3;XM_024447802.2;mRNA:gini	0.0152603	0.96424	Unsignificant
chr10:110111813:110113814:+:ADD3;XM_047424597.1;mRNA:gini	0.146219	0.976755	Unsignificant
chr10:11016871:11018872:+:CELF2,CELF2,CELF2,CELF2,CELF2,CELF2,CELF2,CELF2,CELF2,CELF2;NM_001326340.2,NM_001326341.2,NM_001326342.2,NM_001326343.2,NM_001394513.1,NM_001394518.1,NM_001394519.1,NM_006561.4,XM_047424486.1,XM_047424507.1;mRNA,mRNA,mRNA,mRNA,mRNA,mRNA,mRNA,mRNA,mRNA,mRNA:gini	0.643237	0.991275	Unsignificant
chr10:11017271:11019272:+:CELF2;XM_047424502.1;mRNA:gini	0.779076	0.995632	Unsignificant
chr10:11017305:11019306:+:CELF2;XM_047424505.1;mRNA:gini	0.782217	0.996301	Unsignificant
chr10:11017331:11019332:+:CELF2;XM_047424504.1;mRNA:gini	0.725574	0.993984	Unsignificant
chr10:11017343:11019344:+:CELF2;XM_047424503.1;mRNA:gini	0.630537	0.990607	Unsignificant
chr10:11017497:11019498:+:CELF2;NM_001326344.2;mRNA:gini	0.493115	0.98876	Unsignificant
chr10:11017755:11019756:+:CELF2,CELF2;NM_001326345.2,XM_047424498.1;mRNA,mRNA:gini	0.245311	0.98346	Unsignificant
chr10:110206604:110208605:+:MXI1;NM_130439.3;mRNA:gini	0.262139	0.977874	Unsignificant
chr10:110209230:110211231:+:MXI1;NM_001008541.1;mRNA:gini	0.167935	0.977492	Unsignificant
chr10:110224995:110226996:+:MXI1;NM_005962.5;mRNA:gini	0.317968	0.983104	Unsignificant
chr10:110302570:110304571:-:SMNDC1;XM_047424438.1;mRNA:gini	0.0424935	0.96145	Unsignificant
chr10:110303919:110305920:-:SMNDC1;NM_005871.4;mRNA:gini	0.0527355	0.957523	Unsignificant
chr10:110496906:110498907:+:DUSP5;NM_004419.4;mRNA:gini	0.836257	1.00408	Unsignificant
chr10:110566694:110568695:+:SMC3;NM_005445.4;mRNA:gini	0.135397	0.973717	Unsignificant
chr10:110642244:110644245:+:RBM20;XM_017016103.3;mRNA:gini	0.0136635	0.957422	Unsignificant
chr10:110643335:110645336:+:RBM20;NM_001134363.3;mRNA:gini	0.658945	0.992521	Unsignificant
chr10:110762776:110764777:+:RBM20;XM_017016104.3;mRNA:gini	0.0671983	0.975863	Unsignificant
chr10:110767281:110769282:+:RBM20;XM_047425116.1;mRNA:gini	0.00615256	0.961396	Unsignificant
chr10:110870927:110872928:+:PDCD4,PDCD4,PDCD4;NM_001199492.2,NM_014456.5,NM_145341.4;mRNA,mRNA,mRNA:gini	0.441657	0.987884	Unsignificant
chr10:110917935:110919936:-:BBIP1;XM_047426004.1;mRNA:gini	0.347926	0.977744	Unsignificant
chr10:110918179:110920180:-:BBIP1,BBIP1,BBIP1,BBIP1,BBIP1;NM_001195304.2,NM_001195305.3,NM_001195307.2,NM_001243783.3,XM_047426005.1;mRNA,mRNA,mRNA,mRNA,mRNA:gini	0.394729	0.977342	Unsignificant
chr10:110918365:110920366:-:BBIP1;NM_001195306.2;mRNA:gini	0.57113	0.988048	Unsignificant
chr10:110918369:110920370:+:SHOC2;NM_001324336.2;mRNA:gini	0.583984	0.98966	Unsignificant
chr10:110918603:110920604:+:SHOC2,SHOC2,SHOC2,SHOC2;NM_001269039.3,NM_001324337.2,NM_007373.4,XM_047425796.1;mRNA,mRNA,mRNA,mRNA:gini	0.295984	0.982409	Unsignificant
chr10:111076028:111078029:+:ADRA2A;NM_000681.4;mRNA:gini	0.0874213	0.969978	Unsignificant
chr10:11163880:11165881:+:CELF2;NM_001326347.1;mRNA:gini	0.709093	1.00381	Unsignificant
chr10:11164029:11166030:+:CELF2,CELF2,CELF2;NM_001025076.2,NM_001083591.1,XM_047424489.1;mRNA,mRNA,mRNA:gini	0.77673	1.00339	Unsignificant
chr10:11164094:11166095:+:CELF2,CELF2,CELF2,CELF2;NM_001326346.2,NM_001326348.2,NM_001326349.2,NM_001394517.1;mRNA,mRNA,mRNA,mRNA:gini	0.835987	0.999877	Unsignificant
chr10:11164485:11166486:+:CELF2;XM_047424509.1;mRNA:gini	0.809964	0.992521	Unsignificant
chr10:112182764:112184765:-:GPAM,GPAM;NM_001244949.2,NM_020918.6;mRNA,mRNA:gini	0.0887479	0.972465	Unsignificant
chr10:112214390:112216391:-:GPAM,GPAM;XM_005269998.2,XM_024448089.2;mRNA,mRNA:gini	0.0479063	0.968009	Unsignificant
chr10:112226676:112228677:-:GPAM;XM_047425564.1;mRNA:gini	0.000610634	0.93976	DOWN
chr10:112282399:112284400:+:TECTB;NM_058222.3;mRNA:gini	0.0307586	0.963844	Unsignificant
chr10:112373115:112375116:+:ACSL5;NM_203379.2;mRNA:gini	0.109537	0.972611	Unsignificant
chr10:112374267:112376268:+:ACSL5;NM_203380.2;mRNA:gini	0.0160352	0.956301	Unsignificant
chr10:112375204:112377205:+:ACSL5,ACSL5;NM_001387037.1,NM_016234.4;mRNA,mRNA:gini	0.205375	0.973397	Unsignificant
chr10:112438651:112440652:-:ZDHHC6;XM_017016569.2;mRNA:gini	0.448898	0.985145	Unsignificant
chr10:112445913:112447914:-:ZDHHC6,ZDHHC6,ZDHHC6,ZDHHC6,ZDHHC6,ZDHHC6,ZDHHC6,ZDHHC6,ZDHHC6,ZDHHC6,ZDHHC6,ZDHHC6,ZDHHC6,ZDHHC6,ZDHHC6,ZDHHC6,ZDHHC6,ZDHHC6,ZDHHC6,ZDHHC6,ZDHHC6,ZDHHC6,ZDHHC6;NM_001303134.2,NM_001351083.2,NM_001351084.2,NM_001351085.2,NM_001351086.2,NM_022494.3,XM_006717949.5,XM_011540091.3,XM_011540093.3,XM_011540095.4,XM_017016562.3,XM_017016563.3,XM_017016564.3,XM_017016566.3,XM_…	0.101662	0.9632	Unsignificant
chr10:112446214:112448215:+:VTI1A,VTI1A,VTI1A,VTI1A,VTI1A,VTI1A,VTI1A,VTI1A;NM_001318203.2,NM_001318205.2,NM_001365710.2,NM_001365711.1,NM_001365712.1,NM_001365713.1,NM_001365714.1,NM_145206.4;mRNA,mRNA,mRNA,mRNA,mRNA,mRNA,mRNA,mRNA:gini	0.0227319	0.956256	Unsignificant
chr10:112446571:112448572:-:ZDHHC6,ZDHHC6,ZDHHC6,ZDHHC6;NM_001351082.3,NM_001363544.2,XM_047425656.1,XM_047425659.1;mRNA,mRNA,mRNA,mRNA:gini	0.0166312	0.947429	Unsignificant
chr10:11256763:11258764:+:CELF2;XM_047424510.1;mRNA:gini	0.307646	0.98236	Unsignificant
chr10:112949246:112951247:+:TCF7L2,TCF7L2,TCF7L2,TCF7L2,TCF7L2,TCF7L2,TCF7L2,TCF7L2,TCF7L2,TCF7L2,TCF7L2,TCF7L2,TCF7L2,TCF7L2,TCF7L2;NM_001146274.2,NM_001146283.2,NM_001146284.2,NM_001146285.2,NM_001146286.2,NM_001198525.2,NM_001198526.2,NM_001198527.2,NM_001198528.2,NM_001198529.2,NM_001198530.2,NM_001198531.2,NM_001363501.2,NM_001367943.1,NM_030756.5;mRNA,mRNA,mRNA,mRNA,mRNA,mRNA,mRNA,mRNA,mRNA…	0.0898061	0.961837	Unsignificant
chr10:113125632:113127633:+:TCF7L2;NM_001349871.1;mRNA:gini	0.0705651	0.970791	Unsignificant
chr10:113128270:113130271:+:TCF7L2;NM_001349870.2;mRNA:gini	0.0102587	0.962162	Unsignificant
chr10:113549830:113551831:+:HABP2;NM_001177660.3;mRNA:gini	0.0322183	0.962456	Unsignificant
chr10:113552052:113554053:+:HABP2;NM_004132.5;mRNA:gini	0.125567	0.977034	Unsignificant
chr10:113663040:113665041:-:NRAP,NRAP,NRAP,NRAP,NRAP,NRAP,NRAP,NRAP,NRAP,NRAP,NRAP;NM_001261463.2,NM_001322945.2,NM_006175.5,NM_198060.4,XM_005269864.3,XM_005269865.3,XM_005269867.3,XM_006717870.3,XM_011539832.3,XM_024448029.2,XM_047425253.1;mRNA,mRNA,mRNA,mRNA,mRNA,mRNA,mRNA,mRNA,mRNA,mRNA,mRNA:gini	0.015816	0.962136	Unsignificant
chr10:113678193:113680194:+:CASP7,CASP7,CASP7;NM_001267056.2,NM_001320911.2,NM_033340.4;mRNA,mRNA,mRNA:gini	0.127313	0.969153	Unsignificant
chr10:113678668:113680669:+:CASP7;NM_001267057.1;mRNA:gini	0.272661	0.979701	Unsignificant
chr10:113678911:113680912:+:CASP7,CASP7,CASP7,CASP7;NM_001227.5,NM_033338.6,NM_033339.5,XM_017016763.2;mRNA,mRNA,mRNA,mRNA:gini	0.123555	0.972598	Unsignificant
chr10:113690996:113692997:+:CASP7;XM_006718017.4;mRNA:gini	0.0221896	0.95644	Unsignificant
chr10:113708377:113710378:+:CASP7;NM_001267058.2;mRNA:gini	0.256299	0.980286	Unsignificant
chr10:113718223:113720224:+:CASP7;XM_011540260.2;mRNA:gini	0.0105917	0.958501	Unsignificant
chr10:113750681:113752682:+:PLEKHS1,PLEKHS1,PLEKHS1,PLEKHS1,PLEKHS1,PLEKHS1,PLEKHS1,PLEKHS1,PLEKHS1,PLEKHS1,PLEKHS1;NM_001193434.2,NM_001193435.2,NM_001395068.1,NM_024889.5,XM_005270163.3,XM_011540171.2,XM_011540173.2,XM_011540174.3,XM_011540175.2,XM_011540176.2,XM_017016666.2;mRNA,mRNA,mRNA,mRNA,mRNA,mRNA,mRNA,mRNA,mRNA,mRNA,mRNA:gini	0.00168067	0.95088	Unsignificant
chr10:113763818:113765819:+:PLEKHS1;NM_182601.2;mRNA:gini	0.105206	0.975709	Unsignificant
chr10:113853081:113855082:-:DCLRE1A;NM_014881.5;mRNA:gini	0.558308	0.987188	Unsignificant
chr10:113853393:113855394:-:DCLRE1A,DCLRE1A,DCLRE1A;NM_001271816.2,XM_006718090.2,XM_011540429.2;mRNA,mRNA,mRNA:gini	0.490445	0.983107	Unsignificant
chr10:113853660:113855661:+:NHLRC2,NHLRC2;NM_198514.4,XM_011539769.4;mRNA,mRNA:gini	0.343034	0.982893	Unsignificant
chr10:114042865:114044866:+:ADRB1;NM_000684.3;mRNA:gini	0.729067	0.985822	Unsignificant
chr10:114162328:114164329:-:CCDC186;XM_011539916.4;mRNA:gini	0.0295415	0.962374	Unsignificant
chr10:114173202:114175203:-:CCDC186;NM_018017.4;mRNA:gini	0.164401	0.971758	Unsignificant
chr10:114173219:114175220:-:CCDC186,CCDC186,CCDC186;NM_001321829.1,NM_153249.1,XM_011539915.4;mRNA,mRNA,mRNA:gini	0.186788	0.972484	Unsignificant
chr10:114173873:114175874:+:TDRD1;XM_011539962.2;mRNA:gini	0.0184541	0.957193	Unsignificant
chr10:114178286:114180287:+:TDRD1,TDRD1,TDRD1,TDRD1,TDRD1,TDRD1,TDRD1,TDRD1,TDRD1,TDRD1,TDRD1,TDRD1,TDRD1,TDRD1,TDRD1,TDRD1,TDRD1,TDRD1,TDRD1;NM_001385363.1,NM_001385365.1,NM_001385366.1,NM_001385367.1,NM_001385368.1,NM_001385369.1,NM_001385370.1,NM_001385371.1,NM_001385372.1,NM_198795.2,XM_011539964.3,XM_017016414.3,XM_047425486.1,XM_047425487.1,XM_047425488.1,XM_047425489.1,XM_047425490.1,XM_04…	0.00542316	0.954301	Unsignificant
chr10:114178352:114180353:+:TDRD1,TDRD1,TDRD1;NM_001365891.2,NM_001385364.2,NM_001395205.1;mRNA,mRNA,mRNA:gini	0.0111945	0.958733	Unsignificant
chr10:114178594:114180595:+:TDRD1;XM_011539959.3;mRNA:gini	0.0380239	0.963319	Unsignificant
chr10:114181277:114183278:+:TDRD1;XM_011539960.3;mRNA:gini	0.0178069	0.966562	Unsignificant
chr10:114186138:114188139:+:TDRD1;XM_011539961.3;mRNA:gini	0.0389137	0.965309	Unsignificant
chr10:114238253:114240254:+:VWA2,VWA2;NM_001272046.2,XM_047425155.1;mRNA,mRNA:gini	0.00373529	0.954119	Unsignificant
chr10:114238613:114240614:+:VWA2;NM_001320804.1;mRNA:gini	0.00162028	0.944535	DOWN
chr10:114240775:114242776:+:VWA2;XM_017016179.3;mRNA:gini	0.00352245	0.9547	Unsignificant
chr10:114247261:114249262:+:VWA2;XM_017016178.2;mRNA:gini	0.00017536	0.93544	DOWN
chr10:114247269:114249270:+:VWA2;XM_017016177.2;mRNA:gini	0.000176348	0.934919	DOWN
chr10:114247272:114249273:+:VWA2;XM_017016181.2;mRNA:gini	0.000151102	0.933986	DOWN
chr10:114252650:114254651:+:VWA2;XM_011539754.3;mRNA:gini	0.0167595	0.964119	Unsignificant
chr10:114281512:114283513:+:VWA2;XM_017016180.2;mRNA:gini	0.000523006	0.941635	DOWN
chr10:114325025:114327026:-:AFAP1L2;XM_017016832.2;mRNA:gini	0.0154177	0.957523	Unsignificant
chr10:114403501:114405502:-:AFAP1L2,AFAP1L2,AFAP1L2,AFAP1L2,AFAP1L2,AFAP1L2,AFAP1L2,AFAP1L2,AFAP1L2,AFAP1L2,AFAP1L2,AFAP1L2,AFAP1L2,AFAP1L2,AFAP1L2,AFAP1L2,AFAP1L2,AFAP1L2,AFAP1L2,AFAP1L2,AFAP1L2,AFAP1L2,AFAP1L2,AFAP1L2,AFAP1L2,AFAP1L2,AFAP1L2,AFAP1L2,AFAP1L2,AFAP1L2,AFAP1L2,AFAP1L2,AFAP1L2,AFAP1L2,AFAP1L2,AFAP1L2,AFAP1L2;NM_001001936.3,NM_001287824.2,NM_001351064.2,NM_001351065.2,NM_001351066.2,…	0.27797	0.978684	Unsignificant
chr10:114404174:114406175:-:AFAP1L2,AFAP1L2,AFAP1L2,AFAP1L2,AFAP1L2,AFAP1L2,AFAP1L2,AFAP1L2,AFAP1L2,AFAP1L2,AFAP1L2,AFAP1L2,AFAP1L2,AFAP1L2,AFAP1L2,AFAP1L2,AFAP1L2;XM_047425853.1,XM_047425854.1,XM_047425855.1,XM_047425856.1,XM_047425857.1,XM_047425858.1,XM_047425859.1,XM_047425860.1,XM_047425861.1,XM_047425862.1,XM_047425863.1,XM_047425866.1,XM_047425867.1,XM_047425868.1,XM_047425869.1,XM_0474258…	0.0584688	0.969861	Unsignificant
chr10:114525912:114527913:-:ABLIM1,ABLIM1,ABLIM1,ABLIM1,ABLIM1,ABLIM1,ABLIM1,ABLIM1,ABLIM1,ABLIM1,ABLIM1,ABLIM1,ABLIM1,ABLIM1,ABLIM1,ABLIM1;NM_001322888.2,NM_001322889.2,NM_001322890.2,NM_001322891.2,NM_001322892.2,NM_001322893.2,NM_001322894.2,NM_001322895.2,NM_001322896.2,NM_001322897.2,NM_001322898.2,NM_001322899.2,NM_001322900.2,NM_001352443.2,NM_006720.4,XM_006717846.4;mRNA,mRNA,mRNA,mRNA,mR…	0.0061735	0.956615	Unsignificant
chr10:114612735:114614736:-:ABLIM1,ABLIM1,ABLIM1;NM_001352442.2,XM_011539801.3,XM_024448013.2;mRNA,mRNA,mRNA:gini	0.178762	0.9813	Unsignificant
chr10:114631396:114633397:-:ABLIM1,ABLIM1,ABLIM1,ABLIM1,ABLIM1,ABLIM1,ABLIM1;NM_001352440.1,NM_001352441.1,XM_017016256.2,XM_024448014.2,XM_024448016.2,XM_024448018.2,XM_047425246.1;mRNA,mRNA,mRNA,mRNA,mRNA,mRNA,mRNA:gini	0.814994	1.00106	Unsignificant
chr10:114632183:114634184:-:ABLIM1;XM_011539802.3;mRNA:gini	0.434501	0.986566	Unsignificant
chr10:114657274:114659275:-:ABLIM1;NM_002313.7;mRNA:gini	0.000968444	0.945285	DOWN
chr10:114683442:114685443:-:ABLIM1,ABLIM1,ABLIM1;NM_001003407.2,NM_001322883.2,NM_001322887.2;mRNA,mRNA,mRNA:gini	0.0201345	0.958136	Unsignificant
chr10:114684002:114686003:-:ABLIM1,ABLIM1,ABLIM1,ABLIM1;NM_001322882.2,XM_006717837.3,XM_047425233.1,XM_047425243.1;mRNA,mRNA,mRNA,mRNA:gini	0.0047603	0.951623	Unsignificant
chr10:114767303:114769304:-:ABLIM1,ABLIM1,ABLIM1,ABLIM1,ABLIM1,ABLIM1;NM_001322884.3,NM_001322885.3,NM_001322886.3,XM_017016245.2,XM_017016250.2,XM_017016255.2;mRNA,mRNA,mRNA,mRNA,mRNA,mRNA:gini	0.831162	1.00243	Unsignificant
chr10:114800372:114802373:-:ABLIM1,ABLIM1,ABLIM1,ABLIM1,ABLIM1,ABLIM1,ABLIM1,ABLIM1,ABLIM1,ABLIM1,ABLIM1,ABLIM1,ABLIM1,ABLIM1,ABLIM1;XM_017016247.2,XM_024448010.2,XM_024448011.2,XM_047425229.1,XM_047425231.1,XM_047425232.1,XM_047425234.1,XM_047425236.1,XM_047425237.1,XM_047425238.1,XM_047425239.1,XM_047425240.1,XM_047425242.1,XM_047425244.1,XM_047425245.1;mRNA,mRNA,mRNA,mRNA,mRNA,mRNA,mRNA,mRNA,m…	0.00879412	0.955249	Unsignificant
chr10:114820779:114822780:+:FHIP2A,FHIP2A;NM_001135051.2,NM_020940.4;mRNA,mRNA:gini	0.140951	0.971345	Unsignificant
chr10:114821947:114823948:-:LOC124902508,LOC124902508,LOC124902508,LOC124902508;XM_047426124.1,XM_047426125.1,XM_047426126.1,XM_047426127.1;mRNA,mRNA,mRNA,mRNA:gini	0.10301	0.970883	Unsignificant
chr10:114937194:114939195:+:TRUB1;NM_139169.5;mRNA:gini	0.37101	0.98485	Unsignificant
chr10:11493758:11495759:-:USP6NL;XM_011519763.3;mRNA:gini	0.00290808	0.94779	Unsignificant
chr10:11494139:11496140:-:USP6NL;XM_047426038.1;mRNA:gini	0.0119725	0.958121	Unsignificant
chr10:115092364:115094365:+:ATRNL1,ATRNL1,ATRNL1,ATRNL1,ATRNL1,ATRNL1,ATRNL1,ATRNL1;NM_001276282.4,NM_207303.4,XM_011539587.2,XM_011539588.3,XM_011539589.3,XM_017016035.3,XM_017016036.2,XM_047424988.1;mRNA,mRNA,mRNA,mRNA,mRNA,mRNA,mRNA,mRNA:gini	0.048084	0.963512	Unsignificant
chr10:115113619:115115620:+:ATRNL1;XM_011539591.3;mRNA:gini	0.0172101	0.96195	Unsignificant
chr10:115159124:115161125:+:ATRNL1;XM_047424989.1;mRNA:gini	0.045595	0.962392	Unsignificant
chr10:115219423:115221424:+:ATRNL1;XM_017016039.3;mRNA:gini	0.0173227	0.95991	Unsignificant
chr10:115267347:115269348:+:ATRNL1;XM_017016040.2;mRNA:gini	0.00887322	0.9558	Unsignificant
chr10:11531426:11533427:-:USP6NL;NM_001080491.5;mRNA:gini	0.22153	0.983967	Unsignificant
chr10:11575087:11577088:-:USP6NL;NM_001391959.1;mRNA:gini	0.0231307	0.964656	Unsignificant
chr10:11601188:11603189:-:USP6NL;XM_047426037.1;mRNA:gini	0.00184796	0.948947	Unsignificant
chr10:11601193:11603194:-:USP6NL;XM_011519762.3;mRNA:gini	0.00221468	0.950416	Unsignificant
chr10:11604599:11606600:-:USP6NL;XM_047426036.1;mRNA:gini	0.0227661	0.959519	Unsignificant
chr10:11610649:11612650:-:USP6NL,USP6NL,USP6NL,USP6NL,USP6NL,USP6NL;NM_001391960.1,NM_001391961.1,NM_014688.5,XM_006717542.4,XM_017016971.2,XM_024448263.2;mRNA,mRNA,mRNA,mRNA,mRNA,mRNA:gini	0.737618	1.00265	Unsignificant
chr10:116254794:116256795:-:GFRA1;NM_001348099.3;mRNA:gini	0.0199985	0.961638	Unsignificant
chr10:116271224:116273225:-:GFRA1;NM_145793.7;mRNA:gini	0.823802	0.999485	Unsignificant
chr10:116271474:116273475:-:GFRA1;NM_001382559.2;mRNA:gini	0.820109	1.00408	Unsignificant
chr10:116271653:116273654:-:GFRA1,GFRA1,GFRA1,GFRA1;NM_001348098.4,NM_001382558.2,NM_001382560.2,NM_001382561.2;mRNA,mRNA,mRNA,mRNA:gini	0.839011	1.00164	Unsignificant
chr10:116272008:116274009:-:GFRA1;NM_001348096.3;mRNA:gini	0.627049	1.00733	Unsignificant
chr10:116272205:116274206:-:GFRA1;NM_005264.8;mRNA:gini	0.830838	1.00165	Unsignificant
chr10:116272614:116274615:-:GFRA1;NM_001145453.4;mRNA:gini	0.827564	1.0064	Unsignificant
chr10:116273704:116275705:-:GFRA1,GFRA1;NM_001382556.2,NM_001382557.2;mRNA,mRNA:gini	0.00374661	0.953957	Unsignificant
chr10:116323447:116325448:+:CCDC172,CCDC172,CCDC172;NM_198515.3,XM_006717820.5,XM_011539771.3;mRNA,mRNA,mRNA:gini	0.00332914	0.951213	Unsignificant
chr10:116323645:116325646:+:CCDC172;XM_017016206.1;mRNA:gini	0.00674392	0.954317	Unsignificant
chr10:116326157:116328158:+:CCDC172;XM_047425192.1;mRNA:gini	0.0849698	0.975339	Unsignificant
chr10:116426846:116428847:+:PNLIPRP3,PNLIPRP3,PNLIPRP3;NM_001011709.3,XM_011539276.2,XM_011539279.2;mRNA,mRNA,mRNA:gini	0.0044316	0.954482	Unsignificant
chr10:116435787:116437788:+:PNLIPRP3;XM_011539278.1;mRNA:gini	0.00214471	0.953677	Unsignificant
chr10:116442196:116444197:+:PNLIPRP3;XM_011539277.1;mRNA:gini	0.00823353	0.954816	Unsignificant
chr10:116544930:116546931:+:PNLIP;NM_000936.4;mRNA:gini	0.0189618	0.960662	Unsignificant
chr10:116589958:116591959:+:PNLIPRP1,PNLIPRP1;NM_006229.4,XM_047425364.1;mRNA,mRNA:gini	0.0227656	0.962013	Unsignificant
chr10:116590012:116592013:+:PNLIPRP1;NM_001303135.1;mRNA:gini	0.0202267	0.961465	Unsignificant
chr10:116668965:116670966:-:C10orf82,C10orf82,C10orf82,C10orf82,C10orf82,C10orf82,C10orf82,C10orf82;NM_001350931.2,NM_144661.4,XM_011539340.4,XM_011539341.2,XM_011539343.4,XM_011539344.4,XM_011539346.4,XM_011539347.4;mRNA,mRNA,mRNA,mRNA,mRNA,mRNA,mRNA,mRNA:gini	0.270417	0.983212	Unsignificant
chr10:116669281:116671282:-:C10orf82,C10orf82,C10orf82,C10orf82;NM_001330142.3,NM_001350930.2,XM_011539342.3,XM_047424663.1;mRNA,mRNA,mRNA,mRNA:gini	0.0717455	0.972359	Unsignificant
chr10:116704277:116706278:-:HSPA12A;XM_047424972.1;mRNA:gini	0.0966455	0.972965	Unsignificant
chr10:116726372:116728373:-:HSPA12A;XM_047424971.1;mRNA:gini	0.0033449	0.951829	Unsignificant
chr10:116741565:116743566:-:HSPA12A;NM_025015.3;mRNA:gini	0.118549	0.9762	Unsignificant
chr10:116848498:116850499:+:ENO4,ENO4,ENO4,ENO4,ENO4;NM_001242699.2,XM_005269815.4,XM_006717835.4,XM_011539797.4,XM_047425228.1;mRNA,mRNA,mRNA,mRNA,mRNA:gini	0.232235	0.977552	Unsignificant
chr10:116848721:116850722:-:HSPA12A,HSPA12A;NM_001330164.2,XM_011539579.3;mRNA,mRNA:gini	0.180753	0.981497	Unsignificant
chr10:116849746:116851747:-:HSPA12A;XM_005269673.6;mRNA:gini	0.0876351	0.973115	Unsignificant
chr10:117004186:117006187:-:SHTN1,SHTN1,SHTN1,SHTN1;NM_001127211.3,NM_001258298.2,NM_001258299.2,NM_018330.7;mRNA,mRNA,mRNA,mRNA:gini	0.302886	0.985519	Unsignificant
chr10:117125585:117127586:-:SHTN1;NM_001258300.1;mRNA:gini	0.117349	0.968758	Unsignificant
chr10:117137269:117139270:-:VAX1,VAX1;NM_001112704.2,NM_199131.3;mRNA,mRNA:gini	0.595833	0.991296	Unsignificant
chr10:117196488:117198489:+:KCNK18;NM_181840.1;mRNA:gini	0.0144202	0.961293	Unsignificant
chr10:117240113:117242114:+:SLC18A2;NM_003054.6;mRNA:gini	0.330861	0.982159	Unsignificant
chr10:117374439:117376440:-:PDZD8,PDZD8,PDZD8,PDZD8,PDZD8,PDZD8;NM_173791.5,XM_005269518.5,XM_011539265.3,XM_011539266.4,XM_047424575.1,XM_047424576.1;mRNA,mRNA,mRNA,mRNA,mRNA,mRNA:gini	0.253752	0.978484	Unsignificant
chr10:11741381:11743382:+:ECHDC3,ECHDC3,ECHDC3;NM_024693.5,XM_011519689.1,XM_047425750.1;mRNA,mRNA,mRNA:gini	0.568191	0.982333	Unsignificant
chr10:117541745:117543746:+:EMX2,EMX2;NM_001165924.2,NM_004098.4;mRNA,mRNA:gini	0.0164751	0.958813	Unsignificant
chr10:118045940:118047941:-:RAB11FIP2,RAB11FIP2;NM_001330167.2,NM_014904.3;mRNA,mRNA:gini	0.0289641	0.954939	Unsignificant
chr10:11822355:11824356:+:PROSER2,PROSER2;NM_153256.4,XM_011519438.3;mRNA,mRNA:gini	0.19045	0.976312	Unsignificant
chr10:118341323:118343324:-:FAM204A,FAM204A,FAM204A,FAM204A,FAM204A;NM_001134672.2,NM_022063.3,XM_005270024.2,XM_047425618.1,XM_047425619.1;mRNA,mRNA,mRNA,mRNA,mRNA:gini	0.0714329	0.96649	Unsignificant
chr10:11851155:11853156:+:PROSER2;XM_047424963.1;mRNA:gini	0.0199395	0.965293	Unsignificant
chr10:118594647:118596648:-:PRLHR;NM_004248.3;mRNA:gini	0.0136415	0.959484	Unsignificant
chr10:11860048:11862049:+:PROSER2;XM_047424964.1;mRNA:gini	0.141918	0.97395	Unsignificant
chr10:118753969:118755970:-:CACUL1;NM_153810.5;mRNA:gini	0.0378442	0.957455	Unsignificant
chr10:119028713:119030714:+:NANOS1;NM_199461.4;mRNA:gini	0.485866	0.981956	Unsignificant
chr10:119079816:119081817:-:EIF3A;NM_003750.4;mRNA:gini	0.0301808	0.954907	Unsignificant
chr10:119103112:119105113:+:DENND10,DENND10,DENND10,DENND10,DENND10,DENND10;NM_001303111.2,NM_001303112.2,NM_001303113.2,NM_207009.4,XM_006717849.5,XM_017016264.3;mRNA,mRNA,mRNA,mRNA,mRNA,mRNA:gini	0.314096	0.974517	Unsignificant
chr10:119103764:119105765:+:DENND10,DENND10,DENND10;XM_047425249.1,XM_047425250.1,XM_047425251.1;mRNA,mRNA,mRNA:gini	0.582288	0.982567	Unsignificant
chr10:119104310:119106311:+:DENND10;XM_047425252.1;mRNA:gini	0.209227	0.975417	Unsignificant
chr10:119164256:119166257:-:SFXN4,SFXN4,SFXN4;XM_005269526.3,XM_011539282.3,XM_047424585.1;mRNA,mRNA,mRNA:gini	0.242674	0.985351	Unsignificant
chr10:119164713:119166714:-:SFXN4,SFXN4,SFXN4;NM_213649.2,XM_005269525.6,XM_047424584.1;mRNA,mRNA,mRNA:gini	0.132666	0.975475	Unsignificant
chr10:119177811:119179812:-:PRDX3,PRDX3;NM_001302272.2,NM_006793.5;mRNA,mRNA:gini	0.819077	0.997341	Unsignificant
chr10:119206570:119208571:+:GRK5,GRK5,GRK5;NM_005308.3,XM_005269707.3,XM_005269708.2;mRNA,mRNA,mRNA:gini	0.163106	0.965535	Unsignificant
chr10:119207420:119209421:+:GRK5;XM_047425120.1;mRNA:gini	0.0169069	0.955102	Unsignificant
chr10:119304958:119306959:+:GRK5;XM_047425121.1;mRNA:gini	0.0637522	0.968133	Unsignificant
chr10:119535585:119537586:-:RGS10;NM_002925.4;mRNA:gini	0.0167674	0.959828	Unsignificant
chr10:119541718:119543719:-:RGS10;NM_001005339.2;mRNA:gini	0.105184	0.973673	Unsignificant
chr10:119592518:119594519:-:TIAL1;XM_047425699.1;mRNA:gini	0.0477036	0.967632	Unsignificant
chr10:119593088:119595089:-:TIAL1;XM_047425698.1;mRNA:gini	0.0735699	0.973719	Unsignificant
chr10:119595963:119597964:-:TIAL1,TIAL1,TIAL1,TIAL1,TIAL1,TIAL1,TIAL1,TIAL1,TIAL1,TIAL1;NM_001033925.2,NM_001323964.2,NM_001323965.2,NM_001323967.2,NM_001323968.2,NM_001323969.2,NM_001323970.2,NM_003252.4,XM_024448151.2,XM_047425701.1;mRNA,mRNA,mRNA,mRNA,mRNA,mRNA,mRNA,mRNA,mRNA,mRNA:gini	0.739504	1.00099	Unsignificant
chr10:119650379:119652380:+:BAG3,BAG3;NM_004281.4,XM_005270287.2;mRNA,mRNA:gini	0.121837	0.967041	Unsignificant
chr10:119725049:119727050:+:INPP5F,INPP5F,INPP5F;NM_001243195.2,NM_014937.4,XM_006717720.5;mRNA,mRNA,mRNA:gini	0.212792	0.971459	Unsignificant
chr10:119748116:119750117:+:INPP5F;XM_047424834.1;mRNA:gini	0.0719958	0.961272	Unsignificant
chr10:119750082:119752083:+:INPP5F;XM_047424836.1;mRNA:gini	0.507509	0.98765	Unsignificant
chr10:119750123:119752124:+:INPP5F;XM_047424837.1;mRNA:gini	0.474007	0.985362	Unsignificant
chr10:119779022:119781023:+:INPP5F;XM_011539527.4;mRNA:gini	0.10595	0.976454	Unsignificant
chr10:119779958:119781959:+:INPP5F;XM_011539528.4;mRNA:gini	0.014571	0.960377	Unsignificant
chr10:119791179:119793180:+:INPP5F;XM_047424838.1;mRNA:gini	0.111152	0.971621	Unsignificant
chr10:119804392:119806393:+:INPP5F;XM_011539529.3;mRNA:gini	0.0116054	0.962305	Unsignificant
chr10:119818268:119820269:+:INPP5F;NM_001243194.2;mRNA:gini	0.027589	0.959275	Unsignificant
chr10:119871842:119873843:-:MCMBP,MCMBP,MCMBP,MCMBP;NM_001256378.2,NM_024834.4,XM_005270157.5,XM_017016663.2;mRNA,mRNA,mRNA,mRNA:gini	0.675611	0.991338	Unsignificant
chr10:119872580:119874581:-:MCMBP,MCMBP;NM_001256379.2,XM_011540170.2;mRNA,mRNA:gini	0.378771	0.98113	Unsignificant
chr10:119891729:119893730:+:SEC23IP,SEC23IP,SEC23IP;NM_007190.4,XM_005269469.4,XM_047424537.1;mRNA,mRNA,mRNA:gini	0.0584338	0.959747	Unsignificant
chr10:12041808:12043809:-:UPF2,UPF2,UPF2,UPF2;NM_015542.4,XM_011519449.4,XM_047424986.1,XM_047424987.1;mRNA,mRNA,mRNA,mRNA:gini	0.212153	0.974088	Unsignificant
chr10:12042169:12044170:-:UPF2;NM_080599.3;mRNA:gini	0.124259	0.964149	Unsignificant
chr10:120456226:120458227:+:PLPP4,PLPP4,PLPP4,PLPP4,PLPP4,PLPP4,PLPP4,PLPP4,PLPP4;NM_001030059.3,NM_001318166.2,NM_001318167.2,NM_001318168.2,NM_001318169.2,XM_005269592.3,XM_006717686.5,XM_011539444.4,XM_017015823.2;mRNA,mRNA,mRNA,mRNA,mRNA,mRNA,mRNA,mRNA,mRNA:gini	0.76264	0.996458	Unsignificant
chr10:120488133:120490134:+:PLPP4;XM_047424709.1;mRNA:gini	0.00364577	0.959124	Unsignificant
chr10:120502838:120504839:+:PLPP4;XM_017015822.2;mRNA:gini	0.00288531	0.953776	Unsignificant
chr10:120502845:120504846:+:PLPP4,PLPP4;XM_017015821.3,XM_047424710.1;mRNA,mRNA:gini	0.00162938	0.950416	Unsignificant
chr10:120512981:120514982:+:PLPP4;XM_024447862.2;mRNA:gini	0.391438	0.982277	Unsignificant
chr10:12067953:12069954:+:DHTKD1;NM_018706.7;mRNA:gini	0.192286	0.976533	Unsignificant
chr10:120850361:120852362:+:WDR11,WDR11;NM_018117.12,XM_005269963.3;mRNA,mRNA:gini	0.63058	0.994425	Unsignificant
chr10:120850764:120852765:+:WDR11;XM_047425458.1;mRNA:gini	0.439321	0.989188	Unsignificant
chr10:120854751:120856752:+:WDR11;XM_047425459.1;mRNA:gini	0.0785018	0.967594	Unsignificant
chr10:12128640:12130641:+:SEC61A2;NM_001142628.1;mRNA:gini	0.828146	0.99962	Unsignificant
chr10:12128676:12130677:+:SEC61A2,SEC61A2;NM_001142627.3,NM_018144.4;mRNA,mRNA:gini	0.827724	1.00272	Unsignificant
chr10:121530313:121532314:-:FGFR2;NM_001320654.2;mRNA:gini	0.00150904	0.952647	Unsignificant
chr10:121592966:121594967:-:FGFR2,FGFR2,FGFR2;NM_001144913.1,NM_001144914.1,NM_023029.2;mRNA,mRNA,mRNA:gini	0.069432	0.971382	Unsignificant
chr10:121593257:121595258:-:FGFR2;NM_001144916.2;mRNA:gini	0.00743712	0.959266	Unsignificant
chr10:121595644:121597645:-:FGFR2;NM_001144915.2;mRNA:gini	0.0487231	0.961396	Unsignificant
chr10:121597443:121599444:-:FGFR2,FGFR2,FGFR2,FGFR2,FGFR2;NM_000141.5,NM_001144917.2,NM_001144918.2,NM_001144919.2,NM_001320658.2;mRNA,mRNA,mRNA,mRNA,mRNA:gini	0.0704235	0.971564	Unsignificant
chr10:121597457:121599458:-:FGFR2,FGFR2,FGFR2,FGFR2,FGFR2,FGFR2,FGFR2,FGFR2,FGFR2,FGFR2,FGFR2,FGFR2;NM_022970.3,XM_006717708.4,XM_006717710.5,XM_017015920.3,XM_017015921.3,XM_017015924.3,XM_017015925.3,XM_024447887.2,XM_024447888.2,XM_024447889.2,XM_024447890.2,XM_024447891.2;mRNA,mRNA,mRNA,mRNA,mRNA,mRNA,mRNA,mRNA,mRNA,mRNA,mRNA,mRNA:gini	0.0896794	0.973421	Unsignificant
chr10:121921410:121923411:-:ATE1;XM_047424533.1;mRNA:gini	0.0125329	0.960478	Unsignificant
chr10:121925705:121927706:-:ATE1;XM_047424526.1;mRNA:gini	0.127499	0.96752	Unsignificant
chr10:121926466:121928467:-:ATE1,ATE1;XM_047424531.1,XM_047424535.1;mRNA,mRNA:gini	0.813586	0.99521	Unsignificant
chr10:121926467:121928468:-:ATE1,ATE1;XM_047424524.1,XM_047424528.1;mRNA,mRNA:gini	0.799992	0.994686	Unsignificant
chr10:121926469:121928470:-:ATE1,ATE1;XM_017015597.2,XM_047424521.1;mRNA,mRNA:gini	0.796734	0.994483	Unsignificant
chr10:121926470:121928471:-:ATE1;XM_017015603.2;mRNA:gini	0.791854	0.994302	Unsignificant
chr10:121926471:121928472:-:ATE1;XM_017015601.3;mRNA:gini	0.796648	0.994481	Unsignificant
chr10:121926515:121928516:-:ATE1;XM_047424525.1;mRNA:gini	0.818144	0.995483	Unsignificant
chr10:121926730:121928731:-:ATE1;XM_047424527.1;mRNA:gini	0.832514	0.999229	Unsignificant
chr10:121927030:121929031:-:ATE1,ATE1,ATE1,ATE1,ATE1,ATE1,ATE1,ATE1,ATE1,ATE1;NM_001001976.3,NM_001288734.2,NM_001288735.2,NM_007041.4,XM_005269458.4,XM_017015599.3,XM_047424522.1,XM_047424529.1,XM_047424534.1,XM_047424536.1;mRNA,mRNA,mRNA,mRNA,mRNA,mRNA,mRNA,mRNA,mRNA,mRNA:gini	0.839002	0.99766	Unsignificant
chr10:121927462:121929463:-:ATE1,ATE1,ATE1,ATE1,ATE1,ATE1;NM_001288736.2,XM_005269459.4,XM_017015598.3,XM_047424523.1,XM_047424530.1,XM_047424532.1;mRNA,mRNA,mRNA,mRNA,mRNA,mRNA:gini	0.814236	0.994477	Unsignificant
chr10:12194890:12196891:-:NUDT5,NUDT5,NUDT5;NM_001321647.2,NM_001321648.2,NM_014142.4;mRNA,mRNA,mRNA:gini	0.238534	0.980725	Unsignificant
chr10:12195187:12197188:+:CDC123,CDC123;NM_006023.3,XM_005252638.5;mRNA,mRNA:gini	0.13866	0.975302	Unsignificant
chr10:121972828:121974829:-:NSMCE4A;XM_017016359.2;mRNA:gini	0.0140072	0.961147	Unsignificant
chr10:121973388:121975389:-:NSMCE4A;XM_005269929.5;mRNA:gini	0.0325589	0.961377	Unsignificant
chr10:121973804:121975805:-:NSMCE4A,NSMCE4A;XM_005269930.5,XM_011539910.3;mRNA,mRNA:gini	0.237753	0.976961	Unsignificant
chr10:121974216:121976217:-:NSMCE4A,NSMCE4A,NSMCE4A,NSMCE4A;NM_001167865.2,NM_017615.3,XM_047425399.1,XM_047425400.1;mRNA,mRNA,mRNA,mRNA:gini	0.111353	0.965274	Unsignificant
chr10:121988162:121990163:+:TACC2,TACC2,TACC2,TACC2,TACC2,TACC2;NM_001291876.2,NM_001291877.2,NM_206861.3,NM_206862.4,XM_047424457.1,XM_047424465.1;mRNA,mRNA,mRNA,mRNA,mRNA,mRNA:gini	0.15744	0.975488	Unsignificant
chr10:121993631:121995632:+:TACC2,TACC2,TACC2,TACC2,TACC2,TACC2,TACC2,TACC2,TACC2,TACC2,TACC2,TACC2,TACC2,TACC2,TACC2,TACC2,TACC2,TACC2,TACC2,TACC2,TACC2,TACC2,TACC2,TACC2,TACC2,TACC2,TACC2,TACC2,TACC2,TACC2,TACC2,TACC2,TACC2;XM_005269388.1,XM_005269390.1,XM_005269392.1,XM_005269393.1,XM_005269396.1,XM_005269399.1,XM_006717548.1,XM_006717552.1,XM_006717553.1,XM_006717554.1,XM_011539130.1,XM_01701…	0.0512046	0.970197	Unsignificant
chr10:122018733:122020734:+:TACC2,TACC2,TACC2,TACC2,TACC2,TACC2,TACC2,TACC2,TACC2;XM_024447757.2,XM_047424448.1,XM_047424450.1,XM_047424452.1,XM_047424454.1,XM_047424456.1,XM_047424459.1,XM_047424460.1,XM_047424464.1;mRNA,mRNA,mRNA,mRNA,mRNA,mRNA,mRNA,mRNA,mRNA:gini	0.00285308	0.952443	Unsignificant
chr10:122111884:122113885:+:TACC2,TACC2;NM_001291879.2,XM_047424466.1;mRNA,mRNA:gini	0.0481454	0.963703	Unsignificant
chr10:122162629:122164630:+:TACC2,TACC2,TACC2,TACC2,TACC2;NM_001291878.2,NM_006997.4,NM_206860.3,XM_011539132.3,XM_024447765.2;mRNA,mRNA,mRNA,mRNA,mRNA:gini	0.149084	0.97554	Unsignificant
chr10:122270295:122272296:+:BTBD16,BTBD16,BTBD16,BTBD16,BTBD16,BTBD16;NM_001318189.3,NM_144587.5,XM_011539239.3,XM_011539240.3,XM_011539241.3,XM_011539242.3;mRNA,mRNA,mRNA,mRNA,mRNA,mRNA:gini	0.00811258	0.956814	Unsignificant
chr10:122272746:122274747:+:BTBD16;XM_017015637.2;mRNA:gini	0.00153	0.948272	Unsignificant
chr10:122373707:122375708:+:PLEKHA1,PLEKHA1,PLEKHA1,PLEKHA1,PLEKHA1,PLEKHA1,PLEKHA1,PLEKHA1,PLEKHA1,PLEKHA1,PLEKHA1,PLEKHA1,PLEKHA1,PLEKHA1,PLEKHA1,PLEKHA1,PLEKHA1,PLEKHA1,PLEKHA1,PLEKHA1,PLEKHA1,PLEKHA1,PLEKHA1,PLEKHA1,PLEKHA1,PLEKHA1,PLEKHA1,PLEKHA1,PLEKHA1,PLEKHA1,PLEKHA1,PLEKHA1,PLEKHA1,PLEKHA1,PLEKHA1,PLEKHA1,PLEKHA1;NM_001001974.4,NM_001330178.2,NM_001377230.1,NM_001377231.1,NM_001377232.1,…	0.0934724	0.96827	Unsignificant
chr10:122374340:122376341:+:PLEKHA1,PLEKHA1,PLEKHA1,PLEKHA1,PLEKHA1,PLEKHA1,PLEKHA1,PLEKHA1,PLEKHA1,PLEKHA1,PLEKHA1,PLEKHA1,PLEKHA1,PLEKHA1,PLEKHA1,PLEKHA1;XM_011540017.2,XM_011540018.2,XM_011540022.2,XM_017016482.2,XM_017016483.2,XM_017016484.2,XM_017016487.2,XM_024448110.2,XM_047425598.1,XM_047425599.1,XM_047425605.1,XM_047425606.1,XM_047425610.1,XM_047425611.1,XM_047425612.1,XM_047425613.1;mRN…	0.170997	0.974716	Unsignificant
chr10:122374577:122376578:+:PLEKHA1,PLEKHA1;XM_011540019.2,XM_011540024.2;mRNA,mRNA:gini	0.228116	0.981064	Unsignificant
chr10:122374580:122376581:+:PLEKHA1;XM_047425603.1;mRNA:gini	0.228163	0.981434	Unsignificant
chr10:122385068:122387069:+:PLEKHA1,PLEKHA1;NM_001195608.2,XM_047425600.1;mRNA,mRNA:gini	0.150598	0.972114	Unsignificant
chr10:122385251:122387252:+:PLEKHA1;XM_024448113.2;mRNA:gini	0.0933639	0.971233	Unsignificant
chr10:122387967:122389968:+:PLEKHA1,PLEKHA1,PLEKHA1,PLEKHA1;XM_024448107.2,XM_047425602.1,XM_047425604.1,XM_047425607.1;mRNA,mRNA,mRNA,mRNA:gini	0.00594502	0.957562	Unsignificant
chr10:122453652:122455653:+:ARMS2;NM_001099667.3;mRNA:gini	0.00163868	0.946461	DOWN
chr10:122460552:122462553:+:HTRA1;NM_002775.5;mRNA:gini	0.491264	0.987249	Unsignificant
chr10:122559753:122561754:+:DMBT1,DMBT1,DMBT1,DMBT1,DMBT1;NM_001320644.2,NM_001377530.1,NM_004406.3,NM_007329.3,NM_017579.3;mRNA,mRNA,mRNA,mRNA,mRNA:gini	0.0908877	0.974021	Unsignificant
chr10:122671849:122673850:+:LOC112577516;NM_001364461.3;mRNA:gini	0.00756383	0.95951	Unsignificant
chr10:122698845:122700846:-:C10orf120;NM_001010912.4;mRNA:gini	0.0333277	0.968676	Unsignificant
chr10:122799975:122801976:+:LOC124900290;XM_047426130.1;mRNA:gini	0.00601532	0.952366	Unsignificant
chr10:122844856:122846857:-:CUZD1;NM_022034.6;mRNA:gini	0.00548117	0.953946	Unsignificant
chr10:122878580:122880581:-:FAM24B;NM_152644.3;mRNA:gini	0.255023	0.975439	Unsignificant
chr10:122878640:122880641:-:FAM24B-CUZD1,FAM24B;NR_037915.1,NM_001204364.1;lnc_RNA,mRNA:gini	0.344192	0.981949	Unsignificant
chr10:122909609:122911610:+:FAM24A,FAM24A;NM_001029888.3,XM_017015639.2;mRNA,mRNA:gini	0.0209512	0.961028	Unsignificant
chr10:122909730:122911731:+:FAM24A;XM_017015638.2;mRNA:gini	0.0195241	0.961158	Unsignificant
chr10:122953226:122955227:-:C10orf88;NM_024942.4;mRNA:gini	0.185027	0.974468	Unsignificant
chr10:122979400:122981401:+:PSTK,PSTK,PSTK;NM_001363531.2,NM_153336.3,XM_017015641.3;mRNA,mRNA,mRNA:gini	0.612642	0.996506	Unsignificant
chr10:123007686:123009687:-:IKZF5;NM_001271840.1;mRNA:gini	0.22495	0.976427	Unsignificant
chr10:123007794:123009795:-:IKZF5,IKZF5,IKZF5,IKZF5,IKZF5,IKZF5,IKZF5,IKZF5,IKZF5,IKZF5,IKZF5,IKZF5,IKZF5;NM_001372123.1,NM_001372124.1,NM_001372125.1,NM_001372126.1,NM_001372127.1,NM_001372128.1,NM_001372129.1,NM_001372130.1,NM_001372131.1,XM_006717947.5,XM_047425645.1,XM_047425646.1,XM_047425647.1;mRNA,mRNA,mRNA,mRNA,mRNA,mRNA,mRNA,mRNA,mRNA,mRNA,mRNA,mRNA,mRNA:gini	0.291804	0.980914	Unsignificant
chr10:123008005:123010006:+:ACADSB,ACADSB;NM_001330174.3,NM_001609.4;mRNA,mRNA:gini	0.261649	0.978311	Unsignificant
chr10:123134969:123136970:+:HMX3;NM_001105574.2;mRNA:gini	0.265107	0.976012	Unsignificant
chr10:123147135:123149136:+:HMX2;NM_005519.2;mRNA:gini	0.818341	0.990726	Unsignificant
chr10:123153401:123155402:+:BUB3,BUB3;NM_001007793.3,NM_004725.4;mRNA,mRNA:gini	0.205852	0.97866	Unsignificant
chr10:12348546:12350547:+:CAMK1D,CAMK1D,CAMK1D,CAMK1D;NM_020397.4,NM_153498.4,XM_006717482.4,XM_006717483.5;mRNA,mRNA,mRNA,mRNA:gini	0.505644	0.98383	Unsignificant
chr10:123665354:123667355:+:GPR26;NM_153442.4;mRNA:gini	0.178237	0.976537	Unsignificant
chr10:123775701:123777702:-:CPXM2;XM_017015674.2;mRNA:gini	0.00921174	0.955976	Unsignificant
chr10:123863186:123865187:-:CPXM2;XM_011539286.2;mRNA:gini	0.0618127	0.969136	Unsignificant
chr10:12387981:12389982:+:CAMK1D,CAMK1D,CAMK1D;NM_001351032.2,XM_011519591.4,XM_047425537.1;mRNA,mRNA,mRNA:gini	0.115356	0.978457	Unsignificant
chr10:123886231:123888232:-:CPXM2;XM_011539285.3;mRNA:gini	0.00377949	0.954409	Unsignificant
chr10:123890806:123892807:-:CPXM2,CPXM2,CPXM2;NM_198148.3,XM_005269528.4,XM_011539283.3;mRNA,mRNA,mRNA:gini	0.0687888	0.968173	Unsignificant
chr10:123943103:123945104:-:CPXM2;XM_017015673.2;mRNA:gini	0.000254438	0.938648	DOWN
chr10:124062905:124064906:-:CHST15;XM_047425329.1;mRNA:gini	0.0266727	0.965912	Unsignificant
chr10:124090888:124092889:-:CHST15;XM_047425325.1;mRNA:gini	0.0217106	0.9538	Unsignificant
chr10:124090890:124092891:-:CHST15;XM_047425331.1;mRNA:gini	0.021334	0.954566	Unsignificant
chr10:124091405:124093406:-:CHST15,CHST15,CHST15,CHST15,CHST15,CHST15,CHST15,CHST15;NM_014863.4,NM_015892.5,XM_017016319.2,XM_017016320.2,XM_017016321.2,XM_047425328.1,XM_047425332.1,XM_047425333.1;mRNA,mRNA,mRNA,mRNA,mRNA,mRNA,mRNA,mRNA:gini	0.0603017	0.96007	Unsignificant
chr10:124092239:124094240:-:CHST15;XM_047425334.1;mRNA:gini	0.124838	0.967945	Unsignificant
chr10:124092259:124094260:-:CHST15;XM_047425326.1;mRNA:gini	0.118117	0.96801	Unsignificant
chr10:124092284:124094285:-:CHST15;XM_047425330.1;mRNA:gini	0.129538	0.970305	Unsignificant
chr10:124092326:124094327:-:CHST15;XM_006717891.5;mRNA:gini	0.0745193	0.965981	Unsignificant
chr10:124092597:124094598:-:CHST15,CHST15,CHST15,CHST15,CHST15,CHST15,CHST15;NM_001270764.2,NM_001270765.2,XM_005269892.5,XM_005269893.4,XM_011539857.2,XM_047425324.1,XM_047425327.1;mRNA,mRNA,mRNA,mRNA,mRNA,mRNA,mRNA:gini	0.150925	0.971265	Unsignificant
chr10:124417922:124419923:-:OAT,OAT,OAT,OAT,OAT,OAT,OAT,OAT,OAT,OAT;NM_000274.4,NM_001171814.2,NM_001322965.2,NM_001322966.2,NM_001322967.2,NM_001322968.2,NM_001322969.2,NM_001322970.2,NM_001322971.2,NM_001322974.2;mRNA,mRNA,mRNA,mRNA,mRNA,mRNA,mRNA,mRNA,mRNA,mRNA:gini	0.0875383	0.964607	Unsignificant
chr10:124449034:124451035:-:NKX1-2;NM_001146340.3;mRNA:gini	0.00322888	0.950365	Unsignificant
chr10:124460822:124462823:+:LHPP,LHPP,LHPP,LHPP,LHPP,LHPP,LHPP,LHPP;NM_001167880.2,NM_001318331.2,NM_001318332.2,NM_022126.4,XM_005270026.4,XM_011540058.4,XM_017016509.2,XM_024448122.1;mRNA,mRNA,mRNA,mRNA,mRNA,mRNA,mRNA,mRNA:gini	0.127005	0.966006	Unsignificant
chr10:124513169:124515170:+:LHPP;XM_017016512.2;mRNA:gini	0.00698476	0.962291	Unsignificant
chr10:124743377:124745378:-:FAM53B;NM_014661.4;mRNA:gini	0.304385	1.01742	Unsignificant
chr10:124790886:124792887:-:EEF1AKMT2,EEF1AKMT2,EEF1AKMT2;NM_001304467.2,NM_001304468.2,NM_212554.4;mRNA,mRNA,mRNA:gini	0.247934	0.984406	Unsignificant
chr10:124800818:124802819:+:ABRAXAS2;NM_032182.4;mRNA:gini	0.376978	0.976462	Unsignificant
chr10:124805900:124807901:+:ABRAXAS2;XM_047424891.1;mRNA:gini	0.0784342	0.968903	Unsignificant
chr10:124812199:124814200:+:ABRAXAS2;XM_047424888.1;mRNA:gini	0.00714354	0.955622	Unsignificant
chr10:124815588:124817589:+:ABRAXAS2;XM_047424889.1;mRNA:gini	0.00651068	0.957691	Unsignificant
chr10:124915893:124917894:+:ZRANB1,ZRANB1;XM_006717907.3,XM_047425383.1;mRNA,mRNA:gini	0.0646288	0.964159	Unsignificant
chr10:124916512:124918513:+:ZRANB1;XM_047425384.1;mRNA:gini	0.140496	0.974557	Unsignificant
chr10:124926249:124928250:+:ZRANB1;XM_047425385.1;mRNA:gini	0.352649	0.981367	Unsignificant
chr10:124941122:124943123:+:ZRANB1;NM_017580.3;mRNA:gini	0.184618	0.975219	Unsignificant
chr10:125002714:125004715:-:CTBP2;XM_047424680.1;mRNA:gini	0.000357688	0.93148	DOWN
chr10:125005017:125007018:-:CTBP2;NM_001363508.2;mRNA:gini	0.0235165	0.961396	Unsignificant
chr10:125027070:125029071:-:CTBP2;NM_022802.3;mRNA:gini	0.0652369	0.970596	Unsignificant
chr10:125048314:125050315:-:CTBP2;XM_047424678.1;mRNA:gini	0.0500412	0.963206	Unsignificant
chr10:125137395:125139396:-:CTBP2,CTBP2;XM_047424673.1,XM_047424676.1;mRNA,mRNA:gini	0.000649477	0.94008	DOWN
chr10:125150833:125152834:-:CTBP2,CTBP2;XM_047424666.1,XM_047424670.1;mRNA,mRNA:gini	0.00836894	0.94537	DOWN
chr10:125151280:125153281:-:CTBP2;XM_047424669.1;mRNA:gini	0.00257998	0.937696	DOWN
chr10:125157776:125159777:-:CTBP2,CTBP2,CTBP2,CTBP2,CTBP2,CTBP2,CTBP2,CTBP2,CTBP2;NM_001290215.3,NM_001321013.2,NM_001321014.2,XM_005269567.4,XM_011539355.3,XM_011539358.3,XM_047424664.1,XM_047424667.1,XM_047424668.1;mRNA,mRNA,mRNA,mRNA,mRNA,mRNA,mRNA,mRNA,mRNA:gini	0.0185357	0.951851	Unsignificant
chr10:125158956:125160957:-:CTBP2,CTBP2,CTBP2,CTBP2;NM_001321012.2,XM_024447830.2,XM_047424665.1,XM_047424674.1;mRNA,mRNA,mRNA,mRNA:gini	0.0200301	0.94811	Unsignificant
chr10:125159562:125161563:-:CTBP2,CTBP2,CTBP2,CTBP2,CTBP2,CTBP2;NM_001290214.3,NM_001329.4,XM_047424672.1,XM_047424675.1,XM_047424677.1,XM_047424679.1;mRNA,mRNA,mRNA,mRNA,mRNA,mRNA:gini	0.0414733	0.953293	Unsignificant
chr10:125160029:125162030:-:CTBP2;NM_001083914.3;mRNA:gini	0.515545	0.983997	Unsignificant
chr10:125161462:125163463:-:CTBP2;XM_047424671.1;mRNA:gini	0.0920745	0.971476	Unsignificant
chr10:125682162:125684163:-:TEX36,TEX36,TEX36;NM_001128202.3,NM_001318133.2,XM_005269817.5;mRNA,mRNA,mRNA:gini	0.00404844	0.95728	Unsignificant
chr10:125718708:125720709:+:EDRF1,EDRF1,EDRF1,EDRF1,EDRF1,EDRF1,EDRF1;NM_001202438.2,NM_015608.3,XM_047425035.1,XM_047425036.1,XM_047425037.1,XM_047425039.1,XM_047425040.1;mRNA,mRNA,mRNA,mRNA,mRNA,mRNA,mRNA:gini	0.277016	0.983487	Unsignificant
chr10:125729291:125731292:+:EDRF1;XM_011539622.2;mRNA:gini	0.309999	0.982781	Unsignificant
chr10:125774820:125776821:-:MMP21;NM_147191.1;mRNA:gini	0.0688982	0.975255	Unsignificant
chr10:125822257:125824258:-:UROS,UROS,UROS,UROS,UROS,UROS,UROS,UROS,UROS,UROS,UROS,UROS,UROS,UROS,UROS;NM_000375.3,NM_001324036.2,NM_001324037.2,NM_001324038.2,NM_001324039.2,XM_005270140.6,XM_011540127.3,XM_017016611.3,XM_017016612.3,XM_024448154.2,XM_024448155.2,XM_047425708.1,XM_047425709.1,XM_047425710.1,XM_047425711.1;mRNA,mRNA,mRNA,mRNA,mRNA,mRNA,mRNA,mRNA,mRNA,mRNA,mRNA,mRNA,mRNA,mRNA,mRNA…	0.349781	0.983177	Unsignificant
chr10:125822545:125824546:+:BCCIP,BCCIP,BCCIP;NM_016567.4,NM_078468.3,NM_078469.3;mRNA,mRNA,mRNA:gini	0.328359	0.978619	Unsignificant
chr10:125880291:125882292:-:DHX32;NM_018180.3;mRNA:gini	0.00247503	0.943692	DOWN
chr10:125895484:125897485:-:DHX32,DHX32,DHX32,DHX32;XM_047425467.1,XM_047425468.1,XM_047425469.1,XM_047425470.1;mRNA,mRNA,mRNA,mRNA:gini	0.020997	0.965284	Unsignificant
chr10:125895563:125897564:+:FANK1,FANK1;NM_001350939.2,NM_145235.5;mRNA,mRNA:gini	0.0166075	0.963694	Unsignificant
chr10:125895805:125897806:+:FANK1;NM_001363549.2;mRNA:gini	0.0125897	0.964146	Unsignificant
chr10:126070386:126072387:-:ADAM12;XM_024448210.1;mRNA:gini	0.0214294	0.966773	Unsignificant
chr10:126074922:126076923:-:ADAM12;XM_017016706.2;mRNA:gini	0.0292078	0.96284	Unsignificant
chr10:126387476:126389477:-:ADAM12,ADAM12,ADAM12,ADAM12,ADAM12;NM_001288973.2,NM_001288974.2,NM_001288975.2,NM_003474.6,NM_021641.5;mRNA,mRNA,mRNA,mRNA,mRNA:gini	0.428704	0.992811	Unsignificant
chr10:12649081:12651082:+:CAMK1D;XM_011519595.4;mRNA:gini	0.00210745	0.949016	Unsignificant
chr10:126498198:126500199:-:C10orf90;XM_047424564.1;mRNA:gini	0.0564861	0.973733	Unsignificant
chr10:126503484:126505485:-:C10orf90;XM_047424563.1;mRNA:gini	0.0211575	0.964001	Unsignificant
chr10:126519173:126521174:-:C10orf90;XM_011539223.3;mRNA:gini	0.00339958	0.957659	Unsignificant
chr10:126519589:126521590:-:C10orf90;XM_047424561.1;mRNA:gini	0.00135522	0.954318	Unsignificant
chr10:126520048:126522049:-:C10orf90;XM_011539217.2;mRNA:gini	0.003593	0.955448	Unsignificant
chr10:126520440:126522441:-:C10orf90,C10orf90;NM_001004298.4,XM_047424557.1;mRNA,mRNA:gini	0.00107794	0.944347	DOWN
chr10:126520486:126522487:-:C10orf90;XM_047424558.1;mRNA:gini	0.000637329	0.942545	DOWN
chr10:126523644:126525645:-:C10orf90;XM_047424559.1;mRNA:gini	0.013583	0.96511	Unsignificant
chr10:126523875:126525876:-:C10orf90;XM_047424556.1;mRNA:gini	0.0246234	0.96613	Unsignificant
chr10:126529185:126531186:-:C10orf90;XM_047424560.1;mRNA:gini	0.037953	0.968685	Unsignificant
chr10:12662233:12664234:+:CAMK1D;XM_011519593.4;mRNA:gini	0.00134599	0.941901	DOWN
chr10:12663474:12665475:+:CAMK1D;XM_011519592.4;mRNA:gini	0.0753389	0.973716	Unsignificant
chr10:126669692:126671693:-:C10orf90,C10orf90,C10orf90,C10orf90;NM_001350921.2,NM_001350922.2,NM_001350923.2,XM_047424562.1;mRNA,mRNA,mRNA,mRNA:gini	0.0205568	0.962071	Unsignificant
chr10:126904427:126906428:+:DOCK1,DOCK1,DOCK1,DOCK1,DOCK1,DOCK1,DOCK1,DOCK1,DOCK1,DOCK1,DOCK1,DOCK1,DOCK1,DOCK1,DOCK1,DOCK1;NM_001290223.2,NM_001377543.1,NM_001377544.1,NM_001377546.1,NM_001377547.1,NM_001377548.1,NM_001377550.1,NM_001377553.1,NM_001377554.1,NM_001377556.1,NM_001377558.1,NM_001377560.1,NM_001377561.1,NM_001380.5,XM_047424701.1,XM_047424703.1;mRNA,mRNA,mRNA,mRNA,mRNA,mRNA,mRNA,mRN…	0.233061	0.975339	Unsignificant
chr10:126947897:126949898:+:DOCK1;XM_017015813.3;mRNA:gini	0.00925602	0.950564	Unsignificant
chr10:126948314:126950315:+:DOCK1;XM_011539422.4;mRNA:gini	0.0434501	0.965973	Unsignificant
chr10:126948328:126950329:+:DOCK1,DOCK1,DOCK1,DOCK1;XM_017015814.2,XM_017015817.1,XM_047424700.1,XM_047424702.1;mRNA,mRNA,mRNA,mRNA:gini	0.0418512	0.965745	Unsignificant
chr10:126953623:126955624:+:DOCK1;XM_011539424.2;mRNA:gini	0.00699018	0.954527	Unsignificant
chr10:127194239:127196240:-:INSYN2A;XM_017016543.2;mRNA:gini	0.0251082	0.962136	Unsignificant
chr10:127194273:127196274:-:INSYN2A,INSYN2A,INSYN2A,INSYN2A,INSYN2A;XM_017016537.3,XM_017016541.2,XM_047425634.1,XM_047425635.1,XM_047425639.1;mRNA,mRNA,mRNA,mRNA,mRNA:gini	0.0342942	0.965983	Unsignificant
chr10:127194776:127196777:-:INSYN2A;XM_047425637.1;mRNA:gini	0.0778138	0.968171	Unsignificant
[truncated: 40,368 more rows]

## Sheet: Supplementary Fig.4f
Category	GO	Description	PARENT_GO	LogP	Enrichment	Z-score	#TotalGeneInLibrary	#GeneInGO	#GeneInHitList	#GeneInGOAndHitList	%InGO	STDV %InGO	GeneID	Hits	Log(q-value)
[truncated: 1,225 more rows]

[truncated: 3 more sheets: Supplementary Fig.4g, Supplementary Fig.4h tss covera, Supplementary Fig.4h gini]
