# Supplementary material for: Cell-free DNA fragmentomics for preeclampsia risk assessment
Source: Nat Commun. 2026 May 2;17:5957. doi: 10.1038/s41467-026-72682-4 (PMC13342102; doi:10.1038/s41467-026-72682-4)
Supplement: Supplementary file 28 — Source Data [file 41467_2026_72682_MOESM28_ESM.zip › Source Data/Source Data Supplementary Fig.6.xlsx]

## Sheet: Supplementary Fig.6a
ID	ranking
HHEX	1
FOLR1	1
H3C3	1
DDR2	0.952381
ERVFRD-1	0.904762
ITCH	0.904762
ATF7IP	0.904762
ATF3	0.857143
CCL11	0.809524
SCN3A	0.809524
STRA6	0.761905
GOLGB1	0.714286
FGB	0.714286
KLHDC8A	0.666667
CLTB	0.619048
AKAP9	0.619048
CHD9	0.571429
SYNGR1	0.52381
THRB	0.428571
CYP19A1	0.333333

## Sheet: Supplementary Fig.6b
ID	ranking
PHF21B	1
CRTC2	1
SPTB	0.933333
TAF2	0.933333
UBAP2L	0.933333
JDP2	0.933333
SYNE1	0.866667
SPTBN4	0.8
NRXN2	0.733333
FOXP1	0.733333
SLCO2B1	0.666667
HECW1	0.6
EPHA6	0.533333
PAX6	0.466667
ADRA2C	0.466667
EPHA8	0.466667
GNA12	0.4
ESRRG	0.333333
RNF157	0.266667
HDAC4	0.266667

## Sheet: Supplementary Fig.6c
ID	ranking
ARIH2	1
LRP1B	0.987013
VEPH1	0.987013
TXK	0.987013
MITF	0.987013
ABR	0.987013
CD80	0.974026
CGA	0.961039
WDTC1	0.961039
WDR62	0.948052
POLD1	0.935065
USP43	0.935065
FLYWCH1	0.922078
ANKRD29	0.909091
IL31RA	0.896104
TTN	0.896104
SLC16A4	0.883117
PRDM1	0.87013
MYCBP2	0.857143
PARVB	0.844156

## Sheet: Supplementary Fig.6d PE
ID	H1_203	H1_204	H1_205	H1_206	H1_207	H1_208	H1_209	H1_210	H1_211	H1_212	H1_213	H1_214	H1_215	H1_216	H1_217	H1_218	H1_219	H1_220	H1_221	H1_222	H1_223	H1_224	H1_225	H1_226	H1_227	H1_228	H1_229	H1_230	H1_231	H1_232	H1_233	H1_234	H1_235	H1_236	H1_237	H1_238	H1_239	H1_240	H1_241	H1_242	H1_243	H1_244	H1_245	H1_246	H1_247	H1_248	H1_249	H1_250	H1_251
chr10:92688954:92690955:+:HHEX;NM_002729.5;mRNA:tss_coverage	1.16663	1.17202	1.14238	1.40402	0.887401	1.21338	0.945301	0.956591	0.755502	0.796378	1.17477	0.845214	0.926256	0.7376	0.993686	0.809118	0.750023	0.768691	0.848367	0.85866	1.29079	1.34457	1.12204	1.11579	1.10525	1.2052	1.22314	1.06057	1.05494	0.793333	0.935611	1.03831	1.43144	1.06175	0.706307	0.79304	1.1912	1.28728	1.01046	0.86103	1.22496	1.22319	0.886397	0.709259	0.926004	1.24746	0.867423	1.07522	0.569905
chr4:154561979:154563980:+:FGB;NM_001184741.1;mRNA:tss_coverage	0.6218	0.694318	0.803623	0.508304	0.755413	0.724617	0.906107	1.04602	0.99951	0.886542	0.862379	1.19206	1.12339	1.12269	0.872936	0.847217	1.05555	0.862223	0.872198	0.926702	0.647989	0.541278	0.782611	0.679372	0.854186	0.891385	0.722132	0.804672	1.09792	1.00543	1.00176	0.752219	0.827805	0.681886	1.04369	0.753029	0.839079	0.952527	0.856323	0.828603	0.693636	1.16049	0.842492	1.09454	0.803768	0.810796	0.991352	0.744965	0.774424
chr20:34412765:34414766:+:ITCH;XM_047440537.1;mRNA:tss_coverage	0.723361	0.850427	0.784802	0.684742	0.817243	0.917412	0.846194	1.03829	0.874736	0.826421	1.03812	1.03226	0.808549	1.01978	0.891027	1.01089	0.999161	1.04316	0.850957	0.979507	0.929436	0.953267	1.00918	0.789385	0.896772	0.936277	0.696022	0.869276	0.921162	0.845415	0.898578	0.988578	1.13546	0.87421	0.896267	0.911917	0.832267	1.01071	1.00593	0.931326	0.862987	1.01238	0.798807	1.06484	0.821223	0.938977	1.1953	0.917041	1.08017
chr12:14415846:14417847:+:ATF7IP;NM_001388182.1;mRNA:tss_coverage	0.564919	0.840452	0.836094	0.823446	0.845832	0.680894	0.913395	0.779875	1.03479	0.949817	1.05094	0.772525	0.881894	1.03803	0.777092	0.945597	1.06023	1.14294	0.902896	0.829829	0.801121	0.588137	0.973937	0.590878	0.845342	1.03158	0.641519	0.821579	0.92002	0.936648	0.97135	0.699759	0.914169	1.00605	0.964311	0.777279	0.923531	0.884726	1.05235	0.983378	0.883498	1.04292	0.876141	0.970688	0.744768	0.722259	1.03838	0.870883	0.944793
chr16:53207450:53209451:+:CHD9,CHD9,CHD9;NM_001352158.3,NM_001382354.1,NM_001382355.1;mRNA,mRNA,mRNA:tss_coverage	0.760468	0.821328	0.74656	0.8247	0.771175	0.978168	1.01421	0.969779	0.902036	1.06826	1.05983	0.986463	1.05653	1.09045	0.96957	0.998295	1.08456	0.983538	0.908291	0.830531	0.760228	0.711719	0.941799	0.843434	1.09902	0.85541	0.748002	0.852173	1.05214	0.90806	1.03551	0.859183	0.985249	0.905887	0.921187	0.830461	1.21467	0.804138	0.960584	0.813509	0.846739	0.999285	0.760667	0.87324	0.646848	0.95533	1.03575	0.741313	0.872554
chr2:165203049:165205050:-:SCN3A,SCN3A,SCN3A,SCN3A,SCN3A,SCN3A,SCN3A,SCN3A,SCN3A,SCN3A,SCN3A,SCN3A;NM_001081676.2,NM_001081677.2,NM_006922.4,XM_011511610.4,XM_017004660.3,XM_017004661.3,XM_017004662.3,XM_017004664.2,XM_017004665.2,XM_017004666.2,XM_047445394.1,XM_047445395.1;mRNA,mRNA,mRNA,mRNA,mRNA,mRNA,mRNA,mRNA,mRNA,mRNA,mRNA,mRNA:tss_coverage	0.781193	0.87764	0.766287	0.701493	0.855906	0.769564	0.864549	1.22413	0.783045	0.912766	1.00299	0.985797	1.02095	1.14958	0.900326	0.952621	0.993967	1.05339	0.850527	0.832187	0.684185	0.640613	0.910941	0.797695	0.74688	0.953923	0.62369	0.71156	0.978705	0.899977	0.897424	0.873155	1.0314	0.785447	0.939266	0.69114	0.744204	0.766862	1.02851	0.792592	0.861903	0.935352	0.854704	1.04807	0.781044	0.887066	1.13732	0.966927	0.914763
chr7:92056577:92058578:+:AKAP9;NM_001379277.1;mRNA:tss_coverage	0.673947	0.949257	0.790449	0.849957	0.806207	0.789934	0.942203	1.08962	0.925575	0.909664	1.07884	1.01674	0.933892	1.12218	0.904383	0.955579	1.12141	0.805816	1.17463	1.00345	0.77952	0.704639	1.01841	0.853536	0.841045	0.983815	0.588887	0.825597	1.00708	0.947915	1.0235	0.857508	0.966759	0.941539	1.0207	0.897332	1.06914	0.99401	1.01823	0.77272	0.84029	0.891391	0.769637	1.10812	0.892706	0.899775	1.00702	1.01856	0.973115
chr15:74207988:74209989:-:STRA6,STRA6,STRA6;NM_001142617.2,NM_001142619.2,NM_001142620.2;mRNA,mRNA,mRNA:tss_coverage	1.51406	1.03834	1.06344	1.25588	1.19833	1.1536	1.07662	0.880021	1.01865	0.901133	1.03831	1.02824	1.05782	0.872417	0.97493	1.12781	0.950118	0.905477	1.06673	1.14842	1.24825	1.34812	1.0779	1.22169	0.919533	1.08977	1.36966	1.20725	1.06688	0.769585	1.06324	1.09132	1.28022	1.11935	0.858983	1.22591	1.11137	1.13688	1.05692	1.02893	1.33517	1.05048	1.14474	1.07071	1.19811	1.12997	0.896537	1.15355	0.973615
chr6:26044383:26046384:+:H3C3;NM_003531.3;mRNA:tss_coverage	0.987959	1.0458	1.02838	1.02246	0.995442	1.00141	0.908677	0.990148	0.919898	0.914112	0.914905	0.930154	0.911841	0.965492	0.854652	0.75522	0.960219	0.971827	0.94357	0.967264	0.944157	1.20133	1.11883	1.09513	0.868593	0.948797	0.78239	1.21175	0.885656	0.929701	0.726559	0.896871	0.873171	1.03078	0.854245	1.02169	1.05951	0.869011	0.957667	1.00894	0.935545	0.892793	0.88464	1.01518	0.93524	1.185	0.728305	1.19217	0.757987
chr6:11110724:11112725:-:ERVFRD-1;NM_207582.3;mRNA:tss_coverage	1.20148	1.29763	0.951317	1.08515	1.20012	1.1047	1.08273	0.983684	1.0196	1.02074	1.1253	1.13261	1.06584	0.920278	0.93129	1.03147	1.13676	0.916217	1.14762	0.942869	1.33655	1.28856	1.14266	1.1322	1.08753	0.985663	1.27049	1.10346	1.04773	1.02172	1.06394	1.25187	0.972167	1.25764	1.11261	1.33123	1.07522	1.21438	0.897361	1.01576	1.11054	0.908558	1.0739	1.07703	1.14827	1.09902	0.987355	1.26741	0.960506
chr1:162630974:162632975:+:DDR2,DDR2;NM_001354982.2,XM_011509587.3;mRNA,mRNA:tss_coverage	1.35599	1.11926	0.869029	1.00008	1.17224	1.17347	1.06042	1.07831	1.11499	1.12423	1.07117	1.07122	0.955997	0.992411	0.887192	1.17356	1.03436	1.06326	1.15131	1.03984	1.11963	1.07769	1.04351	1.11453	0.983697	0.960697	1.19424	1.01357	0.982941	0.906277	1.046	1.07327	1.16789	1.09338	0.920999	1.09203	1.06833	1.0675	1.19822	0.985849	1.12085	1.07878	1.3161	1.14086	1.11892	0.994537	1.03318	0.915379	1.08428
chr11:72188914:72190915:+:FOLR1;NM_000802.3;mRNA:tss_coverage	1.38715	1.20537	1.22435	1.12795	1.09821	1.08037	1.07947	1.03987	1.04943	1.00432	0.943392	1.09859	0.843643	1.06435	0.902587	0.939038	0.803744	1.07391	1.16191	1.0496	1.33956	1.23401	0.976463	1.19234	1.02064	0.969556	1.53884	1.26313	0.892744	1.12927	1.09671	1.27134	1.16108	1.25324	1.09713	1.17862	0.975358	1.23919	1.11593	1.10152	1.36457	0.866989	1.09655	1.00518	1.21095	1.15843	0.927727	1.30558	1.01316
chr22:39363146:39365147:+:SYNGR1;NM_145738.3;mRNA:tss_coverage	1.41266	1.14108	1.29258	1.34128	1.07648	1.17696	1.08637	0.909154	1.07286	0.949187	1.06203	1.03101	1.18888	0.962976	1.10557	1.03471	0.924959	0.854018	1.07362	1.01952	1.23469	1.58047	1.08685	1.25523	1.08896	1.06158	1.45157	1.11923	1.17213	0.969721	1.14697	1.15269	1.17452	1.15363	1.12209	1.17305	0.993446	1.12455	1.1194	0.937846	1.49622	1.09058	0.989177	1.10331	1.15281	1.04014	0.940761	1.19322	1.03347
chr5:176409822:176411823:-:CLTB,CLTB;NM_001364126.3,XM_047416698.1;mRNA,mRNA:tss_coverage	1.40483	1.14089	1.09055	1.1709	1.20069	1.08255	1.08498	0.876743	0.999881	1.02128	0.990665	1.08034	1.02999	1.06279	1.08916	1.11627	0.854187	0.927117	1.04013	1.009	1.24054	1.3254	0.998809	1.31179	0.886631	1.00158	1.18403	1.14864	1.03355	0.94324	1.29756	1.0888	1.17015	1.18609	1.12606	1.13213	0.926539	0.877346	0.840429	1.0786	1.19342	0.891919	1.19392	1.04533	1.17414	1.29079	0.978851	1.2675	1.08603
chr3:121729951:121731952:-:GOLGB1;XM_047447991.1;mRNA:tss_coverage	0.710127	0.759749	0.792583	0.781922	0.834588	0.753457	0.973397	1.17853	0.87263	0.856226	0.966139	0.925263	0.830461	0.988337	0.801373	0.899042	1.2785	0.889068	1.01025	0.895436	0.871387	0.704804	0.890448	0.915145	0.997823	0.862853	0.73508	0.84401	0.982861	0.917042	0.877142	0.980444	0.922946	0.952011	0.900194	0.944621	0.94439	0.965038	0.926731	0.894604	0.977871	0.99814	0.986862	1.1275	0.941509	0.870343	0.92269	0.772502	1.01779
chr1:212564406:212566407:+:ATF3;NM_001030287.4;mRNA:tss_coverage	1.23883	1.00588	1.03281	1.10687	1.24037	0.988603	1.14339	1.05094	1.02872	0.968346	1.06749	1.01558	1.28136	0.921069	1.02286	1.0272	1.08535	1.04147	1.10025	1.00192	1.22342	1.22261	1.05428	1.26969	1.05804	0.916168	1.35034	1.09524	1.11739	1.05152	1.1343	1.07215	0.941361	1.03813	1.07659	1.10638	1.09194	0.772439	0.94275	1.1035	1.01865	1.01062	1.2089	0.905371	1.27534	1.0495	0.899822	1.03419	1.11572
chr3:24483094:24485095:-:THRB,THRB;XM_047448797.1,XM_047448816.1;mRNA,mRNA:tss_coverage	0.645097	0.87416	0.8329	0.787687	0.824878	0.736997	0.750693	0.758976	1.08239	0.910422	0.907383	1.06109	0.821254	1.07654	0.849341	1.00839	1.07479	0.965854	0.918025	0.973332	0.752661	0.74593	0.930323	0.750184	0.997241	0.968232	0.896411	0.770014	1.10049	0.919493	1.08371	0.713262	0.904289	0.722728	1.17378	0.909648	1.01291	0.951482	0.853662	0.83995	0.892924	1.11108	0.876976	0.936443	0.91076	0.74182	1.05235	0.786842	0.953192
chr15:51317496:51319497:-:CYP19A1;NM_001347249.2;mRNA:tss_coverage	1.13027	1.19365	1.02899	1.17002	1.23281	1.11435	0.973122	1.02586	1.05506	1.03491	1.13171	1.08107	0.849302	0.844838	1.16079	1.10614	1.0125	0.930148	1.15184	1.01523	1.27659	1.15675	0.997521	1.20427	1.05601	1.06525	1.29765	1.03244	1.04907	1.04318	1.08275	1.0886	1.18148	1.22016	1.06003	1.1106	0.985057	0.933854	1.08345	1.15501	1.15334	0.851552	1.0773	0.958906	1.08982	1.29921	1.00647	1.17556	1.0128
chr17:34284741:34286742:+:CCL11;NM_002986.3;mRNA:tss_coverage	1.34622	1.0962	1.04712	1.10474	0.982181	0.995291	0.987368	0.936906	1.09747	1.01106	1.1313	1.02187	0.983525	1.07215	0.973821	1.04008	1.08728	1.17595	1.07132	1.17495	1.13075	1.20602	1.10693	1.28518	0.988931	0.939736	1.1726	1.10027	1.01755	1.02461	0.993897	1.24165	1.17532	0.968252	1.08058	1.08157	0.940118	1.06575	1.11074	1.19052	1.21312	1.03238	1.02942	0.98695	1.04615	1.06256	0.939099	1.14451	0.941173
chr1:205356038:205358039:-:KLHDC8A,KLHDC8A,KLHDC8A,KLHDC8A;NM_001271863.2,NM_001271864.2,NM_001271865.2,XM_024448121.2;mRNA,mRNA,mRNA,mRNA:tss_coverage	1.1926	1.03636	1.08453	1.07096	1.0734	1.19971	1.14249	1.08932	1.12023	0.982402	1.0861	0.923736	1.0969	0.827423	1.08314	1.19542	1.06832	0.987964	1.05909	1.07011	1.33535	1.26309	1.05136	1.20419	1.06968	1.01952	1.15015	1.29006	1.12826	0.87935	1.21897	1.07748	1.23278	1.18813	1.00563	1.09023	1.08023	1.03821	1.01131	0.959354	1.05282	1.06177	1.03668	1.02992	1.02398	1.11395	1.02468	1.15641	0.998819
[truncated: 94 more columns]

## Sheet: Supplementary Fig.6d CTRL
ID	H1_1	H1_2	H1_3	H1_4	H1_5	H1_6	H1_7	H1_8	H1_9	H1_10	H1_11	H1_12	H1_13	H1_14	H1_15	H1_16	H1_17	H1_18	H1_19	H1_20	H1_21	H1_22	H1_23	H1_24	H1_25	H1_26	H1_27	H1_28	H1_29	H1_30	H1_31	H1_32	H1_33	H1_34	H1_35	H1_36	H1_37	H1_38	H1_39	H1_40	H1_41	H1_42	H1_43	H1_44	H1_45	H1_46	H1_47	H1_48	H1_49
chr10:92688954:92690955:+:HHEX;NM_002729.5;mRNA:tss_coverage	1.1221	1.36825	0.990194	0.731207	0.918953	0.939262	0.999727	0.702168	1.21026	1.06962	0.951945	0.930669	0.941802	0.879732	0.851206	1.00916	1.1078	0.799549	0.703517	1.04355	1.03506	1.01984	1.00027	1.04367	0.885971	1.13325	0.924046	0.865427	1.05599	0.77635	1.04619	1.02548	1.05862	1.00469	0.84303	1.13473	1.05835	0.975735	0.827786	0.761762	1.0167	1.25521	1.05022	1.02433	0.885046	0.671775	1.10474	1.00498	0.831164
chr4:154561979:154563980:+:FGB;NM_001184741.1;mRNA:tss_coverage	0.880319	0.816154	1.04294	1.10325	1.00957	0.86048	0.752003	1.06795	0.966164	1.02313	1.08639	1.26512	1.01401	1.07484	1.0529	0.998922	0.850312	0.957679	1.08541	0.988349	0.94452	0.718291	1.20351	0.98292	1.07568	1.13684	1.22496	0.926796	0.844363	1.13526	0.965647	1.13869	1.09283	1.11077	1.15486	0.896798	1.06371	0.83692	0.918146	0.98937	0.882282	0.799898	0.999853	1.21356	1.0498	0.973151	0.869631	1.17243	1.00125
chr20:34412765:34414766:+:ITCH;XM_047440537.1;mRNA:tss_coverage	0.941167	1.02456	1.10462	1.18805	1.1146	0.968125	0.862482	1.03492	0.997936	0.893954	1.05075	1.13231	1.0905	0.844836	1.05271	1.1512	1.04919	1.09367	1.05818	1.20707	0.924159	1.05311	0.860552	1.14709	1.0497	1.18625	1.04251	1.00485	1.15947	0.99013	1.06953	1.01038	1.0304	1.09431	1.152	0.842638	0.767312	0.846522	1.08764	1.00358	0.846745	0.873845	0.910405	1.18674	1.06232	1.02514	0.973007	0.921436	0.921451
chr12:14415846:14417847:+:ATF7IP;NM_001388182.1;mRNA:tss_coverage	0.852405	0.999855	0.966353	1.13574	1.15956	0.893558	0.953013	0.895944	1.20162	1.06187	1.14889	1.06946	1.06928	1.0219	1.02649	0.962316	1.05306	1.05362	1.03165	0.988471	1.24392	0.839274	1.07418	1.01048	0.887092	0.992115	1.09101	1.14761	1.14175	1.03976	0.859895	0.919889	1.02998	1.02934	1.10623	0.841793	1.10688	0.954318	1.17482	1.03845	0.961004	0.991069	0.919093	1.1713	0.96106	1.02826	0.944797	1.03155	1.07681
chr16:53207450:53209451:+:CHD9,CHD9,CHD9;NM_001352158.3,NM_001382354.1,NM_001382355.1;mRNA,mRNA,mRNA:tss_coverage	1.05659	1.07073	1.00018	1.1188	0.953273	1.06318	0.934929	0.875443	1.16413	1.08621	1.08623	1.00744	1.00848	1.0788	1.0834	0.980955	1.15231	1.16792	1.17529	0.802752	0.848861	0.916189	0.978456	1.01113	1.18197	0.915776	1.11207	1.07081	0.973365	1.00198	0.713321	0.931139	0.947091	0.995854	1.03376	0.974534	1.11892	1.05289	1.07599	1.05585	0.828697	0.875286	1.0972	1.23139	1.08526	1.1006	1.03288	1.07898	0.977406
chr2:165203049:165205050:-:SCN3A,SCN3A,SCN3A,SCN3A,SCN3A,SCN3A,SCN3A,SCN3A,SCN3A,SCN3A,SCN3A,SCN3A;NM_001081676.2,NM_001081677.2,NM_006922.4,XM_011511610.4,XM_017004660.3,XM_017004661.3,XM_017004662.3,XM_017004664.2,XM_017004665.2,XM_017004666.2,XM_047445394.1,XM_047445395.1;mRNA,mRNA,mRNA,mRNA,mRNA,mRNA,mRNA,mRNA,mRNA,mRNA,mRNA,mRNA:tss_coverage	0.857204	1.01805	0.994312	1.01129	0.966683	0.97939	0.857093	1.07216	1.02898	0.999796	0.922373	1.07374	0.984565	1.03867	1.00018	1.21774	0.8789	1.01448	1.13833	0.953312	1.11254	0.982919	1.16247	0.97393	0.996161	1.04633	0.91709	1.08918	0.908982	1.09936	0.841557	0.964609	0.894272	1.02966	1.00169	0.937008	0.993607	1.07711	1.13683	0.873693	0.722197	1.03629	0.901681	1.22252	1.13827	0.977464	0.939627	1.12511	1.01459
chr7:92056577:92058578:+:AKAP9;NM_001379277.1;mRNA:tss_coverage	0.820107	1.01664	1.03473	1.06183	1.02238	1.05556	0.916659	0.895062	1.10265	1.26449	1.0508	1.13824	0.909969	1.00536	1.02169	0.89501	1.09597	1.03444	1.0515	0.775441	0.895638	0.880648	0.999418	0.872489	0.999221	1.12094	1.08803	1.11579	1.13207	1.08067	0.779696	0.933935	1.2026	1.03305	1.03397	0.972329	1.06537	1.05676	1.01981	0.844938	0.922378	0.977672	0.919496	1.33819	1.19811	1.0719	1.01473	1.05292	1.10986
chr15:74207988:74209989:-:STRA6,STRA6,STRA6;NM_001142617.2,NM_001142619.2,NM_001142620.2;mRNA,mRNA,mRNA:tss_coverage	1.13499	0.893218	0.905425	0.707106	0.950965	0.788187	1.10153	1.17482	1.0357	0.998265	1.01904	0.847497	1.04893	0.887889	0.9316	0.951043	1.05292	1.14634	0.973706	1.04636	1.09436	1.1869	0.978618	1.07301	1.14558	0.907974	0.733732	1.00761	0.918175	0.641277	1.12991	1.05918	0.947349	0.908679	0.959399	1.06405	1.0073	0.982623	0.883449	1.04556	1.00413	0.973748	0.957923	0.852699	1.02457	0.994821	0.864173	0.872141	0.998091
chr6:26044383:26046384:+:H3C3;NM_003531.3;mRNA:tss_coverage	1.14741	1.25848	0.92814	1.02002	0.927237	0.847865	0.978664	1.10315	1.13515	1.17254	0.979173	1.00151	0.81809	0.92905	1.05209	1.16154	1.26384	0.927887	0.88537	0.996342	1.11031	1.18112	1.02323	1.10109	0.822523	0.891916	0.873765	1.03311	0.937375	0.997259	1.00262	0.914191	0.994919	1.20864	0.964418	0.886547	1.03447	0.989633	1.03033	0.99998	1.10463	0.964693	1.01136	0.916973	1.01306	1.23158	1.08692	1.0038	0.994789
chr6:11110724:11112725:-:ERVFRD-1;NM_207582.3;mRNA:tss_coverage	1.16097	0.967985	1.07982	0.962234	1.02848	0.938432	0.933791	0.97638	0.900836	0.909851	1.0581	1.0524	1.07525	0.813236	1.21869	0.960149	1.1141	0.968877	1.00601	0.786935	1.04345	1.05102	1.12202	0.953126	1.10854	0.855626	0.930005	0.979594	0.990203	0.78158	0.922409	0.991461	0.883359	0.815762	0.988916	1.17542	1.01653	1.05658	0.855487	1.10433	1.02938	0.948897	1.0753	0.971121	1.01446	0.95205	1.08796	0.931347	1.13537
chr1:162630974:162632975:+:DDR2,DDR2;NM_001354982.2,XM_011509587.3;mRNA,mRNA:tss_coverage	0.978697	1.15259	1.00605	1.02743	0.935068	0.846132	1.04673	1.03746	1.05269	0.881516	0.926131	0.953858	1.07552	1.00269	0.905327	0.991995	1.0869	1.10903	0.883568	1.13464	0.986267	0.997213	1.00539	0.993619	0.915125	0.994313	0.985087	0.892324	0.943161	0.934364	1.00006	1.02173	1.10017	0.948324	0.88317	0.999939	0.912978	1.10018	0.965783	0.992453	1.08022	1.06693	0.971714	0.962329	0.995926	1.02795	1.03965	1.09228	0.955662
chr11:72188914:72190915:+:FOLR1;NM_000802.3;mRNA:tss_coverage	1.14509	0.992931	1.09731	0.960332	0.950235	1.07576	0.987904	1.0633	0.90643	1.14725	1.02834	1.01128	1.04733	0.877118	1.04515	0.968307	0.970263	0.912868	1.03968	0.987034	0.916024	1.02311	0.913255	1.03399	0.955485	0.906443	0.895729	0.96871	0.890705	0.909267	0.985374	1.02191	0.852246	1.05772	0.919086	0.942157	1.04587	0.983551	0.881163	1.00089	0.967568	0.942444	0.936656	0.880647	1.01579	0.924296	0.961357	0.999407	0.882434
chr22:39363146:39365147:+:SYNGR1;NM_145738.3;mRNA:tss_coverage	1.14893	1.10761	0.930497	0.938486	0.974331	0.938589	1.04251	0.898396	1.03523	1.06045	0.969805	1.03392	0.959975	0.932588	1.14951	1.02838	1.07699	1.07722	0.906083	1.01684	1.22934	0.936075	1.02173	0.942011	0.947864	1.07206	0.910731	0.897775	0.936057	0.797245	1.02581	1.09598	0.962862	0.933994	0.95967	1.1862	0.963101	0.96551	1.09478	1.03574	1.11488	1.01876	0.953873	0.910349	0.972586	0.900398	1.03863	1.08307	1.00193
chr5:176409822:176411823:-:CLTB,CLTB;NM_001364126.3,XM_047416698.1;mRNA,mRNA:tss_coverage	0.954072	1.1617	0.966253	1.01732	1.02437	0.950894	1.06294	0.905029	0.958297	0.964531	1.00063	0.972431	0.998021	1.02886	0.896019	0.916274	1.16276	1.10042	1.12805	0.891081	1.06743	1.04786	0.950418	1.00775	1.00404	1.00725	0.999371	0.950182	0.979379	0.880626	1.23126	1.18233	1.00774	0.89067	0.981227	1.11097	1.06955	1.00168	0.931116	1.00972	1.13003	0.95098	1.03004	0.728561	1.0564	1.0264	0.956772	1.04902	1.11748
chr3:121729951:121731952:-:GOLGB1;XM_047447991.1;mRNA:tss_coverage	0.961789	1.0584	1.03468	1.13679	0.896943	0.914065	1.00391	0.981176	1.02989	1.1272	0.937643	1.1277	1.05518	1.01396	0.846436	0.936081	1.09968	1.09442	0.881234	0.98708	1.19468	0.955285	0.971089	0.86655	1.03533	0.956319	1.03556	1.00301	1.26843	0.95139	0.932227	1.06188	1.05747	1.05756	1.12441	0.884799	1.14444	0.973596	0.953787	1.00295	0.944973	0.963345	0.850829	1.14985	1.02875	0.874108	1.1748	1.12159	1.1351
chr1:212564406:212566407:+:ATF3;NM_001030287.4;mRNA:tss_coverage	1.08535	0.903517	0.973261	1.0944	0.952741	1.10618	1.04613	1.07075	0.932372	1.00871	1.01172	0.856649	1.08291	0.964229	0.971885	1.00687	1.04227	0.944413	0.990205	1.00092	0.968611	1.24188	0.935875	0.835487	1.09969	0.894432	1.06257	0.954819	1.12107	0.804896	1.09162	1.01412	0.947625	0.944993	1.06885	1.03319	0.93819	1.0718	1.05385	1.02465	1.10326	1.08214	1.0622	0.983128	0.950127	1.15805	0.999076	0.966099	1.12592
chr3:24483094:24485095:-:THRB,THRB;XM_047448797.1,XM_047448816.1;mRNA,mRNA:tss_coverage	0.850963	0.895913	1.00201	0.993077	0.774664	0.971604	1.03464	0.999939	1.10317	0.937184	1.1148	1.06805	1.03431	1.13947	0.897027	0.887948	1.09209	0.884306	1.07761	1.09194	0.951341	0.789419	0.931173	0.925718	1.07363	1.19215	0.999777	1.12716	1.01468	1.04591	0.987439	0.995042	1.00006	1.11812	0.983847	0.816867	0.894642	0.89264	0.977966	0.911734	0.853666	1.02045	1.02999	1.10613	1.05282	1.02688	0.923034	0.844716	0.926032
chr15:51317496:51319497:-:CYP19A1;NM_001347249.2;mRNA:tss_coverage	1.05679	1.06751	0.939067	0.977625	1.00365	1.04466	0.978256	0.936515	1.04027	1.04959	1.04182	1.0325	0.910886	0.918142	0.906584	1.02524	0.951111	1.00732	0.927543	0.923885	1.04706	1.03752	1.02515	0.979909	0.955879	0.849041	0.872143	1.08904	1.00838	0.911604	0.985176	1.0882	0.935858	0.922021	1.04059	1.11678	0.972852	1.02037	0.904987	0.85135	1.03266	1.10331	0.922553	1.01201	0.911996	1.05431	0.81836	1.03355	1.01171
chr17:34284741:34286742:+:CCL11;NM_002986.3;mRNA:tss_coverage	1.00758	1.02587	1.06071	1.09552	1.10814	0.980451	1.1048	1.12044	0.870954	1.004	1.02537	0.8496	0.950318	0.974244	1.10388	0.951382	0.963515	0.998169	1.05741	1.01658	1.25731	1.13661	0.994459	1.04894	1.03076	1.08138	0.847984	1.02476	1.01815	0.953179	0.98621	1.03035	1.00283	0.837856	1.01112	0.971631	1.05244	1.01553	0.953657	0.894632	0.944734	1.00002	1.04054	0.878906	0.942736	0.987978	1.01223	1.00653	1.20602
chr1:205356038:205358039:-:KLHDC8A,KLHDC8A,KLHDC8A,KLHDC8A;NM_001271863.2,NM_001271864.2,NM_001271865.2,XM_024448121.2;mRNA,mRNA,mRNA,mRNA:tss_coverage	1.11488	1.00582	1.05056	0.982113	0.985195	1.04304	1.02115	1.18474	0.792287	0.954328	1.06328	0.892264	1.03804	1.13464	0.983252	0.993997	1.18379	1.08372	0.949467	1.08335	1.16095	1.0986	0.976905	0.924394	0.917348	1.00177	0.839068	0.93097	1.09541	0.976161	1.12664	0.895989	0.90686	0.842861	0.868779	1.15679	1.02294	0.99135	0.846768	0.840674	1.14592	0.864892	0.94867	0.815366	0.923318	1.19577	1.06109	1.05718	0.98262
[truncated: 181 more columns]

## Sheet: Supplementary Fig.6e PE
ID	H1_203	H1_204	H1_205	H1_206	H1_207	H1_208	H1_209	H1_210	H1_211	H1_212	H1_213	H1_214	H1_215	H1_216	H1_217	H1_218	H1_219	H1_220	H1_221	H1_222	H1_223	H1_224	H1_225	H1_226	H1_227	H1_228	H1_229	H1_230	H1_231	H1_232	H1_233	H1_234	H1_235	H1_236	H1_237	H1_238	H1_239	H1_240	H1_241	H1_242	H1_243	H1_244	H1_245	H1_246	H1_247	H1_248	H1_249	H1_250	H1_251
chr2:239400019:239402020:-:HDAC4,HDAC4,HDAC4,HDAC4,HDAC4,HDAC4,HDAC4,HDAC4,HDAC4,HDAC4,HDAC4,HDAC4,HDAC4,HDAC4,HDAC4,HDAC4;NM_001378414.1,NM_001378416.1,NM_006037.4,XM_011512222.4,XM_011512223.3,XM_011512226.3,XM_047446479.1,XM_047446480.1,XM_047446482.1,XM_047446490.1,XM_047446491.1,XM_047446492.1,XM_047446493.1,XM_047446494.1,XM_047446496.1,XM_047446498.1;mRNA,mRNA,mRNA,mRNA,mRNA,mRNA,mRNA,mRNA…	1.35187	1.09224	1.32602	2.4561	1.07973	2.66788	2.42905	1.03807	0.713089	1.21337	2.08682	1.4828	1.40779	0.929404	1.53211	0.785063	0.810142	1.52515	1.32744	2.95458	0.830544	0.214982	3.13406	2.87786	1.64604	1.63972	1.27337	2.14682	0.806808	1.8349	1.15264	2.97508	2.01393	2.00925	4.05352	1.69207	2.15973	1.93436	1.34527	1.92466	0.348491	0.80524	4.45683	4.51989	0.896676	0.77977	0.519797	1.85342	0.864918
chr7:2843307:2845308:-:GNA12,GNA12;NM_001293092.2,NM_007353.3;mRNA,mRNA:tss_score	1.6885	1.18363	1.22278	3.23266	1.01956	0.467905	3.95476	1.05735	1.15845	1.85356	2.45736	1.16785	0.962977	2.07991	1.27518	0.928274	1.48381	1.3178	2.33311	1.5415	1.16322	0.728454	2.55712	1.28949	3.64092	3.01638	3.31818	1.24306	0.897605	1.33895	0.47586	1.857	1.05317	1.11554	1.48654	1.12822	1.3765	1.48309	1.06362	1.14096	1.9384	1.79962	0.629681	1.7565	1.78971	2.40301	1.29795	1.47777	1.12657
chr17:76239492:76241493:-:RNF157,RNF157,RNF157,RNF157,RNF157,RNF157;NM_001330501.2,NM_052916.3,XM_011524273.4,XM_047435286.1,XM_047435287.1,XM_047435289.1;mRNA,mRNA,mRNA,mRNA,mRNA,mRNA:tss_score	1.063	1.85714	2.2001	2.7982	0.986888	1.21312	1.96585	0.845654	1.39303	2.14923	1.39949	1.53026	1.0393	3.38497	0.681803	0.972418	1.66818	1.22025	2.98683	1.32618	2.22968	1.30201	1.92472	1.8433	2.01244	2.07416	1.75698	2.75784	0.726808	1.31124	2.73619	2.1791	1.66673	1.40466	0.353015	1.15247	2.00117	2.0054	1.53095	1.55231	1.8358	1.69746	1.74244	1.6056	0.964568	1.57724	1.28492	1.41019	2.34508
chr22:45009004:45011005:-:PHF21B,PHF21B;NM_001135862.3,NM_138415.5;mRNA,mRNA:tss_score	1.9206	1.25815	2.27731	2.48425	1.07132	2.05459	1.70693	1.36983	0.892451	2.30303	3.01021	1.20821	0.572743	1.8484	1.43588	0.885241	1.3292	1.16137	1.78633	1.77502	1.31372	0.735163	1.88658	1.79695	2.70076	1.94901	1.02184	1.56201	1.42384	1.03881	0.961228	1.84455	2.01114	0.842992	0.551785	1.01677	1.22591	2.5745	1.85142	1.49309	2.03061	1.08382	2.01999	0.690688	2.06939	1.59378	0.786213	1.09567	1.03747
chr1:154219954:154221955:+:UBAP2L,UBAP2L,UBAP2L,UBAP2L,UBAP2L,UBAP2L,UBAP2L,UBAP2L,UBAP2L,UBAP2L,UBAP2L,UBAP2L,UBAP2L,UBAP2L,UBAP2L,UBAP2L,UBAP2L,UBAP2L,UBAP2L,UBAP2L,UBAP2L,UBAP2L,UBAP2L,UBAP2L;NM_001375612.1,NM_001375614.1,NM_001375615.1,NM_001375616.1,NM_001375617.1,NM_001375618.1,NM_001375620.1,NM_001375621.1,NM_001375623.1,NM_001375624.1,NM_001375625.1,NM_001375626.1,NM_001375627.1,NM_001375…	0.927045	0.5476	1.08057	0.714372	1.14045	1.51789	2.6614	0.585959	0.626148	1.23957	0.789307	0.654743	1.69923	0.98795	0.532115	1.48012	0.739761	1.35074	0.936333	1.17851	1.06259	0.849744	1.73268	0.977283	0.649142	1.32237	1.36028	1.65905	1.3525	1.47856	0.75024	1.9186	1.06378	0.831852	0.509011	0.480721	1.35712	1.13306	0.392925	0.851879	0.978335	0.213333	0.362226	1.0346	0.614962	1.31558	0.492548	1.96639	0.0491214
chr4:3765384:3767385:+:ADRA2C;NM_000683.4;mRNA:tss_score	1.22644	1.56788	1.3197	1.56943	1.38966	1.82449	0.763373	1.6688	2.17527	0.806443	1.71617	2.27104	0.777518	1.2488	1.18252	1.01432	1.72741	1.07076	1.45758	1.74167	1.65125	1.23496	1.18505	1.61869	1.49771	1.19633	1.57636	1.92844	1.88817	0.987006	0.782431	1.66131	1.66948	1.21262	0.481961	1.10129	0.925166	2.04284	1.64819	2.77343	1.25439	1.35654	1.43145	1.64584	2.86733	1.19091	0.846848	0.393254	2.11341
chr19:40529490:40531491:+:SPTBN4;NM_025213.3;mRNA:tss_score	1.14195	0.875898	1.75209	1.35426	1.12839	1.22938	1.52185	1.0381	1.28521	1.91372	1.691	1.13137	0.777181	1.49469	1.19784	0.833854	0.992493	1.16796	1.16014	0.918549	1.13375	1.18031	1.3658	2.11588	1.48379	1.345	1.18031	1.60816	1.44927	1.24619	0.951176	1.34659	0.950095	1.23612	0.84362	0.814263	1.61375	1.96287	0.833969	0.902413	1.52331	1.26773	1.29819	0.936475	1.22927	1.50338	1.13353	1.55987	1.1358
chr1:153957611:153959612:-:CRTC2,CRTC2,CRTC2,CRTC2,CRTC2;NM_181715.3,XM_005244946.2,XM_017000577.2,XM_047448820.1,XM_047448823.1;mRNA,mRNA,mRNA,mRNA,mRNA:tss_score	0.66636	0.948194	1.74632	1.17925	1.32703	0.993942	1.35502	1.22043	0.960708	1.12256	0.780035	0.773194	1.52869	0.417713	1.07204	0.861752	1.37836	0.915495	0.6202	1.2593	1.30362	1.034	1.22204	0.914761	1.19386	1.23438	0.921883	0.622867	0.956929	1.46304	0.518229	0.627186	0.798998	0.795396	0.492605	0.615509	0.702962	1.51185	1.30588	0.563486	0.616163	0.543495	0.543631	0.936136	0.427743	0.519905	1.26385	0.995425	0.841771
chr1:22562488:22564489:+:EPHA8,EPHA8;NM_001006943.3,NM_020526.5;mRNA,mRNA:tss_score	1.44977	1.09891	1.88595	1.4583	1.08545	1.53572	1.36856	0.876645	1.04622	0.829959	2.21972	1.4799	0.791636	1.6234	1.2505	0.879649	1.93998	1.54321	1.01733	1.66394	0.963249	1.28721	1.08519	1.93243	1.26353	2.18879	1.43443	1.43192	0.990692	0.676927	0.950645	1.8423	1.71977	1.0618	0.965788	1.09951	1.4057	1.50868	2.08605	1.0344	1.82902	1.12776	1.42315	0.744889	1.22642	0.798683	0.627408	1.31215	0.934474
chr11:64642544:64644545:-:NRXN2,NRXN2,NRXN2;NM_001400681.1,NM_001400682.1,NM_138734.3;mRNA,mRNA,mRNA:tss_score	0.808605	1.40952	0.993524	0.64461	0.748859	0.944497	0.705314	1.19231	1.14175	0.725668	0.801219	0.635264	0.315451	1.36856	1.48275	1.06764	0.986181	0.727799	1.37921	0.689078	1.23078	0.842063	0.982966	1.24248	0.83561	1.34308	1.2215	0.868301	0.998614	0.910931	0.838584	0.612442	0.694507	1.08743	0.981088	0.557807	0.56941	0.929998	0.984046	1.02158	0.960952	0.884622	0.769221	0.906998	0.325947	0.762599	0.929647	1.05398	1.07256
chr14:75427356:75429357:+:JDP2;NM_130469.3;mRNA:tss_score	1.51834	1.384	1.47208	1.90005	1.58776	1.62898	1.37588	1.2502	0.804178	1.85547	1.2124	1.38237	0.935479	1.28372	1.33166	1.1897	2.00261	1.22721	0.957531	1.71784	1.50401	1.44323	1.14136	1.28474	1.38952	1.581	1.24897	1.19685	1.21551	1.08477	0.984033	1.66971	2.20643	1.26683	0.737177	1.08181	1.08027	1.25847	1.11389	0.771931	1.40887	1.25009	1.58543	0.524455	1.40989	1.1038	0.991489	0.864509	0.881695
chr3:71063923:71065924:-:FOXP1,FOXP1;NM_001244813.3,NM_001349344.3;mRNA,mRNA:tss_score	0.914941	1.75352	1.32777	1.28961	1.09812	1.66705	1.28585	1.27974	1.66144	1.07666	1.61053	1.10536	1.29559	0.921311	1.37303	0.908152	1.14631	1.34777	0.982243	1.61245	1.80264	1.87056	1.63119	1.06079	1.02609	0.955721	2.29623	1.04655	1.09023	0.767603	1.02699	1.28377	1.57666	1.21817	1.19619	1.26406	1.10394	1.10492	1.86141	1.20335	0.91319	1.35604	1.23823	0.972669	1.17346	1.74811	1.73408	1.29123	1.4218
chr6:152461752:152463753:-:SYNE1;XM_011535645.3;mRNA:tss_score	1.94562	1.12035	1.57045	1.61021	1.45804	1.34786	1.30576	1.16346	0.873145	0.952636	1.1108	1.00553	1.10413	0.846964	1.23986	1.43639	0.780639	0.861197	1.1819	1.17036	1.73309	0.986974	1.2847	1.32898	0.779732	0.989315	1.24855	1.37448	1.29561	1.32462	0.885439	1.33833	0.663289	0.805876	0.761843	0.949209	0.912274	0.787186	0.883732	1.32306	1.80739	0.701848	1.71064	0.946016	1.67046	1.0594	0.968395	1.40897	1.17794
chr3:96865822:96867823:+:EPHA6;XM_017006212.1;mRNA:tss_score	0.818347	0.75778	1.16003	0.721848	0.769668	0.471907	0.697464	0.831878	0.853084	1.04025	1.0412	0.741844	0.702964	0.923959	0.569668	0.985249	0.940718	0.951707	0.672745	0.824478	0.526607	0.45489	0.821059	0.405871	0.799138	1.10013	0.671628	0.27676	0.872111	0.738658	1.33422	0.601179	0.986935	0.68714	0.564648	0.801464	0.92346	1.23597	0.701986	0.795555	0.74426	1.05984	0.37477	0.713003	0.756249	0.850878	0.963751	0.947444	0.795182
chr7:43213856:43215857:+:HECW1,HECW1,HECW1;XM_011515220.3,XM_011515223.3,XM_047420065.1;mRNA,mRNA,mRNA:tss_score	1.88856	1.12338	1.39491	1.67288	1.54142	1.23256	1.14819	0.927955	1.24866	1.1559	1.14538	1.40412	0.838553	0.981212	1.4739	1.15688	0.820847	1.14944	1.17461	1.06384	2.26958	1.88454	1.6265	1.37009	1.16834	1.03111	2.13027	1.29231	0.7161	1.27778	1.25786	1.19294	1.13321	1.07285	0.861194	1.41789	0.799469	1.19723	1.2338	1.15343	1.71744	1.03433	1.40843	1.09826	1.11094	0.884999	0.811383	1.31927	0.885919
chr1:216722428:216724429:-:ESRRG,ESRRG,ESRRG,ESRRG,ESRRG,ESRRG,ESRRG,ESRRG,ESRRG,ESRRG;NM_001243515.2,NM_001243518.2,NM_001243519.2,NM_001438.4,XM_011509267.1,XM_011509268.3,XM_011509269.3,XM_011509271.3,XM_047449385.1,XM_047449390.1;mRNA,mRNA,mRNA,mRNA,mRNA,mRNA,mRNA,mRNA,mRNA,mRNA:tss_score	2.123	1.02838	1.26288	1.47529	1.41496	0.88508	1.01752	0.851571	0.89363	1.06022	1.73345	0.852981	0.95321	0.773717	0.990404	1.25611	1.32677	1.27851	1.58899	1.05935	1.60382	1.42278	1.29128	1.20867	0.839821	0.932058	1.60849	1.15562	0.712997	0.797324	1.1364	1.15297	1.16025	1.30041	0.97555	1.47043	1.16488	1.47329	1.23413	1.175	1.28468	0.912045	0.97449	0.997273	1.6139	1.82203	1.3625	1.45207	1.06989
chr8:119802975:119804976:-:TAF2;XM_017013783.3;mRNA:tss_score	0.382519	1.1374	0.759481	0.644398	0.675336	0.634714	0.748303	0.921652	0.835691	0.699484	0.735485	0.955074	1.00129	0.591852	0.810461	0.841286	0.749342	0.960147	0.96989	0.95804	0.703499	0.556501	0.775957	0.749748	0.778119	1.13145	0.801595	0.980959	0.917128	0.843847	0.943703	0.665134	1.0336	1.12837	1.23379	0.899417	0.833348	0.927565	1.25753	0.929526	0.82011	1.11292	0.715808	0.915196	0.88132	1.05954	0.798944	0.827455	1.21207
chr14:64878906:64880907:-:SPTB,SPTB,SPTB,SPTB,SPTB;NM_001355436.2,NM_001355437.2,XM_011537105.4,XM_017021612.3,XM_047431724.1;mRNA,mRNA,mRNA,mRNA,mRNA:tss_score	1.07244	0.825096	1.08378	0.775797	0.925293	0.892855	0.802014	0.755291	0.656745	1.05392	1.18737	0.683773	1.08708	0.850723	0.660879	0.92217	0.722914	0.739774	0.857008	0.766908	0.879167	1.09839	1.59665	1.1648	0.971201	0.949515	1.15991	1.02205	0.94847	1.13242	0.931463	0.960847	0.734633	1.22359	0.687486	0.549324	1.12058	1.25973	0.622664	0.978548	1.39717	0.739389	0.721667	0.622571	0.772765	0.714635	0.704092	0.797847	0.947255
chr11:31802672:31804673:-:PAX6,PAX6,PAX6,PAX6,PAX6,PAX6;NM_001368899.2,NM_001368900.2,NM_001368902.2,NM_001368903.2,NM_001368907.2,NM_001368929.2;mRNA,mRNA,mRNA,mRNA,mRNA,mRNA:tss_score	1.02666	0.917745	0.777144	0.790763	0.885626	0.843514	1.02243	0.906182	0.852041	1.0097	1.4525	1.45785	0.714219	0.832407	1.22975	1.15866	1.1455	1.02729	0.739806	0.851466	0.79929	0.830103	1.054	0.667214	0.93581	0.849654	0.937835	0.742986	1.24141	0.847867	0.842158	1.07546	1.02887	0.786209	0.932916	0.820672	0.832571	0.829954	0.981196	0.924207	1.07388	0.935859	0.758649	1.06909	0.920938	0.939312	0.970027	0.957013	0.739298
chr11:75158831:75160832:+:SLCO2B1,SLCO2B1,SLCO2B1;NM_001145211.3,XM_047426333.1,XM_047426334.1;mRNA,mRNA,mRNA:tss_score	1.13659	0.914599	1.15449	1.12547	1.1751	0.983379	1.19569	1.0938	1.09691	1.20462	0.686343	0.823689	1.1993	1.14594	0.925617	0.786982	0.896748	1.16177	1.18168	1.05912	0.872598	1.0516	0.97469	1.16784	1.09281	1.01318	1.65515	1.17169	1.49288	1.03502	1.04358	1.12119	1.12453	1.24076	1.07805	1.23379	1.44266	1.12156	0.931307	1.26085	0.951538	1.1012	1.3552	0.824054	1.13234	0.947492	0.954095	1.5095	0.999519
[truncated: 94 more columns]

## Sheet: Supplementary Fig.6e CTRL
ID	H1_1	H1_2	H1_3	H1_4	H1_5	H1_6	H1_7	H1_8	H1_9	H1_10	H1_11	H1_12	H1_13	H1_14	H1_15	H1_16	H1_17	H1_18	H1_19	H1_20	H1_21	H1_22	H1_23	H1_24	H1_25	H1_26	H1_27	H1_28	H1_29	H1_30	H1_31	H1_32	H1_33	H1_34	H1_35	H1_36	H1_37	H1_38	H1_39	H1_40	H1_41	H1_42	H1_43	H1_44	H1_45	H1_46	H1_47	H1_48	H1_49
chr2:239400019:239402020:-:HDAC4,HDAC4,HDAC4,HDAC4,HDAC4,HDAC4,HDAC4,HDAC4,HDAC4,HDAC4,HDAC4,HDAC4,HDAC4,HDAC4,HDAC4,HDAC4;NM_001378414.1,NM_001378416.1,NM_006037.4,XM_011512222.4,XM_011512223.3,XM_011512226.3,XM_047446479.1,XM_047446480.1,XM_047446482.1,XM_047446490.1,XM_047446491.1,XM_047446492.1,XM_047446493.1,XM_047446494.1,XM_047446496.1,XM_047446498.1;mRNA,mRNA,mRNA,mRNA,mRNA,mRNA,mRNA,mRNA…	1.5184	0.50268	0.864756	0.367462	1.24255	1.57617	3.03591	1.48639	1.96786	1.00291	0.819639	0.773758	1.07799	1.3645	1.84781	1.69415	1.32259	1.32807	2.43767	1.03747	1.12936	0.214946	0.696077	0.997093	1.00589	2.40767	0.919563	1.10755	1.12283	2.91175	1.69557	0.373911	0.565646	1.84978	1.54442	1.93094	1.28336	0.395265	0.142532	1.18176	0.840434	1.29371	0.892733	1.04186	0.821467	0.818647	1.40463	0.81966	1.20356
chr7:2843307:2845308:-:GNA12,GNA12;NM_001293092.2,NM_007353.3;mRNA,mRNA:tss_score	1.71283	0.873897	0.317288	0.804168	0.632255	0.825811	1.37246	1.20547	0.2998	0.191394	1.21408	1.22498	1.07844	0.849767	0.695376	0.566128	0.938889	1.58956	1.22035	0.53682	0.931263	1.07481	1.54676	1.34613	1.36022	0.878751	0.958522	0.542609	1.61746	1.01434	0.821914	1.83608	0.231753	0.854241	0.435059	1.11338	2.11018	1.20624	1.00433	1.27761	0.826682	1.40619	1.34086	1.91088	0.542789	0.489217	1.28771	1.24211	0.721313
chr17:76239492:76241493:-:RNF157,RNF157,RNF157,RNF157,RNF157,RNF157;NM_001330501.2,NM_052916.3,XM_011524273.4,XM_047435286.1,XM_047435287.1,XM_047435289.1;mRNA,mRNA,mRNA,mRNA,mRNA,mRNA:tss_score	2.3175	0.452683	1.04934	0.317105	1.51652	2.596	0.631072	0.732612	0.790885	0.689012	0.343623	0.989941	1.35919	0.83535	0.605263	1.05891	0.91127	1.71449	1.42935	1.0093	0.428226	1.50497	2.08998	1.50825	0.319016	1.01166	0.308668	0.0914008	1.1367	1.16086	1.78001	1.12633	0.896462	0.400845	0.58422	1.40242	1.37704	1.09235	0.573284	0.341579	1.83447	1.6062	0.730226	1.19265	0.567756	0.310133	1.58876	0.846269	0.63699
chr22:45009004:45011005:-:PHF21B,PHF21B;NM_001135862.3,NM_138415.5;mRNA,mRNA:tss_score	1.90657	1.46583	0.847018	0.905219	1.47091	0.888852	1.06318	1.17233	0.869331	0.70984	0.872543	0.939826	0.485901	0.483381	0.664923	0.823952	1.28667	1.56989	1.39968	1.05808	0.86552	1.74877	1.04709	0.88044	1.50711	0.854918	0.85794	0.518158	1.20166	0.948178	1.377	1.56784	1.11449	0.670233	0.827649	1.7367	0.994407	1.0823	0.684008	0.72193	1.41002	1.21438	1.08907	0.641357	0.876379	0.813065	1.12764	1.03574	1.0992
chr1:154219954:154221955:+:UBAP2L,UBAP2L,UBAP2L,UBAP2L,UBAP2L,UBAP2L,UBAP2L,UBAP2L,UBAP2L,UBAP2L,UBAP2L,UBAP2L,UBAP2L,UBAP2L,UBAP2L,UBAP2L,UBAP2L,UBAP2L,UBAP2L,UBAP2L,UBAP2L,UBAP2L,UBAP2L,UBAP2L;NM_001375612.1,NM_001375614.1,NM_001375615.1,NM_001375616.1,NM_001375617.1,NM_001375618.1,NM_001375620.1,NM_001375621.1,NM_001375623.1,NM_001375624.1,NM_001375625.1,NM_001375626.1,NM_001375627.1,NM_001375…	0.932151	1.91291	0.981399	0.581218	2.64762	1.55682	0.827109	0.700133	0.730425	1.09032	1.89939	1.415	0.913486	0.910669	1.75968	1.45294	1.06197	0.595715	1.00157	0.791592	0.611753	1.07693	1.5375	0.586908	0.687305	0.801251	1.29513	0.970945	0.772872	0.123399	0.698735	1.39235	1.16504	0.778813	0.564638	1.05197	0.77219	1.78512	1.37209	0.916806	0.552366	1.76314	0.714302	0.558046	1.20557	0.325177	1.48594	0.759468	0.391498
chr4:3765384:3767385:+:ADRA2C;NM_000683.4;mRNA:tss_score	1.27665	1.36515	0.514144	0.612419	0.814959	1.58781	0.99742	1.63056	0.947443	1.18193	0.638167	1.24842	1.41975	0.860139	0.786274	0.584646	1.21592	0.62431	1.84406	0.965087	0.285287	0.577251	1.2609	1.35285	1.10025	0.644435	1.37285	0.813497	1.66454	1.8443	1.09247	1.16883	0.628991	0.80149	0.572505	0.787517	0.992954	0.728586	0.975617	0.739694	1.26486	1.03418	1.45043	0.902278	0.961397	0.734499	0.905273	2.0713	1.64871
chr19:40529490:40531491:+:SPTBN4;NM_025213.3;mRNA:tss_score	1.20933	0.703058	1.27093	0.580742	0.990185	0.911945	1.30669	1.42948	0.935346	1.44973	0.766049	0.87747	1.09869	0.45739	0.809826	1.3396	1.30394	1.69761	1.25511	0.916839	0.807363	0.820172	0.532045	0.913666	1.0628	0.829169	0.75009	1.09806	1.14303	0.897144	0.66743	1.59904	0.999092	0.741962	1.5035	1.1466	1.56381	0.959968	0.959029	1.12462	0.735734	1.10015	0.877237	1.0633	1.0293	0.749251	1.36744	1.1685	1.25844
chr1:153957611:153959612:-:CRTC2,CRTC2,CRTC2,CRTC2,CRTC2;NM_181715.3,XM_005244946.2,XM_017000577.2,XM_047448820.1,XM_047448823.1;mRNA,mRNA,mRNA,mRNA,mRNA:tss_score	1.06034	1.04342	1.68664	0.319712	0.644435	1.17354	0.896768	1.13295	0.901008	1.46798	1.36888	1.03463	1.06001	1.28602	1.74484	0.760712	0.842999	1.14232	0.569943	0.915813	0.815035	1.0478	1.42007	1.48717	0.810105	0.821508	0.831269	0.64395	1.44182	1.20874	1.20031	1.45823	0.773718	1.26836	0.993839	1.03178	0.913786	1.59136	0.830918	1.05368	1.26944	0.801285	0.881542	1.06353	1.0757	0.830975	1.19514	0.698831	0.468627
chr1:22562488:22564489:+:EPHA8,EPHA8;NM_001006943.3,NM_020526.5;mRNA,mRNA:tss_score	1.57173	1.14897	0.959187	1.08878	1.22203	0.830439	0.896202	1.25377	1.02986	0.643097	0.627057	1.42694	1.64194	0.263953	0.866937	1.17033	1.00799	1.038	1.18016	0.824208	0.999415	0.897139	0.768318	1.13147	0.945559	1.09089	1.27694	0.885046	1.1563	1.05079	1.16372	1.00983	1.04181	0.679274	0.913725	1.43409	1.1198	0.866549	0.862458	0.734095	1.47259	1.71677	1.18266	0.797925	0.755518	0.847724	1.05764	1.1659	0.529861
chr11:64642544:64644545:-:NRXN2,NRXN2,NRXN2;NM_001400681.1,NM_001400682.1,NM_138734.3;mRNA,mRNA,mRNA:tss_score	0.71471	1.26057	1.21045	0.812397	0.512467	0.869716	0.566428	0.687298	0.881783	0.977229	0.81896	0.446576	0.968894	0.991791	0.67274	1.03781	0.676449	1.39054	0.931487	1.49055	1.45062	0.878373	1.4401	0.846366	1.18386	1.0139	1.31032	0.627454	0.943114	0.776001	0.990371	1.08551	1.90716	1.12604	1.10984	1.19489	1.25249	1.05595	0.851933	0.896603	0.854162	1.14711	1.01575	0.828641	1.05305	0.62548	0.576174	1.04635	0.676535
chr14:75427356:75429357:+:JDP2;NM_130469.3;mRNA:tss_score	0.892984	1.08862	0.988426	0.716788	0.822993	1.43871	1.09638	1.63729	0.81385	1.1741	0.885954	1.02537	0.889893	1.07875	1.09622	1.06183	0.855489	1.32441	1.00855	0.904283	0.80154	0.713965	1.27392	2.32073	0.818737	0.710471	1.30288	0.903478	1.03043	0.923681	1.04236	0.950021	0.942304	0.502058	1.25731	1.15965	1.95732	1.42526	0.957712	0.733042	1.03448	0.981333	1.66569	0.896042	1.13299	0.804904	1.23578	0.781488	0.907647
chr3:71063923:71065924:-:FOXP1,FOXP1;NM_001244813.3,NM_001349344.3;mRNA,mRNA:tss_score	1.22295	0.833322	0.893161	1.0553	1.31081	1.09575	0.907015	1.54786	0.833053	1.24118	0.698006	1.72382	0.993952	0.734604	0.760482	0.798097	0.730436	0.787562	0.807467	0.815383	0.96665	0.92678	0.87775	1.49178	1.13874	0.925613	0.695055	1.09671	1.10023	1.62079	1.01003	1.23944	1.12527	1.02019	1.16191	0.843372	1.05779	0.445912	0.767927	0.978586	1.04259	1.3955	1.36495	0.939304	1.15527	1.27598	0.586935	0.998305	0.952285
chr6:152461752:152463753:-:SYNE1;XM_011535645.3;mRNA:tss_score	1.87943	1.00278	1.27156	1.02376	1.17721	1.13749	0.999641	1.15789	0.804459	1.07833	0.844185	1.09845	1.13514	0.992436	0.573189	0.877383	1.46556	0.908598	1.01808	1.17633	0.974471	0.794663	1.26744	1.01353	1.11104	0.776146	0.76284	1.09937	1.0713	0.887568	1.11286	0.845551	0.711347	1.13441	1.02129	0.684168	1.27581	0.850726	1.19763	0.684188	1.2601	0.850866	1.21527	0.886874	1.06221	1.17747	1.43941	1.05262	0.81729
chr3:96865822:96867823:+:EPHA6;XM_017006212.1;mRNA:tss_score	0.612603	0.926947	0.949511	1.21739	1.32396	0.901859	0.648024	0.946218	1.27641	0.778174	1.35212	1.38091	1.15028	1.16202	1.10622	1.08046	1.48827	0.971717	1.15333	0.979894	1.1842	1.08253	0.65001	0.852947	0.932847	1.49901	0.766448	1.08958	0.695372	0.858174	0.890799	1.16676	1.10544	0.780711	0.951557	1.0724	1.28387	1.19489	1.2904	1.0508	0.664662	0.808474	1.25044	0.989814	0.970234	0.835882	0.791235	0.781201	1.09706
chr7:43213856:43215857:+:HECW1,HECW1,HECW1;XM_011515220.3,XM_011515223.3,XM_047420065.1;mRNA,mRNA,mRNA:tss_score	1.40796	0.836859	0.914511	1.29593	0.776673	0.826195	0.959112	1.38434	1.03025	1.03683	0.856479	0.978421	1.23065	1.40764	0.970521	0.963988	1.26466	1.43341	0.886759	0.922439	0.802827	1.72181	0.722786	0.883469	1.03858	1.16055	0.893893	0.835711	1.34708	0.668649	1.72657	1.06369	0.822653	0.699124	0.723443	0.878437	0.901986	1.06203	0.690094	1.18604	1.05031	1.10746	1.28801	0.808357	1.28782	0.848864	0.962566	0.847956	0.996583
chr1:216722428:216724429:-:ESRRG,ESRRG,ESRRG,ESRRG,ESRRG,ESRRG,ESRRG,ESRRG,ESRRG,ESRRG;NM_001243515.2,NM_001243518.2,NM_001243519.2,NM_001438.4,XM_011509267.1,XM_011509268.3,XM_011509269.3,XM_011509271.3,XM_047449385.1,XM_047449390.1;mRNA,mRNA,mRNA,mRNA,mRNA,mRNA,mRNA,mRNA,mRNA,mRNA:tss_score	0.966	1.26073	1.19729	0.948496	1.27277	1.02688	1.03197	0.836724	1.2176	0.702576	0.817478	1.18639	1.56802	1.29919	0.896341	0.79926	1.24711	0.943446	0.848096	0.893243	0.897221	1.12439	1.09516	1.00417	1.2375	1.00154	1.11909	1.27899	0.91582	0.610206	1.44974	1.03967	0.946181	0.960244	1.14252	0.818845	1.10816	1.02629	1.06965	1.10804	1.56316	1.30123	0.709781	0.909365	0.891762	0.865661	0.728082	0.932172	0.721557
chr8:119802975:119804976:-:TAF2;XM_017013783.3;mRNA:tss_score	0.774178	0.84547	0.943545	0.816104	1.06222	1.08047	0.66219	0.737177	1.05216	1.06092	1.1366	1.04528	1.14373	1.62143	1.00638	0.977256	0.996979	0.993746	1.54347	1.02505	1.16934	0.68728	0.962288	1.04806	1.04559	1.09464	1.00993	1.09852	1.1241	1.22028	0.836895	0.877138	0.971306	0.967849	0.638058	1.05404	0.929551	0.844523	0.996941	1.26222	1.00928	1.08719	1.17186	0.878174	0.911936	1.03345	1.26327	1.18654	1.11934
chr14:64878906:64880907:-:SPTB,SPTB,SPTB,SPTB,SPTB;NM_001355436.2,NM_001355437.2,XM_011537105.4,XM_017021612.3,XM_047431724.1;mRNA,mRNA,mRNA,mRNA,mRNA:tss_score	0.692141	0.845771	1.42746	0.890652	0.772842	1.00733	0.679568	0.958411	0.820942	0.820403	0.834953	1.09133	0.904154	1.0713	1.22708	0.836291	0.729153	1.19182	0.505164	0.795466	1.15671	1.09019	1.19598	0.76661	0.751871	0.726655	0.9587	0.846517	0.791833	0.795357	1.04318	1.48378	1.02316	0.737461	0.927537	1.0766	0.81373	1.07711	1.22463	1.01844	0.99877	0.88926	1.33463	1.09961	0.980424	1.14358	0.663678	0.90208	0.689768
chr11:31802672:31804673:-:PAX6,PAX6,PAX6,PAX6,PAX6,PAX6;NM_001368899.2,NM_001368900.2,NM_001368902.2,NM_001368903.2,NM_001368907.2,NM_001368929.2;mRNA,mRNA,mRNA,mRNA,mRNA,mRNA:tss_score	0.880375	0.785567	0.910617	1.24743	0.943112	0.813168	1.22021	1.23751	1.14114	1.57239	1.41985	0.60985	1.04389	1.05511	0.791187	1.07822	1.23523	1.10761	0.885708	1.04461	0.904285	0.863248	1.23675	1.09464	1.40928	0.797477	0.946839	0.989844	0.911357	1.02653	1.16162	1.08413	1.31695	1.05736	1.18412	1.03841	0.904176	0.861207	0.66798	0.925944	0.784461	0.963987	1.40053	1.1952	0.885797	0.628358	0.852863	1.03979	0.760958
chr11:75158831:75160832:+:SLCO2B1,SLCO2B1,SLCO2B1;NM_001145211.3,XM_047426333.1,XM_047426334.1;mRNA,mRNA,mRNA:tss_score	0.717596	0.737312	1.21394	0.879032	1.09903	1.32229	0.838292	0.948535	1.06753	1.13452	1.14193	0.860471	0.967834	0.932629	0.806527	1.0505	1.00663	1.24524	1.1356	1.02685	1.13797	1.01655	1.18483	0.99868	1.15562	0.842517	1.0799	1.03857	0.954287	0.927135	0.994648	0.995927	0.944285	1.0992	1.07849	0.8989	0.986429	1.34215	0.863488	0.770995	0.981692	1.22882	0.919587	0.820657	1.30715	1.22928	1.45279	0.684753	1.06454
[truncated: 181 more columns]

## Sheet: Supplementary Fig.6f PE
ID	H1_203	H1_204	H1_205	H1_206	H1_207	H1_208	H1_209	H1_210	H1_211	H1_212	H1_213	H1_214	H1_215	H1_216	H1_217	H1_218	H1_219	H1_220	H1_221	H1_222	H1_223	H1_224	H1_225	H1_226	H1_227	H1_228	H1_229	H1_230	H1_231	H1_232	H1_233	H1_234	H1_235	H1_236	H1_237	H1_238	H1_239	H1_240	H1_241	H1_242	H1_243	H1_244	H1_245	H1_246	H1_247	H1_248	H1_249	H1_250	H1_251
chr2:142114447:142116448:-:LRP1B;XM_017004341.2;mRNA:gini	0.810602	0.875081	0.946179	1.11054	0.744247	0.885336	0.980354	0.718676	0.969788	0.980296	1.01607	0.859915	0.849392	0.813561	1.09011	0.826492	0.849351	0.696879	1.11232	1.04759	0.653282	0.899802	1.05876	0.962491	0.949163	1.05595	0.936149	1.02424	0.76538	0.917421	0.951676	0.694649	0.95769	0.708751	0.89834	1.0144	0.979524	1.01918	1.03998	0.903165	0.781018	1.03939	0.903261	0.648706	1.07259	0.92403	0.835464	0.954938	0.989758
chr19:50394023:50396024:+:POLD1;XM_011527038.2;mRNA:gini	0.87295	0.9801	0.976432	1.15152	0.850594	1.14069	0.783446	0.839205	0.861158	1.04107	1.07202	0.870538	0.882443	1.1599	0.973691	0.80938	1.04472	0.970063	0.91397	0.905599	0.959005	0.792994	0.751685	0.938064	0.774822	1.12659	0.957367	0.924002	0.856484	0.907758	0.86909	1.11272	0.773534	0.935316	0.857481	0.97312	1.06947	1.08829	0.898063	0.865761	0.968238	1.08913	1.0145	0.880763	0.793326	0.989289	0.854724	0.934826	0.936718
chr6:106086753:106088754:+:PRDM1,PRDM1;XM_006715550.4,XM_011536062.4;mRNA,mRNA:gini	0.828982	0.84245	1.40121	1.23751	0.838917	0.944692	0.958787	0.820722	0.798973	0.88361	0.899364	0.853327	1.06601	1.16486	1.08513	0.908187	1.10813	1.06237	1.03739	0.93795	0.967202	1.01771	1.00245	0.697907	0.779112	1.02621	0.787916	1.05132	0.904665	0.748103	0.898128	0.778851	0.763995	0.924973	0.798515	0.969044	0.893428	0.67741	0.887282	1.001	0.702893	1.05658	0.759247	0.78933	0.632251	0.925799	1.00372	0.874089	0.753418
chr13:77226148:77228149:-:MYCBP2;XM_011535005.2;mRNA:gini	0.984079	0.872409	0.854425	0.983846	0.752748	0.819241	1.00495	0.817946	0.868319	1.17526	1.06098	0.904706	1.00748	1.1124	0.859135	0.855996	0.856709	0.831831	0.931792	0.817334	1.1627	0.983168	0.779658	0.808973	1.04509	1.00223	0.779178	1.00091	0.91521	0.894586	1.2216	1.04188	1.09008	1.11756	0.620865	0.895373	0.740043	1.21449	0.854858	0.839842	1.04134	1.00219	1.09545	0.914966	0.958362	0.795944	1.12419	1.09325	1.25536
chr4:48094223:48096224:-:TXK;XM_011513748.4;mRNA:gini	1.01901	0.997913	0.93293	0.981746	0.806886	0.925268	1.00026	1.07108	0.895854	1.0571	0.94561	0.998266	0.850398	0.97103	0.754651	0.856492	0.879059	1.00565	0.916297	1.07284	0.92948	0.9227	0.872328	0.830503	0.914208	1.09827	1.02522	0.850817	1.00579	0.884649	0.806457	0.855853	0.873325	0.956784	0.807607	0.960896	0.905552	0.930313	0.990128	0.972774	0.981966	0.931253	1.07063	1.02491	0.786946	0.868895	1.0051	0.894061	0.758856
chr6:87094105:87096106:-:CGA,CGA;NM_000735.4,NM_001252383.2;mRNA,mRNA:gini	0.891751	0.771359	1.00593	1.03358	0.87858	1.08199	0.871405	1.02103	0.962608	0.943522	0.783312	0.874604	0.945499	0.840109	0.929509	0.863116	1.06352	0.824027	0.952888	0.906201	0.836908	0.906404	0.996384	0.808282	0.883919	1.01296	1.06568	0.74436	0.85213	0.812588	1.04173	0.927866	0.941264	0.978297	0.782627	1.12783	0.794525	0.881804	1.13067	0.790127	1.09766	1.08603	0.889457	0.855026	0.897656	0.834734	0.929663	0.893545	1.03276
chr18:23648175:23650176:-:ANKRD29,ANKRD29,ANKRD29;XM_011525831.4,XM_011525832.4,XM_047437305.1;mRNA,mRNA,mRNA:gini	1.1159	0.865959	0.91907	0.917284	0.846128	1.04213	0.858221	0.952626	0.823541	0.766083	0.991051	0.858262	0.925527	0.854034	0.879136	0.786675	0.796457	0.82848	0.811761	0.827814	0.972662	0.906162	0.885109	0.966017	0.942415	0.962884	0.86422	0.893967	0.710577	0.739621	0.852321	0.928782	0.915683	0.945854	0.956556	1.15133	0.866274	1.02004	0.808998	0.896875	0.95465	1.09841	0.933478	0.935043	0.883078	0.838413	0.92286	0.857539	1.09102
chr16:2929791:2931792:+:FLYWCH1;XM_047434788.1;mRNA:gini	1.08893	0.900531	0.973646	0.850764	0.846726	0.916166	0.783158	0.745926	0.855577	0.85289	0.972878	1.09013	1.04884	1.11051	0.987944	1.04968	0.818354	1.07212	1.26823	0.949662	0.767519	1.06139	0.752867	0.78655	0.833977	1.11568	0.760479	0.968584	0.814913	0.940973	1.06552	0.988973	0.778255	0.848277	0.969267	1.0441	0.909815	0.82931	0.872175	0.884887	0.874717	0.985402	0.888403	1.0117	0.863661	0.973602	0.857393	0.900029	1.07339
chr3:157494505:157496506:-:VEPH1,VEPH1;NM_001167917.1,XM_047448923.1;mRNA,mRNA:gini	0.797296	0.884675	1.12928	0.902467	1.05929	0.806119	0.805442	0.845709	0.861517	0.954907	0.865493	1.02543	0.84572	1.05834	0.999729	0.875758	0.796905	0.910242	0.944041	0.96281	0.832086	0.869811	0.884005	0.799967	1.01482	1.17209	1.03293	0.861724	0.74464	0.771062	0.911571	0.893207	0.748926	0.923407	0.712777	1.1162	0.999928	1.0834	1.05511	0.863609	1.0168	1.03694	0.927469	0.987117	0.740742	0.955892	0.901022	0.983387	0.916684
chr3:48942079:48944080:+:ARIH2;XM_017005535.2;mRNA:gini	1.10111	0.844611	0.985261	0.847211	0.798836	1.10789	0.739621	0.925093	0.949351	1.01366	1.08299	0.991533	0.975407	0.976084	0.964047	0.864428	0.91088	0.911149	0.798232	1.05982	0.867184	0.936298	0.98203	0.832497	0.848884	0.986396	1.03345	0.963257	0.840552	0.917433	0.905258	0.838456	0.925707	0.842577	0.884449	0.994489	0.95008	1.01481	0.856112	0.758	1.28288	1.07595	0.937387	0.929452	0.841582	0.856101	0.852884	0.93046	0.935356
chr2:178806422:178808423:-:TTN,TTN,TTN,TTN,TTN,TTN,TTN,TTN,TTN,TTN,TTN,TTN,TTN,TTN,TTN,TTN,TTN,TTN,TTN,TTN,TTN;NM_001256850.1,NM_001267550.2,NM_003319.4,NM_133378.4,NM_133379.5,NM_133432.3,NM_133437.4,XM_017004819.1,XM_017004820.1,XM_017004821.1,XM_017004822.1,XM_017004823.1,XM_024453095.1,XM_024453097.1,XM_024453098.1,XM_024453099.1,XM_047445660.1,XM_047445661.1,XM_047445663.1,XM_047445665.1,XM_…	0.790695	0.835403	0.866465	1.00393	0.76842	0.990795	0.871903	0.858683	0.847297	1.1859	1.04413	1.04481	0.954453	0.994276	0.997698	1.02929	0.804759	0.885758	0.743512	0.969278	0.889721	1.0029	0.987417	1.11735	1.00752	1.0851	1.0062	0.832882	0.867989	0.785859	0.827919	0.833923	0.857073	0.888241	0.752779	0.908171	0.818727	0.872211	0.926807	0.839041	1.0088	1.03857	1.02142	1.0139	0.898425	0.855523	0.761407	0.862314	0.862407
chr3:119558613:119560614:-:CD80;NM_005191.4;mRNA:gini	0.979519	0.935971	1.01298	0.874474	0.912535	1.01168	0.994744	0.923553	0.871757	0.941822	1.01554	1.02169	0.912272	0.890175	0.847093	0.947802	1.08289	1.07788	0.935933	1.24851	0.903324	1.02757	0.919118	0.855535	0.90184	1.04594	0.948169	1.09219	0.886458	0.862174	1.02641	0.795192	0.976043	0.878719	0.983853	0.964987	0.833144	0.900933	0.912628	0.95396	1.04648	0.860249	0.99523	1.15856	0.793121	0.873144	0.951977	0.777643	0.93665
chr19:36089444:36091445:+:WDR62;XM_011526843.2;mRNA:gini	0.766968	0.760831	0.977721	0.819524	0.818801	1.04996	0.944313	0.895241	0.721857	0.924821	0.816617	0.989584	0.910486	1.08163	0.769041	0.912776	0.751024	1.03058	0.801613	0.788291	0.88527	0.966838	0.87391	0.976537	1.04339	0.968632	0.840407	0.919261	0.806982	0.845016	0.871228	1.03242	0.858881	1.00919	0.816531	0.939939	0.864057	0.944557	1.07768	0.993823	1.0324	0.898235	0.876239	1.08612	0.776336	0.948565	0.924223	0.898342	0.792269
chr1:110390025:110392026:-:SLC16A4,SLC16A4,SLC16A4,SLC16A4,SLC16A4,SLC16A4,SLC16A4,SLC16A4,SLC16A4,SLC16A4,SLC16A4,SLC16A4;NM_001201546.2,NM_001201547.2,NM_001201548.2,NM_001201549.2,NM_001319220.2,NM_004696.3,XM_005271317.6,XM_006711033.4,XM_047433967.1,XM_047433980.1,XM_047433986.1,XM_047433990.1;mRNA,mRNA,mRNA,mRNA,mRNA,mRNA,mRNA,mRNA,mRNA,mRNA,mRNA,mRNA:gini	1.01407	0.666096	1.04591	1.12421	1.13232	0.990137	0.827748	0.962916	0.712093	0.988991	0.996758	1.07492	1.09922	0.965823	1.14111	0.983265	0.880035	0.839449	0.81758	0.941653	0.893148	0.799219	1.04846	0.817655	1.10041	0.977132	1.11572	1.03275	0.892581	0.822293	0.832238	0.891359	0.896616	0.849643	0.892762	0.926675	0.944719	1.07158	0.913673	0.851302	0.795851	1.18456	1.02119	0.903494	0.81818	0.877577	0.976444	0.879469	0.97594
chr17:9673992:9675993:+:USP43;XM_017024161.1;mRNA:gini	0.837272	0.874996	0.979422	1.09699	0.728623	1.01041	0.97741	1.0587	0.746185	0.990621	0.827519	1.00346	0.91913	1.14214	0.989544	0.861884	0.978716	0.88392	1.00915	0.989748	0.892576	0.87844	0.87417	0.7869	1.00194	1.266	0.848519	0.925805	0.765523	0.866921	1.22441	0.944278	0.850984	0.819418	0.820028	0.947337	0.773237	0.960999	0.911845	0.753429	0.831157	0.991899	0.968581	0.873051	0.839983	0.880923	0.856653	0.80866	1.00825
chr17:1077992:1079993:-:ABR,ABR,ABR;NM_001282149.2,XM_017024542.3,XM_017024543.3;mRNA,mRNA,mRNA:gini	0.860275	0.690433	0.833187	1.12478	0.739724	1.03719	1.07215	0.818116	0.700366	0.784858	0.932066	0.836505	1.19229	1.0262	1.06223	0.901503	1.23256	0.963503	0.889877	0.783997	1.03558	0.930531	0.8483	1.0499	0.853649	1.02135	0.868869	0.951657	0.75365	0.970895	0.991756	0.786702	1.13094	0.966152	0.915791	0.896076	0.805122	1.13293	0.989175	1.11892	1.20402	0.929439	1.03917	1.05711	0.836422	0.878	0.729298	0.926685	0.923121
chr1:27244191:27246192:+:WDTC1;XM_047449750.1;mRNA:gini	0.894215	0.942138	1.20039	0.881173	0.869515	1.00947	0.941115	0.938629	0.79878	1.06388	0.842647	0.833268	0.796476	1.04558	1.08407	0.90708	0.889181	0.962637	0.895905	0.928648	0.863388	0.872545	0.970084	0.937726	0.895135	1.13158	0.984427	1.05415	0.929754	0.944406	0.846627	0.904527	0.79406	0.951126	0.926492	1.16449	0.835367	1.0837	1.02556	0.85525	0.977678	0.949655	0.799935	0.87891	0.800875	0.866916	0.749477	0.896066	1.04398
chr22:44085954:44087955:+:PARVB;XM_047441351.1;mRNA:gini	1.06897	0.834643	1.08074	0.961296	1.08037	0.819832	1.13756	1.00676	0.898732	0.993694	0.868975	0.819517	1.02952	1.053	0.861156	1.01518	0.924446	1.01096	0.788638	0.819104	0.880964	0.868381	0.88418	0.99015	1.04628	0.925961	0.909822	1.08369	0.814143	0.981163	0.953729	0.866738	0.985924	1.08737	0.862251	1.0911	0.955068	1.06729	0.868543	0.781491	0.971687	1.1524	1.01329	0.947783	0.862381	0.814943	0.920353	0.852942	0.83644
chr5:55858517:55860518:+:IL31RA;XM_047416701.1;mRNA:gini	0.829785	0.790578	0.875553	1.00854	0.895993	1.00082	0.879447	0.8344	0.853363	0.986894	1.08342	0.911917	0.862336	0.944126	0.762221	1.14532	0.851797	0.911835	0.992355	0.954429	0.964891	0.896454	0.958398	0.918111	0.961381	1.09669	1.06599	0.966305	0.916975	0.856609	0.858719	0.772891	0.970685	0.942005	0.768256	0.967892	0.965636	0.971633	0.864503	0.904358	1.00819	1.06671	0.947119	0.839191	0.857747	0.811072	0.9376	0.873578	0.889689
chr3:69762503:69764504:+:MITF;NM_001184967.2;mRNA:gini	0.864198	1.02416	1.03899	1.0981	0.92835	0.908386	0.871499	0.916149	0.791391	1.35488	0.90324	0.815213	0.943547	0.861927	0.775328	0.881471	0.862395	1.05271	0.793109	0.913766	0.982557	1.00731	1.06074	0.860349	0.986387	1.22931	0.901222	0.967216	1.02945	1.05787	0.915815	0.933084	0.742133	0.906968	0.636295	0.97464	1.06202	0.828262	0.982362	0.876951	1.02075	1.17533	0.854642	0.931804	0.825448	0.788781	0.889276	1.1044	0.945643
[truncated: 94 more columns]

## Sheet: Supplementary Fig.6f CTRL
ID	H1_1	H1_2	H1_3	H1_4	H1_5	H1_6	H1_7	H1_8	H1_9	H1_10	H1_11	H1_12	H1_13	H1_14	H1_15	H1_16	H1_17	H1_18	H1_19	H1_20	H1_21	H1_22	H1_23	H1_24	H1_25	H1_26	H1_27	H1_28	H1_29	H1_30	H1_31	H1_32	H1_33	H1_34	H1_35	H1_36	H1_37	H1_38	H1_39	H1_40	H1_41	H1_42	H1_43	H1_44	H1_45	H1_46	H1_47	H1_48	H1_49
chr2:142114447:142116448:-:LRP1B;XM_017004341.2;mRNA:gini	1.00278	1.0886	0.988594	1.14206	0.999613	1.15347	0.954446	0.81556	0.896036	0.808112	0.858103	1.00329	0.987763	1.22151	1.00039	0.952321	0.880317	1.00276	0.836552	0.789368	1.01147	1.05254	1.3546	0.915282	1.01483	1.20857	0.789249	1.12526	0.908847	0.959199	1.16855	1.14323	1.16426	1.14319	1.12476	0.952984	0.997578	1.12111	0.946303	0.91178	0.924374	0.849448	1.11333	1.25986	1.00494	1.0179	1.11581	1.07978	0.963282
chr19:50394023:50396024:+:POLD1;XM_011527038.2;mRNA:gini	0.922382	0.934036	0.765256	1.03554	1.19091	1.06434	0.967576	0.873243	0.946693	0.702855	1.02476	0.792471	1.0794	0.869273	0.982013	0.914009	1.09439	1.00717	1.06911	0.864038	0.81275	1.22484	1.10388	0.851382	0.908288	1.13659	1.02677	0.919554	1.01774	0.933086	1.03547	0.978596	0.832038	1.04665	0.758415	0.814059	1.21995	1.08762	0.963552	1.19062	1.18534	1.05617	1.16014	1.00089	0.811787	1.19048	0.945687	1.03857	0.966352
chr6:106086753:106088754:+:PRDM1,PRDM1;XM_006715550.4,XM_011536062.4;mRNA,mRNA:gini	1.06402	1.07231	1.2154	1.09233	0.964299	1.0024	1.00289	0.879498	1.01403	1.12511	0.854836	0.892053	0.971976	0.918492	0.952826	0.829028	0.972054	0.725704	0.789932	1.00002	0.970666	1.01363	0.969311	0.804136	0.820035	0.942487	0.863994	1.1271	1.29796	0.896191	0.85175	1.31001	0.85396	0.890285	0.786481	0.747638	1.08283	1.10554	0.985561	1.01317	0.837842	1.0257	1.02794	1.26999	1.15911	1.21219	1.08955	1.08924	0.814771
chr13:77226148:77228149:-:MYCBP2;XM_011535005.2;mRNA:gini	1.08082	1.02072	0.985936	1.05901	1.00144	0.999242	0.897653	0.973838	0.941965	1.40147	1.08125	1.1143	0.890916	0.956986	1.0995	0.927077	1.10325	0.932495	0.999597	0.869201	0.859125	1.26966	1.04861	0.905332	0.92226	1.05754	0.847511	0.993341	1.26147	0.862681	1.06383	1.21373	0.904173	0.965097	0.779585	0.829005	0.963518	1.11557	0.991156	1.01313	0.909374	0.887642	1.09128	0.930992	0.98052	0.91954	0.939799	1.09073	0.822088
chr4:48094223:48096224:-:TXK;XM_011513748.4;mRNA:gini	0.926322	1.02759	0.844694	0.975207	1.01156	1.01971	0.873225	0.916874	1.10161	0.947963	1.04415	1.07951	1.00914	0.865257	1.16743	1.15229	1.01706	1.1029	0.938813	0.82888	0.904347	1.12954	1.04348	0.988127	0.981091	1.00144	0.904557	1.1267	0.97263	1.10046	1.06714	1.07802	0.987971	0.942839	0.888617	0.867454	0.994648	0.869249	0.962896	0.885509	0.96763	1.05898	1.2323	0.895419	0.805482	0.942463	0.934034	1.02289	0.956208
chr6:87094105:87096106:-:CGA,CGA;NM_000735.4,NM_001252383.2;mRNA,mRNA:gini	1.01474	0.984461	0.938917	1.13621	1.22699	1.00451	1.08987	0.922621	0.87953	0.917252	1.23537	0.794175	0.919114	1.09028	0.931989	0.983578	0.946444	0.706193	0.850027	0.946032	1.02316	1.08137	1.26807	0.955461	0.94995	1.20793	0.856048	1.05827	1.01897	1.03084	1.10291	1.08684	0.914486	1.04787	0.891281	0.950192	1.13341	0.984252	1.11495	1.06174	1.18289	1.12546	1.16094	1.04292	0.790773	1.22811	1.0769	0.843663	1.06746
chr18:23648175:23650176:-:ANKRD29,ANKRD29,ANKRD29;XM_011525831.4,XM_011525832.4,XM_047437305.1;mRNA,mRNA,mRNA:gini	1.09066	1.04938	0.950726	0.984839	0.969301	0.930688	0.925061	1.09103	0.871799	0.885305	1.15773	1.03564	0.966171	0.873598	1.01434	0.919441	0.989602	1.15375	1.01627	1.0381	1.10535	0.994235	1.25967	0.85948	0.881773	1.03776	0.981988	0.884097	1.17692	1.00799	1.07996	0.776245	0.983461	1.15458	1.10475	1.05451	1.2389	1.04291	0.880404	1.058	1.21512	1.23497	0.94317	0.897622	0.921634	1.01975	0.975023	1.15165	0.792996
chr16:2929791:2931792:+:FLYWCH1;XM_047434788.1;mRNA:gini	0.975293	0.977916	0.975436	1.08612	1.00114	0.906891	0.792572	0.798213	0.890251	0.980045	1.02643	1.10887	1.00075	1.02169	1.17488	1.09448	1.21574	0.965798	0.692565	0.965814	1.03949	0.946382	0.93938	0.869226	0.825617	0.961141	0.840984	1.00833	1.06576	0.950528	1.20639	0.960111	0.793577	1.09413	1.02554	0.997981	0.849762	0.792808	1.11122	0.958902	0.84804	1.13705	0.986192	1.13708	0.801079	0.971849	0.999247	1.07965	1.16943
chr3:157494505:157496506:-:VEPH1,VEPH1;NM_001167917.1,XM_047448923.1;mRNA,mRNA:gini	1.02215	0.93086	0.899676	1.05496	1.04654	0.953282	0.936328	0.806098	0.686953	1.06367	1.21968	0.999661	0.896388	0.832831	1.09549	1.02356	0.994859	0.817584	0.940552	1.10571	0.946297	1.05706	1.2529	0.908654	0.849479	1.15466	1.154	1.03129	1.17953	1.09956	0.943026	1.04569	1.08209	0.933396	0.924845	0.855457	0.929228	0.78908	0.968685	1.03752	0.84864	0.881115	0.98924	0.89719	1.00721	1.05281	1.0844	0.869165	0.904389
chr3:48942079:48944080:+:ARIH2;XM_017005535.2;mRNA:gini	1.13225	0.950616	1.0012	0.977044	1.23315	0.885469	1.02114	0.888727	1.05875	1.05736	0.723011	1.24084	1.11575	0.986364	1.20795	0.949248	0.770267	0.828318	1.04212	0.908342	1.24999	0.982723	1.00908	1.04791	1.0559	1.11547	1.13195	1.19466	0.992598	1.01716	1.00491	0.919097	1.00794	1.01995	0.819568	0.995174	1.25248	1.04507	0.978204	0.888068	0.999556	1.19502	0.958362	0.929737	0.885427	0.952752	1.0704	1.02273	0.965675
chr2:178806422:178808423:-:TTN,TTN,TTN,TTN,TTN,TTN,TTN,TTN,TTN,TTN,TTN,TTN,TTN,TTN,TTN,TTN,TTN,TTN,TTN,TTN,TTN;NM_001256850.1,NM_001267550.2,NM_003319.4,NM_133378.4,NM_133379.5,NM_133432.3,NM_133437.4,XM_017004819.1,XM_017004820.1,XM_017004821.1,XM_017004822.1,XM_017004823.1,XM_024453095.1,XM_024453097.1,XM_024453098.1,XM_024453099.1,XM_047445660.1,XM_047445661.1,XM_047445663.1,XM_047445665.1,XM_…	0.998653	1.03998	0.801059	0.971513	1.12495	1.00063	0.947395	0.940984	0.972028	0.965551	1.0793	1.07944	0.932686	1.03983	0.991786	0.887426	1.05759	0.975241	0.816283	0.968803	0.944426	1.06098	1.16224	0.855166	0.825409	1.16185	1.16119	1.02962	0.978025	0.999814	1.13567	0.852511	0.965439	0.929007	0.955897	1.0794	1.08143	1.07051	0.84928	0.948657	0.863877	1.12864	1.08108	1.21903	0.910247	1.07726	1.08915	1.02189	1.07987
chr3:119558613:119560614:-:CD80;NM_005191.4;mRNA:gini	1.1298	0.924306	1.00832	0.85823	0.809012	1.03265	0.801057	0.875488	1.00031	0.831979	1.10516	1.16449	0.966959	0.842953	0.854891	0.9806	0.938792	1.05308	1.17682	1.07399	0.893135	1.02306	0.890853	0.965748	1.09509	1.15301	0.779697	0.803367	1.01873	0.98437	0.957837	1.07505	1.04585	0.981281	0.981871	0.872888	1.04725	0.896483	0.915676	0.918406	1.06924	1.08967	0.889295	0.920678	0.981174	1.12141	0.987544	1.23088	1.10174
chr19:36089444:36091445:+:WDR62;XM_011526843.2;mRNA:gini	0.892238	0.773344	0.881737	1.06493	0.950892	1.05604	1.11711	0.911309	1.01582	1.03495	1.06081	1.02262	1.19009	0.969232	0.872352	0.911637	0.843875	1.00188	0.889394	0.814027	1.07403	1.18507	1.02664	0.974216	1.08217	0.938203	1.03607	1.19445	1.10329	0.941597	0.959699	0.95806	0.943171	1.33136	0.9127	1.10079	1.15002	0.885007	0.805552	0.912233	1.01903	1.07099	0.854728	0.966101	0.894176	0.903974	0.892621	1.03966	1.01138
chr1:110390025:110392026:-:SLC16A4,SLC16A4,SLC16A4,SLC16A4,SLC16A4,SLC16A4,SLC16A4,SLC16A4,SLC16A4,SLC16A4,SLC16A4,SLC16A4;NM_001201546.2,NM_001201547.2,NM_001201548.2,NM_001201549.2,NM_001319220.2,NM_004696.3,XM_005271317.6,XM_006711033.4,XM_047433967.1,XM_047433980.1,XM_047433986.1,XM_047433990.1;mRNA,mRNA,mRNA,mRNA,mRNA,mRNA,mRNA,mRNA,mRNA,mRNA,mRNA,mRNA:gini	0.863485	0.933441	0.889385	1.02159	0.817904	1.01283	1.03013	1.08333	0.885654	0.902159	1.07184	1.0427	0.991457	1.17364	0.880261	0.926726	0.943828	1.08634	0.996348	0.944957	0.984961	1.07128	1.12745	0.92691	1.17207	1.06731	0.878888	1.03573	1.02668	1.05638	1.11268	0.913837	0.91496	1.01225	1.07835	1.08058	1.09336	1.14894	0.851551	0.845533	0.969229	0.937466	1.14263	0.803455	0.906134	0.963834	1.19034	1.13066	1.03544
chr17:9673992:9675993:+:USP43;XM_017024161.1;mRNA:gini	0.936963	0.89823	0.892763	0.966836	1.01342	0.974787	0.96184	0.808031	1.06166	0.93348	1.10492	1.05408	0.973705	0.749073	0.889709	1.14116	0.903216	0.927914	1.0009	0.942351	0.828708	1.02376	1.14265	0.852515	1.00085	0.919696	1.05468	0.938658	0.951283	1.03316	1.00835	1.01881	1.13604	0.935925	0.894068	1.01404	1.09876	1.01567	0.933116	1.13863	1.12356	0.936675	1.13821	0.943059	0.966418	1.14993	0.925277	0.899239	0.981746
chr17:1077992:1079993:-:ABR,ABR,ABR;NM_001282149.2,XM_017024542.3,XM_017024543.3;mRNA,mRNA,mRNA:gini	0.995055	1.1331	0.874712	1.17748	1.27092	1.15368	0.999261	1.11516	0.897723	1.08698	0.886469	1.032	1.13714	0.823351	0.979777	0.954944	0.901901	1.11198	0.821158	1.10332	0.853028	1.04448	1.07801	0.83177	0.815233	0.900485	0.891612	1.14653	0.950343	0.985135	0.950565	0.884445	1.00477	1.08407	1.09932	0.916927	0.883074	0.956331	0.940944	0.873089	0.917793	0.909687	0.928133	0.856708	0.893328	1.16039	1.20019	0.93761	0.888325
chr1:27244191:27246192:+:WDTC1;XM_047449750.1;mRNA:gini	1.04379	0.896284	0.830492	0.873771	0.880559	1.13963	1.12671	1.18819	0.909431	1.00772	1.33723	1.16209	1.11376	1.09981	1.15466	1.22315	0.995557	0.993546	0.820834	1.04	0.990005	0.868438	1.11521	1.06156	0.958247	1.25739	0.988579	0.978664	0.951888	1.26592	0.938998	1.11938	1.05561	0.934279	1.10939	1.10815	1.07501	1.07554	0.97992	0.800097	1.15328	1.2445	1.02209	1.02127	0.894524	0.953035	0.88244	0.8385	1.22046
chr22:44085954:44087955:+:PARVB;XM_047441351.1;mRNA:gini	0.806067	1.04859	0.990752	1.03751	0.955684	0.99934	0.876101	0.863237	1.0387	0.903107	1.04652	1.14189	1.15257	1.13864	0.977489	1.06277	0.852681	0.984009	1.01223	0.923156	0.896128	1.04158	0.956366	0.987038	1.08179	1.0758	1.00906	0.779492	1.08039	1.08223	0.924945	1.06284	1.10075	1.1493	1.17088	0.823713	1.05787	1.02734	0.929328	1.05435	0.998522	1.1644	1.18926	1.02988	0.955662	0.903931	1.17034	1.08348	0.988432
chr5:55858517:55860518:+:IL31RA;XM_047416701.1;mRNA:gini	1.01249	0.899076	1.06243	0.979992	0.942654	0.854729	1.01966	1.02534	1.05585	1.02567	1.04631	1.0407	1.10423	0.968232	1.11158	0.979424	0.805214	0.989306	0.78962	0.979718	0.917637	1.14359	0.896698	0.962401	1.07721	0.965987	0.889116	1.09009	0.960711	1.15123	1.07586	0.90144	1.00888	0.974308	0.959067	1.12554	1.12067	0.977343	0.940459	1.12996	0.799568	1.04049	0.996148	0.978869	1.02767	0.955384	1.06445	1.07299	0.865516
chr3:69762503:69764504:+:MITF;NM_001184967.2;mRNA:gini	0.941387	0.948954	0.961146	1.13267	0.860877	0.842304	1.02975	0.83018	0.944005	1.01016	0.985946	0.858933	1.3605	1.03259	1.13559	0.961272	0.998098	0.96357	0.896263	0.972588	0.933527	0.908352	0.998432	1.086	0.877171	1.13813	0.946457	0.942668	0.952647	1.12009	1.05871	1.16127	0.941299	0.877735	0.929846	0.874421	1.13454	1.11872	1.18115	1.13304	0.882669	1.02496	1.05346	0.806429	0.814685	0.935716	1.04837	0.926054	1.00236
[truncated: 181 more columns]

## Sheet: Supplementary Fig.6g PE
gene	H1_203	H1_204	H1_205	H1_206	H1_207	H1_208	H1_209	H1_210	H1_211	H1_212	H1_213	H1_214	H1_215	H1_216	H1_217	H1_218	H1_219	H1_220	H1_221	H1_222	H1_223	H1_224	H1_225	H1_226	H1_227	H1_228	H1_229	H1_230	H1_231	H1_232	H1_233	H1_234	H1_235	H1_236	H1_237	H1_238	H1_239	H1_240	H1_241	H1_242	H1_243	H1_244	H1_245	H1_246	H1_247	H1_248	H1_249	H1_250	H1_251
HHEX	1.16663	1.17202	1.14238	1.40402	0.887401	1.21338	0.945301	0.956591	0.755502	0.796378	1.17477	0.845214	0.926256	0.7376	0.993686	0.809118	0.750023	0.768691	0.848367	0.85866	1.29079	1.34457	1.12204	1.11579	1.10525	1.2052	1.22314	1.06057	1.05494	0.793333	0.935611	1.03831	1.43144	1.06175	0.706307	0.79304	1.1912	1.28728	1.01046	0.86103	1.22496	1.22319	0.886397	0.709259	0.926004	1.24746	0.867423	1.07522	0.569905
ITCH	0.723361	0.850427	0.784802	0.684742	0.817243	0.917412	0.846194	1.03829	0.874736	0.826421	1.03812	1.03226	0.808549	1.01978	0.891027	1.01089	0.999161	1.04316	0.850957	0.979507	0.929436	0.953267	1.00918	0.789385	0.896772	0.936277	0.696022	0.869276	0.921162	0.845415	0.898578	0.988578	1.13546	0.87421	0.896267	0.911917	0.832267	1.01071	1.00593	0.931326	0.862987	1.01238	0.798807	1.06484	0.821223	0.938977	1.1953	0.917041	1.08017
CHD9	0.760468	0.821328	0.74656	0.8247	0.771175	0.978168	1.01421	0.969779	0.902036	1.06826	1.05983	0.986463	1.05653	1.09045	0.96957	0.998295	1.08456	0.983538	0.908291	0.830531	0.760228	0.711719	0.941799	0.843434	1.09902	0.85541	0.748002	0.852173	1.05214	0.90806	1.03551	0.859183	0.985249	0.905887	0.921187	0.830461	1.21467	0.804138	0.960584	0.813509	0.846739	0.999285	0.760667	0.87324	0.646848	0.95533	1.03575	0.741313	0.872554
AKAP9	0.673947	0.949257	0.790449	0.849957	0.806207	0.789934	0.942203	1.08962	0.925575	0.909664	1.07884	1.01674	0.933892	1.12218	0.904383	0.955579	1.12141	0.805816	1.17463	1.00345	0.77952	0.704639	1.01841	0.853536	0.841045	0.983815	0.588887	0.825597	1.00708	0.947915	1.0235	0.857508	0.966759	0.941539	1.0207	0.897332	1.06914	0.99401	1.01823	0.77272	0.84029	0.891391	0.769637	1.10812	0.892706	0.899775	1.00702	1.01856	0.973115
STRA6	1.51406	1.03834	1.06344	1.25588	1.19833	1.1536	1.07662	0.880021	1.01865	0.901133	1.03831	1.02824	1.05782	0.872417	0.97493	1.12781	0.950118	0.905477	1.06673	1.14842	1.24825	1.34812	1.0779	1.22169	0.919533	1.08977	1.36966	1.20725	1.06688	0.769585	1.06324	1.09132	1.28022	1.11935	0.858983	1.22591	1.11137	1.13688	1.05692	1.02893	1.33517	1.05048	1.14474	1.07071	1.19811	1.12997	0.896537	1.15355	0.973615
H3C3	0.987959	1.0458	1.02838	1.02246	0.995442	1.00141	0.908677	0.990148	0.919898	0.914112	0.914905	0.930154	0.911841	0.965492	0.854652	0.75522	0.960219	0.971827	0.94357	0.967264	0.944157	1.20133	1.11883	1.09513	0.868593	0.948797	0.78239	1.21175	0.885656	0.929701	0.726559	0.896871	0.873171	1.03078	0.854245	1.02169	1.05951	0.869011	0.957667	1.00894	0.935545	0.892793	0.88464	1.01518	0.93524	1.185	0.728305	1.19217	0.757987
ERVFRD_1	1.20148	1.29763	0.951317	1.08515	1.20012	1.1047	1.08273	0.983684	1.0196	1.02074	1.1253	1.13261	1.06584	0.920278	0.93129	1.03147	1.13676	0.916217	1.14762	0.942869	1.33655	1.28856	1.14266	1.1322	1.08753	0.985663	1.27049	1.10346	1.04773	1.02172	1.06394	1.25187	0.972167	1.25764	1.11261	1.33123	1.07522	1.21438	0.897361	1.01576	1.11054	0.908558	1.0739	1.07703	1.14827	1.09902	0.987355	1.26741	0.960506
DDR2	1.35599	1.11926	0.869029	1.00008	1.17224	1.17347	1.06042	1.07831	1.11499	1.12423	1.07117	1.07122	0.955997	0.992411	0.887192	1.17356	1.03436	1.06326	1.15131	1.03984	1.11963	1.07769	1.04351	1.11453	0.983697	0.960697	1.19424	1.01357	0.982941	0.906277	1.046	1.07327	1.16789	1.09338	0.920999	1.09203	1.06833	1.0675	1.19822	0.985849	1.12085	1.07878	1.3161	1.14086	1.11892	0.994537	1.03318	0.915379	1.08428
FOLR1	1.38715	1.20537	1.22435	1.12795	1.09821	1.08037	1.07947	1.03987	1.04943	1.00432	0.943392	1.09859	0.843643	1.06435	0.902587	0.939038	0.803744	1.07391	1.16191	1.0496	1.33956	1.23401	0.976463	1.19234	1.02064	0.969556	1.53884	1.26313	0.892744	1.12927	1.09671	1.27134	1.16108	1.25324	1.09713	1.17862	0.975358	1.23919	1.11593	1.10152	1.36457	0.866989	1.09655	1.00518	1.21095	1.15843	0.927727	1.30558	1.01316
SYNGR1	1.41266	1.14108	1.29258	1.34128	1.07648	1.17696	1.08637	0.909154	1.07286	0.949187	1.06203	1.03101	1.18888	0.962976	1.10557	1.03471	0.924959	0.854018	1.07362	1.01952	1.23469	1.58047	1.08685	1.25523	1.08896	1.06158	1.45157	1.11923	1.17213	0.969721	1.14697	1.15269	1.17452	1.15363	1.12209	1.17305	0.993446	1.12455	1.1194	0.937846	1.49622	1.09058	0.989177	1.10331	1.15281	1.04014	0.940761	1.19322	1.03347
CLTB	1.40483	1.14089	1.09055	1.1709	1.20069	1.08255	1.08498	0.876743	0.999881	1.02128	0.990665	1.08034	1.02999	1.06279	1.08916	1.11627	0.854187	0.927117	1.04013	1.009	1.24054	1.3254	0.998809	1.31179	0.886631	1.00158	1.18403	1.14864	1.03355	0.94324	1.29756	1.0888	1.17015	1.18609	1.12606	1.13213	0.926539	0.877346	0.840429	1.0786	1.19342	0.891919	1.19392	1.04533	1.17414	1.29079	0.978851	1.2675	1.08603
GOLGB1	0.710127	0.759749	0.792583	0.781922	0.834588	0.753457	0.973397	1.17853	0.87263	0.856226	0.966139	0.925263	0.830461	0.988337	0.801373	0.899042	1.2785	0.889068	1.01025	0.895436	0.871387	0.704804	0.890448	0.915145	0.997823	0.862853	0.73508	0.84401	0.982861	0.917042	0.877142	0.980444	0.922946	0.952011	0.900194	0.944621	0.94439	0.965038	0.926731	0.894604	0.977871	0.99814	0.986862	1.1275	0.941509	0.870343	0.92269	0.772502	1.01779
ATF3	1.23883	1.00588	1.03281	1.10687	1.24037	0.988603	1.14339	1.05094	1.02872	0.968346	1.06749	1.01558	1.28136	0.921069	1.02286	1.0272	1.08535	1.04147	1.10025	1.00192	1.22342	1.22261	1.05428	1.26969	1.05804	0.916168	1.35034	1.09524	1.11739	1.05152	1.1343	1.07215	0.941361	1.03813	1.07659	1.10638	1.09194	0.772439	0.94275	1.1035	1.01865	1.01062	1.2089	0.905371	1.27534	1.0495	0.899822	1.03419	1.11572
THRB	0.645097	0.87416	0.8329	0.787687	0.824878	0.736997	0.750693	0.758976	1.08239	0.910422	0.907383	1.06109	0.821254	1.07654	0.849341	1.00839	1.07479	0.965854	0.918025	0.973332	0.752661	0.74593	0.930323	0.750184	0.997241	0.968232	0.896411	0.770014	1.10049	0.919493	1.08371	0.713262	0.904289	0.722728	1.17378	0.909648	1.01291	0.951482	0.853662	0.83995	0.892924	1.11108	0.876976	0.936443	0.91076	0.74182	1.05235	0.786842	0.953192
CYP19A1	1.13027	1.19365	1.02899	1.17002	1.23281	1.11435	0.973122	1.02586	1.05506	1.03491	1.13171	1.08107	0.849302	0.844838	1.16079	1.10614	1.0125	0.930148	1.15184	1.01523	1.27659	1.15675	0.997521	1.20427	1.05601	1.06525	1.29765	1.03244	1.04907	1.04318	1.08275	1.0886	1.18148	1.22016	1.06003	1.1106	0.985057	0.933854	1.08345	1.15501	1.15334	0.851552	1.0773	0.958906	1.08982	1.29921	1.00647	1.17556	1.0128
CCL11	1.34622	1.0962	1.04712	1.10474	0.982181	0.995291	0.987368	0.936906	1.09747	1.01106	1.1313	1.02187	0.983525	1.07215	0.973821	1.04008	1.08728	1.17595	1.07132	1.17495	1.13075	1.20602	1.10693	1.28518	0.988931	0.939736	1.1726	1.10027	1.01755	1.02461	0.993897	1.24165	1.17532	0.968252	1.08058	1.08157	0.940118	1.06575	1.11074	1.19052	1.21312	1.03238	1.02942	0.98695	1.04615	1.06256	0.939099	1.14451	0.941173
KLHDC8A	1.1926	1.03636	1.08453	1.07096	1.0734	1.19971	1.14249	1.08932	1.12023	0.982402	1.0861	0.923736	1.0969	0.827423	1.08314	1.19542	1.06832	0.987964	1.05909	1.07011	1.33535	1.26309	1.05136	1.20419	1.06968	1.01952	1.15015	1.29006	1.12826	0.87935	1.21897	1.07748	1.23278	1.18813	1.00563	1.09023	1.08023	1.03821	1.01131	0.959354	1.05282	1.06177	1.03668	1.02992	1.02398	1.11395	1.02468	1.15641	0.998819
[truncated: 94 more columns]

[truncated: 15 more sheets: Supplementary Fig.6g CTRL, Supplementary Fig.6h PE, Supplementary Fig.6h CTRL, Supplementary Fig.6i PE, Supplementary Fig.6i CTRL, Supplementary Fig.6j_k, Supplementary Fig.6l features, Supplementary Fig.6l H1_PE, Supplementary Fig.6l H2_PE, Supplementary Fig.6l H3_PE, Supplementary Fig.6l H4_PE, Supplementary Fig.6l H1_CTRL, Supplementary Fig.6l H2_CTRL, Supplementary Fig.6l H3_CTRL, Supplementary Fig.6l H4_CTRL]
