# Supplementary material for: Cell-free DNA fragmentomics for preeclampsia risk assessment
Source: Nat Commun. 2026 May 2;17:5957. doi: 10.1038/s41467-026-72682-4 (PMC13342102; doi:10.1038/s41467-026-72682-4)
Supplement: Supplementary file 28 — Source Data [file 41467_2026_72682_MOESM28_ESM.zip › Source Data/Source Data Supplementary Fig.7.xlsx]

## Sheet: Supplementary Fig.7a 10x
ID	downsampled_depth	Dataset	group
H3_1	10.058	Test1_Set	CTRL
H3_2	10.2777	Test1_Set	CTRL
H3_3	10.0694	Test1_Set	CTRL
H3_4	10.3781	Test1_Set	CTRL
H3_5	10.2596	Test1_Set	CTRL
H3_6	10.3937	Test1_Set	CTRL
H3_7	10.2926	Test1_Set	CTRL
H3_8	10.0733	Test1_Set	CTRL
H3_9	10.2643	Test1_Set	CTRL
H3_10	10.1561	Test1_Set	CTRL
H3_11	10.2408	Test1_Set	CTRL
H3_12	10.3668	Test1_Set	CTRL
H3_13	10.0294	Test1_Set	CTRL
H3_14	10.0923	Test1_Set	CTRL
H3_15	10.2496	Test1_Set	CTRL
H3_16	10.1128	Test1_Set	CTRL
H3_17	10.4427	Test1_Set	CTRL
H3_18	10.1376	Test1_Set	CTRL
H3_19	10.272	Test1_Set	CTRL
H3_20	10.4362	Test1_Set	CTRL
H3_21	10.1544	Test1_Set	CTRL
H3_22	10.2797	Test1_Set	CTRL
H3_23	10.187	Test1_Set	CTRL
H3_24	10.3512	Test1_Set	CTRL
H3_25	10.1505	Test1_Set	CTRL
H3_26	10.2407	Test1_Set	CTRL
H3_27	10.0994	Test1_Set	CTRL
H3_28	10.2669	Test1_Set	CTRL
H3_29	10.389	Test1_Set	CTRL
H3_30	10.0867	Test1_Set	CTRL
H3_31	10.1298	Test1_Set	CTRL
H3_32	10.3519	Test1_Set	CTRL
H3_33	10.4137	Test1_Set	CTRL
H3_34	10.2794	Test1_Set	CTRL
H3_35	10.1765	Test1_Set	CTRL
H3_36	10.1739	Test1_Set	CTRL
H3_37	10.1605	Test1_Set	CTRL
H3_38	10.3661	Test1_Set	CTRL
H3_39	10.2808	Test1_Set	CTRL
H3_40	10.3888	Test1_Set	CTRL
H3_41	10.4549	Test1_Set	CTRL
H3_42	10.1779	Test1_Set	CTRL
H3_43	10.3633	Test1_Set	CTRL
H3_44	10.2689	Test1_Set	CTRL
H3_45	10.324	Test1_Set	CTRL
H3_46	10.0387	Test1_Set	CTRL
H3_47	10.3281	Test1_Set	CTRL
H3_48	10.2783	Test1_Set	CTRL
H3_49	10.3653	Test1_Set	CTRL
H3_50	10.0801	Test1_Set	CTRL
H3_51	10.2976	Test1_Set	CTRL
H3_52	10.2019	Test1_Set	CTRL
H3_53	10.2909	Test1_Set	CTRL
H3_54	10.2767	Test1_Set	CTRL
H3_55	10.1305	Test1_Set	CTRL
H3_56	10.3805	Test1_Set	CTRL
H3_57	10.3047	Test1_Set	CTRL
H3_58	10.1023	Test1_Set	CTRL
H3_59	10.0279	Test1_Set	CTRL
H3_60	10.316	Test1_Set	CTRL
H3_61	10.1711	Test1_Set	CTRL
H3_62	10.3719	Test1_Set	CTRL
H3_63	10.3863	Test1_Set	CTRL
H3_64	10.3248	Test1_Set	CTRL
H3_65	10.1505	Test1_Set	CTRL
H3_66	10.3562	Test1_Set	CTRL
H3_67	10.245	Test1_Set	CTRL
H3_68	10.3154	Test1_Set	CTRL
H3_69	10.084	Test1_Set	CTRL
H3_70	10.3522	Test1_Set	CTRL
H3_71	10.2095	Test1_Set	CTRL
H3_72	10.292	Test1_Set	CTRL
H3_73	10.1648	Test1_Set	CTRL
H3_74	10.1523	Test1_Set	CTRL
H3_75	10.2867	Test1_Set	CTRL
H3_76	10.2601	Test1_Set	CTRL
H3_77	10.1028	Test1_Set	CTRL
H3_78	10.1677	Test1_Set	CTRL
H3_79	10.0853	Test1_Set	CTRL
H3_80	10.2192	Test1_Set	CTRL
H3_81	10.2278	Test1_Set	CTRL
H3_82	10.3033	Test1_Set	CTRL
H3_83	10.0822	Test1_Set	CTRL
H3_84	10.2232	Test1_Set	CTRL
H3_85	10.3028	Test1_Set	CTRL
H3_86	10.3006	Test1_Set	CTRL
H3_87	10.1443	Test1_Set	CTRL
H3_88	10.1628	Test1_Set	CTRL
H3_89	10.2268	Test1_Set	CTRL
H3_90	10.1921	Test1_Set	CTRL
H3_91	10.1798	Test1_Set	CTRL
H3_92	10.1661	Test1_Set	CTRL
H3_93	10.3452	Test1_Set	CTRL
H3_94	10.2144	Test1_Set	CTRL
H3_95	10.1451	Test1_Set	CTRL
H3_96	10.2386	Test1_Set	CTRL
H3_97	10.2736	Test1_Set	CTRL
H3_98	10.2006	Test1_Set	CTRL
H3_99	10.1343	Test1_Set	CTRL
H3_100	10.1937	Test1_Set	CTRL
H3_101	10.286	Test1_Set	CTRL
H3_102	10.1521	Test1_Set	CTRL
H3_103	10.2465	Test1_Set	CTRL
H3_104	10.2571	Test1_Set	CTRL
H3_105	10.2162	Test1_Set	CTRL
H3_106	10.3716	Test1_Set	CTRL
H3_107	10.2461	Test1_Set	CTRL
H3_108	10.2565	Test1_Set	CTRL
H3_109	10.2097	Test1_Set	CTRL
H3_110	10.2098	Test1_Set	CTRL
H3_111	10.2222	Test1_Set	CTRL
H3_112	10.3424	Test1_Set	CTRL
H3_113	10.2825	Test1_Set	CTRL
H3_114	10.273	Test1_Set	CTRL
H3_115	10.3309	Test1_Set	CTRL
H3_116	10.2323	Test1_Set	CTRL
H3_117	10.2591	Test1_Set	CTRL
H3_118	10.3186	Test1_Set	CTRL
H3_119	10.305	Test1_Set	CTRL
H3_120	10.2003	Test1_Set	CTRL
H3_121	10.1438	Test1_Set	CTRL
H3_122	10.1803	Test1_Set	CTRL
H3_123	10.2759	Test1_Set	CTRL
H3_124	10.2632	Test1_Set	CTRL
H3_125	10.1259	Test1_Set	CTRL
H3_126	10.2012	Test1_Set	CTRL
H3_127	10.2121	Test1_Set	CTRL
H3_128	10.316	Test1_Set	CTRL
H3_129	10.269	Test1_Set	CTRL
H3_130	10.1191	Test1_Set	CTRL
H3_131	10.2912	Test1_Set	CTRL
H3_132	10.1681	Test1_Set	CTRL
H3_133	10.3218	Test1_Set	CTRL
H3_134	10.2681	Test1_Set	CTRL
H3_135	10.2869	Test1_Set	CTRL
H3_136	10.2155	Test1_Set	CTRL
H3_137	10.2344	Test1_Set	CTRL
H3_138	10.3003	Test1_Set	CTRL
H3_139	10.1087	Test1_Set	CTRL
H3_140	10.2691	Test1_Set	CTRL
H3_141	10.1758	Test1_Set	CTRL
H3_142	10.1939	Test1_Set	CTRL
H3_143	10.1517	Test1_Set	CTRL
H3_144	10.2399	Test1_Set	CTRL
H3_145	10.1662	Test1_Set	CTRL
H3_146	10.1596	Test1_Set	CTRL
H3_147	10.2499	Test1_Set	CTRL
H3_148	10.2432	Test1_Set	CTRL
H3_149	10.198	Test1_Set	CTRL
H3_150	10.2059	Test1_Set	CTRL
H3_151	10.2293	Test1_Set	CTRL
H3_152	10.2245	Test1_Set	CTRL
H3_153	10.2464	Test1_Set	CTRL
H3_154	10.3134	Test1_Set	CTRL
H3_155	10.2374	Test1_Set	CTRL
H3_156	10.3215	Test1_Set	CTRL
H3_157	10.197	Test1_Set	CTRL
H3_158	10.3687	Test1_Set	CTRL
H3_159	10.2424	Test1_Set	CTRL
H3_160	10.2547	Test1_Set	CTRL
H3_161	10.2437	Test1_Set	CTRL
H3_162	10.2678	Test1_Set	CTRL
H3_163	10.2416	Test1_Set	CTRL
H3_164	10.2236	Test1_Set	CTRL
H3_165	10.1807	Test1_Set	CTRL
H3_166	10.1616	Test1_Set	CTRL
H3_167	10.3751	Test1_Set	CTRL
H3_168	10.229	Test1_Set	CTRL
H3_169	10.1667	Test1_Set	CTRL
H3_170	10.1356	Test1_Set	CTRL
H3_171	10.1557	Test1_Set	CTRL
H3_172	10.1908	Test1_Set	CTRL
H3_173	10.1794	Test1_Set	CTRL
H3_174	10.1571	Test1_Set	CTRL
H3_175	10.3308	Test1_Set	CTRL
H3_176	10.1753	Test1_Set	CTRL
H3_177	10.1811	Test1_Set	CTRL
H3_178	10.3213	Test1_Set	CTRL
H3_179	10.3026	Test1_Set	CTRL
H3_180	10.222	Test1_Set	CTRL
H3_181	10.3018	Test1_Set	CTRL
H3_182	10.1678	Test1_Set	CTRL
H3_183	10.3414	Test1_Set	CTRL
H3_184	10.116	Test1_Set	CTRL
H3_185	10.1569	Test1_Set	CTRL
H3_186	10.2734	Test1_Set	CTRL
H3_187	10.1329	Test1_Set	CTRL
H3_188	10.2755	Test1_Set	CTRL
H3_189	10.3087	Test1_Set	CTRL
H3_190	10.143	Test1_Set	CTRL
H3_191	10.2762	Test1_Set	CTRL
H3_192	10.2565	Test1_Set	CTRL
H3_193	10.3368	Test1_Set	CTRL
H3_194	10.1883	Test1_Set	CTRL
H3_195	10.2356	Test1_Set	CTRL
H3_196	10.2499	Test1_Set	CTRL
H3_197	10.2318	Test1_Set	CTRL
H3_198	10.2239	Test1_Set	EPE
H3_199	10.1777	Test1_Set	EPE
H3_200	10.2044	Test1_Set	EPE
H3_201	10.4028	Test1_Set	EPE
H3_202	10.4149	Test1_Set	EPE
H3_203	10.4343	Test1_Set	EPE
H3_204	10.2428	Test1_Set	EPE
H3_205	10.2462	Test1_Set	EPE
H3_206	10.2105	Test1_Set	EPE
H3_207	10.2551	Test1_Set	EPE
H3_208	10.3697	Test1_Set	EPE
H3_209	10.3516	Test1_Set	EPE
H3_210	10.1938	Test1_Set	EPE
H3_211	10.1111	Test1_Set	EPE
H3_212	10.2882	Test1_Set	EPE
H3_213	10.2924	Test1_Set	EPE
H3_214	10.1449	Test1_Set	EPE
H3_215	10.3893	Test1_Set	EPE
H3_216	10.3105	Test1_Set	EPE
H3_217	10.1441	Test1_Set	EPE
H3_218	10.3194	Test1_Set	EPE
H3_219	10.2362	Test1_Set	EPE
H3_220	10.3141	Test1_Set	EPE
H3_221	10.2364	Test1_Set	LPE
H3_222	10.3156	Test1_Set	LPE
H3_223	10.2406	Test1_Set	LPE
H3_224	10.0692	Test1_Set	LPE
H3_225	10.0915	Test1_Set	LPE
H3_226	10.1	Test1_Set	LPE
H3_227	10.2308	Test1_Set	LPE
H3_228	10.3135	Test1_Set	LPE
H3_229	10.2847	Test1_Set	LPE
H3_230	10.0713	Test1_Set	LPE
H3_231	10.2392	Test1_Set	LPE
H3_232	10.2405	Test1_Set	LPE
H3_233	10.169	Test1_Set	LPE
H3_234	10.4355	Test1_Set	LPE
H3_235	10.1718	Test1_Set	LPE
H3_236	10.1195	Test1_Set	LPE
H3_237	10.2606	Test1_Set	LPE
H3_238	10.0472	Test1_Set	LPE
H3_239	10.1558	Test1_Set	LPE
H3_240	10.2668	Test1_Set	LPE
H3_241	10.3478	Test1_Set	LPE
H3_242	10.0895	Test1_Set	LPE
H3_243	10.4201	Test1_Set	LPE
H3_244	9.97781	Test1_Set	LPE
H3_245	10.1292	Test1_Set	LPE
H3_246	10.0985	Test1_Set	LPE
H3_247	10.0707	Test1_Set	LPE
H3_248	10.2794	Test1_Set	LPE
H3_249	10.1307	Test1_Set	LPE
H3_250	10.1055	Test1_Set	LPE
H3_251	10.2154	Test1_Set	LPE
H3_252	10.0514	Test1_Set	LPE
H3_253	10.2508	Test1_Set	LPE
H3_254	10.0929	Test1_Set	LPE
H3_255	10.369	Test1_Set	LPE
H3_256	10.1791	Test1_Set	LPE
H3_257	10.4433	Test1_Set	LPE
H3_258	10.3625	Test1_Set	LPE
H3_259	10.1256	Test1_Set	LPE
H3_260	10.2844	Test1_Set	LPE
H3_261	10.1632	Test1_Set	LPE
H3_262	10.3966	Test1_Set	LPE
H3_263	10.0395	Test1_Set	LPE
H3_264	10.4058	Test1_Set	LPE
H3_265	10.1608	Test1_Set	LPE
H3_266	10.2867	Test1_Set	LPE
H3_267	10.0988	Test1_Set	LPE
H3_268	10.1506	Test1_Set	LPE
H3_269	10.322	Test1_Set	LPE
H3_270	10.1379	Test1_Set	LPE
H3_271	10.3672	Test1_Set	LPE
H3_272	10.1482	Test1_Set	LPE
H3_273	10.4038	Test1_Set	LPE
H3_274	10.1901	Test1_Set	LPE
H3_275	10.2737	Test1_Set	LPE
H3_276	10.0282	Test1_Set	LPE
H3_277	10.329	Test1_Set	LPE
H3_278	10.3951	Test1_Set	LPE
H3_279	10.0918	Test1_Set	LPE
H3_280	10.3662	Test1_Set	LPE
H3_281	10.2503	Test1_Set	LPE
H3_282	10.3395	Test1_Set	LPE
H3_283	10.3556	Test1_Set	LPE
H3_284	10.4279	Test1_Set	LPE
H3_285	10.1125	Test1_Set	LPE
H3_286	10.1301	Test1_Set	LPE
H3_287	10.0637	Test1_Set	LPE
H3_288	10.1776	Test1_Set	LPE
H3_289	10.2775	Test1_Set	LPE
H3_290	10.3905	Test1_Set	LPE
H3_291	10.312	Test1_Set	LPE
H3_292	10.2172	Test1_Set	LPE
H3_293	10.0312	Test1_Set	LPE
H3_294	10.2303	Test1_Set	LPE
H3_295	10.3161	Test1_Set	LPE
H3_296	10.2428	Test1_Set	LPE
H3_297	10.3283	Test1_Set	LPE
H3_298	10.14	Test1_Set	LPE
H3_299	10.2104	Test1_Set	LPE
H3_300	10.1409	Test1_Set	LPE
H3_301	10.3454	Test1_Set	LPE
H3_302	10.3056	Test1_Set	LPE
H3_303	10.2145	Test1_Set	LPE
H3_304	10.2111	Test1_Set	LPE
H3_305	10.3217	Test1_Set	LPE
H3_306	10.2478	Test1_Set	LPE
H3_307	10.2708	Test1_Set	LPE
H3_308	10.1263	Test1_Set	LPE
H3_309	10.2046	Test1_Set	LPE
H3_310	10.1443	Test1_Set	LPE
H3_311	10.2909	Test1_Set	LPE
H3_312	10.137	Test1_Set	LPE
H3_313	10.23	Test1_Set	LPE
H3_314	10.1531	Test1_Set	LPE
H3_315	10.3045	Test1_Set	LPE
H3_316	10.2937	Test1_Set	LPE
H3_317	10.2331	Test1_Set	LPE
H3_318	10.2368	Test1_Set	LPE
H3_319	10.2368	Test1_Set	LPE
H3_320	10.2683	Test1_Set	LPE
H3_321	10.1664	Test1_Set	LPE
H3_322	10.277	Test1_Set	LPE
H3_323	10.2757	Test1_Set	LPE
H3_324	10.2324	Test1_Set	LPE
H3_325	10.1847	Test1_Set	LPE
H3_326	10.2366	Test1_Set	LPE
H3_327	10.1704	Test1_Set	LPE
H3_328	10.1941	Test1_Set	LPE
H3_329	10.198	Test1_Set	LPE
H3_330	10.223	Test1_Set	LPE
H3_331	10.2631	Test1_Set	LPE
H3_332	10.1184	Test1_Set	LPE
H3_333	10.3142	Test1_Set	LPE
H3_334	10.2967	Test1_Set	LPE
H3_335	10.2928	Test1_Set	LPE
H3_336	10.0888	Test1_Set	LPE
H3_337	10.3646	Test1_Set	LPE
H3_338	10.3249	Test1_Set	LPE
H3_339	10.3366	Test1_Set	LPE
H3_340	10.1728	Test1_Set	LPE
H3_341	10.271	Test1_Set	LPE
H3_342	10.2247	Test1_Set	LPE
H3_343	10.3467	Test1_Set	LPE
H3_344	10.3324	Test1_Set	LPE
H3_345	10.2615	Test1_Set	LPE
H3_346	10.1619	Test1_Set	LPE
H3_347	10.1052	Test1_Set	LPE
H3_348	10.1859	Test1_Set	LPE
H3_349	10.1699	Test1_Set	LPE
H3_350	10.3502	Test1_Set	LPE
H3_351	10.1902	Test1_Set	LPE
H3_352	10.3712	Test1_Set	LPE
H3_353	10.3228	Test1_Set	LPE
H3_354	10.2568	Test1_Set	LPE
H3_355	10.338	Test1_Set	LPE
H4_125	10.1782	Test2_Set	EPE
H4_126	10.1621	Test2_Set	EPE
H4_127	10.0933	Test2_Set	EPE
H4_128	10.2654	Test2_Set	EPE
H4_129	10.2248	Test2_Set	EPE
H4_130	10.3726	Test2_Set	EPE
H4_131	10.3443	Test2_Set	EPE
H4_132	10.2444	Test2_Set	EPE
H4_133	10.271	Test2_Set	EPE
H4_134	10.2452	Test2_Set	EPE
H4_135	10.2482	Test2_Set	EPE
H4_136	10.3351	Test2_Set	EPE
H4_137	10.257	Test2_Set	EPE
H4_138	10.2255	Test2_Set	EPE
H4_139	10.2485	Test2_Set	EPE
H4_140	10.2452	Test2_Set	EPE
H4_141	10.2488	Test2_Set	EPE
H4_142	10.2071	Test2_Set	EPE
H4_143	10.3524	Test2_Set	EPE
H4_144	10.2864	Test2_Set	EPE
H4_145	10.2619	Test2_Set	EPE
H4_146	10.2838	Test2_Set	EPE
H4_147	10.1706	Test2_Set	EPE
H4_148	10.2544	Test2_Set	EPE
H4_149	10.1962	Test2_Set	EPE
H4_150	10.2481	Test2_Set	EPE
H4_151	10.3337	Test2_Set	EPE
H4_152	10.0807	Test2_Set	EPE
H4_153	10.2239	Test2_Set	EPE
H4_154	10.1584	Test2_Set	EPE
H4_155	10.2363	Test2_Set	EPE
H4_156	10.1541	Test2_Set	EPE
H4_157	10.1636	Test2_Set	EPE
H4_158	10.3614	Test2_Set	EPE
H4_159	10.3217	Test2_Set	EPE
H4_160	10.1497	Test2_Set	EPE
H4_1	10.2118	Test2_Set	CTRL
H4_2	10.2729	Test2_Set	CTRL
H4_3	10.3172	Test2_Set	CTRL
H4_4	10.2162	Test2_Set	CTRL
H4_5	10.3788	Test2_Set	CTRL
H4_6	10.1978	Test2_Set	CTRL
H4_7	10.1161	Test2_Set	CTRL
H4_8	10.0913	Test2_Set	CTRL
H4_9	10.3338	Test2_Set	CTRL
H4_10	10.3883	Test2_Set	CTRL
H4_11	10.2335	Test2_Set	CTRL
H4_12	10.3426	Test2_Set	CTRL
H4_13	10.2291	Test2_Set	CTRL
H4_14	10.1615	Test2_Set	CTRL
H4_15	10.2504	Test2_Set	CTRL
H4_16	10.3506	Test2_Set	CTRL
H4_17	10.3148	Test2_Set	CTRL
H4_18	10.1787	Test2_Set	CTRL
H4_19	10.315	Test2_Set	CTRL
H4_20	10.3186	Test2_Set	CTRL
H4_21	10.2451	Test2_Set	CTRL
H4_22	10.21	Test2_Set	CTRL
H4_23	10.173	Test2_Set	CTRL
H4_24	10.2286	Test2_Set	CTRL
H4_25	10.3218	Test2_Set	CTRL
H4_26	10.2197	Test2_Set	CTRL
H4_27	10.2269	Test2_Set	CTRL
H4_28	10.1983	Test2_Set	CTRL
H4_29	10.3593	Test2_Set	CTRL
H4_30	10.2896	Test2_Set	CTRL
H4_31	10.2061	Test2_Set	CTRL
H4_32	10.1411	Test2_Set	CTRL
H4_33	10.23	Test2_Set	CTRL
H4_34	10.3026	Test2_Set	CTRL
H4_35	10.2538	Test2_Set	CTRL
H4_36	10.2564	Test2_Set	CTRL
H4_37	10.2736	Test2_Set	CTRL
H4_38	10.1794	Test2_Set	CTRL
H4_39	10.251	Test2_Set	CTRL
H4_40	10.1819	Test2_Set	CTRL
H4_41	10.1319	Test2_Set	CTRL
H4_42	10.3027	Test2_Set	CTRL
H4_43	10.1357	Test2_Set	CTRL
H4_44	10.2698	Test2_Set	CTRL
H4_45	10.1505	Test2_Set	CTRL
H4_46	10.3214	Test2_Set	CTRL
H4_47	10.2238	Test2_Set	CTRL
H4_48	10.1383	Test2_Set	CTRL
H4_49	10.127	Test2_Set	CTRL
H4_50	10.3403	Test2_Set	CTRL
H4_51	10.3525	Test2_Set	CTRL
H4_52	10.2534	Test2_Set	CTRL
H4_53	10.1292	Test2_Set	CTRL
H4_54	10.2135	Test2_Set	CTRL
H4_55	10.107	Test2_Set	CTRL
H4_56	10.2275	Test2_Set	CTRL
H4_57	10.3103	Test2_Set	CTRL
H4_58	10.1983	Test2_Set	CTRL
H4_59	10.3692	Test2_Set	CTRL
H4_60	10.2274	Test2_Set	CTRL
H4_61	10.3381	Test2_Set	CTRL
H4_62	10.1353	Test2_Set	CTRL
H4_63	10.2846	Test2_Set	CTRL
H4_64	10.2921	Test2_Set	CTRL
H4_65	10.2102	Test2_Set	CTRL
H4_66	10.329	Test2_Set	CTRL
H4_67	10.1645	Test2_Set	CTRL
H4_68	10.1547	Test2_Set	CTRL
H4_69	10.2236	Test2_Set	CTRL
H4_70	10.2787	Test2_Set	CTRL
H4_71	10.2615	Test2_Set	CTRL
H4_72	10.2247	Test2_Set	CTRL
H4_73	10.2404	Test2_Set	CTRL
H4_74	10.2941	Test2_Set	CTRL
H4_75	10.2116	Test2_Set	CTRL
H4_76	10.2011	Test2_Set	CTRL
H4_77	10.144	Test2_Set	CTRL
H4_78	10.2732	Test2_Set	CTRL
H4_79	10.1932	Test2_Set	CTRL
H4_80	10.1436	Test2_Set	CTRL
H4_81	10.1253	Test2_Set	CTRL
H4_82	10.2014	Test2_Set	CTRL
H4_83	10.287	Test2_Set	CTRL
H4_84	10.2608	Test2_Set	CTRL
H4_85	10.2449	Test2_Set	CTRL
H4_86	10.3442	Test2_Set	CTRL
H4_87	10.3524	Test2_Set	CTRL
H4_88	10.2072	Test2_Set	CTRL
H4_89	10.1904	Test2_Set	CTRL
H4_90	10.3194	Test2_Set	CTRL
H4_91	10.1512	Test2_Set	CTRL
H4_92	10.2445	Test2_Set	CTRL
H4_93	10.2876	Test2_Set	CTRL
H4_94	10.3112	Test2_Set	CTRL
H4_95	10.1614	Test2_Set	CTRL
H4_96	10.3781	Test2_Set	CTRL
H4_97	10.3473	Test2_Set	CTRL
H4_98	10.1371	Test2_Set	CTRL
H4_99	10.1705	Test2_Set	CTRL
H4_100	10.2199	Test2_Set	CTRL
H4_101	10.1913	Test2_Set	CTRL
H4_102	10.2291	Test2_Set	CTRL
H4_103	10.2832	Test2_Set	CTRL
H4_104	10.3718	Test2_Set	CTRL
H4_105	10.2579	Test2_Set	CTRL
H4_106	10.3565	Test2_Set	CTRL
H4_107	10.3008	Test2_Set	CTRL
H4_108	10.2828	Test2_Set	CTRL
H4_109	10.3805	Test2_Set	CTRL
H4_110	10.2643	Test2_Set	CTRL
H4_111	10.2497	Test2_Set	CTRL
H4_112	10.1542	Test2_Set	CTRL
H4_113	10.266	Test2_Set	CTRL
H4_114	10.1597	Test2_Set	CTRL
H4_115	10.3033	Test2_Set	CTRL
H4_116	10.2341	Test2_Set	CTRL
H4_117	10.1808	Test2_Set	CTRL
H4_118	10.2544	Test2_Set	CTRL
H4_119	10.2388	Test2_Set	CTRL
H4_120	10.1252	Test2_Set	CTRL
H4_121	10.268	Test2_Set	CTRL
H4_122	10.1437	Test2_Set	CTRL
H4_123	10.2437	Test2_Set	CTRL
H4_124	10.2009	Test2_Set	CTRL
H4_161	10.2015	Test2_Set	LPE
H4_162	10.344	Test2_Set	LPE
H4_163	10.2424	Test2_Set	LPE
H4_164	10.2745	Test2_Set	LPE
H4_165	10.2491	Test2_Set	LPE
H4_166	10.2894	Test2_Set	LPE
H4_167	10.2801	Test2_Set	LPE
H4_168	10.2816	Test2_Set	LPE
H4_169	10.1816	Test2_Set	LPE
H4_170	10.3068	Test2_Set	LPE
H4_171	10.2284	Test2_Set	LPE
H4_172	10.0942	Test2_Set	LPE
H4_173	10.1954	Test2_Set	LPE
H4_174	10.1992	Test2_Set	LPE
H4_175	10.3128	Test2_Set	LPE
H4_176	10.2306	Test2_Set	LPE
H4_177	10.0748	Test2_Set	LPE
H4_178	10.3366	Test2_Set	LPE
H4_179	10.2495	Test2_Set	LPE
H4_180	10.2791	Test2_Set	LPE
H4_181	10.1848	Test2_Set	LPE
H4_182	10.3531	Test2_Set	LPE
H4_183	10.1551	Test2_Set	LPE
H4_184	10.2656	Test2_Set	LPE
H4_185	10.249	Test2_Set	LPE
H4_186	10.2935	Test2_Set	LPE
H4_187	10.3084	Test2_Set	LPE
H4_188	10.3325	Test2_Set	LPE
H4_189	10.1766	Test2_Set	LPE
H4_190	10.1537	Test2_Set	LPE
H4_191	10.3569	Test2_Set	LPE
H4_192	10.3037	Test2_Set	LPE
H4_193	10.3384	Test2_Set	LPE
H4_194	10.2356	Test2_Set	LPE
H4_195	10.3779	Test2_Set	LPE
H4_196	10.2638	Test2_Set	LPE
H4_197	10.3112	Test2_Set	LPE
H4_198	10.3175	Test2_Set	LPE
H4_199	10.3122	Test2_Set	LPE
H4_200	10.2182	Test2_Set	LPE
H4_201	10.1064	Test2_Set	LPE
H4_202	10.141	Test2_Set	LPE
H4_203	10.2577	Test2_Set	LPE
H4_204	10.3255	Test2_Set	LPE
H4_205	10.1647	Test2_Set	LPE
H4_206	10.1725	Test2_Set	LPE
H4_207	10.1777	Test2_Set	LPE
H4_208	10.2781	Test2_Set	LPE
H4_209	10.2562	Test2_Set	LPE
H4_210	10.238	Test2_Set	LPE
H4_211	10.3655	Test2_Set	LPE
H4_212	10.289	Test2_Set	LPE
H4_213	10.2659	Test2_Set	LPE
H4_214	10.2947	Test2_Set	LPE
H4_215	10.1854	Test2_Set	LPE
H4_216	10.2978	Test2_Set	LPE
H4_217	10.284	Test2_Set	LPE
H4_218	10.1672	Test2_Set	LPE
H4_219	10.1585	Test2_Set	LPE
H4_220	10.2599	Test2_Set	LPE
H4_221	10.2241	Test2_Set	LPE
H4_222	10.1313	Test2_Set	LPE
H4_223	10.1521	Test2_Set	LPE
H4_224	10.411	Test2_Set	LPE
H4_225	10.3656	Test2_Set	LPE
H4_226	10.3245	Test2_Set	LPE
H4_227	10.1912	Test2_Set	LPE
H4_228	10.2317	Test2_Set	LPE
H4_229	10.3413	Test2_Set	LPE
H4_230	10.3022	Test2_Set	LPE
H4_231	10.255	Test2_Set	LPE
H4_232	10.2007	Test2_Set	LPE
H4_233	10.3024	Test2_Set	LPE
H4_234	10.276	Test2_Set	LPE
H4_235	10.2128	Test2_Set	LPE
H4_236	10.3051	Test2_Set	LPE
H4_237	10.2969	Test2_Set	LPE
H4_238	10.0633	Test2_Set	LPE
H4_239	10.2867	Test2_Set	LPE
H4_240	10.3287	Test2_Set	LPE
H4_241	10.2294	Test2_Set	LPE
H4_242	10.1839	Test2_Set	LPE
H4_243	10.2947	Test2_Set	LPE
H4_244	10.2613	Test2_Set	LPE
H4_245	10.3028	Test2_Set	LPE
H4_246	10.215	Test2_Set	LPE
H4_247	10.1472	Test2_Set	LPE
H4_248	10.1893	Test2_Set	LPE
H4_249	10.1137	Test2_Set	LPE
H4_250	10.3475	Test2_Set	LPE
H4_251	10.361	Test2_Set	LPE

## Sheet: Supplementary Fig.7a 10-30x
ID	predownsampled_depth	group
H3_212	25.1174	EPE
H3_213	21.2587	EPE
H3_216	23.0733	EPE
H3_217	25.9448	EPE
H3_219	19.9939	EPE
H3_220	21.3047	EPE
H4_130	28.5689	EPE
H4_132	25.0125	EPE
H4_134	28.9637	EPE
H4_137	22.4868	EPE
H4_138	23.3711	EPE
H4_139	28.227	EPE
H4_140	28.2158	EPE
H4_142	29.6306	EPE
H4_143	25.2733	EPE
H4_144	26.3085	EPE
H4_146	28.3238	EPE
H4_147	26.6467	EPE
H4_149	17.6639	EPE
H4_150	18.0463	EPE
H4_151	29.2129	EPE
H4_155	25.5719	EPE
H4_156	22.723	EPE
H4_160	27.9546	EPE
H3_228	26.3743	LPE
H3_260	29.861	LPE
H3_270	29.4319	LPE
H3_294	12.4876	LPE
H3_295	29.9501	LPE
H3_296	19.6456	LPE
H3_297	22.1898	LPE
H3_298	27.2273	LPE
H3_299	29.6428	LPE
H3_300	27.9337	LPE
H3_302	20.499	LPE
H3_304	21.5086	LPE
H3_305	27.0385	LPE
H3_306	28.2249	LPE
H3_309	29.6271	LPE
H3_311	26.319	LPE
H3_312	27.2227	LPE
H3_313	28.9183	LPE
H3_315	27.6715	LPE
H3_316	24.0389	LPE
H3_318	16.4127	LPE
H3_319	22.9087	LPE
H3_321	23.234	LPE
H3_322	24.5314	LPE
H3_324	22.4305	LPE
H3_325	17.933	LPE
H3_326	27.4895	LPE
H3_327	21.8518	LPE
H3_328	28.8167	LPE
H3_329	22.8218	LPE
H3_330	21.5316	LPE
H3_331	23.4544	LPE
H3_333	24.6222	LPE
H3_334	23.0407	LPE
H3_337	27.1568	LPE
H3_338	22.1818	LPE
H3_340	23.754	LPE
H3_341	22.5156	LPE
H3_343	24.162	LPE
H3_344	29.2078	LPE
H3_345	21.1978	LPE
H3_346	23.2252	LPE
H3_348	26.0514	LPE
H3_349	27.3117	LPE
H3_350	24.1687	LPE
H3_353	27.7255	LPE
H3_354	23.9519	LPE
H3_355	23.6282	LPE
H4_161	23.8233	LPE
H4_162	25.8403	LPE
H4_163	28.9537	LPE
H4_164	29.0436	LPE
H4_165	23.4229	LPE
H4_166	21.2544	LPE
H4_167	26.2908	LPE
H4_168	29.0641	LPE
H4_169	21.0319	LPE
H4_170	28.3882	LPE
H4_175	24.6173	LPE
H4_176	29.7014	LPE
H4_179	23.4249	LPE
H4_180	24.5374	LPE
H4_183	23.7136	LPE
H4_186	28.3534	LPE
H4_187	22.1462	LPE
H4_189	23.7654	LPE
H4_190	27.9663	LPE
H4_193	25.2388	LPE
H4_194	29.7181	LPE
H4_196	26.2506	LPE
H4_197	25.7596	LPE
H4_198	25.7743	LPE
H4_199	23.5691	LPE
H4_200	24.9471	LPE
H4_202	29.4414	LPE
H4_203	28.2529	LPE
H4_205	24.8156	LPE
H4_207	27.3308	LPE
H4_208	28.3097	LPE
H4_209	28.9915	LPE
H4_210	29.7213	LPE
H4_214	21.267	LPE
H4_215	24.3109	LPE
H4_216	26.9785	LPE
H4_218	25.3981	LPE
H4_219	29.4957	LPE
H4_220	20.7949	LPE
H4_221	29.683	LPE
H4_222	24.7365	LPE
H4_223	20.5756	LPE
H4_228	27.4754	LPE
H4_229	21.7813	LPE
H4_232	28.8345	LPE
H4_233	16.7685	LPE
H4_234	24.5332	LPE
H4_235	24.378	LPE
H4_237	23.5351	LPE
H4_239	19.3845	LPE
H4_241	27.4715	LPE
H4_242	29.5607	LPE
H4_243	26.329	LPE
H4_244	28.262	LPE
H4_247	21.3731	LPE
H4_248	27.3651	LPE
H3_44	29.0292	CTRL
H3_53	18.425	CTRL
H3_64	25.7924	CTRL
H3_73	27.2965	CTRL
H3_74	26.5983	CTRL
H3_86	26.3447	CTRL
H3_91	21.8721	CTRL
H3_93	27.7834	CTRL
H3_95	22.7031	CTRL
H3_96	20.7497	CTRL
H3_97	19.3617	CTRL
H3_98	21.0729	CTRL
H3_99	25.3205	CTRL
H3_100	21.8982	CTRL
H3_101	27.6254	CTRL
H3_102	23.7078	CTRL
H3_103	25.0119	CTRL
H3_104	12.664	CTRL
H3_105	29.6584	CTRL
H3_107	20.766	CTRL
H3_108	25.6212	CTRL
H3_109	21.0922	CTRL
H3_110	20.694	CTRL
H3_111	17.7097	CTRL
H3_112	26.4542	CTRL
H3_113	18.7211	CTRL
H3_114	18.7029	CTRL
H3_115	27.742	CTRL
H3_116	26.8084	CTRL
H3_117	24.491	CTRL
H3_118	24.6311	CTRL
H3_119	21.7044	CTRL
H3_120	19.5678	CTRL
H3_121	22.7009	CTRL
H3_122	18.5354	CTRL
H3_123	29.8335	CTRL
H3_124	15.5267	CTRL
H3_125	27.1961	CTRL
H3_127	26.7553	CTRL
H3_128	25.7727	CTRL
H3_129	20.428	CTRL
H3_130	27.8705	CTRL
H3_131	24.0324	CTRL
H3_132	21.0037	CTRL
H3_133	20.1588	CTRL
H3_134	26.9029	CTRL
H3_135	20.4618	CTRL
H3_136	27.4316	CTRL
H3_137	23.3879	CTRL
H3_139	28.5766	CTRL
H3_140	26.2646	CTRL
H3_141	22.7716	CTRL
H3_142	21.4699	CTRL
H3_143	19.8253	CTRL
H3_144	26.8244	CTRL
H3_145	18.8274	CTRL
H3_146	20.5931	CTRL
H3_147	22.0222	CTRL
H3_148	25.5905	CTRL
H3_149	20.2876	CTRL
H3_151	21.5467	CTRL
H3_152	25.5426	CTRL
H3_153	21.1665	CTRL
H3_154	29.154	CTRL
H3_155	29.7193	CTRL
H3_156	22.1737	CTRL
H3_157	26.7155	CTRL
H3_159	23.4086	CTRL
H3_160	27.5406	CTRL
H3_161	20.0055	CTRL
H3_162	25.0684	CTRL
H3_163	20.0018	CTRL
H3_164	23.8771	CTRL
H3_165	25.4336	CTRL
H3_168	28.1741	CTRL
H3_169	26.6359	CTRL
H3_170	25.3191	CTRL
H3_171	24.2432	CTRL
H3_172	28.8056	CTRL
H3_173	25.4313	CTRL
H3_174	25.373	CTRL
H3_176	28.7643	CTRL
H3_177	21.4435	CTRL
H3_178	23.5875	CTRL
H3_179	17.0252	CTRL
H3_181	23.0551	CTRL
H3_182	25.4012	CTRL
H3_185	24.794	CTRL
H3_186	28.2965	CTRL
H3_187	23.6615	CTRL
H3_188	19.7098	CTRL
H3_189	20.1325	CTRL
H3_190	22.6993	CTRL
H3_191	22.997	CTRL
H3_192	22.4834	CTRL
H3_194	21.0458	CTRL
H3_195	21.9919	CTRL
H3_196	27.525	CTRL
H3_197	22.8982	CTRL
H4_1	24.3752	CTRL
H4_2	22.5206	CTRL
H4_4	19.9537	CTRL
H4_6	24.8962	CTRL
H4_7	27.8626	CTRL
H4_11	24.4285	CTRL
H4_13	18.9462	CTRL
H4_14	20.5944	CTRL
H4_15	28.2342	CTRL
H4_16	26.474	CTRL
H4_17	23.0822	CTRL
H4_18	24.2977	CTRL
H4_20	29.168	CTRL
H4_21	25.0105	CTRL
H4_22	26.7517	CTRL
H4_23	22.2991	CTRL
H4_24	11.0984	CTRL
H4_25	27.0452	CTRL
H4_26	26.7735	CTRL
H4_27	28.1664	CTRL
H4_28	26.7174	CTRL
H4_29	27.1427	CTRL
H4_30	28.339	CTRL
H4_31	25.4969	CTRL
H4_32	26.5707	CTRL
H4_33	27.4734	CTRL
H4_34	26.9939	CTRL
H4_35	11.4732	CTRL
H4_37	26.2773	CTRL
H4_38	28.7733	CTRL
H4_39	22.0224	CTRL
H4_40	25.438	CTRL
H4_41	25.311	CTRL
H4_42	21.2836	CTRL
H4_43	26.5534	CTRL
H4_44	13.133	CTRL
H4_45	22.714	CTRL
H4_46	23.0987	CTRL
H4_47	28.9026	CTRL
H4_48	29.4343	CTRL
H4_49	24.7245	CTRL
H4_51	29.2627	CTRL
H4_52	28.2403	CTRL
H4_54	23.8516	CTRL
H4_56	24.4156	CTRL
H4_57	18.7716	CTRL
H4_60	11.0972	CTRL
H4_61	29.2258	CTRL
H4_62	25.9219	CTRL
H4_63	24.5491	CTRL
H4_65	29.6403	CTRL
H4_66	22.1901	CTRL
H4_67	26.6285	CTRL
H4_68	20.1978	CTRL
H4_69	27.4528	CTRL
H4_70	25.6769	CTRL
H4_71	17.4961	CTRL
H4_72	27.4586	CTRL
H4_73	26.8288	CTRL
H4_74	26.3257	CTRL
H4_75	21.9356	CTRL
H4_77	22.7017	CTRL
H4_78	29.8247	CTRL
H4_82	16.6025	CTRL
H4_83	24.0188	CTRL
H4_85	23.9256	CTRL
H4_86	27.7788	CTRL
H4_88	26.1064	CTRL
H4_89	23.7985	CTRL
H4_90	23.5856	CTRL
H4_92	13.9297	CTRL
H4_93	23.0231	CTRL
H4_97	25.2612	CTRL
H4_98	28.6556	CTRL
H4_99	24.8289	CTRL
H4_100	13.8966	CTRL
H4_102	23.885	CTRL
H4_103	26.9409	CTRL
H4_104	28.5651	CTRL
H4_105	25.6247	CTRL
H4_106	25.2845	CTRL
H4_107	24.5898	CTRL
H4_108	25.6878	CTRL
H4_110	29.7979	CTRL
H4_111	12.2339	CTRL
H4_112	24.7883	CTRL
H4_113	22.9735	CTRL
H4_114	27.9862	CTRL
H4_115	21.2844	CTRL
H4_116	25.5675	CTRL
H4_117	27.3423	CTRL
H4_118	28.9897	CTRL
H4_119	28.9424	CTRL
H4_121	24.5122	CTRL
H4_122	21.7941	CTRL
H4_124	28.8366	CTRL

## Sheet: Supplementary Fig.7a >30x
ID	predownsampled_depth	group
H3_204	39.3018	EPE
H3_207	37.9863	EPE
H3_208	38.4113	EPE
H3_209	34.7512	EPE
H3_210	35.3226	EPE
H3_211	36.2051	EPE
H3_214	38.9216	EPE
H3_215	38.4832	EPE
H3_218	32.6061	EPE
H4_125	33.1297	EPE
H4_126	33.077	EPE
H4_128	31.5088	EPE
H4_129	33.278	EPE
H4_131	32.6812	EPE
H4_133	32.4492	EPE
H4_135	33.3615	EPE
H4_136	30.0057	EPE
H4_141	30.5796	EPE
H4_145	33.4028	EPE
H4_148	39.3387	EPE
H4_152	34.9328	EPE
H4_153	34.3198	EPE
H4_154	33.0664	EPE
H4_157	32.1089	EPE
H4_158	33.7306	EPE
H3_198	45.7603	EPE
H3_199	47.5364	EPE
H3_200	49.826	EPE
H3_201	53.209	EPE
H3_202	44.7503	EPE
H3_203	43.1046	EPE
H3_205	45.8602	EPE
H3_206	40.62	EPE
H4_127	43.367	EPE
H4_159	41.0658	EPE
H3_221	33.3192	LPE
H3_225	37.3781	LPE
H3_227	36.6347	LPE
H3_230	38.6352	LPE
H3_237	33.3969	LPE
H3_242	36.125	LPE
H3_245	36.2677	LPE
H3_250	32.8953	LPE
H3_251	39.187	LPE
H3_265	37.6351	LPE
H3_269	38.2364	LPE
H3_273	36.0517	LPE
H3_275	36.7873	LPE
H3_281	33.3643	LPE
H3_286	38.8604	LPE
H3_288	33.129	LPE
H3_292	35.4073	LPE
H3_307	32.452	LPE
H3_308	31.9918	LPE
H3_310	32.0512	LPE
H3_314	31.1586	LPE
H3_317	32.3305	LPE
H3_323	38.0646	LPE
H3_332	35.0611	LPE
H3_335	33.5047	LPE
H3_336	33.8648	LPE
H3_339	31.7246	LPE
H3_342	36.6092	LPE
H3_347	31.0138	LPE
H3_352	30.1095	LPE
H4_171	30.5194	LPE
H4_172	31.8934	LPE
H4_173	35.3287	LPE
H4_174	33.1973	LPE
H4_178	30.8398	LPE
H4_181	33.1514	LPE
H4_182	31.7765	LPE
H4_184	34.4589	LPE
H4_185	31.4573	LPE
H4_188	32.6438	LPE
H4_191	35.8913	LPE
H4_192	31.6221	LPE
H4_195	33.7813	LPE
H4_201	30.1573	LPE
H4_204	34.6623	LPE
H4_206	32.1399	LPE
H4_211	32.7509	LPE
H4_212	30.6995	LPE
H4_213	30.6321	LPE
H4_217	36.8231	LPE
H4_224	37.28	LPE
H4_225	30.0927	LPE
H4_226	36.9691	LPE
H4_227	34.2088	LPE
H4_230	30.741	LPE
H4_231	32.3969	LPE
H4_236	32.5524	LPE
H4_240	39.6251	LPE
H4_245	39.5226	LPE
H4_246	31.3524	LPE
H4_249	30.1793	LPE
H4_250	30.8745	LPE
H4_251	34.7835	LPE
H3_222	52.7666	LPE
H3_223	47.8246	LPE
H3_224	47.0264	LPE
H3_226	45.206	LPE
H3_229	40.9154	LPE
H3_231	52.3734	LPE
H3_232	52.387	LPE
H3_233	47.4916	LPE
H3_234	43.1104	LPE
H3_235	57.5133	LPE
H3_236	51.7617	LPE
H3_238	49.0543	LPE
H3_239	51.9535	LPE
H3_240	52.5191	LPE
H3_241	46.3117	LPE
H3_243	46.6364	LPE
H3_244	63.0454	LPE
H3_246	51.6572	LPE
H3_247	41.6065	LPE
H3_248	52.5831	LPE
H3_249	54.4075	LPE
H3_252	41.5369	LPE
H3_253	52.429	LPE
H3_254	40.1537	LPE
H3_255	58.6264	LPE
H3_256	54.6707	LPE
H3_257	44.8762	LPE
H3_258	42.8091	LPE
H3_259	43.5093	LPE
H3_261	45.4865	LPE
H3_262	41.3677	LPE
H3_263	51.354	LPE
H3_264	48.5976	LPE
H3_266	46.0422	LPE
H3_267	51.6463	LPE
H3_268	40.3793	LPE
H3_271	44.5439	LPE
H3_272	40.3771	LPE
H3_274	49.7542	LPE
H3_276	46.8342	LPE
H3_277	50.4352	LPE
H3_278	50.7549	LPE
H3_279	45.1684	LPE
H3_280	55.6647	LPE
H3_282	46.2808	LPE
H3_283	48.3613	LPE
H3_284	50.9195	LPE
H3_285	67.8965	LPE
H3_287	40.0373	LPE
H3_289	47.9991	LPE
H3_290	41.3387	LPE
H3_291	42.6035	LPE
H3_293	46.8481	LPE
H3_301	42.7463	LPE
H3_303	40.6398	LPE
H3_320	40.8506	LPE
H3_351	40.5452	LPE
H4_177	40.0809	LPE
H4_238	54.0447	LPE
H3_2	38.075	CTRL
H3_4	33.7786	CTRL
H3_5	33.4003	CTRL
H3_8	37.3092	CTRL
H3_10	38.9642	CTRL
H3_12	32.7567	CTRL
H3_14	34.9711	CTRL
H3_15	37.9644	CTRL
H3_19	36.7767	CTRL
H3_21	37.6072	CTRL
H3_25	34.0735	CTRL
H3_29	39.8587	CTRL
H3_31	32.9733	CTRL
H3_34	38.0777	CTRL
H3_35	37.6957	CTRL
H3_37	34.1037	CTRL
H3_39	39.4393	CTRL
H3_45	30.8065	CTRL
H3_47	34.6659	CTRL
H3_48	34.5025	CTRL
H3_50	37.3376	CTRL
H3_51	39.5052	CTRL
H3_54	38.0655	CTRL
H3_56	35.9711	CTRL
H3_60	32.5921	CTRL
H3_61	30.3457	CTRL
H3_63	39.8449	CTRL
H3_65	35.1724	CTRL
H3_66	34.7635	CTRL
H3_67	34.3906	CTRL
H3_70	30.8891	CTRL
H3_76	31.4873	CTRL
H3_78	32.1225	CTRL
H3_79	33.8559	CTRL
H3_82	38.1665	CTRL
H3_84	34.3191	CTRL
H3_87	36.3227	CTRL
H3_90	36.4946	CTRL
H3_94	37.8372	CTRL
H3_106	30.1084	CTRL
H3_126	36.5279	CTRL
H3_138	32.5413	CTRL
H3_150	33.2249	CTRL
H3_158	34.8076	CTRL
H3_166	37.6348	CTRL
H3_167	33.7717	CTRL
H3_175	30.8248	CTRL
H3_180	34.3124	CTRL
H3_183	30.8578	CTRL
H3_184	32.9296	CTRL
H3_193	33.6466	CTRL
H4_3	34.6345	CTRL
H4_5	30.133	CTRL
H4_8	37.3854	CTRL
H4_9	33.6371	CTRL
H4_10	37.1965	CTRL
H4_12	30.0261	CTRL
H4_19	34.6267	CTRL
H4_36	30.6029	CTRL
H4_50	32.6662	CTRL
H4_53	38.8547	CTRL
H4_55	31.9334	CTRL
H4_58	31.2996	CTRL
H4_59	33.7553	CTRL
H4_64	32.5152	CTRL
H4_76	36.5265	CTRL
H4_79	31.2854	CTRL
H4_80	30.2664	CTRL
H4_81	31.075	CTRL
H4_84	31.4921	CTRL
H4_87	30.8895	CTRL
H4_91	33.0439	CTRL
H4_94	34.6118	CTRL
H4_95	31.184	CTRL
H4_96	30.1295	CTRL
H4_101	30.411	CTRL
H4_109	35.9684	CTRL
H4_120	38.8466	CTRL
H4_123	35.495	CTRL
H3_1	45.0187	CTRL
H3_3	41.6019	CTRL
H3_6	42.9437	CTRL
H3_7	42.524	CTRL
H3_9	42.4063	CTRL
H3_11	40.7469	CTRL
H3_13	56.7054	CTRL
H3_16	51.7256	CTRL
H3_17	50.9831	CTRL
H3_18	45.3713	CTRL
H3_20	43.1191	CTRL
H3_22	42.4726	CTRL
H3_23	43.77	CTRL
H3_24	48.3442	CTRL
H3_26	40.7437	CTRL
H3_27	43.3929	CTRL
H3_28	40.8454	CTRL
H3_30	47.1084	CTRL
H3_32	41.1809	CTRL
H3_33	48.6371	CTRL
H3_36	45.541	CTRL
H3_38	58.6028	CTRL
H3_40	41.3352	CTRL
H3_41	48.8252	CTRL
H3_42	42.0488	CTRL
H3_43	48.4029	CTRL
H3_46	44.9327	CTRL
H3_49	42.8256	CTRL
H3_52	40.5827	CTRL
H3_55	49.4607	CTRL
H3_57	42.5781	CTRL
H3_58	43.4151	CTRL
H3_59	48.9649	CTRL
H3_62	42.854	CTRL
H3_68	50.3631	CTRL
H3_69	45.1353	CTRL
H3_71	42.1804	CTRL
H3_72	58.1829	CTRL
H3_75	40.9244	CTRL
H3_77	45.2162	CTRL
H3_80	43.9047	CTRL
H3_81	52.3164	CTRL
H3_83	51.5673	CTRL
H3_85	46.1137	CTRL
H3_88	41.9845	CTRL
H3_89	42.2544	CTRL
H3_92	43.6825	CTRL

## Sheet: Supplementary Fig.7b 10x PE
ID	H3_198	H3_199	H3_200	H3_201	H3_202	H3_203	H3_204	H3_205	H3_206	H3_207	H3_208	H3_209	H3_210	H3_211	H3_212	H3_213	H3_214	H3_215	H3_216	H3_217	H3_218	H3_219	H3_220	H4_125	H4_126	H4_127	H4_128	H4_129	H4_130	H4_131	H4_132	H4_133	H4_134	H4_135	H4_136	H4_137	H4_138	H4_139	H4_140	H4_141	H4_142	H4_143	H4_144	H4_145	H4_146	H4_147	H4_148	H4_149	H4_150
MAP	0.970109	1.05397	1.12815	1.23192	1.14971	1.14841	1.01104	0.908138	1.06121	1.05032	1.27084	1.03516	0.959019	1.0562	1.15021	1.21978	1.06429	1.0261	1.16205	0.929469	0.916419	0.99824	1.0077	1.08136	1.19994	1.04479	1.26318	1.21849	1.19671	1.24578	1.4038	1.22986	1.16783	1.15454	0.915044	1.17976	1.238	1.23275	1.20807	1.13129	1.17456	1.11926	1.33212	0.828159	0.964543	1.03266	1.09606	1.27394	1.19156
Age	1.57143	1.17857	1.10714	1.25	1.14286	1.03571	1.25	1.32143	1.10714	0.785714	1.5	1.44828	1.2069	1.17241	1.03448	1.31034	1.31034	1.31034	1.31034	0.965517	1.24138	1.06897	1.17241	1.03226	0.967742	0.967742	1.25806	1.12903	0.903226	0.83871	1.03226	0.903226	1.03226	0.741935	0.83871	1	1.03226	0.903226	0.774194	0.83871	0.935484	1.03226	1.22581	0.870968	1.16129	1.06452	1.22581	1.06452	1.12903
BMI	1.03668	1.08507	0.981173	1.38626	1.02626	1.1489	1.19723	1.234	1.12762	1.16271	1.09969	1.11089	1.19495	1.17015	1.21618	0.934561	1.06222	1.09707	1.19127	1.30057	1.03908	1.06432	1.07976	1.5532	1.00701	0.980474	0.980263	1.08532	1.02643	1.35118	1.03965	1.88105	0.977297	1.02095	1.19298	1.3222	1.22099	1.28683	1.09373	0.920592	1.01861	1.31248	1.30388	1.39465	1.06016	1.13958	1.40052	1.02878	1.4102
chr17:30167900:30169901:+:NSRP1;XM_047436921.1;mRNA:tss_coverage	0.791171	1.00546	1.01108	1.01019	0.767707	0.949155	1.15099	0.95413	0.824739	1.00477	1.11989	0.768781	0.932555	1.19168	0.465453	1.26031	0.508564	0.964812	0.785774	1.17424	0.745237	0.880221	0.622995	1.03995	0.865737	0.840567	0.893743	0.746722	0.883329	0.817424	0.811859	0.917652	0.863772	0.879506	0.98632	0.937953	0.921191	0.64994	0.903696	1.03533	0.798588	0.913674	1.05978	0.897218	1.03594	0.882669	1.065	0.969409	0.983934
chr14:58208032:58210033:+:ACTR10;XM_047431587.1;mRNA:tss_coverage	0.857658	1.04867	0.983366	0.941102	0.9521	0.90296	1.10545	0.914066	0.824032	0.934671	0.971632	1.02366	1.09739	1.16453	0.688793	1.07126	0.6701	1.30132	0.731149	1.06706	0.919629	0.83977	0.793235	0.999684	0.834719	0.813178	0.862271	0.964454	1.07668	0.797494	0.986557	0.822657	0.86965	0.902232	0.972891	0.872602	0.965775	0.567918	0.79533	0.968797	0.791262	0.879519	1.12758	0.878141	1.07227	0.801521	1.03838	0.90261	0.872168
chr16:53207450:53209451:+:CHD9,CHD9,CHD9;NM_001352158.3,NM_001382354.1,NM_001382355.1;mRNA,mRNA,mRNA:tss_coverage	0.779278	1.00463	0.863012	0.938271	0.785427	0.948294	1.08393	0.786706	0.733606	1.00902	1.09045	0.843124	1.00004	1.15322	0.725445	1.31952	0.71454	1.18395	0.986792	1.06111	0.837109	0.766728	0.718252	1.05087	0.891461	0.923047	0.906216	1.03697	0.977413	0.954065	0.940097	1.07061	0.985255	0.862632	0.946142	0.862206	0.970595	0.792736	1.05365	1.08036	0.923823	0.724266	1.10082	1.17799	1.15629	0.75852	1.04358	0.816872	0.827537
chr9:36399268:36401269:-:RNF38,RNF38,RNF38,RNF38;NM_022781.5,NM_194329.3,XM_047422797.1,XM_047422799.1;mRNA,mRNA,mRNA,mRNA:tss_coverage	0.976695	0.915038	0.821369	0.974454	1.13253	1.05364	0.947521	1.27425	1.0602	1.09584	1.01414	1.05092	0.951443	0.763023	0.861489	1.02979	0.873539	1.18939	1.04799	0.872945	1.04441	0.773796	1.13417	1.0039	0.790227	1.01925	0.606569	0.856767	1.03954	0.976333	1.15011	1.05162	0.957003	1.10218	1.20375	1.08318	0.957161	1.10027	0.964327	0.795883	1.16129	0.89869	1.04246	1.04203	1.00223	0.963453	1.06463	0.855642	0.802332
chr8:105492249:105494250:+:ZFPM2;XM_047421627.1;mRNA:tss_coverage	0.868057	0.957428	0.832302	0.958434	0.93866	0.973204	0.839525	1.06594	1.16296	1.02072	0.953852	0.953416	1.09329	1.10166	0.846974	1.02685	0.811668	0.927262	0.833586	1.15445	0.950135	0.908272	0.801912	1.04561	0.943076	0.979431	0.843717	0.97365	1.0351	0.872987	1.03656	0.843397	0.880793	1.15712	0.953997	0.963017	1.01965	0.890023	0.927537	0.962377	0.999147	1.00698	1.06915	0.93315	1.18362	0.868504	1.17162	0.981861	0.808351
chr3:97438606:97440607:+:EPHA6,EPHA6,EPHA6,EPHA6,EPHA6;NM_001278300.2,NM_173655.4,XM_017006215.2,XM_017006216.2,XM_017006217.2;mRNA,mRNA,mRNA,mRNA,mRNA:tss_coverage	0.820757	1.01403	0.961854	0.960836	0.76733	1.10725	1.09058	1.05523	1.00308	0.884459	1.14037	0.975197	1.18815	1.04179	0.631492	1.11518	0.623538	0.997732	1.18319	1.14753	0.801871	1.00668	0.669629	1.01889	0.906963	0.959998	0.881279	1.03839	1.03723	0.745117	1.0207	0.992746	0.942731	0.849947	1.00311	1.02981	1.04475	0.693906	1.0249	1.11447	0.72943	0.820662	1.06339	0.914684	1.03984	0.901939	1.09507	0.788959	0.712346
chr2:165139997:165141998:-:SCN3A;XM_011511613.4;mRNA:tss_coverage	0.862804	1.02785	0.877163	1.15484	0.836129	1.03584	0.966419	0.986741	0.871124	1.13912	1.14902	1.07005	0.870115	1.11895	0.628473	1.15604	0.745766	1.08495	0.889016	1.2308	0.874582	0.786539	0.802213	1.13912	0.962171	0.736341	0.769365	1.12303	0.958112	0.79953	0.952487	0.939944	0.972413	0.919346	1.0905	0.890547	1.00718	0.79272	0.920413	1.03206	0.8978	0.847157	0.977769	0.906323	0.986837	0.903276	1.0107	0.923444	0.939003
chr7:138459940:138461941:+:TRIM24;XM_024446981.2;mRNA:tss_coverage	0.969306	0.825724	1.08844	1.03292	1.27048	0.673826	0.829364	1.34354	1.21216	0.937785	0.704608	0.791754	0.891279	0.92051	1.23794	1.17509	1.18074	0.929685	1.17662	0.85234	1.04613	0.758507	1.20182	1.0974	1.03857	1.05531	0.899848	0.892025	1.12671	1.13447	0.978025	0.916256	1.10834	0.885162	0.840483	1.43128	1.03387	1.21142	0.885159	1.10797	1.11152	0.795567	0.739392	0.835164	0.844986	1.13916	1.03704	0.774411	1.05729
chr20:58388228:58390229:+:VAPB,VAPB;NM_001195677.2,NM_004738.5;mRNA,mRNA:tss_coverage	0.886657	1.04932	1.05219	0.885892	0.948324	0.904999	0.787608	0.872127	0.996186	1.00539	0.896559	1.09015	0.880151	0.923901	1.29261	0.940296	1.08766	1.08963	0.888887	1.33231	0.982001	1.06877	0.898906	1.29862	0.786004	0.918635	0.861064	0.958046	0.96739	0.974117	0.95069	1.08408	1.00695	1.00955	1.08905	0.778223	1.16714	0.961299	0.834686	0.964362	1.06772	0.88144	1.06546	0.931769	1.02387	0.939556	1.05324	1.09898	0.981518
chr10:5093413:5095414:+:AKR1C3,AKR1C3;NM_001253909.2,NM_003739.6;mRNA,mRNA:tss_coverage	0.83371	0.848827	0.973548	1.09049	0.879279	0.873338	0.942103	0.91212	0.930583	1.16588	0.867655	0.957626	1.01697	1.00705	0.780391	1.08213	0.729419	1.07596	0.85226	0.977518	0.761139	0.895605	0.829706	0.841573	0.983803	0.944958	0.964342	0.801016	1.16849	0.896749	0.891162	0.8426	1.05113	1.00592	0.840134	1.06796	0.953839	1.07325	0.966329	1.05508	0.802288	0.89606	0.91468	0.921797	0.901496	1.02688	1.04712	0.888647	0.909709
chr14:58243842:58245843:+:PSMA3,PSMA3;NM_002788.4,NM_152132.3;mRNA,mRNA:tss_coverage	0.755875	0.815794	1.02281	1.14832	0.931291	0.848419	0.962821	1.07479	0.978169	0.863547	0.911778	1.14461	1.12388	0.846857	1.15649	1.0908	0.98292	1.13943	1.01907	0.844419	0.828126	1.00686	1.0339	0.966532	0.952967	0.991437	1.04649	0.803744	1.00402	0.930352	0.81752	0.922503	1.11738	0.930136	0.996906	0.927817	1.08519	0.928588	0.829363	0.922992	0.943607	0.962018	1.06136	1.04903	1.04365	0.931094	1.04379	0.863741	1.12566
chr1:43524091:43526092:+:PTPRF,PTPRF;XM_011541871.4,XM_011541872.4;mRNA,mRNA:tss_coverage	1.19898	0.912765	1.04395	0.784169	1.0997	0.92021	1.11173	1.16538	1.2426	0.970017	0.848602	1.02578	0.960494	0.962116	1.24196	0.990881	1.39965	0.941993	1.22132	1.02086	1.02461	1.09737	1.28606	0.882665	1.17531	1.31733	1.21685	0.928346	0.9601	1.20171	1.03754	0.98266	1.16364	1.00335	1.26507	1.00176	0.910999	1.18528	1.19572	1.08383	1.29392	1.0912	1.08986	1.13062	0.968842	1.01067	0.996222	1.19697	1.16278
chr16:18875103:18877104:-:SMG1;XM_017023067.2;mRNA:tss_coverage	0.851962	1.12467	1.05956	0.759321	0.919755	1.02903	0.992275	1.04131	0.940373	0.834615	1.09352	1.11481	1.31401	1.06428	0.773238	1.05444	0.683722	1.1882	0.75668	1.1518	0.868523	0.788159	0.767251	0.929812	0.840354	0.785776	0.855604	0.979627	0.70361	0.97485	0.945001	0.836728	0.797137	0.892275	1.00288	0.795343	0.859967	0.902764	0.804064	0.913237	0.792062	0.913447	1.01999	1.08394	1.07417	0.841407	1.065	0.887761	0.985513
chr8:70606668:70608669:-:TRAM1,TRAM1;NM_001317805.2,XM_047421636.1;mRNA,mRNA:tss_coverage	1.17062	1.18695	0.846163	1.05758	1.0654	0.915146	1.16413	1.03563	0.903405	0.938455	0.912846	0.966755	1.03655	0.774312	0.902212	0.900098	0.96016	1.01194	0.977385	0.83216	1.28937	1.03091	1.31001	0.940681	0.936879	0.949345	0.835417	1.04615	1.31201	1.02556	0.90244	0.834515	0.963032	1.13048	1.03003	1.01032	1.23233	1.24506	0.950142	0.811099	1.24901	0.992369	0.875445	1.02855	1.2157	1.09351	0.906621	1.05251	0.859177
chr20:36172763:36174764:+:EPB41L1;XM_011528685.1;mRNA:tss_coverage	1.2342	0.974308	0.949491	0.940894	1.14793	1.07676	1.0301	1.10009	1.23181	1.01551	0.909152	0.89676	0.732724	0.910361	1.40895	0.898334	1.335	0.905162	1.19647	0.847992	1.10897	1.14611	1.32153	0.92817	1.27766	1.17953	1.1915	1.17331	1.10804	1.06412	1.10561	1.02841	1.10165	1.06937	1.23869	1.16551	1.19995	1.1238	1.05809	1.01209	1.25363	1.00153	1.09344	1.0471	0.91597	1.08889	0.922033	1.09011	1.00352
chr18:63489613:63491614:+:SERPINB5;XM_006722483.4;mRNA:tss_coverage	1.24137	1.01526	1.10628	1.05713	1.23855	0.920401	0.896491	0.966679	1.05831	0.935564	1.23182	1.09608	0.952698	0.856923	1.29671	0.939942	1.32928	0.86606	1.05651	0.87591	1.03345	0.994144	1.18657	0.977036	1.01909	1.07624	0.984301	1.12997	1.03044	0.877005	1.05679	1.00148	0.978572	1.01137	1.01463	1.15998	1.00003	1.18679	0.993563	1.04147	1.31192	0.997713	0.992226	0.931601	0.940972	1.22356	0.948202	1.09014	1.0446
chr1:22709837:22711838:+:EPHB2,EPHB2,EPHB2;NM_004442.7,XM_006710442.5,XM_047449104.1;mRNA,mRNA,mRNA:tss_score	2.41913	1.22078	1.76099	0.794082	1.35014	1.76052	0.564607	1.38684	0.392074	1.05042	1.0816	1.4523	1.38852	0.741418	1.33626	1.20279	0.951187	1.92288	0.685627	1.19237	1.11902	0.99854	0.880399	0.802495	0.865529	0.60616	0.512012	1.73961	1.36086	0.615854	0.341657	1	0.348967	0.640991	0.537834	0.71095	0.922624	1.39069	0.299289	0.397971	1.34833	0.783891	0.74443	0.674576	0.795857	1.03543	0.973017	0.738003	0.713894
chr14:104794747:104796748:-:AKT1,AKT1,AKT1,AKT1,AKT1,AKT1,AKT1,AKT1;NM_001014431.2,NM_001014432.2,NM_001382430.1,NM_001382431.1,NM_001382432.1,NM_001382433.1,XM_047431074.1,XM_047431075.1;mRNA,mRNA,mRNA,mRNA,mRNA,mRNA,mRNA,mRNA:tss_score	0.261216	1.20092	2.1799	0.907299	1.74751	0.68469	1.00088	0.89618	1.18636	1.7422	0.195592	1.30342	0.929908	1.33194	1.34802	2.22846	1.13225	1.39169	1.74898	0.429895	1.03356	1.25124	1.21001	1.11674	1.12798	1.23992	0.246888	1.06981	1.35599	0.410958	0.704754	0.257459	0.209011	0.765733	0.899749	1.36258	0.549765	2.52924	1.15351	0.912834	1.17625	0.615607	1.34362	0.925578	0.764868	0.899372	1.42872	0.653032	0.854922
chr22:45009004:45011005:-:PHF21B,PHF21B;NM_001135862.3,NM_138415.5;mRNA,mRNA:tss_score	0.911629	0.873513	1.65662	2.12829	2.13715	0.802578	0.737816	2.00219	1.04642	1.45703	2.00032	1.94159	1.05978	1.19754	1.19343	1.28421	0.932861	0.856761	1.30882	1.31022	1.17189	1.34436	0.992867	0.921808	0.646786	0.318726	0.662869	0.832289	0.956098	0.669454	0.518467	0.59599	0.271926	0.793635	0.506334	0.637961	1.11464	1.31262	0.949233	0.531169	1.0825	0.893689	0.481059	0.983214	0.719983	1.06211	0.493968	1.08221	0.738315
chr4:73435220:73437221:+:AFP,AFP;NM_001134.3,NM_001354717.2;mRNA,mRNA:tss_score	0.66259	1.22485	0.99238	1.0286	1.00614	0.959667	0.826698	0.961594	0.916415	1.01709	0.784198	1.23254	0.916459	1.19401	0.421872	0.989742	0.619875	1.08166	0.390077	1.3485	0.853753	0.756382	0.887744	1.38585	0.800027	0.808401	0.741306	0.799186	0.7937	1.01096	0.775414	0.774958	0.823418	1.10713	1.15267	0.918359	0.882515	0.758978	1.05018	1.221	0.579978	0.975444	0.753037	0.941628	1.4841	1.08503	1.06739	0.768627	0.69203
chr12:107072006:107074007:-:CRY1;XM_047428318.1;mRNA:tss_score	0.670483	0.864829	1.0353	0.831168	0.765994	1.54505	0.970779	0.822222	1.15985	1.11623	1.35443	1.48813	0.841751	1.16807	0.591371	1.00122	0.378125	1.21494	0.508899	1.11245	0.681568	0.642625	0.599189	1.01004	0.615644	0.916514	1.16664	0.856818	0.973747	0.780191	0.565412	0.91195	1.09306	0.665618	0.682929	0.897073	0.712167	0.860978	1.35113	1.12862	0.697654	0.640116	1.06417	1.01305	1.19402	0.871267	1.05535	0.726845	0.809869
chr6:13687980:13689981:-:RANBP9;XM_017010149.2;mRNA:tss_score	0.973595	1.37444	1.08877	1.45971	1.53762	1.13104	0.972909	1.17664	1.37122	0.690617	1.16719	1.52978	0.704159	1.0219	1.02797	0.942596	0.896611	0.714815	1.30808	1.0423	1.20625	0.950903	1.31261	0.962039	1.31908	1.25371	1.18153	1.06212	1.14439	1.03663	0.940971	1.03993	0.947158	1.16853	0.792828	0.886492	0.550792	1.2266	0.657502	1.01149	1.26907	0.941355	0.598772	1.25076	0.739613	0.757914	1.00289	0.714354	0.748859
chr3:24483094:24485095:-:THRB,THRB;XM_047448797.1,XM_047448816.1;mRNA,mRNA:tss_score	1.79865	1.14687	0.886095	0.996621	1.10772	1.06889	1.02131	1.06937	1.46528	0.790509	0.562398	0.780623	0.926227	0.758491	2.13012	0.902212	1.41523	1.06755	1.45914	1.05576	1.72607	1.22027	1.46682	1.02663	1.7701	1.31102	1.52797	0.943715	0.96364	1.35512	0.907927	0.858813	1.33103	1.3967	1.24688	1.11329	1.15485	1.59369	0.972794	1.35448	1.10106	1.14435	1.1345	0.803888	0.928983	1.54672	0.799335	1.26008	1.72436
chr2:165139997:165141998:-:SCN3A;XM_011511613.4;mRNA:tss_score	1.07088	0.942011	0.815847	1.00606	0.725344	0.94361	0.869102	1.06018	1.13974	1.19629	0.524652	0.722825	0.811377	1.18244	2.17008	1.16281	2.23763	1.11834	1.69281	0.910961	1.19401	1.39606	1.34358	0.930179	1.20758	1.43128	0.762263	0.87986	0.95404	1.22132	1.42839	0.892114	1.08765	1.28741	1.22693	1.27382	0.978424	1.63719	1.11763	0.669414	1.461	0.940189	0.797213	0.993964	0.831483	1.12314	1.11166	1.2311	1.06945
chr7:112046463:112048464:-:DOCK4;XM_017012822.2;mRNA:tss_score	0.497547	0.954679	0.907107	1.24837	0.798674	1.08158	1.06473	1.06267	0.845544	0.737715	0.872105	0.961894	1.05205	0.982745	0.45494	1.15517	0.588296	1.41919	0.773141	1.06021	0.824664	0.733249	0.718332	0.737665	0.994384	1.11244	1.12899	0.831089	1.39044	0.861708	0.724024	1.03304	0.96786	1.04225	0.931076	1.03138	0.656223	1.03999	0.881732	1.1078	0.39688	0.940546	0.897528	1.15881	1.12035	0.657604	1.01951	0.873441	0.737491
chr1:110390025:110392026:-:SLC16A4,SLC16A4,SLC16A4,SLC16A4,SLC16A4,SLC16A4,SLC16A4,SLC16A4,SLC16A4,SLC16A4,SLC16A4,SLC16A4;NM_001201546.2,NM_001201547.2,NM_001201548.2,NM_001201549.2,NM_001319220.2,NM_004696.3,XM_005271317.6,XM_006711033.4,XM_047433967.1,XM_047433980.1,XM_047433986.1,XM_047433990.1;mRNA,mRNA,mRNA,mRNA,mRNA,mRNA,mRNA,mRNA,mRNA,mRNA,mRNA,mRNA:tss_score	1.38026	1.68793	0.891644	0.994015	1.00506	0.973902	0.817693	1.00513	1.20691	0.811659	1.24279	0.965782	1.01472	0.672007	1.37169	0.973582	1.15581	1.0314	1.48584	1.00039	1.06106	0.949418	1.04702	1.02194	1.02039	1.13179	1.10488	0.98727	1.08353	1.22042	1.02317	0.842858	0.983356	0.951394	1.47878	1.20792	1.02289	0.901736	1.00562	0.86058	1.12497	1.4436	1.00237	0.714706	0.833608	1.50271	1.03826	1.27063	1.12976
chr7:148845577:148847578:-:EZH2;XM_047420005.1;mRNA:tss_score	0.929992	0.650813	1.02003	0.719975	0.828458	1.09814	1.21845	0.955131	1.08486	0.969175	1.19476	1.13298	1.06464	1.12828	1.41752	0.753386	1.26168	0.844055	1.42105	0.668069	1.06451	1.22327	1.41349	1.23622	1.47782	0.84162	1.44281	1.07211	0.740823	1.23126	1.08985	0.820594	1.07695	1.03668	1.23308	1.12455	1.1699	0.862509	0.84922	1.15396	1.08228	1.33371	1.05438	1.06979	0.936838	1.12172	0.969077	0.848257	1.35044
chr16:69625435:69627436:+:NFAT5,NFAT5;XM_011522820.4,XM_047433511.1;mRNA,mRNA:tss_score	1.16405	1.21772	0.909356	0.797564	1.20178	0.983473	0.851501	0.726911	1.14454	1.11701	1.4335	0.906343	0.812287	0.78513	1.88256	0.99064	1.83071	1.03789	0.739276	0.934893	1.13919	1.30211	1.49352	1.02129	1.39313	1.14278	1.27805	1.19714	0.817039	1.68725	1.4158	0.780184	1.69998	0.796066	1.27834	1.3091	1.01335	1.64689	0.933591	1.39168	1.69024	1.42645	0.816455	1.1233	0.982028	1.09214	1.15423	0.938685	0.897931
chr1:50861896:50863897:-:FAF1;XM_024452734.2;mRNA:tss_score	0.873493	1.11954	1.35351	0.798631	0.914711	1.03038	0.623801	1.04968	0.846239	1.06062	1.21644	1.12953	0.872582	0.850858	0.868427	1.4909	1.15402	0.936278	0.699375	1.27211	0.859231	0.813851	0.753952	1.29497	1.0446	0.837524	1.09636	0.913882	1.05291	1.16556	0.705408	0.921842	0.988377	0.944942	0.804655	0.739213	1.14005	1.53603	0.962362	0.829805	0.697359	1.13053	0.860355	1.52293	1.0824	1.07459	0.699619	1.04757	1.08404
chr10:60931511:60933512:-:RHOBTB1;XM_024448273.2;mRNA:tss_score	1.4928	1.05033	0.997097	0.82914	0.591466	1.30693	1.5073	1.28364	1.53815	0.926722	1.05085	1.04587	0.879158	0.883872	1.46388	1.14358	0.804526	0.972136	1.10771	0.989657	1.38169	1.08536	1.16915	1.21551	1.46142	0.794885	0.891898	0.988881	1.15431	0.896364	1.09141	1.24464	0.86111	1.39568	0.750166	0.727496	1.23764	0.994042	0.712838	1.21865	1.45409	1.15308	0.901222	0.969318	1.03662	1.03667	0.578451	0.987404	1.28603
chr17:2612656:2614657:+:PAFAH1B1,PAFAH1B1;XM_047436163.1,XM_047436164.1;mRNA,mRNA:gini	0.975386	0.931429	0.960772	0.823516	0.966914	0.645729	0.933639	1.1406	0.908776	0.926995	1.28146	0.89865	0.848731	0.66673	0.972075	1.11376	0.885853	0.733733	1.10978	0.882129	0.891283	1.05952	1.08863	0.885103	0.948235	1.10985	1.04051	1.08716	1.12746	0.807684	0.891437	1.14544	0.850277	0.852956	1.30733	1.02372	0.810776	1.08212	1.01099	0.907179	0.94617	1.13321	0.862537	0.816973	0.882	0.8669	1.08052	1.07668	1.01383
chr15:34336015:34338016:-:SLC12A6,SLC12A6,SLC12A6,SLC12A6;NM_001042497.2,NM_133647.2,XM_006720793.5,XM_011522269.4;mRNA,mRNA,mRNA,mRNA:gini	0.67262	1.00642	0.973487	1.11191	0.83881	0.968015	0.989585	1.11506	0.880004	0.841797	1.07946	1.21216	1.08047	1.14131	1.08818	1.07058	0.847792	0.974847	1.09493	0.701112	0.634387	1.25341	1.00261	0.979561	1.14482	0.788591	0.820293	0.801883	0.752588	1.02495	1.06803	0.935353	0.914603	1.21036	1.11909	0.862279	1.1435	0.990607	1.11114	0.739055	0.8295	0.956653	0.981584	0.637751	0.866265	0.967676	0.879159	1.02359	0.994253
chr2:32263885:32265886:-:NLRC4,NLRC4;NM_001199138.2,XM_047445356.1;mRNA,mRNA:gini	0.984861	1.10111	0.873115	0.99238	1.04074	0.900792	0.89142	1.0792	0.983678	1.25415	0.941174	1.02538	0.817119	0.917775	0.980069	0.92733	0.797652	0.819417	1.14154	0.804887	0.897453	0.984381	1.33478	0.975695	0.937408	0.666311	1.10964	0.798673	1.02565	0.965982	1.05694	0.923975	0.876515	0.890575	0.889181	0.890771	0.992981	1.02675	1.24488	0.978573	0.919849	0.865929	1.04581	1.02514	0.919647	0.932809	0.871153	1.3101	1.00901
chr21:38228925:38230926:+:KCNJ15,KCNJ15,KCNJ15;NM_001276437.2,NM_001276438.2,NM_001276439.2;mRNA,mRNA,mRNA:gini	1.13361	0.912319	0.978132	1.07059	0.909609	1.11987	1.12921	1.06804	0.801537	1.11813	0.977574	0.823359	0.855519	0.747372	0.990019	0.884223	0.853035	0.98611	0.840577	1.04213	1.13413	0.8108	0.921194	1.13666	0.650167	0.802891	0.995295	0.918773	0.929169	0.807218	1.1197	0.856702	1.06399	1.03106	1.11733	1.20278	0.997585	0.876222	0.814561	0.908567	0.971044	1.06629	0.983605	1.23464	1.01109	1.07741	0.799766	1.08334	1.20111
chr7:97731085:97733086:+:TAC1,TAC1,TAC1,TAC1;NM_003182.3,NM_013996.3,NM_013997.3,NM_013998.3;mRNA,mRNA,mRNA,mRNA:gini	0.979535	1.00141	0.994967	1.05213	1.01852	0.929924	0.966699	1.02428	0.946087	1.34528	0.751975	0.99103	0.909852	0.887662	0.874388	0.939181	0.717969	0.894164	1.07564	1.00863	0.958991	0.951008	1.10547	0.794183	0.906691	0.983785	0.937078	0.836473	0.797451	0.695199	0.924383	0.816473	1.03854	0.853813	1.01039	1.03095	1.06227	1.03487	0.992044	0.903122	0.83174	0.838541	0.908972	0.947926	0.923119	0.894366	0.958522	1.05753	0.951718
chr12:10452376:10454377:-:KLRC1,KLRC1;NM_002259.5,NM_007328.4;mRNA,mRNA:gini	0.980812	0.915396	1.00468	1.06747	1.03163	0.886545	0.872277	1.05395	0.900401	1.13416	1.09213	0.966832	0.901304	0.921849	0.826701	1.01828	0.892463	0.902898	0.966194	1.02726	1.14856	1.13133	0.950871	0.959652	1.19361	0.925925	0.904819	0.926981	1.07008	0.99847	1.05475	1.00322	0.812366	0.855752	1.07394	1.09654	1.04393	1.11167	1.08751	1.09054	0.836708	0.751515	0.91513	0.863075	0.812642	0.913564	0.954848	1.14339	0.864314
chr3:142028179:142030180:-:TFDP2,TFDP2;NM_001375774.1,XM_047448776.1;mRNA,mRNA:gini	0.993594	0.976394	1.04475	1.00209	1.189	0.731952	1.0024	1.06599	0.968294	1.17649	0.976465	0.931812	0.796844	0.69093	1.1324	0.837296	0.720744	0.937346	0.981569	0.893772	0.833281	0.939805	1.14399	0.922827	0.917369	0.810558	1.09538	1.28865	1.29894	1.1119	0.905771	1.09399	0.892384	1.02219	1.02313	0.905675	0.808493	0.961188	0.838718	0.831767	1.082	0.979293	1.16291	0.864194	1.04847	1.03495	0.904532	1.03888	0.9957
chr6:32636405:32638406:+:HLA-DQA1,HLA-DQA1;NM_002122.5,XM_006715079.5;mRNA,mRNA:gini	1.17322	0.985345	0.892921	0.99551	0.962591	0.944739	0.9196	0.920109	0.936047	1.09518	0.962023	1.01101	0.804002	1.02303	0.971195	0.939049	0.786223	0.988594	1.21761	0.966645	0.805936	1.05592	0.834459	0.966273	0.959781	0.813569	0.995324	0.828098	1.17307	0.954344	0.927329	0.999917	0.932833	0.812441	1.01944	1.15299	1.07414	0.997901	0.978106	0.74456	0.759875	0.857578	0.810691	0.959688	0.953267	1.12981	0.927971	1.26964	1.13847
chr20:19933132:19935133:+:RIN2;XM_017027889.2;mRNA:gini	0.789891	1.09602	0.883081	1.02129	1.0363	1.07266	0.951691	1.00208	0.912651	1.00188	0.896008	1.08362	1.02773	1.031	0.968907	0.930224	0.876886	0.776843	1.17187	0.999831	1.04857	1.0891	0.941053	0.786113	0.978499	0.6368	1.06319	0.853153	0.938201	0.84089	0.858661	0.985003	0.820189	0.808916	1.02824	0.914659	1.04396	0.819155	0.884792	0.871599	1.0228	1.02899	1.05023	0.87765	1.10976	0.864668	0.905832	1.07777	0.886208
chr8:92061708:92063709:-:RUNX1T1;XM_047422375.1;mRNA:gini	0.843389	0.923976	1.09951	0.817085	0.939929	0.800163	0.890779	0.931762	1.09535	0.960192	1.28825	0.984289	0.808657	0.896294	0.811622	0.836375	0.831591	0.902825	1.2096	0.762586	0.977094	0.811483	0.942764	1.02804	0.980268	0.831894	1.01658	0.987994	0.871758	1.00468	1.07383	0.80822	0.899648	0.883276	1.00289	1.11168	1.11795	1.26185	0.928717	0.916121	1.02312	0.912923	0.755517	0.991325	0.820435	1.0304	0.810307	1.05199	0.786882
chr3:69762810:69764811:+:MITF;NM_006722.3;mRNA:gini	0.89756	1.00222	0.870211	0.930106	1.21009	0.841391	0.921322	1.00909	1.0246	0.960259	1.03711	0.93877	0.985269	0.950121	0.852867	1.29687	0.851823	0.750934	0.935022	1.00531	0.93003	1.0523	0.847398	0.952086	1.06246	0.873277	0.889851	0.905227	0.89514	0.895604	0.915499	0.956139	0.894337	0.957757	0.899118	1.03738	1.14438	1.03184	0.827956	0.853551	0.807482	0.988669	0.874977	1.17773	1.03276	0.936497	1.06307	1.0026	1.16449
chr3:45893216:45895217:+:CCR9;NM_001386447.1;mRNA:gini	1.19238	0.864783	1.03509	1.08859	1.12209	1.1134	1.16142	0.93564	0.932021	0.944884	1.07678	1.10168	0.796296	0.789084	0.934475	0.891175	0.874963	0.894202	0.980997	0.853505	0.896493	0.80537	0.873348	0.884246	0.957134	0.788297	1.03182	0.867665	0.954502	0.997612	0.934511	0.869557	0.998536	1.03756	1.04492	0.980991	1.05044	0.9514	0.797404	0.956818	1.02948	1.02684	0.909951	0.749411	0.891136	0.918505	0.978171	1.10555	1.19844
chr12:9115228:9117229:-:A2M;NM_001347423.2;mRNA:gini	1.11475	0.871198	0.919542	0.77258	1.02641	0.949967	0.989709	1.11323	1.1438	1.18803	0.994153	0.965265	0.974519	0.867931	0.875992	1.16846	1.04054	0.711756	1.2938	1.08989	0.788787	0.901456	0.998846	1.04714	0.972451	0.790681	0.768754	0.882182	0.967513	1.12669	0.986766	0.999951	0.96472	0.982197	1.06635	1.22153	1.03306	0.950841	1.13065	0.857818	0.752458	0.918083	0.885706	0.966784	0.807389	0.954346	0.778366	1.30695	1.09439
chr6:31009473:31011474:+:MUC22;NM_001395414.1;mRNA:gini	0.979062	1.11211	1.03792	0.871897	0.911295	0.872044	0.900819	0.819109	0.98243	1.04278	0.946035	0.935392	0.992903	0.98231	1.01458	0.913234	0.855559	0.899305	1.08722	0.965199	0.928678	0.952418	1.06295	0.963699	1.15295	0.76833	0.886372	0.962624	1.18549	1.08157	0.927378	0.884549	0.883891	0.990959	1.00693	0.979148	0.822322	0.977965	0.951188	0.886241	0.960704	0.837069	0.837026	1.00847	1.03633	0.978144	0.799036	1.3669	0.97636
chr2:64103747:64105748:-:PELI1;XM_047445140.1;mRNA:gini	1.02399	0.861563	0.948948	0.957342	1.10771	0.955242	0.837338	0.924117	0.854138	0.978957	1.01389	0.900057	0.94828	0.921855	0.846524	1.05349	0.993051	0.777107	0.874752	0.932199	0.669118	1.06836	1.25364	0.910994	1.06453	0.940812	0.974608	1.07903	0.880848	1.06771	0.973232	0.95955	0.940879	1.03268	1.13152	1.25383	1.10383	0.968108	0.85454	1.10281	0.826329	0.950995	0.961867	0.954786	0.848352	0.981033	0.984493	1.22221	0.909862
chr12:68158739:68160740:-:IFNG;NM_000619.3;mRNA:gini	0.949377	0.775122	1.03626	0.907191	1.1531	0.763713	0.98014	0.912429	1.121	0.865048	1.18916	1.01836	0.936583	0.832396	0.91567	1.11548	0.820819	0.881113	0.935442	1.07363	0.933538	1.13838	1.00192	0.982257	1.13509	1.0713	0.753152	0.914693	0.866722	0.807166	1.01604	0.82808	0.932154	0.781926	1.05066	1.13065	0.99186	1.10593	1.12965	1.03098	0.880085	0.944484	1.25397	0.936642	0.952775	0.995053	0.674209	1.13581	0.789691
[truncated: 10 more columns]

## Sheet: Supplementary Fig.7b 10_30x_PE
ID	H3_212	H3_213	H3_216	H3_217	H3_219	H3_220	H4_130	H4_132	H4_134	H4_137	H4_138	H4_139	H4_140	H4_142	H4_143	H4_144	H4_146	H4_147	H4_149	H4_150	H4_151	H4_155	H4_156	H4_160
MAP	1.15021	1.21978	1.16205	0.929469	0.99824	1.0077	1.19671	1.4038	1.16783	1.17976	1.238	1.23275	1.20807	1.17456	1.11926	1.33212	0.964543	1.03266	1.27394	1.19156	1.0544	1.15454	1.11687	1.25497
Age	1.03448	1.31034	1.31034	0.965517	1.06897	1.17241	0.903226	1.03226	1.03226	1	1.03226	0.903226	0.774194	0.935484	1.03226	1.22581	1.16129	1.06452	1.06452	1.12903	1.12903	1.06452	0.967742	1.19355
BMI	1.21618	0.934561	1.19127	1.30057	1.06432	1.07976	1.02643	1.03965	0.977297	1.3222	1.22099	1.28683	1.09373	1.01861	1.31248	1.30388	1.06016	1.13958	1.02878	1.4102	1.35424	1.33392	1.45966	1.31694
chr17:30167900:30169901:+:NSRP1;XM_047436921.1;mRNA:tss_coverage	0.493964	1.32368	0.751866	1.1389	0.871009	0.674355	0.949007	0.839901	0.82425	0.940112	1.03691	0.707781	0.899551	0.743818	0.989748	1.05327	1.0223	0.819573	1.01583	1.02578	0.868375	1.04831	1.0051	0.872585
chr14:58208032:58210033:+:ACTR10;XM_047431587.1;mRNA:tss_coverage	0.613135	1.09388	0.639944	1.03469	0.855954	0.727859	0.966412	0.95236	0.843067	0.951029	0.94038	0.625653	0.884774	0.756311	1.01076	1.07829	1.13986	0.75797	0.950493	0.850073	0.755456	0.914446	0.948949	0.952302
chr16:53207450:53209451:+:CHD9,CHD9,CHD9;NM_001352158.3,NM_001382354.1,NM_001382355.1;mRNA,mRNA,mRNA:tss_coverage	0.762572	1.214	0.9169	1.01531	0.741339	0.789224	1.00812	0.942378	0.941292	0.913714	1.03928	0.792101	0.976839	0.814654	0.868158	1.05767	1.05828	0.843067	0.877961	0.889345	0.849264	0.972375	0.956831	0.90414
chr9:36399268:36401269:-:RNF38,RNF38,RNF38,RNF38;NM_022781.5,NM_194329.3,XM_047422797.1,XM_047422799.1;mRNA,mRNA,mRNA,mRNA:tss_coverage	1.00628	1.10495	0.986469	0.880186	0.885075	1.07342	1.0528	0.987141	0.999909	0.987721	1.0489	0.888726	0.974903	1.16266	0.935808	0.965939	0.952139	1.06291	0.92508	1.0034	0.922127	1.21686	0.815384	1.00232
chr8:105492249:105494250:+:ZFPM2;XM_047421627.1;mRNA:tss_coverage	0.825495	1.06338	0.892434	1.05496	0.864766	0.906684	0.961365	1.00395	0.907077	1.06969	0.893341	0.864712	0.993962	0.966945	0.949685	1.07696	1.09405	0.852221	1.02574	0.837548	0.881501	1.14435	0.897185	0.963925
chr3:97438606:97440607:+:EPHA6,EPHA6,EPHA6,EPHA6,EPHA6;NM_001278300.2,NM_173655.4,XM_017006215.2,XM_017006216.2,XM_017006217.2;mRNA,mRNA,mRNA,mRNA,mRNA:tss_coverage	0.688787	1.19134	0.914829	1.11351	0.952438	0.749649	1.02718	0.912444	0.958274	0.9725	1.01415	0.771771	1.01	0.759368	0.889556	1.0908	1.13578	0.905137	0.834919	0.763861	0.871216	1.02982	1.03585	0.91362
chr2:165139997:165141998:-:SCN3A;XM_011511613.4;mRNA:tss_coverage	0.681857	1.15303	0.877494	1.18607	0.742678	0.794031	0.989059	0.951383	0.887434	0.886011	1.07556	0.839341	0.872621	0.913071	0.936403	1.01063	1.06455	0.992332	0.997593	0.963512	0.927781	1.03854	1.01209	0.890751
chr7:138459940:138461941:+:TRIM24;XM_024446981.2;mRNA:tss_coverage	1.19238	1.08847	1.05553	0.871396	0.811056	1.25626	1.24895	0.982497	0.990345	1.12299	1.08839	1.16008	0.974557	1.14486	0.879901	0.898721	0.892406	1.15471	0.821459	1.02323	0.987973	1.08619	1.03163	0.930008
chr20:58388228:58390229:+:VAPB,VAPB;NM_001195677.2,NM_004738.5;mRNA,mRNA:tss_coverage	1.13423	0.897403	0.974298	1.15423	1.04795	0.959785	1.02286	0.979208	1.0726	0.777984	0.954386	1.02549	0.924828	1.02643	0.913996	0.949311	0.973537	0.971649	1.00515	0.94678	0.991947	0.853337	0.879737	0.908914
chr10:5093413:5095414:+:AKR1C3,AKR1C3;NM_001253909.2,NM_003739.6;mRNA,mRNA:tss_coverage	0.680122	0.995647	0.981286	1.06294	0.886193	0.819407	1.05741	0.866707	1.02647	1.03362	0.956285	0.888853	0.948512	0.764453	0.918135	0.939406	1.02974	0.947245	0.855677	0.951732	1.063	0.992725	1.03537	0.895681
chr14:58243842:58245843:+:PSMA3,PSMA3;NM_002788.4,NM_152132.3;mRNA,mRNA:tss_coverage	1.0223	1.07002	1.1502	0.976664	0.98967	0.92433	1.02965	0.844222	1.07043	0.953202	1.12736	0.970571	0.907232	1.08929	1.0235	0.996476	0.948379	0.916462	0.941152	1.09494	1.01644	1.07539	1.06894	1.08117
chr1:43524091:43526092:+:PTPRF,PTPRF;XM_011541871.4,XM_011541872.4;mRNA,mRNA:tss_coverage	1.28075	1.0298	1.09357	0.942717	1.08417	1.2719	1.09436	1.01509	1.08834	1.01648	0.875787	1.25636	1.16545	1.29983	1.04327	0.998442	0.87409	0.978507	1.17226	1.14315	1.06049	0.922039	1.03181	0.841569
chr16:18875103:18877104:-:SMG1;XM_017023067.2;mRNA:tss_coverage	0.711	0.923487	0.895984	1.16337	0.865253	0.796902	0.989656	0.921954	0.771792	0.863106	0.94782	0.885593	0.828865	0.831639	0.904068	1.08401	1.13949	0.909026	0.923007	0.956479	0.847191	0.944411	0.986985	1.01845
chr8:70606668:70608669:-:TRAM1,TRAM1;NM_001317805.2,XM_047421636.1;mRNA,mRNA:tss_coverage	1.01361	0.885264	1.03775	0.927711	1.00918	1.20488	1.27615	0.898825	0.980755	1.15645	1.18086	1.17539	0.973025	1.18271	1.0077	0.991061	1.12386	1.06061	0.985154	0.791037	1.07005	1.25692	0.989249	1.02932
chr20:36172763:36174764:+:EPB41L1;XM_011528685.1;mRNA:tss_coverage	1.35796	0.848854	1.23732	0.844987	1.15523	1.29114	1.03486	1.07565	1.09783	1.11942	1.10979	1.23662	1.02543	1.23734	1.03981	0.970635	0.86468	1.1178	0.989818	0.950183	1.00826	1.03656	0.978798	1.06281
chr18:63489613:63491614:+:SERPINB5;XM_006722483.4;mRNA:tss_coverage	1.27028	0.90743	1.12324	0.920372	0.892814	1.14445	1.03533	1.17386	0.955767	1.11818	1.06823	1.25574	1.01464	1.30492	0.978106	0.985487	0.968646	1.15428	1.04201	1.0721	1.08882	1.16407	0.983088	1.05483
chr1:22709837:22711838:+:EPHB2,EPHB2,EPHB2;NM_004442.7,XM_006710442.5,XM_047449104.1;mRNA,mRNA,mRNA:tss_score	1.05573	1.28394	0.839395	1.0655	1.1334	0.797068	1.42464	0.272843	0.303427	0.977922	0.646663	1.28372	0.500511	1.06219	0.957055	0.67791	0.60574	0.874418	0.70641	0.879567	0.954848	0.734665	0.278576	0.343413
chr14:104794747:104796748:-:AKT1,AKT1,AKT1,AKT1,AKT1,AKT1,AKT1,AKT1;NM_001014431.2,NM_001014432.2,NM_001382430.1,NM_001382431.1,NM_001382432.1,NM_001382433.1,XM_047431074.1,XM_047431075.1;mRNA,mRNA,mRNA,mRNA,mRNA,mRNA,mRNA,mRNA:tss_score	1.31098	1.51524	1.24912	0.469728	0.96145	1.13609	1.31384	0.442867	0.61294	1.1609	0.799583	1.76636	1.22174	0.93016	0.621391	1.23558	0.561013	0.717378	0.51357	0.694392	0.583284	0.597507	0.329644	0.590152
chr22:45009004:45011005:-:PHF21B,PHF21B;NM_001135862.3,NM_138415.5;mRNA,mRNA:tss_score	1.35594	1.29946	1.34014	1.16568	1.35242	0.981639	0.946323	0.529758	0.354119	0.917739	0.934333	1.16343	0.887528	0.922487	0.752256	0.914402	0.675893	0.766332	0.918257	0.718234	0.595963	0.640337	0.936263	0.522643
chr4:73435220:73437221:+:AFP,AFP;NM_001134.3,NM_001354717.2;mRNA,mRNA:tss_score	0.513428	0.876304	0.693818	1.33311	0.728325	0.794986	0.859975	0.759238	1.0233	0.835191	0.920896	0.743226	0.885914	0.574691	0.933685	0.963967	1.00168	0.889996	0.981374	0.607145	0.657709	1.16692	1.0258	0.895694
chr12:107072006:107074007:-:CRY1;XM_047428318.1;mRNA:tss_score	0.535469	1.17616	0.675978	1.11264	0.822343	0.560264	1.05959	0.736905	0.857103	0.967316	0.874706	0.800467	0.929664	0.802399	0.657279	0.934684	1.38256	0.855792	0.918849	0.94723	0.861399	0.773435	1.47178	1.12436
chr6:13687980:13689981:-:RANBP9;XM_017010149.2;mRNA:tss_score	1.12194	1.02508	1.12096	1.13064	0.871614	1.25958	0.92815	1.09983	1.03556	0.932053	0.473512	1.04741	0.977088	1.15245	1.05043	0.848232	0.86981	0.843181	0.883574	0.981859	1.13653	0.897767	1.03552	0.900933
chr3:24483094:24485095:-:THRB,THRB;XM_047448797.1,XM_047448816.1;mRNA,mRNA:tss_score	2.02384	0.866395	1.47728	0.873134	1.10875	1.3709	1.10748	0.879929	1.16893	1.04213	0.958951	1.22518	1.07248	1.17698	1.07591	1.06113	0.773506	1.28158	1.02369	1.45779	1.05129	1.09657	0.926291	0.886476
chr2:165139997:165141998:-:SCN3A;XM_011511613.4;mRNA:tss_score	1.98182	0.947081	1.3479	0.733078	1.35294	1.17553	0.908608	1.33847	1.15422	1.01025	1.00265	1.32953	1.08005	1.12821	0.906628	0.923922	0.9428	1.37826	1.1779	1.19433	1.25593	0.932787	0.886521	1.22371
chr7:112046463:112048464:-:DOCK4;XM_017012822.2;mRNA:tss_score	0.474318	1.10134	0.822518	1.32699	0.917478	0.817056	1.12524	0.781143	0.920635	1.13802	0.66558	0.815119	0.957363	0.533149	0.853297	0.946199	1.07833	0.788894	0.856816	0.856373	0.659584	0.80915	0.992079	1.2366
chr1:110390025:110392026:-:SLC16A4,SLC16A4,SLC16A4,SLC16A4,SLC16A4,SLC16A4,SLC16A4,SLC16A4,SLC16A4,SLC16A4,SLC16A4,SLC16A4;NM_001201546.2,NM_001201547.2,NM_001201548.2,NM_001201549.2,NM_001319220.2,NM_004696.3,XM_005271317.6,XM_006711033.4,XM_047433967.1,XM_047433980.1,XM_047433986.1,XM_047433990.1;mRNA,mRNA,mRNA,mRNA,mRNA,mRNA,mRNA,mRNA,mRNA,mRNA,mRNA,mRNA:tss_score	1.34577	1.03244	1.26108	0.923559	1.07172	1.2161	0.846836	1.04671	0.984053	1.16396	1.19792	1.04387	0.950359	1.20994	1.07211	0.930736	1.0184	1.32594	1.24572	1.173	0.96493	1.19051	1.1385	1.16959
chr7:148845577:148847578:-:EZH2;XM_047420005.1;mRNA:tss_score	1.27773	0.859321	1.20691	0.690706	1.2124	1.19506	0.915747	1.05791	1.00203	1.09702	1.10791	1.01838	1.10741	0.943608	1.15616	1.04224	0.816891	0.952743	0.868465	1.19173	1.01423	0.879263	0.940122	1.40149
chr16:69625435:69627436:+:NFAT5,NFAT5;XM_011522820.4,XM_047433511.1;mRNA,mRNA:tss_score	1.33662	0.879732	1.08053	0.775811	0.973122	1.40801	1.05025	1.3673	1.54808	1.2493	1.1429	1.55166	1.13448	1.4593	1.20439	0.720413	0.943849	1.27573	0.822265	0.869381	1.37282	1.2232	0.963928	1.09294
chr1:50861896:50863897:-:FAF1;XM_024452734.2;mRNA:tss_score	0.76085	1.30055	0.769279	1.15488	0.839312	0.755646	1.04985	0.898061	1.04435	0.844333	0.966589	1.0196	0.945295	0.854809	0.944553	0.843757	0.916657	0.96701	0.906848	1.19243	0.934723	0.927306	1.0106	0.856666
chr10:60931511:60933512:-:RHOBTB1;XM_024448273.2;mRNA:tss_score	1.68777	1.06331	1.06261	0.783132	0.985062	1.62551	1.10061	0.978304	0.96957	0.846344	1.19473	1.05154	0.965925	1.29108	0.988461	0.933586	1.10069	1.12363	0.940643	1.00702	1.01727	1.05182	0.825577	1.32154
chr17:2612656:2614657:+:PAFAH1B1,PAFAH1B1;XM_047436163.1,XM_047436164.1;mRNA,mRNA:gini	0.957777	1.04682	1.07723	0.85531	0.970416	0.994613	1.04281	0.877953	0.919385	1.06941	0.931227	1.01915	0.979565	0.829983	1.06085	0.922337	0.858132	0.921224	1.08047	1.0434	0.791854	0.912587	0.934084	1.09455
chr15:34336015:34338016:-:SLC12A6,SLC12A6,SLC12A6,SLC12A6;NM_001042497.2,NM_133647.2,XM_006720793.5,XM_011522269.4;mRNA,mRNA,mRNA,mRNA:gini	1.01933	1.00848	1.04022	0.87075	1.17627	0.971994	0.895055	0.942132	0.909887	1.03242	1.02123	1.00284	1.03373	0.826337	0.915089	1.02917	0.782889	0.948925	1.0055	0.923002	0.941314	0.95995	1.04764	0.946487
chr2:32263885:32265886:-:NLRC4,NLRC4;NM_001199138.2,XM_047445356.1;mRNA,mRNA:gini	0.908247	1.05951	1.11164	0.912063	1.10592	1.27828	1.01523	1.03098	0.905739	1.11592	0.900764	0.933684	1.18986	0.904932	0.864306	1.07652	1.01531	0.926957	1.17761	0.957054	0.860452	0.939336	1.00801	0.93536
chr21:38228925:38230926:+:KCNJ15,KCNJ15,KCNJ15;NM_001276437.2,NM_001276438.2,NM_001276439.2;mRNA,mRNA,mRNA:gini	0.934712	0.854796	0.956026	0.938665	0.857101	0.981086	0.877231	1.08229	1.14996	1.01451	0.953149	0.999826	0.887469	0.850147	1.04742	0.946982	0.959899	1.01376	1.12952	1.23649	0.922783	0.925408	0.871231	0.872269
chr7:97731085:97733086:+:TAC1,TAC1,TAC1,TAC1;NM_003182.3,NM_013996.3,NM_013997.3,NM_013998.3;mRNA,mRNA,mRNA,mRNA:gini	0.879068	1.04926	0.927179	1.08474	1.04072	1.00069	0.952484	0.978046	1.05064	1.00886	1.07968	1.02694	1.0263	0.966973	0.895295	0.923239	0.934718	0.892847	1.05588	0.943011	1.04442	1.01517	0.982137	1.05384
chr12:10452376:10454377:-:KLRC1,KLRC1;NM_002259.5,NM_007328.4;mRNA,mRNA:gini	0.915037	0.943324	1.04459	0.958781	1.10307	1.04815	0.955557	0.951766	0.892267	1.05569	1.04347	1.20566	0.973429	0.895608	0.885032	0.95482	0.845784	0.832062	1.10605	0.987228	0.890982	0.866691	0.879056	0.964124
chr3:142028179:142030180:-:TFDP2,TFDP2;NM_001375774.1,XM_047448776.1;mRNA,mRNA:gini	0.967607	0.84125	0.95999	0.935267	1.00843	1.09009	1.15245	0.979008	0.913711	0.896078	0.847192	0.951159	0.927169	0.963296	0.963778	0.97325	0.996104	1.04899	0.902359	0.992432	0.771636	0.896265	1.04741	0.92257
chr6:32636405:32638406:+:HLA-DQA1,HLA-DQA1;NM_002122.5,XM_006715079.5;mRNA,mRNA:gini	0.980445	0.931738	1.15553	0.998567	0.978371	0.942479	0.93171	1.06845	1.01915	1.11835	0.969307	1.106	0.935217	0.870646	0.952913	0.893214	0.941472	1.06915	1.21668	1.08781	0.878054	1.04418	0.928228	1.01594
chr20:19933132:19935133:+:RIN2;XM_017027889.2;mRNA:gini	1.03369	0.897466	1.02643	0.923973	1.10618	0.911519	0.982529	0.825549	0.834359	0.885295	0.983572	0.953204	0.920704	0.927898	1.13737	1.04766	1.02146	0.872266	1.00797	1.03226	0.950293	0.868373	0.951624	0.858984
chr8:92061708:92063709:-:RUNX1T1;XM_047422375.1;mRNA:gini	0.833311	0.932697	1.03369	0.821949	0.947416	0.94188	0.924053	1.11892	0.929227	1.05854	1.01918	1.15247	0.932318	0.96481	1.0069	0.882771	0.925384	1.05372	1.08818	0.916747	0.835268	1.08352	1.00122	1.05022
chr3:69762810:69764811:+:MITF;NM_006722.3;mRNA:gini	0.98053	1.13064	0.967496	1.04249	1.06824	0.922952	0.936639	0.953559	1.02994	0.983559	1.02646	1.0481	0.885985	0.88116	0.997339	0.935101	1.01042	0.881344	1.117	1.0737	0.86418	1.00922	0.963559	0.923158
chr3:45893216:45895217:+:CCR9;NM_001386447.1;mRNA:gini	0.938376	0.884571	0.97638	0.893761	0.876266	0.891729	0.9417	0.906618	1.03559	0.996013	0.950622	1.04233	0.870155	0.944565	0.979018	0.98253	0.936678	0.894136	1.085	1.17153	0.963636	0.971487	0.879517	1.11246
chr12:9115228:9117229:-:A2M;NM_001347423.2;mRNA:gini	0.94066	0.994864	1.1295	0.936822	0.836672	1.00283	0.942226	0.93381	1.01301	1.33917	1.04774	0.957849	1.00567	0.801374	0.931531	0.897406	0.804899	0.902936	1.1734	1.08498	0.90955	0.808451	1.0765	0.997235
chr6:31009473:31011474:+:MUC22;NM_001395414.1;mRNA:gini	0.945334	0.955747	1.06835	0.9531	0.96669	1.0292	1.14273	0.952357	0.815254	0.984439	0.830689	0.990705	0.953964	0.835736	0.970713	0.927344	1.00056	0.94508	1.197	1.01088	1.00782	1.02105	0.97981	0.991723
chr2:64103747:64105748:-:PELI1;XM_047445140.1;mRNA:gini	0.841718	0.921944	0.856887	0.929883	0.964596	1.11282	0.92607	0.968039	1.0537	1.0674	0.870304	0.962445	0.986305	0.829312	0.842335	1.0212	0.891212	0.900165	1.12488	0.926166	0.921225	0.910365	0.975878	0.957987
chr12:68158739:68160740:-:IFNG;NM_000619.3;mRNA:gini	0.973106	1.05928	0.918067	1.02986	1.02765	0.952783	0.968482	0.975708	0.940764	1.12727	0.917627	0.996637	1.00945	0.845173	1.01358	1.1105	0.901987	0.918993	1.09275	0.977256	0.974202	1.01313	0.97132	0.98461

## Sheet: Supplementary Fig.7b >30x_PE
ID	H3_204	H3_207	H3_208	H3_209	H3_210	H3_211	H3_214	H3_215	H3_218	H4_125	H4_126	H4_128	H4_129	H4_131	H4_133	H4_135	H4_136	H4_141	H4_145	H4_148	H4_152	H4_153	H4_154	H4_157	H4_158	H3_198	H3_199	H3_200	H3_201	H3_202	H3_203	H3_205	H3_206	H4_127	H4_159
MAP	1.01104	1.05032	1.27084	1.03516	0.959019	1.0562	1.06429	1.0261	0.916419	1.08136	1.19994	1.26318	1.21849	1.24578	1.22986	1.15454	0.915044	1.13129	0.828159	1.09606	1.13493	1.28913	1.29263	0.994626	1.01962	0.970109	1.05397	1.12815	1.23192	1.14971	1.14841	0.908138	1.06121	1.04479	1.04436
Age	1.25	0.785714	1.5	1.44828	1.2069	1.17241	1.31034	1.31034	1.24138	1.03226	0.967742	1.25806	1.12903	0.83871	0.903226	0.741935	0.83871	0.83871	0.870968	1.22581	1.06452	1.12903	1.12903	1.19355	1	1.57143	1.17857	1.10714	1.25	1.14286	1.03571	1.32143	1.10714	0.967742	1.19355
BMI	1.19723	1.16271	1.09969	1.11089	1.19495	1.17015	1.06222	1.09707	1.03908	1.5532	1.00701	0.980263	1.08532	1.35118	1.88105	1.02095	1.19298	0.920592	1.39465	1.40052	0.961086	0.954766	1.80085	1.65417	1.06896	1.03668	1.08507	0.981173	1.38626	1.02626	1.1489	1.234	1.12762	0.980474	1.1172
chr17:30167900:30169901:+:NSRP1;XM_047436921.1;mRNA:tss_coverage	1.14555	1.02628	1.16177	0.89329	0.924685	1.01747	0.484694	0.968053	0.782695	1.03715	0.796928	0.907541	0.858717	0.779724	0.831925	0.923863	0.893575	0.988937	0.91433	0.937084	0.940969	0.914513	0.909633	0.825795	0.870153	0.7779	0.978578	0.878035	0.959684	0.829315	1.04081	0.93247	0.916842	0.734886	0.691945
chr14:58208032:58210033:+:ACTR10;XM_047431587.1;mRNA:tss_coverage	1.08766	0.909544	1.0516	0.917611	1.00157	1.02534	0.529579	1.02554	0.72065	0.999648	0.851164	0.752088	0.861031	0.845504	0.844975	0.852654	0.90147	0.943517	0.851285	0.953586	0.816038	0.86213	0.885657	0.939557	0.875835	0.787719	1.0447	0.918326	0.873479	0.880662	0.930217	1.00831	0.91058	0.795034	0.770946
chr16:53207450:53209451:+:CHD9,CHD9,CHD9;NM_001352158.3,NM_001382354.1,NM_001382355.1;mRNA,mRNA,mRNA:tss_coverage	1.05969	1.03119	1.11498	0.916591	1.02851	1.01856	0.586386	0.987252	0.701697	0.94524	0.820314	0.838526	0.92223	0.814476	0.972281	0.905879	0.997665	0.912423	0.96468	0.898151	0.868484	0.85273	1.01062	0.902497	0.926917	0.759906	1.00884	0.829799	0.89414	0.836443	0.967933	0.921203	0.885862	0.777173	0.794544
chr9:36399268:36401269:-:RNF38,RNF38,RNF38,RNF38;NM_022781.5,NM_194329.3,XM_047422797.1,XM_047422799.1;mRNA,mRNA,mRNA,mRNA:tss_coverage	0.881667	1.04748	1.0309	1.14956	0.954917	0.972239	0.838402	1.17389	0.972294	1.06157	0.881263	0.804824	0.861188	1.00254	0.999806	1.08304	1.08475	0.880627	0.876651	1.0603	0.746322	1.01607	0.888026	0.890585	0.868101	0.856303	1.06163	1.01328	0.988033	1.05368	0.996759	1.18133	0.918499	1.02641	1.04244
chr8:105492249:105494250:+:ZFPM2;XM_047421627.1;mRNA:tss_coverage	0.998931	0.998847	1.05616	1.00362	0.985906	1.02509	0.677481	0.953559	0.887483	1.02729	0.917927	0.852961	0.954979	0.830568	0.859623	1.03114	0.930081	0.909313	0.939011	0.989097	0.915527	0.996329	0.896626	0.883211	0.886683	0.899902	0.969938	0.909126	0.951372	0.998147	0.996017	0.947814	1.02066	0.845313	0.85227
chr3:97438606:97440607:+:EPHA6,EPHA6,EPHA6,EPHA6,EPHA6;NM_001278300.2,NM_173655.4,XM_017006215.2,XM_017006216.2,XM_017006217.2;mRNA,mRNA,mRNA,mRNA,mRNA:tss_coverage	1.00251	1.00585	1.07274	1.00526	1.07572	0.998598	0.675593	1.00866	0.765985	1.0423	0.866065	0.806476	1.00445	0.837474	0.951598	0.876147	0.970178	1.04072	0.936405	0.99573	0.982479	0.936507	1.02257	0.899251	0.952982	0.823718	0.989172	0.909125	0.939356	0.798408	0.960735	0.986337	0.926371	0.919851	0.874422
chr2:165139997:165141998:-:SCN3A;XM_011511613.4;mRNA:tss_coverage	1.05514	1.05475	1.09854	1.00658	0.905732	1.08559	0.709511	0.958212	0.875599	1.09163	0.938311	0.787548	1.02823	0.823732	0.902781	0.891344	1.1812	0.979854	0.856002	0.954287	0.892653	0.960632	0.925122	0.933993	0.938786	0.760227	1.03564	0.950804	1.03951	0.936568	1.04719	0.970714	0.963354	0.846969	0.743678
chr7:138459940:138461941:+:TRIM24;XM_024446981.2;mRNA:tss_coverage	0.882355	0.994146	0.844643	0.996614	0.921941	0.987499	1.15746	0.884943	1.01406	1.07146	1.15958	1.02201	0.987749	0.959459	0.859708	1.01468	0.95084	1.11739	0.960136	1.10358	0.938609	1.08511	0.948454	1.12259	0.791491	1.02659	0.892392	1.08266	1.20346	1.15762	0.709829	1.29868	1.07961	1.06553	1.10276
chr20:58388228:58390229:+:VAPB,VAPB;NM_001195677.2,NM_004738.5;mRNA,mRNA:tss_coverage	0.826066	0.908196	0.960067	1.10724	0.870737	0.997856	1.05502	0.954532	1.00301	1.04286	0.941469	0.807028	0.864962	1.00429	0.916873	1.02908	1.04177	0.952371	1.01605	1.03892	0.850388	0.932062	0.895943	0.768949	0.955101	0.993277	1.07863	1.06863	1.06181	1.04219	1.01049	1.02414	0.959182	1.02275	0.99428
chr10:5093413:5095414:+:AKR1C3,AKR1C3;NM_001253909.2,NM_003739.6;mRNA,mRNA:tss_coverage	1.01087	1.02847	1.08192	0.9121	0.984487	1.01706	0.666964	1.01036	0.834447	0.951584	0.861204	0.89766	0.774865	0.875765	0.773544	0.942526	0.950955	0.968034	0.936667	0.887417	0.884205	0.942575	1.04198	0.813255	0.888837	0.883457	0.920756	0.965667	0.877855	0.926455	0.980564	0.946528	0.953359	0.848888	0.844369
chr14:58243842:58245843:+:PSMA3,PSMA3;NM_002788.4,NM_152132.3;mRNA,mRNA:tss_coverage	0.99483	0.932598	0.930227	0.945795	1.00114	0.913908	0.914876	1.14297	0.975558	0.98908	0.991341	1.00597	0.924961	0.917368	0.979643	0.962408	0.912041	0.890725	0.983846	0.944498	0.891673	1.03835	0.995943	0.886468	0.958274	0.908388	0.998174	0.886263	1.07386	0.984866	0.930772	1.02501	0.983453	0.985002	0.99307
chr1:43524091:43526092:+:PTPRF,PTPRF;XM_011541871.4,XM_011541872.4;mRNA,mRNA:tss_coverage	1.06095	1.05134	0.86423	1.06151	1.04027	0.958154	1.35122	1.02933	1.16977	1.01531	1.0229	1.12042	0.993251	1.16041	1.02001	1.14108	1.19207	1.09824	1.0863	0.974548	1.1385	1.00645	1.14429	0.967735	1.11223	1.1789	1.01003	1.07744	1.09893	1.22211	0.91079	1.1169	1.11957	1.25366	1.14403
chr16:18875103:18877104:-:SMG1;XM_017023067.2;mRNA:tss_coverage	1.00341	0.975774	1.00462	1.10711	1.09772	1.09192	0.754718	1.06524	0.891367	0.994469	0.833696	0.840982	0.861517	0.879307	0.913181	0.917299	1.02326	0.926095	0.96996	0.935916	0.870191	0.947704	0.795675	1.04831	1.05494	0.847707	1.05388	0.913806	0.905155	0.912201	0.994222	0.940304	0.941806	0.855392	0.816349
chr8:70606668:70608669:-:TRAM1,TRAM1;NM_001317805.2,XM_047421636.1;mRNA,mRNA:tss_coverage	0.911135	0.934041	0.817881	1.09122	0.980127	0.903723	1.00928	1.0435	1.07019	0.935286	1.00224	0.940827	0.975313	1.01095	0.827768	1.00434	0.957174	0.948563	0.933644	0.962742	0.839383	1.01515	1.01398	0.90439	0.923512	1.00389	1.07607	0.985633	1.10951	1.04546	0.808755	1.16608	0.898606	1.06592	1.10108
chr20:36172763:36174764:+:EPB41L1;XM_011528685.1;mRNA:tss_coverage	0.960275	1.0117	0.862314	0.999212	0.989761	0.978402	1.39893	1.01512	1.17501	1.04447	1.16228	1.1244	1.05167	1.05704	1.13127	1.12336	1.20233	1.06304	1.07339	0.950729	1.23007	1.02031	1.02836	1.07414	1.00173	1.18254	1.01088	1.03284	1.12599	1.0978	0.982771	1.06031	0.975745	1.13861	1.19528
chr18:63489613:63491614:+:SERPINB5;XM_006722483.4;mRNA:tss_coverage	0.95025	0.957914	1.01524	1.11772	1.00542	0.995702	1.30014	1.05622	1.14735	1.02029	1.02536	1.11489	1.15523	1.01721	1.05188	1.02295	1.03257	1.04652	1.0065	0.92869	1.12118	1.0676	0.997076	1.09477	1.07542	1.13635	1.0442	1.12597	1.14423	1.10569	0.973447	0.983721	0.953022	1.14688	1.07296
chr1:22709837:22711838:+:EPHB2,EPHB2,EPHB2;NM_004442.7,XM_006710442.5,XM_047449104.1;mRNA,mRNA,mRNA:tss_score	1.20981	1.12704	1.37177	1.32999	1.07778	0.87719	1.12835	1.27158	1.18033	1.04799	0.804272	0.546184	1.22547	0.558967	0.666831	0.707773	0.361862	0.319776	0.666903	0.713985	0.550324	0.516228	0.56872	0.770007	0.520536	1.65646	0.919695	1.20691	1.16092	1.59345	1.84059	1.41078	0.446107	0.59797	0.610405
chr14:104794747:104796748:-:AKT1,AKT1,AKT1,AKT1,AKT1,AKT1,AKT1,AKT1;NM_001014431.2,NM_001014432.2,NM_001382430.1,NM_001382431.1,NM_001382432.1,NM_001382433.1,XM_047431074.1,XM_047431075.1;mRNA,mRNA,mRNA,mRNA,mRNA,mRNA,mRNA,mRNA:tss_score	1.19338	1.17167	0.521077	1.43706	0.7754	1.26972	1.03001	1.0494	1.25753	0.914451	1.07017	0.494331	1.15254	0.403308	0.641851	1.06448	0.766191	0.713764	0.755738	0.775333	0.568282	0.883782	0.75395	1.05073	0.940191	0.907078	0.994783	1.4063	0.977346	1.28931	0.447521	0.916412	0.79908	1.01842	0.928777
chr22:45009004:45011005:-:PHF21B,PHF21B;NM_001135862.3,NM_138415.5;mRNA,mRNA:tss_score	1.14258	1.32562	1.49884	1.50345	1.26628	1.01076	1.17053	1.03564	1.15406	0.971511	0.689589	0.542966	1.02064	0.719525	0.494751	0.948476	0.582349	0.493973	0.749159	0.566903	0.516047	0.490751	0.5594	0.608109	0.690398	1.3128	1.18359	1.70241	1.7283	1.88478	0.753478	1.291	0.833841	0.778304	0.663727
chr4:73435220:73437221:+:AFP,AFP;NM_001134.3,NM_001354717.2;mRNA,mRNA:tss_score	1.19388	0.942518	0.913852	1.07907	0.968644	0.951347	0.682688	0.986284	0.988426	1.29294	0.841118	0.718131	0.84359	0.969627	0.733775	0.811359	0.928716	0.961292	0.925648	0.874068	0.764989	0.805793	0.866745	0.992976	0.696408	0.754782	1.05121	0.919186	0.953263	0.99513	1.15861	1.0694	0.999567	0.855861	0.829585
chr12:107072006:107074007:-:CRY1;XM_047428318.1;mRNA:tss_score	1.26454	1.02827	1.07288	0.997252	0.964799	0.856472	0.376392	0.945701	0.639076	0.901879	0.751137	0.867044	0.993004	1.06595	0.984517	0.849923	0.879793	1.1339	0.88002	0.89616	0.842739	0.832384	0.910756	0.764414	0.771248	0.743889	0.914723	0.93986	0.880102	0.786191	1.23933	0.898333	0.987266	0.699151	0.869817
chr6:13687980:13689981:-:RANBP9;XM_017010149.2;mRNA:tss_score	1.07225	0.864347	1.00231	1.19917	0.836956	1.03278	1.02767	0.94086	1.21452	0.887365	0.978379	1.12763	1.02537	0.977235	1.13941	1.18611	0.872227	0.953015	1.22052	1.24904	0.995069	0.803262	0.922903	0.718166	1.23054	1.04354	1.2576	1.02962	0.935348	1.33769	0.999814	1.11389	1.4583	1.03646	1.34224
chr3:24483094:24485095:-:THRB,THRB;XM_047448797.1,XM_047448816.1;mRNA,mRNA:tss_score	1.11376	0.881501	0.84414	1.19992	0.834926	0.931148	2.04481	0.983348	1.42423	1.11338	1.42933	1.25385	1.08646	1.2465	1.12357	1.18522	1.06397	1.17607	0.947295	0.984691	1.11774	1.09279	1.41947	1.02677	1.4013	1.6526	1.09934	1.16252	1.28012	1.15281	1.13879	0.902898	1.19108	1.67995	1.33037
chr2:165139997:165141998:-:SCN3A;XM_011511613.4;mRNA:tss_score	0.988674	1.02464	0.728537	0.887296	0.993073	1.1148	2.13092	1.09488	1.39265	0.929065	1.11672	1.0261	1.16118	1.43201	1.0598	1.02784	1.03057	0.768083	1.27209	1.02292	1.1183	1.40781	1.32571	0.958473	0.962732	1.24622	1.04272	1.14959	1.05675	0.847301	1.01964	0.94307	1.03038	1.42913	1.17813
chr7:112046463:112048464:-:DOCK4;XM_017012822.2;mRNA:tss_score	1.04484	0.844016	1.05632	0.901971	1.09093	0.823306	0.444787	1.01428	0.7854	0.788379	0.87148	0.990643	0.904239	0.872437	0.883076	0.954837	0.676236	1.05183	1.02489	1.02714	0.85605	0.817538	0.953506	0.749908	0.912882	0.670814	1.01002	0.881663	0.958046	0.783143	1.19462	0.962768	0.994273	0.983973	0.904921
chr1:110390025:110392026:-:SLC16A4,SLC16A4,SLC16A4,SLC16A4,SLC16A4,SLC16A4,SLC16A4,SLC16A4,SLC16A4,SLC16A4,SLC16A4,SLC16A4;NM_001201546.2,NM_001201547.2,NM_001201548.2,NM_001201549.2,NM_001319220.2,NM_004696.3,XM_005271317.6,XM_006711033.4,XM_047433967.1,XM_047433980.1,XM_047433986.1,XM_047433990.1;mRNA,mRNA,mRNA,mRNA,mRNA,mRNA,mRNA,mRNA,mRNA,mRNA,mRNA,mRNA:tss_score	0.880482	0.954805	0.982456	0.976148	0.935159	0.933036	1.47499	1.01252	1.08105	0.999439	0.914664	1.29544	0.941179	1.09239	0.924993	1.09536	1.10593	0.86734	0.883539	1.2454	1.05098	1.16635	1.17235	0.861397	1.30784	1.29179	1.31076	1.01252	1.18107	1.18495	1.04655	1.06689	0.977157	1.0488	1.21722
chr7:148845577:148847578:-:EZH2;XM_047420005.1;mRNA:tss_score	1.16969	0.923475	1.19947	0.991073	1.32743	1.09346	1.19429	0.972351	1.02718	1.16109	1.09449	1.15363	1.00991	1.38096	0.901415	0.982405	0.985019	1.07751	1.10981	1.02622	1.01399	0.882653	1.12212	1.30563	0.926753	1.02454	0.939003	0.988922	0.96426	0.961412	1.0078	0.913768	1.19565	1.17841	1.00927
chr16:69625435:69627436:+:NFAT5,NFAT5;XM_011522820.4,XM_047433511.1;mRNA,mRNA:tss_score	0.794924	0.899579	1.13086	1.09722	1.22153	0.773379	2.66282	1.1386	1.15654	1.21017	1.24849	1.26231	1.17372	1.65443	0.920167	0.928547	1.2366	1.19678	1.10595	0.967214	1.36627	1.34841	1.06082	1.1947	1.3831	1.30069	1.31718	0.99612	1.20448	1.29637	0.956203	1.09621	1.05586	1.39494	1.54606
chr1:50861896:50863897:-:FAF1;XM_024452734.2;mRNA:tss_score	0.733626	1.17202	1.11476	1.04389	1.0971	1.00581	0.765564	0.967268	0.899801	1.10454	1.15895	1.14217	1.04739	1.07637	1.0615	0.90391	0.842002	1.00085	1.24473	0.792847	1.1914	1.06572	1.29453	1.05207	0.928452	0.950935	1.09039	1.13773	1.01387	0.889011	0.960743	0.956117	0.794605	0.895639	0.833962
chr10:60931511:60933512:-:RHOBTB1;XM_024448273.2;mRNA:tss_score	1.252	0.878413	0.954963	0.970166	0.7589	0.959601	1.33483	0.947951	1.16075	1.39602	1.15485	1.12085	0.955963	1.04281	1.0073	1.03225	0.927255	1.26444	1.05027	0.844361	1.2474	0.990916	0.892091	1.24093	1.38729	1.1306	1.19622	1.00682	0.91527	1.23699	0.91597	1.26208	1.33688	1.13407	1.08369
chr17:2612656:2614657:+:PAFAH1B1,PAFAH1B1;XM_047436163.1,XM_047436164.1;mRNA,mRNA:gini	1.03498	0.945267	1.14266	0.971135	0.833275	0.813936	0.909735	0.846172	0.94035	0.90833	0.913153	0.959341	1.13214	0.885084	1.02853	1.03685	1.02931	0.992687	0.872505	1.07119	0.816735	0.929414	0.878963	1.00166	1.02318	1.06635	0.893401	0.924806	0.882358	0.974143	0.918459	1.02637	0.983164	1.03099	0.927356
chr15:34336015:34338016:-:SLC12A6,SLC12A6,SLC12A6,SLC12A6;NM_001042497.2,NM_133647.2,XM_006720793.5,XM_011522269.4;mRNA,mRNA,mRNA,mRNA:gini	1.08463	0.870224	1.13102	1.02523	1.01508	1.1256	0.825566	1.00176	0.823265	1.03745	1.00921	1.04258	0.878896	1.04046	0.983709	1.01408	1.07485	0.820863	0.953314	0.944713	0.900965	0.971252	0.934774	1.03968	0.984984	1.02621	1.03512	0.948814	1.016	1.02599	0.943387	1.02533	0.916921	0.931485	1.09067
chr2:32263885:32265886:-:NLRC4,NLRC4;NM_001199138.2,XM_047445356.1;mRNA,mRNA:gini	0.953572	1.1436	1.0627	1.03524	0.919166	1.05347	0.846473	0.883127	0.947632	0.995291	0.956548	1.04396	0.866328	1.00044	0.869654	0.928	0.956712	0.993432	1.02662	0.978496	0.80439	0.879496	0.872307	1.0129	0.846466	0.974228	0.9699	0.970877	0.853819	0.916827	0.934765	1.03586	0.965078	0.861061	1.22243
chr21:38228925:38230926:+:KCNJ15,KCNJ15,KCNJ15;NM_001276437.2,NM_001276438.2,NM_001276439.2;mRNA,mRNA,mRNA:gini	1.05637	0.968521	1.05443	0.942788	0.928473	0.859553	1.01333	0.894577	1.00431	0.914582	0.871794	0.996598	0.843208	0.867959	0.937774	1.04258	1.00211	0.945756	1.03587	0.921004	0.890851	1.04263	0.918455	0.911894	0.845759	1.08943	0.905288	1.00281	0.985197	0.924201	0.963388	1.00118	0.938447	0.953952	1.0262
chr7:97731085:97733086:+:TAC1,TAC1,TAC1,TAC1;NM_003182.3,NM_013996.3,NM_013997.3,NM_013998.3;mRNA,mRNA,mRNA,mRNA:gini	0.954541	1.1282	0.870246	0.986608	0.876825	0.869442	0.927989	0.829585	0.939895	0.872734	1.06797	0.99867	0.996816	0.835795	0.853323	0.83689	1.01595	0.86681	1.00124	0.877803	0.935754	0.985452	0.897328	1.00609	0.920337	0.946495	0.95864	0.914497	0.970255	0.976089	0.874308	1.01817	1.02555	0.923671	1.08411
chr12:10452376:10454377:-:KLRC1,KLRC1;NM_002259.5,NM_007328.4;mRNA,mRNA:gini	0.938045	0.968593	1.01452	0.947771	0.895799	0.88229	0.94025	1.06455	1.02759	0.920912	1.10164	0.995685	0.947427	0.947044	0.958555	0.852372	0.969226	1.01979	0.909258	0.870555	0.847062	1.00327	1.06341	0.852922	1.10867	0.997908	0.910377	1.05792	0.955642	1.00366	0.93902	0.996179	0.951779	0.997024	1.00124
chr3:142028179:142030180:-:TFDP2,TFDP2;NM_001375774.1,XM_047448776.1;mRNA,mRNA:gini	0.914787	1.01437	1.05882	0.990329	0.970415	0.803255	0.865718	1.00622	0.906659	0.944873	0.970132	1.03833	1.06303	0.948926	0.975166	0.941247	1.0593	0.81814	0.863156	0.861106	0.829894	1.04355	0.926091	0.953624	0.992877	0.955719	1.05434	1.0604	0.941161	1.1069	0.911406	1.10357	1.08141	0.971852	0.886098
chr6:32636405:32638406:+:HLA-DQA1,HLA-DQA1;NM_002122.5,XM_006715079.5;mRNA,mRNA:gini	0.995858	1.12778	0.91674	0.902329	0.827074	0.93422	0.912906	0.918865	0.801021	0.925149	0.873967	0.957189	0.992398	0.803557	0.962639	0.828069	0.897885	0.901699	0.892718	0.924906	0.901586	0.950966	0.856281	0.947157	0.97917	1.02089	1.00462	0.924363	0.96085	1.07166	0.967717	0.930068	1.10969	0.932987	0.994902
chr20:19933132:19935133:+:RIN2;XM_017027889.2;mRNA:gini	0.954758	0.937692	0.983483	1.05101	0.931205	0.996609	0.839368	0.93279	1.08951	0.944606	1.02129	1.13739	0.932083	0.900836	0.932036	0.825715	0.925002	0.943066	0.858391	0.904658	0.831415	0.933292	0.847049	0.984233	0.873307	1.07215	0.986996	0.966632	1.05835	0.968786	0.997264	1.05919	0.979906	0.786645	0.900419
chr8:92061708:92063709:-:RUNX1T1;XM_047422375.1;mRNA:gini	0.963914	0.949444	1.16538	0.988305	0.865524	0.88101	0.878708	0.874806	0.929381	0.900156	1.00118	1.05116	0.964769	0.953806	0.804814	0.881641	1.03045	1.00028	0.919508	0.963905	0.858148	0.994787	0.928232	1.00733	0.941839	0.962031	0.921588	1.04332	0.989506	1.06423	0.898018	1.0059	1.02724	0.850833	0.950124
chr3:69762810:69764811:+:MITF;NM_006722.3;mRNA:gini	1.0189	0.989524	0.980547	1.0552	0.874118	0.820624	0.913465	0.881421	0.901797	0.948735	1.03264	0.926569	0.947488	0.939324	0.872404	0.892977	0.941759	0.940543	0.920636	0.935335	0.860202	0.947582	0.966785	1.01412	0.889532	0.948112	0.922161	0.93037	0.951727	1.14446	0.894943	0.956952	0.987907	0.908399	1.04467
chr3:45893216:45895217:+:CCR9;NM_001386447.1;mRNA:gini	0.961853	0.916617	1.0953	0.950707	0.951966	0.933362	0.905171	0.880898	1.00157	0.981612	1.00433	0.975449	0.853955	0.908009	0.937812	1.07032	1.03904	0.855848	0.802096	0.880408	0.879477	0.993998	0.896404	0.933351	0.891598	0.96731	0.95937	0.915162	0.99107	1.02168	1.04325	0.997876	0.951852	0.983806	0.976171
chr12:9115228:9117229:-:A2M;NM_001347423.2;mRNA:gini	0.898329	1.02037	1.10143	1.00211	0.8096	0.947969	1.00451	0.91888	0.911509	0.990375	0.936512	0.832722	0.998233	1.0254	1.015	0.895862	0.996552	0.924989	0.899226	0.849119	0.783741	0.869609	0.952689	1.00259	1.03669	0.989592	0.933192	0.919444	0.860842	1.06643	0.906037	1.0311	1.14162	0.905202	1.03667
chr6:31009473:31011474:+:MUC22;NM_001395414.1;mRNA:gini	1.04618	0.986531	1.00974	0.916343	0.883966	0.901105	0.904226	0.90223	0.918476	1.00204	1.03172	1.00858	0.914848	0.938949	0.98673	0.990376	0.949337	0.923808	0.89826	0.813098	0.832466	0.923526	0.900848	1.10154	0.953712	0.958994	0.953858	1.00809	0.95426	1.01149	0.883137	0.983688	0.940912	0.844723	1.05951
chr2:64103747:64105748:-:PELI1;XM_047445140.1;mRNA:gini	0.847824	0.881926	1.07567	0.894373	0.879154	0.975061	0.844496	0.866114	0.927544	0.938329	0.98524	1.00567	0.965837	1.0631	0.916433	1.00458	1.04762	1.00348	0.891325	0.942685	0.90772	0.923517	0.97203	0.946521	1.0135	0.99759	0.899072	0.938071	0.924031	1.02456	0.883924	0.919063	0.923061	1.12399	1.05278
chr12:68158739:68160740:-:IFNG;NM_000619.3;mRNA:gini	0.9907	0.932706	1.04226	0.983297	0.843957	0.87725	0.814914	0.897126	0.930184	0.930413	1.13821	0.950066	0.871819	0.91067	0.871547	0.883647	0.939257	1.09063	1.00522	0.883665	0.935385	0.986583	0.953588	0.998602	1.06001	0.978727	0.965017	1.06642	0.90767	1.01851	0.902451	0.966053	1.04496	0.957384	1.11768

## Sheet: Supplementary Fig.7b 10x CTRL
ID	H3_1	H3_2	H3_3	H3_4	H3_5	H3_6	H3_7	H3_8	H3_9	H3_10	H3_11	H3_12	H3_13	H3_14	H3_15	H3_16	H3_17	H3_18	H3_19	H3_20	H3_21	H3_22	H3_23	H3_24	H3_25	H3_26	H3_27	H3_28	H3_29	H3_30	H3_31	H3_32	H3_33	H3_34	H3_35	H3_36	H3_37	H3_38	H3_39	H3_40	H3_41	H3_42	H3_43	H3_44	H3_45	H3_46	H3_47	H3_48	H3_49
MAP	1.04114	0.871089	0.938294	1.01726	0.975733	0.970866	1.04374	1.0161	0.956154	1.01811	1.03735	0.766395	1.12575	1.10174	0.931935	1.05397	0.963059	0.920608	1.06212	1.05397	1.08193	0.848839	0.994792	0.94827	1.17274	0.803866	0.981913	0.900469	1.01617	0.951353	0.908138	1.07828	0.989861	0.978885	0.91446	0.872875	1.05221	0.882351	1.05397	1.20466	0.968369	0.831848	0.980599	1.10637	0.996679	0.956154	0.993349	1.00763	1.05826
Age	0.928571	0.964286	1.10714	1.25	0.892857	1.07143	1.17857	0.892857	0.857143	0.892857	0.892857	1	0.821429	0.964286	0.857143	0.857143	0.928571	1.28571	0.892857	1.14286	1.03571	0.964286	0.964286	0.964286	1.03571	0.857143	0.821429	0.714286	0.964286	0.857143	1.10714	1.17857	1.03571	1.10714	1.25	1.07143	1.07143	1	0.964286	0.928571	1.07143	0.714286	0.857143	0.928571	1.17857	1.17857	1	0.964286	1.14286
BMI	0.878544	0.934893	0.80536	1.1489	0.798676	0.938937	0.97869	1.57441	0.998345	0.731667	1.29785	0.827264	0.978378	1.36307	0.924175	1.15522	0.961934	1.08896	1.35775	0.990724	0.974651	0.876463	1.39768	1.10635	0.898511	0.993324	0.907096	0.998345	1.22677	0.856986	0.99558	1.07821	1.19899	0.898511	1.13153	0.938445	1.01386	0.938937	0.870965	0.923457	1.03228	1.02378	1.08896	1.0502	0.999588	1.07821	0.99516	0.97869	1.1783
chr17:30167900:30169901:+:NSRP1;XM_047436921.1;mRNA:tss_coverage	0.827185	0.952394	0.893346	0.743585	0.909093	0.89683	0.994861	1.04389	1.05793	0.85002	1.03212	1.06102	0.914418	0.920133	1.0951	1.04404	0.948327	0.872023	0.952972	0.91162	0.967887	1.0722	1.02553	1.01452	0.929409	1.15854	0.938194	1.11002	0.863695	1.07579	0.960955	1.13554	1.08037	0.814174	0.916166	1.01349	0.966495	1.02986	1.06975	1.03323	0.996976	1.08422	1.13865	1.03368	0.875975	1.05116	0.887625	0.866664	0.87217
chr14:58208032:58210033:+:ACTR10;XM_047431587.1;mRNA:tss_coverage	0.897961	0.860756	0.957136	1.00845	0.96059	1.10049	0.866231	1.00042	0.896705	1.03241	1.19371	1.15416	1.00554	1.06406	1.23093	0.926529	1.01175	0.853644	0.853853	0.98109	0.853969	1.00332	1.09558	1.02758	0.897303	0.884541	0.912112	1.08309	1.02778	0.927633	0.911623	0.980653	1.00426	1.10737	1.0346	0.908196	1.19197	0.9792	1.09555	1.11253	1.09803	1.12445	0.937628	0.966014	1.1538	1.05759	0.994865	0.850935	1.03467
chr16:53207450:53209451:+:CHD9,CHD9,CHD9;NM_001352158.3,NM_001382354.1,NM_001382355.1;mRNA,mRNA,mRNA:tss_coverage	0.915347	0.963427	1.11665	0.88858	1.05585	0.913993	1.00749	0.96353	0.754996	0.937536	0.885088	1.13693	1.09775	1.04604	1.0305	1.05493	1.01906	0.996052	1.0754	1.0673	1.27132	1.08249	1.01206	0.976391	0.981522	0.991107	1.06367	0.959292	0.872142	1.07922	1.19154	0.977645	1.10555	1.02699	0.827387	1.13298	1.26703	0.933758	1.20757	0.94752	1.05563	1.04933	0.891196	1.10039	1.07434	0.87985	0.847224	0.908134	1.10792
chr9:36399268:36401269:-:RNF38,RNF38,RNF38,RNF38;NM_022781.5,NM_194329.3,XM_047422797.1,XM_047422799.1;mRNA,mRNA,mRNA,mRNA:tss_coverage	0.859634	1.04072	0.775746	0.98239	0.924104	0.874648	1.02977	0.836834	1.17228	0.885476	0.718478	0.931657	0.919721	0.964419	1.13791	0.89817	0.991762	0.886589	0.909194	0.9266	0.966013	1.02733	0.805578	0.77407	0.878124	1.02894	0.944193	0.993775	0.897899	1.08424	1.26158	0.89291	0.821697	1.05809	0.820503	1.07964	1.09523	1.26835	1.09309	0.916572	1.02871	0.972828	1.0398	1.13165	1.09581	1.02355	1.04534	1.02318	0.883899
chr8:105492249:105494250:+:ZFPM2;XM_047421627.1;mRNA:tss_coverage	1.0692	0.903909	0.938202	0.82992	1.01275	0.981058	1.01494	1.00156	0.960394	0.97825	0.967247	0.932533	1.03102	1.03637	1.02557	1.11468	1.09257	1.06633	1.00081	0.884314	1.08767	1.00057	1.13987	1.04158	0.911307	1.02817	0.925161	1.01407	0.955838	1.05397	1.09458	1.04381	1.02728	0.911575	0.972288	0.963206	0.973353	1.09003	1.11432	0.909029	0.978487	1.15872	0.984272	1.0726	0.906656	1.04355	0.97716	0.844205	1.09741
chr3:97438606:97440607:+:EPHA6,EPHA6,EPHA6,EPHA6,EPHA6;NM_001278300.2,NM_173655.4,XM_017006215.2,XM_017006216.2,XM_017006217.2;mRNA,mRNA,mRNA,mRNA,mRNA:tss_coverage	0.900455	0.991758	1.04245	0.929314	1.0152	1.04769	0.955564	1.01138	1.05916	0.812536	0.914546	0.975406	1.04051	1.04787	0.997185	1.17477	1.04037	1.00052	1.07039	0.904085	1.00596	1.07318	1.03413	0.9859	0.926453	0.906565	1.06075	0.999631	1.12576	0.966123	1.06646	1.09405	1.19437	0.862775	0.909942	1.08148	1.04764	1.04818	1.05706	1.03902	1.23301	0.996617	0.891057	1.09372	0.856502	1.08195	1.14219	0.964823	0.790125
chr2:165139997:165141998:-:SCN3A;XM_011511613.4;mRNA:tss_coverage	0.925954	1.04404	0.960566	1.02752	0.965128	0.979339	0.995969	0.988007	0.864112	0.974159	0.977088	1.06396	0.932212	1.08657	1.0009	1.01363	1.06777	1.02256	1.01881	0.892077	1.05579	0.899008	0.990994	1.02382	0.873106	1.1066	1.0206	0.88977	0.84855	1.0383	0.905187	0.99986	1.00367	0.951224	1.00014	1.00045	1.1497	0.939703	0.880803	1.0194	1.17567	0.885058	0.910709	0.936778	1.04368	1.03114	0.902702	0.789162	0.998947
chr7:138459940:138461941:+:TRIM24;XM_024446981.2;mRNA:tss_coverage	1.19816	1.16207	0.972719	1.00384	1.01822	0.943998	0.822227	1.17218	0.828744	0.736383	0.923336	0.786201	1.00879	0.811289	1.0212	1.08721	1.15171	1.08328	0.973416	1.02816	1.24762	1.15481	0.961679	0.906214	1.03694	0.781827	0.955429	0.907632	0.935364	1.03642	1.24281	1.10794	0.988799	0.838827	0.97033	0.903493	1.19298	1.13325	0.935539	0.937903	0.911491	0.832647	0.688146	1.23884	1.25397	0.856166	1.38275	1.15137	0.883345
chr20:58388228:58390229:+:VAPB,VAPB;NM_001195677.2,NM_004738.5;mRNA,mRNA:tss_coverage	0.864126	1.0236	0.973234	0.955097	1.06178	1.01981	0.997973	0.973999	0.976298	1.05879	0.95547	0.776939	1.14707	0.816176	1.11796	0.919036	1.14079	0.910451	1.05242	1.0172	1.10071	1.13501	0.948073	0.860532	1.01642	1.12206	0.888881	1.09006	0.831666	1.16499	1.16692	0.897986	1.07207	1.08589	1.0571	0.960458	1.07255	0.945815	1.05942	0.976634	1.07694	0.915534	0.896224	1.18455	1.01304	0.681743	1.22121	0.946818	0.938971
chr10:5093413:5095414:+:AKR1C3,AKR1C3;NM_001253909.2,NM_003739.6;mRNA,mRNA:tss_coverage	0.673373	0.924124	1.08668	0.937534	1.08043	0.874297	0.907311	1.08275	0.808236	0.885279	0.849059	1.09065	0.906898	0.952081	0.993214	1.10846	0.966638	0.936559	0.997559	0.952453	0.903557	1.0577	1.03443	1.05999	1.11787	1.12833	0.910905	1.00244	0.950185	0.872001	1.04806	1.139	0.978457	0.891855	1.04048	1.13085	1.05112	0.936441	0.96011	0.928432	1.11197	0.987873	0.824923	1.046	1.08482	1.20957	1.06726	1.00572	0.856663
chr14:58243842:58245843:+:PSMA3,PSMA3;NM_002788.4,NM_152132.3;mRNA,mRNA:tss_coverage	0.968353	0.986171	1.01108	1.08138	1.01547	1.04389	0.890123	0.936874	1.04452	1.17277	0.950219	1.09411	1.03936	0.830989	1.01905	1.18502	0.991914	1.04379	1.12181	0.962627	1.11595	1.09401	0.963586	0.965209	1.24453	1.02666	0.959271	1.05052	1.07898	0.974925	0.995147	1.2568	0.940257	0.940767	0.939197	1.06592	0.995259	0.906448	0.902411	1.00124	0.766111	0.890338	0.896533	0.931831	0.997478	0.791344	1.05923	1.06049	1.02255
chr1:43524091:43526092:+:PTPRF,PTPRF;XM_011541871.4,XM_011541872.4;mRNA,mRNA:tss_coverage	1.20927	0.997811	1.05676	1.14087	0.930467	1.06365	0.852838	1.03052	0.925262	1.10142	1.04125	0.936438	1.02884	0.795294	0.898278	0.997854	1.17332	1.03906	1.08114	0.823599	1.04355	0.803783	0.838777	0.876442	1.07249	0.823363	0.838037	0.885717	1.05921	1.10528	0.913399	0.888719	0.918719	1.13488	0.990977	0.871721	0.850332	0.998486	0.967676	0.95484	0.971085	0.868005	0.999507	1.1273	1.07497	1.0018	0.916376	1.04554	0.935768
chr16:18875103:18877104:-:SMG1;XM_017023067.2;mRNA:tss_coverage	0.911379	0.823033	0.871997	0.895688	1.21013	1.05277	1.00229	0.941962	0.92991	1.11474	0.945236	1.07104	0.895284	1.05908	0.87472	1.03365	0.929855	0.846627	1.26439	1.27164	0.884908	1.08621	1.00055	0.858838	0.980186	0.993367	1.03305	1.05718	1.07816	0.98772	0.881503	1.04566	0.957448	1.04521	1.08378	0.878164	1.09886	1.07306	0.961463	0.873185	1.25193	1.0073	1.03432	0.977729	1.01982	1.09644	0.974017	0.899616	1.08161
chr8:70606668:70608669:-:TRAM1,TRAM1;NM_001317805.2,XM_047421636.1;mRNA,mRNA:tss_coverage	0.832174	1.07015	0.979651	1.0478	1.04964	0.925847	0.882757	1.06199	1.03313	0.876113	0.881774	0.888242	0.914242	0.85863	1.13597	1.20162	1.0004	0.96665	1.15005	1.07024	1.07558	1.16311	0.960867	0.949873	0.97309	0.917665	0.956926	0.812117	1.0677	0.93655	1.27785	0.780263	1.02376	0.886449	1.30831	0.89382	0.970823	0.999602	1.03137	1.12753	1.05391	0.938595	1.09297	1.00464	0.908891	0.875602	1.21325	1.06365	1.09429
chr20:36172763:36174764:+:EPB41L1;XM_011528685.1;mRNA:tss_coverage	0.984755	1.01321	1.17652	1.30724	0.742669	0.99386	0.779155	0.96168	0.939989	0.918618	1.08689	1.02231	0.978253	1.0301	1.05096	1.1272	1.01112	0.969174	1.10152	0.993171	0.98955	1.07415	0.937967	0.849162	0.945742	0.985063	0.909466	1.0468	0.998646	0.986851	0.982783	0.910617	0.892113	1.04353	0.943513	1.12882	1.05422	1.06173	1.10519	0.93316	1.03158	0.756352	1.00958	0.930224	1.15325	0.882402	1.18288	0.982656	1.04007
chr18:63489613:63491614:+:SERPINB5;XM_006722483.4;mRNA:tss_coverage	0.957706	1.00295	1.09249	0.992229	0.977278	0.98071	1.05371	0.945448	1.12692	1.11887	1.03794	1.1102	1.11976	1.02588	1.13412	1.12648	1.05107	0.986035	1.01598	0.96704	1.10835	0.913366	0.992413	0.963598	1.03498	0.932755	0.999426	0.889151	1.03079	0.97466	0.978557	0.95213	1.0131	1.10478	0.93619	1.07133	0.954301	0.959141	0.81248	1.06008	1.10731	0.89595	0.949542	0.916934	0.921584	0.970909	0.930242	1.00057	1.02969
chr1:22709837:22711838:+:EPHB2,EPHB2,EPHB2;NM_004442.7,XM_006710442.5,XM_047449104.1;mRNA,mRNA,mRNA:tss_score	0.908961	0.802257	0.113041	0.651645	0.748337	0.60412	0.716237	0.561083	1.29656	0.437452	0.313943	0.60409	0.882454	0.876801	0.921314	1.38873	0.262895	0.773862	1.07255	0.502934	1.24066	1.79177	0.95328	0.552383	0.985838	0.812892	1.86863	0.646044	1.26688	0.804801	1.22175	1.81555	1.15889	0.538277	0.950538	1.74205	1.30604	1.40367	1.01416	2.43712	1.37653	1.24057	1.01697	0.75229	0.953898	1.58866	1.2866	2.07796	0.677259
chr14:104794747:104796748:-:AKT1,AKT1,AKT1,AKT1,AKT1,AKT1,AKT1,AKT1;NM_001014431.2,NM_001014432.2,NM_001382430.1,NM_001382431.1,NM_001382432.1,NM_001382433.1,XM_047431074.1,XM_047431075.1;mRNA,mRNA,mRNA,mRNA,mRNA,mRNA,mRNA,mRNA:tss_score	1.25942	1.64855	0.696951	0.549996	1.39426	1.49012	0.726893	1.48424	0.538051	0.957058	0.667294	0.965618	0.678039	0.975107	0.887105	1.51432	0.138767	1.07785	0.930398	0.732305	2.46036	1.6609	1.48577	0.835084	1.4779	0.58666	0.839789	0.822101	2.12266	2.2205	1.27635	1.63155	0.86288	0.29835	0.516401	0.851673	2.0405	2.34661	0.617649	1.17547	1.79279	1.42243	1.2392	1.47947	1.29406	0.260298	0.666098	0.934395	0.770767
chr22:45009004:45011005:-:PHF21B,PHF21B;NM_001135862.3,NM_138415.5;mRNA,mRNA:tss_score	0.739523	1.20384	0.529823	0.921082	1.61969	1.82763	0.788206	1.46117	1.34225	1.28729	0.606223	0.510551	1.07368	1.2174	1.0408	0.777087	0.890774	0.98373	1.56294	0.503643	2.35543	0.82546	1.28233	1.18614	0.864456	0.761331	1.45223	0.589679	0.553621	0.829826	0.966969	1.01899	0.942258	1.28921	0.682534	1.28543	0.353234	2.00409	0.766918	1.78932	1.54703	0.97557	1.27429	0.843484	0.908193	0.762378	1.36	0.745615	1.26252
chr4:73435220:73437221:+:AFP,AFP;NM_001134.3,NM_001354717.2;mRNA,mRNA:tss_score	1.11	1.20868	0.754691	0.9743	1.08682	1.06493	0.988405	0.894417	0.830377	1.07551	0.90206	1.26159	1.01542	1.00444	1.25134	0.819424	0.983867	1.0839	1.20586	0.980997	1.26827	0.99303	1.08586	0.876867	0.729613	0.987496	1.49291	1.34545	1.16036	0.898389	1.20198	0.986412	0.69076	1.14865	1.02532	0.907146	0.657115	0.791119	0.829272	1.10605	0.674686	1.2435	1.26161	1.16705	1.26486	1.00704	1.08946	0.747907	1.21624
chr12:107072006:107074007:-:CRY1;XM_047428318.1;mRNA:tss_score	1.04735	0.802362	0.941734	0.798571	1.06919	1.26029	0.916659	0.799249	0.903433	1.18367	1.04005	1.42575	1.26939	1.19956	1.19485	1.03298	0.978008	1.19941	1.5924	0.89192	1.08665	0.832451	0.95168	1.13878	1.08648	0.891637	1.25806	0.676392	0.850906	0.924684	1.31054	1.39577	1.29412	1.0841	0.974153	1.19507	0.945224	0.926827	1.04427	1.01153	0.866063	1.57173	1.05383	1.0936	1.36681	1.52829	0.789481	0.826272	0.829569
chr6:13687980:13689981:-:RANBP9;XM_017010149.2;mRNA:tss_score	0.847239	1.21215	1.35835	1.00084	1.31358	1.06204	0.643369	0.812758	1.11043	1.70173	1.11649	0.955612	1.09169	1.08347	0.873618	1.12028	1.092	1.0235	1.46184	1.25567	0.97873	1.25886	0.715803	0.925387	1.17723	0.902806	1.13078	0.857051	0.802637	1.02736	0.891863	1.04309	0.921715	1.36018	1.57462	1.10631	1.34142	0.887469	1.46537	0.953267	0.754863	1.25168	1.71775	1.53621	1.31439	1.05719	0.837957	1.08725	1.28515
chr3:24483094:24485095:-:THRB,THRB;XM_047448797.1,XM_047448816.1;mRNA,mRNA:tss_score	1.48816	1.27912	1.07766	1.33354	0.738673	0.798395	1.03604	1.38378	0.953136	0.949022	0.935642	0.664149	1.0124	1.03277	0.904588	1.29307	1.13703	1.05797	0.920671	0.863878	1.01616	0.789708	0.872227	0.891375	1.20205	0.953555	0.799166	1.00523	1.20088	1.02611	1.11349	0.859305	0.785896	1.16874	1.21913	0.839146	1.26162	0.938033	0.954064	1.05242	0.597269	1.06709	0.914325	1.15755	0.912397	0.772222	0.925109	0.834947	1.24654
chr2:165139997:165141998:-:SCN3A;XM_011511613.4;mRNA:tss_score	1.17532	0.769398	1.05853	1.01491	0.988385	0.747129	0.997154	0.801783	0.938428	0.99287	0.770383	0.87611	0.933186	1.03025	1.03892	1.20392	1.16074	1.07356	1.02286	1.84437	1.03062	1.0995	1.2053	1.02922	1.0988	0.938933	1.22514	0.873341	0.85655	0.96011	1.10523	0.477776	0.892118	1.11543	0.717958	1.00285	0.997038	0.652641	1.06637	1.09804	0.686169	0.657177	1.23297	1.42456	0.823211	1.12921	1.01871	0.84464	1.2023
chr7:112046463:112048464:-:DOCK4;XM_017012822.2;mRNA:tss_score	1.2386	0.70877	0.821118	0.963657	1.22701	1.23284	1.06293	0.762718	1.08519	0.744108	0.933722	1.10447	1.0364	1.1119	0.706362	1.06166	0.906129	0.706189	0.866396	0.734528	1.14169	1.48192	0.836355	0.78904	1.49752	0.974153	0.942239	0.99715	1.15186	0.772291	1.02763	0.91811	1.74861	0.856642	1.09103	1.14068	1.12845	0.863274	0.918655	1.03384	1.26379	1.42803	1.24236	1.06952	0.865574	1.08313	0.98135	0.778606	0.671571
chr1:110390025:110392026:-:SLC16A4,SLC16A4,SLC16A4,SLC16A4,SLC16A4,SLC16A4,SLC16A4,SLC16A4,SLC16A4,SLC16A4,SLC16A4,SLC16A4;NM_001201546.2,NM_001201547.2,NM_001201548.2,NM_001201549.2,NM_001319220.2,NM_004696.3,XM_005271317.6,XM_006711033.4,XM_047433967.1,XM_047433980.1,XM_047433986.1,XM_047433990.1;mRNA,mRNA,mRNA,mRNA,mRNA,mRNA,mRNA,mRNA,mRNA,mRNA,mRNA,mRNA:tss_score	1.04389	0.816815	1.3534	1.23966	0.869995	0.852145	1.18808	0.861991	0.904927	1.3479	0.965946	0.923208	0.64336	0.929625	0.919246	0.969538	0.768461	0.925211	0.766523	1.13427	0.891579	1.02755	1.00392	0.98373	1.18997	1.05007	1.30676	1.13998	0.782806	1.22865	0.999627	0.935194	0.725553	1.05025	1.07768	1.13378	0.832994	0.967474	0.867835	0.951187	1.19212	1.20135	0.669201	0.899754	1.18964	0.866547	1.26954	0.985462	0.74735
chr7:148845577:148847578:-:EZH2;XM_047420005.1;mRNA:tss_score	0.647959	0.873084	0.990116	1.31617	1.09377	0.939946	1.21357	0.789187	1.2201	1.00987	0.703636	0.93488	0.925026	0.975032	1.06229	1.23785	1.37941	1.03941	1.04507	1.18372	1.19115	1.23968	0.77922	1.39199	1.11379	1.12612	1.02906	1.12171	0.916649	0.966735	0.713555	0.745645	1.55278	0.664053	1.10732	1.31688	1.07711	0.676276	1.04821	1.23923	1.24555	0.812771	0.811391	0.86706	0.950997	1.20166	1.04222	1.46816	0.856066
chr16:69625435:69627436:+:NFAT5,NFAT5;XM_011522820.4,XM_047433511.1;mRNA,mRNA:tss_score	1.13898	1.05814	0.944725	1.27929	1.00152	1.1812	1.13416	1.00112	0.905479	0.914374	0.739778	1.20724	0.923073	0.949731	1.17646	1.04752	0.963196	1.13118	0.991457	1.04917	0.580348	1.64115	0.968027	0.830602	1.19697	0.918397	1.13914	1.33852	0.998884	1.10997	1.21247	0.855023	0.981712	1.0132	0.75818	1.27426	0.754811	0.880392	0.968891	1.00898	1.21332	1.13107	0.985942	0.782761	0.951524	0.604692	1.20706	1.00686	1.22549
chr1:50861896:50863897:-:FAF1;XM_024452734.2;mRNA:tss_score	0.89454	1.04435	1.02263	1.11925	1.01704	1.18837	1.2065	0.966506	0.934491	1.17675	1.21403	1.21323	0.845314	0.669318	1.21	1.15233	1.40308	0.962371	1.58149	0.787356	1.32367	1.1768	1.01226	1.20678	0.920692	1.00014	0.979701	1.29401	1.01293	1.34224	0.728318	0.816834	0.947624	0.707181	1.36025	1.11941	0.999563	0.921216	1.06498	1.13908	1.59472	0.908749	1.01792	0.836751	1.20405	1.13987	0.913356	0.840329	0.786167
chr10:60931511:60933512:-:RHOBTB1;XM_024448273.2;mRNA:tss_score	1.03295	1.31225	1.21697	0.889056	0.878439	0.909521	0.982311	1.2707	0.773939	1.41741	1.01644	0.71232	0.956259	1.0615	0.651439	0.680975	1.0079	0.846723	0.796796	1.01818	1.05687	0.852747	0.993338	0.879584	0.697123	1.18416	1.26869	1.24306	1.24841	0.986081	1.00093	0.909745	1.27571	1.19382	0.901842	0.810767	1.50103	1.30419	1.00994	1.04023	0.83476	1.22417	0.850864	1.18088	1.1589	0.803702	1.07048	1.11841	1.44767
chr17:2612656:2614657:+:PAFAH1B1,PAFAH1B1;XM_047436163.1,XM_047436164.1;mRNA,mRNA:gini	1.15082	1.14209	1.05448	1.0941	1.09503	1.03929	0.893788	0.876466	1.07549	0.985579	0.976406	1.0526	0.863566	0.858069	0.909471	0.938808	1.01268	0.862244	0.990648	1.19359	1.03044	1.20137	0.808817	0.861198	0.86421	0.918295	1.14707	0.863202	0.831131	0.968584	0.961017	0.83337	1.01616	1.19843	0.994328	0.998448	0.839785	0.916448	0.99149	0.951163	1.00988	0.832576	0.995179	1.10064	0.930472	0.878015	1.22489	0.865321	1.20022
chr15:34336015:34338016:-:SLC12A6,SLC12A6,SLC12A6,SLC12A6;NM_001042497.2,NM_133647.2,XM_006720793.5,XM_011522269.4;mRNA,mRNA,mRNA,mRNA:gini	1.04076	1.11575	0.870339	0.913003	1.16005	0.883974	0.983642	0.857618	1.15498	0.966175	1.03183	0.950379	1.02527	1.10235	0.941449	0.885172	0.915454	0.701531	0.979043	1.11946	0.967031	1.11561	1.08051	0.738996	0.945323	1.0911	1.25307	1.12319	0.83764	0.992659	1.0405	1.02496	1.06313	0.945438	0.695281	1.06599	0.724986	1.11264	0.789036	0.82222	1.24292	1.21113	1.2381	1.31444	0.762722	0.97991	1.12654	1.08174	1.15982
chr2:32263885:32265886:-:NLRC4,NLRC4;NM_001199138.2,XM_047445356.1;mRNA,mRNA:gini	1.25175	1.02893	1.02149	1.29415	1.0551	0.936198	0.927569	0.919084	1.17139	1.19031	1.00579	1.25293	1.0548	1.13067	0.817308	0.942382	1.16049	0.991963	0.849852	1.06419	0.813954	0.910616	0.883519	0.965954	0.953036	1.12753	1.15079	0.939045	1.20101	0.924681	0.988452	1.11532	1.03434	0.831564	0.955124	1.03079	0.883125	1.03229	1.08795	0.948862	0.946204	1.01639	1.07392	1.20754	0.916784	0.933072	1.28419	1.04132	1.00216
chr21:38228925:38230926:+:KCNJ15,KCNJ15,KCNJ15;NM_001276437.2,NM_001276438.2,NM_001276439.2;mRNA,mRNA,mRNA:gini	0.793301	0.99876	1.04336	1.01739	0.854589	0.988647	1.18183	0.859359	0.888836	0.909751	1.02147	0.847444	0.935805	0.938261	0.998332	0.93418	1.16314	0.826901	1.11861	1.1864	1.1076	1.03011	0.85174	0.936493	0.913749	1.04085	0.892561	0.907416	0.958874	1.04434	1.01486	0.867223	1.01922	1.01192	0.975761	1.19811	1.00029	0.959155	1.30173	0.934565	1.21705	1.13348	0.840685	1.2219	1.19525	1.10489	1.01419	0.986328	0.720504
chr7:97731085:97733086:+:TAC1,TAC1,TAC1,TAC1;NM_003182.3,NM_013996.3,NM_013997.3,NM_013998.3;mRNA,mRNA,mRNA,mRNA:gini	1.11766	1.09956	1.03546	1.00793	1.05048	0.945143	0.827622	0.993448	1.10988	1.14747	1.04706	0.943903	0.992205	1.0181	1.16044	0.936786	0.856919	0.889643	0.928134	1.22296	0.892584	1.23255	0.922838	0.835686	0.897893	0.852679	0.988389	0.758691	1.11058	1.08211	1.05931	1.05342	1.10575	0.933875	1.01037	0.839143	0.866976	0.907007	1.07559	1.01138	1.07229	0.79931	0.837268	1.35289	0.873175	0.957677	1.00296	1.16801	1.02148
chr12:10452376:10454377:-:KLRC1,KLRC1;NM_002259.5,NM_007328.4;mRNA,mRNA:gini	0.932794	0.908357	0.929612	1.01992	1.16354	0.951333	1.00131	1.02495	1.24889	0.884054	0.913947	0.998692	0.891601	0.966182	0.99827	1.05921	1.11375	1.18831	1.02978	1.07676	1.06493	1.06159	0.860687	1.10506	0.860265	1.26461	0.978522	0.920097	0.987709	1.02723	0.896182	1.09511	0.937552	1.01264	1.01557	0.944077	0.936713	0.886184	1.05836	0.848017	0.874164	0.875793	0.948867	1.24043	1.10468	0.923144	0.909652	1.1038	0.965373
chr3:142028179:142030180:-:TFDP2,TFDP2;NM_001375774.1,XM_047448776.1;mRNA,mRNA:gini	0.936334	1.00036	1.30567	0.876067	0.904541	0.857919	0.976132	1.02347	1.02425	0.843092	1.22308	1.04268	0.916341	1.23978	0.907726	0.757845	1.03945	1.10272	1.02539	0.875639	0.826274	1.17932	1.02419	0.96601	0.743296	0.849675	1.0322	0.95814	0.919187	1.22173	0.890033	0.999148	1.10787	0.809996	1.04949	0.918638	0.912298	1.06592	0.945917	1.00681	1.0416	1.20287	0.842799	1.30549	0.990434	0.983572	1.1653	0.98757	1.11964
chr6:32636405:32638406:+:HLA-DQA1,HLA-DQA1;NM_002122.5,XM_006715079.5;mRNA,mRNA:gini	1.03095	0.862287	0.977888	1.00246	0.92911	0.872031	0.90704	0.958568	1.14494	1.01628	1.11484	0.914362	1.10535	1.17607	0.761239	1.01861	1.25772	1.11483	0.906499	1.16385	0.893407	1.15761	0.904907	0.946919	0.879563	1.1255	0.919304	0.96027	0.962756	1.00348	1.22091	0.989059	0.942766	0.784123	0.89465	1.08373	1.04071	0.831069	1.07039	0.982013	0.936402	1.04893	0.899011	1.18806	0.961095	0.919841	1.13995	1.27541	0.841988
chr20:19933132:19935133:+:RIN2;XM_017027889.2;mRNA:gini	0.997264	1.1723	0.964614	0.987241	0.992845	0.997588	1.15342	1.32392	1.17653	0.835939	0.979385	0.833656	1.10148	0.988525	0.969465	1.07653	1.05402	1.04954	1.11522	1.20482	0.800744	1.02501	1.04488	0.910244	0.771964	0.956373	0.98929	0.950098	1.08491	1.17623	1.08303	0.986986	1.10241	1.11341	1.07963	1.00031	0.993698	0.847369	0.812542	0.866892	0.941861	0.999691	0.984878	1.32132	1.02169	0.891397	0.986485	1.09707	1.14461
chr8:92061708:92063709:-:RUNX1T1;XM_047422375.1;mRNA:gini	1.23968	0.907768	1.05183	0.946692	1.10397	1.03738	0.880215	1.02113	1.00105	1.11736	0.990744	0.953416	0.948401	1.08248	0.87019	0.852369	1.05991	0.976362	0.980458	0.832352	1.11149	1.06479	0.928222	0.947392	0.778889	1.19854	0.875299	0.837965	0.923054	1.12469	0.918876	1.16667	0.935424	0.912691	1.02622	0.772964	0.945838	0.998946	1.09282	0.994008	0.840497	0.892537	1.01175	1.1036	1.03728	1.077	0.963224	1.06943	0.9585
chr3:69762810:69764811:+:MITF;NM_006722.3;mRNA:gini	1.04982	0.830952	1.0663	0.861685	1.0607	0.966812	1.09793	1.01869	1.3074	1.08973	1.16675	0.893555	0.940356	0.963396	1.09667	0.949957	0.945747	1.23562	0.895382	1.11205	0.988337	1.06504	0.952693	1.01756	1.0187	1.10382	0.865446	0.986731	0.976794	1.07785	0.968319	1.11297	0.975709	1.00259	0.910032	0.95541	1.12095	0.809791	1.00728	1.17741	1.09039	1.03313	0.90104	1.17388	0.99741	0.992878	1.13387	1.22036	0.926424
chr3:45893216:45895217:+:CCR9;NM_001386447.1;mRNA:gini	1.0716	1.14564	0.932839	1.05479	1.25514	0.980547	0.97871	0.942732	1.17972	1.10042	0.982224	1.05438	1.0264	1.01177	1.06198	0.775543	1.09198	0.871991	1.02092	1.1449	0.820337	0.983512	0.871152	0.954869	0.891727	0.976556	0.796321	0.776312	0.856375	1.00051	1.24065	1.11142	0.974468	0.945917	1.0537	1.01669	0.882439	0.817864	0.990366	0.86168	1.01184	1.03069	1.06625	1.09449	1.05443	1.01284	1.11863	1.19504	0.940467
chr12:9115228:9117229:-:A2M;NM_001347423.2;mRNA:gini	0.868976	1.18827	1.13567	0.893283	1.05802	1.0875	1.04984	0.989462	1.07263	1.08202	1.03964	0.905412	0.999025	1.12947	0.88213	1.00816	0.953114	0.742294	1.02223	1.03588	0.995661	1.01304	1.04978	1.02347	1.02075	0.853246	0.881711	0.960195	1.30386	1.24422	1.02905	1.04271	0.975982	0.951867	1.05535	0.886838	0.853527	0.803727	1.04502	0.80931	0.903927	1.1725	1.14917	1.10112	0.791322	0.944273	0.986193	1.12689	0.848138
chr6:31009473:31011474:+:MUC22;NM_001395414.1;mRNA:gini	0.868362	1.1751	1.0363	1.05689	0.888359	0.848377	0.911392	1.01677	1.00023	0.987377	1.06605	1.00718	0.965228	0.920681	1.09515	0.914392	1.1317	0.857707	1.04021	1.3157	1.10214	0.998826	0.829153	0.962981	0.86208	1.02809	1.05071	0.968312	0.999771	1.11791	1.0952	1.20591	1.07127	0.993441	1.11869	0.895838	0.929249	1.11194	0.872308	1.09262	0.863078	0.925699	1.01076	1.3021	0.878959	0.950886	1.12919	1.09024	1.21179
chr2:64103747:64105748:-:PELI1;XM_047445140.1;mRNA:gini	0.976588	1.04086	1.15734	1.22698	1.01156	1.07861	0.886892	0.952658	0.91335	1.00508	1.11607	0.965518	1.26586	1.12754	0.909925	1.00128	1.13922	0.905452	0.971274	0.976398	0.926181	1.11863	0.948315	0.980868	0.911529	0.917872	0.943362	1.0435	0.986029	1.12075	1.07676	0.930492	0.971823	0.857381	0.929244	1.04886	1.04499	1.05362	1.09909	1.17023	1.02892	0.991126	1.21836	0.982338	0.907575	0.919391	1.1889	1.14597	0.96578
chr12:68158739:68160740:-:IFNG;NM_000619.3;mRNA:gini	0.957326	0.988837	1.3822	1.04895	0.974082	1.02393	0.906595	1.08444	0.920477	0.859565	1.07576	0.802977	0.98901	1.14359	1.0151	1.02117	0.999556	0.876098	0.941501	1.03958	0.953107	0.989225	0.899444	1.18809	1.06607	1.00272	0.938967	0.897789	1.04388	1.03098	0.936873	1.01842	0.939477	0.927088	0.878087	1.08276	0.91374	1.09042	1.01081	0.902845	0.968125	1.03964	0.964151	1.24908	0.91517	1.01339	0.908726	1.1188	0.736739
[truncated: 272 more columns]

## Sheet: Supplementary Fig.7b 10_30xCTRL
ID	H3_44	H3_53	H3_64	H3_73	H3_74	H3_86	H3_91	H3_93	H3_95	H3_96	H3_97	H3_98	H3_99	H3_100	H3_101	H3_102	H3_103	H3_104	H3_105	H3_107	H3_108	H3_109	H3_110	H3_111	H3_112	H3_113	H3_114	H3_115	H3_116	H3_117	H3_118	H3_119	H3_120	H3_121	H3_122	H3_123	H3_124	H3_125	H3_127	H3_128	H3_129	H3_130	H3_131	H3_132	H3_133	H3_134	H3_135	H3_136	H3_137
MAP	1.10637	1.00156	1.0536	0.90968	1.04386	0.965758	1.03612	1.12321	1.01128	0.985694	0.862268	0.987662	1.04249	0.989678	1.14991	1.05753	0.923229	1.06234	0.893628	1.12557	1.10771	0.938369	0.993837	0.95609	1.11825	1.0248	0.984593	1.07602	1	1.00448	0.959967	0.782709	0.912411	0.956651	1.04449	0.972238	1.06631	1.03691	0.97079	1.09495	1.01229	0.971501	1.00385	1.17972	1.0093	0.976219	0.860959	1.00385	1.00857
Age	0.928571	1.14286	1.07143	1.21429	1.21429	0.821429	1.07143	1.24138	0.965517	1	0.931034	1	1.06897	1.06897	1.10345	0.896552	1.10345	0.931034	0.896552	0.896552	1.06897	0.965517	0.896552	0.931034	0.931034	0.965517	0.793103	1.03448	1.06897	0.862069	0.862069	1	1.17241	0.965517	1.2069	1.03448	1.13793	0.896552	1	1.13793	1.03448	1.06897	1	1.17241	0.896552	1.27586	1.13793	1.03448	0.965517
BMI	1.0502	0.97869	0.989328	0.985694	1.01033	0.982829	1.02637	1.11446	0.939592	1.0906	1.003	1.05314	1.10562	1.04026	1.08347	1.17555	0.696434	0.859893	0.848381	0.957743	0.973148	0.983419	1.29571	1.02834	1.25544	0.900268	1.20183	1.19531	1.16071	0.938292	1.07964	0.922813	0.892857	0.86187	0.910714	0.947674	0.979263	0.846395	1.18412	1.0274	1.00671	1.07964	1.04026	1.32343	0.927089	1.04419	0.9497	0.964286	1.02053
chr17:30167900:30169901:+:NSRP1;XM_047436921.1;mRNA:tss_coverage	1.07176	1.22041	1.08228	1.13263	1.18923	0.927273	1.06836	0.784652	1.13741	1.15475	1.32584	1.13295	1.20716	1.26097	1.07563	1.02683	0.726834	1.40936	1.14792	0.99583	1.00037	1.04853	1.2197	1.14236	1.10018	1.3048	0.851544	0.958037	1.07596	1.31116	1.16127	1.19379	0.993471	0.762841	0.844476	1.0598	1.11766	1.21051	1.09229	1.02757	1.35644	1.16472	1.17469	1.41027	1.33038	1.15819	1.32803	0.969126	1.13584
chr14:58208032:58210033:+:ACTR10;XM_047431587.1;mRNA:tss_coverage	1.14464	1.19035	1.12397	1.09806	1.15302	1.00738	1.08813	0.838657	1.10247	1.1568	1.0965	1.0297	1.10751	1.2334	1.07074	0.99408	0.70604	1.35481	1.13774	1.10342	0.956815	1.17312	1.13915	1.07977	0.900566	1.29207	0.885175	0.859784	1.10784	1.18963	1.23403	1.07688	1.15727	0.895045	0.936086	1.06894	1.1331	1.08212	1.17286	1.0082	1.25585	1.11535	1.09464	1.1216	1.34249	1.13509	1.13258	0.958247	1.0999
chr16:53207450:53209451:+:CHD9,CHD9,CHD9;NM_001352158.3,NM_001382354.1,NM_001382355.1;mRNA,mRNA,mRNA:tss_coverage	1.26512	1.40442	1.25458	1.1248	1.22206	1.03291	1.12028	1.02066	1.08539	1.10405	1.07421	0.960786	1.08683	1.18533	1.04601	1.01021	0.850711	1.4839	1.05564	1.02714	1.05698	1.11878	1.20545	1.22325	0.962456	1.17169	0.9704	1.0674	1.08732	1.2901	0.978093	1.13722	1.00336	0.968883	1.04581	0.9404	1.10875	1.13674	0.996253	1.10952	1.27408	1.06207	1.08487	1.02539	1.28795	1.29813	1.19929	1.0804	1.13812
chr9:36399268:36401269:-:RNF38,RNF38,RNF38,RNF38;NM_022781.5,NM_194329.3,XM_047422797.1,XM_047422799.1;mRNA,mRNA,mRNA,mRNA:tss_coverage	1.01568	1.091	0.996016	1.04703	1.01782	1.17781	1.02128	0.969905	0.931086	0.93763	1.01181	1.09878	1.00121	1.09799	0.996132	0.992895	0.906831	1.13528	1.14249	1.20993	0.823932	0.997549	0.987035	0.815601	0.917636	1.01603	0.993155	1.06454	0.998726	1.02279	1.04061	0.994781	0.98819	0.98786	1.03787	1.08208	1.03445	1.14404	1.04941	1.00957	1.05936	1.07676	0.999828	1.24724	1.09813	1.07812	1.14716	1.02078	0.917146
chr8:105492249:105494250:+:ZFPM2;XM_047421627.1;mRNA:tss_coverage	1.1547	1.06501	1.1214	1.06003	1.10409	1.0375	1.18044	1.04962	1.00597	1.06746	1.06663	1.00169	0.942744	1.26225	1.01635	0.969696	1.00296	1.03026	1.05637	1.03275	1.02104	1.05513	1.08985	1.19394	0.972362	1.17163	1.01699	0.993742	1.08376	1.19198	1.12813	1.19549	1.01716	1.16109	0.911119	1	0.957079	1.06897	1.00847	1.01723	1.23022	1.15908	1.08463	1.0766	1.16246	0.976107	1.10877	1.08115	1.1202
chr3:97438606:97440607:+:EPHA6,EPHA6,EPHA6,EPHA6,EPHA6;NM_001278300.2,NM_173655.4,XM_017006215.2,XM_017006216.2,XM_017006217.2;mRNA,mRNA,mRNA,mRNA,mRNA:tss_coverage	1.0077	1.11911	1.18157	1.02925	1.06097	0.972494	1.11251	0.998416	1.01654	1.06326	1.20023	0.92759	1.12069	1.19808	1.0825	0.843596	0.939042	1.24469	1.13615	0.981152	0.956505	0.963355	1.07942	1.0467	1.04873	1.30462	0.890216	0.9028	0.998972	1.06895	1.03177	1.01636	0.956546	0.852287	0.998433	1.08661	0.979185	1.11682	0.998483	1.09379	1.26687	1.09743	1.16935	1.1983	1.14912	1.22246	1.22533	0.935066	1.05525
chr2:165139997:165141998:-:SCN3A;XM_011511613.4;mRNA:tss_coverage	0.97372	1.05859	1.10311	1.08377	1.14508	1.01051	1.23283	1.0451	1.03252	1.01439	0.965731	1.06891	1.10365	1.17624	1.11175	1.09199	0.868898	1.28962	1.05857	0.963003	1.07067	0.960039	1.10837	1.26772	1.10775	1.09624	0.902349	1.03957	1.10739	1.13191	1.00671	1.07283	0.890758	0.825929	0.909839	1.04374	1.04007	1.09774	1.05799	1.06705	1.19454	1.07738	1.12889	1.21885	1.24795	1.21328	1.12888	1.01109	1.09639
chr7:138459940:138461941:+:TRIM24;XM_024446981.2;mRNA:tss_coverage	1.00594	0.841147	0.984344	0.883582	0.933292	1.09317	1.10892	0.957116	1.1532	0.750496	1.01722	0.868444	0.962312	1.16146	0.81009	1.10867	1.08989	0.876298	0.982162	0.92827	1.01926	1.06953	0.864786	0.877602	1.14805	1.09428	0.914271	0.954357	0.890227	0.96415	0.794499	1.01144	0.862159	1.00633	0.89985	1.0733	1.0524	0.966252	1.07111	1.11816	0.82246	1.20401	0.934239	0.881037	1.00022	0.940811	0.936531	1.2095	0.762275
chr20:58388228:58390229:+:VAPB,VAPB;NM_001195677.2,NM_004738.5;mRNA,mRNA:tss_coverage	1.03118	0.987129	0.871173	0.958295	1.0604	1.02944	0.836668	1.03855	1.11855	0.924705	0.931164	0.908173	0.968748	1.02543	0.957047	0.978341	1.1598	0.893269	1.03392	1.02288	0.943257	1.03247	1.10036	0.826133	1.0216	0.904032	1.09457	1.01946	0.91199	0.993506	1.02024	1.09688	0.946105	1.13817	0.955802	1.02	1.13116	1.06835	1.09095	1.06408	1.0068	0.839005	0.83161	0.958714	0.943806	0.967079	1.03825	1.19615	0.804684
chr10:5093413:5095414:+:AKR1C3,AKR1C3;NM_001253909.2,NM_003739.6;mRNA,mRNA:tss_coverage	1.09588	1.25795	1.13546	1.06067	1.1438	0.937525	1.08467	0.996662	1.14448	1.0251	1.14634	1.1929	1.12796	1.2685	0.994117	1	0.811414	1.20756	1.06376	0.898824	0.896434	0.9913	1.18903	1.25465	0.97535	1.27697	0.973561	0.997293	1.07402	1.15259	1.10017	1.13961	0.953261	1.06745	1.00193	0.91084	1.08759	1.0057	1.02946	1.0386	1.16818	1.07192	1.18373	1.21483	1.10728	1.02977	1.1777	1.04726	1.08205
chr14:58243842:58245843:+:PSMA3,PSMA3;NM_002788.4,NM_152132.3;mRNA,mRNA:tss_coverage	0.964838	1.06717	0.948705	0.877176	1.19934	0.851861	0.935124	0.937339	1.13685	1.14914	0.912934	0.896324	0.972832	1.01863	0.98054	1.11012	1.11005	1.02119	1.07768	0.930643	1.02124	0.942457	1.12883	0.997879	1.02675	1.0944	0.956839	1.04677	0.960155	0.971366	1.00106	0.979212	1.11297	1.01711	1.06976	1.0794	1.05427	1.00195	0.954321	0.935446	0.918099	0.992379	0.986385	1.05891	1.03218	0.98036	1.05239	0.934992	0.950423
chr1:43524091:43526092:+:PTPRF,PTPRF;XM_011541871.4,XM_011541872.4;mRNA,mRNA:tss_coverage	1.05208	1.01189	0.766304	0.824389	1.06312	0.987681	1.01113	1.26741	1.02979	0.844961	0.968368	1.05682	0.840892	0.906723	0.988193	1.00349	1.10057	0.679799	0.866347	1.06723	0.986889	1.01158	0.848566	0.926592	0.994222	0.890174	0.966713	0.97477	0.938739	0.789286	0.920727	1.09131	1.05139	1.04739	1.03947	0.984235	0.8624	0.880893	0.90138	0.850558	1	1.00121	0.995842	0.813487	0.9128	0.896064	0.933557	0.988357	0.974343
chr16:18875103:18877104:-:SMG1;XM_017023067.2;mRNA:tss_coverage	1.06067	1.04575	1.01506	1.03369	0.997094	0.844963	1.27317	0.78832	1.06986	1.04048	1.02758	1.05259	0.951036	1.05476	1.0526	1.01367	0.977097	1.35004	1.07517	0.962913	0.927271	1.07217	1.15297	1.1294	1.03108	1.12244	0.846327	0.935144	1.06084	1.16563	1.09843	1.29328	1.18801	0.919496	1.08867	0.916073	0.965647	1.14731	0.915129	1.02051	1.07979	1.10957	1.08898	1.00959	1.20676	0.979158	1.15484	1.04	1.24883
chr8:70606668:70608669:-:TRAM1,TRAM1;NM_001317805.2,XM_047421636.1;mRNA,mRNA:tss_coverage	1.01223	0.999851	0.899409	0.874642	1.04248	1.13124	0.822243	0.944517	1.11028	0.916929	0.998919	0.876956	0.977038	1.01591	0.901642	1.09268	1.0951	0.577889	0.97129	1.13406	0.918019	1.01449	1.01682	0.884763	0.805729	1.1607	1.18307	0.917225	0.965353	0.934482	0.928113	1.10353	1.02021	1	1.02876	0.94275	1.08149	1.03721	1.14383	1.05979	0.890354	0.952439	0.950007	0.88603	1.01391	1.08243	0.966693	0.97408	0.922562
chr20:36172763:36174764:+:EPB41L1;XM_011528685.1;mRNA:tss_coverage	0.878393	0.755725	0.978143	0.79536	0.945241	0.862503	0.845733	1.10588	0.941198	0.939751	1.05228	0.960343	1.00119	0.911353	0.910553	1.07509	1.19474	0.844611	0.996589	0.938874	0.983709	0.923169	0.790513	0.831864	1.06432	0.768974	1.09071	1.00098	0.957692	0.949414	0.898002	0.974599	0.881405	1.05646	0.953779	0.876094	1.00245	0.811931	0.942214	0.928087	0.758867	0.909494	0.885739	0.84127	0.748411	0.870449	0.892237	0.970647	0.869751
chr18:63489613:63491614:+:SERPINB5;XM_006722483.4;mRNA:tss_coverage	0.81702	0.879019	0.896796	0.920008	0.980798	1.01732	0.831083	1.10014	0.975145	0.957296	0.865302	0.887887	0.969398	0.979266	0.892237	1.03787	1.27544	0.912868	0.900902	0.924406	1.00805	0.874292	0.900934	0.818398	0.891763	0.90939	1.05703	0.965637	0.961626	0.956705	0.992019	0.841422	0.982882	1.00796	0.888764	0.996518	1.02129	0.885244	0.986999	0.958221	0.886618	1.00411	0.853878	0.886491	0.758598	0.937617	0.939551	1.07227	0.918154
chr1:22709837:22711838:+:EPHB2,EPHB2,EPHB2;NM_004442.7,XM_006710442.5,XM_047449104.1;mRNA,mRNA,mRNA:tss_score	0.679894	1.07997	0.809993	0.840575	0.691443	1.79071	0.562887	1.12663	1.27167	1.39817	0.658664	0.858564	0.489592	0.859921	0.784365	1.22872	1.36848	0.664067	1.11784	0.859751	0.833522	1.03136	0.875641	1.06248	1.21006	0.92628	1.35044	0.91844	0.756022	1.20941	0.950189	0.739566	1.38613	1.89015	1.05802	0.966188	1.10823	1.53413	1.27388	0.947297	0.870414	0.973182	0.368032	0.557952	0.573476	0.61334	0.958033	1.1836	0.760312
chr14:104794747:104796748:-:AKT1,AKT1,AKT1,AKT1,AKT1,AKT1,AKT1,AKT1;NM_001014431.2,NM_001014432.2,NM_001382430.1,NM_001382431.1,NM_001382432.1,NM_001382433.1,XM_047431074.1,XM_047431075.1;mRNA,mRNA,mRNA,mRNA,mRNA,mRNA,mRNA,mRNA:tss_score	1.36011	0.763254	1.05702	1.20582	0.894234	1.96746	0.63319	0.848646	1.18248	0.787028	0.656206	0.642804	0.505573	1.3788	1.0782	1.06523	1.41706	0.548234	0.853632	1.2212	1.54605	0.726076	1.35445	1.07552	0.744666	0.990412	0.799272	0.928925	0.715794	1.89192	0.928784	1.74721	1.40619	1.2681	0.678205	1.55928	1.13355	0.809581	1.54283	1.18607	0.890559	0.975937	0.588692	0.464846	1.31066	0.89496	0.499926	1.29325	0.881718
chr22:45009004:45011005:-:PHF21B,PHF21B;NM_001135862.3,NM_138415.5;mRNA,mRNA:tss_score	0.581272	0.8364	0.514539	0.880706	0.430761	2.12764	1.09291	1.23741	0.837523	1.35616	0.709422	1.29359	0.833825	0.955866	0.912034	0.94942	1.51502	0.564932	0.745207	0.567475	0.935188	1	1.18407	0.669015	0.925483	1.13977	1.05242	0.653822	0.594662	1.08766	1.075	1.11276	0.994203	1.25677	0.890948	1.38541	0.622963	1.04974	1.0901	1.0072	0.932253	1.28767	0.570434	0.584331	0.525167	0.589678	0.729687	1.38125	0.640885
chr4:73435220:73437221:+:AFP,AFP;NM_001134.3,NM_001354717.2;mRNA,mRNA:tss_score	1.09967	1.16886	1.22141	1.19974	1.21229	1.10013	1.40623	1.00718	1.00435	1.08355	1.26638	1.1546	1.1662	1.31874	1.31601	1.19798	0.931637	1.35128	1.31779	0.844951	0.986542	1.00982	0.797729	1.31229	1.04414	1.17172	1.10124	1.0009	1.01002	1.28899	1.25542	0.889103	0.897348	0.965739	0.914967	0.959067	1.30691	1.02461	1.44506	1.19866	1.22827	1.24953	1.23579	1.22228	1.23608	1.00289	1.16197	1.0784	1.13031
chr12:107072006:107074007:-:CRY1;XM_047428318.1;mRNA:tss_score	1.18871	1.16772	1.27184	1.28183	1.5564	0.958451	1.10352	0.808903	1.07326	1.39958	1.16164	1.18168	1.24574	1.33004	0.988848	1.1112	0.708683	2.30735	1.51343	1.03958	1.05995	0.792105	1.39294	1.62262	1.25017	1.56663	0.672579	0.85074	1.10082	1.21251	1.23084	1.15474	1.01386	1.15584	0.644809	0.887225	1.14217	1.33193	1.09169	1.09962	1.25832	1.25733	1.1426	1.46243	1.48977	1.18578	1.39192	1.02658	1.35766
chr6:13687980:13689981:-:RANBP9;XM_017010149.2;mRNA:tss_score	1.34717	1.03827	0.919792	0.855354	1.05784	1.06924	0.940277	1.16811	0.880426	1.10279	0.964524	1.33071	0.834498	0.913539	1.18922	1.16604	0.944743	0.876477	1.19234	1.01958	1.0111	1.09869	0.911102	0.879019	1.15577	0.850934	1.50853	0.882271	0.938378	0.950846	1.03098	1.46773	1.19846	1.05901	1.48664	0.853381	0.831845	1.14663	0.89226	0.6948	1.01155	1.09801	0.821106	0.77309	1	1.22024	1.14631	0.846824	1.1101
chr3:24483094:24485095:-:THRB,THRB;XM_047448797.1,XM_047448816.1;mRNA,mRNA:tss_score	0.999376	0.641293	0.992398	0.839949	0.958226	1.29344	0.755268	1.12406	0.836813	0.771781	0.860458	0.739864	0.816833	0.935067	0.753671	1.01647	1.36948	0.715635	0.756203	0.712452	0.898391	0.946717	0.797785	0.898309	0.905568	0.746747	1.20801	0.939909	0.924181	0.818418	0.790913	0.911145	0.990223	1.49211	1.03459	0.923567	1.15491	0.830606	1.13685	0.950874	0.604303	0.884018	0.908034	0.929812	0.60376	0.969534	0.715359	1.075	0.802484
chr2:165139997:165141998:-:SCN3A;XM_011511613.4;mRNA:tss_score	1.32004	0.865673	0.678153	1.018	0.919077	0.975218	0.83366	1.18804	0.768372	0.936163	0.881942	0.927918	1.09434	0.849434	0.663971	1.12217	1.41252	0.591597	0.88563	0.916269	0.947176	0.924324	0.658874	0.716063	0.99505	0.813701	1.33076	1.00166	0.829082	0.733847	0.781477	0.919426	0.704363	1.31166	1.13818	1.03247	1.06337	0.801561	0.806109	1.1143	0.763414	0.872441	0.648178	0.813459	0.654878	0.670048	0.911083	1.25829	0.840607
chr7:112046463:112048464:-:DOCK4;XM_017012822.2;mRNA:tss_score	1.05654	0.970704	1.22051	1.29309	1.0741	0.926014	1.14707	0.767083	0.862136	1.35292	1.25147	0.944494	1.23373	1.58588	1.19327	0.99594	0.738399	1.50777	1.01143	0.738038	0.903196	1.30776	1.18497	1.18265	1.06733	1.71244	1.14519	0.976549	1.19926	1.06243	1.04191	1.38435	1.11786	1.08527	0.815472	1.30386	1	1.11462	1.00516	0.851239	1.24619	1.3646	1.16939	1.28109	1.50687	1.11399	1.30374	0.992101	1.14256
chr1:110390025:110392026:-:SLC16A4,SLC16A4,SLC16A4,SLC16A4,SLC16A4,SLC16A4,SLC16A4,SLC16A4,SLC16A4,SLC16A4,SLC16A4,SLC16A4;NM_001201546.2,NM_001201547.2,NM_001201548.2,NM_001201549.2,NM_001319220.2,NM_004696.3,XM_005271317.6,XM_006711033.4,XM_047433967.1,XM_047433980.1,XM_047433986.1,XM_047433990.1;mRNA,mRNA,mRNA,mRNA,mRNA,mRNA,mRNA,mRNA,mRNA,mRNA,mRNA,mRNA:tss_score	0.842624	0.843863	0.948654	0.807535	1.00334	1.16257	0.786932	1.22939	0.863577	0.91778	0.805793	0.781346	0.858808	0.87029	0.947635	1.14324	1.13873	0.894065	0.901083	0.916954	0.978753	1.08314	0.865071	1.06184	0.821915	0.73352	0.945338	1.23844	1.0558	0.764897	0.973986	0.746039	0.756554	1.27517	0.818056	1.04771	1.21062	1.25323	1.10147	1	0.744894	0.778971	0.977787	0.933647	0.760369	0.811882	0.993372	0.915531	0.950077
chr7:148845577:148847578:-:EZH2;XM_047420005.1;mRNA:tss_score	1.22945	1.15148	1.02756	0.848692	1.17889	0.887	0.832355	1.22793	0.938776	0.806087	0.658027	1.02054	0.932568	0.927668	1.11544	0.901199	1.32252	1.20649	1.02807	0.749245	0.925903	1.04573	1.29184	0.801335	1.07049	0.850287	1.08597	0.95306	1.05946	1.05291	1.23385	0.852865	1.00757	0.838182	1.21168	1.20352	1.08409	0.910557	0.776013	0.995084	0.92616	0.929805	0.919076	1.0412	1.09764	0.987792	0.808304	0.829924	0.999266
chr16:69625435:69627436:+:NFAT5,NFAT5;XM_011522820.4,XM_047433511.1;mRNA,mRNA:tss_score	0.789467	0.956718	0.871199	0.745571	0.841301	0.699978	0.72154	1.16303	0.917318	0.724812	0.872877	1.17633	0.984077	0.75606	0.716241	0.921917	1.27788	0.489447	0.920861	0.969056	1.26914	1.04354	0.822688	0.607007	1.08062	0.598274	1.14255	1.09123	0.721544	1.02962	0.864543	1.09543	1.15519	1.07019	1.36088	0.888157	1.17497	0.71109	0.783068	0.839067	0.716644	0.989306	0.596933	0.747248	0.744904	0.813923	0.72136	1.00292	0.815077
chr1:50861896:50863897:-:FAF1;XM_024452734.2;mRNA:tss_score	0.801293	0.826878	1.21095	0.958439	0.809603	0.891311	1.20827	1.03098	0.962619	1.00029	1	0.921666	1.02576	0.94838	0.96263	0.973191	1.05803	0.81755	1.11068	1.00047	0.904547	0.91856	1.12473	0.877499	1.03582	1.2223	0.837446	1.00283	1.30873	1.21286	1.19115	0.954316	1.18878	0.984108	1.10995	1.00177	0.990765	1.13322	1.16567	1.05017	0.929588	1.18955	1.18107	1.20547	1.5604	1.00842	1.20635	0.958333	1.05714
chr10:60931511:60933512:-:RHOBTB1;XM_024448273.2;mRNA:tss_score	1.16276	0.665107	0.825047	0.967396	0.938992	0.701841	1.5723	1.32394	0.927871	1.32642	1.20628	0.837477	0.974357	0.824347	0.903171	1.3709	1.2199	0.845633	0.985317	0.905982	1.11436	0.836046	0.73102	1.03056	0.925701	0.811142	1.39539	0.953948	0.837247	0.797109	0.967862	1	1.15829	0.983119	1.2658	1.00397	0.834906	0.819127	0.978889	1.09948	0.830086	0.979623	1.03394	0.778276	0.902979	0.802798	1.09986	1.30768	0.864336
chr17:2612656:2614657:+:PAFAH1B1,PAFAH1B1;XM_047436163.1,XM_047436164.1;mRNA,mRNA:gini	1.17646	1.22108	0.965507	0.967034	0.907138	1.08294	0.994786	1.11151	1.09251	1.0302	1.15596	1.0507	0.820485	1.00187	1.09617	0.964219	1.06551	0.800512	0.994279	1.00555	1.08609	0.984672	0.935561	0.944459	1.0139	1.05193	1.00274	0.96574	1.05439	1.05949	0.927239	1.08057	0.926573	1.02908	0.810847	0.948552	1.22063	1.03702	1.19699	0.933904	0.980814	0.923	1.0796	1.04182	1.07925	1.02765	1.08232	0.978619	1.08526
chr15:34336015:34338016:-:SLC12A6,SLC12A6,SLC12A6,SLC12A6;NM_001042497.2,NM_133647.2,XM_006720793.5,XM_011522269.4;mRNA,mRNA,mRNA,mRNA:gini	1.28506	0.895345	1.05188	1.12366	0.966957	0.985133	1.10617	0.966853	0.993189	1.0352	0.821705	0.981612	1.02672	0.969053	1.12644	0.917212	1.03937	1.145	0.913955	0.907106	1.0579	1.04187	0.863558	1.06227	0.909524	1.16869	1.03146	0.79998	1.06149	0.898427	1.07731	1.13911	0.924183	0.915157	1.14632	0.915981	1.08442	0.946401	1	0.992001	1.01046	0.947108	0.881962	0.764801	1.19738	0.947431	1.1044	0.859428	0.923647
chr2:32263885:32265886:-:NLRC4,NLRC4;NM_001199138.2,XM_047445356.1;mRNA,mRNA:gini	1.15662	0.867522	1.04189	0.977832	0.885604	1.00579	1.12791	0.965086	0.944045	0.946901	1.02503	0.839526	0.988472	1.13692	1.02135	0.76603	0.910142	1.17265	1.06929	1.01562	1.09374	1.10476	1.21022	0.94643	0.949305	1.12945	0.98363	1.08428	1.0364	1.0015	0.901959	1.04837	1.11735	1.0089	1.05432	1.01979	1.10622	0.967952	1.07853	1.13838	0.985098	0.994731	0.957761	0.919412	1.06673	0.926932	1.17188	1.20821	0.938148
chr21:38228925:38230926:+:KCNJ15,KCNJ15,KCNJ15;NM_001276437.2,NM_001276438.2,NM_001276439.2;mRNA,mRNA,mRNA:gini	1.09886	1.10603	1.16238	0.95192	0.934993	1.08055	0.99979	1.16384	0.988379	0.901211	1.07246	1.08498	1.11286	1.13749	1.07774	0.833468	1.02315	0.924591	0.822419	1.00766	1.0032	0.981083	0.927807	1.05193	0.963388	1.21978	1.02211	0.824202	0.988991	1.11971	0.951816	1.07494	1.01535	0.976156	0.99364	0.793954	1.00145	1.06807	0.963477	1.06107	1.09706	1.00669	0.949348	0.979448	1.08875	0.994824	1.06996	0.992715	0.950537
chr7:97731085:97733086:+:TAC1,TAC1,TAC1,TAC1;NM_003182.3,NM_013996.3,NM_013997.3,NM_013998.3;mRNA,mRNA,mRNA,mRNA:gini	1.25321	1.31577	1.2737	0.888284	1.15692	1.08524	1.33048	1.06528	0.943978	1.12247	1.2122	0.981069	1.0041	1.01144	1	0.956225	1.01115	1.06476	0.858039	0.934413	0.983511	1.13882	1.0748	0.999161	0.981082	1.11944	1.07145	1.01403	1.09507	1.01	0.91807	0.929727	0.969362	1.10345	0.840345	1.01853	1.09508	0.822025	1.07091	0.969394	0.861208	1.0166	0.98569	0.783401	0.87237	0.991199	1.21511	1.00925	0.950285
chr12:10452376:10454377:-:KLRC1,KLRC1;NM_002259.5,NM_007328.4;mRNA,mRNA:gini	1.12628	1.10703	1.1385	0.977446	0.950581	1.01401	1.06539	0.989394	0.898869	1.04354	0.882021	0.987853	1.12392	0.937939	0.919517	0.944738	0.962128	0.914765	1.00396	1.00666	1.07911	1.18206	1.0817	1.13483	1.06543	1.1835	0.959539	0.876484	1.09546	0.946672	0.894698	0.879333	1.16966	1.09817	0.969509	0.970225	1.0209	0.96537	1.07079	1.09173	0.98896	1.05911	0.991984	1	0.931171	1.00719	1.15138	1.07885	0.935915
chr3:142028179:142030180:-:TFDP2,TFDP2;NM_001375774.1,XM_047448776.1;mRNA,mRNA:gini	1.23481	1.24166	1.1281	0.934862	0.93242	0.989806	0.970277	1.06025	0.961892	0.994939	0.817503	1.15648	1.13141	1.17221	1.13589	0.91719	1.01916	1.26934	0.899473	0.935438	0.890129	1.04422	1.18015	0.964637	0.924393	1.16726	1.11093	1.05893	1.10222	1.04679	0.986722	1.11252	1.06344	0.992666	1.08264	1.00589	1.27228	1.00642	1.17209	1.07428	1.0511	0.930272	1.06014	0.984306	0.887623	1.00002	0.895514	1.12311	0.955951
chr6:32636405:32638406:+:HLA-DQA1,HLA-DQA1;NM_002122.5,XM_006715079.5;mRNA,mRNA:gini	1.21825	1.03673	1.1645	0.971615	1.05452	1.27877	1.0866	1	0.938557	1.07689	1.12529	0.919279	1.01885	0.955369	0.976837	1.00666	1.11481	1.26513	1.06086	0.924747	0.933785	1.12869	1.05933	0.979974	0.905353	0.986906	1.05135	1.0367	1.12717	1.1302	1.00102	1.16975	0.90774	0.980695	1.0771	1.00582	1.05505	1.07531	0.970117	0.93422	0.982946	0.959587	0.918265	0.929131	1.08285	0.989393	1.00943	0.925997	1.12226
chr20:19933132:19935133:+:RIN2;XM_017027889.2;mRNA:gini	1.19773	1.14929	0.984071	1.04971	0.936147	1.02069	1.08706	1.11279	1.06836	0.958486	0.98171	1.11368	1.13216	1.00549	0.982709	0.874877	1.13813	1.41129	1.04796	1.00967	0.817246	0.884469	0.99304	0.873899	0.854276	0.916223	1	0.938207	1.06611	0.950745	0.81231	1.23609	0.984247	1.09393	0.972602	0.955157	1.03756	0.932547	1.07791	0.905827	1.17009	1.03416	0.864296	0.796292	1.13235	1.03489	1.15113	1.07256	0.908184
chr8:92061708:92063709:-:RUNX1T1;XM_047422375.1;mRNA:gini	1.13977	1.06358	1.09218	1.01904	1.04273	1.02994	1.10072	1.00779	1.04967	0.967669	1.05289	0.916478	1.03815	1	1.00308	0.904426	1.06719	1.0159	0.884163	0.926302	0.945956	1.2482	1.12308	0.921428	0.916413	1.08955	1.02308	0.967122	1.05365	0.970854	0.930974	1.12805	1.25336	1.05881	0.947416	1.07282	1.03728	0.928461	1.08242	0.955506	1.00034	1.06141	1.09742	0.817028	0.894052	1.01245	1.07832	1.03207	0.96195
chr3:69762810:69764811:+:MITF;NM_006722.3;mRNA:gini	1.15511	1.20953	0.998323	1.0166	0.95412	1.03976	1.09114	1.00987	1.03743	0.928359	0.977283	1.13074	0.972474	1.01158	1.02767	0.997169	1.136	0.967912	0.964783	0.970992	0.940718	1.03688	1.01824	1.053	0.873659	1.14512	1.11437	1	1.0796	1.07407	0.980493	1.15533	1.00533	0.913795	0.912218	1.00878	1.19435	0.917949	0.965013	0.894709	1.02424	1.05787	0.994246	0.981676	1.01293	1.06962	1.08392	0.93753	1.2025
chr3:45893216:45895217:+:CCR9;NM_001386447.1;mRNA:gini	1.1489	1.1242	1.02866	0.945704	0.914004	1.08713	1.14189	0.940249	1.1815	0.935761	0.981933	1.05581	0.982498	1.11046	0.963065	0.971233	1.06641	1.08224	1.12464	0.891288	1.03176	1.12102	1.01926	1.0202	0.871379	1.0421	1.04658	1.12766	1.08329	0.989119	1.01713	1.14509	0.967693	0.989565	1.00961	1.15727	1.01806	1.00158	0.988168	0.833755	1.10276	1.02117	1.04439	1.00594	1.00117	1.06365	1.20442	0.990595	1.18277
chr12:9115228:9117229:-:A2M;NM_001347423.2;mRNA:gini	1.28957	1.0344	1.14473	0.941659	0.960784	1.19239	1.14259	1.03648	1.01833	1.06436	0.968374	0.963234	1.00861	1	0.972227	0.978922	1.0925	1.14853	0.96273	0.934729	0.968515	1.07	1.06201	0.984733	1.03941	1.04346	1.04797	1.02996	1.0615	0.928759	0.963916	1.07389	1.15983	0.969968	0.914984	1.02544	1.05873	1.07072	1.12196	0.961534	0.994757	1.01182	0.96383	0.871919	0.822639	1.04359	1.01611	0.98313	1.1512
chr6:31009473:31011474:+:MUC22;NM_001395414.1;mRNA:gini	1.19239	1.06705	1.08704	1.05183	0.930728	1.04474	1.11221	0.987239	1.0398	1.15952	1.06536	1.03893	0.957541	0.882925	0.969073	0.879606	1.02046	0.979386	1.02404	1.0301	1.02599	0.895846	1.02181	0.879775	0.909919	1.05586	1.10461	0.919664	1.0445	0.972743	0.963584	1.03873	0.887374	1.04597	0.933417	1.03043	1.09087	1.00942	1.096	0.858353	0.947276	0.96553	1.04425	0.93295	0.898128	0.962682	1.15328	1.01177	0.856881
chr2:64103747:64105748:-:PELI1;XM_047445140.1;mRNA:gini	1.10171	1.19444	1.02293	1.02719	0.988099	1.07035	0.898877	1.01239	0.931962	0.787136	1.06476	0.905437	1.02096	0.981065	0.985863	0.875089	1.02492	1.05514	1.0794	0.999426	0.962549	1.17064	0.947095	0.913535	1.02557	1.12911	0.961679	0.981755	1.14423	0.927478	1.00741	1.01307	1.08073	0.967919	1.09347	0.97597	0.947521	0.870345	1.01164	1.04402	1.02868	0.94517	0.910798	0.996439	1.12572	0.963621	1.12048	0.990516	1.06013
chr12:68158739:68160740:-:IFNG;NM_000619.3;mRNA:gini	1.19284	1.2183	1.13503	0.984634	1.00872	1.00321	1.12866	0.98116	1.02456	0.980977	1.05518	0.969676	0.897579	0.935013	0.998644	0.932269	1.05559	1.00419	0.839329	0.862265	1.08654	1.01661	0.940478	0.978701	1.04836	1.03978	1.13581	0.937734	1.07813	1.12514	1.05598	0.96056	0.971649	1.03613	0.946046	1.03264	0.985487	1.00367	1.09532	1.0046	0.933396	0.937282	0.984374	1.09375	0.941342	0.946298	1.13215	1.04316	1.09159
[truncated: 146 more columns]

## Sheet: Supplementary Fig.7b >30x CTRL
ID	H3_2	H3_4	H3_5	H3_8	H3_10	H3_12	H3_14	H3_15	H3_19	H3_21	H3_25	H3_29	H3_31	H3_34	H3_35	H3_37	H3_39	H3_45	H3_47	H3_48	H3_50	H3_51	H3_54	H3_56	H3_60	H3_61	H3_63	H3_65	H3_66	H3_67	H3_70	H3_76	H3_78	H3_79	H3_82	H3_84	H3_87	H3_90	H3_94	H3_106	H3_126	H3_138	H3_150	H3_158	H3_166	H3_167	H3_175	H3_180	H3_183
MAP	0.871089	1.01726	0.975733	1.0161	1.01811	0.766395	1.10174	0.931935	1.06212	1.08193	1.17274	1.01617	0.908138	0.978885	0.91446	1.05221	1.05397	0.996679	0.993349	1.00763	0.877783	0.998346	0.983073	1.09634	1.0155	1.03612	1.059	1.02545	0.990332	1.14122	1.15131	1.08924	0.89534	0.960274	1.0553	1.00641	0.874527	1.03612	0.941556	0.974823	0.949345	1.15985	0.975506	1.1108	0.958432	1.0246	1.04058	0.940901	0.962716
Age	0.964286	1.25	0.892857	0.892857	0.892857	1	0.964286	0.857143	0.892857	1.03571	1.03571	0.964286	1.10714	1.10714	1.25	1.07143	0.964286	1.17857	1	0.964286	1.17857	0.964286	1.10714	0.892857	1.07143	0.714286	1	1.21429	0.928571	1.17857	0.964286	1.03571	0.964286	1.10714	1	1	0.857143	1.14286	1.2069	0.965517	1.13793	1	1	1.03448	0.965517	1.13793	0.931034	1	0.965517
BMI	0.934893	1.1489	0.798676	1.57441	0.731667	0.827264	1.36307	0.924175	1.35775	0.974651	0.898511	1.22677	0.99558	0.898511	1.13153	1.01386	0.870965	0.999588	0.99516	0.97869	1.02012	0.850228	0.809884	1.5285	1.02324	0.982829	1.22854	1.1489	1.19239	1.01831	1.00041	1.13421	1.33444	0.851197	0.798676	1.09571	1.17017	0.983129	1.08069	1.07865	1.0906	1.25544	0.892857	0.938292	0.736836	0.872478	0.839286	0.848381	0.853733
chr17:30167900:30169901:+:NSRP1;XM_047436921.1;mRNA:tss_coverage	0.964382	0.849994	1.05103	1.02668	0.900285	1.1443	1.00801	1.10526	1.05025	1.00356	0.901114	0.967359	1.07746	0.942903	1.05241	1.05957	1.05842	0.918666	1.0048	0.919801	1.03564	1.01381	1.13355	1.07872	1.13405	1.16413	1.04284	1.11599	1.05829	1.1147	1.13678	1.07114	0.989444	1.11547	0.923804	0.988878	1.05538	1.06635	0.936757	1	1.06391	0.973506	1.04353	0.971336	0.744436	0.905532	0.926842	1.02763	1.07786
chr14:58208032:58210033:+:ACTR10;XM_047431587.1;mRNA:tss_coverage	0.918025	0.962794	1.06523	1.05891	0.944217	1.19204	1.12275	1.15298	0.906676	0.952844	0.891889	1.0339	1.09577	1.00982	1.09896	1.16809	1.174	1.21719	1.12715	0.933449	1.14305	1.05628	1.13485	0.930152	1.05327	1.07021	1.00819	1.03472	1.00719	1.1857	1.09479	1.00082	0.9813	1.11633	0.886682	0.999181	0.90846	1.06959	0.981361	0.889284	1.07545	0.873187	1.00998	0.85907	0.818146	0.843293	0.841044	1.00172	1.0867
chr16:53207450:53209451:+:CHD9,CHD9,CHD9;NM_001352158.3,NM_001382354.1,NM_001382355.1;mRNA,mRNA,mRNA:tss_coverage	0.934358	0.886828	1.12436	0.966518	0.901359	1.13664	1.08286	1.00699	1.05237	1.15442	0.923255	0.919806	1.1779	0.999241	1.057	1.18143	1.12717	1.20045	0.924832	0.940994	1.02836	1.08349	1.1056	1.05215	1.00076	1.24857	1.20335	0.978515	0.968269	0.98783	1.21384	1.021	1.03039	1.04554	1.00385	0.891392	0.968142	1.05166	0.978532	0.944975	0.963647	0.846895	0.96598	1.01464	0.845962	0.798461	0.90939	1.08559	1.04653
chr9:36399268:36401269:-:RNF38,RNF38,RNF38,RNF38;NM_022781.5,NM_194329.3,XM_047422797.1,XM_047422799.1;mRNA,mRNA,mRNA,mRNA:tss_coverage	0.981174	0.942206	0.943229	0.899155	0.968819	1.00316	0.985775	1.03688	0.992858	1.02453	0.940968	0.877617	1.18239	0.908389	1.03284	1.08239	1.00409	0.937012	1.05102	0.840662	0.967622	1.00656	0.993085	1.07807	0.949366	0.93362	1.09881	0.949604	1.03668	1.00252	0.999922	1.04829	1.04089	0.935477	0.892678	0.937164	0.997367	1.05868	0.941493	0.916239	1.07385	0.987461	1.13777	1.07477	0.93359	0.887715	0.931141	0.919497	0.878573
chr8:105492249:105494250:+:ZFPM2;XM_047421627.1;mRNA:tss_coverage	0.900529	0.957125	1.03539	0.973736	0.92934	0.967097	1.12418	1.12845	0.990481	0.964494	0.991031	1.01918	1.02241	0.990245	1.00038	1.09306	1.05474	1.04202	1.01853	0.934337	1.04903	0.938263	1.07476	1.04389	0.959806	1.04871	1.02633	1.05088	1.02425	1.09532	1.08732	1.03084	1.01873	1.05129	1.00414	1.03093	1.08221	0.950339	1.01886	1.00497	0.975033	0.942182	1.09084	0.892531	0.893667	0.929401	0.813307	0.978073	1.0237
chr3:97438606:97440607:+:EPHA6,EPHA6,EPHA6,EPHA6,EPHA6;NM_001278300.2,NM_173655.4,XM_017006215.2,XM_017006216.2,XM_017006217.2;mRNA,mRNA,mRNA,mRNA,mRNA:tss_coverage	0.989141	1.01187	1.0902	1.00149	0.879059	1.08233	1.02868	1.06734	1.03788	1.09159	0.952231	0.996355	1.10649	0.958471	0.937836	1.06384	1.07795	1.01891	1.09663	1.06834	1.03537	1.06254	1.15028	1.0422	1.04958	1.04894	1.06321	0.958235	0.983162	1.0306	1.16789	0.960331	0.951283	1.15654	0.961494	0.901116	0.90113	1.02899	0.975695	1.02104	1.12662	0.972084	1.05645	1.01581	0.872019	0.965657	1.00203	1.04088	1.1861
chr2:165139997:165141998:-:SCN3A;XM_011511613.4;mRNA:tss_coverage	0.999646	0.937191	1.01505	0.975982	0.965409	1.00035	1.07467	1.05474	1.07497	1.03084	0.930674	0.90576	0.960581	0.928783	1.03966	1.07837	0.960557	1.02911	0.917665	0.896421	1.05287	0.998324	1.19116	1.02246	1.0702	1.05397	0.973344	1.01141	1.03467	1.04426	1.05261	1.07289	1.00701	1.04132	0.89557	0.982833	0.924469	0.990869	0.969089	0.929009	0.982459	1.09677	1.03175	1.02422	0.915198	0.884411	0.924086	1.07967	0.982725
chr7:138459940:138461941:+:TRIM24;XM_024446981.2;mRNA:tss_coverage	1.13976	1.0796	0.968769	0.978825	0.919173	0.861215	0.866297	0.93986	1.08116	1.06527	1.06113	0.952688	1.08903	0.861261	0.988398	0.955189	0.893622	1.03322	1.12771	1.04795	0.981741	0.912952	0.894672	1.2181	0.963231	0.993037	0.908974	0.979336	1.05227	1.1169	0.937006	1.1139	0.908727	1.01983	0.876366	0.886282	0.955628	1.02375	0.962662	0.85621	1.11047	1.03417	0.965974	1.08974	1.07856	0.804484	0.996765	0.920262	1.16487
chr20:58388228:58390229:+:VAPB,VAPB;NM_001195677.2,NM_004738.5;mRNA,mRNA:tss_coverage	0.981586	1.07676	1.01577	0.92925	0.939581	0.945961	0.831493	0.959164	1.01466	1.04999	1.0269	0.99937	1.21595	1.01959	1.02216	0.927991	1.03359	0.883369	1.10189	0.964246	0.876718	0.954273	0.916876	1.09037	1.03788	1.03186	0.939903	1.02623	0.921348	1.06155	0.899077	1.03754	0.886878	0.905839	0.968678	0.97721	1.12852	0.951824	1	0.935446	1.12188	1.02756	0.860974	0.95653	1.0212	0.875965	1.00347	1.176	0.925344
chr10:5093413:5095414:+:AKR1C3,AKR1C3;NM_001253909.2,NM_003739.6;mRNA,mRNA:tss_coverage	0.917182	0.958838	1.14411	1.02248	0.916251	1.12008	1.10505	1.04347	1.04315	0.947291	0.982116	0.947411	1.05159	0.979271	0.987901	1.07829	0.974671	1.1151	1.03735	1.01387	1.09998	1.02794	1.02554	1.03907	1.01467	1.11289	0.802806	0.970958	1.01778	1.05678	1.13932	0.990337	1.02473	1.18468	0.955743	1.03033	0.997184	1.00749	0.882322	0.844456	1.01345	1.03278	1.08959	0.909256	0.914718	0.965169	0.951733	1.02808	0.963229
chr14:58243842:58245843:+:PSMA3,PSMA3;NM_002788.4,NM_152132.3;mRNA,mRNA:tss_coverage	0.911787	0.980112	1.0579	0.876207	1.08499	1.09608	0.908329	0.961945	1.04394	1.00655	1.07678	0.979945	0.958603	0.911717	0.892419	0.997452	0.996393	0.972011	1.1038	0.991173	0.832484	0.897257	0.958617	1.11724	1.08411	1.12114	0.820646	0.998293	1.00561	1.02941	1.01179	1.00407	0.959577	1.01378	0.918398	0.981812	1.0455	0.89831	1	0.895683	1.03556	1.05457	0.913859	1.00619	1.02867	0.980516	0.985574	1.00589	0.959247
chr1:43524091:43526092:+:PTPRF,PTPRF;XM_011541871.4,XM_011541872.4;mRNA,mRNA:tss_coverage	1.05847	1.08472	0.883792	0.900036	1.11759	0.903288	0.939627	0.867124	0.981675	0.930774	1.01112	0.969071	0.872533	0.967324	0.971754	0.89452	1.08341	1.01998	0.879741	1.01594	0.885451	0.90978	0.868239	1.00718	0.896808	0.920903	0.94774	0.999178	0.989276	0.815524	0.960775	0.91854	1.00835	0.835588	1.01512	0.938042	1.00082	1.05843	0.862819	0.938464	1.08107	1.04251	0.914643	1.07307	1.15102	0.998338	1.04874	1.01007	1.01772
chr16:18875103:18877104:-:SMG1;XM_017023067.2;mRNA:tss_coverage	0.851804	0.897538	1.10593	0.999475	1.0651	1.23764	1.06417	0.984013	1.06652	0.974194	1.03006	0.998979	0.992508	1.02314	1.10093	1.11131	0.98593	1.11711	1.02552	0.995434	1.01977	1.03344	1.04058	1.01435	1.04759	1.08307	1.07347	1.10336	1.08256	1.05849	1.14419	1.08322	0.973207	1.02947	0.973297	1.0608	0.988009	1.02326	1.07031	0.928951	1.02012	0.956207	1.16062	1.08885	0.858793	0.974029	0.983115	1.03862	1.11923
chr8:70606668:70608669:-:TRAM1,TRAM1;NM_001317805.2,XM_047421636.1;mRNA,mRNA:tss_coverage	0.901781	1.0349	0.958108	0.976467	0.964299	0.938047	0.933243	1.04527	1.01431	0.987653	0.943886	1.0874	1.17258	0.91607	0.9582	0.960751	1.06347	1.02196	1.08171	1.0429	1.01103	0.928534	0.842652	1.1363	0.948827	1.02509	0.956196	1.08915	1.13581	1.13564	0.971166	1.12653	0.996651	0.896098	0.933485	0.942706	1.00092	0.968438	0.888563	0.801962	1.03428	0.899586	0.965838	1.07263	1.06502	0.883716	0.894569	1.00535	1.02817
chr20:36172763:36174764:+:EPB41L1;XM_011528685.1;mRNA:tss_coverage	1.0366	1.24051	0.861707	0.919593	1.08515	0.881385	0.896553	0.987268	0.947814	1.01006	0.9997	0.950299	0.960872	1.08172	0.868473	0.871005	1.0003	0.980361	0.984746	0.882471	0.854528	0.973402	0.851512	1.0245	0.89754	0.936507	0.95799	1.11096	0.928576	0.939463	1.01205	1.02833	1.06691	0.914222	1.03375	1.004	0.98198	1.00356	0.917675	0.975601	1.06288	1.12558	1.01478	0.989005	1.07412	1.06559	1.10426	1.01837	1.02116
chr18:63489613:63491614:+:SERPINB5;XM_006722483.4;mRNA:tss_coverage	1.05478	1.01243	1.00841	1.00039	1.14284	0.928049	1.01986	1.07997	0.899491	0.936188	0.918439	1.03759	0.956488	1.03163	1.04583	0.901445	0.87972	0.977945	0.946687	0.903458	0.866425	1.03233	0.943706	0.890785	0.985098	1.05544	0.998054	1.01905	0.959511	0.904244	0.875261	0.97208	1.00498	0.899223	1.07724	0.993869	1.04771	0.892956	1.02245	1.0719	1.05755	1.02503	0.838752	1.07552	1.11232	1.04784	1.07658	1.00604	0.992367
chr1:22709837:22711838:+:EPHB2,EPHB2,EPHB2;NM_004442.7,XM_006710442.5,XM_047449104.1;mRNA,mRNA,mRNA:tss_score	1.27593	0.561196	1.40313	1.00323	0.479492	1.18056	0.720235	1.02429	1.29548	1.27905	0.947589	1.15195	1.3117	0.512339	0.86341	0.893538	0.643004	0.650887	1.2622	1.63146	1.43126	0.7457	0.794188	0.855007	0.703354	0.914629	0.505763	1.35996	1.05151	0.905196	1.96284	1.34695	1.2302	1.01312	1.11687	0.800649	0.677973	1.23788	0.643048	1.20334	1.13847	1.12897	0.914508	1.36531	0.797709	0.73702	1.32728	1.35231	1.18444
chr14:104794747:104796748:-:AKT1,AKT1,AKT1,AKT1,AKT1,AKT1,AKT1,AKT1;NM_001014431.2,NM_001014432.2,NM_001382430.1,NM_001382431.1,NM_001382432.1,NM_001382433.1,XM_047431074.1,XM_047431075.1;mRNA,mRNA,mRNA,mRNA,mRNA,mRNA,mRNA,mRNA:tss_score	1.08664	0.470528	0.778029	1.40921	0.566414	0.758971	1.23127	0.690023	0.772038	1.40759	0.994224	1.16551	0.962567	0.716423	0.710544	1.15487	1.22204	0.746701	1.46219	1.00789	0.782516	0.751643	0.64792	0.991879	1.20959	0.615987	0.75407	1.25047	1.1876	1.04668	1.09434	1.63847	1.23539	1.20484	0.677615	0.912484	1.06489	0.720925	0.871869	0.686968	1.65626	1.11982	0.832758	1.14128	0.84978	0.345556	1.16903	1.2788	1.28518
chr22:45009004:45011005:-:PHF21B,PHF21B;NM_001135862.3,NM_138415.5;mRNA,mRNA:tss_score	1.36004	0.886253	2.1863	0.955582	0.874691	0.545928	0.823032	0.96457	1.28671	1.66462	0.821127	0.973572	1.37793	0.724895	0.825125	0.593843	0.955107	1.13452	0.949508	0.753133	1.61741	1.04146	0.60877	1.31497	0.78246	1.19726	0.874709	0.899549	1.34909	0.983017	1.39841	1.33487	1.12173	0.970325	1.02	0.813276	1.04538	1.27639	0.702254	0.75889	1.03847	1.10995	1.00803	1.25733	0.621378	0.591537	0.699529	1.24659	1.01247
chr4:73435220:73437221:+:AFP,AFP;NM_001134.3,NM_001354717.2;mRNA,mRNA:tss_score	1.07796	0.884314	1.01042	0.889206	0.995731	1.10864	1.0948	1.17744	1.07171	0.911677	0.756143	1.15881	1.05235	1.25544	1.05222	1.04004	0.943412	1.2165	0.984216	0.844017	1.04789	1.14952	1.11814	0.982166	0.982041	1.07112	1.12419	1.09962	1.37329	1.26834	1.19488	1.2168	0.862437	1.15132	0.903582	0.974772	1.11574	1.17708	0.96827	0.816978	1.01283	1.12322	1.05734	1.0133	0.637248	0.879248	0.825758	1.10237	0.952874
chr12:107072006:107074007:-:CRY1;XM_047428318.1;mRNA:tss_score	0.854747	0.936988	1.1263	0.920016	1.13509	1.116	1.18198	1.08883	0.999091	1.13586	1.10196	0.866187	1.09771	1.00753	1.27096	0.912779	0.875763	1.33315	0.864694	0.896329	1.00892	1.06552	1.10142	1.09574	0.971901	0.930896	1.05575	1.12192	1.09862	1.04331	1.17234	0.872038	0.83047	1.22953	0.809344	1.06195	0.989707	0.968333	0.915958	0.856066	1.20117	1.02188	0.92793	0.995835	0.668121	0.742447	1.34658	1.21987	0.865618
chr6:13687980:13689981:-:RANBP9;XM_017010149.2;mRNA:tss_score	1.1436	1.25227	1.1568	0.830798	1.37077	0.974679	0.934847	1.07195	1.08241	1.13846	1.1007	1.01603	1.14789	1.10793	1.01	1.40202	1.2956	1.11902	0.909225	1.04905	0.725466	1.00306	0.933491	0.848304	0.940277	0.969512	0.812622	0.895638	0.951504	0.873061	1.22699	1.19133	0.799807	1.17981	0.996936	0.872864	0.888491	1.09288	0.988214	1.02073	1.12444	1.09013	1.02978	1.1413	1.08198	0.76524	1.02093	1.26152	1.10468
chr3:24483094:24485095:-:THRB,THRB;XM_047448797.1,XM_047448816.1;mRNA,mRNA:tss_score	1.03898	1.20327	0.881418	1.00062	1.08754	0.7333	0.933351	0.948808	0.963243	0.930214	0.920646	1.11713	0.871363	0.949467	1.00351	0.972881	0.897531	1.05014	0.884968	0.85589	0.847836	1.01076	0.935639	1.07544	1.02466	1.12534	1.00899	0.87942	0.882062	0.874316	0.707993	0.943066	1.21693	0.943052	1.37041	1.10468	1.01022	0.90822	1.09655	1.29119	0.881211	1.23508	0.798769	1.08944	1.49991	1.18535	1.16298	0.926602	0.923335
chr2:165139997:165141998:-:SCN3A;XM_011511613.4;mRNA:tss_score	0.935046	0.98759	1.01982	0.902378	1.02602	1.03186	1.14189	0.98124	0.899913	1.15981	0.962959	0.958447	0.962129	0.956183	0.84962	0.86737	1.13496	0.909847	0.912157	0.906267	0.897359	0.97938	0.789915	0.923492	0.796277	1.06412	0.948341	0.876374	0.836849	0.994367	0.819995	0.948732	0.964768	0.896273	1.02638	1.1533	1.01305	0.947824	0.977289	0.967366	0.988033	1.0937	0.976965	0.942202	1.39034	1.18473	1.15189	0.985004	0.93186
chr7:112046463:112048464:-:DOCK4;XM_017012822.2;mRNA:tss_score	0.898677	1.15427	1.12541	0.922806	0.798316	1.20799	1.06166	1.16273	1.0148	1.11417	1.22658	0.961426	1.05639	0.908282	1.00234	1.2005	1.06038	1.00359	0.886806	0.959012	1.10201	1.1234	1.19013	0.988638	0.994049	1.35582	0.869222	1.15956	1.00645	1.17183	1.05632	1.38978	0.997663	0.98371	0.955378	0.975893	0.854228	0.898571	0.84997	0.879013	0.85681	0.784579	1.24836	0.963222	0.795205	0.894712	0.85007	1.3093	1.13922
chr1:110390025:110392026:-:SLC16A4,SLC16A4,SLC16A4,SLC16A4,SLC16A4,SLC16A4,SLC16A4,SLC16A4,SLC16A4,SLC16A4,SLC16A4,SLC16A4;NM_001201546.2,NM_001201547.2,NM_001201548.2,NM_001201549.2,NM_001319220.2,NM_004696.3,XM_005271317.6,XM_006711033.4,XM_047433967.1,XM_047433980.1,XM_047433986.1,XM_047433990.1;mRNA,mRNA,mRNA,mRNA,mRNA,mRNA,mRNA,mRNA,mRNA,mRNA,mRNA,mRNA:tss_score	0.891205	1.04637	0.825507	0.868461	1.06712	1.00155	0.986957	0.979027	0.907832	0.754332	0.998454	0.980142	0.752219	0.961489	1.03132	1.06212	0.807549	1.00855	1.12654	1.23557	0.960351	0.856512	1.0332	1.0684	1.101	0.809114	0.860571	0.906865	1.01893	0.751704	0.878172	0.935261	1.08442	0.942938	1.01834	0.951188	0.977213	0.987959	1.01343	0.937352	0.950793	1.09696	0.915822	0.904387	1.07702	1.05623	1.20621	1.01373	1.05335
chr7:148845577:148847578:-:EZH2;XM_047420005.1;mRNA:tss_score	1.01887	1.03955	1.2044	0.844102	0.956326	1.08742	1.02791	0.989743	1.00999	0.961187	1.04209	1.01786	0.985974	0.864567	0.997898	0.973093	1.15838	1.16246	0.919816	1.13591	1.07031	1.07119	1.06799	1.25161	0.91039	0.850247	1.05279	0.861804	1.0021	1.03241	0.925797	0.921946	0.993461	0.871498	0.935172	0.836226	1.08775	1.003	1.17173	0.921725	0.960075	0.635072	0.965072	0.984506	1.2988	0.828684	0.849432	0.907734	0.976666
chr16:69625435:69627436:+:NFAT5,NFAT5;XM_011522820.4,XM_047433511.1;mRNA,mRNA:tss_score	1.10917	1.21816	0.781316	0.939865	0.831483	0.873851	0.916536	1.00348	0.905388	0.734431	0.976865	0.944269	1.02108	1.06227	0.872706	0.750882	0.920803	0.902879	0.979349	1.12478	1.12782	0.943164	0.766905	0.999254	1.01093	0.853175	1.0235	0.830663	0.875442	0.812479	0.732926	0.894935	0.835273	0.733324	1.08037	1.07126	0.670519	1.06075	1.05379	0.84042	1	1.40557	0.947509	1.05426	1.27607	1.13183	1.15927	0.82374	1.21635
chr1:50861896:50863897:-:FAF1;XM_024452734.2;mRNA:tss_score	0.98488	1.08538	0.886473	0.929441	0.967069	1.27775	0.98209	0.957377	1.23861	1.17147	0.979187	0.995487	0.890258	0.999966	1.14181	1.08638	0.988082	1.01784	0.987649	0.892547	1.15953	0.983274	1.02776	0.975998	1.11991	1.31808	1.04752	0.696269	1.14713	0.91675	0.945453	0.834282	1.12761	0.983597	1.01148	1.08632	0.985428	0.994199	0.962535	1.19726	1.21308	1.07397	1.24663	1.27846	1.18318	0.937297	0.923803	1.05559	1.07936
chr10:60931511:60933512:-:RHOBTB1;XM_024448273.2;mRNA:tss_score	1.36641	1.06042	0.783784	1.05687	1.15708	0.800097	1.19353	0.761046	1.28216	0.892721	0.956454	1.10605	1.04622	1.16351	0.827203	1.36407	0.994388	1.00347	0.820561	1.01649	0.893438	1.08531	0.812781	1.17664	0.799714	0.877605	1.19199	1.01808	1.10491	1.04849	1.07122	0.884859	1.14131	0.871255	0.961565	0.943604	0.898448	1.02303	0.929338	1.00729	0.921355	0.815775	0.837059	0.983453	1.24714	1.02824	1.05219	0.808692	1.10073
chr17:2612656:2614657:+:PAFAH1B1,PAFAH1B1;XM_047436163.1,XM_047436164.1;mRNA,mRNA:gini	1.08771	1.00947	0.956425	0.918447	1.0253	0.868599	1.06153	0.879096	1.03694	0.90685	0.909824	0.93078	1.01364	1.18745	1.05761	0.853756	0.978813	0.867713	1.095	1.10808	1.05675	0.932717	0.89508	1.05358	1.00182	0.90054	1.11823	0.844717	1.01121	1.00531	0.943002	1.02927	1.08687	1.02474	0.950068	1.10078	1.17473	0.914822	1.03028	0.92905	0.970286	0.950761	0.917871	1.09597	0.981916	1	0.984743	0.904177	0.92134
chr15:34336015:34338016:-:SLC12A6,SLC12A6,SLC12A6,SLC12A6;NM_001042497.2,NM_133647.2,XM_006720793.5,XM_011522269.4;mRNA,mRNA,mRNA,mRNA:gini	1.03594	0.968341	1.12833	0.916865	0.976965	0.959797	1.18458	0.904997	0.942519	0.994355	0.949827	0.944425	1.14486	0.932416	0.897558	0.788571	0.867292	0.816911	1.14493	1.0875	0.848872	0.913374	0.932309	0.973736	1.05089	1.06338	0.959764	1.09083	0.908153	1.03617	0.901884	1.13114	0.961175	1.00928	1.00748	1.01936	0.977656	0.992043	0.989142	1.09636	1.14115	0.949446	0.955234	0.952864	0.962758	0.908431	1.1004	0.948979	1.15296
chr2:32263885:32265886:-:NLRC4,NLRC4;NM_001199138.2,XM_047445356.1;mRNA,mRNA:gini	1.02067	1.08494	1.01443	1.076	1.05213	0.993507	1.08437	0.991392	0.894288	0.888059	0.895848	1.11253	1.10832	0.876296	0.922279	0.868839	1.07391	0.871645	1.15149	1.00144	1.04426	0.974226	0.997098	1.21819	0.887767	1.05157	1.05142	1.03513	0.957589	1.00949	0.923509	0.99	0.874607	0.986816	0.970613	1.05816	1.13562	0.978217	1.10204	0.883843	0.894445	0.986985	0.931466	1.02399	0.967305	0.98176	1.03171	0.801563	0.982887
chr21:38228925:38230926:+:KCNJ15,KCNJ15,KCNJ15;NM_001276437.2,NM_001276438.2,NM_001276439.2;mRNA,mRNA,mRNA:gini	0.915637	1.02821	0.954822	0.931603	1.07392	0.841671	1.11037	1.02183	0.941899	0.993411	0.95381	0.934039	1.08038	0.975007	0.955591	1.0207	1.11686	1.09454	1.11284	1.08796	0.918852	0.929721	1.01496	1.00951	1.08005	1.05344	1.0195	1.00157	1.03383	0.990607	0.933213	0.965589	0.924437	0.925925	0.954264	0.926447	1.16119	0.966189	0.883443	1.14771	0.927455	0.950844	0.973313	1.04503	0.959863	1.07631	0.969983	0.928568	0.971623
chr7:97731085:97733086:+:TAC1,TAC1,TAC1,TAC1;NM_003182.3,NM_013996.3,NM_013997.3,NM_013998.3;mRNA,mRNA,mRNA,mRNA:gini	0.978083	0.966119	0.912622	0.90394	1.05703	0.897431	0.954033	0.974509	0.943398	0.924414	0.962789	1.0986	0.950599	0.907157	1.0018	0.820568	1.04237	0.820186	1.05554	1.07724	0.898221	1.03647	0.946386	1.09895	0.871859	1.09144	0.984055	1.00404	1.02113	1.04983	0.95099	1.00142	1.15107	0.875053	1.01268	1.14895	1.07078	1.01825	1.00043	0.918259	0.970122	0.818094	0.882202	1.1257	0.971483	0.962283	0.988201	0.921654	1.03051
chr12:10452376:10454377:-:KLRC1,KLRC1;NM_002259.5,NM_007328.4;mRNA,mRNA:gini	1.0124	0.973087	1.08253	0.983931	0.975021	1.06005	0.944331	0.953456	1.01037	0.929933	0.890962	1.02694	0.966424	0.965144	0.940039	0.90844	0.991643	1.02164	1.00963	1.07888	0.987184	1.04522	0.940445	1.18899	0.976957	1.13265	1.15508	1.02712	1.00336	0.987243	0.934323	1.05237	1.08026	0.942006	0.954699	1.02824	1.28025	0.912841	0.847493	0.991141	0.963261	0.883778	0.931649	1.10129	0.890725	0.935346	0.995149	0.960359	0.995583
chr3:142028179:142030180:-:TFDP2,TFDP2;NM_001375774.1,XM_047448776.1;mRNA,mRNA:gini	0.9886	0.947752	1.02707	0.952822	0.955936	0.948771	1.08262	1.03308	1.02092	0.895885	1.04633	0.99621	0.977348	0.799418	0.988341	1.00032	1.00486	0.962901	1.0162	1.05956	1.04531	1.01028	0.91606	1.10128	1.02123	1.16253	1.09524	1.10136	0.98739	1.104	1.03936	1.02518	0.949895	0.883929	0.889322	1.11297	1.21293	0.947639	0.959106	0.902864	0.942792	0.905516	0.967546	0.931625	0.94113	1.0441	0.980183	0.959368	0.945682
chr6:32636405:32638406:+:HLA-DQA1,HLA-DQA1;NM_002122.5,XM_006715079.5;mRNA,mRNA:gini	0.995191	1.02588	0.874415	1.02222	0.978385	0.994007	1.09102	0.988641	1.02907	0.856882	0.797982	1.11697	1.13618	0.850584	0.969983	0.996576	1.11223	1.05268	1.0424	1.18823	0.99456	1.17762	0.925503	1.06057	0.932628	1.05348	0.957944	1.09119	0.95113	1.09352	0.922294	0.969826	1.02554	1.06418	0.960238	0.879938	1.18101	1.09937	0.926626	0.882801	1.04344	0.909747	0.868041	0.994768	1.05789	1.05539	1.04625	0.811748	1.04166
chr20:19933132:19935133:+:RIN2;XM_017027889.2;mRNA:gini	1.17017	0.90853	0.968638	1.04665	0.853296	0.915533	0.999487	0.913733	1.08636	0.923399	0.959862	0.935347	1.01671	1.00885	0.906363	0.956445	0.954348	1.00172	1.13565	1.09128	0.993756	1.08526	0.926489	1.01868	1.16626	1.04006	1.01004	1.05457	0.926708	0.930998	1.00184	1.14083	0.952702	0.884907	0.980897	0.987559	1.03259	1.03855	1.03063	0.960627	0.99953	1.03349	0.93228	1.01268	1.01223	0.985555	0.994127	1.01093	0.992881
chr8:92061708:92063709:-:RUNX1T1;XM_047422375.1;mRNA:gini	1.00302	0.965226	1.02473	0.940164	1.12818	0.978298	1.00221	0.947394	0.940785	0.989901	0.921606	1.09447	1.02195	0.973651	0.990448	0.921899	1.12059	1.02208	0.936313	1.16816	0.976719	0.996555	0.966788	1.19135	1.12389	1.04954	1.03771	1.09821	0.974234	0.97477	0.905009	1.1124	0.928409	0.979757	1.04575	1.04775	1.11853	0.966673	0.963159	0.903906	0.985925	1.08282	1.00465	0.996319	0.987825	1.03176	1.03533	0.950648	0.955367
chr3:69762810:69764811:+:MITF;NM_006722.3;mRNA:gini	0.956607	0.958217	1.00591	0.990675	1.01492	0.957123	0.939709	0.948467	1.00208	0.969469	0.896215	0.997564	0.999604	0.963123	0.926387	1.06116	1.05903	0.870624	1.08326	1.06558	0.966086	0.934711	0.939226	1.17103	1.05584	1.02625	0.997349	1.01163	1.03717	0.97397	1.0802	1.08099	1.0834	0.945833	0.986348	1.06996	1.17032	1.00841	1.07298	0.970479	1.01359	0.909672	0.888225	0.912466	1.11085	1.11958	0.970673	0.927527	0.986241
chr3:45893216:45895217:+:CCR9;NM_001386447.1;mRNA:gini	1.12303	0.961931	1.08104	0.913536	1.01901	0.907743	1.01943	1.02287	0.966653	1.03464	0.902311	1.00663	1.08731	0.940445	1.00915	0.928182	0.997578	0.96404	1.01394	1.09524	0.897492	0.98307	0.873465	1.01633	1.06265	0.942467	1.05548	1.0719	0.918523	0.978779	0.950716	1.0843	1.04085	0.866981	0.98739	0.95464	1.12316	1.04521	0.853716	1.04502	0.946344	0.884415	0.934065	0.979083	0.998113	1.06776	1.00243	0.939882	1.01337
chr12:9115228:9117229:-:A2M;NM_001347423.2;mRNA:gini	1.13976	0.934379	0.988691	0.898689	0.989764	0.974205	1.06764	0.930219	1.0127	1.02953	0.896378	1.1122	0.970517	0.933596	1.10543	0.831146	1.05125	0.909139	0.988976	1.18286	1.02203	0.953089	0.898804	1.03559	1.10308	1.101	1.10296	0.988602	1.05261	0.949602	0.944359	1.12321	1.18508	0.996808	1.00127	0.997661	1.14628	0.879263	1.14903	0.942699	1.04566	0.976528	0.962458	1.00458	0.97239	1.12792	0.888277	0.928541	1.02196
chr6:31009473:31011474:+:MUC22;NM_001395414.1;mRNA:gini	1.04164	1.02056	0.898892	1.00922	0.968168	1.07639	0.96486	0.983253	1.02162	0.983608	0.932061	1.07999	0.952502	0.90871	0.946203	0.967568	1.04098	0.938794	1.11544	1.12533	0.989694	1.06953	0.910645	1.07301	1.17052	1.00333	0.999972	1.02928	0.964085	1.05094	1.07563	1.08315	0.942648	0.979887	0.928568	0.97052	1.05608	0.982869	0.922647	0.958974	1.06765	0.824816	0.86629	1.14119	0.975679	0.944731	0.932007	0.841652	1.09292
chr2:64103747:64105748:-:PELI1;XM_047445140.1;mRNA:gini	1.02143	1.07077	0.99983	0.949022	1.06699	0.932644	1.01369	0.891265	1.03177	0.963219	0.978209	0.936731	1.07969	0.854635	0.863259	0.942551	1.00864	0.949262	1.03064	1.11907	0.904322	1.01086	0.805908	1.10797	1.05733	1.0118	1.1252	0.891082	1.14652	1.09124	0.954776	1.01728	1.13839	0.957557	0.985231	1.03083	1.00556	1.03226	0.835819	0.956495	0.893904	1.10048	0.863755	1.10253	0.958034	1.00467	0.967561	0.93558	0.991493
chr12:68158739:68160740:-:IFNG;NM_000619.3;mRNA:gini	1.01925	1.00742	1.03181	0.966034	0.912279	0.834109	1.0048	0.969786	0.946742	0.914042	0.91826	0.995548	1.00224	0.932882	0.881094	0.944344	1.03471	0.93931	0.99982	1.09122	1.05815	1.0244	0.899847	1.06861	1.05372	1.04566	1.04067	1.05996	1.05597	1.1371	0.972761	1.12451	1.0752	0.82648	1.01641	1.00796	1.14172	0.975677	0.939343	0.939093	0.997735	0.999397	0.936791	0.966184	1.00149	0.994243	1.05887	0.911151	1.03889
[truncated: 77 more columns]

## Sheet: Supplementary Fig.7c 10x PE
ID	H3_221	H3_222	H3_223	H3_224	H3_225	H3_226	H3_227	H3_228	H3_229	H3_230	H3_231	H3_232	H3_233	H3_234	H3_235	H3_236	H3_237	H3_238	H3_239	H3_240	H3_241	H3_242	H3_243	H3_244	H3_245	H3_246	H3_247	H3_248	H3_249	H3_250	H3_251	H3_252	H3_253	H3_254	H3_255	H3_256	H3_257	H3_258	H3_259	H3_260	H3_261	H3_262	H3_263	H3_264	H3_265	H3_266	H3_267	H3_268	H3_269
MAP	1.22137	1.11549	1.46903	0.908138	1.24413	0.931935	0.985466	1.08827	1.10737	1.05069	0.892058	1.2409	1.10777	0.996718	1.20844	1.08732	0.965758	1.19808	0.9585	1.03187	1.06623	1.0536	1.07758	1.05397	1.16447	0.970136	1.15156	0.968369	1.0423	1.19985	1.05927	0.989861	0.991873	1.22675	1.2537	1.12955	0.956154	1.18004	1.00417	1.04892	1.17737	1.29453	1.25048	1.26025	1.0947	0.972494	0.951353	0.941668	1.1878
Age	1.28571	1.21429	1.28571	1.07143	0.964286	1.10714	1.03571	1.14286	1.42857	1.03571	0.821429	1.25	1.17857	0.892857	1.28571	0.964286	1.28571	1.14286	1.14286	1.17857	1.25	1.07143	1.21429	1	1.07143	1.07143	1.28571	1.17857	1.17857	1	0.821429	1.17857	1.28571	1.53571	1.17857	1.10714	1.14286	1	1.03571	0.75	0.928571	1.21429	1.03571	0.714286	1.17857	1.28571	1.03571	1.21429	1.03571
BMI	1.20572	1.11726	1.05813	0.958412	1.12076	1.06775	1.36526	0.94603	0.890381	1.30847	1.11318	1.19133	1.09818	1.03686	1.05813	1.15808	1.234	1.12762	1.14029	1.0057	1.03228	1.24963	0.92748	1.20276	1.20405	1.10622	0.919721	0.960773	1.2722	1.41013	0.784443	1.25793	1.38579	1.89036	1.42691	1.15008	1.03878	0.903171	1.26647	1.21798	1.19145	1.61382	1.04252	1.0177	1.61751	1.1359	1.37058	0.957414	1.14231
chr10:92688954:92690955:+:HHEX;NM_002729.5;mRNA:tss_coverage	0.878033	1.21964	1.19849	0.858989	0.588392	0.948943	1.04751	0.801546	0.771507	0.64398	1.00794	0.823534	1.06874	0.582274	1.10117	0.88577	1.08523	0.931857	0.873151	0.886515	0.708406	0.779973	1.41541	0.824739	0.808437	0.592654	0.758269	1.40152	0.742783	1.22489	0.874376	0.853875	0.979093	0.966292	0.980283	0.767355	1.26183	0.995525	1.30886	1.30933	0.7515	0.953675	0.712029	0.789393	1.00282	1.03599	0.658489	0.862962	1.04482
chr20:34412765:34414766:+:ITCH;XM_047440537.1;mRNA:tss_coverage	0.965583	0.874987	0.904387	1.07165	1.09481	0.998248	0.837171	1.09127	1.09823	1.00606	0.908931	0.846127	0.938122	1.10606	1.07916	1.10894	1.26656	0.909765	0.880941	0.795382	0.87464	1.2181	1.08791	0.950684	1.06728	1.29464	0.991442	0.968274	0.998267	0.960164	0.781331	1.00029	1.11143	1.11404	0.976282	0.867337	1.02975	0.922335	0.764016	1.24879	0.986294	1.05426	1.13547	0.843299	0.960658	1.07482	1.16083	0.931343	0.786135
chr16:53207450:53209451:+:CHD9,CHD9,CHD9;NM_001352158.3,NM_001382354.1,NM_001382355.1;mRNA,mRNA,mRNA:tss_coverage	1.05363	0.640316	1.02351	0.952451	0.999451	0.963793	1.02891	0.926133	1.06482	1.11241	1.04213	0.885533	0.926885	1.01887	0.991556	1.04618	1.23477	0.939432	1.09837	0.97648	0.9564	1.13445	0.914813	0.86583	1.15248	0.929494	1.30415	0.92945	1.0175	1.06448	1.07701	0.881963	0.841943	0.969339	0.789214	0.753188	1.2186	1.01764	1.06506	1.02583	0.870991	1.08852	0.886565	0.903159	0.884257	0.872691	0.881464	1.11964	0.968369
chr7:92056577:92058578:+:AKAP9;NM_001379277.1;mRNA:tss_coverage	1.07075	0.747083	0.860296	0.992875	1.10957	0.875972	0.959284	1.10324	1.04037	0.890483	0.922126	0.944384	1.15748	0.989409	0.832191	0.996011	1.04274	1.02179	1.07962	0.890217	0.926309	1.0316	0.984304	1.00161	1.29036	1.03021	0.977492	0.872376	1.07115	1.0395	0.87349	1.14549	0.996927	1.01482	1.01195	1.04346	0.938764	0.89327	1.08711	0.995328	1.09135	1.00095	1.07915	1.05716	0.821544	0.885099	0.826538	1.09217	0.906033
chr15:74207988:74209989:-:STRA6,STRA6,STRA6;NM_001142617.2,NM_001142619.2,NM_001142620.2;mRNA,mRNA,mRNA:tss_coverage	0.954616	1.40938	1.13832	0.836363	0.925465	1.14511	1.13996	0.852429	0.690872	0.933623	1.02539	0.865044	0.976164	1.04993	1.05398	1.04967	0.727408	1.22699	0.928913	1.10622	1.10633	0.819623	0.964712	1.20636	0.95859	0.978626	0.917105	1.06496	1.04843	1.10187	0.866165	1.08758	1.11716	1.34483	1.14053	1.06302	1.04308	1.16493	1.16333	1.12171	1.06089	0.892848	0.942248	1.14656	1.10854	1.07772	1.0572	0.837015	1.29962
chr6:26044383:26046384:+:H3C3;NM_003531.3;mRNA:tss_coverage	1.09117	0.835168	0.861817	0.781454	0.823499	1.07748	0.917417	1.18336	1.05315	0.886818	1.01414	1.17041	0.980974	0.941244	0.931364	1.08585	1.07979	1.10179	1.05041	1.10037	0.843181	0.957404	1.05315	0.883578	1.01035	0.875826	0.710415	1.31502	1.07218	1.12656	1.09029	0.920888	0.861225	1.05031	1.0628	0.928102	0.916652	1.09658	0.99066	0.859917	0.920567	0.99253	1.02799	0.613515	0.809314	1.24462	1.01866	1.07541	1.14314
chr6:11110724:11112725:-:ERVFRD-1;NM_207582.3;mRNA:tss_coverage	0.922525	1.26417	1.08473	0.948945	0.943511	0.986089	1.19263	0.916209	1.02423	0.989637	1.00586	0.934985	0.833848	1.16515	1.10434	1.21513	0.954164	1.03961	0.973269	1.13633	0.819988	1.18137	0.96514	1.07629	1.06124	1.00821	0.88934	0.948921	0.99208	0.99923	1.00532	1.1218	0.951396	1.1646	1.08447	0.962208	1.07966	1.18949	0.987669	1.14283	0.829919	1.16349	0.98739	0.974549	1.09251	0.969204	1.02116	0.908496	1.00904
chr1:162630974:162632975:+:DDR2,DDR2;NM_001354982.2,XM_011509587.3;mRNA,mRNA:tss_coverage	1.0029	1.17254	1.09548	0.985913	1.01238	0.910127	1.01932	1.03438	1.03618	0.811701	1.03107	1.0565	1.00159	0.908225	1.00131	0.832358	0.934727	1.10813	0.94538	1.33347	0.980979	1.10201	1.004	1.07881	0.810454	0.926297	0.858162	1.17608	1.08305	1.05113	1.07014	0.907351	1.0173	1.02846	1.02135	0.989431	1.04637	1.15014	0.915285	1.05105	0.943751	0.962939	1.06859	0.906377	0.955662	0.932885	0.828564	0.972235	0.899942
chr11:72188914:72190915:+:FOLR1;NM_000802.3;mRNA:tss_coverage	0.90308	1.26805	1.11486	0.882144	0.81759	0.988907	0.783803	0.988625	0.929872	1.0032	1.08063	0.929749	1.17281	1.03847	0.951199	1.06544	1.06286	1.21367	0.995284	0.962235	1.15749	0.903865	0.865358	1.04782	0.997875	1.01636	0.854409	1.21083	1.03281	0.972675	0.788872	0.938355	0.978926	1.04818	1.22383	0.969911	0.969686	1.14843	1.04509	1.01833	1.08409	1.07659	0.864825	0.877913	0.944409	1.00264	0.985063	1.00365	1.04525
chr22:39363146:39365147:+:SYNGR1;NM_145738.3;mRNA:tss_coverage	0.907278	1.1731	1.11936	0.933365	0.776583	1.00992	1.09958	0.898939	0.87141	0.851941	1.13988	0.969925	0.929855	0.99987	1.18314	0.969776	0.923709	1.14852	0.935613	1.12121	1.00618	0.829861	0.946294	0.960313	0.830874	1.0083	0.878263	1.13663	1.1105	1.13801	1.05374	0.968141	0.996138	1.09821	1.04807	0.888956	0.911534	1.11971	0.979702	1.04372	0.971924	0.968815	0.904265	0.937428	1.06962	1.07871	1.0806	0.838297	1.00912
chr5:176409822:176411823:-:CLTB,CLTB;NM_001364126.3,XM_047416698.1;mRNA,mRNA:tss_coverage	0.936634	1.19207	1.13613	1.08707	0.94836	0.955442	1.00214	1.09472	0.876266	0.836778	0.983261	1.02907	1.0275	1.1336	0.980537	0.953847	0.907564	1.11397	0.867126	0.955624	1.10234	0.912215	0.832917	1.08073	0.985245	0.906157	1.0205	1.25329	1.02348	1.06519	0.949331	0.993597	1.06805	1.10763	1.08106	1.03242	1.12301	1.19443	1.16122	0.916752	1.04585	0.939027	1.03906	0.927628	1.22013	1.14641	1.08993	1.00377	1.14554
chr3:121729951:121731952:-:GOLGB1;XM_047447991.1;mRNA:tss_coverage	1.18024	0.842615	0.985724	1.13656	1.15039	0.97457	1.03888	1.08224	1.05427	1.09511	0.985464	0.981103	1.02918	1.06538	1.02888	0.905283	1.05239	0.9311	0.99417	0.953583	0.970415	1.23828	0.98143	0.892656	1.13319	1.15192	1.07358	0.90099	0.91544	0.900894	0.775311	0.951278	0.985075	1.03321	0.960946	0.91438	1.08675	0.956428	0.94688	0.879683	1.06374	1.07893	1.01894	1.06241	1.06359	0.928053	0.950309	0.953394	0.905923
chr1:212564406:212566407:+:ATF3;NM_001030287.4;mRNA:tss_coverage	1.07185	1.27793	1.10344	1.00302	1.05149	0.981737	0.896588	0.901281	0.910367	1.11124	1.15073	1.05966	1.01946	1.0285	1.05078	0.977599	0.908201	1.04395	1.03758	0.945879	1.09953	1.13947	0.950561	1.15279	0.940984	1.17354	0.878107	1.07177	0.924969	0.950947	0.848636	1.05946	0.918951	0.983117	1.18686	1.01117	1.05553	1.01944	1.04652	1.02403	0.98542	1.03474	0.923858	0.786871	1.15547	1.15274	1.00644	1.10041	0.971425
chr3:24483094:24485095:-:THRB,THRB;XM_047448797.1,XM_047448816.1;mRNA,mRNA:tss_coverage	1.03062	0.736565	0.774554	0.897714	1.07892	0.990313	1.00254	0.969036	1.14003	0.968035	0.91423	1.041	1.07774	1.15095	0.867021	0.958253	1.07459	1.06965	1.1232	1.07016	1.02962	1.03507	1.04302	0.840157	1.11131	0.932148	1.07413	0.983196	0.998199	0.898748	1.08324	0.980996	0.770128	0.921717	0.849774	0.960785	0.899205	0.878363	1.02759	0.946294	0.896799	1.0378	1.1216	0.888614	0.980567	1.08984	0.946744	1.03617	0.932616
chr15:51317496:51319497:-:CYP19A1;NM_001347249.2;mRNA:tss_coverage	1.04818	0.93451	1.01377	1.02959	1.03425	1.20767	0.884573	0.94034	1.04662	1.0395	1.03034	0.938782	1.00894	0.879048	0.87772	1.02354	0.932607	1.04685	1.00152	1.09288	0.978001	1.08378	1.05524	1.10422	0.906909	1.07642	0.972602	1.0552	0.917443	0.984109	1	0.857134	1.10068	1.10196	1.11241	1.0336	1.06137	1.07254	1.11848	0.859429	0.946479	0.891709	0.920542	0.926492	0.999626	1.10619	1.18332	1.03555	1.04158
chr17:34284741:34286742:+:CCL11;NM_002986.3;mRNA:tss_coverage	1.02186	1.10516	1.07899	0.989322	0.991263	1.05542	1.01926	0.823842	0.933056	1.0315	0.86883	1.05182	1.03857	0.973067	1.12312	1.06579	0.985645	1.16772	1.11514	0.954624	1.05465	0.970717	1.13671	0.971003	0.974302	0.895219	1.10653	0.970942	1.01163	0.963132	1.01015	1.06768	1.03414	1.0256	1.14608	1.11243	1.09084	1.12602	1.01514	0.932845	1.09679	1.01881	0.89661	1.00529	1.08688	1.09761	1.0592	0.900983	0.957242
chr1:205356038:205358039:-:KLHDC8A,KLHDC8A,KLHDC8A,KLHDC8A;NM_001271863.2,NM_001271864.2,NM_001271865.2,XM_024448121.2;mRNA,mRNA,mRNA,mRNA:tss_coverage	0.930153	1.02734	0.85859	1.01582	0.850739	0.924297	1.02564	0.975522	0.908757	0.922433	1.04896	1.09639	1.01796	1.04073	0.920206	0.967861	0.984247	0.996318	1.10096	1.15994	0.989622	0.919615	0.993701	1.09534	0.998868	0.954085	0.791567	1.05568	0.93606	1.12397	1.11273	0.830584	1.02798	1.03316	1.05861	1.01896	1.20166	1.16507	0.801954	0.887433	1.04252	1.10664	1.06057	1.1	0.968367	0.906521	1.06007	0.953302	1.01907
chr2:239400019:239402020:-:HDAC4,HDAC4,HDAC4,HDAC4,HDAC4,HDAC4,HDAC4,HDAC4,HDAC4,HDAC4,HDAC4,HDAC4,HDAC4,HDAC4,HDAC4,HDAC4;NM_001378414.1,NM_001378416.1,NM_006037.4,XM_011512222.4,XM_011512223.3,XM_011512226.3,XM_047446479.1,XM_047446480.1,XM_047446482.1,XM_047446490.1,XM_047446491.1,XM_047446492.1,XM_047446493.1,XM_047446494.1,XM_047446496.1,XM_047446498.1;mRNA,mRNA,mRNA,mRNA,mRNA,mRNA,mRNA,mRNA…	1.23749	1.58367	1.02731	0.636381	1.41131	0.863789	1.36496	0.853507	1.37111	1.06689	0.750624	1.95906	0.254934	1.02841	0.5649	1.87024	0.651141	1.29422	0.348962	1.77515	0.613012	0	1.2256	4.74526	1.65486	2.36834	0	0.992512	1.18203	2.27681	0.127737	1.05399	0.700316	1.2406	1.63942	1.8509	1.02188	0.373878	0.382691	2.97425	1.37875	1.611	1.99753	0.383497	2.94293	1.24379	0.771085	1.18376	1.79173
chr7:2843307:2845308:-:GNA12,GNA12;NM_001293092.2,NM_007353.3;mRNA,mRNA:tss_score	0.652368	0.720257	1.56664	0.772386	0.834368	1.4029	3.35823	0.908027	0.260252	0.817768	1.1131	1.28479	0.817311	0.0739544	0.544881	1.3893	0.530231	2.20768	0.0793227	0.884304	1.2539	0.123779	1.96537	1.02666	0.701177	0.0661182	1.38099	1.34685	0.364575	0.686038	2.34642	2.60913	0.683852	1.99714	1.57307	1.3976	1.84156	0.264702	1.70016	1.8564	1.50682	1.43896	0.854777	0.361002	1.28069	2.03658	1.02552	0.817238	1.07499
chr1:154219954:154221955:+:UBAP2L,UBAP2L,UBAP2L,UBAP2L,UBAP2L,UBAP2L,UBAP2L,UBAP2L,UBAP2L,UBAP2L,UBAP2L,UBAP2L,UBAP2L,UBAP2L,UBAP2L,UBAP2L,UBAP2L,UBAP2L,UBAP2L,UBAP2L,UBAP2L,UBAP2L,UBAP2L,UBAP2L;NM_001375612.1,NM_001375614.1,NM_001375615.1,NM_001375616.1,NM_001375617.1,NM_001375618.1,NM_001375620.1,NM_001375621.1,NM_001375623.1,NM_001375624.1,NM_001375625.1,NM_001375626.1,NM_001375627.1,NM_001375…	0.794888	1.60019	0	0.993049	0	1.71802	0.470989	1.08265	0.395127	2.71589	1.70846	1.96147	0.804334	1.15367	2.40536	0.833973	0.853585	1.22829	0.0885881	1.89213	1.37534	1.3126	0.824231	0.717593	1.16323	2.09727	0.404486	1.65518	0.546591	1.64277	1.45443	2.17141	0.157561	1.46899	0.353856	1.61802	0.601672	0.800191	1.30046	1.06703	0.832712	0.140531	1.68623	0.102514	1.84275	1.95535	1.0313	0.420317	1.10951
chr4:3765384:3767385:+:ADRA2C;NM_000683.4;mRNA:tss_score	0.797272	0.89347	0.908123	0.430006	0.555527	1.83884	1.10112	1.59878	1.21363	1.19253	0.937672	1.00458	0.846269	0.774017	0.983427	1.06211	0.939647	1.33654	0.831284	0.932071	0.792803	0.317382	0.756822	1.00195	0.571453	0.444898	0.596949	1.93675	1.24797	1.06115	1.24115	1.02143	1.81691	0.886244	0.976204	0.464873	1.32346	2.47996	1.22782	1.26128	1.15659	0.886924	1.16419	0.768143	0.609151	1.81206	1.16367	0.95414	0.757084
chr19:40529490:40531491:+:SPTBN4;NM_025213.3;mRNA:tss_score	0.88291	0.970387	0.994459	0.760371	0.63846	0.939405	0.993221	1.08609	0.73368	1.20545	0.8838	1.08577	1.40396	0.689021	1.01809	1.11528	1.38	1.5651	1.30986	1.50573	1.06704	0.555113	0.862886	1.39268	0.668668	0.558484	0.45358	1.63187	1.29351	1.21328	0.868321	0.963038	1.07982	1.1547	0.960105	0.957091	1.70267	1.05556	1.71597	0.71912	0.881497	0.854321	1.08564	0.940617	0.929848	1.15707	1.4276	1.24335	1.30993
chr1:153957611:153959612:-:CRTC2,CRTC2,CRTC2,CRTC2,CRTC2;NM_181715.3,XM_005244946.2,XM_017000577.2,XM_047448820.1,XM_047448823.1;mRNA,mRNA,mRNA,mRNA,mRNA:tss_score	1.12629	1.02896	1.23879	1.08962	0.870739	0.518081	0.528294	1.05751	0.756623	0.931208	1.61545	1.01031	1.21047	0.866579	1.17527	1.10264	0.959785	1.57492	0.864371	0.868584	0.894897	1.0261	1.43216	0.78188	1.17091	0.808599	0.514906	1.24715	1.01851	1.10361	0.757754	0.635377	0.982603	0.944335	0.910775	1.39796	0.684165	1.00694	1.0802	1.35092	1.33011	0.53064	0.905255	1.69031	1.18296	0.889149	0.775256	0.41986	1.62886
chr11:64642544:64644545:-:NRXN2,NRXN2,NRXN2;NM_001400681.1,NM_001400682.1,NM_138734.3;mRNA,mRNA,mRNA:tss_score	0.55796	1.56553	0.913346	1.08801	0.564302	0.690214	0.956016	1.02694	1.01807	0.905313	1.31266	0.792309	0.948172	0.393344	1.68732	0.432842	0.704714	1.19856	0.869092	1.69018	0.628663	1.74391	1.41485	1.42395	1.01913	0.830702	0.841088	0.860297	1.03669	1.14505	0.378919	1.17454	0.931906	1.0645	1.83049	0.971881	1.03021	0.885935	1.35626	1.42938	1.23316	1.10026	0.805998	1.39889	0.991868	0.892998	0.711947	0.967983	0.985899
chr14:75427356:75429357:+:JDP2;NM_130469.3;mRNA:tss_score	0.46505	1.43939	1.39462	0.379784	0.671262	1.13635	1.16806	1.00685	0.777327	0.78739	1.15118	1.15968	1.24379	1.63177	0.687421	1.30446	1.04395	0.900298	0.6329	1.17977	0.641218	0.361439	1.50782	0.97632	0.387184	0.937972	0.632542	1.41582	0.884153	1.22799	1.53785	1.13026	0.74679	1.05661	1.01543	0.767782	0.879502	1.16092	1.13309	0.602277	1.13203	1.72334	1.02546	1.02424	1.20771	1.9299	0.879292	0.772506	1.04117
chr3:71063923:71065924:-:FOXP1,FOXP1;NM_001244813.3,NM_001349344.3;mRNA,mRNA:tss_score	0.804746	1.14888	1.4901	1.06334	1.30555	0.84052	0.691394	0.740583	0.55568	0.590369	1.50931	1.39723	1.43181	1.06716	1.16744	0.887504	0.931129	0.890213	0.612849	0.965476	1.41123	0.677289	1.25349	0.959604	0.849128	1.03968	0.609652	1.4628	0.559984	0.917605	1.26794	1.01741	1.09493	1.17053	0.89366	1.00649	0.677484	1.10733	1.25389	1.42406	0.317631	1.02981	1.15771	1.26119	1.09726	1.76246	1.05842	0.644254	1.33791
chr6:152461752:152463753:-:SYNE1;XM_011535645.3;mRNA:tss_score	0.821444	1.25991	0.80845	0.818706	1.0695	0.869732	1.03735	0.782237	0.717635	1.0903	1.11537	1.04867	1.00842	0.929287	0.797742	0.88287	1.11215	0.864638	0.92134	1.08915	0.944104	0.845016	0.883388	1.09117	0.665101	1.05251	0.671156	0.931644	0.979021	1.01326	0.956413	0.80083	1.3156	1.19024	1.06783	1.61513	1.12229	1.21184	1.25809	0.699499	1.13457	0.784315	1.04305	1.3029	0.918811	1.32981	1.21062	0.789772	1.14474
chr3:96865822:96867823:+:EPHA6;XM_017006212.1;mRNA:tss_score	1.37481	0.951778	1.10158	0.952744	1.18863	1.16245	1.31595	1.12336	1.03192	1.62932	1.08154	1.24382	1.13975	0.89027	1.17663	1.34034	1.24072	1.00256	0.848075	1.07161	0.832888	1.31173	1.38292	1.06122	1.18426	0.850149	0.960795	0.884781	0.912361	1.22349	1.03582	0.730248	0.725069	1.20263	1.35296	1.01196	1.1235	0.850615	1.28673	0.926112	1.01493	1.24585	1.36326	1.01611	0.904777	0.851391	1.19516	1.09675	0.702714
chr7:43213856:43215857:+:HECW1,HECW1,HECW1;XM_011515220.3,XM_011515223.3,XM_047420065.1;mRNA,mRNA,mRNA:tss_score	0.843207	2.17371	1.06178	1.14324	0.97927	0.968232	1.15535	1.07244	1.12914	0.895445	1.51048	1.00082	1.21949	1.03576	0.939832	1.16836	0.725962	1.01508	0.948417	1.14324	0.983841	1.02805	1.60856	1.44438	1.05591	0.79311	0.663014	1.02356	1.09117	1.10039	1.68806	0.851219	0.914538	1.18177	1.3672	1.22993	0.727333	0.901267	1.12428	1.2762	1.20266	0.93071	1.00564	0.861183	1.50018	1.25815	0.76489	0.772114	1.16537
chr1:216722428:216724429:-:ESRRG,ESRRG,ESRRG,ESRRG,ESRRG,ESRRG,ESRRG,ESRRG,ESRRG,ESRRG;NM_001243515.2,NM_001243518.2,NM_001243519.2,NM_001438.4,XM_011509267.1,XM_011509268.3,XM_011509269.3,XM_011509271.3,XM_047449385.1,XM_047449390.1;mRNA,mRNA,mRNA,mRNA,mRNA,mRNA,mRNA,mRNA,mRNA,mRNA:tss_score	0.952933	1.12372	0.847821	1.03009	0.90048	1.10334	1.23187	0.752935	0.567824	0.856535	0.918777	0.953386	0.686631	0.867687	1.00449	1.17351	0.865674	1.12039	0.935475	1.25077	1.04502	0.881452	1.03094	1.27946	1.1596	0.956465	1.09681	1.21793	1.17706	1.20197	1.04471	1.02711	0.94743	0.679889	1.12813	0.98945	0.802983	0.927284	1.06579	1.00597	0.7887	0.791525	0.758786	1.03873	1.25757	1.03926	1.38909	0.779738	1.20537
chr8:119802975:119804976:-:TAF2;XM_017013783.3;mRNA:tss_score	0.80232	0.60666	0.769736	0.96877	0.872742	1.27835	1.08551	1.07172	1.38753	0.910073	1.11007	0.952118	1.14059	1.03846	1.21829	1.20198	1.10915	1.202	0.870798	1.00645	1.10193	1.34407	0.853325	0.577431	0.960394	1.44763	0.736127	0.759377	1.05015	1.38684	0.676808	0.861547	0.952426	1.18642	0.803449	0.96651	0.754364	0.459606	0.778961	0.494199	0.831893	0.973635	0.965271	1.16215	0.592704	0.935582	0.734943	0.980113	0.642572
chr14:64878906:64880907:-:SPTB,SPTB,SPTB,SPTB,SPTB;NM_001355436.2,NM_001355437.2,XM_011537105.4,XM_017021612.3,XM_047431724.1;mRNA,mRNA,mRNA,mRNA,mRNA:tss_score	0.550538	0.675805	0.709606	1.3378	0.588136	1.18001	0.499959	0.762767	0.877591	0.796938	0.676197	0.829154	0.969554	0.943973	1.11113	1.49534	0.884954	0.78195	0.904977	0.648775	1.13578	1.09856	1.25601	1.1147	0.633466	0.29092	0.590585	0.762506	0.669277	0.454237	1.5002	1.42958	0.876704	0.822388	1.11286	0.758595	0.9475	1.16902	1.23468	1.07286	2.25395	1.25899	0.697536	1.46759	0.780473	1.12187	0.929679	0.669426	1.28322
chr11:31802672:31804673:-:PAX6,PAX6,PAX6,PAX6,PAX6,PAX6;NM_001368899.2,NM_001368900.2,NM_001368902.2,NM_001368903.2,NM_001368907.2,NM_001368929.2;mRNA,mRNA,mRNA,mRNA,mRNA,mRNA:tss_score	1.12438	0.52998	0.965595	1.27047	1.03121	1.2342	0.947067	1.28593	0.820376	1.11533	0.722985	0.901131	1.1487	1.0861	1.00183	0.894033	1.03979	0.990143	0.889749	0.707301	1.1832	0.784627	1.08937	1.19513	0.907114	0.70348	0.787855	0.651314	1.30672	0.770884	0.816909	0.914057	0.8445	1.08359	0.951286	0.520363	0.695991	0.920999	0.872716	0.820899	1.35825	0.79252	0.957737	1.14103	1.0079	1.01896	0.75644	0.870687	1.14437
chr11:75158831:75160832:+:SLCO2B1,SLCO2B1,SLCO2B1;NM_001145211.3,XM_047426333.1,XM_047426334.1;mRNA,mRNA,mRNA:tss_score	1.24562	1.06949	0.891778	0.954253	0.773592	1.28949	0.994445	1.02516	0.848222	0.78884	1.31944	1.20175	0.665777	1.13212	1.04662	0.9759	1.1467	1.17167	0.886426	1.07044	0.838034	0.753658	1.19049	0.832709	0.908077	0.7027	1.02411	0.94721	1.00081	0.970069	0.929853	1.00601	0.854131	0.84998	0.957658	1.26665	1.09536	0.630023	1.18453	1.10148	1.14829	1.66419	1.10077	1.03464	1.10902	0.999203	1.31801	1.02747	1.1729
chr2:142114447:142116448:-:LRP1B;XM_017004341.2;mRNA:gini	1.23248	0.950626	1.11934	0.898465	0.918163	0.857286	1.05501	0.990896	0.846318	0.677962	0.769241	0.964091	0.891195	0.884374	0.983508	1.01775	0.859691	0.940026	1.03261	1.02423	0.935909	0.817738	0.859143	1.15072	0.880438	0.697589	0.701713	1.27046	0.858399	1.02272	1.06114	1.04615	0.965313	0.964297	0.871287	0.990261	0.645	1.14707	1.09766	1.0992	1.12866	0.891689	0.764285	0.955783	0.850088	0.859278	0.753968	0.979294	0.880381
chr19:50394023:50396024:+:POLD1;XM_011527038.2;mRNA:gini	0.954739	0.979837	1.25202	0.912268	1.01928	0.958074	1.08247	0.853606	1.15308	0.956021	0.777515	1.36455	1.00237	0.826863	1.00584	0.791146	0.835854	1.06894	0.967863	0.992889	0.857291	0.929181	1.14324	0.82417	1.13613	0.88146	0.986658	0.919344	0.777352	0.748776	1.30787	1.02694	0.9804	0.767338	0.688416	0.985383	0.856097	1.10924	1.12155	1.14995	1.072	1.00053	0.95502	1.04667	0.984065	0.806406	1.02093	0.862889	0.817787
chr6:106086753:106088754:+:PRDM1,PRDM1;XM_006715550.4,XM_011536062.4;mRNA,mRNA:gini	1.10104	0.91607	0.990196	0.846649	1.11234	0.836146	0.91039	1.00077	1.19767	0.872845	0.758645	0.983302	1.15517	0.933134	0.859435	0.883197	1.14669	1.14036	0.880432	0.737479	1.2089	1.08601	1.00076	0.856416	0.812161	0.975371	1.25817	1.00232	0.944312	1.05606	0.976866	1.11689	0.827203	0.929995	0.774194	1.11269	0.849598	0.842134	1.04212	1.00919	1.05651	0.950032	0.787991	0.949371	0.899985	0.983203	0.922448	0.744179	0.823877
chr13:77226148:77228149:-:MYCBP2;XM_011535005.2;mRNA:gini	1.0555	0.882843	1.17238	0.933533	0.927377	1.04103	1.03508	1.02524	0.979176	0.964891	1.04589	0.999654	0.891865	0.808107	1.00828	0.972709	0.944687	1.04987	0.876127	1.05178	1.05046	0.955509	0.92384	0.964856	1.04751	1.03752	0.845299	0.806604	0.890204	0.821435	0.935926	1.11161	1.01964	0.960447	0.916158	0.906405	0.93337	0.957524	1.06442	1.08269	0.933535	0.84048	0.96609	1.0433	0.782662	0.826346	0.814183	0.779788	1.10755
chr4:48094223:48096224:-:TXK;XM_011513748.4;mRNA:gini	1.02574	0.974428	0.980968	0.854137	0.922179	0.920643	1.03686	1.15737	0.847686	0.838624	0.935113	0.921372	0.846798	0.830212	0.961961	0.969635	1.0909	0.848925	0.771943	0.852305	0.911816	1.13229	0.762265	0.830369	0.921064	0.917322	0.849724	1.07415	0.785409	1.08311	0.935469	0.932857	1.07747	0.922767	0.925592	0.904105	1.03803	1.06331	1.09231	1.21415	0.941913	1.06842	0.874606	0.974569	0.94158	0.980453	0.820851	0.785741	0.872303
chr6:87094105:87096106:-:CGA,CGA;NM_000735.4,NM_001252383.2;mRNA,mRNA:gini	0.974172	1.06866	1.20093	0.963092	0.904787	0.873926	0.996433	0.908845	1.07891	0.880911	0.923019	0.889024	0.695453	0.96789	0.794973	0.994391	1.0165	1.02984	1.01099	0.87126	0.82828	0.934667	0.980837	0.983894	0.883517	0.872655	0.889787	0.957482	0.894791	0.984752	1.02293	0.877664	0.797359	1.17473	1.00095	0.842982	0.878359	1.09354	0.974879	1.16441	1.02451	0.836904	0.934196	0.917282	0.953944	0.851796	0.923127	0.789699	1.1126
chr18:23648175:23650176:-:ANKRD29,ANKRD29,ANKRD29;XM_011525831.4,XM_011525832.4,XM_047437305.1;mRNA,mRNA,mRNA:gini	0.830818	1.16336	1.02296	0.961081	1.25198	1.00963	0.98843	0.899454	0.802381	0.756055	1.01629	0.924462	0.90456	0.918506	0.830353	1.10375	1.05726	0.876947	1.05097	0.963722	0.941987	1.06268	0.843889	0.817971	1.10149	0.9427	0.823095	1.11932	0.978012	1.10919	1.26554	1.01155	1.01285	0.970447	0.904685	1.06574	1.0826	1.08712	1.03307	1.12968	1.01537	1.12921	0.993367	0.989687	1.09376	0.93514	0.765421	0.869706	1.11613
chr16:2929791:2931792:+:FLYWCH1;XM_047434788.1;mRNA:gini	0.946246	0.992379	1.176	0.971336	1.03394	1.02796	1.03026	1.20482	0.680191	0.838371	0.89136	1.06409	0.911044	0.887484	0.777327	1.41362	1.16249	1.04792	1.03115	1.11753	0.882721	0.789833	0.742247	0.905104	0.967248	0.900878	0.803524	0.916107	0.836443	0.868537	1.11368	0.881097	0.910682	0.712761	0.826497	0.97522	0.797901	0.994023	1.02166	1.115	1.03222	1.17802	0.877097	0.990802	0.99038	1.05149	1.12822	0.988495	0.890305
chr3:157494505:157496506:-:VEPH1,VEPH1;NM_001167917.1,XM_047448923.1;mRNA,mRNA:gini	0.943693	0.959781	1.04426	1.01589	0.94067	0.764753	0.984619	0.813801	0.939545	0.847384	0.917384	0.999526	0.84569	0.873893	0.943813	0.827748	1.08588	0.925772	1.12128	0.860387	0.877375	1.0521	0.914283	0.712692	0.877325	0.810031	0.867639	0.982972	0.865583	1.07448	1.12822	1.09866	0.937401	0.874811	0.970958	0.983341	1.03498	1.02518	0.922824	1.18388	1.02159	0.954174	0.849624	1.12896	1.07323	0.775775	0.866857	0.876548	0.85086
chr3:48942079:48944080:+:ARIH2;XM_017005535.2;mRNA:gini	0.923938	0.926992	0.849386	0.90593	0.936005	0.669322	0.973506	0.909145	0.840976	0.711882	1.02907	0.916728	0.871976	0.744181	1.01126	0.966442	0.89844	0.895779	0.947348	1.11081	1.26657	0.914039	0.810166	0.728381	0.880545	0.97542	0.935982	0.929278	0.911753	0.880679	1.01466	0.822102	0.943158	1.0235	0.976179	0.909069	0.945004	1.02881	0.909667	0.992561	1.01836	1.06751	0.784631	1.0008	0.902354	0.840175	0.835272	0.921556	0.974123
chr3:119558613:119560614:-:CD80;NM_005191.4;mRNA:gini	1.15525	0.992128	1.17905	0.951532	0.850963	0.937542	0.908832	1.26182	0.988711	1.01139	1.1203	0.883789	0.948098	1.06528	1.02287	1.20711	1.03345	0.824728	0.720239	1.04949	0.767873	1.02357	0.957477	0.981113	0.845233	0.96575	0.826541	1.11661	1.02999	1.27153	1.05249	0.988184	0.96232	1.03803	0.854769	1.08644	0.892393	1.46797	1.13092	1.01545	0.858777	0.967505	0.975239	1.06022	1.27508	0.834128	0.953321	1.0116	1.13545
chr19:36089444:36091445:+:WDR62;XM_011526843.2;mRNA:gini	0.889387	0.892261	0.909404	0.884804	0.88352	0.698735	0.908735	1.04006	1.00183	0.774701	1.02466	1.09686	0.936215	0.84557	0.812706	0.787908	0.917982	0.912829	1.02779	0.931502	1.06486	0.872354	0.894582	0.88351	0.887919	1.03027	0.834007	1.25719	1.17055	0.9331	0.864802	0.949893	1.2151	0.786676	0.758099	0.929575	0.762948	1.07221	0.932662	1.07306	1.03256	0.910769	1.0208	0.91019	1.01262	0.803013	0.889871	0.846188	0.787398
chr1:110390025:110392026:-:SLC16A4,SLC16A4,SLC16A4,SLC16A4,SLC16A4,SLC16A4,SLC16A4,SLC16A4,SLC16A4,SLC16A4,SLC16A4,SLC16A4;NM_001201546.2,NM_001201547.2,NM_001201548.2,NM_001201549.2,NM_001319220.2,NM_004696.3,XM_005271317.6,XM_006711033.4,XM_047433967.1,XM_047433980.1,XM_047433986.1,XM_047433990.1;mRNA,mRNA,mRNA,mRNA,mRNA,mRNA,mRNA,mRNA,mRNA,mRNA,mRNA,mRNA:gini	0.996296	0.886602	1.09148	0.928174	0.81291	0.976922	0.935326	0.945397	0.906928	0.899376	0.817414	0.906547	1.15802	0.949745	1.10937	0.928181	1.05718	0.824656	0.847739	0.845577	0.861406	0.994238	0.863842	0.923642	1.00175	0.767459	1.00147	1.06045	0.88788	0.85243	1.03238	0.932607	0.883272	0.772926	0.853031	0.81867	0.890264	0.950316	1.29047	1.12667	0.991145	1.01689	0.963828	0.871123	0.903982	0.820763	0.855798	0.964791	0.873045
chr17:1077992:1079993:-:ABR,ABR,ABR;NM_001282149.2,XM_017024542.3,XM_017024543.3;mRNA,mRNA,mRNA:gini	0.781384	1.06808	1.18161	0.851457	1.02829	0.845825	1.04541	1.04971	1.11556	0.849608	1.20774	1.00055	1.14664	0.996744	0.872201	0.961167	0.897618	0.984209	0.755149	1.14909	0.790653	0.962237	0.889818	0.9116	0.772715	0.916992	0.967892	1.03847	0.91098	0.976717	0.966971	1.00625	1.07384	1.0478	0.69468	1.12674	1.24446	1.00484	0.980018	1.36442	1.18215	1.22033	0.898038	1.05283	0.871322	0.695572	0.954696	1.06045	0.905166
chr1:27244191:27246192:+:WDTC1;XM_047449750.1;mRNA:gini	0.850808	1.02265	0.921474	0.974945	0.983001	0.766068	1.17848	1.08231	1.07766	1.20859	0.895852	0.86362	1.03861	0.820189	1.06507	0.87672	1.03587	0.736114	0.854171	0.892363	0.770896	0.890255	0.910814	1.00583	0.938805	0.822654	0.828867	1.11224	0.98911	0.84139	1.07977	0.937133	1.02031	0.981915	0.896123	0.823061	0.782497	1.08286	1.0571	0.960017	1.0191	0.794771	0.725754	0.940235	1.01542	0.784338	0.981694	0.919521	0.77799
chr5:55858517:55860518:+:IL31RA;XM_047416701.1;mRNA:gini	0.983704	0.929294	1.03694	0.863329	0.827163	1.06467	0.938191	1.00675	0.913121	0.729342	1.03486	0.952182	0.949691	0.985405	1.03623	1.13707	0.999828	1.05499	0.888102	1.02532	1.04164	0.988494	1.00576	0.931273	0.886454	1.01993	0.950701	0.965121	1.16924	1.09174	1.19027	0.874475	0.890493	1.07677	1.04605	1.01959	0.902894	1.03167	1.00943	1.06836	1.02633	1.06008	0.900734	0.967093	0.903725	0.795686	0.942458	0.936312	1.21241
[truncated: 177 more columns]

[truncated: 5 more sheets: Supplementary Fig.7c 10_30x_PE, Supplementary Fig.7c >30x_PE, Supplementary Fig.7c 10x CTRL, Supplementary Fig.7c 10_30xCTRL, Supplementary Fig.7c >30x CTRL]
