# Supplementary material for: Cell-free DNA fragmentomics for preeclampsia risk assessment
Source: Nat Commun. 2026 May 2;17:5957. doi: 10.1038/s41467-026-72682-4 (PMC13342102; doi:10.1038/s41467-026-72682-4)
Supplement: Supplementary file 28 — Source Data [file 41467_2026_72682_MOESM28_ESM.zip › Source Data/Source Data Supplementary Fig.8.xlsx]

## Sheet: Supplementary Fig.8a features
Age

## Sheet: Extended_data_Fig.8b features
BMI

## Sheet: Extended_data_Fig.8c features
MAP

## Sheet: Extended_data_Fig.8d features
IVF

## Sheet: Supplementary Fig.8a-f H1 PE
ID	H1_147	H1_148	H1_149	H1_150	H1_151	H1_152	H1_153	H1_154	H1_155	H1_156	H1_157	H1_158	H1_159	H1_160	H1_161	H1_162	H1_163	H1_164	H1_165	H1_166	H1_167	H1_168	H1_169	H1_170	H1_171	H1_172	H1_173	H1_174	H1_175	H1_176	H1_177	H1_178	H1_179	H1_180	H1_181	H1_182	H1_183	H1_184	H1_185	H1_186	H1_187	H1_188	H1_189	H1_190	H1_191	H1_192	H1_193	H1_194	H1_195
PMH	0	0	1	0	0	0	0	0	0	0	0	1	0	0	1	0	0	0	0	0	0	0	0	0	0	0	0	0	0	1	0	0	0	0	0	0	0	0	0	0	0	0	0	0	0	1	0	0	0
IVF	0	0	0	0	0	0	0	0	0	0	1	0	0	0	1	0	0	0	0	1	0	0	1	0	0	0	0	1	0	0	0	0	1	1	0	0	1	0	1	0	1	1	0	0	0	0	0	0	1
MAP	0.954231	1.10813	1.12372	1.1784	1.14709	1.16401	1.13668	1.11802	1.22826	1.44221	1.20063	1.45768	1.21192	1.18209	1.28263	1.20184	1.20299	1.07559	1.24411	1.09758	1.24212	0.981939	1.14187	1.01742	0.957409	1.16991	1.04619	1.06181	0.989516	1.25696	1.23464	1.04112	1.13932	1.07946	1.17003	1.49579	1.03039	1.31252	1.33967	1.08496	0.982414	1.02086	1.24003	1.20956	1.0515	1.09009	1.10119	1.05125	1.33656
Age	0.966667	1.16667	0.833333	1.1	1.16667	1.06667	1.03333	1.23333	0.966667	0.933333	1.06667	1.2	0.966667	0.966667	1.16667	1.03333	0.966667	1.2	0.933333	0.933333	1.06667	1.13333	1	1.1	1.13333	1.03333	1.06667	1.13333	1.23333	1.03333	1.13333	1	1.03333	1.3	1.23333	1.23333	1.3	1.23333	1.46667	1.16667	1.06667	0.966667	1.26667	1	0.966667	1.16667	0.7	1.2	1.2
BMI	0.815273	1.18154	0.890526	1.59002	0.830322	1.35577	1.03368	1.04967	1.33499	1.82876	0.854538	1.34494	0.992656	1.14326	1.40197	1.34597	1.23051	1.37753	1.43644	1.27731	1.13576	1.21545	1.39771	1.31172	0.903503	1.14514	1.13722	1.0605	1.12783	1.22481	1.01029	0.919589	0.968369	1.36031	1.30267	1.13992	1.02455	1.28092	1.36052	1.0904	1.18636	1.18321	1.17823	1.10952	1.21407	0.973441	1.01436	1.17586	1.34634
[truncated: 7 more columns]

## Sheet: Supplementary Fig.8a-f H2 PE
ID	H2_85	H2_86	H2_87	H2_88	H2_89	H2_90	H2_91	H2_92	H2_93	H2_94	H2_95	H2_96	H2_97	H2_98	H2_99	H2_100	H2_101	H2_102	H2_103	H2_104	H2_105	H2_106	H2_107
PMH	0	0	0	0	0	1	0	1	0	0	2	0	0	0	0	0	0	0	0	0	0	0	0
IVF	0	0	0	0	0	0	0	0	0	0	0	0	0	0	0	0	0	0	0	0	1	1	0
MAP	1.25132	0.988687	1.15441	1.17115	1.08131	1.03234	1.25132	0.884931	1.11644	1.17496	1.12046	1.27096	1.01421	1.00642	1.26656	1.36677	1.34947	1.11644	1.23242	0.975958	1.27856	1.22381	1.17056
Age	1.16667	1.13333	1.26667	1.26667	1.2	1	1.43333	1.06667	1.1	1.13333	0.966667	1.16667	1	0.933333	0.766667	1.1	1.43333	0.833333	1.2	1	0.9	1.3	1.2
BMI	1.02495	1.05572	1.05356	0.921095	1.32404	1.09699	1.23411	0.962166	1.21452	1.52745	1.15818	1.16109	1.43394	0.999167	1.02217	1.08297	1.12164	0.867199	1.18986	0.901324	1.02949	1.13113	1.21333

## Sheet: Supplementary Fig.8a-f H3 PE
ID	H3_198	H3_199	H3_200	H3_201	H3_202	H3_203	H3_204	H3_205	H3_206	H3_207	H3_208	H3_209	H3_210	H3_211	H3_212	H3_213	H3_214	H3_215	H3_216	H3_217	H3_218	H3_219	H3_220
PMH	0	0	0	0	0	0	1	0	0	0	0	0	0	0	0	1	0	0	0	0	0	0	0
IVF	0	0	0	1	0	0	0	0	0	0	0	0	0	0	0	0	0	0	0	0	1	0	0
MAP	0.970109	1.05397	1.12815	1.23192	1.14971	1.14841	1.01104	0.908138	1.06121	1.05032	1.27084	1.03516	0.959019	1.0562	1.15021	1.21978	1.06429	1.0261	1.16205	0.929469	0.916419	0.99824	1.0077
Age	1.57143	1.17857	1.10714	1.25	1.14286	1.03571	1.25	1.32143	1.10714	0.785714	1.5	1.44828	1.2069	1.17241	1.03448	1.31034	1.31034	1.31034	1.31034	0.965517	1.24138	1.06897	1.17241
BMI	1.03668	1.08507	0.981173	1.38626	1.02626	1.1489	1.19723	1.234	1.12762	1.16271	1.09969	1.11089	1.19495	1.17015	1.21618	0.934561	1.06222	1.09707	1.19127	1.30057	1.03908	1.06432	1.07976

## Sheet: Supplementary Fig.8a-f H4 PE
ID	H4_125	H4_126	H4_127	H4_128	H4_129	H4_130	H4_131	H4_132	H4_133	H4_134	H4_135	H4_136	H4_137	H4_138	H4_139	H4_140	H4_141	H4_142	H4_143	H4_144	H4_145	H4_146	H4_147	H4_148	H4_149	H4_150	H4_151	H4_152	H4_153	H4_154	H4_155	H4_156	H4_157	H4_158	H4_159	H4_160
PMH	0	0	0	0	0	0	0	1	0	0	0	0	0	0	0	0	0	0	0	1	0	0	0	0	0	0	0	0	0	0	0	0	0	0	0	0
IVF	0	1	0	0	0	0	0	0	0	0	0	0	0	0	0	0	0	0	0	1	0	1	0	1	0	0	0	1	0	0	0	0	0	0	1	1
MAP	1.08136	1.19994	1.04479	1.26318	1.21849	1.19671	1.24578	1.4038	1.22986	1.16783	1.15454	0.915044	1.17976	1.238	1.23275	1.20807	1.13129	1.17456	1.11926	1.33212	0.828159	0.964543	1.03266	1.09606	1.27394	1.19156	1.0544	1.13493	1.28913	1.29263	1.15454	1.11687	0.994626	1.01962	1.04436	1.25497
Age	1.03226	0.967742	0.967742	1.25806	1.12903	0.903226	0.83871	1.03226	0.903226	1.03226	0.741935	0.83871	1	1.03226	0.903226	0.774194	0.83871	0.935484	1.03226	1.22581	0.870968	1.16129	1.06452	1.22581	1.06452	1.12903	1.12903	1.06452	1.12903	1.12903	1.06452	0.967742	1.19355	1	1.19355	1.19355
BMI	1.5532	1.00701	0.980474	0.980263	1.08532	1.02643	1.35118	1.03965	1.88105	0.977297	1.02095	1.19298	1.3222	1.22099	1.28683	1.09373	0.920592	1.01861	1.31248	1.30388	1.39465	1.06016	1.13958	1.40052	1.02878	1.4102	1.35424	0.961086	0.954766	1.80085	1.33392	1.45966	1.65417	1.06896	1.1172	1.31694

## Sheet: Supplementary Fig.8a-f H1 CTRL
ID	H1_1	H1_2	H1_3	H1_4	H1_5	H1_6	H1_7	H1_8	H1_9	H1_10	H1_11	H1_12	H1_13	H1_14	H1_15	H1_16	H1_17	H1_18	H1_19	H1_20	H1_21	H1_22	H1_23	H1_24	H1_25	H1_26	H1_27	H1_28	H1_29	H1_30	H1_31	H1_32	H1_33	H1_34	H1_35	H1_36	H1_37	H1_38	H1_39	H1_40	H1_41	H1_42	H1_43	H1_44	H1_45	H1_46	H1_47	H1_48	H1_49
PMH	0	0	0	0	0	0	0	0	0	0	0	0	0	0	0	0	0	0	0	0	0	0	0	0	0	0	0	0	0	0	0	0	0	0	0	0	0	0	0	0	0	0	0	0	0	0	0	0	0
IVF	0	0	0	0	0	0	0	0	0	0	0	0	0	0	0	0	0	0	0	0	0	0	0	0	0	0	0	0	0	0	0	0	0	0	0	0	0	0	0	0	0	0	0	0	0	0	0	0	0
MAP	1.08225	0.987415	1.24754	0.985209	1.01129	0.873406	0.854275	1.12372	0.915271	1.29518	1.0439	0.953843	1.17139	1.15428	1.1705	0.947696	1.07714	0.954714	0.933768	1.14671	1.09192	0.847171	0.812332	1.15457	1.10143	0.939725	0.946048	0.972791	1.13143	0.825268	0.905526	1.14941	0.911669	0.991382	1.24019	1.1784	1.35256	1.21512	1.11513	1.01824	0.937405	0.937405	1.0484	0.88302	0.997952	1.05632	0.982414	1.0642	0.948908
Age	0.733333	1.06667	0.866667	1	0.766667	1.16667	1	0.833333	1.26667	0.966667	0.966667	1.03333	1.13333	1	1.03333	0.866667	1	1	0.766667	0.933333	0.9	0.9	1	1	0.9	1.1	0.933333	1	0.966667	1.03333	1.13333	1.13333	1.06667	1.06667	1.13333	1	1.1	1.03333	0.933333	1.03333	0.866667	0.9	0.9	0.866667	0.966667	1.03333	1.03333	1.1	0.933333
BMI	1.0045	1.2672	1.1305	1.06434	1.13278	0.999684	1.24887	0.917783	1.07184	1.15182	0.932717	0.978823	0.993662	1.0576	0.920706	0.972466	1.23829	0.977059	1.07348	1.13576	1.00524	1.04228	0.994193	0.990427	1.02644	0.933347	0.971017	0.962591	1.24405	1.0569	0.972899	1.07897	1.07929	0.901951	0.978823	0.945852	1.13278	1.27966	0.992436	1.17024	1.07322	1.17394	1.03451	0.851998	0.948841	1.12744	0.973789	0.885766	0.87601
[truncated: 97 more columns]

## Sheet: Supplementary Fig.8a-f H2 CTRL
ID	H2_1	H2_2	H2_3	H2_4	H2_5	H2_6	H2_7	H2_8	H2_9	H2_10	H2_11	H2_12	H2_13	H2_14	H2_15	H2_16	H2_17	H2_18	H2_19	H2_20	H2_21	H2_22	H2_23	H2_24	H2_25	H2_26	H2_27	H2_28	H2_29	H2_30	H2_31	H2_32	H2_33	H2_34	H2_35	H2_36	H2_37	H2_38	H2_39	H2_40	H2_41	H2_42	H2_43	H2_44	H2_45	H2_46	H2_47	H2_48	H2_49
PMH	0	0	0	0	0	0	0	0	0	0	0	0	0	0	0	0	0	0	0	0	0	0	0	0	0	0	0	0	0	0	0	0	0	0	0	0	0	0	0	0	0	0	0	0	0	0	0	0	0
IVF	0	0	0	0	0	0	0	0	0	0	0	0	0	0	0	0	0	0	0	0	0	0	0	0	0	0	0	0	0	0	0	0	0	0	0	0	0	0	0	0	0	0	0	0	0	0	0	0	0
MAP	0.94899	0.938529	0.934172	0.86694	0.992875	1.11013	0.889803	0.909294	0.760064	1.19984	1.01391	1.03724	1.10529	0.992875	1	1.14422	1.05034	0.960343	1.02331	1.18477	1.22924	1.03143	1.04002	1.11294	1.23517	0.934172	1.02838	0.932004	0.983565	0.793083	1.19542	1.04867	1.01317	1.04461	0.996891	0.8755	1.19748	0.985572	0.96526	1.05051	1.02203	0.863517	0.898052	0.996891	1.11228	0.850373	0.955426	0.832446	1.13146
Age	1.03333	1.06667	0.8	1.2	0.933333	1.03333	0.866667	0.9	1.26667	1.1	0.933333	1	1.26667	1.03333	1.03333	1	1.03333	0.966667	1.03333	0.833333	0.933333	0.833333	0.9	0.9	1.03333	1.23333	1.06667	0.966667	0.9	1.03333	0.933333	0.833333	0.866667	1.1	1	0.966667	0.833333	1.06667	0.833333	1	1.03333	1	0.933333	0.933333	1	0.9	0.866667	1.36667	1.2
BMI	1.39935	0.933472	0.919189	0.980314	1.0505	1.24425	0.861918	1.03687	1.07739	1.13616	0.939341	1.02473	1.20286	0.942607	1.11695	1.02533	1.17656	0.871496	0.997383	1.00515	1.09107	0.973748	0.763722	1.03238	1.19831	1.15818	0.895653	1.02949	0.86077	0.980314	1.06363	1.17237	0.916469	1.00262	0.954655	1.28195	1.23172	0.845658	0.944509	0.967131	1.07458	1.01802	0.839404	0.882424	1.00262	0.95986	0.916469	1.08937	0.81575
[truncated: 35 more columns]

[truncated: 2 more sheets: Supplementary Fig.8a-f H3 CTRL, Supplementary Fig.8a-f H4 CTRL]
