# Supplementary material for: Cell-free DNA fragmentomics for preeclampsia risk assessment
Source: Nat Commun. 2026 May 2;17:5957. doi: 10.1038/s41467-026-72682-4 (PMC13342102; doi:10.1038/s41467-026-72682-4)
Supplement: Supplementary file 28 — Source Data [file 41467_2026_72682_MOESM28_ESM.zip › Source Data/Source Data Supplementary Fig.9.xlsx]

## Sheet: Supplementary Fig.9a-f H1 PE
ID	H1_203	H1_204	H1_205	H1_206	H1_207	H1_208	H1_209	H1_210	H1_211	H1_212	H1_213	H1_214	H1_215	H1_216	H1_217	H1_218	H1_219	H1_220	H1_221	H1_222	H1_223	H1_224	H1_225	H1_226	H1_227	H1_228	H1_229	H1_230	H1_231	H1_232	H1_233	H1_234	H1_235	H1_236	H1_237	H1_238	H1_239	H1_240	H1_241	H1_242	H1_243	H1_244	H1_245	H1_246	H1_247	H1_248	H1_249	H1_250	H1_251
PMH	0	0	0	0	0	2	0	0	0	0	0	0	1	0	0	0	0	1	0	0	0	0	0	0	0	0	0	0	0	0	0	0	0	0	0	0	0	0	0	0	0	0	0	1	0	0	0	0	0
IVF	0	1	1	1	0	0	0	0	0	1	0	0	0	0	1	1	0	0	0	0	0	0	0	1	0	0	0	0	0	0	0	0	0	0	1	1	0	0	0	1	1	0	1	1	0	1	0	0	0
MAP	1.23558	1.2616	1.26233	1.19933	1.1915	1.0103	1.35967	1.17828	1.18089	1.30231	1.41598	1.03831	1.23355	1.01307	1.19978	1.32025	1.08242	1.38811	1.11288	1.26788	1.10764	0.959101	1.04545	1.01978	1.24389	1.02123	1.14451	1.31152	1.33656	1.19814	1.01132	1.267	1.38218	1.15457	1.03876	1.13732	1.34431	1.429	1.32585	1.15481	1.23311	1.24754	1.36614	1.01309	1.16773	1.34316	0.916958	0.995523	1.19245
Age	1.23333	1.13333	1.26667	0.9	1	1	1.33333	1.16667	0.866667	0.966667	0.9	0.833333	1.06667	1.03333	1.13333	1.2	0.933333	1.23333	1.03333	1.2	1.26667	1.26667	1.13333	1.1	1.1	0.866667	1	0.933333	1.23333	0.866667	1.03333	1.06667	1.1	1.03333	1.26667	1.2	1.13333	0.866667	1.03333	1	1.33333	1.03333	1	1.1	1	1.13333	1.06667	0.9	1.03333
BMI	1.24412	1.18291	1.12452	1.3122	1.44028	1.04962	1.19972	1.21429	1.22389	1.09664	1.26827	0.96424	1.41987	1.18493	1.32509	1.14593	1.09453	1.10349	1.02407	1.06199	1.58792	1.38093	1.28145	0.961143	0.955253	1.2385	0.962059	1.29694	1.14331	1.17823	1.08354	1.23697	1.38314	1.02228	1.05794	0.94733	1.28478	1.57358	1.30039	1.17458	1.10286	1.23931	1.07403	1.01077	0.925352	1.50439	1.11438	1.24271	1.03171
[truncated: 35 more columns]

## Sheet: Supplementary Fig.9a-f H2 PE
	ID	H2_108	H2_109	H2_110	H2_111	H2_112	H2_113	H2_114	H2_115	H2_116	H2_117	H2_118	H2_119	H2_120	H2_121	H2_122	H2_123	H2_124	H2_125	H2_126	H2_127	H2_128	H2_129	H2_130	H2_131	H2_132	H2_133	H2_134	H2_135	H2_136	H2_137	H2_138	H2_139	H2_140	H2_141	H2_142	H2_143	H2_144	H2_145	H2_146	H2_147	H2_148	H2_149	H2_150	H2_151	H2_152	H2_153	H2_154	H2_155
	PMH	0	0	0	0	0	0	0	0	0	0	0	0	1	0	0	0	0	0	0	0	0	0	0	0	0	0	0	0	0	0	0	0	0	0	0	0	0	0	0	0	0	0	0	0	0	0	0	0
	IVF	0	0	1	0	0	0	0	0	0	1	0	0	0	0	1	1	1	0	0	0	0	0	1	0	0	0	0	1	0	0	0	1	0	0	0	1	0	0	0	0	1	0	0	0	0	0	0	0
	MAP	1.02716	1.0842	1.16329	0.939112	1.02525	1.04024	1.11584	1.08418	1.21365	1.11644	1.29725	0.98273	1.15215	0.88478	1.10101	1.07381	1.2593	1.25014	1.35547	1.10246	1.12344	1.18248	1.21365	0.974748	1.00695	1.06896	1.09475	0.995093	0.855144	1.26544	1.08441	1.11673	1.25095	0.88478	0.940569	1.11055	1.16287	1.07069	1.17394	1.30626	1.03296	0.934172	1.34268	1.27204	1.3473	1.11644	1.1001	1.27204
	Age	0.933333	1.16667	1.16667	1.16667	1.23333	1.23333	0.933333	1.13333	0.966667	1.23333	0.8	0.966667	1.1	0.933333	1.03333	1.1	0.933333	1	1.1	1.16667	0.8	0.933333	1.36667	0.866667	1.16667	1	1.1	1	1.23333	0.9	0.933333	1.16667	1	0.8	0.833333	1.2	0.966667	1.06667	1.03333	1.03333	1.03333	1.06667	1.3	1.36667	1.16667	1.26667	1.4	0.933333
	BMI	1.10303	0.897375	0.822405	0.867199	0.882424	0.974233	0.985331	0.962166	1.09343	1.02387	0.904905	0.768551	0.974341	1.07458	1.347	0.999167	1.52703	1.3938	1.09833	0.968045	1.16398	1.08465	1.12976	1.04429	0.923759	1.11375	1.04248	1.37879	0.96146	1.47065	0.920685	0.882424	1.28988	0.991948	0.789037	0.928121	1.17534	0.942607	0.793122	1.36826	1.29288	0.979452	1.39717	1.46763	1.21003	1.17237	1.18769	1.2501
[truncated: 11 more columns]

## Sheet: Supplementary Fig.9a-f H3 PE
	ID	H3_221	H3_222	H3_223	H3_224	H3_225	H3_226	H3_227	H3_228	H3_229	H3_230	H3_231	H3_232	H3_233	H3_234	H3_235	H3_236	H3_237	H3_238	H3_239	H3_240	H3_241	H3_242	H3_243	H3_244	H3_245	H3_246	H3_247	H3_248	H3_249	H3_250	H3_251	H3_252	H3_253	H3_254	H3_255	H3_256	H3_257	H3_258	H3_259	H3_260	H3_261	H3_262	H3_263	H3_264	H3_265	H3_266	H3_267	H3_268
	PMH	0	0	0	0	0	0	0	0	0	1	0	0	0	0	0	0	0	0	0	0	0	0	0	0	0	0	0	0	0	0	0	0	0	0	0	0	0	0	0	1	0	0	0	0	0	0	0	0
	IVF	0	0	1	0	0	0	0	0	0	0	0	0	1	0	1	0	1	0	0	1	0	1	0	1	0	1	0	0	0	1	0	0	1	0	0	0	1	0	1	0	0	0	0	0	0	1	0	0
	MAP	1.22137	1.11549	1.46903	0.908138	1.24413	0.931935	0.985466	1.08827	1.10737	1.05069	0.892058	1.2409	1.10777	0.996718	1.20844	1.08732	0.965758	1.19808	0.9585	1.03187	1.06623	1.0536	1.07758	1.05397	1.16447	0.970136	1.15156	0.968369	1.0423	1.19985	1.05927	0.989861	0.991873	1.22675	1.2537	1.12955	0.956154	1.18004	1.00417	1.04892	1.17737	1.29453	1.25048	1.26025	1.0947	0.972494	0.951353	0.941668
	Age	1.28571	1.21429	1.28571	1.07143	0.964286	1.10714	1.03571	1.14286	1.42857	1.03571	0.821429	1.25	1.17857	0.892857	1.28571	0.964286	1.28571	1.14286	1.14286	1.17857	1.25	1.07143	1.21429	1	1.07143	1.07143	1.28571	1.17857	1.17857	1	0.821429	1.17857	1.28571	1.53571	1.17857	1.10714	1.14286	1	1.03571	0.75	0.928571	1.21429	1.03571	0.714286	1.17857	1.28571	1.03571	1.21429
	BMI	1.20572	1.11726	1.05813	0.958412	1.12076	1.06775	1.36526	0.94603	0.890381	1.30847	1.11318	1.19133	1.09818	1.03686	1.05813	1.15808	1.234	1.12762	1.14029	1.0057	1.03228	1.24963	0.92748	1.20276	1.20405	1.10622	0.919721	0.960773	1.2722	1.41013	0.784443	1.25793	1.38579	1.89036	1.42691	1.15008	1.03878	0.903171	1.26647	1.21798	1.19145	1.61382	1.04252	1.0177	1.61751	1.1359	1.37058	0.957414
[truncated: 87 more columns]

## Sheet: Supplementary Fig.9a-f H4 PE
ID	H4_161	H4_162	H4_163	H4_164	H4_165	H4_166	H4_167	H4_168	H4_169	H4_170	H4_171	H4_172	H4_173	H4_174	H4_175	H4_176	H4_177	H4_178	H4_179	H4_180	H4_181	H4_182	H4_183	H4_184	H4_185	H4_186	H4_187	H4_188	H4_189	H4_190	H4_191	H4_192	H4_193	H4_194	H4_195	H4_196	H4_197	H4_198	H4_199	H4_200	H4_201	H4_202	H4_203	H4_204	H4_205	H4_206	H4_207	H4_208	H4_209
PMH	0	0	0	0	0	1	0	0	0	1	0	0	0	0	1	0	0	1	1	0	0	0	0	0	0	1	0	0	0	0	0	0	0	0	0	0	0	0	0	0	0	0	0	0	0	0	0	0	0
IVF	0	0	0	0	0	0	0	0	0	0	1	0	0	0	0	0	1	0	0	0	0	0	0	0	0	0	0	0	0	0	0	0	0	0	0	0	0	0	0	0	0	0	0	0	0	0	0	0	0
MAP	1.01998	1.06293	1.18532	1.20608	1.05567	1.14611	1.28735	1.22542	1.00255	1.39907	1.21127	1.16967	1.01769	1.0743	1.16638	1.14677	1.14701	1.11943	1.13905	1.11943	1.09401	1.12692	1.11857	1.08825	1.1519	1.18709	1.13444	1.01646	1.17177	1.21178	1.26229	1.10915	1.12417	0.966244	1.12784	0.962499	1.06214	1.03907	1.04156	1.10943	1.1237	0.972866	1.15393	1.05613	0.865474	0.99786	1.15959	1.16373	1.01164
Age	1	0.870968	1.09677	1.03226	0.935484	1.16129	1	1.03226	1.12903	0.903226	1.06452	0.806452	1.32258	0.83871	1.12903	0.903226	1.22581	1.29032	1.25806	1.12903	1	0.83871	1.16129	0.967742	0.967742	1.16129	0.967742	0.967742	1.12903	0.83871	0.967742	1.03226	0.870968	0.967742	0.83871	0.903226	0.806452	0.935484	0.935484	1.09677	0.903226	1	1	0.967742	0.903226	1	0.967742	0.709677	0.83871
BMI	1.17015	1.22162	1.0197	0.959952	0.872586	1.25373	1.57215	1.118	1.30409	0.928687	1.0471	0.956548	1.10703	1.28597	1.00484	1.45373	0.94825	1.16824	1.53451	1.02306	1.15937	1.13055	1.25358	1.3625	0.861977	1.32203	0.911955	1.33006	1.18284	0.773112	0.925901	1.55766	0.984378	1.05414	1.38163	1.23498	1.13745	1.11442	0.903562	1.337	1.14134	1.05871	1.61243	1.22746	1.09585	0.913696	1.46055	1.12106	1.12309
[truncated: 42 more columns]

## Sheet: Supplementary Fig.9a-f H1 CTRL
ID	H1_1	H1_2	H1_3	H1_4	H1_5	H1_6	H1_7	H1_8	H1_9	H1_10	H1_11	H1_12	H1_13	H1_14	H1_15	H1_16	H1_17	H1_18	H1_19	H1_20	H1_21	H1_22	H1_23	H1_24	H1_25	H1_26	H1_27	H1_28	H1_29	H1_30	H1_31	H1_32	H1_33	H1_34	H1_35	H1_36	H1_37	H1_38	H1_39	H1_40	H1_41	H1_42	H1_43	H1_44	H1_45	H1_46	H1_47	H1_48	H1_49
PMH	0	0	0	0	0	0	0	0	0	0	0	0	0	0	0	0	0	0	0	0	0	0	0	0	0	0	0	0	0	0	0	0	0	0	0	0	0	0	0	0	0	0	0	0	0	0	0	0	0
IVF	0	0	0	0	0	0	0	0	0	0	0	0	0	0	0	0	0	0	0	0	0	0	0	0	0	0	0	0	0	0	0	0	0	0	0	0	0	0	0	0	0	0	0	0	0	0	0	0	0
MAP	1.08225	0.987415	1.24754	0.985209	1.01129	0.873406	0.854275	1.12372	0.915271	1.29518	1.0439	0.953843	1.17139	1.15428	1.1705	0.947696	1.07714	0.954714	0.933768	1.14671	1.09192	0.847171	0.812332	1.15457	1.10143	0.939725	0.946048	0.972791	1.13143	0.825268	0.905526	1.14941	0.911669	0.991382	1.24019	1.1784	1.35256	1.21512	1.11513	1.01824	0.937405	0.937405	1.0484	0.88302	0.997952	1.05632	0.982414	1.0642	0.948908
Age	0.733333	1.06667	0.866667	1	0.766667	1.16667	1	0.833333	1.26667	0.966667	0.966667	1.03333	1.13333	1	1.03333	0.866667	1	1	0.766667	0.933333	0.9	0.9	1	1	0.9	1.1	0.933333	1	0.966667	1.03333	1.13333	1.13333	1.06667	1.06667	1.13333	1	1.1	1.03333	0.933333	1.03333	0.866667	0.9	0.9	0.866667	0.966667	1.03333	1.03333	1.1	0.933333
BMI	1.0045	1.2672	1.1305	1.06434	1.13278	0.999684	1.24887	0.917783	1.07184	1.15182	0.932717	0.978823	0.993662	1.0576	0.920706	0.972466	1.23829	0.977059	1.07348	1.13576	1.00524	1.04228	0.994193	0.990427	1.02644	0.933347	0.971017	0.962591	1.24405	1.0569	0.972899	1.07897	1.07929	0.901951	0.978823	0.945852	1.13278	1.27966	0.992436	1.17024	1.07322	1.17394	1.03451	0.851998	0.948841	1.12744	0.973789	0.885766	0.87601
[truncated: 97 more columns]

## Sheet: Supplementary Fig.9a-f H2 CTRL
ID	H2_1	H2_2	H2_3	H2_4	H2_5	H2_6	H2_7	H2_8	H2_9	H2_10	H2_11	H2_12	H2_13	H2_14	H2_15	H2_16	H2_17	H2_18	H2_19	H2_20	H2_21	H2_22	H2_23	H2_24	H2_25	H2_26	H2_27	H2_28	H2_29	H2_30	H2_31	H2_32	H2_33	H2_34	H2_35	H2_36	H2_37	H2_38	H2_39	H2_40	H2_41	H2_42	H2_43	H2_44	H2_45	H2_46	H2_47	H2_48	H2_49
PMH	0	0	0	0	0	0	0	0	0	0	0	0	0	0	0	0	0	0	0	0	0	0	0	0	0	0	0	0	0	0	0	0	0	0	0	0	0	0	0	0	0	0	0	0	0	0	0	0	0
IVF	0	0	0	0	0	0	0	0	0	0	0	0	0	0	0	0	0	0	0	0	0	0	0	0	0	0	0	0	0	0	0	0	0	0	0	0	0	0	0	0	0	0	0	0	0	0	0	0	0
MAP	0.94899	0.938529	0.934172	0.86694	0.992875	1.11013	0.889803	0.909294	0.760064	1.19984	1.01391	1.03724	1.10529	0.992875	1	1.14422	1.05034	0.960343	1.02331	1.18477	1.22924	1.03143	1.04002	1.11294	1.23517	0.934172	1.02838	0.932004	0.983565	0.793083	1.19542	1.04867	1.01317	1.04461	0.996891	0.8755	1.19748	0.985572	0.96526	1.05051	1.02203	0.863517	0.898052	0.996891	1.11228	0.850373	0.955426	0.832446	1.13146
Age	1.03333	1.06667	0.8	1.2	0.933333	1.03333	0.866667	0.9	1.26667	1.1	0.933333	1	1.26667	1.03333	1.03333	1	1.03333	0.966667	1.03333	0.833333	0.933333	0.833333	0.9	0.9	1.03333	1.23333	1.06667	0.966667	0.9	1.03333	0.933333	0.833333	0.866667	1.1	1	0.966667	0.833333	1.06667	0.833333	1	1.03333	1	0.933333	0.933333	1	0.9	0.866667	1.36667	1.2
BMI	1.39935	0.933472	0.919189	0.980314	1.0505	1.24425	0.861918	1.03687	1.07739	1.13616	0.939341	1.02473	1.20286	0.942607	1.11695	1.02533	1.17656	0.871496	0.997383	1.00515	1.09107	0.973748	0.763722	1.03238	1.19831	1.15818	0.895653	1.02949	0.86077	0.980314	1.06363	1.17237	0.916469	1.00262	0.954655	1.28195	1.23172	0.845658	0.944509	0.967131	1.07458	1.01802	0.839404	0.882424	1.00262	0.95986	0.916469	1.08937	0.81575
[truncated: 35 more columns]

## Sheet: Supplementary Fig.9a-f H3 CTRL
ID	H3_1	H3_2	H3_3	H3_4	H3_5	H3_6	H3_7	H3_8	H3_9	H3_10	H3_11	H3_12	H3_13	H3_14	H3_15	H3_16	H3_17	H3_18	H3_19	H3_20	H3_21	H3_22	H3_23	H3_24	H3_25	H3_26	H3_27	H3_28	H3_29	H3_30	H3_31	H3_32	H3_33	H3_34	H3_35	H3_36	H3_37	H3_38	H3_39	H3_40	H3_41	H3_42	H3_43	H3_44	H3_45	H3_46	H3_47	H3_48	H3_49
PMH	0	0	0	0	0	0	0	0	0	0	0	0	0	0	0	0	0	0	0	0	0	0	0	0	0	0	0	0	0	0	0	0	0	0	0	0	0	0	0	0	0	0	0	0	0	0	0	0	0
IVF	0	0	0	0	0	0	0	0	0	0	0	0	0	0	0	0	0	0	0	0	0	0	0	0	0	0	0	0	0	0	0	0	0	0	0	0	0	0	0	0	1	0	0	0	0	0	0	0	0
MAP	1.04114	0.871089	0.938294	1.01726	0.975733	0.970866	1.04374	1.0161	0.956154	1.01811	1.03735	0.766395	1.12575	1.10174	0.931935	1.05397	0.963059	0.920608	1.06212	1.05397	1.08193	0.848839	0.994792	0.94827	1.17274	0.803866	0.981913	0.900469	1.01617	0.951353	0.908138	1.07828	0.989861	0.978885	0.91446	0.872875	1.05221	0.882351	1.05397	1.20466	0.968369	0.831848	0.980599	1.10637	0.996679	0.956154	0.993349	1.00763	1.05826
Age	0.928571	0.964286	1.10714	1.25	0.892857	1.07143	1.17857	0.892857	0.857143	0.892857	0.892857	1	0.821429	0.964286	0.857143	0.857143	0.928571	1.28571	0.892857	1.14286	1.03571	0.964286	0.964286	0.964286	1.03571	0.857143	0.821429	0.714286	0.964286	0.857143	1.10714	1.17857	1.03571	1.10714	1.25	1.07143	1.07143	1	0.964286	0.928571	1.07143	0.714286	0.857143	0.928571	1.17857	1.17857	1	0.964286	1.14286
BMI	0.878544	0.934893	0.80536	1.1489	0.798676	0.938937	0.97869	1.57441	0.998345	0.731667	1.29785	0.827264	0.978378	1.36307	0.924175	1.15522	0.961934	1.08896	1.35775	0.990724	0.974651	0.876463	1.39768	1.10635	0.898511	0.993324	0.907096	0.998345	1.22677	0.856986	0.99558	1.07821	1.19899	0.898511	1.13153	0.938445	1.01386	0.938937	0.870965	0.923457	1.03228	1.02378	1.08896	1.0502	0.999588	1.07821	0.99516	0.97869	1.1783
[truncated: 148 more columns]

## Sheet: Supplementary Fig.9a-f H4 CTRL
ID	H4_1	H4_2	H4_3	H4_4	H4_5	H4_6	H4_7	H4_8	H4_9	H4_10	H4_11	H4_12	H4_13	H4_14	H4_15	H4_16	H4_17	H4_18	H4_19	H4_20	H4_21	H4_22	H4_23	H4_24	H4_25	H4_26	H4_27	H4_28	H4_29	H4_30	H4_31	H4_32	H4_33	H4_34	H4_35	H4_36	H4_37	H4_38	H4_39	H4_40	H4_41	H4_42	H4_43	H4_44	H4_45	H4_46	H4_47	H4_48	H4_49
PMH	0	0	0	0	0	0	0	0	0	0	0	0	0	0	0	0	0	0	0	0	0	0	0	0	0	0	0	0	0	0	0	0	0	0	0	0	0	0	0	0	0	0	0	0	0	0	0	0	0
IVF	0	0	1	0	0	0	1	0	0	0	0	0	0	0	0	0	0	0	0	0	0	0	0	0	0	0	0	0	0	0	0	0	0	0	0	0	0	0	0	0	0	0	0	0	0	0	0	0	0
MAP	1.01023	0.792215	1.0594	1.12944	1.08703	0.946386	1.15931	1.30708	1.06584	0.99911	0.820085	1.26318	1.0494	1.11857	0.736173	1.2476	1.07669	1.17494	1	0.864163	1.06584	1.09801	1.02608	1.03671	1.09178	1.0444	1.09937	1.07423	1.20241	0.821564	0.868663	1.11153	0.811126	0.916013	0.872505	1.17456	1.06209	0.964543	1.04479	1.21435	1.10433	1.0087	1.16587	0.845233	1.04384	0.860269	0.975705	0.957945	0.942592
Age	1.22581	0.774194	1	1.06452	1.03226	0.903226	1.12903	0.935484	1.12903	0.967742	0.870968	1.03226	0.935484	0.774194	1.19355	0.967742	0.903226	0.83871	0.967742	1	0.903226	0.903226	1	0.870968	1	0.870968	0.83871	0.903226	1.06452	0.741935	0.967742	0.870968	0.967742	0.903226	0.935484	0.903226	0.903226	0.83871	1.03226	1.03226	0.741935	1.16129	0.870968	1.03226	0.774194	1	1.03226	0.870968	0.903226
BMI	1.01709	0.854277	0.849186	0.952847	0.976253	0.93149	1.25216	1.31708	1.19492	1.08954	1.39303	0.976916	0.791287	1.05362	0.822327	0.849575	1.16608	0.965952	1.23213	1.00213	0.864626	1.1577	1.13087	0.995108	0.911147	0.959845	0.930176	1.18497	1.29829	0.887503	0.830713	0.993877	1.09398	0.969065	1.46468	0.972483	1.1341	0.906847	0.930855	1.08044	1.03302	1.0324	0.820019	0.984378	1.39478	0.984359	0.804797	0.843593	0.928202
[truncated: 75 more columns]
