# Supplementary material for: Cell-free DNA fragmentomics for preeclampsia risk assessment
Source: Nat Commun. 2026 May 2;17:5957. doi: 10.1038/s41467-026-72682-4 (PMC13342102; doi:10.1038/s41467-026-72682-4)
Supplement: Supplementary file 28 — Source Data [file 41467_2026_72682_MOESM28_ESM.zip › Source Data/Source Data Supplementary Table2.xlsx]

## Sheet: CTRL-train
ID	Birth_history	Pregnancy_history	PMH	IVF	GA_sampling	GA_delivery	GA_MAP	MAP	Age	GA_BMI	Weight	Height	BMI
H1_1	0	1	0	0	16	37.3	16	89.8101	22	16	55.6	165	20.4224
H1_2	1	2	0	0	16.5	40	16.5	81.94	32	16.5	61.1	154	25.7632
H1_3	0	1	0	0	15.5	39.6	15.5	103.526	26	15.5	64.1	167	22.984
H1_4	0	1	0	0	16.4	38.1	16.4	81.757	30	16.4	58.2	164	21.6389
H1_5	0	1	0	0	16.2	39.1	16.2	83.9213	23	16.2	62.7	165	23.0303
H1_6	1	2	0	0	16	39.3	16	72.4791	35	16	54	163	20.3244
H1_7	0	3	0	0	16.2	41	16.2	70.8915	30	16.2	65	160	25.3906
H1_8	0	1	0	0	16.3	40.3	16.3	93.2516	25	16.3	50.8	165	18.6593
H1_9	1	3	0	0	15.6	39.6	15.6	75.9532	38	15.6	54.4	158	21.7914
H1_10	0	1	0	0	16	37.4	16	107.479	29	16	62.6	163.5	23.4174
H1_11	1	3	0	0	12.5	40.1	12.5	86.6275	29	12.5	56.1	172	18.963
H1_12	0	1	0	0	15.3	39.5	15.3	79.1541	31	15.3	55.5	167	19.9003
H1_13	1	2	0	0	16.3	37.6	16.3	97.2067	34	16.3	55	165	20.202
H1_14	1	3	0	0	16.1	39.1	16.1	95.7871	30	16.1	53	157	21.5019
H1_15	0	1	0	0	12.4	39.1	12.4	97.1332	31	12.4	55.7	172.5	18.7188
H1_16	0	2	0	0	16.4	39.2	16.4	78.644	26	16.4	47.5	155	19.7711
H1_17	1	2	0	0	16.4	40.4	16.4	89.386	30	16.4	77.1	175	25.1755
H1_18	0	1	0	0	16.2	38.6	16.2	79.2264	30	16.2	55.4	167	19.8645
H1_19	1	2	0	0	17	39.3	17	77.4882	23	17	58.7	164	21.8248
H1_20	0	2	0	0	16.2	39.3	16.2	95.1586	28	16.2	60.6	162	23.091
H1_21	0	3	0	0	15.6	40.1	15.6	90.6124	27	15.6	54.3	163	20.4374
H1_22	1	2	0	0	15.4	37.2	15.4	70.302	27	15.4	52.9	158	21.1905
H1_23	0	2	0	0	15.6	39.5	15.6	67.4109	30	15.6	51.1	159	20.2128
H1_24	1	2	0	0	16	40.2	16	95.8112	30	16	53.5	163	20.1362
H1_25	0	1	0	0	16.3	39.1	16.3	91.4018	27	16.3	58.2	167	20.8684
H1_26	1	3	0	0	15.6	38.1	15.6	77.9825	33	15.6	49.8	162	18.9758
H1_27	1	2	0	0	17.3	40.3	17.3	78.5072	28	17.3	54.4	166	19.7416
H1_28	0	1	0	0	16.3	38.4	16.3	80.7265	30	16.3	50.1	160	19.5703
H1_29	0	1	0	0	16.2	39	16.2	93.8909	29	16.2	67.2	163	25.2926
H1_30	1	2	0	0	15.5	37.4	15.5	68.4844	31	15.5	58.5	165	21.4876
H1_31	1	4	0	0	16.2	40.2	16.2	75.1445	34	16.2	53.2	164	19.7799
H1_32	1	2	0	0	16.3	38	16.3	95.3835	34	16.3	59	164	21.9363
H1_33	1	3	0	0	16.1	40.3	16.1	75.6543	32	16.1	58.3	163	21.9429
H1_34	0	1	0	0	12.4	40.1	12.4	82.2692	32	12.4	45.2	157	18.3375
H1_35	1	2	0	0	16	38.6	16	102.916	34	16	55.5	167	19.9003
H1_36	0	2	0	0	16.3	39.2	16.3	97.7888	30	16.3	47.4	157	19.23
H1_37	1	2	0	0	16.3	39.6	16.3	112.242	33	16.3	62.7	165	23.0303
H1_38	0	1	0	0	12.1	39.3	12.1	100.836	31	12.1	68.7	162.5	26.0166
H1_39	0	1	0	0	16.3	40.2	16.3	92.5383	28	16.3	55.6	166	20.1771
H1_40	0	1	0	0	13.2	41.3	13.2	84.4982	31	13.2	57.9	156	23.7919
H1_41	0	2	0	0	15.6	39.1	15.6	77.79	26	15.6	53.1	156	21.8195
H1_42	0	1	0	0	16.4	39.5	16.4	77.79	27	16.4	61.1	160	23.8672
H1_43	0	1	0	0	15.6	39.2	15.6	87.0007	27	15.6	60	168.9	21.0326
H1_44	0	1	0	0	15	39.2	15	73.2769	26	15	44.9	161	17.3219
H1_45	0	1	0	0	16.1	39.1	16.1	82.8145	29	16.1	53.8	167	19.2908
H1_46	3	4	0	0	16.6	38.6	16.6	87.6581	31	16.6	56.5	157	22.9218
H1_47	0	1	0	0	16.5	40.4	16.5	81.525	31	16.5	53.9	165	19.798
H1_48	0	1	0	0	17.6	39.1	17.6	88.3123	33	17.6	53.4	172.2	18.0084
H1_49	1	2	0	0	17.4	38.4	17.4	78.7445	28	17.4	43.9	157	17.8101
H1_50	1	2	0	0	17.6	40.4	17.6	84.3349	30	17.6	48.5	155	20.1873
H1_51	0	1	0	0	15	40.4	15	91.1068	32	15	56.7	163	21.3407
H1_52	0	1	0	0	21.1	39.4	21.1	93.2705	24	21.1	72.4	173	24.1906
H1_53	0	1	0	0	15.3	38.3	15.3	77.4239	25	15.3	45.2	155	18.8137
H1_54	0	1	0	0	16.6	39.1	16.6	85.1392	25	16.6	51.7	166	18.7618
H1_55	0	1	0	0	16.2	39.5	16.2	101.709	31	16.2	62.7	163	23.5989
H1_56	0	1	0	0	16.1	39.1	16.1	84.845	25	16.1	55	160	21.4844
H1_57	1	3	0	0	14.5	39.2	14.5	96.2706	27	14.5	54.1	160	21.1328
H1_58	0	3	0	1	16	38.2	16	89.8101	32	16	61	160	23.8281
H1_59	0	1	0	0	15.6	39.2	15.6	100.987	28	15.6	62	171	21.2031
H1_60	0	1	0	0	16.2	38.3	16.2	89.41	29	16.2	59.5	160	23.2422
H1_61	1	4	0	0	14.2	40.3	14.2	99.4265	32	14.2	60.8	166.6	21.9055
H1_62	0	1	0	0	15.1	38.3	15.1	98.4183	29	15.1	48.5	162.2	18.4349
H1_63	1	4	0	0	15.1	39.2	15.1	69.9613	33	15.1	57.5	167	20.6174
H1_64	0	1	0	0	14.6	40	14.6	72.1682	23	14.6	43.4	163	16.3348
H1_65	1	2	0	0	17.1	39.2	17.1	96.474	30	17.1	51.1	160	19.9609
H1_66	0	1	0	0	16	39.3	16	91.2923	31	16	68.3	166	24.7859
H1_67	0	2	0	0	16.3	40.6	16.3	77.7528	32	16.3	66.3	180	20.463
H1_68	0	2	0	0	17	39.1	17	74.0095	28	17	60.8	169	21.2878
H1_69	0	2	0	0	16.2	40	16.2	82.5276	25	16.2	58.7	169	20.5525
H1_70	0	1	0	1	12.1	38.5	12.1	102.627	33	12.1	56.6	167.5	20.1738
H1_71	0	2	0	0	15	38.5	15	84.845	32	15	56	170	19.3772
H1_72	0	1	0	0	16.4	40.2	16.4	78.3957	30	16.4	50.6	165	18.5859
H1_73	0	1	0	0	13.3	39	13.3	95.8393	27	13.3	49.7	148.5	22.5374
H1_74	1	2	0	0	16.6	39.1	16.6	69.9613	34	16.6	53.6	163	20.1739
H1_75	0	1	0	0	12.4	40.2	12.4	96.2662	27	12.4	54.8	175	17.8939
H1_76	0	1	0	0	17.6	40.3	17.6	83.185	29	17.6	47.1	162	17.947
H1_77	1	2	0	0	16.1	40.5	16.1	73.0182	26	16.1	47.1	158	18.8672
H1_78	0	1	0	1	13.5	38.6	13.5	84.7151	25	13.5	64.3	170	22.2491
H1_79	0	1	0	0	12.6	38.4	12.6	88.0761	28	12.6	47.9	159	18.947
H1_80	0	1	0	0	15	39	15	81.7532	30	15	45.2	165	16.6024
H1_81	1	2	0	0	13	40.4	13	80.8748	33	13	62.7	157	25.4371
H1_82	1	2	0	0	15	39.1	15	97.779	23	15	61.1	166	22.173
H1_83	0	2	0	1	13.2	39.2	13.2	89.8238	33	13.2	57.6	170	19.9308
H1_84	1	3	0	0	14.3	38.2	14.3	82.77	33	14.3	58.4	162	22.2527
H1_85	0	1	0	0	14.2	39.3	14.2	96.4119	29	14.2	65.6	160	25.625
H1_86	1	2	0	0	12.1	38.1	12.1	82.355	30	12.1	55.7	167	19.972
H1_87	0	1	0	0	18.2	39.2	18.2	83.028	28	18.2	54.4	166	19.7416
H1_88	1	3	0	0	14.2	39.5	14.2	79.5637	29	14.2	51	163	19.1953
H1_89	1	3	0	0	14	39.2	14	72.0699	29	14	48	160	18.75
H1_90	0	1	0	0	17.4	38.2	17.4	77.5697	27	17.4	55.3	165	20.3122
H1_91	1	3	0	0	14	40.1	14	93.2451	26	14	59	160	23.0469
H1_92	1	2	0	0	12	37.1	12	82.5276	31	12	50.6	153	21.6156
H1_93	1	2	0	0	14.5	39.5	14.5	90.4613	29	14.5	52	162	19.8141
H1_94	0	1	0	0	12.1	39.2	12.1	84.5935	28	12.1	53	160	20.7031
H1_95	0	1	0	0	14.4	39	14.4	80.2211	30	14.4	52.5	166	19.0521
H1_96	0	1	0	0	14.1	40.6	14.1	89.5124	27	14.1	66.5	161	25.6549
H1_97	1	2	0	0	14.5	40	14.5	79.1541	29	14.5	56.3	162	21.4525
H1_98	0	1	0	0	13.6	38.4	13.6	95.3227	26	13.6	55.9	167	20.0437
H1_99	0	1	0	0	14.4	37.6	14.4	91.5264	33	14.4	54	160	21.0938
H1_100	1	2	0	0	16.5	38.2	16.5	80.7924	28	16.5	54.3	165	19.9449
H1_101	2	3	0	0	16.3	38.5	16.3	103.614	38	16.3	50	157	20.2848
H1_102	1	2	0	0	16.5	39	16.5	85.7784	31	16.5	52.9	153	22.5981
H1_103	0	2	0	0	17	38.6	17	86.8172	31	17	47	155	19.563
H1_104	0	1	0	0	12.6	38.5	12.6	78.238	32	12.6	59.7	154	25.1729
H1_105	0	1	0	0	17.4	38.6	17.4	89.1563	28	17.4	62.9	170	21.7647
H1_106	0	2	0	0	15.4	39.1	15.4	73.0182	28	15.4	55	169	19.257
H1_107	1	2	0	1	12.3	38.5	12.3	87.335	30	12.3	53	162	20.1951
H1_108	0	4	0	0	14	39.4	14	87.8734	33	14	40.9	158	16.3836
H1_109	0	1	0	0	17.6	38.3	17.6	69.2115	31	17.6	57.8	167	20.725
H1_110	1	3	0	0	12.1	39.4	12.1	76.4481	34	12.1	43.4	156	17.8337
H1_111	0	2	0	0	16.3	39.1	16.3	82.9408	30	16.3	46.3	158	18.5467
H1_112	1	4	0	0	12.5	39.6	12.5	62.8438	33	12.5	52.1	160	20.3516
H1_113	0	1	0	1	11.3	39.5	11.3	97.6841	32	11.3	55.8	168.5	19.6533
H1_114	0	1	0	0	15.4	39	15.4	79.3104	28	15.4	57.4	168	20.3373
H1_115	0	1	0	0	13.2	38.4	13.2	69.4331	27	13.2	52	167	18.6453
H1_116	2	4	0	0	17.2	40.4	17.2	70.3379	32	17.2	56.3	172	19.0306
H1_117	0	3	0	1	14.3	39.1	14.3	78.9095	31	14.3	49.4	158	19.7885
H1_118	0	1	0	0	15	39.5	15	81.8666	31	15	64	167	22.9481
H1_119	1	2	0	0	13.3	39	13.3	77.6794	29	13.3	54.6	155	22.7263
H1_120	0	1	0	0	16.6	38.2	16.6	76.3407	29	16.6	54.8	163	20.6255
H1_121	0	2	0	0	12.6	39.4	12.6	81.757	30	12.6	49.7	153	21.2312
H1_122	0	2	0	1	12	40.6	12	76.4561	34	12	47.5	159.5	18.6712
H1_123	0	1	0	0	16.2	39.6	16.2	89.8238	29	16.2	45.5	153	19.437
H1_124	0	1	0	1	16.4	39	16.4	93.6728	29	16.4	63	168	22.3214
H1_125	0	1	0	0	17.3	40.1	17.3	87.8896	30	17.3	82.9	168	29.3722
H1_126	0	1	0	0	16.6	40	16.6	88.7434	29	16.6	52	162	19.8141
H1_127	1	3	0	0	16	40.1	16	84.7151	33	16	60.7	165	22.2957
H1_128	0	1	0	0	16.6	39.2	16.6	74.9904	24	16.6	48.9	160	19.1016
H1_129	1	4	0	0	16.6	39.3	16.6	81.8915	34	16.6	55.9	168	19.8058
H1_130	1	3	0	0	16.4	38.3	16.4	93.6265	32	16.4	55.2	160	21.5625
H1_131	0	1	0	0	15.6	39.6	15.6	72.5938	30	15.6	50	163	18.8189
H1_132	0	1	0	0	16.6	39.3	16.6	63.6355	33	16.6	54.6	162	20.8048
H1_133	0	4	0	0	16.3	39.2	16.3	73.2729	23	16.3	55.3	156	22.7235
H1_134	0	2	0	0	16.5	38.5	16.5	88.9193	28	16.5	51.3	161	19.7909
H1_135	0	2	0	0	16.4	40.3	16.4	71.6853	26	16.4	50.6	164	18.8132
H1_136	1	3	0	0	16.5	40.2	16.5	98.7104	31	16.5	58.7	165	21.5611
H1_137	1	3	0	0	16.4	41.3	16.4	73.9325	29	16.4	47.2	155	19.6462
H1_138	0	1	0	0	17.4	39	17.4	102.178	28	17.4	74.7	163	28.1155
H1_139	0	1	0	0	16.4	40.5	16.4	73.965	32	16.4	55.1	160	21.5234
H1_140	0	1	0	0	16.6	39.3	16.6	95.5706	28	16.6	67	165	24.6097
H1_141	1	2	0	0	16.5	41.2	16.5	58.5065	30	16.5	52.4	166	19.0158
H1_142	1	3	0	0	12.1	38.1	12.1	73.151	30	12.1	49.4	165	18.1451
H1_143	0	1	0	0	17.5	39.5	17.5	64.1254	28	17.5	54.6	168	19.3452
H1_144	1	2	0	0	16.4	37.4	16.4	76.7615	24	16.4	58.5	165	21.4876
H1_145	1	2	0	0	21	40	21	73.4187	30	21	51	165	18.7328
H1_146	1	4	0	0	16.5	39.1	16.5	71.9548	33	16.5	50.6	159	20.015

## Sheet: LPE-train
ID	Birth_history	Pregnancy_history	PMH	IVF	GA_sampling	GA_delivery	GA_MAP	MAP	Age	GA_BMI	Weight	Height	BMI	GA_diagnosis
H1_203	0	2	0	0	16.2	34.6	16.2	102.534	37	16.2	69.7	166	25.2939	34.4
H1_204	0	0	0	1	16	35.5	16	104.694	34	16	60.8	159	24.0497	35.5
H1_205	0	0	0	1	17.4	36.1	17.4	104.754	38	17.4	60	162	22.8624	36
H1_206	0	0	0	1	16.4	36	16.4	99.5258	27	16.4	77.1	170	26.6782	35.4
H1_207	0	1	0	0	16.4	34.5	16.4	98.8757	30	16.4	73.1	158	29.2822	34.2
H1_208	1	2	2	0	12.2	36.5	12.2	83.8388	30	12.2	52.6	157	21.3396	34.2
H1_209	0	1	0	0	15	34.3	15	112.832	40	15	58.6	155	24.3913	34.3
H1_210	1	2	0	0	16	36.6	16	97.779	35	16	63.2	160	24.6875	35
H1_211	0	0	0	0	16	35.4	16	97.9958	26	16	63.7	160	24.8828	35.4
H1_212	0	0	0	1	16.4	36.1	16.4	108.072	29	16.4	60.7	165	22.2957	35.6
H1_213	2	4	0	0	16.3	35.5	16.3	117.505	27	16.3	70.2	165	25.7851	35
H1_214	0	0	0	0	12.5	35.2	12.5	86.1634	25	12.5	50.5	160.5	19.6038	35.2
H1_215	0	0	1	0	12.2	36.5	12.2	102.365	32	12.2	73.9	160	28.8672	36.2
H1_216	0	0	0	0	12	34.3	12	84.0689	31	12	74.2	175.5	24.0907	34.3
H1_217	0	0	0	1	15.4	34.3	15.4	99.5632	34	15.4	79.7	172	26.9402	34.2
H1_218	0	1	0	1	15.6	34.5	15.6	109.56	36	15.6	61.9	163	23.2978	34.5
H1_219	0	0	0	0	16.2	35	16.2	89.8238	28	16.2	58.4	162	22.2527	34.5
H1_220	0	2	1	0	16.5	36.3	16.5	115.191	37	16.5	55.3	157	22.435	35.1
H1_221	0	0	0	0	15.5	36.4	15.5	92.352	31	15.5	53.3	160	20.8203	36
H1_222	1	4	0	0	17.2	35.2	17.2	105.214	36	17.2	53.9	158	21.5911	34.5
H1_223	1	5	0	0	17	35.2	17	91.9171	38	17	93.3	170	32.2837	35.1
H1_224	0	0	0	0	15.4	36.5	15.4	79.5904	38	15.4	78.3	167	28.0756	36.4
H1_225	0	0	0	0	12.5	36.5	12.5	86.7565	34	12.5	70.5	164.5	26.053	36.4
H1_226	0	1	0	1	16.3	34.4	16.3	84.6258	33	16.3	53.2	165	19.5409	34.3
H1_227	0	0	0	0	14.5	36.5	14.5	103.223	33	14.5	51.6	163	19.4211	36.4
H1_228	0	2	0	0	16.3	36.1	16.3	84.7462	26	16.3	66.9	163	25.1797	35.5
H1_229	0	0	0	0	16.1	35.5	16.1	94.9768	30	16.1	47.6	156	19.5595	34.2
H1_230	0	3	0	0	15.4	36.5	15.4	108.836	28	15.4	69.2	162	26.3679	36.3
H1_231	0	4	0	0	15.5	36.5	15.5	110.914	37	15.5	62.9	164.5	23.2444	36.4
H1_232	0	0	0	0	15.5	36.4	15.5	99.4265	26	15.5	59.8	158	23.9545	36.2
H1_233	0	0	0	0	16.3	36.5	16.3	83.9235	31	16.3	54.3	157	22.0293	36.1
H1_234	0	1	0	0	13.3	35.6	13.3	105.141	32	13.3	66	162	25.1486	35.6
H1_235	1	2	0	0	15.5	36.5	15.5	114.7	33	15.5	70.2	158	28.1205	36.3
H1_236	0	1	0	0	13.6	35.3	13.6	95.8112	31	13.6	55.9	164	20.7838	34.4
H1_237	0	0	0	1	15	36.4	15	86.2006	38	15	56.1	161.5	21.5089	35.4
H1_238	0	1	0	1	12.6	35.6	12.6	94.3802	36	12.6	49.8	160.8	19.26	35.5
H1_239	0	0	0	0	12.2	30	12.2	111.557	34	12.2	69.4	163	26.1207	36.3
H1_240	0	0	0	0	15.2	35.1	15.2	118.585	26	15.2	81.9	160	31.9922	34.4
H1_241	0	1	0	0	12	35.5	12	110.025	31	12	66	158	26.4381	35
H1_242	0	0	0	1	14.5	35.5	14.5	95.8313	30	14.5	61.9	161	23.8803	35.4
H1_243	0	0	0	1	12	36	12	102.329	40	12	64.8	170	22.4221	35.3
H1_244	0	0	0	0	13.2	36.1	13.2	103.526	31	13.2	62.9	158	25.1963	34.6
H1_245	0	4	0	1	12	35.1	12	113.369	30	12	55.9	160	21.8359	34.3
H1_246	0	0	1	1	15	36.5	15	84.0703	33	15	58	168	20.5499	36.3
H1_247	0	0	0	0	13.6	36.6	13.6	96.9035	30	13.6	50.6	164	18.8132	36.1
H1_248	0	0	0	1	12.3	35.3	12.3	111.462	34	12.3	85.3	167	30.5855	35.2
H1_249	0	0	0	0	14.3	36.1	14.3	76.0932	32	14.3	58	160	22.6562	35.5
H1_250	0	1	0	0	11.4	35.4	11.4	82.6129	27	11.4	60.7	155	25.2653	35.4
H1_251	0	0	0	0	12.4	36.5	12.4	98.955	31	12.4	57.8	166	20.9755	36.3
H1_252	0	0	0	0	14.4	36	14.4	109.56	31	14.4	61.1	165	22.4426	35.6
H1_253	0	0	0	0	15	35	15	89.6741	30	15	98.8	166.8	35.5112	34.5
H1_254	0	0	0	0	11.3	36.5	11.3	108.385	36	11.3	77	168	27.2817	36.3
H1_255	0	0	0	1	12.1	36.6	12.1	113.627	34	12.1	69.7	165.5	25.447	36.5
H1_256	0	0	0	0	13	34.4	13	76.8638	29	13	54	162	20.5761	34.4
H1_257	0	1	0	0	14	35.3	14	91.2923	32	14	48.2	150	21.4222	34.2
H1_258	1	3	0	0	16.4	34.4	16.4	91.0215	35	16.4	80	163	30.1103	34
H1_259	0	0	0	0	16.4	34.1	16.4	77.1062	30	16.4	45.5	160	17.7734	34
H1_260	0	0	0	1	16.3	35	16.3	106.853	29	16.3	57.3	158	22.9531	34.4
H1_261	1	4	0	0	16.3	36.4	16.3	90.5077	38	16.3	80.7	162	30.7499	35.2
H1_262	1	4	0	0	17	36	17	101.897	37	17	63.9	158	25.5969	35.4
H1_263	1	3	0	0	13.4	35.3	13.4	106.54	35	13.4	51.9	150	23.0667	35.1
H1_264	0	0	0	0	12.1	36.3	12.1	116.73	29	12.1	72.5	170.5	24.9396	36.1
H1_265	0	1	0	0	16.6	36.4	16.6	105.773	27	16.6	74.2	168	26.2897	35.5
H1_266	1	3	1	0	13	36.4	13	130.504	33	13	54.8	160.5	21.2731	36.2
H1_267	1	3	0	0	16.6	36.1	16.6	102.277	33	16.6	56	160	21.875	35.5
H1_268	0	0	0	0	17	34.1	17	91.5264	30	17	53.5	158	21.4309	34
H1_269	0	0	0	0	16.5	36.5	16.5	94.6985	29	16.5	44.3	164	16.4709	36.5
H1_270	1	1	0	0	16.4	35.1	16.4	90.9245	34	16.4	66.8	162	25.4534	34.2
H1_271	0	1	0	0	16.6	35.5	16.6	117.505	38	16.6	71.7	160	28.0078	35
H1_272	0	0	0	0	12.5	36.6	12.5	106.895	36	12.5	64.5	165.5	23.5485	36.6
H1_273	2	3	0	0	16.5	36	16.5	93.4118	34	16.5	69.5	158	27.8401	36
H1_274	0	1	0	0	16.1	35.6	16.1	102.178	32	16.1	59.4	164	22.0851	35.5
H1_275	0	0	0	1	16.2	36.1	16.2	105.597	33	16.2	58.8	160	22.9688	35.6
H1_276	1	4	0	1	16.4	35.1	16.4	68.4844	40	16.4	52.2	162	19.8903	34.2
H1_277	0	2	0	0	17.3	36.4	17.3	105.214	30	17.3	58.9	161.8	22.4987	36.4
H1_278	0	2	0	1	16.2	36.1	16.2	94.7561	31	16.2	86	160	33.5938	35.5
H1_279	0	0	0	0	16.2	34.1	16.2	94.1142	39	16.2	62.7	165	23.0303	34
H1_280	0	0	0	0	17.2	36.4	17.2	105.843	30	17.2	68.1	160	26.6016	36
H1_281	1	2	0	0	12.2	30.2	12.2	110.377	32	12.2	73.1	161	28.2011	37.2
H1_282	0	1	1	0	18	36.4	18	95.3835	34	18	59.6	153	25.4603	35.5
H1_283	0	2	0	0	17	36.3	17	85.26	32	17	51.5	160.1	20.0921	36.1
H1_284	0	3	1	1	16.3	34.3	16.3	112.711	30	16.3	68.4	158	27.3995	34.2
H1_285	0	2	0	1	16.1	36.1	16.1	112.832	35	16.1	80.8	167	28.972	34.1
H1_286	1	1	0	0	16.4	35.4	16.4	77.8797	34	16.4	49.2	159	19.4613	35.1

## Sheet: CTRL-validation
ID	Birth_history	Pregnancy_history	PMH	IVF	GA_sampling	GA_delivery	GA_MAP	MAP	Age	GA_BMI	Weight	Height	BMI
H2_1	1	2	0	0	14.2	38	14.2	77.3002	31	14.2	79	163	29.7339
H2_2	0	1	0	0	12.6	39	12.6	76.4481	32	12.6	54	165	19.8347
H2_3	0	1	0	0	16.6	40	16.6	76.0932	24	16.6	50	160	19.5312
H2_4	1	3	0	0	13.3	39	13.3	70.6168	36	13.3	52	158	20.83
H2_5	1	2	0	0	16.6	39	16.6	80.8748	28	16.6	63	168	22.3214
H2_6	0	1	0	0	15.6	40	15.6	90.4261	31	15.6	66	158	26.4381
H2_7	1	3	0	0	13.2	38	13.2	72.4791	26	13.2	44	155	18.3143
H2_8	0	1	0	0	13.3	39	13.3	74.0667	27	13.3	55	158	22.0317
H2_9	1	2	0	0	12.3	39	12.3	61.9111	38	12.3	55	155	22.8928
H2_10	1	2	0	0	16.2	39	16.2	97.7329	33	16.2	58	155	24.1415
H2_11	0	1	0	0	13.3	38	13.3	82.5884	28	13.3	55	166	19.9594
H2_12	0	1	0	0	12.3	40	12.3	84.4889	30	12.3	60	166	21.7738
H2_13	0	2	0	0	15.4	40	15.4	90.0318	38	15.4	63	157	25.5588
H2_14	0	1	0	0	15	40	15	80.8748	31	15	50	158	20.0288
H2_15	0	1	0	0	15.6	37	15.6	81.4552	31	15.6	60	159	23.7332
H2_16	0	1	0	0	14.3	39	14.3	93.2025	30	14.3	51	153	21.7865
H2_17	0	1	0	0	22.1	38	22.1	85.5559	31	22.1	64	160	25
H2_18	0	1	0	0	12.5	38	12.5	78.225	29	12.5	48	161	18.5178
H2_19	0	1	0	0	16.3	40	16.3	83.354	31	16.3	57	164	21.1927
H2_20	0	1	0	0	14.4	39	14.4	96.5058	25	14.4	61	169	21.3578
H2_21	0	1	0	0	16.1	40	16.1	100.128	28	16.1	67	170	23.1834
H2_22	0	1	0	0	21.5	40	21.5	84.015	25	21.5	51	157	20.6905
H2_23	1	3	0	0	15	37	15	84.7151	27	15	40	157	16.2278
H2_24	0	2	0	0	15.5	40	15.5	90.655	27	15.5	59	164	21.9363
H2_25	1	2	0	0	16.1	38	16.1	100.611	31	16.1	66	161	25.462
H2_26	2	5	0	0	18	38	18	76.0932	37	18	63	160	24.6094
H2_27	1	3	0	0	14.6	38	14.6	83.7672	32	14.6	55	170	19.0311
H2_28	0	1	0	0	21.5	38	21.5	75.9166	29	21.5	56	160	21.875
H2_29	0	1	0	0	13	40	13	80.1165	27	13	48	162	18.2899
H2_30	1	2	0	0	19.2	39	19.2	64.6007	31	19.2	52	158	20.83
H2_31	0	1	0	0	17.2	40	17.2	97.3731	28	17.2	55	156	22.6003
H2_32	0	1	0	0	16.3	39	16.3	85.4199	25	16.3	67	164	24.9108
H2_33	0	1	0	0	16.3	39	16.3	82.5276	26	16.3	48	157	19.4734
H2_34	1	3	0	0	16.6	40	16.6	85.0892	33	16.6	58	165	21.3039
H2_35	0	1	0	0	15.3	41	15.3	81.2019	30	15.3	50	157	20.2848
H2_36	1	4	0	0	16.3	39	16.3	71.314	29	16.3	68	158	27.2392
H2_37	0	1	0	0	17.1	39	17.1	97.5412	25	17.1	67	160	26.1719
H2_38	1	2	0	0	16.2	40	16.2	80.28	32	16.2	46	160	17.9688
H2_39	0	1	0	0	13.4	38	13.4	78.6255	25	13.4	58	170	20.0692
H2_40	0	1	0	0	16.1	39	16.1	85.5696	30	16.1	58	168	20.5499
H2_41	1	2	0	0	16.2	38	16.2	83.2498	31	16.2	57	158	22.8329
H2_42	1	2	0	0	25.4	39	25.4	70.3379	30	25.4	54	158	21.6311
H2_43	0	1	0	0	15	40	15	73.151	28	15	54	174	17.8359
H2_44	0	2	0	0	14.4	40	14.4	81.2019	28	14.4	48	160	18.75
H2_45	0	1	0	0	13.5	40	13.5	90.6011	30	13.5	58	165	21.3039
H2_46	0	2	0	0	16.3	40	16.3	69.2673	27	16.3	49	155	20.3954
H2_47	1	2	0	0	16.6	39	16.6	77.8244	26	16.6	48	157	19.4734
H2_48	1	3	0	0	17	39	17	67.8071	41	17	60	161	23.1473
H2_49	1	2	0	0	15.4	39	15.4	92.1637	36	15.4	39	150	17.3333
H2_50	0	1	0	0	15.6	39	15.6	67.2904	30	15.6	60	164	22.3081
H2_51	1	2	0	0	18.1	39	18.1	105.214	36	18.1	60	165	22.0386
H2_52	0	1	0	0	15.3	40	15.3	78.5072	26	15.3	67	160	26.1719
H2_53	0	1	0	0	17.2	40	17.2	80.28	31	17.2	54	160	21.0938
H2_54	0	1	0	0	15.5	39	15.5	83.0333	26	15.5	47	166	17.0562
H2_55	0	1	0	0	20.4	40	20.4	87.2376	30	20.4	52	158	20.83
H2_56	0	1	0	0	15.2	38	15.2	74.8832	28	15.2	43	158	17.2248
H2_57	0	2	0	0	14.2	40	14.2	69.916	29	14.2	62	157	25.1532
H2_58	0	1	0	0	15	38	15	61.6962	32	15	54	163	20.3244
H2_59	0	2	0	0	15.5	38	15.5	88.1131	19	15.5	52	158	20.83
H2_60	0	1	0	0	14.6	38	14.6	76.845	29	14.6	49	160	19.1406
H2_61	1	2	0	1	14.4	39	14.4	91.5345	31	14.4	51	161	19.6752
H2_62	0	1	0	0	16.4	38	16.4	66.7984	24	16.4	45	156	18.4911
H2_63	0	1	0	0	12.4	39	12.4	79.2539	30	12.4	48	152	20.7756
H2_64	0	1	0	0	14.5	39	14.5	84.015	28	14.5	60	166	21.7738
H2_65	1	4	0	0	15.2	39	15.2	81.4552	31	15.2	66	161	25.462
H2_66	0	2	0	0	13.4	38	13.4	75.2328	27	13.4	46	153	19.6506
H2_67	1	2	0	0	17.4	40	17.4	83.9213	25	17.4	58	157	23.5304
H2_68	0	1	0	0	13.4	39	13.4	81.0438	29	13.4	50	155	20.8117
H2_69	1	3	0	0	16.3	38	16.3	78.5072	31	16.3	60	167	21.5139
H2_70	0	1	0	0	16.1	40	16.1	85.9228	34	16.1	70	171	23.939
H2_71	1	2	0	0	13.4	39	13.4	71.6162	36	13.4	58	163	21.83
H2_72	0	1	0	0	15.3	39	15.3	82.9802	29	15.3	57	165	20.9366
H2_73	0	1	0	0	24.3	37	24.3	83.0052	27	24.3	52	154	21.9261
H2_74	2	3	0	0	16	37	16	84.6724	34	16	53	169	18.5568
H2_75	0	1	0	0	16.4	38	16.4	85.3562	33	16.4	50	160	19.5312
H2_76	0	1	0	0	22.3	40	22.3	91.1869	28	22.3	62	165	22.7732
H2_77	0	1	0	0	17.6	37	17.6	72.7201	22	17.6	48	162	18.2899
H2_78	0	1	0	0	16.1	40	16.1	67.6746	27	16.1	52	154	21.9261
H2_79	1	3	0	0	15.6	39	15.6	79.0226	34	15.6	51	150	22.6667
H2_80	0	1	0	0	18.2	39	18.2	83.0052	31	18.2	57	156	23.4221
H2_81	2	4	0	0	16.6	39	16.6	85.3562	29	16.6	55	162	20.9572
H2_82	1	3	0	0	20.3	38	20.3	83.0052	34	20.3	51	158	20.4294
H2_83	0	1	0	0	17	39	17	80.695	26	17	46	150	20.4444
H2_84	0	2	0	0	18.2	39	18.2	81.772	30	18.2	71	166	25.7657

## Sheet: LPE-validation
ID	Birth_history	Pregnancy_history	PMH	IVF	GA_sampling	GA_delivery	GA_MAP	MAP	Age	GA_BMI	Weight	Height	BMI	GA_diagnosis
H2_108	0	1	0	0	18	36	18	83.6672	28	18	60	160	23.4375	36
H2_109	1	2	0	0	12.1	38	12.1	88.3139	35	12.1	47	157	19.0677	37.1
H2_110	0	1	0	1	15.1	36	15.1	94.7561	35	15.1	47	164	17.4747	35.2
H2_111	1	2	0	0	13.3	36.1	13.3	76.4955	35	13.3	46	158	18.4265	36.1
H2_112	1	2	0	0	15.5	37	15.5	83.5121	37	15.5	48	160	18.75	36.3
H2_113	1	2	0	0	20.2	41	20.2	84.7332	37	20.2	55	163	20.7008	36
H2_114	1	2	0	0	14	37	14	90.8908	28	14	57	165	20.9366	36.3
H2_115	0	1	0	0	12.5	41	12.5	88.3118	34	12.5	46	150	20.4444	34.2
H2_116	2	5	0	0	12.2	40	12.2	98.8584	29	12.2	58	158	23.2335	34
H2_117	1	2	0	1	15.2	36	15.2	90.9401	37	15.2	55	159	21.7555	35.4
H2_118	0	1	0	0	14.1	39	14.1	105.667	24	14.1	48	158	19.2277	37.4
H2_119	1	3	0	0	17.4	38	17.4	80.0485	29	17.4	45	166	16.3304	37
H2_120	1	2	1	0	16.5	37	16.5	93.8485	33	16.5	53	160	20.7031	36.5
H2_121	3	4	0	0	16.4	37	16.4	72.0699	28	16.4	57	158	22.8329	37.4
H2_122	0	1	0	1	15.3	38	15.3	89.6828	31	15.3	67	153	28.6215	38.4
H2_123	0	1	0	1	13.6	38	13.6	87.4674	33	13.6	53	158	21.2306	37.5
H2_124	0	1	0	1	17.2	36	17.2	102.577	28	17.2	81	158	32.4467	36.3
H2_125	1	4	0	0	15.1	38	15.1	101.831	30	15.1	73	157	29.6158	38.1
H2_126	1	3	0	0	16.5	38	16.5	110.41	33	16.5	59	159	23.3377	36.1
H2_127	0	1	0	0	15.6	39.3	15.6	89.8013	35	15.6	56	165	20.5693	39.2
H2_128	0	1	0	0	19.3	35.3	19.3	91.51	24	19.3	52	145	24.7325	35.1
H2_129	0	1	0	0	15.6	38.2	15.6	96.3188	28	15.6	59	160	23.0469	38.4
H2_130	1	2	0	1	15.4	39.4	15.4	98.8584	41	15.4	63	162	24.0055	38.2
H2_131	0	1	0	0	17.1	41	17.1	79.3983	26	17.1	54	156	22.1893	40.4
H2_132	2	4	0	0	14.4	37	14.4	82.0211	35	14.4	49	158	19.6283	36.1
H2_133	0	1	0	0	16.4	39	16.4	87.0727	30	16.4	66	167	23.6652	35
H2_134	1	3	0	0	14.6	37.5	14.6	89.1728	33	14.6	56	159	22.151	37.5
H2_135	0	1	0	1	16.3	40	16.3	81.0555	30	16.3	75	160	29.2969	40
H2_136	2	4	0	0	15.5	40	15.5	69.6559	37	15.5	51	158	20.4294	39.5
H2_137	1	2	0	0	17	36	17	103.077	27	17	79	159	31.2488	35.4
H2_138	0	1	0	0	13.4	40	13.4	88.331	28	13.4	47	155	19.563	40
H2_139	0	1	0	1	13.2	40	13.2	90.9633	35	13.2	48	160	18.75	41
H2_140	0	1	0	0	16.1	39	16.1	101.897	30	16.1	65	154	27.4077	35.4
H2_141	0	1	0	0	15	40	15	72.0699	24	15	56	163	21.0772	40
H2_142	0	1	0	0	15.6	36	15.6	76.6142	25	15.6	44	162	16.7657	35.4
H2_143	0	3	0	1	12.1	40	12.1	90.4603	36	12.1	55	167	19.721	36.2
H2_144	0	1	0	0	13	36	13	94.7219	29	13	60	155	24.974	36
H2_145	0	1	0	0	13	40	13	87.2135	32	13	50	158	20.0288	39.4
H2_146	0	1	0	0	15.6	39	15.6	95.6233	31	15.6	47	167	16.8525	39
H2_147	0	1	0	0	13.2	39	13.2	106.402	31	13.2	73.5	159	29.0732	38.3
H2_148	0	1	0	1	18	40	18	84.1398	31	18	66	155	27.4714	40.3
H2_149	0	1	0	0	14.3	39	14.3	76.0932	32	14.3	50	155	20.8117	38
H2_150	1	3	0	0	18.4	38	18.4	109.368	39	18.4	76	160	29.6875	35
H2_151	1	2	0	0	12.4	38.1	12.4	103.614	41	12.4	73	153	31.1846	38.1
H2_152	0	3	0	0	13.6	39.3	13.6	109.744	35	13.6	65	159	25.711	39.2
H2_153	2	4	0	0	14.5	36	14.5	90.9401	38	14.5	67	164	24.9108	36
H2_154	1	3	0	0	13.1	36	13.1	89.6085	42	13.1	63	158	25.2363	35.4
H2_155	0	1	0	0	14.1	35	14.1	103.614	28	14.1	68	160	26.5625	35.4
H2_156	0	1	0	0	16	38	12	80.6281	27	12	58	166	21.048	37.4
H2_157	1	2	0	0	13.3	36	13.3	76.0932	26	13.3	48	155	19.9792	35.6
H2_158	1	5	0	0	16.4	38	16.4	90.8908	28	16.4	45	158	18.026	36
H2_159	0	1	0	1	12.4	37	12.4	91.51	33	12.4	63	158	25.2363	35
H2_160	0	1	0	0	15.2	40	15.2	95.0677	21	15.2	49	150	21.7778	39.5
H2_161	0	1	0	0	16.3	40	16.3	82.9408	31	16.3	46	160	17.9688	39.6
H2_162	0	3	0	0	16.6	38.2	16.6	85.9228	26	16.6	66	163	24.841	38.2
H2_163	0	1	0	0	17.1	38	17.1	98.5386	29	17.1	45	144	21.7014	34.3
H2_164	1	3	0	0	15.5	39	15.5	103.419	39	15.5	70	159	27.6888	38.2
H2_165	0	1	0	0	16.2	40	16.2	83.185	24	16.2	53	158	21.2306	40
H2_166	0	1	0	0	13.5	38	13.5	95.8112	25	13.5	58	160	22.6562	38
