# Supplementary material for: Cell-free DNA fragmentomics for preeclampsia risk assessment
Source: Nat Commun. 2026 May 2;17:5957. doi: 10.1038/s41467-026-72682-4 (PMC13342102; doi:10.1038/s41467-026-72682-4)
Supplement: Supplementary file 28 — Source Data [file 41467_2026_72682_MOESM28_ESM.zip › Source Data/Source Data Supplementary Table3.xlsx]

## Sheet: CTRL-test1
ID	Birth_history	Pregnancy_history	PMH	IVF	GA_sampling	GA_delivery	GA_MAP	MAP	Age	GA_BMI	Weight	Height	BMI
H3_1	1	3	0	0	15.5	39.1	11	87.2376	26	15.5	44	160	17.1875
H3_2	1	2	0	0	14	39.5	10	72.9889	27	14	48	162	18.2899
H3_3	1	2	0	0	13.2	40.6	11	78.62	31	13.2	45	169	15.7558
H3_4	1	2	0	0	17	38.4	12	85.2367	35	17	54	155	22.4766
H3_5	0	1	0	0	13	39.1	18	81.757	25	13	40	160	15.625
H3_6	1	2	0	0	13.5	39.6	8	81.3492	30	13.5	43	153	18.369
H3_7	1	2	0	0	17.1	38.5	12	87.4549	33	17.1	46	155	19.1467
H3_8	0	2	0	0	12	40.6	8	85.1392	25	12	74	155	30.8012
H3_9	0	2	0	0	13.1	37.6	8	80.1165	24	13.1	50	160	19.5312
H3_10	0	1	0	0	12.4	40.1	13	85.3075	25	12.4	40.4	168	14.3141
H3_11	0	3	0	0	15	38.5	17	86.92	25	15	65	160	25.3906
H3_12	0	1	0	0	14	38.1	14	64.2165	28	14	43	163	16.1843
H3_13	0	1	0	0	16.5	40.5	14	94.3266	23	16.5	49	160	19.1406
H3_14	1	2	0	0	18	39.2	17	92.315	27	18	60	150	26.6667
H3_15	0	1	0	0	14.4	39.5	16	78.0871	24	14.4	44	156	18.0802
H3_16	0	1	0	0	13	40	10	88.3123	24	13	55	156	22.6003
H3_17	0	2	0	0	13	40.5	12	80.695	26	13	50	163	18.8189
H3_18	1	3	0	0	12.1	39	17	77.1381	36	12.1	58	165	21.304
H3_19	1	2	0	0	14	40.6	7	88.995	25	14	68	160	26.5625
H3_20	2	3	0	0	19	40.2	7	88.3123	32	19	49	159	19.3821
H3_21	1	2	0	0	13.5	41.1	13	90.655	29	13.5	47	157	19.0677
H3_22	0	4	0	0	15.2	41	11	71.1245	27	15.2	45	162	17.1468
H3_23	0	1	0	0	13	40.4	13	83.354	27	13	70	160	27.3438
H3_24	0	1	0	0	16	39.5	13	79.4558	27	16	52	155	21.6441
H3_25	0	1	0	0	16.4	39.5	14	98.2646	29	12.4	45	160	17.5781
H3_26	1	2	0	0	18	38.6	18	67.3562	24	18	51	162	19.433
H3_27	0	1	0	0	16	NA	13.3	82.2748	23	16	52.5	172	17.7461
H3_28	0	1	0	0	25.6	39.4	13	75.4506	20	25.6	50	160	19.5312
H3_29	0	1	0	0	13.4	39	8	85.1456	27	13.4	54	150	24
H3_30	0	1	0	0	14	39.3	11	79.7142	24	14	44	162	16.7657
H3_31	1	2	0	0	14.3	39.5	12	76.0932	31	14.3	45	152	19.4772
H3_32	1	2	0	0	13.1	39.3	18	90.3496	33	13.1	54	160	21.0938
H3_33	0	1	0	0	15	40.5	17	82.9408	29	15	50	146	23.4566
H3_34	1	2	0	0	15	39.5	9	82.0211	31	15	45	160	17.5781
H3_35	2	3	0	0	12	40.2	12	76.6229	35	12	61	166	22.1367
H3_36	1	2	0	0	16.3	37.2	11	73.1385	30	16.3	47	160	18.3594
H3_37	1	3	0	0	19.3	38.2	7	88.165	30	19.3	54	165	19.8347
H3_38	0	1	0	0	13.1	39.5	15	73.9325	28	13.1	43	153	18.369
H3_39	1	4	0	0	13.2	39.1	11	88.3123	27	13.2	42	157	17.0392
H3_40	0	1	0	0	15.3	40.3	6	100.939	26	15.3	48	163	18.0662
H3_41	0	1	0	1	13	39.2	12	81.14	30	13	53	162	20.1951
H3_42	0	1	0	0	18.4	41	11	69.7008	20	18.4	50	158	20.0288
H3_43	0	1	0	0	14	39.3	14	82.1647	24	14	58	165	21.304
H3_44	1	2	0	0	16.1	39.5	12	92.7032	26	16.1	50	156	20.5457
H3_45	1	3	0	0	13	39	11	83.5121	33	13	44	150	19.5556
H3_46	1	3	0	0	16	40.4	9	80.1165	33	21	54	160	21.0938
H3_47	0	1	0	0	15	39.1	11	83.2331	28	15	41.5	146	19.4689
H3_48	0	1	0	0	13	38.6	12	84.43	27	13	46	155	19.1467
H3_49	1	2	0	0	13	39	13.5	88.6722	32	13	62	164	23.0517
H3_50	1	4	0	0	16	37.1	17	73.5497	33	16	57	169	19.9573
H3_51	0	1	0	0	15.4	38.2	9	83.6517	27	15.4	41	157	16.6335
H3_52	0	1	0	0	13	38.5	10	82.6129	25	13	45	162	17.1468
H3_53	1	2	0	0	20	38.4	12	83.9213	32	20	46	155	19.1467
H3_54	0	4	0	0	13	NA	14.1	82.372	31	13	56	188	15.8443
H3_55	0	2	0	0	13.3	40.5	12	86.2423	28	13.3	53	155	22.0603
H3_56	0	1	0	0	14.3	39.5	15	91.8624	25	14.3	70	153	29.903
H3_57	0	1	0	0	13.5	39	13	84.1398	27	13.5	48.5	163	18.2544
H3_58	0	1	0	0	14	41.1	16	89.931	32	14	59	166	21.4109
H3_59	1	2	0	0	14	38.5	17	78.5072	27	14	53	162	20.1951
H3_60	1	2	0	0	15	40	17	85.0892	30	15	54.5	165	20.0184
H3_61	1	3	0	0	20.6	37.5	8	86.8172	20	20.6	48	158	19.2277
H3_62	0	1	0	0	16	40.1	8	83.6594	25	16	56	160	21.875
H3_63	0	1	0	0	12	39.3	9.1	88.7341	28	12	60	158	24.0346
H3_64	0	1	0	0	14	39.4	12	88.2811	30	14	46.5	155	19.3548
H3_65	1	2	0	0	13.4	40.6	9.1	85.9228	34	13.4	54	155	22.4766
H3_66	0	1	0	0	13	39.5	12	82.9802	26	13	57.5	157	23.3275
H3_67	0	1	0	0	14	41.6	12	95.6233	33	14	51	160	19.9219
H3_68	0	1	0	0	14	39.3	3.3	91.0215	27	14	59	160	23.0469
H3_69	1	2	0	0	13.6	40.2	10.5	77.9825	31	13.6	41.5	150	18.4444
H3_70	1	2	0	0	16	38.4	9.4	96.4688	27	18.2	52	163	19.5717
H3_71	1	2	0	0	16	39.1	10.6	81.11	26	16	56.5	158	22.6326
H3_72	0	1	0	0	13	39.2	13.3	84.5955	30	13	57	158	22.8329
H3_73	1	2	0	0	13.5	39	12	76.2224	34	13.5	52.5	165	19.2838
H3_74	1	3	0	0	14.2	38.4	6.6	87.4656	34	14.2	50.6	160	19.7656
H3_75	1	2	0	0	13.5	39.2	10	76.3573	30	13.5	51.5	159	20.371
H3_76	0	2	0	0	13.4	40.4	8.4	91.2675	29	13.4	54	156	22.1894
H3_77	1	2	0	0	14	38.5	12	82.1144	33	14	53	154	22.3478
H3_78	0	1	0	0	16.2	39.2	16	75.0208	27	16.2	66	159	26.1066
H3_79	0	2	0	0	13	39.1	14	80.4617	31	13	47	168	16.6525
H3_80	1	3	0	0	15	38.4	17	76.0932	30	15	45	158	18.026
H3_81	0	1	0	0	14	NA	13	69.1439	26	14	45	161	17.3604
H3_82	1	2	0	0	12.3	41.1	19.1	88.4237	28	12.3	40	160	15.625
H3_83	1	3	0	1	13.3	40.5	9.4	93.5441	34	13.3	61	155	25.3902
H3_84	1	2	0	0	14.1	38.5	12	84.3273	28	14.1	51.5	155	21.436
H3_85	1	3	0	0	13.4	40.5	16	97.5709	37	13.4	49	166	17.782
H3_86	1	2	0	0	14	39	16	80.9212	23	14	48	158	19.2277
H3_87	1	2	0	0	13.5	40.3	16	73.2769	24	13.5	55	155	22.8928
H3_88	1	2	0	0	16.6	39.1	12	88.9193	22	16.6	46	160	17.9688
H3_89	1	2	0	0	13	40	16	93.801	30	13	42.5	168	15.0581
H3_90	1	2	0	0	13.6	NA	18.1	86.8172	32	13.6	53	166	19.2336
H3_91	1	2	0	0	13.6	NA	16	86.8172	30	13.6	56	167	20.0796
H3_92	0	1	0	0	12.3	38.4	17	84.1398	30	12.3	47	156	19.313
H3_93	0	2	0	0	12.3	39	22.3	99.9626	36	17	64	160	25
H3_94	0	1	0	0	16	39	21	83.7958	35	16	66	165	24.2424
H3_95	1	3	0	0	13	40	16.6	90.0008	28	13	56	163	21.0772
H3_96	0	1	0	0	13	39	17	87.7239	29	13	65	163	24.4646
H3_97	0	2	0	0	14	38	14.2	76.7394	27	14	62	166	22.4996
H3_98	0	1	0	0	16	40	22.3	87.8991	29	16	62	162	23.6244
H3_99	1	3	0	0	12	38	14.2	92.7785	31	12	70	168	24.8016
H3_100	0	1	0	0	14	39	22	88.0785	31	14	62	163	23.3355
H3_101	0	1	0	0	13	40	15.2	102.339	32	13	63	161	24.3046
H3_102	0	1	0	0	13	39	15.5	94.1172	26	13	65	157	26.3702
H3_103	0	1	0	0	14	39	16.2	82.1647	32	14	41	162	15.6226
H3_104	0	1	0	0	12	38	17.3	94.5455	27	12	50	161	19.2894
H3_105	1	4	0	0	14	38	14	79.5303	26	14	55	170	19.0311
H3_106	0	1	0	0	13	40	21.2	86.7565	28	13	53	148	24.1965
H3_107	0	1	0	0	14	39	38.5	100.172	26	14	55	160	21.4844
H3_108	0	1	0	0	15	41	14.4	98.5829	31	15	58	163	21.83
H3_109	0	1	0	0	17	41	23	83.5121	28	17	53	155	22.0603
H3_110	0	2	0	0	15	34	14	88.4487	26	15	84	170	29.0657
H3_111	0	1	0	0	12	38	16	85.0892	27	12	54	153	23.068
H3_112	0	1	0	0	12	39	14.3	99.5212	27	12	73	161	28.1625
H3_113	0	1	0	0	13	40	16.6	91.2046	28	13	53	162	20.1951
H3_114	0	2	0	0	13	39	13.1	87.6259	23	13	77	169	26.9598
H3_115	0	1	0	0	14	39	16.3	95.7624	30	14	73	165	26.8136
H3_116	0	1	0	0	14	39	19	88.9971	31	14	65	158	26.0375
H3_117	0	2	0	0	13	39	15.2	89.3961	25	13	58	166	21.048
H3_118	0	1	0	0	14	39	14.3	85.4343	25	14	62	160	24.2188
H3_119	0	1	0	0	13	39	15.3	69.6588	29	13	55	163	20.7008
H3_120	0	1	0	0	12	38	16.2	81.2019	34	12	50	158	20.0288
H3_121	0	1	0	0	16	41	14	85.1392	28	16	52	164	19.3337
H3_122	1	3	0	0	14	40	22.2	92.9565	35	14	51	158	20.4294
H3_123	0	1	0	0	17	38	13.1	86.5263	30	17	60	168	21.2585
H3_124	0	1	0	0	15	38	22.4	94.8987	33	15	62	168	21.9671
H3_125	0	1	0	0	15	38	17.2	92.2819	26	15	48	159	18.9866
H3_126	0	1	0	0	15	39	15.3	84.4889	33	15	65	163	24.4646
H3_127	1	2	0	0	15	40	17.5628	86.3975	29	15	68	160	26.5625
H3_128	0	2	0	0	13	38	16.3	97.4475	33	13	59	160	23.0469
H3_129	0	1	0	0	14	39	13.1	90.0909	30	14	60	163	22.5827
H3_130	1	2	0	0	13	39	13.2	86.4608	31	13	62	160	24.2188
H3_131	0	1	0	0	14	40	14.1	89.3398	29	14	62	163	23.3355
H3_132	0	1	0	0	14	38	14.6	104.992	34	14	76	160	29.6875
H3_133	0	2	0	0	13	40	25	89.825	26	13	58	167	20.7967
H3_134	0	1	0	0	14	40	17.3	86.8807	37	14	63	164	23.4236
H3_135	1	3	0	0	17	39	13.6	76.6229	33	17	58	165	21.304
H3_136	0	2	0	0	12	39	14.4	89.3398	30	12	54	158	21.6312
H3_137	1	2	0	0	12	39	14.6	89.7602	28	12	55	155	22.8928
H3_138	1	2	0	0	15	30	19	103.223	29	15	73	161	28.1625
H3_139	0	1	0	0	14	40	14.3	105.773	30	14	50	160	19.5312
H3_140	0	1	0	0	16	41	13.6	86.7565	35	16	60	160	23.4375
H3_141	0	1	0	0	14	41	14.1	79.9732	34	14	60	157	24.3418
H3_142	0	1	0	0	12	39	12.5	80.5337	24	12	53	158	21.2306
H3_143	0	1	0	0	16	38	25	94.7561	33	16	65	165	23.8751
H3_144	0	1	0	0	14	37	14.6	95.7871	30	14	54	155	22.4766
H3_145	0	1	0	0	17	40	15.5	88.86	32	17	60	166	21.7738
H3_146	0	1	0	0	16	39	24.1	87.0007	35	16	47	165	17.2635
H3_147	1	2	0	0	15	39	21.5	79.3118	27	15	60	162	22.8624
H3_148	0	1	0	0	17	40	13.5	82.4306	29	17	71	168	25.1559
H3_149	0	1	0	0	16	38	13.6	107.121	32	16	66	159	26.1066
H3_150	0	1	0	0	17	39	15.1	86.8172	29	17	50	158	20.0288
H3_151	0	1	0	0	17	34	17.2	99.7701	31	17	52	154	21.9261
H3_152	0	1	0	0	16	23	22	98.1919	27	16	76	163	28.6048
H3_153	1	4	0	0	16	39	21.6	91.0215	31	16	58	160	22.6562
H3_154	1	3	0	0	14	16	14.3	97.2926	28	14	63	168	22.3214
H3_155	0	1	1	0	13	39	13.5	90.9169	29	13	51	162	19.433
H3_156	1	5	0	0	14	39	21.3	74.3471	27	14	42	160	16.4062
H3_157	0	1	0	0	13	34	13	103.898	34	13	58	168	20.5499
H3_158	0	1	0	0	13	39	17	98.8584	30	13	58	166	21.048
H3_159	0	1	0	0	17	38	14.4	77.2419	31	17	71	163	26.7229
H3_160	0	1	0	0	14	39	14.5	80.1165	29	14	53	163	19.9481
H3_161	0	1	0	0	14	40	14.4	90.6582	33	14	50	158	20.0288
H3_162	0	1	0	0	15	39	19.492	94.01	34	15	118	163	44.4127
H3_163	0	1	0	0	16	39	22.2	88.0785	25	16	47	173	15.7038
H3_164	0	2	0	0	14	40	13.6	103.422	27	14	79	172	26.7036
H3_165	0	1	0	0	13	39	17.1	94.2227	33	13	53	160	20.7031
H3_166	0	1	0	0	14	40	16.6	85.2976	28	14	45	165	16.5289
H3_167	0	1	0	0	15	36	22	91.1869	33	15	52	163	19.5717
H3_168	1	3	0	0	15	39	15.3	88.9193	33	15	50	161	19.2894
H3_169	0	1	0	0	14	38	12.4	88.6751	27	14	50	164	18.5901
H3_170	0	1	0	0	14	41	15.2	96.0445	26	14	52	158	20.83
H3_171	0	1	0	0	16	38	14.5	87.3584	32	16	53	153	22.6409
H3_172	0	1	0	0	15	40	16.2	96.9055	32	15	57	163	21.4536
H3_173	1	2	0	0	14	39	14.6	102.978	33	14	56	151	24.5603
H3_174	0	1	0	0	14	40	25.4	85.7072	24	14	65	156	26.7094
H3_175	0	1	0	0	14	38	14.4	92.6087	27	14	47	158	18.8271
H3_176	0	1	1	0	12	39	14.1	94.91	27	12	60	167	21.5139
H3_177	0	3	0	0	13	39	14.3	97.5709	30	13	48	160	18.75
H3_178	0	1	0	0	13	39	13.4	90.4603	35	13	56	161	21.6041
H3_179	0	1	0	0	15	39	21.2	80.3987	33	15	62	162	23.6244
H3_180	0	1	0	0	13	40	20.3	83.7375	29	13	55	170	19.0311
H3_181	0	1	0	0	15	39	18.5	88.165	25	15	49	165	17.9982
H3_182	0	1	0	0	14	39	14.6	91.5345	27	14	60	160	23.4375
H3_183	1	4	0	0	16	37	18.9469	85.6789	28	16	56	171	19.1512
H3_184	0	1	0	1	14	40	18.3	91.0823	27	14	67	164	24.9108
H3_185	0	1	0	0	16	40	16.1	73.182	32	16	58	160	22.6562
H3_186	1	2	0	0	16	39	16	76.3573	37	16	57	160	22.2656
H3_187	0	2	0	0	14	40	15.2	85.8331	33	14	63	170	21.7993
H3_188	1	4	0	0	15	39	21.6	90.3782	38	15	65	169	22.7583
H3_189	1	2	0	0	13	38	24.3	87.2145	31	13	50	169	17.5064
H3_190	1	2	0	0	14	39	14.4	99.2953	31	14	84	165	30.854
H3_191	1	2	0	0	15	38	14	84.2035	31	15	54	157	21.9076
H3_192	0	1	0	0	15	38	17.6	89.8867	29	15	57	168	20.1956
H3_193	0	1	0	0	15	38	14.3	79.4265	28	15	64	163	24.0882
H3_194	0	1	0	0	12	41	15.1	85.9763	27	12	50	162	19.052
H3_195	0	1	0	0	14	38	22.4	80.814	29	14	65	168	23.03
H3_196	0	1	0	0	14	33	22.2	86.09	32	14	56	158	22.4323
H3_197	0	1	0	0	14	39	24	84.036	27	14	72	175	23.5102

## Sheet: LPE-test1
ID	Birth_history	Pregnancy_history	PMH	IVF	GA_sampling	GA_delivery	GA_MAP	MAP	Age	GA_BMI	Weight	Height	BMI	GA_diagnosis
H3_221	0	1	0	0	14	38.2	12	102.339	36	14	65	166	23.5883	38.1
H3_222	1	2	0	0	12.1	35.3	12	93.4676	34	12.1	50.5	152	21.8577	34.4
H3_223	0	1	0	1	13.1	36.4	13	123.091	36	13.1	55	163	20.7008	36.2
H3_224	1	3	0	0	18.1	39.2	11	76.0932	30	18.1	48	160	18.75	39.2
H3_225	0	1	0	0	15.3	37.5	15	104.246	27	15.3	52	154	21.9261	37.5
H3_226	1	2	0	0	12	35.2	15	78.0871	31	15	55.5	163	20.889	35.1
H3_227	0	2	0	0	13	38.5	14	82.5725	29	13	65	156	26.7094	38.4
H3_228	1	2	0	0	13	38.1	16	91.1869	32	13	51	166	18.5078	38.1
H3_229	1	3	0	0	15.2	36.3	19	92.7869	40	15.2	48	166	17.4191	36.2
H3_230	1	4	1	0	12.5	36.2	15	88.0373	29	12.5	61.5	155	25.5983	36.2
H3_231	0	1	0	0	17	38.5	9	74.7458	23	19.3	49	150	21.7778	38.5
H3_232	1	4	0	0	14	38.5	15	103.976	35	14	65	167	23.3067	34
H3_233	0	4	0	1	14	36.2	18	92.8203	33	14	55	160	21.4844	35.4
H3_234	0	1	0	0	12	38.5	17	83.5153	25	15	50	157	20.2848	37
H3_235	0	4	0	1	14	39.1	9	101.256	36	14	55	163	20.7008	38.3
H3_236	0	1	0	0	17	40.6	12	91.1068	27	20.4	58	160	22.6562	40.6
H3_237	1	3	0	1	15.1	38.4	8	80.9212	36	15.1	58	155	24.1415	38.2
H3_238	0	2	0	0	13	36.6	23	100.387	32	13	53	155	22.0603	35
H3_239	0	5	0	0	12	38.4	15	80.3131	32	12	60	164	22.3082	38.3
H3_240	0	1	0	1	16	36	8	86.4608	33	16	51	161	19.6752	35.5
H3_241	1	3	0	0	14	35.3	6	89.3398	35	14	53	162	20.1951	34.6
H3_242	0	1	0	1	16.3	36.1	7	88.2811	30	16.3	69	168	24.4473	34
H3_243	2	4	0	0	12.6	37.3	14	90.2907	34	15.6	50	166	18.1449	37.3
H3_244	0	1	0	1	12.5	36.4	12	88.3123	28	15.5	58	157	23.5304	36.4
H3_245	1	3	0	0	14.3	38.3	10	97.5709	30	14.3	53	150	23.5556	38.3
H3_294	0	2	0	0	16.6	37	19.4635	98.9091	36	16.6	68	152	29.4321	37
H3_295	0	3	0	0	15.6	39	20.0845	92.5931	36	15.6	66	158	26.4381	39
H3_296	0	3	0	0	16.1	39.3	17.625	96.5595	33	16.1	78	172	26.3656	39.3
H3_297	0	2	0	0	16.6	39.6	18.36	88.5426	29	16.6	47	160	18.3594	38.2
H3_298	0	4	0	0	14.4	34	16.098	97.1319	31	14.4	79	160	30.8594	34
H3_299	0	2	0	0	17.1	40	18.1	97.092	31	17.1	73	165	26.8136	39
H3_300	0	1	0	0	14.6	39	17.05	97.4822	30	14.6	76	159	30.0621	39
H3_301	1	2	0	0	12.3	40	16.6	93.3106	30	12.3	54	168	19.1327	40
H3_302	0	1	0	0	14.2	39.6	15.9235	96.4233	30	14.2	52	155	21.6441	39.6
H3_303	0	5	0	0	16.3	35.4	18.2074	85.047	42	16.3	62	160	24.2188	35
H3_304	0	4	0	0	16.5	35	18.8525	94.1719	37	16.5	68	163	25.5937	35
H3_305	1	2	0	0	16.1	39	18.2192	93.5938	39	16.1	86	169	30.111	39
H3_306	0	2	0	0	14	40	14.5	94.4746	32	14	53	158	21.2306	40
H3_307	2	5	0	0	13.2	40	17.1	97.5701	34	13.2	86	160	33.5938	40
H3_308	0	3	0	0	12.2	40	18.276	93.1508	40	12.2	66	161	25.462	40
H3_309	0	2	0	0	16.1	36.2	19.9695	94.4978	35	16.1	77	162	29.34	36.2
H3_310	0	2	0	0	14.3	38	16.3	102.534	27	16.3	58	162	22.1003	38
H3_311	2	6	0	0	16	38.4	19.2	75.3594	38	16	50	160	19.5312	38
H3_312	0	4	0	0	17	36.6	19.5	99.9626	38	12.6	58	159	22.9421	36.1
H3_313	0	1	0	0	14.2	40	22.3	88.0069	29	14.2	66	163	24.841	40
H3_314	0	2	0	0	17.1	36.2	16.3	84.7332	36	17.1	62	173	20.7157	36
H3_315	0	2	0	0	16.5	36	16.5	122.429	39	16.5	66	151	28.9461	35.2
H3_316	0	1	0	0	14	39.3	14	88.6751	30	14	62	153	26.4855	39.3
H3_317	0	1	0	0	14.3	37	14.3	91.0215	29	14.3	55	160	21.4844	37
H3_318	0	1	0	0	16.6	40	16.6	80.6324	31	16.6	63	163	23.7118	40
H3_319	0	1	0	0	12	39.4	14	83.7672	32	15	62	163	23.3355	39
H3_320	0	1	0	0	13.6	38.6	16	111.462	29	13.6	66	170	22.8374	38
H3_321	0	1	0	0	14.5	37.2	18.6	101.446	30	14.5	67	163	25.2174	37
H3_322	0	1	0	0	14.5	39.5	23.1	91.1869	31	23.1	98.2	167.5	35.0011	39.5
H3_323	0	2	0	0	14.4	39	14.4	88.9838	31	14.4	59.8	165.5	21.8326	39
H3_324	0	5	0	0	16.3	38	19.2	108.02	35	19.2	79.8	153.5	33.8677	37.6
H3_325	0	4	0	0	12	37	21.3	102.583	37	21.3	56.1	160	21.9141	37
H3_326	0	1	0	0	17.4	39	17.1	93.0154	32	17.1	59	156	24.2439	39
H3_327	0	1	0	0	14.6	38	14.5	88.3123	27	14.5	60	165	22.0386	38
H3_328	0	2	0	0	16.6	38.3	17.676	85.417	38	16.6	62.4	160	24.375	38
H3_329	0	5	0	0	14	37	13.6	104.119	35	13.6	72.2	168	25.5811	37.6
H3_330	0	1	0	0	12	39	14.1	111.163	28	14.1	54	160	21.0938	39
H3_331	0	2	0	0	14.4	37	21.5	110.525	36	21.5	66.5	164	24.7249	37
H3_332	0	1	0	0	12	40	15	98.7151	29	15	79.7	160	31.1328	40
H3_333	0	4	0	0	13.4	36.3	13.4	77.73	34	13.4	64.2	170	22.2145	36.3
H3_246	0	1	0	1	14	38	14	81.288	30	14	57.5	163	21.6418	37.6
H3_247	2	7	0	0	14.2	40.2	13	96.4895	36	14.2	52	170	17.9931	40.1
H3_248	0	3	0	0	13	35.5	18	81.14	33	13	44	153	18.7962	34
H3_249	0	4	0	0	14.3	40.1	17	87.335	33	14.3	56	150	24.8889	39
H3_250	0	1	0	1	13	38.3	16	100.536	28	13	68	157	27.5873	38.1
H3_251	0	1	0	0	12	34.4	15	88.7568	23	15	42.8	167	15.3466	34.4
H3_252	0	1	0	0	13	37	15	82.9408	33	13	67	165	24.6097	36.6
H3_253	0	1	0	1	13.2	37.4	11	83.1094	36	13.2	61	150	27.1111	37.3
H3_254	1	3	0	0	14	37.4	12	102.79	43	14	90	156	36.9823	37.2
H3_255	0	2	0	0	13.1	36.2	17	105.048	33	13.1	76	165	27.9155	35.1
H3_256	1	2	0	0	13	34.1	15	94.6454	31	13	62	166	22.4996	34
H3_257	1	2	0	1	17.4	35.2	4	80.1165	32	17.4	56	166	20.3223	35.2
H3_258	0	1	0	0	16	39.2	10	98.8757	28	16	43	156	17.6693	39.2
H3_259	0	1	0	1	16	38.3	9	84.1398	29	16	58	153	24.7768	38
H3_260	1	5	1	0	16.3	38.1	11	87.8896	21	16.3	61	160	23.8281	36
H3_261	1	2	0	0	14.3	36.6	12	98.6524	26	14.3	56	155	23.309	36.5
H3_262	1	2	0	0	19.1	37.1	9	108.469	34	19.1	87	166	31.5721	35.5
H3_263	0	1	0	0	15.2	39.4	10	104.778	29	15.2	49	155	20.3954	39.4
H3_264	0	2	0	0	16.4	37	12	105.597	20	16.4	46	152	19.91	37
H3_265	1	3	0	0	14.2	35.3	11	91.7254	33	14.2	78	157	31.6443	35
H3_266	0	1	0	1	14	34.3	15	81.4856	36	14	50	150	22.2222	34
H3_267	0	2	0	0	14	36.1	10	79.7142	29	14	73	165	26.8136	35
H3_268	1	2	0	0	14	37.6	11	78.9026	34	14	45	155	18.7305	37.6
H3_269	0	1	0	0	12.1	36	14	99.5258	29	12.1	53	154	22.3478	35.3
H3_270	1	3	0	0	16.6	37.5	9	68.9704	32	16.6	48	165	17.6308	37.3
H3_271	0	1	0	1	13.6	41	13	78.0871	34	13.6	52	160	20.3125	40.6
H3_272	0	1	0	0	14	40.3	16	78.0871	28	14	61	163	22.9591	40.4
H3_273	0	2	0	1	13	39.6	13	82.278	36	13	59	167	21.1553	39.6
H3_274	0	1	0	0	13	37.4	12	111.462	35	13	76	160	29.6875	37.2
H3_334	0	1	0	0	15.1	40	23.3	97.4662	26	15.1	54	160	21.0938	35.5
H3_335	1	4	0	0	17.1	40.5	16.4	95.4081	41	17.1	80	165	29.3848	40.4
H3_336	0	1	0	0	17.2	38	15.1	92.7869	23	17.2	48	160	18.75	38
H3_337	0	2	0	0	14.5	40	17.5	86.7565	24	14.5	62	165	22.7732	40.4
H3_338	1	4	0	0	17.6	39	13.4	86.8172	38	17.6	63	152	27.268	39
H3_339	0	2	0	0	16.6	38.2	19	76.7615	34	16.6	62	160	24.2188	38.1
H3_340	0	2	0	0	17.2	38.2	22.2	91.9621	30	17.2	53	157	21.5019	38.2
H3_341	0	3	0	0	17	37	32.1	118.805	33	17	92	173	30.7394	36.2
H3_342	1	2	0	0	17.5	37.1	24	106.018	39	17.5	72	158	28.8415	37.1
H3_343	0	2	0	0	15.3	34.5	15	98.7104	31	15.3	74	168	26.2188	34.5
H3_344	0	2	0	0	12.6	36.2	28	104.874	33	12.6	58	157	23.5304	36.2
H3_345	0	4	0	0	17.2	38	13.4	98.1733	35	17.2	104	173	34.7489	38.2
H3_346	0	4	0	0	17.5	36.1	23.6	100.152	32	17.5	48	150	21.3333	36.1
H3_347	0	2	0	0	14.1	36.3	14.6	99.0881	30	14.1	57	163	21.4536	36.3
H3_348	1	5	0	0	17.3	37	22.5	91.9621	35	17.3	67	158	26.8387	37.2
H3_349	0	2	0	0	14.6	37.4	25.2	103.419	29	14.6	87	165	31.9559	37
H3_350	0	2	0	0	17	36.5	16.1	76.0932	30	17	66	162	25.1486	36.5
H3_275	1	2	0	0	15.5	35.4	15	85.9228	35	15.5	72	156	29.5858	35.3
H3_276	0	1	0	0	12	39.1	19	88.4487	36	15	55	160	21.4844	38.6
H3_277	0	4	0	1	13	35	13.1	102.136	39	13	60	156	24.6548	34.4
H3_278	0	1	0	1	14	40.5	19	92.7869	30	14	55	168	19.487	40.5
H3_279	0	1	0	0	16.2	39.5	20	84.3273	31	16.2	55	155	22.8928	39.1
H3_280	1	3	0	0	13.3	35.2	16	81.4856	28	13.3	63.5	162	24.196	34.1
H3_281	0	1	0	1	14.3	34.4	11	107.755	31	14.3	56	156	23.0112	34
H3_282	0	1	0	1	13	36.4	16	93.4413	29	13	65	166	23.5883	34.1
H3_283	0	2	0	0	13.1	38.6	17	97.2067	23	13.1	61	162	23.2434	38.5
H3_284	0	1	0	1	14.3	39.2	17	93.0154	32	14.3	53	162	20.1951	39.2
H3_285	2	3	0	1	12	35.6	12	93.0247	47	15	76	166	27.5802	34
H3_286	0	2	0	0	16	37.1	12	89.386	25	16	52	160	20.3125	37
H3_287	0	1	0	0	12.5	35.6	12	86.09	26	12.5	59	164	21.9364	35.5
H3_288	1	3	0	0	13.6	37.5	12	97.2926	34	13.6	72	154	30.3592	36.1
H3_289	0	1	0	1	12	35.2	16	83.388	33	12	58	160	22.6562	35
H3_290	0	1	0	0	14	39.1	16	90.7914	27	14	96	153	41.0099	39.1
H3_291	0	1	0	0	14	38.2	10	99.4265	27	14	50	158	20.0288	36
H3_292	0	1	0	0	15.5	37	17	89.7602	23	15.5	47	167	16.8525	36.6
H3_293	0	1	0	1	13	36	11	95.7468	26	13	50	156	20.5457	35
H3_351	0	2	0	0	14.6	40	14.6	97.3557	33	14.6	78	156	32.0513	40
H3_352	1	4	0	0	15.1	37	27.5	84.9339	31	15.1	70	155	29.1363	37.1
H3_353	0	3	0	0	14	36.5	30.3	105.214	37	14	78	160	30.4688	36.4
H3_354	0	3	0	0	14.2	37	13	99.7339	32	14.2	69	158	27.6398	37.4
H3_355	0	1	0	0	14.3	38.2	14.1	93.4254	28	14.3	61	158	24.4352	38.2

## Sheet: CTRL-test2
ID	Birth_history	Pregnancy_history	PMH	IVF	GA_sampling	GA_delivery	GA_MAP	MAP	Age	GA_BMI	Weight	Height	BMI
H4_1	2	4	0	0	17	40.4	17	87.4674	38	12.5	69.5	178	21.9354
H4_2	0	1	0	0	16.3	40	14.3	68.5916	24	14.3	52	168	18.424
H4_3	0	3	0	1	16	39	12.4	91.7254	31	12.4	44	155	18.3143
H4_4	1	4	0	0	15.5	38.6	15.5	97.7888	33	15.5	58	168	20.5499
H4_5	0	1	0	0	13.3	40.5	17.4	94.1172	32	17.4	53.9	160	21.0547
H4_6	0	2	0	0	16.3	39.1	12.3	81.94	28	12.3	56.7	168	20.0893
H4_7	0	1	0	1	16.5	39.4	12.4	100.375	35	12.4	70	161	27.0051
H4_8	0	2	0	0	15	38.2	14.3	113.17	29	14.3	86	174	28.4053
H4_9	1	3	0	0	16	39.1	16	92.2828	35	12	66.8	161	25.7706
H4_10	0	1	0	0	16.6	41	16.6	86.505	30	16.6	63.2	164	23.4979
H4_11	0	2	0	0	14.4	40.2	13.3	71.0046	27	16.6	75	158	30.0433
H4_12	0	1	0	0	17.4	38.4	17.4	109.368	32	12.6	53.6	159.5	21.069
H4_13	1	2	0	0	16	39.4	15.5	90.8592	29	17	41	155	17.0656
H4_14	1	2	0	0	17	38.4	17.4	96.8482	24	12.3	52.5	152	22.7233
H4_15	1	3	0	0	13.5	39.4	17.6	63.7393	37	17.6	47.7	164	17.735
H4_16	0	1	0	0	17.1	38.4	17.3	108.02	30	17.3	51.1	167	18.3226
H4_17	0	2	0	0	16.6	40.1	12.6	93.2219	28	12.6	66	162	25.1486
H4_18	0	1	0	0	16.6	39.6	12.6	101.729	26	12.6	54	161	20.8325
H4_19	0	1	0	0	15.6	41	12.4	86.582	30	12.4	75	168	26.5731
H4_20	0	1	0	0	16.6	41.1	12.6	74.821	31	12.6	61	168	21.6128
H4_21	1	2	0	0	17	38.3	13	92.2828	28	13	44.8	155	18.6472
H4_22	0	1	0	0	17	39.5	12.4	95.0677	28	12.4	80	179	24.968
H4_23	0	1	0	0	16.2	40.6	13.2	88.8405	31	13.2	66.4	165	24.3894
H4_24	0	1	0	0	12.3	37.4	12.2	89.7602	27	12.2	52.9	157	21.4613
H4_25	0	1	0	0	16.6	39.2	12.6	94.5282	31	17	46	153	19.6506
H4_26	0	2	0	0	16.5	38.6	16.5	90.4261	27	16.5	55	163	20.7008
H4_27	0	1	0	0	17.3	39	13.6	95.1856	26	13.6	52	161	20.0609
H4_28	0	1	0	0	13	39.2	13	93.0086	28	13	67.9	163	25.5561
H4_29	0	2	0	0	17.4	38.2	13.6	104.108	33	13.6	63	150	28
H4_30	0	1	0	0	15.6	40.4	15.6	71.1326	23	15.6	49	160	19.1406
H4_31	1	3	0	0	17	40.1	16.3	75.2106	30	13	43.6	156	17.9158
H4_32	0	2	0	0	16.5	38	12.5	96.2388	27	12.5	57.3	163.5	21.4348
H4_33	0	1	0	0	17.6	39.2	17.6	70.2289	30	13.6	60.4	160	23.5938
H4_34	0	1	0	0	16.5	39.6	12.5	79.3103	28	12.5	60.4	170	20.8997
H4_35	0	1	0	0	16.2	35.4	17.2	75.5432	29	16.2	86	165	31.5886
H4_36	0	2	0	0	16.4	39.4	16.4	101.696	28	16.4	57.1	165	20.9734
H4_37	0	1	0	0	17.1	35.5	17.1	91.9577	28	17.1	63.4	161	24.4589
H4_38	0	1	0	0	14.3	39.5	17.6	83.5121	26	17.6	55.2	168	19.5578
H4_39	0	2	0	0	17	39.5	17	90.4603	32	13	49.8	157.5	20.0756
H4_40	0	1	0	0	17.2	37.3	12	105.141	32	13	60.4	161	23.3016
H4_41	0	1	0	0	16.2	36.6	12	95.615	23	12	48.8	148	22.279
H4_42	1	3	0	0	16.6	41	12.6	87.335	36	12.6	57	160	22.2656
H4_43	0	1	0	0	17.6	38.1	13	100.943	27	13	46.7	162.5	17.6852
H4_44	1	3	0	0	16	38	17.1	73.182	32	13.1	57.1	164	21.2299
H4_45	0	1	0	0	17.2	38.1	17.2	90.3782	24	17.2	81.4	164.5	30.081
H4_46	0	1	0	0	16.6	39	12.6	74.4839	31	12.6	58.5	166	21.2295
H4_47	0	1	0	0	16.1	39.6	13.1	84.4785	32	13.1	41.7	155	17.3569
H4_48	0	1	0	0	12.5	40.5	14.2	82.9408	27	14.2	53.2	171	18.1936
H4_49	0	2	0	0	16.6	40.3	16.6	81.6115	28	16.6	54.5	165	20.0184
H4_50	0	2	0	0	16.3	40.3	16.2	76.9398	32	12.2	68	163	25.5937
H4_51	0	1	0	0	17.1	40.4	17.1	86.6501	29	13.1	60.5	162	23.0529
H4_52	0	1	0	0	17.2	38.4	13.2	76.0512	29	13.2	46	153	19.6506
H4_53	1	3	0	0	17	39.2	17	77.4239	33	17	62.8	161.5	24.0777
H4_54	0	1	0	0	16	39.1	13	70.8332	31	13	58.2	163	21.9052
H4_55	0	1	0	0	15	41	16.5	78.9152	35	16.5	75	174.5	24.6303
H4_56	1	2	0	0	17.3	38.3	16.6	87.7551	28	16.6	55	160	21.4844
H4_57	1	5	0	0	14	39.3	12.2	81.94	33	12.2	45.6	163	17.1629
H4_58	0	1	0	1	17.1	40.2	12.6	84.1804	34	12.6	56.4	156	23.1755
H4_59	0	1	0	0	13	40.3	13	74.0815	31	13	54.9	160	21.4453
H4_60	0	1	0	1	16.3	39.4	12.3	94.9768	35	12.3	54.5	163	20.5126
H4_61	0	1	0	0	17.1	40.1	12.6	89.2573	32	12.6	60	171	20.5191
H4_62	0	3	0	0	16.2	40.5	12.3	73.0909	29	12.3	48	161	18.5178
H4_63	0	1	0	0	16.2	39.1	16.1	79.8097	33	13.1	66	168	23.3844
H4_64	0	1	0	0	17	40.5	13	87.6581	29	13	51.1	159	20.2128
H4_65	0	2	0	0	17.1	39.1	16.5	77.6388	32	12.5	56.6	166	20.54
H4_66	1	3	0	0	16	40.5	16.6	90.1806	34	16.6	70.4	158	28.2006
H4_67	0	1	0	0	16.3	41.1	12.3	83.7375	27	12.3	59	163	22.2063
H4_68	0	1	0	0	16.4	38.4	12.2	90.2515	31	12.2	49.5	169.5	17.2292
H4_69	0	2	0	0	16.5	40.1	12.5	78.238	31	12.5	58.2	164	21.6389
H4_70	1	2	0	0	16.3	39.4	16.3	78.0871	33	12.3	57.1	160	22.3047
H4_71	0	1	0	0	16.6	38.6	12.5	83.354	31	12.5	46.3	158.5	18.4299
H4_72	0	1	0	0	16.6	39.5	12.6	78.378	30	12.6	49.7	164	18.4786
H4_73	1	3	0	0	17.2	40.2	13.2	79.9291	31	13.2	66	173	22.0522
H4_74	0	1	0	0	13	38	12.3	82.4194	28	12.3	60.1	170	20.7959
H4_75	1	2	0	0	16.5	38.6	12.5	80.0485	32	16.5	43.8	160	17.1094
H4_76	0	1	0	0	16.1	40.1	16.1	71.256	32	13.3	63	166	22.8625
H4_77	0	1	0	0	16.3	40.5	16.3	93.8971	31	16.3	61.7	168.5	21.7313
H4_78	0	1	0	0	17.4	40.5	13.1	87.75	30	17.4	52.4	158	20.9902
H4_79	0	1	0	0	16.3	38.6	13.2	82.5276	31	13.2	51.9	163	19.534
H4_80	0	1	0	0	17.6	38	12.6	87.2376	35	12.6	52.3	153	22.3418
H4_81	0	1	0	0	16.3	40.4	12.4	84.1398	27	12.4	65.5	166	23.7698
H4_82	1	2	0	0	16.3	22	12.5	93.4413	34	16.4	53	167	19.0039
H4_83	0	1	0	0	15.4	39.5	15.4	85.3262	31	12.4	59.9	165	22.0018
H4_84	0	1	0	0	16.2	39.4	16.2	71.9784	28	16.2	57.7	164	21.453
H4_85	0	4	0	1	16.3	40.3	16.4	89.7602	31	16.4	65.9	161.5	25.2662
H4_86	0	2	0	0	14.3	40.6	14.3	94.7189	31	14.3	48.8	158	19.5481
H4_87	0	2	0	0	13.2	39.2	17.1	89.6085	22	17.1	68	167	24.3824
H4_88	0	1	0	0	12.6	19.5	12.6	106.352	33	12.6	55.4	165	20.3489
H4_89	0	1	0	0	13.1	38.2	13.1	82.9408	33	13.1	54.2	160	21.1719
H4_90	1	4	0	0	17.1	39.2	11.5	97.1027	33	11.5	57.5	163	21.6418
H4_91	0	1	0	0	16.5	38.5	12.6	78.238	30	12.5	59.9	166	21.7375
H4_92	0	3	0	0	13.6	40.2	13.6	73.0909	25	13.6	41.3	155	17.1904
H4_93	0	1	0	0	17.3	40.3	17.3	66.4051	31	17.3	47.7	162	18.1756
H4_94	0	2	0	0	16.1	40.3	13.3	86.92	27	13.3	53.2	158	21.3107
H4_95	0	1	0	0	13.1	39.6	17	99.9346	32	17	71	162	27.0538
H4_96	0	1	0	0	16.5	40.3	12.5	77.1381	33	16.5	57	157	23.1247
H4_97	0	1	0	1	16.3	41	17.6	81.0438	28	17.6	48.3	166	17.5279
H4_98	0	1	0	0	12.4	40.1	16.5	79.1541	32	16.5	57.6	163	21.6794
H4_99	0	1	0	1	17.2	38.3	12.6	85.1355	37	14.4	51.6	168	18.2823
H4_100	0	1	0	1	15.4	39.3	13.3	84.3349	36	12.4	69	168	24.4473
H4_101	0	1	0	1	16.1	38.3	12.3	81.0797	34	12.3	72	172	24.3375
H4_102	1	2	0	0	12.5	40.5	17	97.9174	32	12.5	49	155	20.3954
H4_103	0	1	0	1	16.5	40.6	12.5	93.6829	31	12.5	56	167	20.0796
H4_104	0	2	0	0	17.4	37	13.5	80.3987	28	13.5	56.7	166	20.5763
H4_105	0	1	0	0	14.6	39.4	14.4	77.1062	29	12.6	58.3	160	22.7734
H4_106	0	1	0	0	15.6	39.2	12	85.9228	34	12	43.6	163	16.4101
H4_107	2	6	0	0	17	40.1	13	89.386	38	13	70.2	163	26.4218
H4_108	1	2	0	1	16.5	38.2	16.3	97.274	36	12.5	59	164	21.9364
H4_109	1	2	0	0	17.1	40.1	13.1	77.7025	37	17.1	58	162	22.1003
H4_110	0	1	0	0	16.5	40.1	16	73.779	29	16	56.6	162	21.5668
H4_111	0	1	0	0	12.6	40.3	16.6	94.1005	29	12.6	73.5	160	28.7109
H4_112	1	2	0	0	17	39	13	65.6695	41	13	57.4	161.5	22.0073
H4_113	0	3	0	0	17.1	38.2	17.1	79.6353	29	13.1	52	158	20.83
H4_114	0	1	0	0	16.5	39.1	13	94.1005	38	13	59.4	166	21.5561
H4_115	0	1	0	0	12.5	39.2	12.5	82.7035	31	12.5	70.9	167	25.4222
H4_116	1	4	0	0	16.1	36	16.1	84.3349	29	16.1	57.2	155	23.8085
H4_117	0	1	0	0	15.5	40.2	15.5	80.5188	35	12.1	49.7	158	19.9087
H4_118	0	2	0	1	16.3	40.1	12.3	89.1386	33	12.3	63.1	161	24.3432
H4_119	0	2	0	0	16.6	40.5	16.6	83.4538	33	16.6	50.1	168	17.7508
H4_120	0	2	0	0	16.5	37.3	12.5	96.9226	31	16.5	73.6	175	24.0327
H4_121	0	2	0	1	17.4	39.4	13.4	85.5559	35	13.4	54.7	156	22.477
H4_122	0	1	0	0	16.6	36	16.6	87.5748	22	16.6	45	158	18.026
H4_123	0	1	0	0	15.5	34.1	15.5	82.2302	29	11.6	49.85	163	18.7625
H4_124	1	2	0	0	13.5	40	17	88.0785	40	13	53.6	163	20.1739

## Sheet: LPE-test2
ID	Birth_history	Pregnancy_history	PMH	IVF	GA_sampling	GA_delivery	GA_MAP	MAP	Age	GA_BMI	Weight	Height	BMI	GA_diagnosis
H4_161	0	1	0	0	16.6	38.1	20.4	88.3118	31	12.6	63	158	25.2363	38.1
H4_162	0	2	0	0	17.3	38	13.3	92.031	27	13.3	70	163	26.3465	36.4
H4_163	0	4	0	0	16.6	34.5	16.6	102.627	34	13.1	54.9	158	21.9917	34.1
H4_164	0	1	0	0	16.6	36.6	20.3	104.425	32	12.6	53	160	20.7031	34.6
H4_165	0	1	0	0	13	39	13	91.4018	29	15	50	163	18.8189	38.6
H4_166	1	2	1	0	13.2	38	15.6	99.2325	36	15.6	67.5	158	27.0389	37.6
H4_167	0	2	0	0	14.5	37.4	17.5	111.462	31	14.5	86.8	160	33.9062	34.6
H4_168	0	1	0	0	15.2	38.5	15.2	106.099	32	13.2	62.5	161	24.1117	38.2
H4_169	1	4	0	0	16.2	38.2	17.2	86.8031	35	13.1	72	160	28.125	38.1
H4_170	1	3	1	0	15.2	35.3	11.2	121.134	28	11.2	50	158	20.0288	35.3
H4_171	0	3	0	1	16.5	36.5	11.3	104.874	33	11.3	60	163	22.5827	36.3
H4_172	0	1	0	0	13	36.4	13.4	101.273	25	13.4	51.5	158	20.6297	35.5
H4_173	0	1	0	0	17.2	37.2	13.2	88.1139	41	13.2	65	165	23.8751	36.6
H4_174	0	1	0	0	17.1	37.1	17.1	93.0154	26	13.1	71	160	27.7344	34.4
H4_175	0	2	1	0	17.1	37.4	17.1	100.987	35	13.1	59	165	21.6713	37.3
H4_176	0	1	0	0	15.3	39	17.2	99.2897	28	17.2	83.3	163	31.3523	36
H4_177	0	2	0	1	13	35.2	16.6	99.3106	38	16.6	59.8	171	20.4507	34.2
H4_178	0	1	1	0	17.5	38	13.1	96.9226	40	17.2	64.5	160	25.1953	37.6
H4_179	1	3	1	0	16.4	38.6	16.4	98.6214	39	16.4	90.1	165	33.0946	36
H4_180	0	1	0	0	16.1	39.1	13.1	96.9226	35	11.1	60.8	166	22.0642	39
H4_181	1	2	0	0	15.4	39.6	15.4	94.7219	31	15.4	62.42	158	25.004	39.6
H4_182	0	1	0	0	14.5	39.2	14.4	97.5709	26	14.4	68	167	24.3824	38.4
H4_183	0	1	0	0	16.5	38.5	16.4	96.8482	36	16.4	74.5	166	27.0358	38.5
H4_184	0	1	0	0	17.3	38.5	17.3	94.2232	30	13.3	80	165	29.3848	38.4
H4_185	0	1	0	0	17.4	37.5	17.4	99.7339	30	12.4	50	164	18.5901	37.3
H4_186	1	3	1	0	13.3	39.2	13.2	102.781	36	13.2	68.5	155	28.512	39.1
H4_187	0	1	0	0	17	38.3	13	98.2219	30	13	50.35	160	19.668	38.2
H4_188	0	1	0	0	16.3	39.6	16.3	88.0069	30	12.3	80	167	28.6851	38.3
H4_189	0	2	0	0	16.6	37.2	16.6	101.455	35	16.6	72	168	25.5102	35.3
H4_190	0	1	0	0	15.6	39	15.6	104.919	26	12.6	44.3	163	16.6736	36
H4_191	0	1	0	0	16.5	39.4	12.5	109.291	30	12.5	49.85	158	19.9688	39.2
H4_192	0	1	0	0	17.2	36.4	13.2	96.0321	32	13.2	86	160	33.5938	34
H4_193	0	2	0	0	14.5	36.1	16.4	97.333	27	12.5	57.1	164	21.2299	35.5
H4_194	0	1	0	0	17.3	38.2	13.5	83.6594	30	17.3	58.2	160	22.7344	38
H4_195	0	1	0	0	16.4	37.5	12.4	97.6507	26	16.4	84.1	168	29.7973	37.5
H4_196	0	1	0	0	16.4	39	16.4	83.3351	28	16.4	69.9	162	26.6347	39
H4_197	0	1	0	0	17.4	37.2	17.4	91.9621	25	13.3	62.8	160	24.5312	35.5
H4_198	0	1	0	0	16.6	38.5	16.6	89.965	29	12.6	60	158	24.0346	35.5
H4_199	0	1	0	0	16.2	40.2	17.5	90.1806	29	12.4	55	168	19.487	40
H4_200	0	1	0	0	17.5	37.2	13.5	96.0564	34	13.5	86.3	173	28.8349	34.3
H4_201	0	2	0	0	14.2	38.3	16.2	97.2926	28	16.2	65.4	163	24.6151	38.2
H4_202	1	3	0	0	12.5	38.1	16.5	84.2328	31	12.5	65.6	169.5	22.8331	38
H4_203	0	1	0	0	16.1	37.4	15.6	99.9098	31	11.6	100.5	170	34.7751	36.6
H4_204	0	1	0	0	16.4	38.2	16.4	91.4419	30	11.1	63.6	155	26.4724	36
H4_205	0	1	0	0	16.6	39.3	12.5	74.9345	28	12.5	59	158	23.634	38.5
H4_206	0	2	0	0	16.1	37.3	11.4	86.3968	31	11.4	53	164	19.7055	37.1
H4_207	0	2	0	0	13.1	38	13.1	100.399	30	13.1	86.8	166	31.4995	37.6
H4_208	0	2	0	0	17	39	11	100.758	22	12.6	54.4	150	24.1778	38.5
H4_209	0	1	0	0	17.1	38.4	13.1	87.5901	26	13.1	70	170	24.2215	38.1
H4_210	0	1	0	0	16.4	40.3	17	99.2897	31	12.6	60.3	160	23.5547	37.3
H4_211	0	1	0	0	17.1	39.3	13.1	91.7378	31	13.1	53.7	165.5	19.6055	39
H4_212	0	1	0	0	15.4	38.4	15.4	104.964	33	11.3	56.6	164.5	20.9163	37.3
H4_213	0	2	0	0	17.3	38.5	12.3	92.5916	33	12.3	68.3	170	23.6332	38.5
H4_214	0	1	0	0	17.2	36.6	13.2	95.615	27	13.2	56	154.5	23.4602	34
H4_215	0	3	0	0	14.5	40.1	15	108.963	32	15	61	160	23.8281	40
H4_216	0	1	0	0	16.6	38.4	16.6	106.738	31	13.5	62	167	22.231	38.1
H4_217	1	2	0	0	16	36.4	12.1	101.897	26	16.1	47.3	157.5	19.0678	36.4
H4_218	0	2	0	0	15.6	39.2	15.6	98.2911	24	15.6	60	160	23.4375	39
H4_219	0	1	0	0	17.2	37.2	11.6	104.31	26	11.6	63.4	162	24.1579	37
H4_220	0	1	0	0	16.1	40	13	95.5706	28	13	68.9	158.5	27.4259	39.2
H4_221	0	2	0	0	16	38.5	13	111.624	30	13	70	168	24.8016	38.5
H4_222	0	1	0	0	16.5	38	17.5	86.9359	29	13.5	64	165.5	23.366	37
H4_223	0	1	0	0	16.2	36.3	16	84.5935	30	11.4	51.3	166	18.6166	36.3
H4_224	0	1	0	0	12.5	34.4	12.5	80.5337	30	12.5	50.1	163	18.8566	34.3
H4_225	0	2	0	0	17.5	41	12.6	86.1634	31	12.6	51.6	153	22.0428	40.5
H4_226	0	3	0	0	17	39.1	17	91.6898	27	12.1	51.4	156	21.121	39
H4_227	0	1	0	0	16.5	40.4	16.6	84.845	23	12.6	65.6	162	24.9962	40.4
H4_228	0	1	0	0	17.5	38.1	12.6	118.109	31	12.6	63.7	170	22.0415	37.6
H4_229	0	2	0	0	16	40.1	11.4	112.267	28	11.4	55.9	159	22.1115	39.6
H4_230	2	4	0	0	17.2	36.5	16.5	84.4785	27	13.1	54.4	168.5	19.1602	34
H4_231	0	1	0	0	12.4	37.5	13	103.017	25	13	54.6	163	20.5503	36
H4_232	1	2	0	0	12.6	39.2	16.6	106.484	35	16.6	76	175	24.8163	39.1
H4_233	0	1	0	0	17	37.1	13.2	104.766	30	13.2	66	163	24.841	37
H4_234	1	4	0	0	15.5	38.4	15.5	103.351	32	15.5	82	173	27.3982	38.4
H4_235	1	3	0	0	12.5	38.6	12.6	103.422	33	12.6	73.8	166	26.7818	38.6
H4_236	0	1	0	0	16.4	37.2	17.5	109.202	28	17.5	113.7	160	44.4141	36.4
H4_237	0	1	0	0	16.5	36.4	12.5	96.9226	30	12.5	60.4	170	20.8997	36.2
H4_238	0	4	1	0	14.6	36.4	14.6	100.172	27	14.6	55	158	22.0317	35.4
H4_239	0	1	0	0	13.2	37.5	11.2	97.0942	32	11.2	69.5	170	24.0484	37.2
H4_240	0	1	0	0	17	38.4	13	107.626	24	13	52.3	163	19.6846	38.4
H4_241	0	2	0	0	16.1	37.5	13.1	108.102	28	13.1	62.6	160	24.4531	36.4
H4_242	0	1	0	0	17	39.4	17	88.1139	24	17	51.1	160	19.9609	39.3
H4_243	0	1	0	0	17.3	37	17.3	100.57	37	17.3	75.2	160	29.375	35.4
H4_244	0	3	0	1	14.5	39.2	13.3	103.077	29	13.3	48	161	18.5178	39
H4_245	1	9	0	0	13.4	37	16.5	100.399	33	16.5	82.7	158	33.1277	35.1
H4_246	0	1	0	1	16	36.3	11.4	99.7339	37	11.4	86	159	34.0176	36
H4_247	0	1	0	0	16.5	40.3	12.6	101.113	32	12.6	61.3	160	23.9453	40.2
H4_248	0	1	0	0	15.5	36.3	11.6	104.718	26	11.6	57	162	21.7192	36.1
H4_249	0	1	0	1	13.4	39.1	12.6	99.2325	33	12.6	68.4	171	23.3918	38.6
H4_250	0	1	0	0	15.2	37.4	13.6	110.782	29	15.4	57.6	159	22.7839	36.5
H4_251	0	1	0	1	12.6	36.1	12.6	104.694	38	12.6	67.9	160	26.5234	36
