# Supplementary material for: Cell-free DNA fragmentomics for preeclampsia risk assessment
Source: Nat Commun. 2026 May 2;17:5957. doi: 10.1038/s41467-026-72682-4 (PMC13342102; doi:10.1038/s41467-026-72682-4)
Supplement: Supplementary file 28 — Source Data [file 41467_2026_72682_MOESM28_ESM.zip › Source Data/Source Data Table1.xlsx]

## Sheet: CTRL-train
ID	Birth_history	Pregnancy_history	PMH	IVF	GA_sampling	GA_delivery	GA_MAP	MAP	Age	GA_BMI	Weight	Height	BMI
H1_1	0	1	0	0	16	37.3	16	89.8101	22	16	55.6	165	20.4224
H1_2	1	2	0	0	16.5	40	16.5	81.94	32	16.5	61.1	154	25.7632
H1_3	0	1	0	0	15.5	39.6	15.5	103.526	26	15.5	64.1	167	22.984
H1_4	0	1	0	0	16.4	38.1	16.4	81.757	30	16.4	58.2	164	21.6389
H1_5	0	1	0	0	16.2	39.1	16.2	83.9213	23	16.2	62.7	165	23.0303
H1_6	1	2	0	0	16	39.3	16	72.4791	35	16	54	163	20.3244
H1_7	0	3	0	0	16.2	41	16.2	70.8915	30	16.2	65	160	25.3906
H1_8	0	1	0	0	16.3	40.3	16.3	93.2516	25	16.3	50.8	165	18.6593
H1_9	1	3	0	0	15.6	39.6	15.6	75.9532	38	15.6	54.4	158	21.7914
H1_10	0	1	0	0	16	37.4	16	107.479	29	16	62.6	163.5	23.4174
H1_11	1	3	0	0	12.5	40.1	12.5	86.6275	29	12.5	56.1	172	18.963
H1_12	0	1	0	0	15.3	39.5	15.3	79.1541	31	15.3	55.5	167	19.9003
H1_13	1	2	0	0	16.3	37.6	16.3	97.2067	34	16.3	55	165	20.202
H1_14	1	3	0	0	16.1	39.1	16.1	95.7871	30	16.1	53	157	21.5019
H1_15	0	1	0	0	12.4	39.1	12.4	97.1332	31	12.4	55.7	172.5	18.7188
H1_16	0	2	0	0	16.4	39.2	16.4	78.644	26	16.4	47.5	155	19.7711
H1_17	1	2	0	0	16.4	40.4	16.4	89.386	30	16.4	77.1	175	25.1755
H1_18	0	1	0	0	16.2	38.6	16.2	79.2264	30	16.2	55.4	167	19.8645
H1_19	1	2	0	0	17	39.3	17	77.4882	23	17	58.7	164	21.8248
H1_20	0	2	0	0	16.2	39.3	16.2	95.1586	28	16.2	60.6	162	23.091
H1_21	0	3	0	0	15.6	40.1	15.6	90.6124	27	15.6	54.3	163	20.4374
H1_22	1	2	0	0	15.4	37.2	15.4	70.302	27	15.4	52.9	158	21.1905
H1_23	0	2	0	0	15.6	39.5	15.6	67.4109	30	15.6	51.1	159	20.2128
H1_24	1	2	0	0	16	40.2	16	95.8112	30	16	53.5	163	20.1362
H1_25	0	1	0	0	16.3	39.1	16.3	91.4018	27	16.3	58.2	167	20.8684
H1_26	1	3	0	0	15.6	38.1	15.6	77.9825	33	15.6	49.8	162	18.9758
H1_27	1	2	0	0	17.3	40.3	17.3	78.5072	28	17.3	54.4	166	19.7416
H1_28	0	1	0	0	16.3	38.4	16.3	80.7265	30	16.3	50.1	160	19.5703
H1_29	0	1	0	0	16.2	39	16.2	93.8909	29	16.2	67.2	163	25.2926
H1_30	1	2	0	0	15.5	37.4	15.5	68.4844	31	15.5	58.5	165	21.4876
H1_31	1	4	0	0	16.2	40.2	16.2	75.1445	34	16.2	53.2	164	19.7799
H1_32	1	2	0	0	16.3	38	16.3	95.3835	34	16.3	59	164	21.9363
H1_33	1	3	0	0	16.1	40.3	16.1	75.6543	32	16.1	58.3	163	21.9429
H1_34	0	1	0	0	12.4	40.1	12.4	82.2692	32	12.4	45.2	157	18.3375
H1_35	1	2	0	0	16	38.6	16	102.916	34	16	55.5	167	19.9003
H1_36	0	2	0	0	16.3	39.2	16.3	97.7888	30	16.3	47.4	157	19.23
H1_37	1	2	0	0	16.3	39.6	16.3	112.242	33	16.3	62.7	165	23.0303
H1_38	0	1	0	0	12.1	39.3	12.1	100.836	31	12.1	68.7	162.5	26.0166
H1_39	0	1	0	0	16.3	40.2	16.3	92.5383	28	16.3	55.6	166	20.1771
H1_40	0	1	0	0	13.2	41.3	13.2	84.4982	31	13.2	57.9	156	23.7919
H1_41	0	2	0	0	15.6	39.1	15.6	77.79	26	15.6	53.1	156	21.8195
H1_42	0	1	0	0	16.4	39.5	16.4	77.79	27	16.4	61.1	160	23.8672
H1_43	0	1	0	0	15.6	39.2	15.6	87.0007	27	15.6	60	168.9	21.0326
H1_44	0	1	0	0	15	39.2	15	73.2769	26	15	44.9	161	17.3219
H1_45	0	1	0	0	16.1	39.1	16.1	82.8145	29	16.1	53.8	167	19.2908
H1_46	3	4	0	0	16.6	38.6	16.6	87.6581	31	16.6	56.5	157	22.9218
H1_47	0	1	0	0	16.5	40.4	16.5	81.525	31	16.5	53.9	165	19.798
H1_48	0	1	0	0	17.6	39.1	17.6	88.3123	33	17.6	53.4	172.2	18.0084
H1_49	1	2	0	0	17.4	38.4	17.4	78.7445	28	17.4	43.9	157	17.8101
H1_50	1	2	0	0	17.6	40.4	17.6	84.3349	30	17.6	48.5	155	20.1873
H1_51	0	1	0	0	15	40.4	15	91.1068	32	15	56.7	163	21.3407
H1_52	0	1	0	0	21.1	39.4	21.1	93.2705	24	21.1	72.4	173	24.1906
H1_53	0	1	0	0	15.3	38.3	15.3	77.4239	25	15.3	45.2	155	18.8137
H1_54	0	1	0	0	16.6	39.1	16.6	85.1392	25	16.6	51.7	166	18.7618
H1_55	0	1	0	0	16.2	39.5	16.2	101.709	31	16.2	62.7	163	23.5989
H1_56	0	1	0	0	16.1	39.1	16.1	84.845	25	16.1	55	160	21.4844
H1_57	1	3	0	0	14.5	39.2	14.5	96.2706	27	14.5	54.1	160	21.1328
H1_58	0	3	0	1	16	38.2	16	89.8101	32	16	61	160	23.8281
H1_59	0	1	0	0	15.6	39.2	15.6	100.987	28	15.6	62	171	21.2031
H1_60	0	1	0	0	16.2	38.3	16.2	89.41	29	16.2	59.5	160	23.2422
H1_61	1	4	0	0	14.2	40.3	14.2	99.4265	32	14.2	60.8	166.6	21.9055
H1_62	0	1	0	0	15.1	38.3	15.1	98.4183	29	15.1	48.5	162.2	18.4349
H1_63	1	4	0	0	15.1	39.2	15.1	69.9613	33	15.1	57.5	167	20.6174
H1_64	0	1	0	0	14.6	40	14.6	72.1682	23	14.6	43.4	163	16.3348
H1_65	1	2	0	0	17.1	39.2	17.1	96.474	30	17.1	51.1	160	19.9609
H1_66	0	1	0	0	16	39.3	16	91.2923	31	16	68.3	166	24.7859
H1_67	0	2	0	0	16.3	40.6	16.3	77.7528	32	16.3	66.3	180	20.463
H1_68	0	2	0	0	17	39.1	17	74.0095	28	17	60.8	169	21.2878
H1_69	0	2	0	0	16.2	40	16.2	82.5276	25	16.2	58.7	169	20.5525
H1_70	0	1	0	1	12.1	38.5	12.1	102.627	33	12.1	56.6	167.5	20.1738
H1_71	0	2	0	0	15	38.5	15	84.845	32	15	56	170	19.3772
H1_72	0	1	0	0	16.4	40.2	16.4	78.3957	30	16.4	50.6	165	18.5859
H1_73	0	1	0	0	13.3	39	13.3	95.8393	27	13.3	49.7	148.5	22.5374
H1_74	1	2	0	0	16.6	39.1	16.6	69.9613	34	16.6	53.6	163	20.1739
H1_75	0	1	0	0	12.4	40.2	12.4	96.2662	27	12.4	54.8	175	17.8939
H1_76	0	1	0	0	17.6	40.3	17.6	83.185	29	17.6	47.1	162	17.947
H1_77	1	2	0	0	16.1	40.5	16.1	73.0182	26	16.1	47.1	158	18.8672
H1_78	0	1	0	1	13.5	38.6	13.5	84.7151	25	13.5	64.3	170	22.2491
H1_79	0	1	0	0	12.6	38.4	12.6	88.0761	28	12.6	47.9	159	18.947
H1_80	0	1	0	0	15	39	15	81.7532	30	15	45.2	165	16.6024
H1_81	1	2	0	0	13	40.4	13	80.8748	33	13	62.7	157	25.4371
H1_82	1	2	0	0	15	39.1	15	97.779	23	15	61.1	166	22.173
H1_83	0	2	0	1	13.2	39.2	13.2	89.8238	33	13.2	57.6	170	19.9308
H1_84	1	3	0	0	14.3	38.2	14.3	82.77	33	14.3	58.4	162	22.2527
H1_85	0	1	0	0	14.2	39.3	14.2	96.4119	29	14.2	65.6	160	25.625
H1_86	1	2	0	0	12.1	38.1	12.1	82.355	30	12.1	55.7	167	19.972
H1_87	0	1	0	0	18.2	39.2	18.2	83.028	28	18.2	54.4	166	19.7416
H1_88	1	3	0	0	14.2	39.5	14.2	79.5637	29	14.2	51	163	19.1953
H1_89	1	3	0	0	14	39.2	14	72.0699	29	14	48	160	18.75
H1_90	0	1	0	0	17.4	38.2	17.4	77.5697	27	17.4	55.3	165	20.3122
H1_91	1	3	0	0	14	40.1	14	93.2451	26	14	59	160	23.0469
H1_92	1	2	0	0	12	37.1	12	82.5276	31	12	50.6	153	21.6156
H1_93	1	2	0	0	14.5	39.5	14.5	90.4613	29	14.5	52	162	19.8141
H1_94	0	1	0	0	12.1	39.2	12.1	84.5935	28	12.1	53	160	20.7031
H1_95	0	1	0	0	14.4	39	14.4	80.2211	30	14.4	52.5	166	19.0521
H1_96	0	1	0	0	14.1	40.6	14.1	89.5124	27	14.1	66.5	161	25.6549
H1_97	1	2	0	0	14.5	40	14.5	79.1541	29	14.5	56.3	162	21.4525
H1_98	0	1	0	0	13.6	38.4	13.6	95.3227	26	13.6	55.9	167	20.0437
H1_99	0	1	0	0	14.4	37.6	14.4	91.5264	33	14.4	54	160	21.0938
H1_100	1	2	0	0	16.5	38.2	16.5	80.7924	28	16.5	54.3	165	19.9449
H1_101	2	3	0	0	16.3	38.5	16.3	103.614	38	16.3	50	157	20.2848
H1_102	1	2	0	0	16.5	39	16.5	85.7784	31	16.5	52.9	153	22.5981
H1_103	0	2	0	0	17	38.6	17	86.8172	31	17	47	155	19.563
H1_104	0	1	0	0	12.6	38.5	12.6	78.238	32	12.6	59.7	154	25.1729
H1_105	0	1	0	0	17.4	38.6	17.4	89.1563	28	17.4	62.9	170	21.7647
H1_106	0	2	0	0	15.4	39.1	15.4	73.0182	28	15.4	55	169	19.257
H1_107	1	2	0	1	12.3	38.5	12.3	87.335	30	12.3	53	162	20.1951
H1_108	0	4	0	0	14	39.4	14	87.8734	33	14	40.9	158	16.3836
H1_109	0	1	0	0	17.6	38.3	17.6	69.2115	31	17.6	57.8	167	20.725
H1_110	1	3	0	0	12.1	39.4	12.1	76.4481	34	12.1	43.4	156	17.8337
H1_111	0	2	0	0	16.3	39.1	16.3	82.9408	30	16.3	46.3	158	18.5467
H1_112	1	4	0	0	12.5	39.6	12.5	62.8438	33	12.5	52.1	160	20.3516
H1_113	0	1	0	1	11.3	39.5	11.3	97.6841	32	11.3	55.8	168.5	19.6533
H1_114	0	1	0	0	15.4	39	15.4	79.3104	28	15.4	57.4	168	20.3373
H1_115	0	1	0	0	13.2	38.4	13.2	69.4331	27	13.2	52	167	18.6453
H1_116	2	4	0	0	17.2	40.4	17.2	70.3379	32	17.2	56.3	172	19.0306
H1_117	0	3	0	1	14.3	39.1	14.3	78.9095	31	14.3	49.4	158	19.7885
H1_118	0	1	0	0	15	39.5	15	81.8666	31	15	64	167	22.9481
H1_119	1	2	0	0	13.3	39	13.3	77.6794	29	13.3	54.6	155	22.7263
H1_120	0	1	0	0	16.6	38.2	16.6	76.3407	29	16.6	54.8	163	20.6255
H1_121	0	2	0	0	12.6	39.4	12.6	81.757	30	12.6	49.7	153	21.2312
H1_122	0	2	0	1	12	40.6	12	76.4561	34	12	47.5	159.5	18.6712
H1_123	0	1	0	0	16.2	39.6	16.2	89.8238	29	16.2	45.5	153	19.437
H1_124	0	1	0	1	16.4	39	16.4	93.6728	29	16.4	63	168	22.3214
H1_125	0	1	0	0	17.3	40.1	17.3	87.8896	30	17.3	82.9	168	29.3722
H1_126	0	1	0	0	16.6	40	16.6	88.7434	29	16.6	52	162	19.8141
H1_127	1	3	0	0	16	40.1	16	84.7151	33	16	60.7	165	22.2957
H1_128	0	1	0	0	16.6	39.2	16.6	74.9904	24	16.6	48.9	160	19.1016
H1_129	1	4	0	0	16.6	39.3	16.6	81.8915	34	16.6	55.9	168	19.8058
H1_130	1	3	0	0	16.4	38.3	16.4	93.6265	32	16.4	55.2	160	21.5625
H1_131	0	1	0	0	15.6	39.6	15.6	72.5938	30	15.6	50	163	18.8189
H1_132	0	1	0	0	16.6	39.3	16.6	63.6355	33	16.6	54.6	162	20.8048
H1_133	0	4	0	0	16.3	39.2	16.3	73.2729	23	16.3	55.3	156	22.7235
H1_134	0	2	0	0	16.5	38.5	16.5	88.9193	28	16.5	51.3	161	19.7909
H1_135	0	2	0	0	16.4	40.3	16.4	71.6853	26	16.4	50.6	164	18.8132
H1_136	1	3	0	0	16.5	40.2	16.5	98.7104	31	16.5	58.7	165	21.5611
H1_137	1	3	0	0	16.4	41.3	16.4	73.9325	29	16.4	47.2	155	19.6462
H1_138	0	1	0	0	17.4	39	17.4	102.178	28	17.4	74.7	163	28.1155
H1_139	0	1	0	0	16.4	40.5	16.4	73.965	32	16.4	55.1	160	21.5234
H1_140	0	1	0	0	16.6	39.3	16.6	95.5706	28	16.6	67	165	24.6097
H1_141	1	2	0	0	16.5	41.2	16.5	58.5065	30	16.5	52.4	166	19.0158
H1_142	1	3	0	0	12.1	38.1	12.1	73.151	30	12.1	49.4	165	18.1451
H1_143	0	1	0	0	17.5	39.5	17.5	64.1254	28	17.5	54.6	168	19.3452
H1_144	1	2	0	0	16.4	37.4	16.4	76.7615	24	16.4	58.5	165	21.4876
H1_145	1	2	0	0	21	40	21	73.4187	30	21	51	165	18.7328
H1_146	1	4	0	0	16.5	39.1	16.5	71.9548	33	16.5	50.6	159	20.015

## Sheet: EPE-train
ID	Birth_history	Pregnancy_history	PMH	IVF	GA_sampling	GA_delivery	GA_MAP	MAP	Age	GA_BMI	Weight	Height	BMI	GA_diagnosis
H1_147	0	0	0	0	16.6	32.2	16.6	79.1863	29	16.6	43.5	162	16.5752	32.2
H1_148	0	2	0	0	16.3	32.4	16.3	91.9577	35	16.3	55.5	152	24.0218	31.3
H1_149	0	1	1	0	16.2	31.3	16.2	93.2516	25	16.2	51.1	168	18.1052	30.1
H1_150	0	0	0	0	16	32.1	16	97.7888	33	16	80.7	158	32.3266	31.4
H1_151	0	0	0	0	12.3	34.3	12.3	95.1902	35	12.3	48.5	169.5	16.8812	32.5
H1_152	0	2	0	0	15	32.4	12	96.5949	32	12	80.6	171	27.564	29.4
H1_153	0	0	0	0	15.6	32	15.6	94.3266	31	15.6	53.8	160	21.0156	30.3
H1_154	0	0	0	0	12.5	34.5	12.5	92.7785	37	12.5	58.1	165	21.3407	32.2
H1_155	0	0	0	0	14.4	35.2	14.4	101.927	29	14.4	73	164	27.1416	32
H1_156	0	1	0	0	15.5	33	15.5	119.681	28	15.5	100	164	37.1802	32.6
H1_157	0	0	0	1	15	35	12	99.6336	32	12	52.6	174	17.3735	33.6
H1_158	0	2	1	0	16.2	27.6	16.2	120.965	36	16.2	70	160	27.3438	27.1
H1_159	0	0	0	0	16.3	31.4	16.3	100.57	29	16.3	57.3	168.5	20.1816	29.4
H1_160	0	0	0	0	16.6	29	16.6	98.0946	29	16.6	61	162	23.2434	29
H1_161	0	0	1	1	14.5	33.5	14.5	106.439	35	14.5	77.6	165	28.5032	31.1
H1_162	0	0	0	0	15.4	31	15.4	99.7339	31	15.4	73.6	164	27.3647	31.4
H1_163	1	1	0	0	15.4	28.2	15.4	99.8292	29	15.4	72.3	170	25.0173	27.4
H1_164	1	3	0	0	16.2	33.6	16.2	89.2573	36	16.2	73.5	162	28.0064	32.4
H1_165	0	0	0	0	16	36	16	103.242	28	16	75.7	161	29.2041	30.4
H1_166	0	0	0	1	12.2	31.2	12.2	91.0823	28	12.2	70.7	165	25.9688	30.2
H1_167	0	0	0	0	12.3	35	12.3	103.077	32	12.3	60.6	162	23.091	33.2
H1_168	0	2	0	0	12.2	32.4	12.2	81.4856	34	12.2	55.6	150	24.7111	31.6
H1_169	0	1	0	1	12.4	34.1	12.4	94.7571	30	12.4	75.5	163	28.4166	31.6
H1_170	1	1	0	0	14.1	32.2	14.1	84.43	33	14.1	64.9	156	26.6683	32.1
H1_171	0	1	0	0	14.1	34.1	14.1	79.45	34	14.1	43	153	18.369	33.2
H1_172	0	0	0	0	15.2	34	15.2	97.0847	31	15.2	54.5	153	23.2816	32.1
H1_173	0	0	0	0	14.6	34	14.6	86.8172	32	14.6	70	174	23.1206	33.3
H1_174	0	0	0	1	15.3	35.3	15.3	88.1139	34	15.3	51.8	155	21.5609	33.6
H1_175	0	0	0	0	14.2	30.3	14.2	82.1144	37	14.2	58.7	160	22.9297	29.6
H1_176	1	1	1	0	14.6	29.3	14.6	104.308	31	14.6	60.6	156	24.9014	27.5
H1_177	1	3	0	0	12.6	30.4	12.6	102.456	34	12.6	56.6	166	20.54	30.2
H1_178	0	0	0	0	16.4	33.6	16.4	86.3968	30	16.4	50.9	165	18.6961	32.4
H1_179	0	2	0	1	15	29.1	15	94.5455	31	15	53.6	165	19.6878	27.6
H1_180	0	13	0	1	13	30.1	13	89.5786	39	13	70.8	160	27.6562	29
H1_181	0	0	0	0	12.2	32.1	12.2	97.0942	37	12.2	67.8	160	26.4844	32.1
H1_182	1	1	0	0	15	29.2	12	124.127	37	12	56.4	156	23.1755	27.6
H1_183	0	0	0	1	13.5	33.2	13.5	85.506	39	13.5	52	158	20.83	31.6
H1_184	0	0	0	0	13.5	35.5	13.5	108.919	37	13.5	70.9	165	26.0422	28
H1_185	0	0	0	1	12.5	36.1	12.5	111.171	44	12.5	65.6	154	27.6607	32.1
H1_186	0	2	0	0	14.2	31.2	14.2	90.0344	35	14.2	58.9	163	22.1687	30.5
H1_187	0	2	0	1	16.4	35.3	16.4	81.525	32	16.4	63.3	162	24.1198	32.3
H1_188	0	0	0	1	16.2	33.1	16.2	84.7151	29	16.2	64.7	164	24.0556	32.5
H1_189	0	0	0	0	16.4	31	16.4	102.903	38	16.4	59.8	158	23.9545	29.1
H1_190	0	0	0	0	18.5	33.5	18.5	100.375	30	18.5	59.2	162	22.5575	33.1
H1_191	0	0	0	0	16.3	34.2	16.3	87.2578	29	16.3	67.2	165	24.6832	32.3
H1_192	0	0	1	0	16.6	29.6	16.6	90.4603	35	16.6	51.3	161	19.7909	29.5
H1_193	0	0	0	0	17	33	17	91.3817	21	17	59.6	170	20.6228	31.5
H1_194	0	1	0	0	16.4	31.2	16.4	87.2376	36	16.4	61.2	160	23.9062	28.4
H1_195	0	0	0	1	12.1	35.6	12.1	110.914	36	12.1	69.2	159	27.3723	32.1
H1_196	1	1	0	0	17.3	35.5	17.3	89.8101	44	17.3	75.7	160	29.5703	32
H1_197	0	1	1	0	16.5	33	16.5	105.808	35	16.5	58.7	170	20.3114	33
H1_198	0	1	0	0	17	34.1	17	97.2926	28	17	54.2	164	20.1517	33.3
H1_199	2	3	0	0	12.6	30.5	12.6	90.423	36	12.6	60.3	163.5	22.557	30
H1_200	0	1	0	0	16.1	36.4	16.1	88.962	23	16.1	59.3	159	23.4564	33.6
H1_201	0	0	0	1	16.3	31.2	16.3	87.9051	30	16.3	50.7	156	20.8333	30.6
H1_202	0	0	0	1	16	29.3	16	98.875	34	16	58	163	21.83	29.1

## Sheet: CTRL-validation
ID	Birth_history	Pregnancy_history	PMH	IVF	GA_sampling	GA_delivery	GA_MAP	MAP	Age	GA_BMI	Weight	Height	BMI
H2_1	1	2	0	0	14.2	38	14.2	77.3002	31	14.2	79	163	29.7339
H2_2	0	1	0	0	12.6	39	12.6	76.4481	32	12.6	54	165	19.8347
H2_3	0	1	0	0	16.6	40	16.6	76.0932	24	16.6	50	160	19.5312
H2_4	1	3	0	0	13.3	39	13.3	70.6168	36	13.3	52	158	20.83
H2_5	1	2	0	0	16.6	39	16.6	80.8748	28	16.6	63	168	22.3214
H2_6	0	1	0	0	15.6	40	15.6	90.4261	31	15.6	66	158	26.4381
H2_7	1	3	0	0	13.2	38	13.2	72.4791	26	13.2	44	155	18.3143
H2_8	0	1	0	0	13.3	39	13.3	74.0667	27	13.3	55	158	22.0317
H2_9	1	2	0	0	12.3	39	12.3	61.9111	38	12.3	55	155	22.8928
H2_10	1	2	0	0	16.2	39	16.2	97.7329	33	16.2	58	155	24.1415
H2_11	0	1	0	0	13.3	38	13.3	82.5884	28	13.3	55	166	19.9594
H2_12	0	1	0	0	12.3	40	12.3	84.4889	30	12.3	60	166	21.7738
H2_13	0	2	0	0	15.4	40	15.4	90.0318	38	15.4	63	157	25.5588
H2_14	0	1	0	0	15	40	15	80.8748	31	15	50	158	20.0288
H2_15	0	1	0	0	15.6	37	15.6	81.4552	31	15.6	60	159	23.7332
H2_16	0	1	0	0	14.3	39	14.3	93.2025	30	14.3	51	153	21.7865
H2_17	0	1	0	0	22.1	38	22.1	85.5559	31	22.1	64	160	25
H2_18	0	1	0	0	12.5	38	12.5	78.225	29	12.5	48	161	18.5178
H2_19	0	1	0	0	16.3	40	16.3	83.354	31	16.3	57	164	21.1927
H2_20	0	1	0	0	14.4	39	14.4	96.5058	25	14.4	61	169	21.3578
H2_21	0	1	0	0	16.1	40	16.1	100.128	28	16.1	67	170	23.1834
H2_22	0	1	0	0	21.5	40	21.5	84.015	25	21.5	51	157	20.6905
H2_23	1	3	0	0	15	37	15	84.7151	27	15	40	157	16.2278
H2_24	0	2	0	0	15.5	40	15.5	90.655	27	15.5	59	164	21.9363
H2_25	1	2	0	0	16.1	38	16.1	100.611	31	16.1	66	161	25.462
H2_26	2	5	0	0	18	38	18	76.0932	37	18	63	160	24.6094
H2_27	1	3	0	0	14.6	38	14.6	83.7672	32	14.6	55	170	19.0311
H2_28	0	1	0	0	21.5	38	21.5	75.9166	29	21.5	56	160	21.875
H2_29	0	1	0	0	13	40	13	80.1165	27	13	48	162	18.2899
H2_30	1	2	0	0	19.2	39	19.2	64.6007	31	19.2	52	158	20.83
H2_31	0	1	0	0	17.2	40	17.2	97.3731	28	17.2	55	156	22.6003
H2_32	0	1	0	0	16.3	39	16.3	85.4199	25	16.3	67	164	24.9108
H2_33	0	1	0	0	16.3	39	16.3	82.5276	26	16.3	48	157	19.4734
H2_34	1	3	0	0	16.6	40	16.6	85.0892	33	16.6	58	165	21.3039
H2_35	0	1	0	0	15.3	41	15.3	81.2019	30	15.3	50	157	20.2848
H2_36	1	4	0	0	16.3	39	16.3	71.314	29	16.3	68	158	27.2392
H2_37	0	1	0	0	17.1	39	17.1	97.5412	25	17.1	67	160	26.1719
H2_38	1	2	0	0	16.2	40	16.2	80.28	32	16.2	46	160	17.9688
H2_39	0	1	0	0	13.4	38	13.4	78.6255	25	13.4	58	170	20.0692
H2_40	0	1	0	0	16.1	39	16.1	85.5696	30	16.1	58	168	20.5499
H2_41	1	2	0	0	16.2	38	16.2	83.2498	31	16.2	57	158	22.8329
H2_42	1	2	0	0	25.4	39	25.4	70.3379	30	25.4	54	158	21.6311
H2_43	0	1	0	0	15	40	15	73.151	28	15	54	174	17.8359
H2_44	0	2	0	0	14.4	40	14.4	81.2019	28	14.4	48	160	18.75
H2_45	0	1	0	0	13.5	40	13.5	90.6011	30	13.5	58	165	21.3039
H2_46	0	2	0	0	16.3	40	16.3	69.2673	27	16.3	49	155	20.3954
H2_47	1	2	0	0	16.6	39	16.6	77.8244	26	16.6	48	157	19.4734
H2_48	1	3	0	0	17	39	17	67.8071	41	17	60	161	23.1473
H2_49	1	2	0	0	15.4	39	15.4	92.1637	36	15.4	39	150	17.3333
H2_50	0	1	0	0	15.6	39	15.6	67.2904	30	15.6	60	164	22.3081
H2_51	1	2	0	0	18.1	39	18.1	105.214	36	18.1	60	165	22.0386
H2_52	0	1	0	0	15.3	40	15.3	78.5072	26	15.3	67	160	26.1719
H2_53	0	1	0	0	17.2	40	17.2	80.28	31	17.2	54	160	21.0938
H2_54	0	1	0	0	15.5	39	15.5	83.0333	26	15.5	47	166	17.0562
H2_55	0	1	0	0	20.4	40	20.4	87.2376	30	20.4	52	158	20.83
H2_56	0	1	0	0	15.2	38	15.2	74.8832	28	15.2	43	158	17.2248
H2_57	0	2	0	0	14.2	40	14.2	69.916	29	14.2	62	157	25.1532
H2_58	0	1	0	0	15	38	15	61.6962	32	15	54	163	20.3244
H2_59	0	2	0	0	15.5	38	15.5	88.1131	19	15.5	52	158	20.83
H2_60	0	1	0	0	14.6	38	14.6	76.845	29	14.6	49	160	19.1406
H2_61	1	2	0	1	14.4	39	14.4	91.5345	31	14.4	51	161	19.6752
H2_62	0	1	0	0	16.4	38	16.4	66.7984	24	16.4	45	156	18.4911
H2_63	0	1	0	0	12.4	39	12.4	79.2539	30	12.4	48	152	20.7756
H2_64	0	1	0	0	14.5	39	14.5	84.015	28	14.5	60	166	21.7738
H2_65	1	4	0	0	15.2	39	15.2	81.4552	31	15.2	66	161	25.462
H2_66	0	2	0	0	13.4	38	13.4	75.2328	27	13.4	46	153	19.6506
H2_67	1	2	0	0	17.4	40	17.4	83.9213	25	17.4	58	157	23.5304
H2_68	0	1	0	0	13.4	39	13.4	81.0438	29	13.4	50	155	20.8117
H2_69	1	3	0	0	16.3	38	16.3	78.5072	31	16.3	60	167	21.5139
H2_70	0	1	0	0	16.1	40	16.1	85.9228	34	16.1	70	171	23.939
H2_71	1	2	0	0	13.4	39	13.4	71.6162	36	13.4	58	163	21.83
H2_72	0	1	0	0	15.3	39	15.3	82.9802	29	15.3	57	165	20.9366
H2_73	0	1	0	0	24.3	37	24.3	83.0052	27	24.3	52	154	21.9261
H2_74	2	3	0	0	16	37	16	84.6724	34	16	53	169	18.5568
H2_75	0	1	0	0	16.4	38	16.4	85.3562	33	16.4	50	160	19.5312
H2_76	0	1	0	0	22.3	40	22.3	91.1869	28	22.3	62	165	22.7732
H2_77	0	1	0	0	17.6	37	17.6	72.7201	22	17.6	48	162	18.2899
H2_78	0	1	0	0	16.1	40	16.1	67.6746	27	16.1	52	154	21.9261
H2_79	1	3	0	0	15.6	39	15.6	79.0226	34	15.6	51	150	22.6667
H2_80	0	1	0	0	18.2	39	18.2	83.0052	31	18.2	57	156	23.4221
H2_81	2	4	0	0	16.6	39	16.6	85.3562	29	16.6	55	162	20.9572
H2_82	1	3	0	0	20.3	38	20.3	83.0052	34	20.3	51	158	20.4294
H2_83	0	1	0	0	17	39	17	80.695	26	17	46	150	20.4444
H2_84	0	2	0	0	18.2	39	18.2	81.772	30	18.2	71	166	25.7657

## Sheet: EPE-validation
ID	Birth_history	Pregnancy_history	PMH	IVF	GA_sampling	GA_delivery	GA_MAP	MAP	Age	GA_BMI	Weight	Height	BMI	GA_diagnosis
H2_99	0	2	0	0	15	39	15	103.168	23	15	57	162	21.7193	31.5
H2_100	1	2	0	0	22.1	36	22.1	111.331	33	22.1	56	156	23.0112	32
H2_85	0	5	0	0	13.3	34	13.3	101.927	35	13.3	53	156	21.7784	26
H2_86	0	1	0	0	15.4	34	15.4	80.5337	34	15.4	56	158	22.4323	30.1
H2_87	1	3	0	0	13.2	29	13.2	94.033	38	13.2	67	173	22.3863	28.1
H2_101	2	4	0	0	19	36	19	109.922	43	19	58	156	23.833	31.4
H2_102	0	1	0	0	16	38	16	90.9401	25	16	46	158	18.4265	33.3
H2_103	0	1	0	0	16.3	37	16.3	100.387	36	16.3	68	164	25.2826	29.4
H2_88	1	2	0	0	19.1	30	19.1	95.3964	38	19.1	52	163	19.5717	28
H2_89	1	4	0	0	12.2	33	12.2	88.0785	36	12.2	65	152	28.1337	31.2
H2_90	1	2	1	0	20.5	21	20.5	84.0894	30	20.5	56	155	23.3091	31
H2_104	0	1	0	0	15.1	37	15.1	79.4969	30	15.1	60	177	19.1516	29.2
H2_105	0	1	0	1	12.2	38	12.2	104.146	27	12.2	56	160	21.875	33.2
H2_106	0	2	0	1	14.4	38	14.4	99.686	39	14.4	60	158	24.0346	32
H2_91	1	3	0	0	16.2	33	16.2	101.927	43	16.2	63	155	26.2227	30
H2_92	1	3	1	0	16.2	26.5	16.2	72.0822	32	16.2	46	150	20.4444	26.5
H2_93	1	6	0	0	20.2	25.4	20.2	90.9401	33	20.2	62	155	25.8065	25.4
H2_94	1	3	0	0	18.6	30	18.6	95.7066	34	18.6	80	157	32.4557	29.4
H2_95	0	2	2	0	13.1	29.6	13.1	91.2675	29	13.1	63	160	24.6094	29.6
H2_107	1	4	0	0	14.1	35	14.1	95.3486	36	14.1	66	160	25.7812	26
H2_96	0	1	0	0	17.5	28	17.5	103.526	35	17.5	57	152	24.6711	18.4
H2_97	0	1	0	0	15.6	33.5	15.6	82.6129	30	15.6	78	160	30.4688	33.2
H2_98	0	1	0	0	13.4	27	13.4	81.9782	28	13.4	53	158	21.2306	26.2
